# Supplementary material for: CRL4DCAF12 regulation of MCMBP ensures optimal licensing of DNA replication
Source: Nat Commun. 2025 Oct 27;16:9391. doi: 10.1038/s41467-025-64258-5 (PMC12559739; doi:10.1038/s41467-025-64258-5)
Supplement: Supplementary file 4 — Source Data [file 41467_2025_64258_MOESM4_ESM.zip]

Archive with 13 entries (13 files):
- Yadav_Abdirov_et_al_Source data_02092025/Source data_Supplementary_Fig.1.xlsx
- Yadav_Abdirov_et_al_Source data_02092025/Source data_Supplementary_Fig.3.xlsx
- Yadav_Abdirov_et_al_Source data_02092025/Source data_Supplementary_Fig.4.xlsx
- Yadav_Abdirov_et_al_Source data_02092025/Source data_Supplementary_Fig.5.xlsx
- Yadav_Abdirov_et_al_Source data_02092025/Source data_Supplementary_Fig.6.xlsx
- Yadav_Abdirov_et_al_Source data_02092025/Source data_Supplementary_Fig.7.xlsx
- Yadav_Abdirov_et_al_Source data_02092025/Source_data_Fig.1.xlsx
- Yadav_Abdirov_et_al_Source data_02092025/Source_data_Fig.2.xlsx
- Yadav_Abdirov_et_al_Source data_02092025/Source_data_Fig.3.xlsx
- Yadav_Abdirov_et_al_Source data_02092025/Source_data_Fig.4.xlsx
- Yadav_Abdirov_et_al_Source data_02092025/Source_data_Fig.5.xlsx
- Yadav_Abdirov_et_al_Source data_02092025/Source_data_Fig.6.xlsx
- Yadav_Abdirov_et_al_Source data_02092025/Uncropped scans of all bots and gels.pdf
