# Supplementary material for: CRL4DCAF12 regulation of MCMBP ensures optimal licensing of DNA replication
Source: Nat Commun. 2025 Oct 27;16:9391. doi: 10.1038/s41467-025-64258-5 (PMC12559739; doi:10.1038/s41467-025-64258-5)
Supplement: Supplementary file 4 — Source Data [file 41467_2025_64258_MOESM4_ESM.zip › Yadav_Abdirov_et_al_Source data_02092025/Source data_Supplementary_Fig.1.xlsx]

## Sheet: Supplementary Fig 1.a
Object ID	Treatment	Total Intensity DAPI	Mean Intensity A647 (MCMBP)
17477	DMSO	435484	325.163		Acquisition settings:
17478	DMSO	439039	204.407		Excitation Filter	Emission Filter	Intensity (%)	Exposure time (ms)	Objective
17479	DMSO	654465	190.151		DAPI 377/50	DAPI 440	100	15	UPLSAPO 20x
17480	DMSO	274695	222.481		Cy5 650/13	Cy5 684	100	1000	UPLSAPO 20X
17481	DMSO	317509	221.479
17482	DMSO	406096	245.076
17483	DMSO	339515	177.162
17484	DMSO	489973	373.931
17485	DMSO	522395	237.337
17486	DMSO	367796	185.655
17487	DMSO	445254	207.33
17488	DMSO	543877	202.121
17489	DMSO	377614	198.529
17490	DMSO	309099	187.236
17491	DMSO	330890	131.693
17492	DMSO	373348	231.448
17493	DMSO	418552	221.4
17494	DMSO	365839	187.808
17495	DMSO	361134	244.26
17496	DMSO	726361	348.712
17497	DMSO	381774	179.207
17498	DMSO	774710	293.691
17499	DMSO	512178	225.836
17500	DMSO	677089	244.426
17501	DMSO	943260	165.701
17502	DMSO	499448	261.291
17503	DMSO	371978	221.288
17504	DMSO	352721	187.653
17505	DMSO	347893	171.047
17506	DMSO	460561	271.464
17507	DMSO	746006	425.231
17508	DMSO	497551	311.709
17509	DMSO	316681	185.449
17510	DMSO	446817	282.988
17511	DMSO	336231	141.834
17512	DMSO	361899	174.219
17513	DMSO	356901	263.584
17514	DMSO	340161	134.522
17515	DMSO	633438	335.214
17516	DMSO	334840	150.228
17517	DMSO	532290	242.969
17518	DMSO	329017	159.085
17519	DMSO	635173	356.165
17520	DMSO	631401	248.651
17521	DMSO	311511	232.164
17522	DMSO	397749	214.055
17523	DMSO	331619	234.149
17524	DMSO	692483	228.341
17525	DMSO	369219	284.546
17526	DMSO	290943	226.535
17527	DMSO	301630	172.952
17528	DMSO	312660	170.888
17529	DMSO	443064	264.089
17530	DMSO	377644	393.175
17531	DMSO	519279	226.909
17532	DMSO	562485	318.394
17533	DMSO	319116	225.765
17534	DMSO	359524	191.674
17535	DMSO	349732	178.73
17536	DMSO	305942	200.519
17537	DMSO	303167	256.165
17538	DMSO	262871	120.462
17539	DMSO	924773	290.752
17540	DMSO	633572	330.401
17541	DMSO	249650	65.6592
17542	DMSO	1291772	322.85
17543	DMSO	702645	402.797
17545	DMSO	491375	241.289
17546	DMSO	461788	192.914
17547	DMSO	508853	223.745
17548	DMSO	361181	168.202
17549	DMSO	363176	193.479
17550	DMSO	366584	206.087
17551	DMSO	358114	224.971
17552	DMSO	383351	184.522
17553	DMSO	340720	54.6211
17554	DMSO	494363	292.981
17555	DMSO	638398	365.083
17556	DMSO	509794	372.723
17557	DMSO	1207328	269.778
17558	DMSO	692513	188.485
17559	DMSO	706187	332.984
17560	DMSO	653138	249.314
17561	DMSO	322888	131.63
17562	DMSO	327889	179.87
17563	DMSO	269836	167.327
17564	DMSO	417550	328.52
17565	DMSO	540695	206.248
17566	DMSO	537664	158.383
17567	DMSO	484983	448.417
17568	DMSO	437161	242.226
17569	DMSO	318463	153.924
17570	DMSO	247564	158.721
17571	DMSO	486105	264.678
17572	DMSO	314735	243.997
17573	DMSO	278009	209.277
17574	DMSO	349629	321.043
17575	DMSO	572792	352.674
17576	DMSO	282514	202.448
17577	DMSO	619709	339.148
17578	DMSO	623347	224.751
17579	DMSO	240974	99.7034
17580	DMSO	511110	297.657
17581	DMSO	696509	461.54
17582	DMSO	283533	231.537
17583	DMSO	640249	299.274
17584	DMSO	623125	324.212
17585	DMSO	629729	321.693
17586	DMSO	617835	366.495
17587	DMSO	377304	249.019
17588	DMSO	591294	262.552
17589	DMSO	270531	146.755
17590	DMSO	417735	176.208
17591	DMSO	712922	264.161
17592	DMSO	293916	135.36
17593	DMSO	336771	190.546
17594	DMSO	532478	233.234
17595	DMSO	703420	232.818
17596	DMSO	366279	310.111
17597	DMSO	364022	242.962
17598	DMSO	361611	375.224
17599	DMSO	581208	433.832
17600	DMSO	303687	328.178
17601	DMSO	347896	204.407
17602	DMSO	587192	275.634
17603	DMSO	341611	181.627
17604	DMSO	340307	160.823
17605	DMSO	352121	225.812
17606	DMSO	366098	204.721
17607	DMSO	325862	188.496
17608	DMSO	590240	349.961
17609	DMSO	804450	334.841
17610	DMSO	367427	219.867
17611	DMSO	763300	281.62
17612	DMSO	572554	276.398
17613	DMSO	363571	259.296
17614	DMSO	623488	380.113
17615	DMSO	543944	256.786
17616	DMSO	640030	273.232
17617	DMSO	327823	278.364
17618	DMSO	492041	326.054
17619	DMSO	352550	183.484
17620	DMSO	327617	201.437
17621	DMSO	633507	376.054
17622	DMSO	341770	185.837
17623	DMSO	568416	256.211
17624	DMSO	315642	210.522
17625	DMSO	330516	212.175
17626	DMSO	553737	253.802
17627	DMSO	499764	247.292
17628	DMSO	308340	130.568
17629	DMSO	349171	210.939
17630	DMSO	403327	303.2
17631	DMSO	737449	252.922
17632	DMSO	395468	246.237
17633	DMSO	384906	255.721
17634	DMSO	649401	321.305
17635	DMSO	716994	354.65
17636	DMSO	698258	204.828
17637	DMSO	723116	326.807
17638	DMSO	447613	233.478
17639	DMSO	366217	201.719
17640	DMSO	416043	241.743
17641	DMSO	503783	198.493
17642	DMSO	1101736	364.317
17643	DMSO	557882	213.569
17644	DMSO	381967	233.513
17645	DMSO	602292	253.134
17646	DMSO	406185	186.461
17647	DMSO	426765	249.647
17648	DMSO	412713	165.859
17649	DMSO	429562	351.923
17650	DMSO	398760	146.76
17651	DMSO	625369	260.721
17652	DMSO	392421	257.444
17653	DMSO	378381	239.252
17654	DMSO	342096	176.475
17655	DMSO	790033	326.944
17656	DMSO	472175	205.655
17657	DMSO	443454	351.459
17658	DMSO	375827	226.552
17659	DMSO	757089	286.958
17660	DMSO	312936	206.311
17661	DMSO	311098	195.854
17662	DMSO	768489	311.706
17663	DMSO	357147	201.121
17664	DMSO	316989	213.468
17665	DMSO	364796	292.635
17666	DMSO	438362	339.407
17667	DMSO	722607	361.523
17668	DMSO	768766	326.614
17669	DMSO	352554	240.585
17670	DMSO	407508	256.048
17671	DMSO	572057	300.554
17672	DMSO	395769	225.843
17673	DMSO	334294	202.042
17674	DMSO	396544	169.496
17675	DMSO	322381	169.516
17676	DMSO	639793	202.431
17677	DMSO	541162	254.385
17678	DMSO	571141	177.346
17679	DMSO	311555	170.085
17680	DMSO	468002	237.43
17681	DMSO	637637	345.416
17682	DMSO	336314	200.759
17683	DMSO	445184	284.312
17684	DMSO	351475	184.09
17685	DMSO	312128	152.381
17686	DMSO	662847	240.121
17687	DMSO	680039	334.283
17688	DMSO	345749	214.816
17689	DMSO	285521	186.277
17690	DMSO	351635	183.002
17691	DMSO	272230	240.094
17692	DMSO	360172	223.052
17693	DMSO	358632	157.858
17694	DMSO	712730	301.268
17695	DMSO	526164	239.784
17696	DMSO	737268	350.746
17697	DMSO	437012	225.654
17698	DMSO	289858	182.56
17699	DMSO	287837	184.511
17700	DMSO	402294	242.371
17701	DMSO	628519	287.898
17702	DMSO	297930	186.277
17703	DMSO	454750	340.217
17704	DMSO	570421	302.42
17705	DMSO	364844	148.915
17706	DMSO	354135	209.252
17707	DMSO	374556	146.936
17708	DMSO	335167	262.652
17709	DMSO	356774	193.158
17710	DMSO	296160	198.685
17711	DMSO	478417	347.601
17712	DMSO	492076	314.121
17713	DMSO	747902	275.604
17714	DMSO	309948	225.581
17715	DMSO	299522	151.57
17716	DMSO	552212	320.256
17717	DMSO	581632	385.709
17718	DMSO	353446	309.548
17719	DMSO	721277	259.666
17720	DMSO	737403	227.818
17721	DMSO	381201	288.33
17722	DMSO	366714	277.557
17723	DMSO	709485	226.484
17724	DMSO	668869	177.058
17725	DMSO	349142	190.632
17726	DMSO	347851	198.66
17727	DMSO	353556	282.151
17728	DMSO	671395	330.169
17729	DMSO	359859	286.627
17730	DMSO	430850	220.105
17731	DMSO	291699	194.098
17732	DMSO	317374	159.907
17733	DMSO	306978	200.452
17734	DMSO	407968	218.951
17735	DMSO	485535	267.421
17736	DMSO	433239	247.004
17737	DMSO	555294	239.582
17738	DMSO	461485	285.51
17739	DMSO	707015	232.706
17740	DMSO	530237	373.143
17741	DMSO	327271	320.574
17742	DMSO	669967	209.126
17743	DMSO	377921	312.145
17744	DMSO	468855	300.66
17745	DMSO	273726	170.193
17746	DMSO	686293	198.985
17747	DMSO	565004	251.24
17748	DMSO	680017	260.393
17749	DMSO	362562	168.376
17750	DMSO	376974	407.728
17751	DMSO	302691	151.256
17752	DMSO	386059	287.057
17753	DMSO	260003	143.944
17754	DMSO	459761	216.845
17755	DMSO	734408	283.71
17756	DMSO	317328	161.416
17757	DMSO	674788	251.254
17758	DMSO	372322	262.533
17759	DMSO	363904	254.475
17760	DMSO	315909	235.568
17761	DMSO	514480	254.839
17762	DMSO	375237	244.371
17763	DMSO	412907	274.502
17764	DMSO	765976	382.542
17765	DMSO	405427	171.911
17766	DMSO	384670	237.741
17767	DMSO	342515	185.874
17768	DMSO	305594	213.601
17769	DMSO	324763	245.139
17770	DMSO	566823	304.526
17771	DMSO	415252	405.541
17772	DMSO	507064	293.674
17773	DMSO	501572	261.17
17774	DMSO	357619	171.057
17775	DMSO	589583	194.195
17776	DMSO	336809	219.504
17777	DMSO	342844	183.83
17778	DMSO	577473	228.962
17779	DMSO	561380	257.09
17780	DMSO	622630	165.321
17781	DMSO	397510	198.893
17782	DMSO	487449	310.955
17783	DMSO	670662	309.224
17784	DMSO	348763	220.051
17785	DMSO	363825	226.244
17786	DMSO	342434	234.164
17787	DMSO	677362	329.945
17788	DMSO	506325	242.102
17789	DMSO	707267	358.25
17790	DMSO	622249	340.572
17791	DMSO	346301	202.862
17792	DMSO	478162	159.331
17793	DMSO	321508	214.212
17794	DMSO	192578	162.12
17795	DMSO	614225	311.939
17796	DMSO	361198	151.199
17797	DMSO	313838	148.371
17798	DMSO	601268	263.276
17799	DMSO	334151	235.401
17800	DMSO	189613	164.422
17801	DMSO	376216	155.344
17802	DMSO	261210	243.615
17803	DMSO	352709	157.506
17804	DMSO	446259	202.958
17805	DMSO	295229	217.328
17806	DMSO	267179	273.911
17807	DMSO	513074	234.008
17808	DMSO	695446	315.464
17809	DMSO	643117	264.73
17810	DMSO	657635	397.238
17811	DMSO	376246	180.829
17812	DMSO	462169	340.725
17813	DMSO	619977	248.424
17814	DMSO	484654	196.563
17815	DMSO	765110	243.368
17816	DMSO	629930	312.114
17817	DMSO	383762	334.54
17818	DMSO	502579	286.655
17819	DMSO	290297	252.328
17820	DMSO	444001	233.449
17821	DMSO	353660	223.408
17822	DMSO	282357	256.917
17823	DMSO	637197	325.09
17824	DMSO	589429	281.87
17825	DMSO	399892	372.268
17826	DMSO	332382	148.306
17827	DMSO	356356	205.999
17828	DMSO	595009	296.808
17829	DMSO	784879	347.851
17830	DMSO	558087	333.793
17831	DMSO	406435	203.135
17832	DMSO	384493	254.625
17833	DMSO	370329	190.618
17834	DMSO	353687	208.866
17835	DMSO	301252	199.627
17836	DMSO	570527	332.116
17837	DMSO	384301	345.14
17838	DMSO	467990	270.826
17839	DMSO	762429	237.927
17840	DMSO	360051	171.734
17841	DMSO	622885	487.045
17842	DMSO	622542	305.561
17843	DMSO	548096	259.586
17844	DMSO	361301	175.909
17845	DMSO	297436	194.714
17846	DMSO	381426	217.737
17847	DMSO	369053	245.329
17848	DMSO	373381	216.841
17849	DMSO	396432	315.48
17850	DMSO	378981	216.152
17851	DMSO	411615	227.572
17852	DMSO	365342	242.441
17853	DMSO	544901	322.767
17854	DMSO	349137	221.82
17855	DMSO	366395	229.328
17856	DMSO	384350	224.732
17857	DMSO	354571	209.743
17858	DMSO	394391	233.298
17859	DMSO	346365	268.093
17860	DMSO	383083	191.39
17861	DMSO	245258	183.019
17862	DMSO	497541	224.361
17863	DMSO	478965	243.536
17864	DMSO	694808	400.861
17865	DMSO	341366	186.836
17866	DMSO	373089	230.421
17867	DMSO	546717	227.545
17868	DMSO	364180	262.366
17869	DMSO	375260	263.897
17870	DMSO	386999	235.615
17871	DMSO	525905	207.058
17872	DMSO	392411	196.789
17873	DMSO	570988	408.542
17874	DMSO	565190	232.674
17875	DMSO	755522	326.498
17876	DMSO	509563	189.281
17877	DMSO	700353	235.126
17878	DMSO	647585	173.805
17879	DMSO	751600	397.394
17880	DMSO	558362	334.817
17881	DMSO	364046	309.504
17882	DMSO	323350	141.555
17883	DMSO	382543	189.668
17884	DMSO	721148	227.577
17885	DMSO	416445	198.618
17886	DMSO	311270	165.469
17887	DMSO	360171	307.132
17888	DMSO	565029	320.171
17889	DMSO	719321	477.042
17890	DMSO	656339	398.886
17891	DMSO	431258	444.302
17892	DMSO	503642	294.133
17893	DMSO	624822	267.286
17894	DMSO	302290	221.42
17895	DMSO	293708	264.411
17896	DMSO	698034	250.43
17897	DMSO	492982	265.442
17898	DMSO	715461	201.517
17899	DMSO	621272	358.888
17900	DMSO	345560	136.513
17901	DMSO	453149	279.965
17902	DMSO	678318	155.614
17903	DMSO	348320	264.621
17904	DMSO	328201	169.25
17905	DMSO	463366	263.946
17906	DMSO	374971	191.267
17907	DMSO	353105	175.504
17908	DMSO	416144	227.253
17909	DMSO	524082	217.982
17910	DMSO	418199	263.109
17911	DMSO	562571	212.602
17912	DMSO	637010	221.083
17913	DMSO	305887	199.736
17914	DMSO	354667	182.739
17915	DMSO	456351	248.49
17916	DMSO	398849	310.854
17917	DMSO	595369	381.116
17918	DMSO	478790	293.659
17919	DMSO	334609	193.305
17920	DMSO	350340	211.584
17921	DMSO	438325	255.325
17922	DMSO	421662	375.805
17923	DMSO	799146	334.51
17924	DMSO	649689	185.064
17925	DMSO	435797	258.675
17926	DMSO	370150	313.318
17927	DMSO	314574	208.136
17928	DMSO	408715	228.259
17929	DMSO	394974	184.223
17930	DMSO	493899	183.448
17931	DMSO	662029	282.267
17932	DMSO	332472	196.795
17933	DMSO	717158	228.616
17934	DMSO	864746	159.627
17935	DMSO	584888	242.965
17936	DMSO	338938	209.603
17937	DMSO	305762	243.632
17938	DMSO	314338	172.543
17939	DMSO	310778	182.824
17940	DMSO	288804	156.982
17941	DMSO	297771	249.699
17942	DMSO	1.0422e+06	549.796
17943	DMSO	309801	179.57
17944	DMSO	288266	168.748
17945	DMSO	335839	283.091
17946	DMSO	338033	153.522
17947	DMSO	326688	204.774
17948	DMSO	461766	233.52
17949	DMSO	555206	217.655
17950	DMSO	581709	285.477
17951	DMSO	450190	195.596
17952	DMSO	629387	273.248
17953	DMSO	472850	290.391
17954	DMSO	429080	461.728
17955	DMSO	515512	265.433
17956	DMSO	704387	407.571
17957	DMSO	488298	312.457
17958	DMSO	365172	285.805
17959	DMSO	568053	153.146
17960	DMSO	343764	184.967
17961	DMSO	330235	185.166
17962	DMSO	358007	239.725
17963	DMSO	751886	271.701
17964	DMSO	497519	305.224
17965	DMSO	502911	297.736
17966	DMSO	325724	170.1
17967	DMSO	369462	276.222
17968	DMSO	666340	432.131
17969	DMSO	701944	342.353
17970	DMSO	736131	321.832
17971	DMSO	531276	193.142
17972	DMSO	350641	197.228
17973	DMSO	306835	182.007
17974	DMSO	506261	228.667
17975	DMSO	427309	648.561
17976	DMSO	410951	299.057
17977	DMSO	336656	311.593
17978	DMSO	372378	244.131
17979	DMSO	468878	410.549
17980	DMSO	412256	341.787
17981	DMSO	293255	166.784
17982	DMSO	365105	313.635
17983	DMSO	620861	261.876
17984	DMSO	451238	203.235
17985	DMSO	327492	263.369
17986	DMSO	553891	248.185
17987	DMSO	605367	362.324
17988	DMSO	335051	166.007
17989	DMSO	341155	203.578
17990	DMSO	453012	270.621
17991	DMSO	309398	213.328
17992	DMSO	257230	213.238
17993	DMSO	385834	351.377
17994	DMSO	334906	143.876
17995	DMSO	385116	159.219
17996	DMSO	270521	177.151
17997	DMSO	345463	191.737
17998	DMSO	386782	428.068
17999	DMSO	376488	198.829
18000	DMSO	474098	218.17
18001	DMSO	339731	243.144
18002	DMSO	436964	330.815
18003	DMSO	266409	200.272
18004	DMSO	321050	178.507
18005	DMSO	380846	226.878
18006	DMSO	519180	255.304
18007	DMSO	498467	245.583
18008	DMSO	724926	259.705
18009	DMSO	366013	237.626
18010	DMSO	759159	352.474
18011	DMSO	330090	228.054
18012	DMSO	362426	200.049
18013	DMSO	453434	250.228
18014	DMSO	370912	273.298
18015	DMSO	404593	308.371
18016	DMSO	263673	183.415
18017	DMSO	726648	436.331
18018	DMSO	597492	299.065
18019	DMSO	285166	191.31
18020	DMSO	596937	191.187
18021	DMSO	643373	333.585
18022	DMSO	502460	220.536
18023	DMSO	502279	249.394
18024	DMSO	330424	299.578
18025	DMSO	383563	206.075
18026	DMSO	835450	299.768
18027	DMSO	571243	234.582
18028	DMSO	334397	181.19
18029	DMSO	470516	182.39
18030	DMSO	386493	240.467
18031	DMSO	323244	284.702
18032	DMSO	435240	296.934
18033	DMSO	416868	230.136
18034	DMSO	503645	272.61
18035	DMSO	282440	218.757
18036	DMSO	604220	256.418
18037	DMSO	658113	292.229
18038	DMSO	615136	289.44
18039	DMSO	289566	268.412
18040	DMSO	318620	260.322
18041	DMSO	323774	226.144
18042	DMSO	524660	278.257
18043	DMSO	268138	241.15
18044	DMSO	531661	325.952
18045	DMSO	680684	332.699
18046	DMSO	337344	199.393
18047	DMSO	364285	266.708
18048	DMSO	275844	178.765
18049	DMSO	359730	261.058
18050	DMSO	731071	133.344
18051	DMSO	284058	213.366
18052	DMSO	458774	235.787
18053	DMSO	378100	202.851
18054	DMSO	374724	196.931
18055	DMSO	1083835	253.722
18056	DMSO	438256	261.083
18057	DMSO	398131	165.442
18058	DMSO	388048	224.846
18059	DMSO	330964	177.861
18060	DMSO	714913	320.236
18061	DMSO	344279	235.948
18062	DMSO	287390	123.982
18063	DMSO	293133	150.025
18064	DMSO	544090	189.52
18065	DMSO	663370	368.796
18066	DMSO	384937	211.916
18067	DMSO	346352	300.432
18068	DMSO	540312	215.047
18069	DMSO	476382	297.668
18070	DMSO	360974	201.337
18071	DMSO	433142	233.964
18072	DMSO	389050	243.716
18073	DMSO	309650	303.557
18074	DMSO	610917	275.632
18075	DMSO	594063	217.639
18076	DMSO	390920	310.911
18077	DMSO	354802	278.966
18078	DMSO	328220	254.329
18079	DMSO	518236	312.324
18080	DMSO	516647	190.289
18081	DMSO	471019	301.927
18082	DMSO	347757	270.873
18083	DMSO	550540	277.328
18084	DMSO	513907	186.989
18085	DMSO	387896	270.06
18086	DMSO	438150	303.776
18087	DMSO	439088	272.728
18088	DMSO	408532	216.05
18089	DMSO	458854	205.174
18090	DMSO	289766	186.374
18091	DMSO	304255	162.583
18092	DMSO	352693	228.738
18093	DMSO	392213	194.264
18094	DMSO	558986	217.025
18095	DMSO	283558	110.971
18096	DMSO	289743	160.303
18097	DMSO	329727	183.036
18098	DMSO	287481	171.481
18099	DMSO	291170	182.816
18100	DMSO	447042	339.885
18101	DMSO	426904	195.686
18102	DMSO	525440	274.196
18103	DMSO	276040	143.447
18104	DMSO	378124	285.386
18105	DMSO	402996	212.163
18106	DMSO	498432	216.488
18107	DMSO	496882	285.038
18108	DMSO	709560	362.383
18109	DMSO	504587	260.774
18110	DMSO	366127	232.454
18111	DMSO	499324	302.46
18112	DMSO	328504	192.911
18113	DMSO	442314	216.213
18114	DMSO	360496	203.888
18115	DMSO	540928	307.199
18116	DMSO	519114	238.175
18117	DMSO	337936	133.135
18118	DMSO	596344	247.742
18119	DMSO	342581	174.668
18120	DMSO	750074	325.098
18121	DMSO	299690	292.011
18122	DMSO	256185	163.426
18123	DMSO	564953	245.479
18124	DMSO	329867	183.575
18125	DMSO	299807	234.635
18126	DMSO	365542	218.246
18127	DMSO	324338	205.755
18128	DMSO	675709	182.391
18129	DMSO	443807	261.979
18130	DMSO	273263	205.769
18131	DMSO	600092	346.678
18132	DMSO	366243	177.562
18133	DMSO	287317	106.083
18134	DMSO	303158	137.893
18135	DMSO	607743	370.266
18136	DMSO	247128	206.123
18137	DMSO	734186	458.627
18138	DMSO	735440	286.654
18139	DMSO	743010	201.601
18140	DMSO	496253	230.795
18141	DMSO	750652	412.411
18142	DMSO	266267	203.264
18143	DMSO	714264	275.637
18144	DMSO	240539	192.34
18145	DMSO	280961	215.887
18146	DMSO	374600	229.45
18147	DMSO	244273	215.415
18148	DMSO	714630	217.515
18149	DMSO	648021	215.945
18150	DMSO	324708	303.394
18151	DMSO	287473	197.047
18152	DMSO	285708	217.934
18153	DMSO	325601	260.668
18154	DMSO	394396	231.848
18155	DMSO	482835	243.165
18156	DMSO	314833	140.16
18157	DMSO	504421	242.462
18158	DMSO	259777	126.11
18159	DMSO	241420	141.385
18160	DMSO	281874	169.638
18161	DMSO	250743	193.231
18162	DMSO	565399	284.029
18163	DMSO	237045	128.153
18164	DMSO	299603	188.554
18165	DMSO	315914	218.244
18166	DMSO	353767	180.272
18167	DMSO	328031	270.442
18168	DMSO	632647	249.829
18169	DMSO	331416	217.881
18170	DMSO	612611	321.919
18171	DMSO	727317	196.554
18172	DMSO	717397	187.76
18173	DMSO	591623	277.283
18174	DMSO	368694	231.626
18175	DMSO	397599	300.485
18176	DMSO	296209	168.77
18177	DMSO	282566	170.681
18178	DMSO	694011	276.21
18179	DMSO	781474	288.236
18180	DMSO	745528	300.578
18181	DMSO	669138	370.701
18182	DMSO	533668	358.519
18183	DMSO	369390	233.697
18184	DMSO	339009	225.995
18185	DMSO	746303	312.73
18186	DMSO	345703	193.114
18187	DMSO	412489	308.156
18188	DMSO	337564	217.603
18189	DMSO	350991	179.604
18190	DMSO	740275	332.423
18191	DMSO	747527	220.201
18192	DMSO	496657	236.452
18193	DMSO	422543	223.892
18194	DMSO	770756	188.833
18195	DMSO	394970	194.45
18196	DMSO	374970	195.225
18197	DMSO	507022	179.512
18198	DMSO	374699	365.76
18199	DMSO	692138	319.936
18200	DMSO	469785	225.164
18201	DMSO	575209	279.69
18202	DMSO	308105	212.42
18203	DMSO	272130	230.522
18204	DMSO	429218	257.869
18205	DMSO	381753	176.633
18206	DMSO	724698	359.401
18207	DMSO	275451	156.752
18208	DMSO	760410	387.398
18209	DMSO	298831	225.699
18210	DMSO	461948	254.663
18211	DMSO	315317	244.557
18212	DMSO	717677	269.319
18213	DMSO	378162	299.524
18214	DMSO	320085	204.993
18215	DMSO	781784	310.488
18216	DMSO	346732	177.802
18217	DMSO	334420	199.472
18218	DMSO	364354	175.584
18219	DMSO	373453	221.648
18220	DMSO	340403	191.36
18221	DMSO	366545	136.659
18222	DMSO	705732	281.816
18223	DMSO	334914	182.506
18224	DMSO	357177	139.382
18225	DMSO	387330	201.133
18226	DMSO	393938	186.203
18227	DMSO	373418	282.521
18228	DMSO	401987	229.385
18229	DMSO	746211	459.099
18230	DMSO	377451	225.912
18231	DMSO	331744	206.437
18232	DMSO	700832	259.844
18233	DMSO	354438	137.22
18234	DMSO	791332	317.427
18235	DMSO	375911	233.764
18236	DMSO	388465	247.365
18237	DMSO	328568	394.051
18238	DMSO	799004	306.166
18239	DMSO	743190	371.072
18240	DMSO	786496	313.49
18241	DMSO	649129	253.064
18242	DMSO	372459	179.143
18243	DMSO	363405	199.106
18244	DMSO	701186	429.601
18245	DMSO	547864	188.763
18246	DMSO	373442	198.007
18247	DMSO	379915	179.856
18248	DMSO	396590	286.855
18249	DMSO	392851	202.855
18250	DMSO	326535	325.388
18251	DMSO	759685	228.49
18252	DMSO	894337	279.274
18253	DMSO	759457	283.421
18254	DMSO	423387	207.416
18255	DMSO	816098	198.981
18256	DMSO	298856	208.497
18257	DMSO	706278	348.243
18258	DMSO	596641	334.494
18259	DMSO	330887	285.68
18260	DMSO	379245	253.244
18261	DMSO	598280	266.65
18262	DMSO	298180	241.182
18263	DMSO	551056	310.438
18264	DMSO	448305	310.107
18265	DMSO	589148	240.028
18266	DMSO	342055	170.358
18267	DMSO	348273	182.705
18268	DMSO	497482	170.29
18269	DMSO	351124	224.405
18270	DMSO	342240	177.084
18271	DMSO	388718	219.184
18272	DMSO	383073	277.395
18273	DMSO	416263	199.735
18274	DMSO	329191	238.348
18275	DMSO	336743	219.189
18276	DMSO	723728	279.416
18277	DMSO	660369	340.75
18278	DMSO	631841	183.347
18279	DMSO	205603	177.33
18280	DMSO	280353	193.421
18281	DMSO	361557	247.07
18282	DMSO	316901	213.599
18283	DMSO	332738	126.444
18284	DMSO	531929	264.736
18285	DMSO	594926	266.673
18286	DMSO	281674	266.971
18287	DMSO	427252	341.45
18288	DMSO	579256	264.084
18289	DMSO	372331	266.915
18290	DMSO	332295	196.313
18291	DMSO	541062	478.007
18292	DMSO	343458	228.704
18293	DMSO	512006	217.632
18294	DMSO	454450	235.607
18295	DMSO	643115	384.199
18296	DMSO	427287	227.438
18297	DMSO	654734	307.355
18298	DMSO	407098	278.811
18299	DMSO	348245	294.476
18300	DMSO	706025	462.207
18301	DMSO	730591	289.927
18302	DMSO	391022	309.298
18303	DMSO	586040	209.528
18304	DMSO	739079	256.3
18305	DMSO	347117	205.297
18306	DMSO	480539	324.845
18307	DMSO	565965	244.687
18308	DMSO	305868	227.614
18309	DMSO	360700	328.555
18310	DMSO	555677	335.908
18311	DMSO	829025	181.275
18312	DMSO	406571	263.298
18313	DMSO	641574	464.872
18314	DMSO	377861	216.207
18315	DMSO	353677	173.963
18316	DMSO	527981	284.978
18317	DMSO	535506	201.871
18318	DMSO	349226	161.279
18319	DMSO	309706	97.918
18320	DMSO	507012	250.845
18321	DMSO	745757	283.862
18322	DMSO	659493	263.57
18323	DMSO	416479	384.715
18324	DMSO	297054	110.165
18325	DMSO	573306	204.399
18326	DMSO	372606	156.114
18327	DMSO	455131	126.057
18328	DMSO	549639	288.143
18329	DMSO	456540	264.167
18330	DMSO	464678	274.467
18331	DMSO	751673	165.796
18332	DMSO	461159	328.246
18333	DMSO	397638	238.355
18334	DMSO	271090	161.495
18335	DMSO	328636	164.348
18336	DMSO	245905	165.601
18337	DMSO	379175	262.364
18338	DMSO	376715	285.838
18339	DMSO	253611	184.72
18340	DMSO	377875	190.267
18341	DMSO	406457	323.131
18342	DMSO	353174	233.572
18343	DMSO	341843	297.806
18344	DMSO	356982	260.373
18345	DMSO	375339	357.766
18346	DMSO	751108	427.746
18347	DMSO	329477	141.261
18348	DMSO	305495	227.202
18349	DMSO	330050	134.705
18350	DMSO	599645	361.173
18351	DMSO	325822	218.797
18352	DMSO	351992	194.205
18353	DMSO	365843	212.47
18354	DMSO	503125	247.189
18355	DMSO	623149	466.844
18356	DMSO	767347	250.961
18357	DMSO	672458	453.267
18358	DMSO	351385	170.327
18359	DMSO	350941	252.771
18360	DMSO	662682	273.665
18361	DMSO	355339	175.776
18362	DMSO	348031	162.925
18363	DMSO	557269	304.777
18364	DMSO	580902	387.5
18365	DMSO	472776	246.1
18366	DMSO	403214	299.098
18367	DMSO	457429	247.71
18368	DMSO	778619	378.99
18369	DMSO	548322	375.195
18370	DMSO	746766	261.245
18371	DMSO	459233	393.857
18372	DMSO	427570	315.433
18373	DMSO	434103	371.966
18374	DMSO	397821	308.964
18375	DMSO	403034	260.932
18376	DMSO	669415	196.178
18377	DMSO	459974	235.1
18378	DMSO	378766	361.875
18379	DMSO	307655	166.467
18380	DMSO	386979	276.55
18381	DMSO	470044	226.054
18382	DMSO	464307	303.701
18383	DMSO	309610	307.45
18384	DMSO	719543	319.674
18385	DMSO	394157	357.539
18386	DMSO	322002	223.689
18387	DMSO	365927	180.862
18388	DMSO	363525	291.374
18389	DMSO	356677	171.315
18390	DMSO	335923	213.719
18391	DMSO	349747	213.788
18392	DMSO	347150	219.391
18393	DMSO	347735	195.804
18394	DMSO	376591	161.507
18395	DMSO	737650	304.04
18396	DMSO	332465	227.024
18397	DMSO	330354	199.505
18398	DMSO	671674	227.813
18399	DMSO	601436	313.444
18400	DMSO	316894	228.978
18401	DMSO	302724	257.141
18402	DMSO	735758	201.934
18403	DMSO	596539	324.819
18404	DMSO	247586	232.336
18405	DMSO	323962	239.11
18406	DMSO	612947	354.97
18407	DMSO	275223	288.971
18408	DMSO	678711	241.585
18409	DMSO	370708	236.569
18410	DMSO	335225	261.703
18411	DMSO	361493	208.736
18412	DMSO	331597	238.097
18413	DMSO	306381	155.039
18414	DMSO	741396	260.571
18415	DMSO	309517	198.613
18416	DMSO	467200	377.707
18417	DMSO	1378247	251.047
18418	DMSO	324826	175.489
18419	DMSO	334784	211.004
18420	DMSO	368612	184.463
18421	DMSO	366116	315.795
18422	DMSO	455136	344.274
18423	DMSO	370488	284.836
18424	DMSO	377784	248.919
18425	DMSO	449138	334.314
18426	DMSO	819681	260.309
18427	DMSO	780611	363.711
18428	DMSO	640438	238.589
18429	DMSO	745569	337.009
18430	DMSO	403982	276.827
18431	DMSO	725953	286.484
18432	DMSO	497129	369.673
18433	DMSO	595318	212.941
18434	DMSO	739963	252.206
18435	DMSO	379338	236.737
18436	DMSO	351386	210.056
18437	DMSO	373062	166.42
18438	DMSO	342987	177.51
18439	DMSO	639380	295.888
18440	DMSO	397846	277.091
18441	DMSO	533488	239.012
18442	DMSO	593864	330.435
18443	DMSO	377401	209.123
18444	DMSO	738974	255.732
18445	DMSO	362403	187.31
18446	DMSO	613649	249.303
18447	DMSO	606788	192.737
18448	DMSO	760288	201.236
18449	DMSO	390965	292.61
18450	DMSO	593902	220.209
18451	DMSO	384313	158.385
18452	DMSO	265876	195.968
18453	DMSO	1095644	356.457
18454	DMSO	419297	241.987
18455	DMSO	293431	183.761
18456	DMSO	313831	167.029
18457	DMSO	422735	377.263
18458	DMSO	298530	198.557
18459	DMSO	362894	248.632
18460	DMSO	610095	298.011
18461	DMSO	316222	212.902
18462	DMSO	375035	206.476
18463	DMSO	369144	177.79
18464	DMSO	513078	301.806
18465	DMSO	361127	200.228
18466	DMSO	419236	212.085
18467	DMSO	508258	215.111
18468	DMSO	462850	236.991
18469	DMSO	338581	244.097
18470	DMSO	789337	397.387
18471	DMSO	371292	180.338
18472	DMSO	530082	293.252
18473	DMSO	599488	246.53
18474	DMSO	559903	291.561
18475	DMSO	363345	287.505
18476	DMSO	330014	258.429
18477	DMSO	392667	251.496
18478	DMSO	463744	229.51
18479	DMSO	409885	314.617
18480	DMSO	328247	203.73
18481	DMSO	728264	272.012
18482	DMSO	493096	275.214
18483	DMSO	622980	210.749
18484	DMSO	371766	159.435
18485	DMSO	423237	183.441
18486	DMSO	593200	243.066
18487	DMSO	371008	203.584
18488	DMSO	600314	254.69
18489	DMSO	489356	246.622
18490	DMSO	491215	208.986
18491	DMSO	445983	189.443
18492	DMSO	427142	365.494
18493	DMSO	353907	209.044
18494	DMSO	358052	263.383
18495	DMSO	386093	187.503
18496	DMSO	366880	253.604
18497	DMSO	754789	320.422
18498	DMSO	736622	310.122
18499	DMSO	582289	229.565
18500	DMSO	557045	257.453
18501	DMSO	321481	166.698
18502	DMSO	422367	376.944
18503	DMSO	367603	205.464
18504	DMSO	639237	245.921
18505	DMSO	337776	283.947
18506	DMSO	678178	359.345
18507	DMSO	257277	167.028
18508	DMSO	442325	343.252
18509	DMSO	567277	326.197
18511	DMSO	583612	231.187
18512	DMSO	313790	214.663
18513	DMSO	423018	288.1
18514	DMSO	447857	216.733
18515	DMSO	372529	183.155
18516	DMSO	368555	250.112
18517	DMSO	713073	264.169
18518	DMSO	312523	197.847
18519	DMSO	657710	253.092
18520	DMSO	282597	184.876
18521	DMSO	773388	320.845
18522	DMSO	533802	255.198
18523	DMSO	717871	273.076
18524	DMSO	627562	292.45
18525	DMSO	361975	155.629
18526	DMSO	732910	211.581
18527	DMSO	577763	345.256
18528	DMSO	498111	259.522
18529	DMSO	735625	324.511
18530	DMSO	457055	232.134
18531	DMSO	346024	158.554
18532	DMSO	620836	291.31
18533	DMSO	552283	297.856
18534	DMSO	525222	239.02
18535	DMSO	552945	202.046
18536	DMSO	300067	130.919
18537	DMSO	533457	145.11
18538	DMSO	680999	222.419
18539	DMSO	326001	144.091
18540	DMSO	304371	145.883
18541	DMSO	325481	150.347
18542	DMSO	499638	243.068
18543	DMSO	584084	304.959
18544	DMSO	306772	141.97
18545	DMSO	400421	288.853
18546	DMSO	462844	231.246
18547	DMSO	415257	203.469
18548	DMSO	334461	322.688
18549	DMSO	705666	254.802
18550	DMSO	524836	283.911
18551	DMSO	385225	190.992
18552	DMSO	392734	124.26
18553	DMSO	484523	264.489
18554	DMSO	371698	219.1
18555	DMSO	725571	234.374
18556	DMSO	272804	174.002
18557	DMSO	576921	187.959
18558	DMSO	703310	343.606
18559	DMSO	416107	208.428
18560	DMSO	328208	189.227
18561	DMSO	384638	282.165
18562	DMSO	445564	205.501
18563	DMSO	368687	241.695
18564	DMSO	380149	319.456
18565	DMSO	689224	202.887
18566	DMSO	424505	219.855
18567	DMSO	750091	334.625
18568	DMSO	764223	197.456
18569	DMSO	790547	393.065
18570	DMSO	430657	163.058
18571	DMSO	423110	306.824
18572	DMSO	645192	265.172
18573	DMSO	276716	173.629
18574	DMSO	349695	298.114
18575	DMSO	393775	353.187
18576	DMSO	320784	169.752
18577	DMSO	365166	345.716
18578	DMSO	350268	216.218
18579	DMSO	312619	230.456
18580	DMSO	268017	176.854
18581	DMSO	355829	166.972
18582	DMSO	268228	173.149
18583	DMSO	370145	273.002
18584	DMSO	352371	217.12
18585	DMSO	384545	174.884
18586	DMSO	393475	376.711
18587	DMSO	295221	219.647
18588	DMSO	398067	233.601
18589	DMSO	747402	233.437
18590	DMSO	522637	319.905
18591	DMSO	736458	349.957
18592	DMSO	305808	210.093
18593	DMSO	309427	211.205
18594	DMSO	506125	283.86
18595	DMSO	480791	314.498
18596	DMSO	471949	327.04
18597	DMSO	515088	334.996
18598	DMSO	500053	133.417
18599	DMSO	665841	246.401
18600	DMSO	587933	323.925
18601	DMSO	370497	218.973
18602	DMSO	460298	125.006
18603	DMSO	729570	291.498
18604	DMSO	712162	292.609
18605	DMSO	340316	204.947
18606	DMSO	567823	263.944
18607	DMSO	472324	259.068
18608	DMSO	780570	232.922
18609	DMSO	343851	178.701
18610	DMSO	700014	293.017
18611	DMSO	432832	366.892
18612	DMSO	742819	484.488
18613	DMSO	375190	224.91
18614	DMSO	529066	278.334
18615	DMSO	346936	162.13
18616	DMSO	408652	232.136
18617	DMSO	366590	210.962
18618	DMSO	331767	167.508
18619	DMSO	435166	256.39
18620	DMSO	350618	133.409
18621	DMSO	734830	261.748
18622	DMSO	341205	138.915
18623	DMSO	417072	276.434
18624	DMSO	381285	361.964
18625	DMSO	339261	255.914
18626	DMSO	462490	261.202
18627	DMSO	292241	277.162
18628	DMSO	670979	200.315
18629	DMSO	248572	193.108
18630	DMSO	470595	371.918
18631	DMSO	290289	170.394
18632	DMSO	426587	197.696
18633	DMSO	562451	285.057
18634	DMSO	286517	233.479
18635	DMSO	719637	245.288
18636	DMSO	318565	319.529
18637	DMSO	637157	293.409
18638	DMSO	628633	279.977
18639	DMSO	242560	122.464
18640	DMSO	459544	204.76
18641	DMSO	455937	255.678
18642	DMSO	1149427	347.117
18643	DMSO	594486	371.129
18644	DMSO	578899	295.08
18645	DMSO	640720	241.687
18646	DMSO	577842	403.626
18647	DMSO	456658	267.613
18648	DMSO	793244	233.897
18649	DMSO	713637	318.278
18650	DMSO	297150	180.754
18651	DMSO	632676	250.152
18652	DMSO	733824	296.99
18653	DMSO	432674	259.987
18654	DMSO	300686	173.11
18655	DMSO	353469	230.377
18656	DMSO	367538	258.533
18657	DMSO	617607	278.142
18658	DMSO	436036	248.513
18659	DMSO	353087	154.189
18660	DMSO	483174	343.121
18661	DMSO	571460	201.712
18662	DMSO	360565	183.906
18663	DMSO	732007	495.184
18664	DMSO	411766	253.216
18665	DMSO	315583	144.692
18666	DMSO	525542	290.686
18667	DMSO	605505	523.245
18668	DMSO	718702	182.435
18669	DMSO	364483	240.704
18670	DMSO	280421	184.029
18671	DMSO	713013	378.001
18672	DMSO	402412	225.569
18673	DMSO	375996	255.025
18674	DMSO	371637	206.89
18675	DMSO	297237	186.095
18676	DMSO	743681	420.101
18677	DMSO	353082	250.212
18678	DMSO	345641	233.033
18679	DMSO	686700	409.974
18680	DMSO	776669	215.083
18681	DMSO	700094	232.09
18682	DMSO	750835	317.822
18683	DMSO	330660	159.778
18684	DMSO	333862	210.823
18685	DMSO	335800	243.172
18686	DMSO	692063	240.314
18687	DMSO	447841	211.222
18688	DMSO	223273	147.369
18689	DMSO	442771	271.206
18690	DMSO	229979	189.664
18691	DMSO	377270	316.365
18692	DMSO	333765	263.203
18693	DMSO	416253	417.705
18694	DMSO	494030	240.48
18695	DMSO	251571	185.762
18696	DMSO	288162	140.983
18697	DMSO	381488	213.584
18698	DMSO	251845	154.895
18699	DMSO	376903	275.188
18700	DMSO	612990	199.129
18701	DMSO	427658	217.748
18702	DMSO	329768	215.816
18703	DMSO	576861	401.977
18704	DMSO	250199	169.527
18705	DMSO	360723	329.885
18706	DMSO	316678	210.288
18707	DMSO	626187	145.002
18708	DMSO	412727	250.655
18709	DMSO	245759	171.721
18710	DMSO	507321	466.149
18711	DMSO	312357	173.022
18712	DMSO	296511	144.244
18713	DMSO	323147	148.7
18714	DMSO	278552	142.19
18715	DMSO	1190492	484.306
18716	DMSO	350403	185.157
18717	DMSO	532639	223.005
18718	DMSO	535210	419.828
18719	DMSO	497416	307.211
18720	DMSO	347592	243.982
18721	DMSO	713943	279.771
18722	DMSO	367366	195.353
18723	DMSO	265922	201.645
18724	DMSO	681217	439.395
18725	DMSO	734246	383.153
18726	DMSO	754489	432.469
18727	DMSO	628815	204.862
18728	DMSO	280207	138.223
18729	DMSO	543271	242.524
18730	DMSO	766751	297.26
18731	DMSO	336868	164.526
18732	DMSO	347744	166.087
18733	DMSO	324088	200.397
18734	DMSO	372452	274.088
18735	DMSO	574248	293.42
18736	DMSO	332213	227.743
18737	DMSO	331719	247.925
18738	DMSO	526728	202.691
18739	DMSO	660125	311.365
18740	DMSO	730810	297.591
18741	DMSO	271918	229.255
18742	DMSO	670592	389.085
18743	DMSO	331227	230.192
18744	DMSO	326977	158.455
18745	DMSO	316175	159.372
18746	DMSO	364094	190.981
18747	DMSO	364176	307.584
18748	DMSO	494691	217.381
18749	DMSO	642269	291.79
18750	DMSO	322246	192.68
18751	DMSO	316225	246.321
18752	DMSO	489272	207.837
18753	DMSO	421997	221.123
18754	DMSO	322363	197.544
18755	DMSO	324452	286.683
18756	DMSO	286191	152.363
18757	DMSO	284104	156.096
18758	DMSO	690235	269.929
18759	DMSO	631728	269.28
18760	DMSO	526412	237.589
18761	DMSO	709195	257.298
18762	DMSO	437187	208.798
18763	DMSO	391034	304.096
18764	DMSO	673687	303.666
18765	DMSO	404246	278.422
18766	DMSO	360995	277.723
18767	DMSO	352219	255.641
18768	DMSO	392529	187.541
18769	DMSO	332355	180.759
18770	DMSO	380195	187.58
18771	DMSO	741429	240.553
18772	DMSO	357619	176.056
18773	DMSO	760470	331.042
18774	DMSO	651818	279.49
18775	DMSO	275582	130.774
18776	DMSO	656683	296.949
18777	DMSO	377201	304.053
18778	DMSO	320223	245.37
18779	DMSO	363779	292.054
18780	DMSO	364655	248.626
18781	DMSO	345527	245.126
18782	DMSO	552016	199.117
18783	DMSO	402277	197.444
18784	DMSO	657108	324.149
18785	DMSO	698706	247.756
18786	DMSO	368666	263.024
18787	DMSO	465511	355.715
18788	DMSO	569493	193.719
18789	DMSO	270356	280.97
18790	DMSO	319996	208.768
18791	DMSO	311087	193.382
18792	DMSO	337977	191.727
18793	DMSO	555292	349.077
18794	DMSO	464813	245.064
18795	DMSO	300421	278.042
18796	DMSO	708333	312.56
18797	DMSO	225731	190.007
18798	DMSO	443857	238.781
18799	DMSO	453368	269.124
18800	DMSO	342533	175.47
18801	DMSO	357222	232.82
18802	DMSO	802828	369.221
18803	DMSO	679297	242.149
18804	DMSO	347987	188.489
18805	DMSO	372804	309.721
18806	DMSO	647564	151.678
18807	DMSO	347468	308.829
18808	DMSO	387450	205.074
18809	DMSO	339376	260.515
18810	DMSO	289232	153.4
18811	DMSO	384393	78.0944
18812	DMSO	424781	312.527
18813	DMSO	362813	221.572
18814	DMSO	343886	218.646
18815	DMSO	677029	241.84
18816	DMSO	376354	282.458
18817	DMSO	310184	219.517
18818	DMSO	297620	174.602
18819	DMSO	351384	289.653
18820	DMSO	693765	292.929
18821	DMSO	281998	173.284
18822	DMSO	385109	284.177
18823	DMSO	370253	235.12
18824	DMSO	423236	211.162
18825	DMSO	380030	171.81
18826	DMSO	309608	218.246
18827	DMSO	388685	191.569
18828	DMSO	407509	214.87
18829	DMSO	354162	239.805
18830	DMSO	942543	254.347
18831	DMSO	846972	151.473
18832	DMSO	343717	190.15
18833	DMSO	355659	290.321
18834	DMSO	314142	225.81
18835	DMSO	289811	200.644
18836	DMSO	417681	309.428
18837	DMSO	515827	182.619
18838	DMSO	335831	225.491
18839	DMSO	316516	254.075
18840	DMSO	281750	248.902
18841	DMSO	400141	313.265
18842	DMSO	288015	283.606
18843	DMSO	282268	208.154
18844	DMSO	290417	239.791
18845	DMSO	532276	260.905
18846	DMSO	430884	196.083
18847	DMSO	232810	218.917
18848	DMSO	329380	172.799
18849	DMSO	364778	167.193
18850	DMSO	295412	209.472
18851	DMSO	289146	121.806
18852	DMSO	273865	131.159
18853	DMSO	566703	198.934
18854	DMSO	426504	316.314
18855	DMSO	545535	208.916
18856	DMSO	345082	235.123
18857	DMSO	319240	171.617
18858	DMSO	569212	458.757
18859	DMSO	407456	220.404
18860	DMSO	952909	251.135
18861	DMSO	327668	174.747
18862	DMSO	329837	189.69
18863	DMSO	361898	279.501
18864	DMSO	760493	373.399
18865	DMSO	404897	230.138
18866	DMSO	383190	226.095
18867	DMSO	295383	220.209
18868	DMSO	399487	362.293
18869	DMSO	319225	238.787
18870	DMSO	586384	197.726
18871	DMSO	335070	261.614
18872	DMSO	474439	399.42
18873	DMSO	363441	198.823
18874	DMSO	310792	182.277
18875	DMSO	320672	227.371
18876	DMSO	294528	238.502
18877	DMSO	577893	194.974
18878	DMSO	395105	275.719
18879	DMSO	318295	226.645
18880	DMSO	615019	204.548
18881	DMSO	335508	267.818
18882	DMSO	673159	314.199
18883	DMSO	336643	188.894
18884	DMSO	514926	354.261
18885	DMSO	269693	279.585
18886	DMSO	485779	206.512
18887	DMSO	570760	316.517
18888	DMSO	215505	166.41
18889	DMSO	235743	207.283
18890	DMSO	386657	215.125
18891	DMSO	687554	225.323
18892	DMSO	273474	233.951
18893	DMSO	411473	224.493
18894	DMSO	307253	258.107
18895	DMSO	415889	332.388
18896	DMSO	913208	322.37
18897	DMSO	676760	421.431
18898	DMSO	713356	236.465
18899	DMSO	421640	305.636
18900	DMSO	331803	204.58
18901	DMSO	692222	242.523
18902	DMSO	347227	193.137
18903	DMSO	679485	463.257
18904	DMSO	482429	481.172
18905	DMSO	368938	345.396
18906	DMSO	518549	219.514
18907	DMSO	329499	212.576
18908	DMSO	592213	217.137
18909	DMSO	699292	450.58
18910	DMSO	679967	192.948
18911	DMSO	664462	383.266
18912	DMSO	601348	278.785
18913	DMSO	433995	290.69
18914	DMSO	349557	234.418
18915	DMSO	1033282	342.551
18916	DMSO	409922	265.25
18917	DMSO	1116163	283.482
18918	DMSO	725968	292.772
18919	DMSO	765404	161.279
18920	DMSO	367826	272.912
18921	DMSO	336383	198.206
18922	DMSO	698898	263.935
18923	DMSO	301311	240.726
18924	DMSO	325936	205.083
18925	DMSO	701557	323.359
18926	DMSO	320548	216.84
18927	DMSO	701457	351.176
18928	DMSO	375345	181.671
18929	DMSO	705793	374.049
18930	DMSO	678127	324.506
18931	DMSO	725149	141.042
18932	DMSO	567189	295.293
18933	DMSO	204610	139.408
18934	DMSO	300253	351.236
18935	DMSO	235210	168.491
18936	DMSO	362151	220.052
18937	DMSO	470015	288.851
18938	DMSO	291750	184.692
18939	DMSO	348592	228.574
18940	DMSO	342003	256.267
18941	DMSO	509094	381.343
18942	DMSO	261709	232.86
18943	DMSO	650719	314.155
18944	DMSO	597292	313.279
18945	DMSO	314734	343.853
18946	DMSO	291823	169.888
18947	DMSO	522365	276.397
18948	DMSO	283857	185.791
18949	DMSO	408057	93.3262
18950	DMSO	331459	220.386
18951	DMSO	332158	172.752
18952	DMSO	451231	212.021
18953	DMSO	647206	225.291
18954	DMSO	349214	197.357
18955	DMSO	744175	316.104
18956	DMSO	498383	367.507
18957	DMSO	623371	310.609
18958	DMSO	494612	251.647
18959	DMSO	404921	255.646
18960	DMSO	709030	246.791
18961	DMSO	580532	292.859
18962	DMSO	216546	159.279
18963	DMSO	376169	259.726
18964	DMSO	425678	251.109
18965	DMSO	501482	318.866
18966	DMSO	428173	284.324
18967	DMSO	565146	251.459
18968	DMSO	323805	195.457
18969	DMSO	265127	181.091
18970	DMSO	501427	269.028
18971	DMSO	743427	261.447
18972	DMSO	246675	157.672
18973	DMSO	733696	207.299
18974	DMSO	250803	202.658
18975	DMSO	266322	173.965
18976	DMSO	360089	240.081
18977	DMSO	572049	396.357
18978	DMSO	271924	223.759
18979	DMSO	658655	202.538
18980	DMSO	631454	376.283
18981	DMSO	256671	148.957
18982	DMSO	521023	262.534
18983	DMSO	397312	335.521
18984	DMSO	356028	229.95
18985	DMSO	596945	325.825
18986	DMSO	216356	210.627
18987	DMSO	498076	205.572
18988	DMSO	275892	272.937
18989	DMSO	310839	262.472
18990	DMSO	290107	253.412
18991	DMSO	358367	289.483
18992	DMSO	641995	306.496
18993	DMSO	730766	206.462
18994	DMSO	233390	177.691
18995	DMSO	615837	236.21
18996	DMSO	351536	166.477
18997	DMSO	307042	154.285
18998	DMSO	614499	318.026
18999	DMSO	278426	207.313
19000	DMSO	786262	141.69
19001	DMSO	347780	165.169
19002	DMSO	298448	221.726
19003	DMSO	1252435	271.784
19004	DMSO	306417	192.672
19005	DMSO	354510	187.051
19006	DMSO	436941	228.534
19007	DMSO	717619	301.703
19008	DMSO	350560	272.986
19009	DMSO	1454555	565.721
19010	DMSO	745564	289.437
19011	DMSO	733584	260.792
19012	DMSO	349968	204.981
19013	DMSO	308906	216.308
19014	DMSO	357192	203.61
19015	DMSO	691721	269.002
19016	DMSO	486304	298.473
19017	DMSO	382558	205.656
19018	DMSO	277107	196.838
19019	DMSO	400990	226.182
19020	DMSO	507388	347.489
19021	DMSO	557082	212.214
19022	DMSO	710938	300.606
19023	DMSO	352176	158.414
19024	DMSO	696770	204.208
19025	DMSO	260054	192.09
19026	DMSO	679254	238.474
19027	DMSO	322943	208.588
19028	DMSO	367933	248.682
19029	DMSO	234870	178.966
19030	DMSO	297905	125.378
19031	DMSO	587379	327.279
19032	DMSO	212491	192.97
19033	DMSO	283275	193.301
19034	DMSO	772188	324.061
19035	DMSO	495981	309.381
19036	DMSO	287228	292.729
19037	DMSO	248401	212.891
19038	DMSO	393648	292.408
19039	DMSO	626550	278.095
19040	DMSO	307147	116.62
19041	DMSO	531296	285.486
19042	DMSO	1212464	329.823
19043	DMSO	289986	205.452
19044	DMSO	307778	228.551
19045	DMSO	325550	128.386
19046	DMSO	313823	209.172
19047	DMSO	334868	184.704
19048	DMSO	330095	186.901
19049	DMSO	475913	323.306
19050	DMSO	655533	171.111
19051	DMSO	781329	198.828
19052	DMSO	796955	289.938
19053	DMSO	513135	357.508
19054	DMSO	781481	447.946
19055	DMSO	325757	248.73
19056	DMSO	536694	223.032
19057	DMSO	293396	228.045
19058	DMSO	435334	345.48
19059	DMSO	366040	169.435
19060	DMSO	1156210	303.703
19061	DMSO	383538	293.71
19062	DMSO	423945	273.407
19063	DMSO	381076	183.038
19064	DMSO	452504	312.112
19065	DMSO	718155	224.822
19066	DMSO	391793	250.463
19067	DMSO	318378	233.298
19068	DMSO	381793	208.606
19069	DMSO	392192	228.619
19070	DMSO	394979	222.686
19071	DMSO	379945	304.289
19072	DMSO	269910	235.327
19073	DMSO	393027	250.701
19074	DMSO	484649	244.028
19075	DMSO	315684	245.515
19076	DMSO	947901	340.898
19077	DMSO	663737	229.556
19078	DMSO	350008	308.109
19079	DMSO	349698	239.9
19080	DMSO	570190	216.15
19081	DMSO	393116	323.698
19082	DMSO	703866	213.99
19083	DMSO	319067	199.931
19084	DMSO	287473	149.012
19085	DMSO	287086	173.729
19086	DMSO	345511	218.386
19087	DMSO	248736	176.742
19088	DMSO	283635	220.931
19089	DMSO	533206	188.428
19090	DMSO	292934	244.912
19091	DMSO	365456	292.962
19092	DMSO	306831	332.998
19093	DMSO	455476	219.764
19094	DMSO	663338	382.984
19095	DMSO	609697	343.627
19096	DMSO	556903	392.129
19097	DMSO	349820	318.323
19098	DMSO	378395	205.007
19099	DMSO	316541	258.146
19100	DMSO	502746	314.077
19101	DMSO	750827	360.431
19102	DMSO	598380	228.133
19103	DMSO	635330	313.972
19104	DMSO	559092	192.283
19105	DMSO	527072	240.06
19106	DMSO	597273	436.108
19107	DMSO	403410	243.02
19108	DMSO	392563	251.052
19109	DMSO	359808	231.698
19110	DMSO	425891	266.837
19111	DMSO	307843	196.246
19112	DMSO	570657	274.371
19113	DMSO	728659	388.521
19114	DMSO	578735	368.164
19115	DMSO	798939	483.085
19116	DMSO	318298	140.433
19117	DMSO	464521	295.441
19118	DMSO	543647	242.086
19119	DMSO	357880	143.285
19121	DMSO	644683	278.227
19122	DMSO	260139	172.122
19123	DMSO	317238	152.278
19124	DMSO	436780	269.22
19125	DMSO	484273	199.187
19126	DMSO	367204	227.735
19127	DMSO	340334	204.454
19128	DMSO	274502	137.562
19129	DMSO	303341	179.855
19130	DMSO	439872	340.976
19131	DMSO	324403	332.512
19132	DMSO	316174	326.101
19133	DMSO	331705	202.166
19134	DMSO	249547	153.715
19135	DMSO	275269	157.7
19136	DMSO	440491	213.111
19137	DMSO	224948	157.36
19138	DMSO	475759	243.479
19139	DMSO	219420	275.108
19140	DMSO	435742	256.266
19141	DMSO	215277	291.531
19142	DMSO	278368	233.653
19143	DMSO	229833	176.486
19144	DMSO	573047	279.015
19145	DMSO	1130900	494.762
19146	DMSO	682392	368.166
19147	DMSO	395103	340.449
19148	DMSO	386652	238.307
19149	DMSO	337679	232.08
19150	DMSO	757634	297.071
19151	DMSO	402145	260.692
19152	DMSO	370503	299.788
19153	DMSO	654736	50.949
19154	DMSO	347906	243.523
19155	DMSO	376491	189.249
19156	DMSO	771722	297.655
19157	DMSO	421033	359.532
19158	DMSO	876497	134.004
19159	DMSO	361476	259.215
19160	DMSO	282104	207.957
19161	DMSO	652086	302.249
19162	DMSO	770646	334.525
19163	DMSO	492317	342.91
19164	DMSO	483137	437.39
19165	DMSO	329246	343.675
19166	DMSO	377519	185.298
19167	DMSO	586023	250.159
19168	DMSO	432770	257.272
19169	DMSO	751104	151.273
19170	DMSO	437537	261.07
19171	DMSO	960794	199.721
19172	DMSO	753426	280.275
19173	DMSO	349084	237.747
19174	DMSO	335904	281.132
19175	DMSO	317459	164.698
19176	DMSO	704190	248.503
19177	DMSO	703082	276.467
19178	DMSO	670044	283.922
19179	DMSO	831398	150.183
19180	DMSO	291771	185.063
19181	DMSO	362305	201.909
19182	DMSO	698154	454.183
19183	DMSO	622334	177.798
19184	DMSO	320274	243.772
19185	DMSO	248747	159.68
19186	DMSO	658415	309.435
19187	DMSO	514392	188.081
19188	DMSO	321667	214.908
19189	DMSO	575944	171.452
19190	DMSO	285097	222.767
19191	DMSO	290176	277.772
19192	DMSO	216310	190.738
19193	DMSO	576088	323.568
19194	DMSO	319474	189.483
19195	DMSO	565973	171.203
19196	DMSO	215147	218.122
19197	DMSO	641748	196.037
19198	DMSO	891168	390.543
19199	DMSO	459558	196.078
19200	DMSO	731937	113.451
19201	DMSO	598354	318.207
19202	DMSO	366040	216.971
19203	DMSO	368348	234.543
19204	DMSO	287505	252.532
19205	DMSO	326801	160.422
19206	DMSO	784974	235.135
19207	DMSO	706593	313.513
19208	DMSO	581982	317.431
19209	DMSO	548864	366.538
19210	DMSO	449304	261.693
19211	DMSO	349962	172.564
19212	DMSO	621571	250.507
19213	DMSO	430301	300.608
19214	DMSO	350744	170.273
19215	DMSO	583799	247.581
19216	DMSO	413540	309.202
19217	DMSO	772222	230.103
19218	DMSO	409359	242.775
19219	DMSO	423810	231.202
19220	DMSO	393593	249.213
19221	DMSO	375682	261.435
19222	DMSO	584815	257.126
19223	DMSO	375592	264.652
19224	DMSO	367630	225.74
19225	DMSO	375444	269.655
19226	DMSO	353729	223.514
19227	DMSO	360815	190.569
19228	DMSO	615137	287.309
19229	DMSO	429607	303.413
19230	DMSO	439793	364.915
19231	DMSO	247595	156.944
19232	DMSO	370965	161.793
19233	DMSO	349750	255.478
19234	DMSO	336065	201.326
19235	DMSO	366912	166.766
19236	DMSO	246946	170.056
19237	DMSO	962842	497.668
19238	DMSO	702786	475.258
19239	DMSO	342829	177.011
19240	DMSO	321999	206.9
19241	DMSO	292754	143.944
19242	DMSO	304425	301.993
19243	DMSO	533438	267.383
19244	DMSO	395740	274.252
19245	DMSO	278083	185.726
19246	DMSO	316073	249.539
19247	DMSO	664870	268.996
19248	DMSO	246410	231.733
19249	DMSO	339025	167.652
19250	DMSO	510229	356.379
19251	DMSO	289036	163.868
19252	DMSO	319580	155.949
19253	DMSO	279794	225.474
19254	DMSO	675245	196.386
19255	DMSO	180525	96.9565
19256	DMSO	805782	269.344
19257	DMSO	687271	284.091
19258	DMSO	313570	170.232
19259	DMSO	528511	280.485
19260	DMSO	674320	193.48
19261	DMSO	487774	239.967
19262	DMSO	526263	515.645
19263	DMSO	283881	225.761
19264	DMSO	409634	242.771
19265	DMSO	274031	168.144
19266	DMSO	283862	216.51
19267	DMSO	321509	108.848
19268	DMSO	531656	581.097
19269	DMSO	726664	287.225
19270	DMSO	370409	250.533
19271	DMSO	351535	131.202
19272	DMSO	342237	217.103
19273	DMSO	331346	182.39
19274	DMSO	400399	166.224
19275	DMSO	318028	280.354
19276	DMSO	615702	285.74
19277	DMSO	332238	183.559
19278	DMSO	274935	234.269
19279	DMSO	677537	231.753
19280	DMSO	790107	341.915
19281	DMSO	331477	187.864
19282	DMSO	319210	265.879
19283	DMSO	347222	129.429
19284	DMSO	388328	249.147
19285	DMSO	350797	185.253
19286	DMSO	300112	182.242
19287	DMSO	480620	224.526
19288	DMSO	808308	453.25
19289	DMSO	366348	189.365
19290	DMSO	346678	251.119
19291	DMSO	761662	213.646
19292	DMSO	450676	303.669
19293	DMSO	440466	258.872
19294	DMSO	467227	344.319
19295	DMSO	371638	190.352
19296	DMSO	787969	228.089
19297	DMSO	650258	282.244
19298	DMSO	374504	326.178
19299	DMSO	410729	270.974
19300	DMSO	460578	251.019
19301	DMSO	772425	201.466
19302	DMSO	340969	126.7
19303	DMSO	390595	233.997
19304	DMSO	321763	179.133
19305	DMSO	345206	248.267
19306	DMSO	727651	394.315
19307	DMSO	724938	376.919
19308	DMSO	346766	161.175
19309	DMSO	365612	255.111
19310	DMSO	742561	320.425
19311	DMSO	321782	304.55
19312	DMSO	250283	262.696
19313	DMSO	491412	288.783
19314	DMSO	300684	284.444
19315	DMSO	272626	251.032
19316	DMSO	396894	260.493
19317	DMSO	284301	196.871
19318	DMSO	530004	375.711
19319	DMSO	586814	359.562
19320	DMSO	545500	320.699
19321	DMSO	664229	277.764
19322	DMSO	436922	229.717
19323	DMSO	264442	251.96
19324	DMSO	362682	279.647
19325	DMSO	227314	164.277
19326	DMSO	474977	302.094
19327	DMSO	242938	167.183
19328	DMSO	593046	325.107
19329	DMSO	248871	180.053
19330	DMSO	210643	218.427
19331	DMSO	383327	188.802
19332	DMSO	637018	200.063
19333	DMSO	246577	129.873
19334	DMSO	633620	236.895
19335	DMSO	403397	289.18
19336	DMSO	483100	203.292
19337	DMSO	339191	406.602
19338	DMSO	262355	236.8
19339	DMSO	401559	261.423
19340	DMSO	639638	281.808
19341	DMSO	288247	177.8
19342	DMSO	542507	259.07
19343	DMSO	278805	163.909
19344	DMSO	359862	397.505
19345	DMSO	258872	189.856
19346	DMSO	608437	250.492
19347	DMSO	256634	179.05
19348	DMSO	477561	305
19349	DMSO	263177	238.631
19350	DMSO	489487	228.592
19351	DMSO	686905	213.189
19352	DMSO	230218	189.004
19353	DMSO	391651	299.559
19354	DMSO	354950	303.795
19355	DMSO	367391	254.518
19356	DMSO	351516	247.508
19357	DMSO	248898	211.135
19358	DMSO	651452	227.418
19359	DMSO	579154	435.007
19360	DMSO	342417	255.785
19361	DMSO	342112	234.376
19362	DMSO	694864	386.507
19363	DMSO	605272	144.42
19364	DMSO	251424	162.684
19365	DMSO	368062	341.51
19366	DMSO	312006	177.803
19367	DMSO	367104	238.187
19368	DMSO	341330	187.6
19369	DMSO	332454	170.754
19370	DMSO	540896	315.707
19371	DMSO	356773	288.872
19372	DMSO	252768	224.96
19373	DMSO	328533	187.555
19374	DMSO	260081	217.127
19375	DMSO	478984	218.769
19376	DMSO	437736	294.172
19377	DMSO	235840	130.936
19378	DMSO	321745	229.128
19379	DMSO	298576	227.224
19380	DMSO	341040	239.237
19381	DMSO	233919	197.516
19382	DMSO	333540	285.806
19383	DMSO	617192	299.618
19384	DMSO	664957	327.448
19385	DMSO	264946	226.268
19386	DMSO	330904	219.967
19387	DMSO	580720	181.807
19388	DMSO	360912	166.994
19389	DMSO	364804	201.35
19390	DMSO	253292	196.585
19391	DMSO	328491	252.433
19392	DMSO	300147	261.156
19393	DMSO	711387	403.302
19394	DMSO	521296	237.92
19395	DMSO	313487	217.133
19396	DMSO	492814	264.394
19397	DMSO	366515	324.585
19398	DMSO	573886	299.629
19399	DMSO	607696	387.288
19400	DMSO	878832	165.748
19401	DMSO	727173	349.023
19402	DMSO	660665	189.13
19403	DMSO	682098	306.431
19404	DMSO	446107	303.269
19405	DMSO	441254	285.85
19406	DMSO	532226	249.297
19407	DMSO	780295	344.884
19408	DMSO	307352	188.233
19409	DMSO	444491	267.313
19410	DMSO	409164	274.09
19411	DMSO	698311	294.783
19412	DMSO	626063	327.446
19413	DMSO	302875	140.073
19414	DMSO	307114	188.21
19415	DMSO	552021	292.615
19416	DMSO	749415	312.11
19417	DMSO	331071	169.588
19418	DMSO	425757	283.481
19419	DMSO	733936	301.313
19420	DMSO	337403	248.573
19421	DMSO	309169	181.308
19422	DMSO	423393	163.795
19423	DMSO	690029	245.314
19424	DMSO	342490	245.507
19425	DMSO	535062	406.111
19426	DMSO	334783	368.982
19427	DMSO	508631	262.893
19428	DMSO	472022	273.999
19429	DMSO	330115	289.688
19430	DMSO	358111	336.598
19431	DMSO	291861	194.278
19432	DMSO	308473	198.455
19433	DMSO	630050	330.259
19434	DMSO	551068	364.407
19435	DMSO	307514	158.88
19436	DMSO	363958	247.646
19437	DMSO	345853	274.307
19438	DMSO	426720	282.724
19439	DMSO	585667	283.886
19440	DMSO	360496	298.851
19441	DMSO	325109	269.169
19442	DMSO	686509	218.603
19443	DMSO	311768	203.732
19444	DMSO	424273	250.142
19445	DMSO	315804	273.363
19446	DMSO	790413	400.082
19447	DMSO	520293	441.652
19448	DMSO	406767	231.046
19449	DMSO	342379	191.293
19450	DMSO	367722	287.749
19451	DMSO	340541	286.282
19452	DMSO	493722	378.904
19453	DMSO	309453	249.481
19454	DMSO	607967	313.749
19455	DMSO	339399	163.379
19456	DMSO	352323	299.814
19457	DMSO	679095	246.623
19458	DMSO	329116	328.619
19459	DMSO	384730	230.145
19460	DMSO	367483	269.689
19461	DMSO	358920	194.226
19462	DMSO	366103	349.465
19463	DMSO	514141	542.937
19464	DMSO	731913	373.203
19465	DMSO	322823	172.35
19466	DMSO	366735	276.568
19467	DMSO	334341	187.91
19468	DMSO	321996	129.609
19469	DMSO	723387	98.4439
19470	DMSO	610896	268.381
19471	DMSO	356097	222.279
19472	DMSO	329591	240.714
19473	DMSO	577187	181.418
19474	DMSO	602254	248.143
19475	DMSO	427913	384.578
19476	DMSO	531102	344.98
19477	DMSO	354952	367.058
19478	DMSO	416851	208.841
[truncated: 11,674 more rows]

## Sheet: Supplementary Fig1.b
Object ID	Treatment	Total Intensity DAPI	Mean Intensity A568 (cyclin D1)
0	siCTRL	11750962	4041.04
1	siCTRL	11682998	3529.99		Acquisition settings:
2	siCTRL	18180214	2122.72		Excitation Filter	Emission Filter	Intensity (%)	Exposure time (ms)	Objective
3	siCTRL	11848920	2046.95		DAPI 377/50	DAPI 440	100	11	UPLXAPO 20X
4	siCTRL	17752664	2490.13		Cy3 560/25	Cy3 607	100	500	UPLXAPO 20X
5	siCTRL	13378271	2706.82
6	siCTRL	17759156	2354.65
7	siCTRL	11738281	3172.43
8	siCTRL	11672930	2655.09
9	siCTRL	13124659	3672.53
10	siCTRL	17028736	2072.9
11	siCTRL	7383863	1785.82
12	siCTRL	17802866	2522.84
13	siCTRL	12781996	1792.15
14	siCTRL	12196290	4076.9
15	siCTRL	11543516	3628.9
16	siCTRL	14539959	3562.52
17	siCTRL	12933060	1790.61
18	siCTRL	21109390	1837.03
19	siCTRL	12241734	3426.83
20	siCTRL	11809306	3923.77
21	siCTRL	12927610	2073.53
22	siCTRL	14829340	2021.76
23	siCTRL	13304071	3845.49
24	siCTRL	12192749	3452.94
25	siCTRL	16272277	2571.97
26	siCTRL	12506731	5453.48
27	siCTRL	11245434	3922.24
28	siCTRL	12897485	2175.26
29	siCTRL	12003778	3559.41
30	siCTRL	12863963	5023.83
31	siCTRL	12377373	4571.59
32	siCTRL	26703152	5773.23
33	siCTRL	9355180	1732.62
34	siCTRL	11335629	3504.58
35	siCTRL	13135757	6980.47
36	siCTRL	11272977	4228.24
37	siCTRL	12530646	2055.49
38	siCTRL	13207031	4623.9
39	siCTRL	24508768	3419.41
40	siCTRL	7155724	2991.78
41	siCTRL	11596447	3648.98
42	siCTRL	26633060	5615.83
43	siCTRL	18219478	1983.52
44	siCTRL	12538454	6271.4
45	siCTRL	12935429	3920.83
46	siCTRL	22589462	4018.28
47	siCTRL	23226796	1503.4
48	siCTRL	25722548	3272.19
49	siCTRL	22450676	2544.32
50	siCTRL	15447706	1777.12
51	siCTRL	25016810	1980.64
52	siCTRL	10576464	5303.96
53	siCTRL	15291354	2600.32
54	siCTRL	12970480	4373.05
55	siCTRL	18623272	3662.2
56	siCTRL	17792402	1538.99
57	siCTRL	12020564	4893.14
58	siCTRL	28778678	8313.9
59	siCTRL	22467318	2141.63
60	siCTRL	24254374	1980.77
61	siCTRL	26897836	7864.29
62	siCTRL	11787952	3598.81
63	siCTRL	14113459	6521.98
64	siCTRL	21958782	2649.99
65	siCTRL	10492164	3811.55
66	siCTRL	26970756	2861.18
67	siCTRL	27265442	4736.75
68	siCTRL	14039696	6936.15
69	siCTRL	26457300	3535.02
70	siCTRL	12354912	3737.29
71	siCTRL	26843580	2900.79
72	siCTRL	25984852	2733.39
73	siCTRL	18147110	1578.69
74	siCTRL	12667302	3702.8
75	siCTRL	27106320	5786.72
76	siCTRL	12924937	4629.5
77	siCTRL	27466254	5365.12
78	siCTRL	10822701	7124.62
79	siCTRL	25703172	2462.77
80	siCTRL	7321421	2683.81
81	siCTRL	21215048	2431.1
82	siCTRL	12543603	9025.79
83	siCTRL	27655438	6503.4
84	siCTRL	12851649	4012.07
85	siCTRL	24150958	7249.01
86	siCTRL	23624840	2676.28
87	siCTRL	12109320	5396.34
88	siCTRL	26889712	5156.98
89	siCTRL	14513260	8592.8
90	siCTRL	12777650	4396.1
91	siCTRL	12876831	3041.28
92	siCTRL	27242460	5179.2
93	siCTRL	12689179	4036.67
94	siCTRL	12528201	5873.48
95	siCTRL	14343252	9291.58
96	siCTRL	13217498	2073.34
97	siCTRL	27360942	4607.01
98	siCTRL	17979038	2674.29
99	siCTRL	6137669	3947.73
100	siCTRL	13057634	5981.17
101	siCTRL	12904619	4338.09
102	siCTRL	16965986	2460.16
103	siCTRL	15079799	2656.46
104	siCTRL	26797162	2726.25
105	siCTRL	24005754	2872.77
106	siCTRL	6141776	3811.4
107	siCTRL	12809796	7898.2
108	siCTRL	27087388	2471.51
109	siCTRL	11404092	2785.84
110	siCTRL	13149462	7061.22
111	siCTRL	19525126	2434
112	siCTRL	13474431	5116.55
113	siCTRL	13239525	1771.83
114	siCTRL	8084120	2588.36
115	siCTRL	13054172	2022.02
116	siCTRL	10490883	2301.74
117	siCTRL	28578594	3395.99
118	siCTRL	13083854	3704.15
119	siCTRL	27266096	6119.29
120	siCTRL	10473427	2702.06
121	siCTRL	27367920	4014.57
122	siCTRL	15896095	45599.8
123	siCTRL	27503590	3636.41
124	siCTRL	23757368	1978.08
125	siCTRL	27721338	2936.88
126	siCTRL	12508073	4069.41
127	siCTRL	15942290	5659.05
128	siCTRL	29903752	7311.09
129	siCTRL	11847811	2327.87
130	siCTRL	27485426	3109
131	siCTRL	24034652	2816.98
132	siCTRL	20063016	2201.52
133	siCTRL	11839488	5835.19
134	siCTRL	31081944	36979.7
135	siCTRL	12051618	3878.79
136	siCTRL	19692858	3130.04
137	siCTRL	13274168	4819.48
138	siCTRL	27186794	4507.83
139	siCTRL	24470374	3671.22
140	siCTRL	24253446	2029.05
141	siCTRL	27718054	8855.31
142	siCTRL	21602322	4279.77
143	siCTRL	13644444	2314.09
144	siCTRL	12093164	8085.05
145	siCTRL	11793696	5177.46
146	siCTRL	15772823	2041.03
147	siCTRL	11909303	5540.51
148	siCTRL	27919732	5229.71
149	siCTRL	12842932	3017.14
150	siCTRL	13733457	3146.46
151	siCTRL	13680906	2569.94
152	siCTRL	13064426	3785.54
153	siCTRL	12456926	9593.4
154	siCTRL	11936045	3943.14
155	siCTRL	26868276	4468.57
156	siCTRL	15282126	3522.19
157	siCTRL	12093578	3898.65
158	siCTRL	13654577	2878.35
159	siCTRL	28067880	3616.43
160	siCTRL	13825757	4197.29
161	siCTRL	28212028	4661.02
162	siCTRL	12080020	2204.92
163	siCTRL	12293487	3250.55
164	siCTRL	13794330	3735.91
165	siCTRL	12815040	2250.92
166	siCTRL	15438050	2677.74
167	siCTRL	12534921	4067.45
168	siCTRL	12191165	2466.29
169	siCTRL	14883188	2357.36
170	siCTRL	11491799	5364.09
171	siCTRL	15301269	4898
172	siCTRL	13390636	3428.47
173	siCTRL	13623000	3053.74
174	siCTRL	15308459	2236.14
175	siCTRL	13722555	4236.99
176	siCTRL	16288476	3888.78
177	siCTRL	11710351	4142.59
178	siCTRL	13840478	2905.37
179	siCTRL	15233632	3982.95
180	siCTRL	14874116	3601.12
181	siCTRL	12732735	4037.11
182	siCTRL	13723795	4559.75
183	siCTRL	21177936	2934.41
184	siCTRL	13475123	3868.14
185	siCTRL	13313320	3137.88
186	siCTRL	12610513	4159.37
187	siCTRL	14580974	3764.57
188	siCTRL	26138960	4665.94
189	siCTRL	14164207	3696.5
190	siCTRL	12967255	2352.64
191	siCTRL	12686347	2504.62
192	siCTRL	13884288	4048.89
193	siCTRL	13585251	3159.1
194	siCTRL	13477367	4901.72
195	siCTRL	14704197	3092.79
196	siCTRL	26306072	2322.9
197	siCTRL	18382650	3604.15
198	siCTRL	13842194	2736.48
199	siCTRL	25081368	2772.61
200	siCTRL	14220624	1637.56
201	siCTRL	25356358	3119.49
202	siCTRL	13325971	3637.39
203	siCTRL	19948492	3291.93
204	siCTRL	27434252	4000.88
205	siCTRL	13325284	4113.12
206	siCTRL	13561232	3564
207	siCTRL	13372392	2403.15
208	siCTRL	26865020	2917.52
209	siCTRL	22995650	2463.65
210	siCTRL	21284668	2576.3
211	siCTRL	18753866	2781.86
212	siCTRL	26177616	3636.9
213	siCTRL	22262896	2638.13
214	siCTRL	13639747	6807.15
215	siCTRL	16282603	2616.43
216	siCTRL	17144098	5078.3
217	siCTRL	27422472	5094.8
218	siCTRL	13854385	8086.94
219	siCTRL	24900660	2406.88
220	siCTRL	13772298	2888.94
221	siCTRL	15313421	4292.76
222	siCTRL	22391190	1793.32
223	siCTRL	12667449	2958.88
224	siCTRL	16012880	3581.31
225	siCTRL	21566322	3002.37
226	siCTRL	26346420	2943.71
227	siCTRL	27771076	2743.54
228	siCTRL	27104708	2487.63
229	siCTRL	15915070	3447.64
230	siCTRL	20290686	2845.14
231	siCTRL	27146468	6073.67
232	siCTRL	25804418	2521.79
233	siCTRL	14536226	8011.32
234	siCTRL	12609232	2955.53
235	siCTRL	13316583	3769.71
236	siCTRL	13886815	3370.8
237	siCTRL	17523404	2282.75
238	siCTRL	28175518	3740.11
239	siCTRL	12743451	6171.66
240	siCTRL	18162494	1922.53
241	siCTRL	22094388	2725.27
242	siCTRL	12472845	4520.83
243	siCTRL	20315254	1482.01
244	siCTRL	16046494	2338.64
245	siCTRL	12376919	4296.52
246	siCTRL	23063772	1907.82
247	siCTRL	26821004	2469.45
248	siCTRL	17277326	2104.72
249	siCTRL	20655796	3766.67
250	siCTRL	14280662	4362.15
251	siCTRL	12795400	2864.46
252	siCTRL	11638260	2261.31
253	siCTRL	13806614	4839.43
254	siCTRL	16258521	2008.65
255	siCTRL	23836318	2845.55
256	siCTRL	12427549	3737.59
257	siCTRL	25665810	3799.98
258	siCTRL	15843846	2409.26
259	siCTRL	17365818	1985.83
260	siCTRL	10003876	1960.8
261	siCTRL	22218112	3772.67
262	siCTRL	19021432	1633.42
263	siCTRL	24214060	3634.32
264	siCTRL	27085954	3628.94
265	siCTRL	20827240	2830.74
266	siCTRL	9746469	1142.33
267	siCTRL	14445283	5336.33
268	siCTRL	23084482	2678.08
269	siCTRL	27065470	13651
270	siCTRL	16578012	1690.41
271	siCTRL	13151965	1794.75
272	siCTRL	11514962	2194.2
273	siCTRL	15180091	5130.19
274	siCTRL	19625848	2303.96
275	siCTRL	26895286	11141.9
276	siCTRL	26752068	5653.21
277	siCTRL	12665202	3517.73
278	siCTRL	11791457	3303.66
279	siCTRL	24658538	3594.16
280	siCTRL	12978263	2545.62
281	siCTRL	16615365	1940.02
282	siCTRL	25944402	5170.46
283	siCTRL	12925467	4630.55
284	siCTRL	25247652	3401.83
285	siCTRL	26036814	3169.62
286	siCTRL	25453938	3979.78
287	siCTRL	13391459	8312.59
288	siCTRL	26204694	3574.97
289	siCTRL	26044254	3895.35
290	siCTRL	25646364	7794.85
291	siCTRL	11630850	4487.09
292	siCTRL	13373035	10816.9
293	siCTRL	18054090	2419.07
294	siCTRL	22273322	2850.85
295	siCTRL	11329903	7262.31
296	siCTRL	5715210	5459.06
297	siCTRL	10330499	6864.81
298	siCTRL	26906740	4686.8
299	siCTRL	5168826	5286.95
300	siCTRL	26310582	2570.67
301	siCTRL	11258111	6431.68
302	siCTRL	11241858	5837.37
303	siCTRL	27630626	3717.73
304	siCTRL	11326373	4628.68
305	siCTRL	9968725	15642.4
306	siCTRL	11269939	3747.33
307	siCTRL	14579816	2430.11
308	siCTRL	27517686	3044.63
309	siCTRL	12320900	5454.36
310	siCTRL	26686400	6435.62
311	siCTRL	11858262	5010.5
312	siCTRL	13505576	3285.89
313	siCTRL	12562750	4843.16
314	siCTRL	12112100	6792.14
315	siCTRL	21068090	2861.17
316	siCTRL	19414580	2013
317	siCTRL	13351164	3360.69
318	siCTRL	11151708	8504.93
319	siCTRL	13847075	4979.57
320	siCTRL	14778104	3261.53
321	siCTRL	13133671	3988.88
322	siCTRL	11463548	6592.68
323	siCTRL	13518518	2292.58
324	siCTRL	17698218	3716.66
325	siCTRL	25853550	10044.5
326	siCTRL	18544916	2419.2
327	siCTRL	19781598	2585.35
328	siCTRL	15897006	3265.95
329	siCTRL	18418854	1971.35
330	siCTRL	13861230	5828.76
331	siCTRL	9239428	2800.6
332	siCTRL	10594597	3038.02
333	siCTRL	17222136	4734.5
334	siCTRL	14649908	7022.91
335	siCTRL	23122924	2582.07
336	siCTRL	13765362	2760.5
337	siCTRL	13523623	5691.67
338	siCTRL	13119751	8349.18
339	siCTRL	13902896	3996.31
340	siCTRL	26203808	4911.22
341	siCTRL	13552603	4108.02
342	siCTRL	13144155	3552
343	siCTRL	14809751	2733.17
344	siCTRL	13408157	3156.07
345	siCTRL	13380605	2540.5
346	siCTRL	20250476	3403.96
347	siCTRL	13388213	3434.38
348	siCTRL	26880488	8688.17
349	siCTRL	13168039	4328.39
350	siCTRL	13355884	3419.89
351	siCTRL	24411810	2121.84
352	siCTRL	12353832	4041.77
353	siCTRL	12284587	7341.9
354	siCTRL	12391772	5219.96
355	siCTRL	13384770	3059.12
356	siCTRL	13443278	3472.59
357	siCTRL	21019544	2985.78
358	siCTRL	17751288	3992.14
359	siCTRL	21040816	3269.36
360	siCTRL	13649733	2898.28
361	siCTRL	12397995	5658.06
362	siCTRL	22752894	3746.3
363	siCTRL	12451268	3772.96
364	siCTRL	12652391	10359.6
365	siCTRL	19288014	3913.06
366	siCTRL	13006160	4276.8
367	siCTRL	13952044	4056.07
368	siCTRL	26636432	3506.31
369	siCTRL	13898192	3185.8
370	siCTRL	12535248	5939.32
371	siCTRL	27707680	3508.06
372	siCTRL	26394072	1752.29
373	siCTRL	15842618	2690.92
374	siCTRL	12757553	21978
375	siCTRL	12678627	4267.84
376	siCTRL	14108651	1676.08
377	siCTRL	13336719	5576.01
378	siCTRL	17237540	2630.49
379	siCTRL	13508117	2660.54
380	siCTRL	13457837	4287.96
381	siCTRL	13318527	2565.6
382	siCTRL	10745411	18745.9
383	siCTRL	15028896	3412.53
384	siCTRL	13240392	3475.5
385	siCTRL	16407003	2536.22
386	siCTRL	13538305	2208.73
387	siCTRL	13330136	3679.92
388	siCTRL	12891976	4233.09
389	siCTRL	19886634	4983.03
390	siCTRL	12117172	4733.14
391	siCTRL	24184000	2739.73
392	siCTRL	25048348	2509.75
393	siCTRL	25570078	2507.71
394	siCTRL	13267410	3204.48
395	siCTRL	13529002	4909.39
396	siCTRL	12325077	9447.8
397	siCTRL	28380488	3313.63
398	siCTRL	16917550	2119.66
399	siCTRL	12737811	5278.07
400	siCTRL	31146496	8465.35
401	siCTRL	12864398	14297
402	siCTRL	13151064	8976.4
403	siCTRL	10673725	7950.65
404	siCTRL	22820784	3266.32
405	siCTRL	16982582	1653.24
406	siCTRL	26885326	3183.9
407	siCTRL	12417267	2395.7
408	siCTRL	28154944	4026.59
409	siCTRL	25597898	2528.62
410	siCTRL	13018656	4944.6
411	siCTRL	14345619	4556.15
412	siCTRL	26540670	5741.95
413	siCTRL	24050192	1809.57
414	siCTRL	14170488	3897.84
415	siCTRL	26871976	4390.11
416	siCTRL	13137918	4532.79
417	siCTRL	28439460	3179.7
418	siCTRL	12820347	3709.74
419	siCTRL	27848196	6905.39
420	siCTRL	9247729	5137
421	siCTRL	16187360	2919.67
422	siCTRL	21298506	1808.82
423	siCTRL	28717290	6252.85
424	siCTRL	11505279	4217.57
425	siCTRL	8848474	2779.7
426	siCTRL	14283726	1641.72
427	siCTRL	28009066	3282.38
428	siCTRL	10601695	2546.12
429	siCTRL	13085698	2320.46
430	siCTRL	11900347	3626.73
431	siCTRL	28662272	2899.47
432	siCTRL	16630046	2591.76
433	siCTRL	15173662	2979.62
434	siCTRL	8.17169e+06	1956.61
435	siCTRL	25210698	3516.74
436	siCTRL	7951021	9072.21
437	siCTRL	13826047	2665.07
438	siCTRL	9660474	14666.3
439	siCTRL	13590821	2713.91
440	siCTRL	10041014	7020.58
441	siCTRL	23785764	1994.64
442	siCTRL	26829032	3449.13
443	siCTRL	23393386	3660.43
444	siCTRL	25900264	3722.64
445	siCTRL	10692926	2456
446	siCTRL	10927959	2373.32
447	siCTRL	27386058	5543.06
448	siCTRL	25439098	1427.68
449	siCTRL	14131836	3400.69
450	siCTRL	26123954	4006.38
451	siCTRL	11627169	3248.49
452	siCTRL	27372808	3041.34
453	siCTRL	26983500	4402.71
454	siCTRL	16888332	3595.02
455	siCTRL	26554076	2018.25
456	siCTRL	20011526	1880
457	siCTRL	13159261	5059.55
458	siCTRL	28472576	9662.37
459	siCTRL	27710608	2562.64
460	siCTRL	14521858	1750.96
461	siCTRL	27598320	7091.6
462	siCTRL	18094712	3133.72
463	siCTRL	21133318	2639.86
464	siCTRL	20108232	2050.72
465	siCTRL	17457508	2214.09
466	siCTRL	23378012	3576.79
467	siCTRL	13236344	4769.37
468	siCTRL	22908262	5949.53
469	siCTRL	27314700	2199.66
470	siCTRL	25834336	2190.86
471	siCTRL	27208564	3804.71
472	siCTRL	11055532	4058.47
473	siCTRL	20408786	2243.5
474	siCTRL	13551874	8242.06
475	siCTRL	17929090	2811.14
476	siCTRL	17635602	2973.02
477	siCTRL	13808595	2429.61
478	siCTRL	27580658	3798.6
479	siCTRL	18007534	3236.77
480	siCTRL	13248363	7536.27
481	siCTRL	27446672	4776.43
482	siCTRL	13420842	5257.43
483	siCTRL	29553568	5961.62
484	siCTRL	12381633	4239.15
485	siCTRL	12088038	2850.74
486	siCTRL	12920012	2570.6
487	siCTRL	28354726	3359.63
488	siCTRL	13872510	3898.19
489	siCTRL	12374538	7886.2
490	siCTRL	12808701	6137.23
491	siCTRL	27518922	3362.21
492	siCTRL	12791774	3668.55
493	siCTRL	9340929	3237.16
494	siCTRL	11823257	6290.83
495	siCTRL	12534016	2808.91
496	siCTRL	12860588	5878.28
497	siCTRL	27997916	3232
498	siCTRL	11217859	3006.11
499	siCTRL	8234465	4759.03
500	siCTRL	27825652	4109.51
501	siCTRL	12627300	2113.4
502	siCTRL	13854272	7164.46
503	siCTRL	25644954	2110.33
504	siCTRL	13191294	3197.1
505	siCTRL	12403148	5607.24
506	siCTRL	28409066	6448.67
507	siCTRL	12687506	6424.37
508	siCTRL	12963904	3015.33
509	siCTRL	12369672	5381.55
510	siCTRL	19659268	2789.67
511	siCTRL	13544061	2618.41
512	siCTRL	26459254	3639.79
513	siCTRL	13182541	2679
514	siCTRL	24051512	3231.26
515	siCTRL	13665545	6521.37
516	siCTRL	13481260	6498.51
517	siCTRL	19295188	3208.74
518	siCTRL	19447534	2985.84
519	siCTRL	12720284	5395.99
520	siCTRL	28038470	7660.94
521	siCTRL	21740380	4702.27
522	siCTRL	27805650	3854.68
523	siCTRL	12714713	3052.58
524	siCTRL	13413073	8209.47
525	siCTRL	14331434	2389.89
526	siCTRL	24881822	4495.13
527	siCTRL	28607242	8917.84
528	siCTRL	25850474	2557.9
529	siCTRL	16889044	2467.01
530	siCTRL	13515872	7839.48
531	siCTRL	13406778	4668.07
532	siCTRL	20136480	4907.63
533	siCTRL	20519018	2710.64
534	siCTRL	23132708	2553.04
535	siCTRL	13823907	3012.85
536	siCTRL	16892710	3691.77
537	siCTRL	17852472	2433.9
538	siCTRL	12739215	3903.61
539	siCTRL	18469852	4064.57
540	siCTRL	25807726	2685.33
541	siCTRL	28846716	3270.9
542	siCTRL	13151457	4290.11
543	siCTRL	13806165	4658.52
544	siCTRL	19296358	4065.46
545	siCTRL	26630132	3931.78
546	siCTRL	15830323	2873.39
547	siCTRL	13914401	3892.63
548	siCTRL	25753426	2631.41
549	siCTRL	17500206	3295.23
550	siCTRL	13815351	2889.58
551	siCTRL	27325630	2700.79
552	siCTRL	13842360	3023.73
553	siCTRL	13669053	3542.11
554	siCTRL	27752580	4329.49
555	siCTRL	13937804	3506.69
556	siCTRL	14300142	2858.13
557	siCTRL	27712922	2648.51
558	siCTRL	13852735	4461.2
559	siCTRL	14492098	2895.58
560	siCTRL	24140336	2198.49
561	siCTRL	14135189	3913.89
562	siCTRL	16942470	2181.84
563	siCTRL	21188702	2371
564	siCTRL	23180658	2952.07
565	siCTRL	21632532	2971.37
566	siCTRL	14434137	3682.64
567	siCTRL	13543191	5929.99
568	siCTRL	13880724	3651.63
569	siCTRL	19932494	3016.73
570	siCTRL	14286603	4022.36
571	siCTRL	24278188	2621.6
572	siCTRL	13250765	6869.03
573	siCTRL	12624681	2781.55
574	siCTRL	14138088	6142.64
575	siCTRL	25367372	2609.95
576	siCTRL	28968964	5380.13
577	siCTRL	13367192	5082.07
578	siCTRL	13687172	3883.56
579	siCTRL	10595182	7399.96
580	siCTRL	13787463	3728.31
581	siCTRL	18166904	6029
582	siCTRL	13997457	4495.97
583	siCTRL	14099505	7270.3
584	siCTRL	28016224	3838.64
585	siCTRL	12088149	3077.35
586	siCTRL	13765201	5156.3
587	siCTRL	25986194	5310.44
588	siCTRL	14003572	6537.24
589	siCTRL	16891602	4461.93
590	siCTRL	13677130	5463.16
591	siCTRL	13902362	3885.17
592	siCTRL	12471331	5324.25
593	siCTRL	13885991	5969.32
594	siCTRL	27916162	2454.58
595	siCTRL	28943442	8452
596	siCTRL	19429530	2875.81
597	siCTRL	13715084	6026.17
598	siCTRL	28043922	4981.81
599	siCTRL	13392506	2350.57
600	siCTRL	27712012	3424.63
601	siCTRL	13652205	1961.82
602	siCTRL	27411002	3982.27
603	siCTRL	14363923	3933.98
604	siCTRL	36037996	24172
605	siCTRL	20651548	4111.02
606	siCTRL	12114669	4519.71
607	siCTRL	13944179	6845.05
608	siCTRL	24701346	26959.9
609	siCTRL	16527541	2731.46
610	siCTRL	20491842	3270.24
611	siCTRL	13238284	6949.63
612	siCTRL	25200442	28259.1
613	siCTRL	15509183	2928.56
614	siCTRL	12351240	6252.72
615	siCTRL	13718188	4489.98
616	siCTRL	17086884	2095.35
617	siCTRL	27246654	5987.26
618	siCTRL	17671516	2441.02
619	siCTRL	16639901	4561.62
620	siCTRL	27762482	4172.26
621	siCTRL	16421155	2734.48
622	siCTRL	20503526	6097.61
623	siCTRL	12588234	1737.47
624	siCTRL	17824072	3112.57
625	siCTRL	27500800	6242.4
627	siCTRL	17486300	3260.98
628	siCTRL	27439782	2900.36
629	siCTRL	16659982	1901.27
630	siCTRL	6524737	2152.18
631	siCTRL	27626884	5547.16
632	siCTRL	12278139	3341.35
633	siCTRL	10008217	2210.2
634	siCTRL	13508254	4565.47
635	siCTRL	14108148	5044.39
636	siCTRL	13299572	4138.25
637	siCTRL	18293876	2111.49
638	siCTRL	21493756	2316.98
639	siCTRL	21139746	3515.43
640	siCTRL	13440593	2937.71
641	siCTRL	13612951	5923.47
642	siCTRL	15281079	2642.91
643	siCTRL	14413779	2078.31
644	siCTRL	19314016	2928.37
645	siCTRL	13422221	2988.52
646	siCTRL	16022578	2320.02
647	siCTRL	12549541	15788.8
648	siCTRL	10569053	3347.56
649	siCTRL	14003779	5747.39
650	siCTRL	12550405	11226.9
651	siCTRL	14970152	2095.04
652	siCTRL	12453147	2064.05
653	siCTRL	25577728	2602.29
654	siCTRL	23803686	3872.17
655	siCTRL	26146002	4169.17
656	siCTRL	18151300	2569.89
657	siCTRL	20452136	1865.87
658	siCTRL	20533988	2256.57
659	siCTRL	22933966	2060.4
660	siCTRL	14491456	2604.53
661	siCTRL	10077271	2695.85
662	siCTRL	13083769	5272.07
663	siCTRL	19844382	1692.58
664	siCTRL	12476022	2905.97
665	siCTRL	27753606	3695.29
666	siCTRL	13721207	3361.22
667	siCTRL	10999174	2786.14
668	siCTRL	28088302	5562.45
669	siCTRL	14604716	1720.89
670	siCTRL	20110776	3484.91
671	siCTRL	12177228	2807.61
672	siCTRL	12359567	3817.39
673	siCTRL	13571051	4393.12
674	siCTRL	26397746	3207.74
675	siCTRL	20791312	1172.29
676	siCTRL	10280807	2745.48
677	siCTRL	21493492	2727.36
678	siCTRL	24959932	6607.99
679	siCTRL	20138032	4173
680	siCTRL	12484035	2543.51
681	siCTRL	13104687	4887.28
682	siCTRL	20489340	3309.7
683	siCTRL	21283578	3004.54
684	siCTRL	12213641	3048.19
685	siCTRL	13438707	3311.29
686	siCTRL	18909240	1934.06
687	siCTRL	21202164	2276.71
688	siCTRL	16617006	2399.46
689	siCTRL	13132794	3885.22
690	siCTRL	22856498	19532.2
691	siCTRL	12890038	3534.71
692	siCTRL	22738846	3615.53
693	siCTRL	13966141	7091.8
694	siCTRL	10521360	3631.01
695	siCTRL	19198414	1617.43
696	siCTRL	13161937	3054.39
697	siCTRL	12534178	2391.34
698	siCTRL	12850716	3069.49
699	siCTRL	21067760	2346.59
700	siCTRL	13026650	4782.77
701	siCTRL	18923954	1354.77
702	siCTRL	22267304	3150.49
703	siCTRL	19961250	2824.58
704	siCTRL	18908292	2266.5
705	siCTRL	12892982	1514.67
706	siCTRL	12199128	3141.61
707	siCTRL	13928724	3218.53
708	siCTRL	12106093	3455.35
709	siCTRL	22415872	3156.6
710	siCTRL	13569022	3183.51
711	siCTRL	19094316	1872.05
712	siCTRL	27413090	3109.16
713	siCTRL	11772492	3751.16
714	siCTRL	19218992	2419.01
715	siCTRL	17860042	1402.63
716	siCTRL	27402714	2238.25
717	siCTRL	13411874	2576.54
718	siCTRL	19236948	2041.57
719	siCTRL	15643856	3602.54
720	siCTRL	6480497	2808.86
721	siCTRL	14650722	3983.45
722	siCTRL	12469761	4494.63
723	siCTRL	18397824	1933.07
724	siCTRL	5607566	3198.21
725	siCTRL	12906298	2434.03
726	siCTRL	12715196	2168.39
727	siCTRL	19056904	2378.86
728	siCTRL	23677566	3182.4
729	siCTRL	25356328	1958.3
730	siCTRL	21114098	4743.8
731	siCTRL	21277712	2918.3
732	siCTRL	17856592	2416.34
733	siCTRL	18386488	2404.47
734	siCTRL	14391556	3705.65
735	siCTRL	17687608	2376.58
736	siCTRL	16041282	3829.46
737	siCTRL	19087658	3962.74
738	siCTRL	17478024	3067.04
739	siCTRL	20433516	2176.33
740	siCTRL	13974718	3996.79
741	siCTRL	20936856	4504.79
742	siCTRL	14305984	3148.51
743	siCTRL	17095822	3527
744	siCTRL	14387601	4358.62
745	siCTRL	14144321	3465.12
746	siCTRL	18117670	3694.85
747	siCTRL	17959174	2983.36
748	siCTRL	15338956	2839.97
749	siCTRL	21906230	2587.08
750	siCTRL	9573515	28473.8
751	siCTRL	18580544	1778.04
752	siCTRL	10070587	3430.09
753	siCTRL	7907092	2813.8
754	siCTRL	20342380	2677.45
755	siCTRL	19630920	29180
756	siCTRL	19477408	24653.1
757	siCTRL	15502467	2547.22
758	siCTRL	14959477	1887.99
759	siCTRL	14215601	4002.21
760	siCTRL	18810964	3016.38
761	siCTRL	14309826	5400.31
762	siCTRL	13919743	3493.58
763	siCTRL	27458330	3898.01
764	siCTRL	14298447	6772.02
765	siCTRL	28332716	5881.25
766	siCTRL	14624196	6345.1
767	siCTRL	14909726	3535.17
768	siCTRL	27838936	7534.11
769	siCTRL	18017722	1981.78
770	siCTRL	13740946	5154.97
771	siCTRL	25627662	2330.35
772	siCTRL	25558006	2744.55
773	siCTRL	13875671	4339.4
774	siCTRL	21982112	2245.14
775	siCTRL	13814080	3400.1
776	siCTRL	19555798	2241.29
777	siCTRL	21681216	2373.75
778	siCTRL	13791258	3049.31
779	siCTRL	18289080	1821.41
780	siCTRL	28609060	3886.14
781	siCTRL	15443238	3099.63
782	siCTRL	11624155	24521.6
783	siCTRL	13761014	3863.57
784	siCTRL	15633503	2727.4
785	siCTRL	22490672	3566.57
786	siCTRL	13688234	3613.23
787	siCTRL	27916438	4571.3
788	siCTRL	25860482	2878.57
789	siCTRL	28094376	2503.69
790	siCTRL	14263197	2623.34
791	siCTRL	18928148	2074.67
792	siCTRL	15190631	2691.18
793	siCTRL	11777584	2907.94
794	siCTRL	12007692	3659.72
795	siCTRL	17052702	2148.96
796	siCTRL	25410654	5534.72
797	siCTRL	14093921	5726.43
798	siCTRL	25305634	2315.92
799	siCTRL	18545740	3506.6
800	siCTRL	12542141	3353.9
801	siCTRL	27744386	4042.85
802	siCTRL	9264930	2760.47
803	siCTRL	14056555	4401.67
804	siCTRL	19654922	2518.81
805	siCTRL	23702048	3620.73
806	siCTRL	20349836	2045.8
807	siCTRL	12103840	3398.22
808	siCTRL	13770924	3047.74
809	siCTRL	13530058	4448.53
810	siCTRL	13481931	3979.3
811	siCTRL	27592460	4486.41
812	siCTRL	21056052	2514
813	siCTRL	27471616	4957.1
814	siCTRL	9467228	13602.3
815	siCTRL	9272769	8009.95
816	siCTRL	26663212	4455.11
817	siCTRL	24638590	3461.52
818	siCTRL	12741976	34760.4
819	siCTRL	11673569	15688.6
820	siCTRL	21524908	2885.01
821	siCTRL	27244608	5306.35
822	siCTRL	21406130	2791.4
823	siCTRL	14131438	5997.97
824	siCTRL	27291222	5473.99
825	siCTRL	13174509	4174.86
826	siCTRL	21991468	3479.09
827	siCTRL	9238587	11494.1
828	siCTRL	14221248	3846.28
829	siCTRL	19743922	3119.21
830	siCTRL	11488796	4787.56
831	siCTRL	19461846	3122.62
832	siCTRL	12705371	3312.81
833	siCTRL	16083759	2365.5
834	siCTRL	12938791	4195.86
835	siCTRL	21288426	2803.7
836	siCTRL	9081088	8618.54
837	siCTRL	25452590	2433.48
838	siCTRL	12324425	8263.66
839	siCTRL	13451337	3655.36
840	siCTRL	18019544	2500.54
841	siCTRL	16221150	2516.89
842	siCTRL	18944732	2110.12
843	siCTRL	19518152	3261.53
844	siCTRL	13117417	3321.43
845	siCTRL	17256984	2205.7
846	siCTRL	21818530	3116.56
847	siCTRL	13778844	3567.5
848	siCTRL	18900618	2591.74
849	siCTRL	19808316	1749.1
850	siCTRL	13008293	3227.06
851	siCTRL	13209497	3988.71
852	siCTRL	15876721	2613.88
853	siCTRL	26094090	3051.93
854	siCTRL	26612154	2821.21
855	siCTRL	15198584	3051.68
856	siCTRL	22462730	2302.38
857	siCTRL	18770966	2212.52
858	siCTRL	16509448	1962.79
859	siCTRL	13326858	3687.2
860	siCTRL	12776057	5104.91
861	siCTRL	13211500	4381.62
862	siCTRL	12875112	3498.03
863	siCTRL	13213324	3441.2
864	siCTRL	28899452	8061.18
865	siCTRL	17545822	4433.85
866	siCTRL	19333614	1752.39
867	siCTRL	13814769	5664.94
868	siCTRL	13416437	3726.67
869	siCTRL	13793570	4516.35
870	siCTRL	27711062	7018.81
871	siCTRL	27641094	4739.19
872	siCTRL	14491916	2871.06
873	siCTRL	14238503	3164.05
874	siCTRL	13296088	2646.26
875	siCTRL	25734648	3878.3
876	siCTRL	13702215	6616.27
877	siCTRL	13023777	2805.61
878	siCTRL	13583214	3838.14
879	siCTRL	27813048	2324.66
880	siCTRL	27082740	4773.12
881	siCTRL	13092364	2728.59
882	siCTRL	19710740	2167
883	siCTRL	26949734	3675.06
884	siCTRL	27687490	6775.58
885	siCTRL	15285268	2776.42
886	siCTRL	16979126	2226
887	siCTRL	17399238	2818.73
888	siCTRL	14963846	2632.46
889	siCTRL	12840416	4789.04
890	siCTRL	29795522	7480.12
891	siCTRL	27845498	3757.63
892	siCTRL	27641668	3096.26
893	siCTRL	27713646	4113.95
894	siCTRL	27062758	3033.19
895	siCTRL	12064381	3048.43
896	siCTRL	22927150	4721.42
897	siCTRL	28389240	6398.31
898	siCTRL	23059626	3195.5
899	siCTRL	12044915	4054.29
900	siCTRL	27641468	7854.3
902	siCTRL	24717268	3328.33
903	siCTRL	11037091	6200.18
904	siCTRL	26358422	2800.82
905	siCTRL	12825306	2755.4
906	siCTRL	28989318	8532.33
907	siCTRL	12660110	2817.95
908	siCTRL	12281573	4128.44
909	siCTRL	27460342	3059.06
910	siCTRL	19705908	2642.35
911	siCTRL	10634048	2824.57
912	siCTRL	19980560	4350.11
913	siCTRL	24910114	2983.07
914	siCTRL	13432429	6747.81
915	siCTRL	28736666	3680.48
916	siCTRL	23304038	3040.76
917	siCTRL	17055396	2502.9
918	siCTRL	11875348	2114.31
919	siCTRL	27576584	4681.63
920	siCTRL	26872964	5905.39
921	siCTRL	14356094	3663.26
922	siCTRL	16077394	3743.07
923	siCTRL	11655518	2412.87
924	siCTRL	16142832	3277.25
925	siCTRL	20419126	3180.18
926	siCTRL	22653426	27582.3
927	siCTRL	15646587	4476.48
928	siCTRL	17312490	2794.89
929	siCTRL	29080796	1711.55
930	siCTRL	15755485	2652.27
931	siCTRL	15761517	4007.54
932	siCTRL	28250456	3730.63
933	siCTRL	28504458	3924.05
934	siCTRL	8809247	2066.15
935	siCTRL	27143620	5301.85
936	siCTRL	8387506	2169.85
937	siCTRL	13510271	4865.65
938	siCTRL	26467706	3021.26
939	siCTRL	16804270	2762.32
940	siCTRL	28873176	7471.9
941	siCTRL	27363000	3143.67
942	siCTRL	25543326	3090.85
943	siCTRL	10241475	2160.04
944	siCTRL	23064270	2547.38
945	siCTRL	14457055	4278.4
946	siCTRL	13702069	14055
947	siCTRL	26731206	3431.27
948	siCTRL	13334762	12739.5
949	siCTRL	13673890	4342.95
950	siCTRL	13667852	3175.51
951	siCTRL	20616774	2275.56
952	siCTRL	14571083	6091.19
953	siCTRL	28792686	2943.22
954	siCTRL	15502250	3184.47
955	siCTRL	18330340	2075.86
956	siCTRL	22774172	2766.22
957	siCTRL	28701962	4999.89
958	siCTRL	13527874	3561.81
959	siCTRL	25794376	4234.16
960	siCTRL	28086512	3653.33
961	siCTRL	13616816	4914.26
962	siCTRL	13522203	3001.83
963	siCTRL	13690620	2895.87
964	siCTRL	26420184	3321.64
965	siCTRL	12802235	18702.5
966	siCTRL	27177940	3368.16
967	siCTRL	28399034	2547.48
968	siCTRL	22739914	3509.82
969	siCTRL	12525212	4569.13
970	siCTRL	13633997	3345.49
971	siCTRL	28748656	5199.58
972	siCTRL	13427658	2703.37
973	siCTRL	12693665	6132.57
974	siCTRL	20668452	2268.11
975	siCTRL	12194095	2516.85
976	siCTRL	12854404	4243.06
977	siCTRL	13511766	4137.66
978	siCTRL	11653713	2196.28
979	siCTRL	12170345	4780.3
980	siCTRL	12997063	4602.9
981	siCTRL	15359332	3094.32
982	siCTRL	13512314	4127.79
983	siCTRL	27992968	5495.58
984	siCTRL	13881158	3710.73
985	siCTRL	13325870	4868.83
986	siCTRL	9573211	3013.08
987	siCTRL	13207903	3884.61
988	siCTRL	13980320	3659.4
989	siCTRL	13265534	3383.76
990	siCTRL	13547278	6788.83
991	siCTRL	28270104	4255.42
992	siCTRL	27066488	4115.13
993	siCTRL	21828004	3689.37
994	siCTRL	11154876	25015.3
995	siCTRL	13649960	3686.16
996	siCTRL	12875628	4697.56
997	siCTRL	13586635	3990.13
998	siCTRL	17387392	3797.6
999	siCTRL	28923622	3803.27
1000	siCTRL	14061329	3500.24
1001	siCTRL	28699044	4083.01
1002	siCTRL	26929060	2688.31
1003	siCTRL	14320097	3805.4
1004	siCTRL	11843359	5581.45
1005	siCTRL	11234657	6716.33
1006	siCTRL	13055712	7272.6
1007	siCTRL	28748518	4172.11
1008	siCTRL	28105654	5653.34
1009	siCTRL	13761686	6516.03
1010	siCTRL	14561323	3921.6
1011	siCTRL	12971628	3986.12
1012	siCTRL	24110564	3138.35
1013	siCTRL	12821506	4310.47
1014	siCTRL	30117390	7007.45
1015	siCTRL	12565484	4550.53
1016	siCTRL	28498770	3862.79
1017	siCTRL	12522071	3740.87
1018	siCTRL	28733570	3429.46
1019	siCTRL	12092152	5928.21
1020	siCTRL	28593344	7216.18
1021	siCTRL	28490506	4119.83
1022	siCTRL	13183221	4243.12
1023	siCTRL	12618203	9923.54
1024	siCTRL	27654172	5020.68
1025	siCTRL	27312684	8700.43
1026	siCTRL	13574504	2990.54
1027	siCTRL	28588364	4878
1028	siCTRL	28943998	4519.69
1029	siCTRL	26052226	5459.61
1030	siCTRL	17687420	1978.46
1031	siCTRL	19367128	2289.48
1032	siCTRL	13641047	2603.91
1033	siCTRL	13366922	2926.48
1034	siCTRL	13774437	2559.48
1035	siCTRL	28785588	10081.8
1036	siCTRL	18270828	2079
1037	siCTRL	20458782	2563.5
1038	siCTRL	28274358	5771.11
1039	siCTRL	18908226	3003.36
1040	siCTRL	21836258	2950.5
1041	siCTRL	28860584	4329
1042	siCTRL	19789070	2886.8
1043	siCTRL	13946426	4808.94
1044	siCTRL	23369998	2426.8
1045	siCTRL	14064120	5247.76
1046	siCTRL	26825894	2323.58
1047	siCTRL	17186852	2729.94
1048	siCTRL	21662492	2581.91
1049	siCTRL	27721944	3374.99
1050	siCTRL	14013202	2922.36
1051	siCTRL	19928744	2654.15
1052	siCTRL	14079219	2912.24
1053	siCTRL	14517370	3630.66
1054	siCTRL	22773492	3334.42
1055	siCTRL	16658253	2842.66
1056	siCTRL	18593476	3248.25
1057	siCTRL	14100784	5376.49
1058	siCTRL	21576978	2158.24
1059	siCTRL	13493896	2774.05
1060	siCTRL	23308500	2092.45
1061	siCTRL	15035370	2524.52
1062	siCTRL	12708346	5011.24
1063	siCTRL	25699022	2557.63
1064	siCTRL	10481657	1759.84
1065	siCTRL	28946290	7233.86
1066	siCTRL	27518748	3896.36
1067	siCTRL	13078990	29205.3
1068	siCTRL	13346201	3642.31
1069	siCTRL	10682434	2658.63
1070	siCTRL	22521970	3175.21
1071	siCTRL	25662354	2884.85
1072	siCTRL	13758149	3237.01
1073	siCTRL	19275284	2212.66
1074	siCTRL	13633709	3423.71
1075	siCTRL	13542775	2833.24
1076	siCTRL	8744485	2753.83
1077	siCTRL	27135786	3220.79
1078	siCTRL	26329654	3456.14
1079	siCTRL	18926334	3346.27
1080	siCTRL	20551952	3505.25
1081	siCTRL	13378315	2019.05
1082	siCTRL	25577214	3118.74
1083	siCTRL	28315612	2299.61
1084	siCTRL	11463659	3678.46
1085	siCTRL	13264174	1989.37
1086	siCTRL	12603827	3246.69
1087	siCTRL	27393008	2511.58
1088	siCTRL	10879665	3297.12
1089	siCTRL	28046352	4183.16
1090	siCTRL	12861693	3340.74
1091	siCTRL	13123888	2067.94
1092	siCTRL	13267201	2439.51
1093	siCTRL	26044128	3792.44
1094	siCTRL	15807144	4739.41
1095	siCTRL	13918295	4435.08
1096	siCTRL	27681372	5810.31
1097	siCTRL	27740434	5310.72
1099	siCTRL	14983026	2794.48
1100	siCTRL	13439884	4615.27
1101	siCTRL	12198669	9010.98
1102	siCTRL	13969880	7013.63
1103	siCTRL	25695804	3703.08
1104	siCTRL	12732921	4231.84
1105	siCTRL	13845409	3850.12
1106	siCTRL	12756106	5967.38
1107	siCTRL	13986333	3733.45
1108	siCTRL	17426134	4399.86
1109	siCTRL	10576601	9451.68
1110	siCTRL	26261854	1863.51
1111	siCTRL	12393398	4266.23
1112	siCTRL	14115353	1764.69
1113	siCTRL	15176325	2977.13
1114	siCTRL	26919548	3666.05
1115	siCTRL	25849682	3572.68
1116	siCTRL	26660952	24812.2
1117	siCTRL	23628266	4645.36
1118	siCTRL	13533379	2545.22
1119	siCTRL	14778272	3575.34
1121	siCTRL	16822838	10677.1
1122	siCTRL	22314290	3821
1123	siCTRL	15419293	3806.4
1124	siCTRL	14100015	2942.18
1126	siCTRL	13988322	4449.3
1127	siCTRL	33539484	5403.32
1128	siCTRL	16249533	9240.56
1129	siCTRL	15993371	3324.53
1130	siCTRL	15746899	4730.57
1131	siCTRL	13915785	4913.65
1132	siCTRL	27782916	2918.94
1133	siCTRL	29385820	7398.51
1134	siCTRL	25167614	4789.38
1137	siCTRL	22393074	3150.07
1138	siCTRL	13126464	3489.68
1139	siCTRL	13743197	4240.04
1140	siCTRL	12666301	3239.89
1141	siCTRL	15143047	3547.58
1142	siCTRL	6705173	4250.5
1143	siCTRL	6674331	4098.91
1144	siCTRL	34669484	10299.1
1145	siCTRL	14275177	1861.55
1146	siCTRL	13800716	2406.6
1147	siCTRL	14305158	9176.57
1148	siCTRL	13524865	7045.77
1149	siCTRL	13349398	3194.98
1150	siCTRL	14201157	5712.9
1151	siCTRL	28035336	5131.06
1152	siCTRL	14646040	3925.48
1153	siCTRL	14049262	3391.88
1154	siCTRL	14022596	1744.36
1155	siCTRL	14690136	3514.9
1156	siCTRL	14259202	4579.09
1157	siCTRL	29715736	4130.33
1158	siCTRL	28913406	5096.28
1159	siCTRL	13742274	2523.77
1160	siCTRL	14463494	2520.5
1161	siCTRL	14265533	5507.93
1162	siCTRL	14918928	3082.31
1163	siCTRL	27567758	3002.45
1164	siCTRL	14184671	5664.09
1165	siCTRL	14070763	8422.93
1166	siCTRL	14309197	3193.13
1167	siCTRL	13926757	2482.54
1168	siCTRL	14235151	4122.26
1169	siCTRL	13792828	3083.05
1170	siCTRL	13757010	4436.28
1171	siCTRL	28487306	2575.52
1172	siCTRL	14471313	5172.91
1173	siCTRL	14595498	4117.95
1174	siCTRL	14164374	2744.78
1175	siCTRL	13877224	4771.07
1176	siCTRL	13506916	2631
1177	siCTRL	13917852	2655.71
1178	siCTRL	13846220	4010.17
1179	siCTRL	17637544	3272.65
1180	siCTRL	14315329	7326.69
1181	siCTRL	13981426	3537.91
1182	siCTRL	14030574	5600.31
1183	siCTRL	14015697	3935.85
1184	siCTRL	13040523	7202.65
1185	siCTRL	16544421	3366.89
1186	siCTRL	28078588	3101.25
1187	siCTRL	13964709	5215.34
1188	siCTRL	16770912	3870.91
1189	siCTRL	13618983	2386.56
1190	siCTRL	13686214	4500.48
1191	siCTRL	12343791	4418.79
1192	siCTRL	13355521	1976.73
1193	siCTRL	31115534	9023.69
1194	siCTRL	14642325	5145.77
1195	siCTRL	33433516	8689.79
1196	siCTRL	16887378	3909.94
1197	siCTRL	28058774	1987.31
1198	siCTRL	24643166	3716.27
1199	siCTRL	13239689	4040.01
1200	siCTRL	28585284	7451.03
1201	siCTRL	27380810	3831.81
1202	siCTRL	19920912	3620
1203	siCTRL	13046089	3349.39
1204	siCTRL	19590912	3078.92
1205	siCTRL	14114395	5530.61
1206	siCTRL	25481012	3307.93
1207	siCTRL	15155916	2422.9
1208	siCTRL	14175832	4537.35
1209	siCTRL	14090998	3337.96
1210	siCTRL	25520268	2627.05
1211	siCTRL	27701728	3059.4
1212	siCTRL	14631298	3508.56
1213	siCTRL	15338947	5889.8
1214	siCTRL	14150798	4086.87
1215	siCTRL	13199793	3015.64
1216	siCTRL	13803518	4746.98
1217	siCTRL	27724648	3837.67
1218	siCTRL	25598442	3028.1
1219	siCTRL	13549499	5136.81
1220	siCTRL	13264655	3397.1
1221	siCTRL	29057232	3244.84
1222	siCTRL	13725931	3439.83
1223	siCTRL	24561210	3878.19
1224	siCTRL	28801436	6071.81
1225	siCTRL	16981274	2503.12
1226	siCTRL	20165258	2157.36
1227	siCTRL	6833709	3504.29
1228	siCTRL	28997686	4581.38
1229	siCTRL	13479823	3679.62
1230	siCTRL	27250932	3873.19
1231	siCTRL	6398102	3286.59
1232	siCTRL	13630281	4617.64
1233	siCTRL	13354723	6264.72
1234	siCTRL	28889026	3642.95
1235	siCTRL	17309646	2716.71
1236	siCTRL	16222917	3431.06
1237	siCTRL	13726320	3116.76
1238	siCTRL	16799894	2067.93
1239	siCTRL	14146151	2534.57
1240	siCTRL	22466602	3585.35
1241	siCTRL	19015926	2395.18
1242	siCTRL	28351548	5612.6
1243	siCTRL	24657604	11787.5
1244	siCTRL	24965010	15514.5
1245	siCTRL	29309490	3719.47
1246	siCTRL	16267452	5763.46
1247	siCTRL	12952531	27079.1
1248	siCTRL	13707970	3601.33
1249	siCTRL	14261347	2707.1
1250	siCTRL	23477546	2237.93
1251	siCTRL	13681186	2184.45
1252	siCTRL	11843061	4201.92
1253	siCTRL	16210950	4048.98
1254	siCTRL	14897893	2337.06
1255	siCTRL	28801832	3188.03
1256	siCTRL	28956816	5093.49
1257	siCTRL	13707356	3831.91
1258	siCTRL	26340060	2326.63
1259	siCTRL	22776114	1768.41
1260	siCTRL	14916275	2148.33
1261	siCTRL	13543320	3362.11
1262	siCTRL	29122524	9388.06
1263	siCTRL	12722818	3229.32
1264	siCTRL	27830114	3435.17
1265	siCTRL	12185711	4541.23
1266	siCTRL	25207888	4326.48
1267	siCTRL	14486712	5571.25
1268	siCTRL	14316486	4270.48
1269	siCTRL	13882152	3264.76
1270	siCTRL	14738648	3543.53
1271	siCTRL	27357748	4760.06
1272	siCTRL	13757783	3495.24
1273	siCTRL	14333202	15305.8
1274	siCTRL	14299255	18965.6
1275	siCTRL	14087274	2780.7
1276	siCTRL	27341908	2797.92
1277	siCTRL	14290939	2860.5
1278	siCTRL	10895889	1819.23
1279	siCTRL	21093932	3703.39
1280	siCTRL	14899266	3463.84
1281	siCTRL	15983453	3072.68
1282	siCTRL	27514588	1718.37
1283	siCTRL	14756338	2762.26
1284	siCTRL	25401668	2599.75
1285	siCTRL	8014429	1636.82
1286	siCTRL	28536592	4403.37
1287	siCTRL	28914012	5406.65
1288	siCTRL	15486639	3931.91
1289	siCTRL	8674431	2655.22
1290	siCTRL	8901291	2593.97
1291	siCTRL	13824273	2109.89
1292	siCTRL	13209948	2842.3
1293	siCTRL	9921636	2883.69
1294	siCTRL	14786673	2953.33
1295	siCTRL	25200726	2967.28
1296	siCTRL	10070490	2757.22
1297	siCTRL	9429470	2988.33
1298	siCTRL	13980213	1736.83
1299	siCTRL	14793908	3914.67
1300	siCTRL	11727984	1890.74
1301	siCTRL	13786136	3529.55
1302	siCTRL	14042386	6310.89
1303	siCTRL	26189308	3609.1
1304	siCTRL	28839182	3220.03
1305	siCTRL	15873473	2952.05
1306	siCTRL	13749345	1834.04
1307	siCTRL	25881354	6729.98
1308	siCTRL	17283522	3717.71
1309	siCTRL	18500418	3123.42
1310	siCTRL	15459052	2768.88
1311	siCTRL	25735320	2879.75
1312	siCTRL	12240292	6631.78
1313	siCTRL	7248552	2290.23
1315	siCTRL	13734847	3899.85
1317	siCTRL	26206318	3250.5
1318	siCTRL	14856425	2306.19
1319	siCTRL	14668149	2725.56
1320	siCTRL	11358491	1836.69
1321	siCTRL	11674561	2444.62
1322	siCTRL	13522442	2592.67
1323	siCTRL	8797909	2507.82
1324	siCTRL	26520484	2920.05
1325	siCTRL	15114726	3580.31
1326	siCTRL	28172562	7467.06
1327	siCTRL	12227703	5685.38
1328	siCTRL	13259473	4191.82
1329	siCTRL	15856159	2947.54
1330	siCTRL	13551070	3154.69
1331	siCTRL	13998640	4451.28
1332	siCTRL	12500300	6101.55
1333	siCTRL	13026559	4516.59
1334	siCTRL	12541878	3778.85
1335	siCTRL	13048895	2238.9
1336	siCTRL	27592896	2146.64
1337	siCTRL	14311453	2680.14
1338	siCTRL	16367468	2383.12
1339	siCTRL	11041379	2968.92
1340	siCTRL	13388877	5839.47
1341	siCTRL	16268760	3591.43
1342	siCTRL	29078584	5465.63
1343	siCTRL	13516472	2352.79
1344	siCTRL	12994971	6129.64
1345	siCTRL	12347647	3111.43
1346	siCTRL	13534123	2778.99
1347	siCTRL	12353614	5792.11
1348	siCTRL	12874035	3918.27
1349	siCTRL	20044646	1745.87
1350	siCTRL	15570731	2215.22
1352	siCTRL	13421697	2432.5
1353	siCTRL	28157252	5013.87
1354	siCTRL	17820778	3233.68
1355	siCTRL	22195456	2243.89
1356	siCTRL	16230647	5193.25
1357	siCTRL	13595054	2513.53
1358	siCTRL	14421822	4890.16
1359	siCTRL	13712020	2577.31
1360	siCTRL	24340396	4207.28
1361	siCTRL	12828064	3343.98
1362	siCTRL	14418318	2519.46
1364	siCTRL	21428900	2615.33
1365	siCTRL	22257154	2677.29
1366	siCTRL	14265141	2852.81
1367	siCTRL	28639726	4100.54
1368	siCTRL	26086838	4094.77
1369	siCTRL	23441514	3836.67
1370	siCTRL	23805440	3066.31
1371	siCTRL	12837638	2632.2
1372	siCTRL	17417806	3850.5
1373	siCTRL	21766964	4477.73
1374	siCTRL	13338522	2016.71
1375	siCTRL	13973079	2661.48
1376	siCTRL	28272370	4113.96
1377	siCTRL	13384933	2944.38
1378	siCTRL	12508056	2808.91
1379	siCTRL	16504669	3452.23
1380	siCTRL	15547218	2531.76
1381	siCTRL	26834396	4057.25
1382	siCTRL	16936136	4731.56
1383	siCTRL	27625438	2826.46
1384	siCTRL	25326542	2712.74
1385	siCTRL	13844520	5386.52
1386	siCTRL	28901426	3508.31
1387	siCTRL	14686270	3064.74
1388	siCTRL	27850016	2684.97
1389	siCTRL	26256954	2769.92
1390	siCTRL	14388363	3034.18
1391	siCTRL	28498610	5920.94
1392	siCTRL	9114564	3094.97
1393	siCTRL	28457272	4125.33
1394	siCTRL	14119983	5203.9
1395	siCTRL	24738792	1473.6
1396	siCTRL	13247770	3427.28
1397	siCTRL	7144056	2895.05
1398	siCTRL	27184688	2921.39
1399	siCTRL	14249536	4432.01
1400	siCTRL	12216403	3485.51
1401	siCTRL	27136830	4341.79
1402	siCTRL	13333898	4753.62
1403	siCTRL	12977967	5363.14
1404	siCTRL	27707748	4529.43
1405	siCTRL	28356594	5032.15
1406	siCTRL	14558378	4966.98
1407	siCTRL	28593330	3686.37
1408	siCTRL	28092092	6300.85
1409	siCTRL	12424020	5664.72
1410	siCTRL	20259224	1932.79
1411	siCTRL	17745090	4730.84
1412	siCTRL	28986622	4880.58
1413	siCTRL	14396501	4318.56
1414	siCTRL	28867104	3911.78
1415	siCTRL	13829978	3570.61
1416	siCTRL	23727166	3507.26
1417	siCTRL	16424764	3430.44
1418	siCTRL	32089856	11214.6
1419	siCTRL	28110734	7357.61
1420	siCTRL	17329026	3687.49
1421	siCTRL	25198754	4483.12
1422	siCTRL	16243547	3682.47
1423	siCTRL	13699479	3782.4
1424	siCTRL	28835832	3247.94
1425	siCTRL	27970454	7591.47
1426	siCTRL	18579892	1907.86
1427	siCTRL	15459143	3298.57
1428	siCTRL	17007516	2825.36
1429	siCTRL	14706520	2559.35
1430	siCTRL	17081656	2786.13
1431	siCTRL	28274380	7819.36
1432	siCTRL	17939260	2304.45
1433	siCTRL	13297609	4529.39
1434	siCTRL	25819324	5797.45
1435	siCTRL	13828371	3808.81
1436	siCTRL	13842609	4500.64
1437	siCTRL	13515386	4329.86
1438	siCTRL	27814016	5852.51
1439	siCTRL	12937969	4940.27
1440	siCTRL	7611764	3771.73
1441	siCTRL	12576759	4739.8
1442	siCTRL	20546678	3400.75
1443	siCTRL	20840644	1608.77
1444	siCTRL	14496009	5705.27
1445	siCTRL	14410537	5330.5
1446	siCTRL	13793880	3551.81
1447	siCTRL	12041337	5075.35
1448	siCTRL	21916880	3118.42
1449	siCTRL	13779913	6337.09
1450	siCTRL	13900190	5262.52
1451	siCTRL	11353341	2855.91
1452	siCTRL	17563956	1975.72
1453	siCTRL	22896144	1757.88
1454	siCTRL	12471939	3670.3
1455	siCTRL	14330593	4508.05
1456	siCTRL	25577740	2484.57
1457	siCTRL	21568608	2842.37
1459	siCTRL	21874316	3592.69
1460	siCTRL	15395837	4613.23
1461	siCTRL	11766114	3815.39
1462	siCTRL	22148042	3214.27
1463	siCTRL	18453738	1870.01
1464	siCTRL	12378861	2175.64
1466	siCTRL	19110728	1639.91
1467	siCTRL	12271227	2926.5
1468	siCTRL	20369288	2162.33
1469	siCTRL	13105245	3794.32
1470	siCTRL	20242350	3580.52
1471	siCTRL	27727096	2831.02
1472	siCTRL	21177900	2141.67
1473	siCTRL	21722984	2222.13
1474	siCTRL	24614804	3087.57
1476	siCTRL	23309128	3214.05
1477	siCTRL	15031613	4500.8
1478	siCTRL	12380576	3546.5
1479	siCTRL	22892276	3225.49
1480	siCTRL	25482492	2786.31
1481	siCTRL	25791830	3340.53
1482	siCTRL	12901680	4974.51
1483	siCTRL	12568793	2785.48
1484	siCTRL	14044651	6344.64
1485	siCTRL	20759098	2975.19
1486	siCTRL	24850248	2248.68
1487	siCTRL	13817485	4669.95
1488	siCTRL	12968245	4931.92
1489	siCTRL	28077976	2603.38
1490	siCTRL	14345623	4261.35
1491	siCTRL	22353856	2161.88
1492	siCTRL	13830128	2750.89
1493	siCTRL	14047348	4632
1494	siCTRL	12429843	3878.87
1495	siCTRL	14054781	5806.12
1496	siCTRL	21056170	3140.87
1497	siCTRL	28299282	5471.18
1498	siCTRL	13923649	7023.27
1499	siCTRL	34568548	3085.03
1500	siCTRL	28251206	3535.92
1501	siCTRL	13780337	4284.83
1502	siCTRL	21035604	3451.33
1503	siCTRL	12475546	2884.65
1504	siCTRL	13679861	4191.91
1505	siCTRL	20654256	2155.53
1506	siCTRL	21586960	3374.21
1507	siCTRL	25988832	2359.26
1508	siCTRL	19885964	3023.36
1509	siCTRL	26657318	4013.47
1510	siCTRL	20712842	2613.74
1511	siCTRL	21381178	2111.42
1512	siCTRL	14231676	2086.51
1513	siCTRL	27083146	7918.18
1514	siCTRL	26283286	3293.62
1515	siCTRL	14181107	3633.77
1516	siCTRL	13436179	7195.01
1517	siCTRL	14142680	7773.1
1518	siCTRL	11180135	2780.7
1519	siCTRL	12209098	3166.94
1520	siCTRL	14524645	1573.03
1521	siCTRL	13963535	4368.1
1522	siCTRL	16021844	2002.16
1523	siCTRL	17068176	2979.11
1524	siCTRL	15773120	2008.95
1525	siCTRL	23945718	2348.23
1526	siCTRL	13550492	4236.46
1527	siCTRL	28772966	5548.58
1528	siCTRL	25951302	4374.37
1529	siCTRL	18250252	2021.02
1530	siCTRL	25588340	2993.15
1531	siCTRL	15286465	4299.23
1532	siCTRL	13490333	3499.45
1533	siCTRL	20915666	3655.95
1534	siCTRL	17516636	3379.47
1535	siCTRL	16127816	2782.96
1536	siCTRL	18960002	2543.11
1537	siCTRL	27678268	3867.28
1538	siCTRL	15136051	3567.68
1539	siCTRL	16796888	1717.9
1540	siCTRL	9219506	2192.59
1541	siCTRL	25033894	1599.41
1542	siCTRL	13604345	2116.32
1543	siCTRL	27587452	5693.7
1544	siCTRL	21297426	4939.05
1545	siCTRL	13899680	3134.62
1546	siCTRL	14938252	2626.21
1547	siCTRL	28689402	3086.43
1548	siCTRL	9660423	2026.81
1549	siCTRL	8879588	1498.86
1550	siCTRL	27165272	1876.86
1551	siCTRL	12545920	2983.05
1552	siCTRL	8594515	1868.61
1553	siCTRL	27446950	7040.74
1554	siCTRL	14288601	4219.16
1555	siCTRL	22842706	2956.1
1556	siCTRL	13215940	4460.1
1557	siCTRL	14588344	3164.31
1558	siCTRL	28311278	4567.63
1559	siCTRL	11947405	11561.1
1560	siCTRL	14383755	4982.14
1561	siCTRL	14680837	5599.36
1562	siCTRL	20511044	3367.74
1564	siCTRL	28912786	5302.47
1565	siCTRL	14236619	3828.35
1566	siCTRL	16308407	2417.46
1567	siCTRL	26086664	3928.76
1568	siCTRL	14974923	7167.87
1569	siCTRL	18425630	3114.8
1570	siCTRL	26332478	25320.5
1571	siCTRL	28822032	4828.72
1572	siCTRL	11656045	2699.51
1573	siCTRL	12382839	5391.26
1574	siCTRL	14129275	2668.71
1575	siCTRL	12911157	4535.79
1576	siCTRL	15375107	3402.04
1577	siCTRL	22085410	2878.94
1578	siCTRL	13896279	2730.79
1579	siCTRL	13228260	3471.11
1580	siCTRL	14535424	2875.27
1581	siCTRL	17424230	2407.15
1582	siCTRL	20752764	3436.1
1583	siCTRL	12822799	3352.4
1584	siCTRL	25875870	3843.88
1585	siCTRL	14119080	3114.51
1586	siCTRL	14234955	3420.7
1587	siCTRL	12998214	6291.49
1588	siCTRL	14560628	2877.17
1589	siCTRL	16827602	2365.1
1590	siCTRL	29242474	7149.67
1591	siCTRL	14017107	3285.61
1592	siCTRL	13553901	4533.6
1593	siCTRL	29262504	4335.75
1594	siCTRL	13523943	3811.59
1595	siCTRL	13427836	4374.96
1596	siCTRL	14586833	3276.09
1597	siCTRL	27118220	2260.12
1598	siCTRL	18741992	3265.43
1599	siCTRL	16230148	2103.17
1600	siCTRL	16868862	2951.45
1601	siCTRL	29055686	4268.39
1602	siCTRL	29500986	7394.95
1603	siCTRL	15682714	5003.01
1604	siCTRL	19354588	3386.19
1605	siCTRL	24427830	2507.21
1606	siCTRL	27140982	3637.71
1607	siCTRL	13305702	4022.45
1608	siCTRL	13414612	2939.26
1609	siCTRL	14904615	1992.45
1610	siCTRL	8274671	10688.7
1611	siCTRL	10921388	12239
1612	siCTRL	29291520	5488.61
1613	siCTRL	8807499	10693.1
1614	siCTRL	13709349	10682.7
1615	siCTRL	27481524	7648.74
1616	siCTRL	28702410	10825.1
1617	siCTRL	22238582	3323.6
1618	siCTRL	27411686	2825.05
1619	siCTRL	28508374	5335.91
1620	siCTRL	13668012	5350.07
1621	siCTRL	18516792	2322.82
1622	siCTRL	13717473	3327.28
1623	siCTRL	13974329	5360.15
1624	siCTRL	14460113	3780.12
1625	siCTRL	12939973	6169.53
1626	siCTRL	14258846	2520.4
1627	siCTRL	17933966	4070.82
1628	siCTRL	18490550	2214.95
1629	siCTRL	14296329	4877.93
1630	siCTRL	29345602	3450.08
1631	siCTRL	13663813	3736.63
1632	siCTRL	13556949	5878.41
1633	siCTRL	14374645	2247.99
1634	siCTRL	14398603	2476.46
1635	siCTRL	14291237	4892.16
1636	siCTRL	13514481	4017.26
1637	siCTRL	14351889	3158.69
1638	siCTRL	15583316	3737.15
1639	siCTRL	21558360	1750.28
1640	siCTRL	14593833	3871.74
1641	siCTRL	29210420	4647.07
1642	siCTRL	14364325	5129.52
1643	siCTRL	15932666	2647.14
1644	siCTRL	16806014	2976.95
1645	siCTRL	14190507	2986.95
1646	siCTRL	15931365	3416.66
1647	siCTRL	14409192	3614.12
1648	siCTRL	28840964	7030.03
1649	siCTRL	14329269	4107.92
1650	siCTRL	14235811	3879.35
1651	siCTRL	13964587	8378.37
1652	siCTRL	17638548	2608.14
1653	siCTRL	14994691	5062.79
1654	siCTRL	14599147	5199.91
1655	siCTRL	13803503	7857.09
1656	siCTRL	14085627	4032.24
1657	siCTRL	26030290	3648.21
1658	siCTRL	22903176	39805
1659	siCTRL	14601381	4865.29
1660	siCTRL	28279544	8440.74
1661	siCTRL	14403237	3257.9
1662	siCTRL	13726998	3610.7
1663	siCTRL	14708521	4015.15
1664	siCTRL	25343512	4840.96
1665	siCTRL	14596534	6051.6
1666	siCTRL	14058797	1833.97
1667	siCTRL	20162750	1852.04
1668	siCTRL	14587802	4217.3
1669	siCTRL	14140908	2100.69
1670	siCTRL	13738602	5097.48
1671	siCTRL	14488905	5025.71
1672	siCTRL	15518808	4067.3
1673	siCTRL	9529608	3114.17
1674	siCTRL	19751842	1960.95
1675	siCTRL	16569318	1662.88
1676	siCTRL	16995692	2516.08
1677	siCTRL	15383912	4651.06
1678	siCTRL	18897070	4597.27
1679	siCTRL	27169550	3714.48
1680	siCTRL	14304683	3710.87
1681	siCTRL	13529311	12743.8
1682	siCTRL	17821118	2429.7
1683	siCTRL	27443950	4143.83
1684	siCTRL	17721154	2967.14
1685	siCTRL	31085354	4356.42
1686	siCTRL	13792880	4143.87
1687	siCTRL	14946096	6637.26
1688	siCTRL	25394102	3428.68
1689	siCTRL	14228091	3654.45
1690	siCTRL	15210782	3025.81
1691	siCTRL	15687981	3471.91
1692	siCTRL	31146444	9925.64
1693	siCTRL	14702223	8183.3
1694	siCTRL	13780964	3483.65
1695	siCTRL	20107868	3419.23
1696	siCTRL	13983494	3447.35
1697	siCTRL	15932888	2545.45
1698	siCTRL	13776542	2872.28
1699	siCTRL	13559878	6642.32
1700	siCTRL	14001406	3954.74
1701	siCTRL	14611698	3971.74
1702	siCTRL	13759896	4679.32
1703	siCTRL	13871070	3005.67
1704	siCTRL	12579543	3150.4
1705	siCTRL	14031035	5222.11
1706	siCTRL	13945019	2660.2
1707	siCTRL	15043077	3408.88
1708	siCTRL	13743844	3575.4
1709	siCTRL	13752399	2663.25
1710	siCTRL	13762712	3095.56
1711	siCTRL	13944097	2387.13
1712	siCTRL	13637498	4877.68
1713	siCTRL	20693940	3575.89
1714	siCTRL	15644024	5402.97
1715	siCTRL	14023758	4498.83
1716	siCTRL	28802534	2999.29
1717	siCTRL	12695138	3242.07
1718	siCTRL	26236092	5562.09
1719	siCTRL	24784612	4217.04
1720	siCTRL	13813584	3749.09
1721	siCTRL	16306220	3132
1722	siCTRL	12665159	2865.1
1723	siCTRL	28926826	5812.62
1724	siCTRL	13570022	6017.25
1725	siCTRL	16490239	3008.27
1726	siCTRL	17108214	2214.15
1727	siCTRL	17409220	2884.17
1728	siCTRL	18271446	3032.09
1729	siCTRL	13730475	3695.64
1730	siCTRL	22250378	2489.78
1731	siCTRL	27412502	3281.16
1732	siCTRL	28702326	4714.13
1733	siCTRL	24698028	2556.35
1734	siCTRL	28919906	4944.85
1735	siCTRL	13762867	2569.16
1736	siCTRL	27036146	3046.23
1737	siCTRL	19861972	2966.63
1738	siCTRL	13425526	3159.31
1739	siCTRL	24593244	7860.18
1740	siCTRL	12254189	3239.61
1741	siCTRL	20647076	2875.95
1742	siCTRL	10155612	2177.21
1743	siCTRL	10760941	5764.84
1744	siCTRL	20293080	2416.76
1745	siCTRL	12380766	4293.23
1746	siCTRL	12521147	2738.81
1747	siCTRL	5897488	2554.92
1748	siCTRL	26063164	2982.79
1749	siCTRL	27871286	3924.63
1750	siCTRL	18766524	2405.57
1751	siCTRL	27249854	2791.58
1752	siCTRL	10438626	2033.72
1753	siCTRL	12555815	1919.47
1754	siCTRL	20691978	2313.56
1755	siCTRL	14129092	1358.22
1756	siCTRL	21209614	7827.2
1757	siCTRL	14074806	976.142
1758	siCTRL	13066989	2754.75
1759	siCTRL	8045893	2247.54
1760	siCTRL	8306875	2477.74
1761	siCTRL	13413470	2811.37
1762	siCTRL	12116968	14959.6
1763	siCTRL	15121046	2375.34
1764	siCTRL	19411144	2311.63
1765	siCTRL	10545771	9840.3
1766	siCTRL	18493786	2980.08
1767	siCTRL	22990724	2956.02
1768	siCTRL	6.80069e+06	3743.14
1769	siCTRL	13898309	5273.45
1770	siCTRL	11855190	11102.8
1771	siCTRL	7357520	6990.21
1772	siCTRL	6637702	3581.97
1773	siCTRL	26424556	5688.03
1774	siCTRL	12815071	5578.07
1775	siCTRL	20430004	2545.6
1776	siCTRL	22310694	4751.83
1777	siCTRL	19074208	2662.28
1778	siCTRL	13904311	2809.58
1779	siCTRL	25073718	6322.12
1780	siCTRL	12945149	5589.16
1781	siCTRL	13644581	3305.29
1782	siCTRL	26341762	4818.22
1783	siCTRL	27531824	4941.03
1784	siCTRL	28175320	2778.52
1785	siCTRL	13211540	5019.12
1786	siCTRL	13487410	3927
1787	siCTRL	13355276	3754.4
1788	siCTRL	14816223	6342.3
1789	siCTRL	12322178	11922.7
1790	siCTRL	28442942	3192.88
1792	siCTRL	26017628	3886.48
1793	siCTRL	12055548	3425.2
1794	siCTRL	14468798	3878.23
1795	siCTRL	18626804	1867.22
1796	siCTRL	18411932	2738
1797	siCTRL	27481154	4636.19
1798	siCTRL	13528614	3124.41
1799	siCTRL	13263175	2982.34
1800	siCTRL	18514094	2219.83
1801	siCTRL	27904118	4913.03
1802	siCTRL	12485363	4062.72
1803	siCTRL	17617188	2102.86
1804	siCTRL	27135232	5599.08
1805	siCTRL	13587966	3369.07
1806	siCTRL	20144480	3037.75
1807	siCTRL	13290637	6652.86
1808	siCTRL	15248161	3440.73
1809	siCTRL	13627598	3904.57
1810	siCTRL	17139960	3378.86
1811	siCTRL	14898020	4582.19
1812	siCTRL	23357586	4680.31
1813	siCTRL	26917678	2890.7
1814	siCTRL	15184460	3554.29
1815	siCTRL	18428268	2223.27
1816	siCTRL	14807079	3715.3
1817	siCTRL	13375664	5187.56
1818	siCTRL	13249253	4691.59
1819	siCTRL	24583624	2886.38
1820	siCTRL	13628833	3224.14
1821	siCTRL	13257201	25389.9
1822	siCTRL	27730334	2212.91
1823	siCTRL	17587586	3225.37
1824	siCTRL	25068298	3506.4
1825	siCTRL	28454046	2496.75
1826	siCTRL	13497667	5549.31
1827	siCTRL	13816367	5981.59
1828	siCTRL	19553346	3847.53
1829	siCTRL	13724571	5050.68
1830	siCTRL	15886355	2662.02
1831	siCTRL	14422846	4764.18
1832	siCTRL	20055350	4613.18
1833	siCTRL	13177202	19298.5
1834	siCTRL	28669258	4702.94
1835	siCTRL	13834744	4912.92
1836	siCTRL	28610990	3579.88
1837	siCTRL	29944640	10597.5
1838	siCTRL	13874110	4577.67
1839	siCTRL	27907886	12291.3
1840	siCTRL	13939439	4271.12
1841	siCTRL	13808788	2641.47
1842	siCTRL	16139691	5339.81
1843	siCTRL	13793031	4994.12
1844	siCTRL	20668986	2997.18
1845	siCTRL	15488750	3917.88
1846	siCTRL	29524480	5515.65
1847	siCTRL	20341048	2765.51
1848	siCTRL	21046796	1809.45
1849	siCTRL	19200912	2894.74
1850	siCTRL	15953239	3236.21
1851	siCTRL	18729670	3886.09
1852	siCTRL	13904409	3934
1853	siCTRL	26726612	4210.55
1854	siCTRL	27525800	2503.87
1855	siCTRL	29364982	9746.62
1856	siCTRL	13882915	4623.88
1857	siCTRL	14584717	9469.34
1858	siCTRL	15066862	9544.63
1859	siCTRL	15873719	3244.65
1860	siCTRL	16750000	10273.4
1861	siCTRL	26380966	4373.13
1862	siCTRL	29731950	12023.3
1863	siCTRL	14532885	5752.9
1864	siCTRL	14135151	2936.17
1865	siCTRL	16190056	3486.95
1866	siCTRL	16542285	9809.73
1867	siCTRL	15175659	2665.77
1868	siCTRL	18796172	2874.31
1869	siCTRL	14254167	5173.19
1870	siCTRL	14619175	7753.4
1871	siCTRL	14875354	9338.54
1872	siCTRL	29273022	4700.1
1873	siCTRL	14725531	4929.16
1874	siCTRL	14873415	11313.2
1875	siCTRL	14685899	3492.72
1876	siCTRL	14405209	3692.51
1877	siCTRL	21000276	4204.74
1878	siCTRL	16562592	3605.36
1879	siCTRL	14235792	3756
1880	siCTRL	14717188	5320.22
1881	siCTRL	13927200	6130
1882	siCTRL	14599819	9025.43
1883	siCTRL	29756286	13954.5
1884	siCTRL	28559450	3293.29
1885	siCTRL	32137220	8121.58
1886	siCTRL	20035958	2787.06
1887	siCTRL	14481833	6827.02
1888	siCTRL	20269208	4182.02
1889	siCTRL	25087870	3388.04
1890	siCTRL	14880121	5620.1
1891	siCTRL	13374015	4741.86
1892	siCTRL	6901626	13103.1
1893	siCTRL	7573925	12298.4
1894	siCTRL	16656945	3767.45
1895	siCTRL	16915754	2254.17
1896	siCTRL	30412464	3096.38
1897	siCTRL	25024158	2728.92
1898	siCTRL	13735312	3940.59
1899	siCTRL	15034990	3749.92
1900	siCTRL	26031450	4859.69
1901	siCTRL	28219944	3064.23
1902	siCTRL	30277036	4104.48
1903	siCTRL	24046044	2719.79
1904	siCTRL	30035530	7838.4
1905	siCTRL	13608239	3469
1906	siCTRL	16869632	2908.03
1907	siCTRL	27375774	3782.6
1908	siCTRL	13409742	4490.65
1909	siCTRL	25615774	3477.05
1910	siCTRL	14749892	5118.98
1911	siCTRL	15179096	2543.62
1912	siCTRL	18716398	3089.23
1913	siCTRL	18936294	3121.13
1914	siCTRL	13605193	8250.17
1915	siCTRL	13606285	4743.77
1916	siCTRL	20283642	3802.44
1917	siCTRL	29834554	4443.6
1918	siCTRL	13319991	5900.21
1919	siCTRL	13742879	3260.44
1920	siCTRL	28422396	8339.69
1921	siCTRL	13396770	6145
1923	siCTRL	21504432	3442.65
1924	siCTRL	13179591	2613.72
1925	siCTRL	14864916	3292.76
1926	siCTRL	14675849	1903.46
1927	siCTRL	13271298	4205.9
1928	siCTRL	27839946	3749.01
1929	siCTRL	13020223	4597.93
1930	siCTRL	13586124	5494.47
1931	siCTRL	27450810	2587.03
1933	siCTRL	24435674	3387.54
1934	siCTRL	14135325	3010.2
1935	siCTRL	14964994	3073.06
1936	siCTRL	19164690	1900.75
1937	siCTRL	27635672	2393.55
1938	siCTRL	26946094	3409.45
1939	siCTRL	14939731	1958.71
1940	siCTRL	15169996	2889.34
1941	siCTRL	21267670	2503.3
1942	siCTRL	13392946	3493.8
1943	siCTRL	16033786	2018.7
1944	siCTRL	23414354	1988.2
1945	siCTRL	30547372	2827.66
1946	siCTRL	15643512	2452.07
1947	siCTRL	13177337	3822.03
1948	siCTRL	13248275	3009.56
1949	siCTRL	13624348	3038.9
1950	siCTRL	17645088	2689.25
1951	siCTRL	13485112	3360.84
1953	siCTRL	27701174	4415.58
1955	siCTRL	15013041	4845.37
1956	siCTRL	26524626	3095.3
1957	siCTRL	13194444	3045.29
1958	siCTRL	18718424	1920.81
1959	siCTRL	28324732	5674.95
1960	siCTRL	17460498	3015.72
1961	siCTRL	18830646	4299.85
1962	siCTRL	23181158	3568.74
1963	siCTRL	13676115	2623.89
1964	siCTRL	14580059	4694.73
1965	siCTRL	34041876	3506.4
1966	siCTRL	17472784	2569.49
1967	siCTRL	19500218	2009.6
1968	siCTRL	13666237	2603.9
1969	siCTRL	19928302	2445.93
1970	siCTRL	16278780	2213.34
1971	siCTRL	20157182	4626.21
1972	siCTRL	28186424	3103.17
1973	siCTRL	27430622	3719.27
1974	siCTRL	28434858	2963.97
1975	siCTRL	22537258	2773.34
1976	siCTRL	22702342	5753.69
1977	siCTRL	16797716	3142.96
1978	siCTRL	17619830	3206.01
1979	siCTRL	23372026	3330.39
1980	siCTRL	12824420	1936.02
1981	siCTRL	16226902	4023.15
1982	siCTRL	9566622	1733.08
1983	siCTRL	17761246	5361.34
1984	siCTRL	28379278	3421.15
1985	siCTRL	23981374	2978.97
1986	siCTRL	26278452	3002.66
1987	siCTRL	19328566	1762.79
1988	siCTRL	10580291	5179.54
1989	siCTRL	18255462	1944.57
1990	siCTRL	10924751	5590.91
1991	siCTRL	24615234	2880.76
1992	siCTRL	17274570	18453.1
1993	siCTRL	13759981	1926.84
1994	siCTRL	28715734	3535
1995	siCTRL	20576996	3093.79
1996	siCTRL	14036456	2959.56
1997	siCTRL	27985358	1758.88
1998	siCTRL	13226060	3717.07
1999	siCTRL	23663890	6430.16
2000	siCTRL	13597845	3928.29
2001	siCTRL	22426434	1858.18
2002	siCTRL	21158718	2359.97
2003	siCTRL	13331753	3368.24
2004	siCTRL	10348317	2977.35
2005	siCTRL	26976736	3814.32
2006	siCTRL	13535441	3324.47
2007	siCTRL	11847081	3690.08
2008	siCTRL	10644469	4286.26
2009	siCTRL	13024229	3237.5
2010	siCTRL	8244938	1876.62
2011	siCTRL	25985592	2976.5
2012	siCTRL	10573570	5327.58
2013	siCTRL	12873674	4023.65
2014	siCTRL	13657711	2129.02
2015	siCTRL	27670884	3489.52
2016	siCTRL	14521932	3231.42
2017	siCTRL	13238501	2198.73
2018	siCTRL	21873442	51028.8
[truncated: 27,901 more rows]

## Sheet: Supplementary Fig 1.c
	Cyclin D1 positive cells (%)
Treatment	Tech. Rep. #1	Tech. Rep. #2	Tech. Rep. #3	Tech. Rep. #4
siCTRL	22.0879	19.8575	23.2092	20.6063
siCUL1	12.2742	14.7041	15.2037	14.0033
siCUL2	21.6243	11.5502	22.8617	19.6928
siCUL3	25.5772	23.7422	36.968	31.7518
siCUL4AB	29.2697	30.4269	45.8291	39.1209
siCUL5	11.6958	11.6348	18.5689	15.5782

## Sheet: Supplementary Fig 1.d
	relative CULLIN mRNA level
target gene	CUL1		CUL2		CUL3		CUL4A		CUL4B		CUL5
treatment	Rep #1	Rep #2	Rep #1	Rep #2	Rep #1	Rep #2	Rep #1	Rep #2	Rep #1	Rep #2	Rep #1	Rep #2
CTRL	1	1	1	1	1	1	1	1	1	1	1	1
siRNA	0.864537	0.594604	0.153893	0.11908	0.11744	0.133972	0.050766	0.05954	0.076947	0.126745	0.291183	0.102238

## Sheet: Supplementary Fig 1.e
Object ID	Treatment	Total Intensity DAPI	Mean Intensity A568 (CDT1)
0	siCTRL	10929183	323.325		Acquisition settings:
1	siCTRL	9545092	718.408		Excitation Filter	Emission Filter	Intensity (%)	Exposure time (ms)	Objective
2	siCTRL	18929582	2979.69		DAPI 377/50	DAPI 440	100	11	UPLXAPO 20X
3	siCTRL	9527027	655.347		Cy3 560/25	Cy3 607	100	1000	UPLXAPO 20X
4	siCTRL	11707633	641.346
5	siCTRL	5780783	694.814
6	siCTRL	11748827	1007.85
7	siCTRL	14642468	936.084
8	siCTRL	9919263	745.946
9	siCTRL	3611454	612.161
10	siCTRL	7.15714e+06	676.235
11	siCTRL	6711840	2501.22
12	siCTRL	9864910	457.408
13	siCTRL	6.65339e+06	856.829
14	siCTRL	7854835	1900.05
15	siCTRL	7689162	945.804
16	siCTRL	10378017	409.994
17	siCTRL	7790618	2491.05
18	siCTRL	20076378	1070.28
19	siCTRL	6399128	664.198
20	siCTRL	7.16838e+06	1069.56
21	siCTRL	5321326	565.801
22	siCTRL	8.18722e+06	2408.56
23	siCTRL	6598246	880.66
24	siCTRL	11854600	389.549
25	siCTRL	12789188	461.432
26	siCTRL	6885126	402.153
27	siCTRL	16933850	1084.17
28	siCTRL	17266078	1347.35
29	siCTRL	6000364	509.061
30	siCTRL	9245872	1746.17
31	siCTRL	7420299	2125.2
32	siCTRL	9872322	463.876
33	siCTRL	9852127	605.23
34	siCTRL	7411694	361.984
35	siCTRL	14185535	573.395
36	siCTRL	7.8654e+06	2049.85
37	siCTRL	12107092	614.105
38	siCTRL	8428732	2645.75
39	siCTRL	13561333	488.059
40	siCTRL	9784492	811.316
41	siCTRL	7837650	611.328
42	siCTRL	9710737	603.69
43	siCTRL	7541466	843.463
44	siCTRL	10056906	715.581
45	siCTRL	13648256	564.58
46	siCTRL	8944101	3134.12
47	siCTRL	9697601	504.849
48	siCTRL	10669501	630.327
49	siCTRL	6.94745e+06	1650.14
50	siCTRL	18350130	865.58
51	siCTRL	18636768	880.285
52	siCTRL	8195945	605.86
53	siCTRL	20186630	1076.47
54	siCTRL	8786491	572.475
55	siCTRL	8852859	334.317
56	siCTRL	15623651	851.854
57	siCTRL	9779449	676.408
58	siCTRL	8287223	568.547
59	siCTRL	18213002	855.781
60	siCTRL	19460584	788.072
61	siCTRL	13885318	775.673
62	siCTRL	17481922	1010.67
63	siCTRL	9915779	534.057
64	siCTRL	9460947	502.165
65	siCTRL	18515710	1033.08
66	siCTRL	7555662	2318.34
67	siCTRL	7390529	437.497
68	siCTRL	10038104	503.079
69	siCTRL	10960088	639.148
70	siCTRL	9422537	2075.38
71	siCTRL	9496451	2047.82
72	siCTRL	13881159	394.628
73	siCTRL	9644929	494.445
74	siCTRL	10269964	533.868
75	siCTRL	12803788	301.079
76	siCTRL	9214917	1697.23
77	siCTRL	32697598	1503.49
78	siCTRL	16143154	559.883
79	siCTRL	9233419	1344.18
80	siCTRL	7035378	452.844
81	siCTRL	21275990	940.329
82	siCTRL	13104909	680.162
83	siCTRL	12437821	547.59
84	siCTRL	8059341	693.799
85	siCTRL	18033620	576.042
86	siCTRL	10540087	506.821
87	siCTRL	8918656	328.513
88	siCTRL	6303586	390.177
89	siCTRL	4298103	531.815
90	siCTRL	16759359	551.85
91	siCTRL	18615142	654.291
92	siCTRL	11940660	479.758
93	siCTRL	10432231	412.947
94	siCTRL	17365840	566.111
95	siCTRL	7970321	532.497
96	siCTRL	7074152	180.215
97	siCTRL	13229451	431.429
98	siCTRL	11119853	493.881
99	siCTRL	11651045	603.091
100	siCTRL	14373373	384.906
101	siCTRL	12727645	637.895
102	siCTRL	16683464	501.5
103	siCTRL	9896481	530.15
104	siCTRL	8403424	484.341
105	siCTRL	13000181	571.229
106	siCTRL	7.93661e+06	2901.5
107	siCTRL	20320612	1029.03
108	siCTRL	20074726	804.487
109	siCTRL	6358742	2597.89
110	siCTRL	18199828	580.482
111	siCTRL	17095898	664.19
112	siCTRL	9412290	528.986
113	siCTRL	9916195	461.092
114	siCTRL	13626057	747.261
115	siCTRL	15734538	766.443
116	siCTRL	10331900	511.404
117	siCTRL	13344512	598.015
118	siCTRL	15735843	567.509
119	siCTRL	9898354	519.025
120	siCTRL	15273516	369.886
121	siCTRL	15354638	480.709
122	siCTRL	16828326	453.664
123	siCTRL	16199826	286.691
124	siCTRL	8503396	1139.41
125	siCTRL	8120080	1350.96
126	siCTRL	16497876	538.327
127	siCTRL	9566710	413.136
128	siCTRL	8938638	532.829
129	siCTRL	20548434	558.381
130	siCTRL	9680118	456.949
131	siCTRL	8.11607e+06	4002.17
132	siCTRL	9256779	2230.07
133	siCTRL	8169089	1005.75
134	siCTRL	8221087	504.563
135	siCTRL	7508180	2332.39
136	siCTRL	8.36033e+06	3430.83
137	siCTRL	10344947	482.735
138	siCTRL	9334255	1321.72
139	siCTRL	7.96232e+06	631.778
140	siCTRL	9776315	1688.28
141	siCTRL	8614787	1692.65
142	siCTRL	8010668	417.911
143	siCTRL	8266476	2754.5
144	siCTRL	19453906	929.478
145	siCTRL	9909091	2329.88
146	siCTRL	13642294	484.371
147	siCTRL	9362680	500.877
148	siCTRL	7348692	2329.46
149	siCTRL	8401791	1830.01
150	siCTRL	15886507	680.169
151	siCTRL	7696697	2136.49
152	siCTRL	17037562	703.363
153	siCTRL	7.66515e+06	1218.06
154	siCTRL	8.29319e+06	2139.39
155	siCTRL	12424263	639.533
156	siCTRL	8.18612e+06	1939.27
157	siCTRL	17609486	493.565
158	siCTRL	8.33282e+06	534.925
159	siCTRL	7988407	483.199
160	siCTRL	15556384	479.95
161	siCTRL	17459486	595.972
162	siCTRL	9179539	2408.27
163	siCTRL	9036018	2317.03
164	siCTRL	8.12956e+06	587.031
165	siCTRL	12568738	546.027
166	siCTRL	13469797	559.509
167	siCTRL	9174098	478.913
168	siCTRL	13245902	641.624
169	siCTRL	7255644	375.117
170	siCTRL	7701589	1700.73
171	siCTRL	7770902	1437.58
172	siCTRL	9071699	463.231
173	siCTRL	6567641	1184.22
174	siCTRL	8735524	1799.41
175	siCTRL	8022029	400.028
176	siCTRL	7.48294e+06	2927.12
177	siCTRL	27880352	594.862
178	siCTRL	10216985	455.283
179	siCTRL	8.04499e+06	1789.7
180	siCTRL	7022050	3613.09
181	siCTRL	17940144	530.937
182	siCTRL	15234970	593.196
183	siCTRL	9359627	3496.89
184	siCTRL	8.19032e+06	2044.38
185	siCTRL	9414362	518.649
186	siCTRL	13110443	555.911
187	siCTRL	21790990	1017.7
188	siCTRL	9572928	465.73
189	siCTRL	6260211	2142.69
190	siCTRL	14700530	651.006
191	siCTRL	11288991	479.746
192	siCTRL	5573576	2469.31
193	siCTRL	20339004	605.944
194	siCTRL	13510683	539.516
195	siCTRL	4137650	472.01
196	siCTRL	21343192	1322.49
197	siCTRL	8996967	432.48
198	siCTRL	8169482	535.764
199	siCTRL	11430300	330.177
200	siCTRL	6048873	316.076
201	siCTRL	11789326	482.424
202	siCTRL	17160324	644.149
203	siCTRL	8604445	483.049
204	siCTRL	5108949	914.669
205	siCTRL	12532534	631.93
206	siCTRL	19717342	756.116
207	siCTRL	4555920	3889.29
208	siCTRL	10199398	598.734
209	siCTRL	15486146	802.211
210	siCTRL	8256287	564.807
211	siCTRL	12737929	492.185
212	siCTRL	13576726	486.546
213	siCTRL	15578882	417.507
214	siCTRL	11211999	537.286
215	siCTRL	8166830	1478.52
216	siCTRL	8320046	578.001
217	siCTRL	11503636	449.415
218	siCTRL	15835449	462.51
219	siCTRL	7806251	1641.55
220	siCTRL	15400918	478.291
221	siCTRL	12207468	424.317
222	siCTRL	8.12152e+06	616.604
223	siCTRL	17458236	790.761
224	siCTRL	10165913	632.577
225	siCTRL	10943126	526.561
226	siCTRL	10918950	387.446
227	siCTRL	7216479	1794
228	siCTRL	10879096	492.661
229	siCTRL	11245853	556.316
230	siCTRL	7045337	2837.07
231	siCTRL	14973280	572.989
232	siCTRL	7645183	534.841
233	siCTRL	6510876	564.179
234	siCTRL	17370838	838.048
235	siCTRL	16355578	676.784
236	siCTRL	8793184	603.376
237	siCTRL	7391986	398.922
238	siCTRL	12108502	628.739
239	siCTRL	15310413	492.389
240	siCTRL	9637872	469.177
241	siCTRL	17566840	911.798
242	siCTRL	16366944	506.363
243	siCTRL	9446490	476.336
244	siCTRL	12365593	664.218
245	siCTRL	19244808	995.111
246	siCTRL	7265896	3200.65
247	siCTRL	10220623	727.409
248	siCTRL	19308278	1024.42
249	siCTRL	15593122	630.572
250	siCTRL	8663022	2554.16
251	siCTRL	9749207	631.491
252	siCTRL	18228142	1124.81
253	siCTRL	10170386	794.456
254	siCTRL	7.30541e+06	2956.86
255	siCTRL	16699360	663.007
256	siCTRL	7444607	2490.55
257	siCTRL	10117050	2429.87
258	siCTRL	11330635	603.886
259	siCTRL	12238945	833.621
260	siCTRL	18633820	1016.26
261	siCTRL	8908941	704.424
262	siCTRL	12519097	589.427
263	siCTRL	7215474	926.266
264	siCTRL	9719179	644.509
265	siCTRL	17697416	745.339
266	siCTRL	12942143	605.973
267	siCTRL	19137428	979.941
268	siCTRL	9666149	808.014
269	siCTRL	8855178	668.224
270	siCTRL	20256616	689.377
271	siCTRL	9284690	617.923
272	siCTRL	18690488	1228.7
273	siCTRL	9886351	559.068
274	siCTRL	7955956	2566.79
275	siCTRL	11172716	949.026
276	siCTRL	18572644	984.098
277	siCTRL	9267147	639.849
278	siCTRL	13734666	608.852
279	siCTRL	6940232	1901.53
280	siCTRL	14077053	576.804
281	siCTRL	9003829	540.958
282	siCTRL	16347945	770.157
283	siCTRL	12635928	633.935
284	siCTRL	11818790	513.289
285	siCTRL	8640662	742.929
286	siCTRL	8.18348e+06	657.057
287	siCTRL	14819879	582.176
288	siCTRL	10754260	5713.06
289	siCTRL	10005036	4001.33
290	siCTRL	14770586	605.743
291	siCTRL	8548160	544.361
292	siCTRL	10271301	1220.52
293	siCTRL	9036266	551.862
294	siCTRL	19881098	764.162
295	siCTRL	10225132	1131.24
296	siCTRL	8890484	583.789
297	siCTRL	18408368	894.518
298	siCTRL	6928385	433.735
299	siCTRL	5.79387e+06	439.143
300	siCTRL	7081615	2141.39
301	siCTRL	17462718	677.174
302	siCTRL	8866494	433.521
303	siCTRL	7.67005e+06	913.726
304	siCTRL	21952044	1326.06
305	siCTRL	12107844	541.443
306	siCTRL	18392810	844.244
307	siCTRL	16980978	983.008
308	siCTRL	12420403	663.585
309	siCTRL	42442112	1339.09
310	siCTRL	15405029	619.528
311	siCTRL	6.03036e+06	418.851
312	siCTRL	9385950	489.349
313	siCTRL	19007474	967.068
314	siCTRL	8417050	2720.14
315	siCTRL	19669536	934.16
316	siCTRL	10551741	750.253
317	siCTRL	9672439	956.497
318	siCTRL	17108038	508.262
319	siCTRL	11621225	803.226
320	siCTRL	14055623	506.192
321	siCTRL	18832992	896.416
322	siCTRL	7.73898e+06	2584.45
323	siCTRL	14894134	773.144
324	siCTRL	9101389	502.238
325	siCTRL	10094220	1891.14
326	siCTRL	21316506	1300.01
327	siCTRL	13236935	458.199
328	siCTRL	20617582	653.832
329	siCTRL	20002364	1043.32
330	siCTRL	16406907	605.152
331	siCTRL	21146424	789.14
332	siCTRL	20281886	668.359
333	siCTRL	11379938	754.079
334	siCTRL	11622519	465.609
335	siCTRL	13100843	791.385
336	siCTRL	13011163	461.407
337	siCTRL	14135651	489.305
338	siCTRL	20924162	731.596
339	siCTRL	19991740	1011.85
340	siCTRL	14207809	488.323
341	siCTRL	17108568	535.707
342	siCTRL	17167746	597.346
343	siCTRL	13978334	440.157
344	siCTRL	9422150	2251.74
345	siCTRL	21178250	620.603
346	siCTRL	17598592	682.544
347	siCTRL	9119407	2173.93
348	siCTRL	9204941	1293.39
349	siCTRL	20315334	994.52
350	siCTRL	6391332	486.211
351	siCTRL	12507300	615.973
352	siCTRL	18885664	894.742
353	siCTRL	9150599	1571.02
354	siCTRL	19727988	1122.23
355	siCTRL	20461748	1091.86
356	siCTRL	19500274	838.339
357	siCTRL	19947204	1131.72
358	siCTRL	23578902	603.052
359	siCTRL	17351398	842.054
360	siCTRL	19359890	934.264
361	siCTRL	10096131	828.116
362	siCTRL	12252795	608.582
363	siCTRL	8935655	815.363
364	siCTRL	17830932	688.662
365	siCTRL	15470502	782.285
366	siCTRL	11329265	629.518
367	siCTRL	17233966	787.776
368	siCTRL	10979154	687.959
369	siCTRL	9741467	713.168
370	siCTRL	18687326	840.621
371	siCTRL	16966264	853.661
372	siCTRL	18909406	654.119
373	siCTRL	19505064	1394.39
374	siCTRL	16329474	651.133
375	siCTRL	8839460	1634.73
376	siCTRL	14963347	563.68
377	siCTRL	9291048	586.25
378	siCTRL	10095115	640.014
379	siCTRL	9033751	2582.5
380	siCTRL	12635031	658.979
381	siCTRL	11111609	547.375
382	siCTRL	18747668	1031.86
383	siCTRL	11307654	614.591
384	siCTRL	8795040	500.776
385	siCTRL	10960154	571.633
386	siCTRL	18594112	1351.85
387	siCTRL	8895366	4332.16
388	siCTRL	9782993	680.277
389	siCTRL	8.05746e+06	556.599
390	siCTRL	10384261	608.886
391	siCTRL	10466865	606.333
392	siCTRL	9870908	581.355
393	siCTRL	18810618	1252.26
394	siCTRL	9019885	543.254
395	siCTRL	7140880	574.504
396	siCTRL	7981936	2465.25
397	siCTRL	17960276	694.493
398	siCTRL	9013114	483.015
399	siCTRL	10396622	566.782
400	siCTRL	14491663	532.958
401	siCTRL	14816563	611.483
402	siCTRL	9937968	613.689
403	siCTRL	8953729	2329.57
404	siCTRL	14030841	558.796
405	siCTRL	8998410	670.387
406	siCTRL	8799237	473.792
407	siCTRL	8112281	2552.54
408	siCTRL	9184976	617.072
409	siCTRL	9339992	509.543
410	siCTRL	8591775	514.952
411	siCTRL	11096129	659.986
412	siCTRL	9397989	520.773
413	siCTRL	6883784	2227.97
414	siCTRL	4847388	2197.78
415	siCTRL	7204839	1724.58
416	siCTRL	7.54034e+06	597.196
417	siCTRL	8571050	576.249
418	siCTRL	8207507	512.832
419	siCTRL	4655830	330.457
420	siCTRL	9548532	555.202
421	siCTRL	10915021	540.927
422	siCTRL	8805466	238.174
423	siCTRL	18915606	751.074
424	siCTRL	17779836	545.396
425	siCTRL	18602938	615.956
426	siCTRL	12513572	561.756
427	siCTRL	9420171	1752.53
428	siCTRL	8962217	1478.83
429	siCTRL	8927700	370.888
430	siCTRL	8782778	3209.51
431	siCTRL	12638178	481.618
432	siCTRL	8684918	749.999
433	siCTRL	8801618	2450.17
434	siCTRL	10799535	824.4
435	siCTRL	10164776	783.628
436	siCTRL	20617406	770.75
437	siCTRL	14583868	672.239
438	siCTRL	8894040	2406.95
439	siCTRL	8457043	759.987
440	siCTRL	17959490	659.762
441	siCTRL	8974407	2257.26
442	siCTRL	8447674	409.06
443	siCTRL	8786072	3506.44
444	siCTRL	9139986	715.11
445	siCTRL	13642589	357.534
446	siCTRL	11366739	582.641
447	siCTRL	8705884	3103.93
448	siCTRL	8436742	1513.54
449	siCTRL	17565464	763.026
450	siCTRL	12579955	499.494
451	siCTRL	8541070	2844.83
452	siCTRL	16783184	568.194
453	siCTRL	7808991	1663.43
454	siCTRL	8897879	2605.02
455	siCTRL	10563952	474.316
456	siCTRL	18812370	662.987
457	siCTRL	12486828	577.164
458	siCTRL	8.32713e+06	2203.3
459	siCTRL	9892921	2382.73
460	siCTRL	7514719	544.812
461	siCTRL	9492866	526.502
462	siCTRL	11870329	520.33
463	siCTRL	11027785	444.663
464	siCTRL	14225216	544.042
465	siCTRL	13932345	458.907
466	siCTRL	14380492	485.27
467	siCTRL	9522654	472.222
468	siCTRL	18888474	985.177
469	siCTRL	8414616	2392.91
470	siCTRL	12706068	661.979
471	siCTRL	18634746	867.889
472	siCTRL	12098629	670.904
473	siCTRL	12812220	809.783
474	siCTRL	17165648	685.845
475	siCTRL	9961253	927.363
476	siCTRL	17770338	1048.28
477	siCTRL	11686835	615.061
478	siCTRL	11077264	975.963
479	siCTRL	10104268	2603.77
480	siCTRL	12112137	1051.88
481	siCTRL	13003357	826.629
482	siCTRL	11188119	815.848
483	siCTRL	9336554	3825.52
484	siCTRL	9793419	1027.4
485	siCTRL	11492559	827.461
486	siCTRL	22543422	1446.58
487	siCTRL	11949009	675.538
488	siCTRL	11463681	698.987
489	siCTRL	8973392	2288.43
490	siCTRL	18497248	678.003
491	siCTRL	16164101	687.912
492	siCTRL	19085674	1467.34
493	siCTRL	8589778	934.48
494	siCTRL	12304921	781.714
495	siCTRL	19039220	1712.35
496	siCTRL	8607671	3014.7
497	siCTRL	11793915	540.742
498	siCTRL	20477142	694.869
499	siCTRL	21332882	570.045
500	siCTRL	13178310	759.935
501	siCTRL	9630916	555.264
502	siCTRL	10597934	656.513
503	siCTRL	13822861	524.551
504	siCTRL	7325901	602.472
505	siCTRL	7917056	3030.65
506	siCTRL	10141153	588.352
507	siCTRL	13062157	584.743
508	siCTRL	19125704	1456.06
509	siCTRL	10959323	733.569
510	siCTRL	17675244	698.251
511	siCTRL	9536489	737.745
512	siCTRL	13653550	614.26
513	siCTRL	10958120	659.411
514	siCTRL	14606825	585.533
515	siCTRL	10392520	771.757
516	siCTRL	11568419	761.859
517	siCTRL	14429484	619.353
518	siCTRL	8469376	2787.45
519	siCTRL	8518522	3986.6
520	siCTRL	9937733	2932.33
521	siCTRL	10329711	627.458
522	siCTRL	11666361	790.817
523	siCTRL	10345124	540.093
524	siCTRL	15978028	736.094
525	siCTRL	4776992	561.838
526	siCTRL	9031714	702.692
527	siCTRL	9558765	600.518
528	siCTRL	15326702	669.306
529	siCTRL	8272487	557.242
530	siCTRL	7975069	2837.96
531	siCTRL	8794781	825.202
532	siCTRL	13448234	465.387
533	siCTRL	10249477	637.273
534	siCTRL	6540244	1337.84
535	siCTRL	20259594	885.371
536	siCTRL	9447014	586.371
537	siCTRL	10301483	1209.34
538	siCTRL	15955356	616.97
539	siCTRL	16187773	771.077
540	siCTRL	12850661	533.345
541	siCTRL	11255910	556.271
542	siCTRL	8443085	2120.6
543	siCTRL	10515207	1395.58
544	siCTRL	18350042	894.236
545	siCTRL	9918181	2012.05
546	siCTRL	8934736	2256.75
547	siCTRL	18889128	567.247
548	siCTRL	16528138	586.435
549	siCTRL	16877548	630.35
550	siCTRL	8334553	2369.92
551	siCTRL	8921909	547.728
552	siCTRL	8860750	2984.26
553	siCTRL	7714973	1442.88
554	siCTRL	12465442	441.856
555	siCTRL	13800086	514.19
556	siCTRL	18270786	589.238
557	siCTRL	13162440	599.596
558	siCTRL	13987572	548.874
559	siCTRL	8085906	3538.99
560	siCTRL	8542640	2089.33
561	siCTRL	16142216	609.718
562	siCTRL	8686340	2078.19
563	siCTRL	8734028	487.201
564	siCTRL	6876193	1841.34
565	siCTRL	8560195	384.801
566	siCTRL	12008219	530.618
567	siCTRL	10131673	734.204
568	siCTRL	8.29621e+06	3117.71
569	siCTRL	13562449	677.507
570	siCTRL	9751846	744.177
571	siCTRL	15520322	409.175
572	siCTRL	14530809	544.763
573	siCTRL	8342826	526.838
574	siCTRL	8829947	715.699
575	siCTRL	18989938	1063.43
576	siCTRL	9432651	626.653
577	siCTRL	18691214	1037.87
578	siCTRL	12068114	628.853
579	siCTRL	8.30261e+06	370.714
580	siCTRL	17087120	574.415
581	siCTRL	10661193	848.585
582	siCTRL	8031824	425.893
583	siCTRL	8682804	1468.54
584	siCTRL	8435821	641.76
585	siCTRL	9743487	2068.42
586	siCTRL	17481846	490.405
587	siCTRL	19547506	975.944
588	siCTRL	8219556	1819.65
589	siCTRL	10439307	1642.32
590	siCTRL	17368192	539.088
591	siCTRL	9145890	2862.98
592	siCTRL	9123083	1739.1
593	siCTRL	9575724	518.14
594	siCTRL	16856968	708.885
595	siCTRL	9464595	587.22
596	siCTRL	12617661	429.945
597	siCTRL	19287658	535.659
598	siCTRL	12617678	423.79
599	siCTRL	8802819	2245.53
600	siCTRL	20280184	879.293
601	siCTRL	9432272	531.84
602	siCTRL	9901474	1718.17
603	siCTRL	17573698	785.039
604	siCTRL	14896902	457.328
605	siCTRL	19668520	732.154
606	siCTRL	9866073	1596.01
607	siCTRL	19090538	532.464
608	siCTRL	20248784	877.359
609	siCTRL	17992298	344.094
610	siCTRL	9089281	2270.08
611	siCTRL	14195244	615.794
612	siCTRL	9094345	422.878
613	siCTRL	12286186	603.159
614	siCTRL	19336502	799.829
615	siCTRL	9336346	432.476
616	siCTRL	18005918	587.787
617	siCTRL	14793325	641.118
618	siCTRL	22747070	1062.04
619	siCTRL	10713033	1148.45
620	siCTRL	19281546	545.02
621	siCTRL	9321731	1966.92
622	siCTRL	18167884	963.216
623	siCTRL	19972146	1303.33
624	siCTRL	9056174	2007.14
625	siCTRL	10753038	2394.66
626	siCTRL	11377667	530.765
627	siCTRL	18754378	615.605
628	siCTRL	18237366	415.423
629	siCTRL	14042183	455.448
630	siCTRL	22786274	1282.66
631	siCTRL	11022920	1533.31
632	siCTRL	15787669	644.662
633	siCTRL	22999218	1215.93
634	siCTRL	9383209	1998.62
635	siCTRL	14740024	590.308
636	siCTRL	11889709	623.933
637	siCTRL	11072939	1544.81
638	siCTRL	9665321	3922.28
639	siCTRL	18074070	661.115
640	siCTRL	9481678	2138.56
641	siCTRL	20806152	1040.25
642	siCTRL	9674433	4984.89
643	siCTRL	20247366	902.52
644	siCTRL	9668771	494.517
645	siCTRL	9802215	580.19
646	siCTRL	20801502	1104.09
647	siCTRL	16129175	669.592
648	siCTRL	9752436	573.641
649	siCTRL	16158181	626.522
650	siCTRL	14732994	661.886
651	siCTRL	21519404	1114.79
652	siCTRL	9649174	717.14
653	siCTRL	8792914	3680.32
654	siCTRL	15923679	632.66
655	siCTRL	9010940	605.261
656	siCTRL	19980446	1081.42
657	siCTRL	14772776	884.482
658	siCTRL	16255106	1064.66
659	siCTRL	12216717	701.916
660	siCTRL	19447820	899.204
661	siCTRL	10945527	895.748
662	siCTRL	16280895	1267.05
663	siCTRL	10659140	893.044
664	siCTRL	23505800	1293.99
665	siCTRL	21259692	1085.06
666	siCTRL	22968842	1308.28
667	siCTRL	19285444	670.108
668	siCTRL	22185900	1670.79
669	siCTRL	21939608	1415.49
670	siCTRL	9497527	688.12
671	siCTRL	10700488	709.954
672	siCTRL	24000824	1205.68
673	siCTRL	20549192	740.894
674	siCTRL	9700308	633.69
675	siCTRL	10815547	985.724
676	siCTRL	9603619	616.126
677	siCTRL	10562574	1111.31
678	siCTRL	19660678	806.821
679	siCTRL	11165841	570.01
680	siCTRL	14260906	838.217
681	siCTRL	13086944	568.949
682	siCTRL	9686621	2969.98
683	siCTRL	18040684	679.169
684	siCTRL	10386472	573.703
685	siCTRL	20184664	1047.4
686	siCTRL	9092130	1408.31
687	siCTRL	20860314	1026.53
688	siCTRL	11165419	787.539
689	siCTRL	10953175	1061.74
690	siCTRL	9721873	2998.35
691	siCTRL	19918616	840.683
692	siCTRL	9474128	3299.11
693	siCTRL	19890022	869.712
694	siCTRL	12925649	1262.97
695	siCTRL	9821998	3708.68
696	siCTRL	9100029	2029.21
697	siCTRL	11908873	506.642
698	siCTRL	9324890	2911.64
699	siCTRL	10865448	576.279
700	siCTRL	9889932	2807.72
701	siCTRL	8358769	2281.6
702	siCTRL	20338854	921.102
703	siCTRL	9281750	560.732
704	siCTRL	9968535	693.41
705	siCTRL	9515517	1736.79
706	siCTRL	8150405	3065.15
707	siCTRL	17002636	576.957
708	siCTRL	18783390	989.33
709	siCTRL	9448946	1877.84
710	siCTRL	10977204	583.44
711	siCTRL	10675762	1770.39
712	siCTRL	20501836	1026.19
713	siCTRL	8.18726e+06	2740.21
714	siCTRL	10429617	1583.76
715	siCTRL	10736062	492.185
716	siCTRL	10306811	636.947
717	siCTRL	19864986	1009.26
718	siCTRL	7.68353e+06	2623.46
719	siCTRL	26189162	1822.69
720	siCTRL	17877882	605.299
721	siCTRL	18435954	935.785
722	siCTRL	9435944	1569.55
723	siCTRL	4720993	600.278
724	siCTRL	19315150	1057.74
725	siCTRL	9618247	3368.77
726	siCTRL	19212602	814.069
727	siCTRL	5723164	503.363
728	siCTRL	19668568	972.794
729	siCTRL	20204932	1307.43
730	siCTRL	9527969	613.487
731	siCTRL	5744297	2472.89
732	siCTRL	20504174	1028.92
733	siCTRL	7597944	922.479
734	siCTRL	12011596	443.208
735	siCTRL	9247747	562.022
736	siCTRL	6204790	806.404
737	siCTRL	5492039	1852.84
738	siCTRL	9512115	1259
739	siCTRL	5064554	1158.8
740	siCTRL	8747510	1762.84
741	siCTRL	6396657	1767.82
742	siCTRL	14949329	722.311
743	siCTRL	20520748	1046.42
744	siCTRL	9809848	1306.73
745	siCTRL	4936231	358.204
746	siCTRL	8853919	733.15
747	siCTRL	8921622	1452.16
748	siCTRL	8772180	1505.83
749	siCTRL	12326769	611.398
750	siCTRL	11168688	556.997
751	siCTRL	14150206	528.262
752	siCTRL	10508778	2630.63
753	siCTRL	13436204	598.111
754	siCTRL	18408976	580.87
755	siCTRL	10226493	422.899
756	siCTRL	8793755	2743.74
757	siCTRL	26711308	833.888
758	siCTRL	22173472	988.925
759	siCTRL	21894990	284.976
760	siCTRL	19434624	1022.76
761	siCTRL	9556841	914.903
762	siCTRL	8292176	2185.32
763	siCTRL	10118803	894.512
764	siCTRL	8711441	2083.79
765	siCTRL	7720024	2757.62
766	siCTRL	18802904	583.829
767	siCTRL	9921026	1860.72
768	siCTRL	19078408	569.02
769	siCTRL	16485011	537.215
770	siCTRL	8662976	2389.33
771	siCTRL	10138878	1659.75
772	siCTRL	17305232	572.218
773	siCTRL	9679545	3293.15
774	siCTRL	9446213	1571.4
775	siCTRL	9593684	508.681
776	siCTRL	19290592	623.189
777	siCTRL	9471270	517.535
778	siCTRL	9194634	3062.44
779	siCTRL	9825138	1856.73
780	siCTRL	8855877	3808.56
781	siCTRL	8977327	1530.11
782	siCTRL	8050249	574.81
783	siCTRL	19715556	557.193
784	siCTRL	8870750	1889.89
785	siCTRL	9132960	849.774
786	siCTRL	9428132	1219.99
787	siCTRL	9741572	2276.18
788	siCTRL	9954149	622.905
789	siCTRL	8285296	1972.3
790	siCTRL	8776579	2167.06
791	siCTRL	10335667	1483.95
792	siCTRL	9748218	716.443
793	siCTRL	10532426	1482.86
794	siCTRL	9841914	635.988
795	siCTRL	4302321	631.716
796	siCTRL	18848730	773.592
797	siCTRL	9515575	1665.34
798	siCTRL	20389692	813.365
799	siCTRL	23189502	868.417
800	siCTRL	9703841	1843.77
801	siCTRL	18559010	887.465
802	siCTRL	17351174	709.663
803	siCTRL	16165657	629.409
804	siCTRL	11762689	680.025
805	siCTRL	9673632	2707.89
806	siCTRL	20435960	1201.41
807	siCTRL	10444528	2145.79
808	siCTRL	18006102	743.335
809	siCTRL	9781285	2515.8
810	siCTRL	9239470	1734.77
811	siCTRL	20317874	822.536
812	siCTRL	20050466	968.371
813	siCTRL	13957143	661.949
814	siCTRL	13707804	975.039
815	siCTRL	14926137	789.089
816	siCTRL	10075314	796.01
817	siCTRL	12362697	799.499
818	siCTRL	16428113	1030.38
819	siCTRL	20601580	1231.25
820	siCTRL	19616530	901.492
821	siCTRL	10599190	2240.9
822	siCTRL	17717506	810.315
823	siCTRL	9445593	1559.95
824	siCTRL	14178232	708.008
825	siCTRL	10480392	1295.52
826	siCTRL	19708380	1415.24
827	siCTRL	9176373	615.019
828	siCTRL	9532204	1792.1
829	siCTRL	12065618	718.507
830	siCTRL	9524295	731.18
831	siCTRL	12459495	833.794
832	siCTRL	9961368	1513.13
833	siCTRL	11143245	769.043
834	siCTRL	14553408	716.543
835	siCTRL	9205833	900.226
836	siCTRL	9815482	1597.09
837	siCTRL	9719063	1615.76
838	siCTRL	11752052	728.421
839	siCTRL	9902545	1973.3
840	siCTRL	9259540	669.162
841	siCTRL	12179782	766.459
842	siCTRL	9729047	3954.13
843	siCTRL	10487129	991.416
844	siCTRL	12522234	654.494
845	siCTRL	22986794	1768.37
846	siCTRL	9677888	2545.45
847	siCTRL	9220654	4056.95
848	siCTRL	9606968	2062.42
849	siCTRL	22832038	924.7
850	siCTRL	9760563	2896.5
851	siCTRL	19899486	739.026
852	siCTRL	9621008	2966.13
853	siCTRL	9489072	1209.33
854	siCTRL	11655266	603.473
855	siCTRL	9588562	2248.8
856	siCTRL	8980614	948.881
857	siCTRL	15073861	700.253
858	siCTRL	20645176	1019.52
859	siCTRL	12995437	449.695
860	siCTRL	14814157	814.582
861	siCTRL	9373519	2904.81
862	siCTRL	10327549	865.387
863	siCTRL	14840903	537.564
864	siCTRL	15963482	846.5
865	siCTRL	10652955	3291.04
866	siCTRL	9462109	646.516
867	siCTRL	9525044	621.307
868	siCTRL	9456481	2941.86
869	siCTRL	10662379	2667.96
870	siCTRL	9032182	703.548
871	siCTRL	19351962	783.302
872	siCTRL	14220729	673.471
873	siCTRL	9023377	2697.91
874	siCTRL	8197631	670.277
875	siCTRL	10244823	584.512
876	siCTRL	20210738	933.503
877	siCTRL	13908953	505.055
878	siCTRL	23335062	725.168
879	siCTRL	6.84145e+06	1027.11
880	siCTRL	10594527	691.842
881	siCTRL	20087624	860.843
882	siCTRL	6069309	517.123
883	siCTRL	10474234	703.527
884	siCTRL	9122607	510.608
885	siCTRL	17283396	696.635
886	siCTRL	19887508	986.176
887	siCTRL	9128130	609.497
888	siCTRL	18136424	852.284
889	siCTRL	20057386	715.015
890	siCTRL	11414108	642.796
891	siCTRL	9883066	1411.08
892	siCTRL	12643018	516.005
893	siCTRL	15731070	553.536
894	siCTRL	12131501	640.701
895	siCTRL	10390416	416.572
896	siCTRL	12925969	396.222
897	siCTRL	18169914	622.248
898	siCTRL	19935076	750.977
899	siCTRL	20243860	793.098
900	siCTRL	10468113	600.618
901	siCTRL	14737415	534.585
902	siCTRL	12103131	536.812
903	siCTRL	10704045	731.88
904	siCTRL	19589600	561.502
905	siCTRL	9811731	725.379
906	siCTRL	13968245	693.084
907	siCTRL	18178530	693.129
908	siCTRL	9269433	646.86
909	siCTRL	18971166	563.516
910	siCTRL	11185411	533.115
911	siCTRL	12800025	607.454
912	siCTRL	23246252	737.909
913	siCTRL	11502905	508.224
914	siCTRL	9832523	2006.96
915	siCTRL	13681394	543.806
916	siCTRL	10455565	408.226
917	siCTRL	9556940	583.738
918	siCTRL	12213053	444.743
919	siCTRL	8904468	1536.98
920	siCTRL	10602665	515.729
921	siCTRL	16330703	718.465
922	siCTRL	9369410	2273.07
923	siCTRL	9437642	515.772
924	siCTRL	21565640	549.505
925	siCTRL	9580514	758.863
926	siCTRL	15941066	574.739
927	siCTRL	12398816	646.021
928	siCTRL	9705500	418.752
929	siCTRL	17008534	265.804
930	siCTRL	14804233	388.373
931	siCTRL	18888368	633.686
932	siCTRL	14341290	528.555
933	siCTRL	18393852	516.163
934	siCTRL	9947942	437.092
935	siCTRL	12740049	466.101
936	siCTRL	10561651	475.72
937	siCTRL	12277246	626.558
938	siCTRL	12262452	532.684
939	siCTRL	9492342	522.958
940	siCTRL	10915134	587.953
941	siCTRL	13839065	515.503
942	siCTRL	10367412	554.941
943	siCTRL	10696384	735.887
944	siCTRL	14562815	580.133
945	siCTRL	22741338	1024.7
946	siCTRL	21225310	589.695
947	siCTRL	9636912	561.295
948	siCTRL	9869737	647.89
949	siCTRL	13463203	668.634
950	siCTRL	11348800	760.048
951	siCTRL	9261916	722.819
952	siCTRL	21262984	873.143
953	siCTRL	10583362	2259.49
954	siCTRL	12601134	623.814
955	siCTRL	9812573	2330.36
956	siCTRL	13728102	699.068
957	siCTRL	11810024	726.633
958	siCTRL	20324790	837.96
959	siCTRL	15260439	720.333
960	siCTRL	10150050	681.694
961	siCTRL	9462225	700.72
962	siCTRL	12823492	750.721
963	siCTRL	14332186	888.215
964	siCTRL	9761138	675.841
965	siCTRL	11359918	798.915
966	siCTRL	11053232	847.165
967	siCTRL	10453675	879.574
968	siCTRL	12552254	823.657
969	siCTRL	11235374	827.259
970	siCTRL	8996718	2165.66
971	siCTRL	9712214	2812.65
972	siCTRL	12790487	744.764
973	siCTRL	12410866	798.246
974	siCTRL	8535262	815.713
975	siCTRL	19288388	940.387
976	siCTRL	14186896	903.167
977	siCTRL	15211948	913.102
978	siCTRL	11912518	912.811
979	siCTRL	10383174	777.416
980	siCTRL	18946616	871.285
981	siCTRL	11143649	2062.45
982	siCTRL	13481145	660.791
983	siCTRL	18184862	742.986
984	siCTRL	10421943	2288.47
985	siCTRL	14627176	795.935
986	siCTRL	9582422	2430.5
987	siCTRL	18578290	913.239
988	siCTRL	8420279	1990.87
989	siCTRL	20208314	629.044
990	siCTRL	17660390	714.803
991	siCTRL	22462350	696.983
992	siCTRL	19521280	618.005
993	siCTRL	21733656	948.477
994	siCTRL	17858418	710.94
995	siCTRL	18247616	827.489
996	siCTRL	16766387	628.122
997	siCTRL	6670006	636.932
998	siCTRL	10449511	712.22
999	siCTRL	7967097	2722.11
1000	siCTRL	21746910	775.439
1001	siCTRL	12819934	678.602
1002	siCTRL	16530068	559.116
1003	siCTRL	14776180	494.912
1004	siCTRL	6705432	3011.44
1005	siCTRL	10135247	2450.24
1006	siCTRL	22284178	617.046
1007	siCTRL	20213214	618.386
1008	siCTRL	8909174	1890.28
1009	siCTRL	7117040	2464.28
1010	siCTRL	15408840	454.2
1011	siCTRL	18216700	716.026
1012	siCTRL	18648140	821.429
1013	siCTRL	14204532	657.413
1014	siCTRL	13982240	536.12
1015	siCTRL	17764298	682.81
1016	siCTRL	14904377	619.526
1017	siCTRL	10964659	510.373
1018	siCTRL	13127649	624.065
1019	siCTRL	6395735	565.988
1020	siCTRL	9538377	578.341
1021	siCTRL	8.31636e+06	2616.71
1022	siCTRL	16657271	637.917
1023	siCTRL	11384266	613.781
1024	siCTRL	10450298	481.719
1025	siCTRL	8949402	483.221
1026	siCTRL	18924864	531.411
1027	siCTRL	8968319	478.239
1028	siCTRL	7900661	3381.73
1029	siCTRL	18920342	778.515
1030	siCTRL	9494968	559.044
1031	siCTRL	8213101	3767.83
1032	siCTRL	8397803	476.566
1033	siCTRL	16256233	634.678
1034	siCTRL	9883461	2201.25
1035	siCTRL	9958905	790.32
1036	siCTRL	20772982	1440.07
1037	siCTRL	21623550	1184.06
1038	siCTRL	10386822	2688.91
1039	siCTRL	17481498	489.902
1040	siCTRL	9486031	3121.24
1041	siCTRL	11548337	677.306
1042	siCTRL	9686536	703.825
1043	siCTRL	14949535	973.33
1044	siCTRL	14395200	660.642
1045	siCTRL	10523129	576.682
1046	siCTRL	22220052	1154.04
1047	siCTRL	14421526	618.121
1048	siCTRL	16275410	676.913
1049	siCTRL	13726648	818.302
1050	siCTRL	22609386	1147.18
1051	siCTRL	21932426	676.672
1052	siCTRL	10279776	1745.08
1053	siCTRL	9864760	1718.67
1054	siCTRL	16036249	885.383
1055	siCTRL	10996874	2416.74
1056	siCTRL	8289220	715.131
1057	siCTRL	18698364	927.508
1058	siCTRL	21055778	2660.53
1059	siCTRL	11104388	3186.72
1060	siCTRL	11941906	983.354
1061	siCTRL	11060212	3196.04
1062	siCTRL	10187834	2420.43
1063	siCTRL	9542355	660.522
1064	siCTRL	9353171	2722.79
1065	siCTRL	19515828	975.713
1066	siCTRL	12796528	982.386
1067	siCTRL	11285954	1233.8
1068	siCTRL	10414615	2320.95
1069	siCTRL	10597709	1673.03
1070	siCTRL	19041774	972.019
1071	siCTRL	19893580	1128.98
1072	siCTRL	10558877	654.993
1073	siCTRL	10264157	1446.73
1074	siCTRL	17755196	861.839
1075	siCTRL	14906103	696.757
1076	siCTRL	8996620	764.437
1077	siCTRL	16136741	751.016
1078	siCTRL	14185914	881.424
1079	siCTRL	15425009	760.782
1080	siCTRL	14602275	671.659
1081	siCTRL	11079605	693.62
1082	siCTRL	8278222	812.654
1083	siCTRL	9875664	698.662
1084	siCTRL	9012809	1701.18
1085	siCTRL	18991444	957.764
1086	siCTRL	10231898	2305.29
1087	siCTRL	10171821	2112.95
1088	siCTRL	9123535	791.214
1089	siCTRL	7.98748e+06	908.008
1090	siCTRL	10264841	1866.87
1091	siCTRL	10160242	2138.92
1092	siCTRL	9893668	689.575
1093	siCTRL	11354834	656.939
1094	siCTRL	21609944	837.038
1095	siCTRL	9547199	497.564
1096	siCTRL	9214004	579.061
1097	siCTRL	5608465	717.715
1098	siCTRL	11562045	611.832
1099	siCTRL	7618518	2688.87
1100	siCTRL	8.36471e+06	1478.5
1101	siCTRL	10430256	1316.57
1102	siCTRL	8106209	1552.12
1103	siCTRL	10556705	1231.3
1104	siCTRL	9110745	663.509
1105	siCTRL	10253313	2297.41
1106	siCTRL	9982370	560.846
1107	siCTRL	8694169	659.521
1108	siCTRL	11157328	570.858
1109	siCTRL	10817415	677.519
1110	siCTRL	10307560	3575.04
1111	siCTRL	21411042	675.702
1112	siCTRL	9177390	3438.84
1113	siCTRL	8673735	553.754
1114	siCTRL	8867774	717.914
1115	siCTRL	9486948	3506.25
1116	siCTRL	11717225	596.456
1117	siCTRL	14623766	535.729
1118	siCTRL	8659022	3358.59
1119	siCTRL	10376877	2913.73
1120	siCTRL	12391521	563.268
1121	siCTRL	7719922	3162.84
1122	siCTRL	9038828	1610.04
1123	siCTRL	19920636	930.627
1124	siCTRL	8.28934e+06	2300.19
1125	siCTRL	8773576	3251.68
1126	siCTRL	7654291	1736.6
1127	siCTRL	10170148	1620.27
1128	siCTRL	10971264	1027.56
1129	siCTRL	6730699	240.713
1130	siCTRL	12066281	332.775
1131	siCTRL	19974384	594.824
1132	siCTRL	11862828	408.337
1133	siCTRL	9720399	604.393
1134	siCTRL	10706558	443.327
1135	siCTRL	8451271	487.089
1136	siCTRL	16267328	587.554
1137	siCTRL	19386318	557.808
1138	siCTRL	10322313	2532.14
1139	siCTRL	19854406	779.763
1140	siCTRL	12915788	712.267
1141	siCTRL	9486228	673.037
1142	siCTRL	6995520	535.587
1143	siCTRL	11583388	530.072
1144	siCTRL	14463067	578.739
1145	siCTRL	9957486	4143.73
1146	siCTRL	9272609	1883.55
1147	siCTRL	9413658	2862.69
1148	siCTRL	9034101	1526.34
1149	siCTRL	19203766	934.559
1150	siCTRL	18290474	726.814
1151	siCTRL	12412909	687.457
1152	siCTRL	8.25874e+06	607.293
1153	siCTRL	19496728	970.981
1154	siCTRL	18648040	602.124
1155	siCTRL	8.32239e+06	2726.35
1156	siCTRL	20178390	770.424
1157	siCTRL	12912819	740.945
1158	siCTRL	30456158	555.743
1159	siCTRL	8.27093e+06	2584.12
1160	siCTRL	10996371	663.005
1161	siCTRL	22143590	829.777
1162	siCTRL	26513076	650.442
1163	siCTRL	8405819	528.724
1164	siCTRL	10609750	675.806
1165	siCTRL	16201515	564.929
1166	siCTRL	9642982	591.349
1167	siCTRL	21494774	598.395
1168	siCTRL	9157576	999.521
1169	siCTRL	10115381	712.681
1170	siCTRL	9574983	1134.46
1171	siCTRL	17424362	771.638
1172	siCTRL	21409388	872.797
1173	siCTRL	10412328	631.446
1174	siCTRL	16146996	820.53
1175	siCTRL	15928149	744.182
1176	siCTRL	13992477	588.312
1177	siCTRL	15479461	726.019
1178	siCTRL	10109553	1624.69
1179	siCTRL	15545518	741.088
1180	siCTRL	6591549	1037.67
1181	siCTRL	20934098	1415.12
1182	siCTRL	8617685	1487.24
1183	siCTRL	9171327	1297.35
1184	siCTRL	9220937	891.742
1185	siCTRL	9811494	4479.76
1186	siCTRL	9464071	3430.31
1187	siCTRL	9111911	2886.59
1188	siCTRL	19447204	1022.71
1189	siCTRL	9107337	3927.8
1190	siCTRL	12879302	1307.68
1191	siCTRL	11559050	836.336
1192	siCTRL	11346596	734.195
1193	siCTRL	11275063	2464.78
1194	siCTRL	12076691	718.618
1195	siCTRL	32134084	1476.89
1196	siCTRL	13853379	717.113
1197	siCTRL	20480288	834.717
1198	siCTRL	8628705	485.185
1199	siCTRL	12357986	532.228
1200	siCTRL	18269962	1214.39
1201	siCTRL	16924602	677.145
1202	siCTRL	10022920	1529.52
1203	siCTRL	8983806	577.722
1204	siCTRL	9650320	1838.82
1205	siCTRL	13850131	689.903
1206	siCTRL	9895950	2183.43
1207	siCTRL	10360087	502.393
1208	siCTRL	21360230	873.888
1209	siCTRL	10264282	1259.32
1210	siCTRL	9796023	1549.85
1211	siCTRL	21242826	1567.31
1212	siCTRL	9876834	1753.91
1213	siCTRL	10941497	907.988
1214	siCTRL	9722647	1690.66
1215	siCTRL	21389176	942.556
1216	siCTRL	10924250	610.573
1217	siCTRL	10746322	540.693
1218	siCTRL	21441492	882.131
1219	siCTRL	20330758	934.952
1220	siCTRL	10715982	2584.16
1221	siCTRL	16677414	945.216
1222	siCTRL	9916221	1703.55
1223	siCTRL	10186141	722.206
1224	siCTRL	20909424	969.301
1225	siCTRL	13061102	909.182
1226	siCTRL	11885896	818.367
1227	siCTRL	11023417	743.093
1228	siCTRL	21206392	1094.58
1229	siCTRL	22074728	1713.7
1230	siCTRL	21792544	1477.66
1231	siCTRL	11941874	624.145
1232	siCTRL	22389288	1497.43
1233	siCTRL	11928573	820.021
1234	siCTRL	14206729	1035.25
1235	siCTRL	10462688	2299.7
1236	siCTRL	9020400	613.07
1237	siCTRL	10635723	3219.09
1238	siCTRL	13639788	668.077
1239	siCTRL	10027700	3111.07
1240	siCTRL	21573004	888.776
1241	siCTRL	16908648	796.103
1242	siCTRL	13288086	602.078
1243	siCTRL	15883784	1372.69
1244	siCTRL	16284820	1123.18
1245	siCTRL	16204954	950.435
1246	siCTRL	10820896	2799.24
1247	siCTRL	20474888	630.062
1248	siCTRL	10607093	609.927
1249	siCTRL	21928528	953.195
1250	siCTRL	15925614	1393.01
1251	siCTRL	14514377	767.154
1252	siCTRL	10258207	4142.61
1253	siCTRL	22032758	2150.03
1254	siCTRL	12436850	2117.37
1255	siCTRL	12379246	2030.92
1256	siCTRL	18114572	669.284
1257	siCTRL	17355746	1256.2
1258	siCTRL	19391538	876.691
1259	siCTRL	9821314	592.528
1260	siCTRL	17335186	1426.31
1261	siCTRL	21869216	980.033
1262	siCTRL	18435160	766.968
1263	siCTRL	9878193	630.076
1264	siCTRL	17919154	766.369
1265	siCTRL	19788248	1431.35
1266	siCTRL	22447698	1299.68
1267	siCTRL	11560869	2998.13
1268	siCTRL	22635350	1411.66
1269	siCTRL	10419716	3818.33
1270	siCTRL	14865072	1094.56
1271	siCTRL	16508777	1000.77
1272	siCTRL	11251215	2761.57
1273	siCTRL	11387656	4803.34
1274	siCTRL	10680860	2498.15
1275	siCTRL	10500616	4742.9
1276	siCTRL	10415572	2083.72
1277	siCTRL	37332368	1594.13
1278	siCTRL	12202732	1523.44
1279	siCTRL	17066220	921.325
1280	siCTRL	9423922	2443.14
1281	siCTRL	16850948	1575.36
1282	siCTRL	17395810	1195.06
1283	siCTRL	13592739	1316.48
1284	siCTRL	10591030	2392.93
1285	siCTRL	9453315	775.456
1286	siCTRL	10858945	980.401
1287	siCTRL	16526791	1319.04
1288	siCTRL	24145110	1970.81
1289	siCTRL	14648662	786.515
1290	siCTRL	9766274	692.472
1291	siCTRL	12211886	933.182
1292	siCTRL	10652394	3567.2
1293	siCTRL	24843108	1484.13
1294	siCTRL	13069803	775.314
1295	siCTRL	22321558	1188.92
1296	siCTRL	10015875	2673.45
1297	siCTRL	16750182	930.039
1298	siCTRL	11970508	643.967
1299	siCTRL	10765527	2119.49
1300	siCTRL	16225273	685.23
1301	siCTRL	19362616	689.152
1302	siCTRL	24871600	1279.08
1303	siCTRL	10480125	744.287
1304	siCTRL	9669718	1713.2
1305	siCTRL	16500147	694.434
1306	siCTRL	14592320	741.067
1307	siCTRL	24110920	1045.05
1308	siCTRL	9607024	2007.63
1309	siCTRL	10161824	717.305
1310	siCTRL	11062164	1839.1
1311	siCTRL	23794124	1140.02
1312	siCTRL	18178410	867.752
1313	siCTRL	14550103	643.864
1314	siCTRL	11009716	758.246
1315	siCTRL	13134229	718.793
1316	siCTRL	10778115	1963.59
1317	siCTRL	9795595	770.997
1318	siCTRL	13178082	663.086
1319	siCTRL	11478648	1844.26
1320	siCTRL	14004154	719.735
1321	siCTRL	12657203	727.43
1322	siCTRL	19699138	755.765
1323	siCTRL	10347147	1482.87
1324	siCTRL	21356532	815.302
1325	siCTRL	11703063	2168.53
1326	siCTRL	23564066	1157.33
1327	siCTRL	10557470	1745.49
1328	siCTRL	10704890	664.697
1329	siCTRL	22783064	1274.89
1330	siCTRL	19173944	841.415
1331	siCTRL	10969046	2089.8
1332	siCTRL	10515338	2959.3
1333	siCTRL	10602739	1972.97
1334	siCTRL	13146714	668.184
1335	siCTRL	24498366	801.997
1336	siCTRL	10871327	728.093
1337	siCTRL	10208086	814.682
1338	siCTRL	10437861	2317.34
1339	siCTRL	9281680	2918.82
1340	siCTRL	13959315	651.071
1341	siCTRL	10404947	947.793
1342	siCTRL	23826910	1032.3
1343	siCTRL	14755175	691.53
1344	siCTRL	13729701	737.523
1345	siCTRL	10305536	716.623
1346	siCTRL	12719769	674.398
1347	siCTRL	12209959	679.223
1348	siCTRL	24766412	1161.32
1349	siCTRL	13126154	790.067
1350	siCTRL	8934724	2306.91
1351	siCTRL	14877595	773.074
1352	siCTRL	22091542	993.678
1353	siCTRL	7.96164e+06	1337.92
1354	siCTRL	10753680	1637.13
1355	siCTRL	14082554	805.969
1356	siCTRL	9123219	953.526
1357	siCTRL	10544996	3234.62
1358	siCTRL	17366070	944.173
1359	siCTRL	11121277	672.456
1360	siCTRL	22982244	819.521
1361	siCTRL	22084972	1034.69
1362	siCTRL	9988632	1770.73
1363	siCTRL	19313712	730.481
1364	siCTRL	11056773	969.458
1365	siCTRL	10726845	3010.79
1366	siCTRL	23926752	1542.57
1367	siCTRL	19588154	1137.97
1368	siCTRL	11261952	1024.62
1369	siCTRL	21825526	800.841
1370	siCTRL	24111276	872.521
1371	siCTRL	10241702	766.853
1372	siCTRL	8583094	850.479
1373	siCTRL	10668254	2580.2
1374	siCTRL	22230794	972.209
1375	siCTRL	8046540	730.625
1376	siCTRL	10442164	1364.68
1377	siCTRL	18753204	803.179
1378	siCTRL	13644772	1630.13
1379	siCTRL	20389468	953.912
1380	siCTRL	19187514	658.134
1381	siCTRL	21781634	882.405
1382	siCTRL	21806984	1009.25
1383	siCTRL	22517450	569.515
1384	siCTRL	7533602	612.11
1385	siCTRL	9354726	602.462
1386	siCTRL	10630215	2326.02
1387	siCTRL	11329201	2096.61
1388	siCTRL	19908168	1064.58
1389	siCTRL	18666586	885.529
1390	siCTRL	17386990	1189.74
1391	siCTRL	11306256	582.435
1392	siCTRL	17163606	854.376
1393	siCTRL	19319166	1468.94
1394	siCTRL	19019136	1362.25
1395	siCTRL	13144966	882.057
1396	siCTRL	19198198	827.249
1397	siCTRL	13435974	1237.75
1398	siCTRL	13143308	623.455
1399	siCTRL	13409176	1232.8
1400	siCTRL	15500502	698.608
1401	siCTRL	16387307	1312.66
1402	siCTRL	10148926	1683.13
1403	siCTRL	22401830	1861.98
1404	siCTRL	17702716	1290.88
1405	siCTRL	19121264	1432.35
1406	siCTRL	18431124	924.815
1407	siCTRL	12887296	1218.41
1408	siCTRL	11475028	2421.99
1409	siCTRL	18774478	1178.41
1410	siCTRL	11782051	2099.73
1411	siCTRL	13940623	1102.64
1412	siCTRL	10205232	2375.57
1413	siCTRL	9843182	2118.43
1414	siCTRL	21347324	909.911
1415	siCTRL	9858868	2786.77
1416	siCTRL	9059036	2493.86
1417	siCTRL	9807555	1683.99
1418	siCTRL	17334784	760.225
1419	siCTRL	10143461	621.373
1420	siCTRL	13337460	575.647
1421	siCTRL	9784910	622.89
1422	siCTRL	10710719	2673.76
1423	siCTRL	9985912	564.611
1424	siCTRL	9559280	2200.4
1425	siCTRL	12225705	580.176
1426	siCTRL	19847280	1272.44
1427	siCTRL	10280454	2220.43
1428	siCTRL	17382978	720.722
1429	siCTRL	10214314	967.986
1430	siCTRL	18034702	1071.09
1431	siCTRL	20497198	700.255
1432	siCTRL	11417106	591.662
1433	siCTRL	10099832	774.567
1434	siCTRL	19464386	837.23
1435	siCTRL	11466626	538.697
1436	siCTRL	18583798	847.209
1437	siCTRL	22305044	1211.96
1438	siCTRL	10757897	2040.6
1439	siCTRL	19436004	1290.18
1440	siCTRL	21221036	1158.04
1441	siCTRL	19578226	711.609
1442	siCTRL	21437958	833.516
1443	siCTRL	21423570	890.927
1444	siCTRL	11713398	2422.92
1445	siCTRL	8418211	874.185
1446	siCTRL	20691300	915.261
1447	siCTRL	18829916	726.169
1448	siCTRL	11614366	2564.93
1449	siCTRL	8.23554e+06	1031.25
1450	siCTRL	9155108	2061.99
1451	siCTRL	30653828	1649.93
1452	siCTRL	10451460	3119.84
1453	siCTRL	10267546	545.023
1454	siCTRL	9904209	511.456
1455	siCTRL	17646462	655.862
1456	siCTRL	16083299	1018.52
1457	siCTRL	11808827	637.506
1458	siCTRL	17792778	823.55
1459	siCTRL	11804839	765.845
1460	siCTRL	21533710	1168.52
1461	siCTRL	13020027	957.473
1462	siCTRL	9666127	748.682
1463	siCTRL	16612881	933.797
1464	siCTRL	9197978	2516.34
1465	siCTRL	18197276	1127.97
1466	siCTRL	20686152	952.772
1467	siCTRL	10336960	1700.8
1468	siCTRL	9916261	3264.61
1469	siCTRL	23330900	1254.55
1470	siCTRL	10056838	561.192
1471	siCTRL	18707800	825.271
1472	siCTRL	10562088	581.807
1473	siCTRL	12783324	899.955
1474	siCTRL	17971192	738.567
1475	siCTRL	10811581	2217.12
1476	siCTRL	9940418	2072.28
1477	siCTRL	11169884	2779.65
1478	siCTRL	10170349	2529.57
1479	siCTRL	19800472	818.531
1480	siCTRL	18487030	873.717
1481	siCTRL	18435084	879.412
1482	siCTRL	11612213	676.866
1483	siCTRL	9653309	1337.96
1484	siCTRL	20016348	824.96
1485	siCTRL	11501824	1635.11
1486	siCTRL	10785116	1885
1487	siCTRL	10235578	3257.85
1488	siCTRL	10535131	1815.67
1489	siCTRL	9358346	898.527
1490	siCTRL	22392640	933.46
1491	siCTRL	10412648	2089.84
1492	siCTRL	12354928	776.763
1493	siCTRL	21149788	1504.25
1494	siCTRL	9976113	1390.41
1495	siCTRL	11092251	1054.54
1496	siCTRL	9869724	2103.67
1497	siCTRL	9399398	689.239
1498	siCTRL	10300945	2204.69
1499	siCTRL	20781670	958.69
1500	siCTRL	9583416	3430.53
1501	siCTRL	10160818	1870.44
1502	siCTRL	8807900	753.106
1503	siCTRL	13997038	651.513
1504	siCTRL	9540231	3158.96
1505	siCTRL	9096778	2374.96
1506	siCTRL	11852490	4563.89
1507	siCTRL	23425822	1056.3
1508	siCTRL	9840453	4612.64
1509	siCTRL	11171209	2883.97
1510	siCTRL	11508703	746.981
1511	siCTRL	9730743	4542.75
1512	siCTRL	11883149	623.049
1513	siCTRL	20176708	739.956
1514	siCTRL	11656695	3328.2
1515	siCTRL	11733176	854.947
1516	siCTRL	21526500	1177.9
1517	siCTRL	10453451	757.66
1518	siCTRL	22568214	1044.15
1519	siCTRL	24479120	1911.81
1520	siCTRL	9800955	2828.2
1521	siCTRL	12178029	727.776
1522	siCTRL	9817568	2307.92
1523	siCTRL	22939904	1332.02
1524	siCTRL	12206821	597.966
1525	siCTRL	20949626	1062.08
1526	siCTRL	9945893	968.235
1527	siCTRL	20826876	1315.01
1528	siCTRL	9820178	2771.45
1529	siCTRL	9520152	1804.27
1530	siCTRL	13395923	1566.02
1531	siCTRL	7614609	1698.76
1532	siCTRL	15847181	975.383
1533	siCTRL	19310224	1102.22
1534	siCTRL	22572980	846.732
1535	siCTRL	10266542	1112.25
1536	siCTRL	10331842	2110.62
1537	siCTRL	12001532	2464.4
1538	siCTRL	24148356	1134.51
1539	siCTRL	12315462	2986.33
1540	siCTRL	12561970	740.488
1541	siCTRL	10976491	840.512
1542	siCTRL	24569394	1679.39
1543	siCTRL	9505216	1784.03
1544	siCTRL	10412934	1901.6
1545	siCTRL	21485482	1120.73
1546	siCTRL	9826439	2916.47
1547	siCTRL	10171065	1222.37
1548	siCTRL	7515743	501.138
1549	siCTRL	13367642	645.571
1550	siCTRL	9744999	3121.66
1551	siCTRL	13475619	650.55
1552	siCTRL	14099653	692.812
1553	siCTRL	10654970	552.941
1554	siCTRL	10218153	1907.4
1555	siCTRL	13058692	597.727
1556	siCTRL	12116278	688.311
1557	siCTRL	10619932	589.956
1558	siCTRL	9957935	1687.6
1559	siCTRL	10364602	1063.58
1560	siCTRL	10002954	1615.14
1561	siCTRL	9367439	2201.36
1562	siCTRL	17481116	781.516
1563	siCTRL	6578764	346.163
1564	siCTRL	21147316	1112.85
1565	siCTRL	8566957	691.029
1566	siCTRL	12523031	424.308
1567	siCTRL	9353271	1920
1568	siCTRL	16739476	601.443
1569	siCTRL	20904764	1004.65
1570	siCTRL	16171581	735.387
1571	siCTRL	8268157	398.413
1572	siCTRL	10271676	2911.48
1573	siCTRL	20571798	2356.85
1574	siCTRL	9439122	3843.86
1575	siCTRL	19692008	1215.34
1576	siCTRL	8795064	3408.88
1577	siCTRL	12791383	826.263
1578	siCTRL	10266968	2854.23
1579	siCTRL	9573200	1016.18
1580	siCTRL	19715464	1101.95
1581	siCTRL	21241396	1262.93
1582	siCTRL	20531512	1137.4
1583	siCTRL	13383289	755.658
1584	siCTRL	20203976	1195.27
1585	siCTRL	8929408	691.356
1586	siCTRL	16192246	698.256
1587	siCTRL	21520600	1386.75
1588	siCTRL	15411083	751.394
1589	siCTRL	20802440	663.208
1590	siCTRL	9442561	853.296
1591	siCTRL	6217062	534.186
1592	siCTRL	20098206	675.603
1593	siCTRL	20763744	1170.77
1594	siCTRL	13147915	693.369
1595	siCTRL	12552302	493.697
1596	siCTRL	13073453	1013.86
1597	siCTRL	16496332	1363.19
1598	siCTRL	21487276	636.685
1599	siCTRL	16985056	897.898
1600	siCTRL	11996345	861.008
1601	siCTRL	9500872	1427.98
1602	siCTRL	21965634	622.51
1603	siCTRL	10587359	929.77
1604	siCTRL	10321533	903.505
1605	siCTRL	11350075	2596.15
1606	siCTRL	11347474	2167.94
1607	siCTRL	18301750	996.175
1608	siCTRL	10154330	2049.77
1609	siCTRL	9306403	639.31
1610	siCTRL	19831244	1306
1611	siCTRL	14016668	599.96
1612	siCTRL	19432536	419.585
1613	siCTRL	20482982	1430.22
1614	siCTRL	17925146	681.02
1615	siCTRL	10258678	1804.93
1616	siCTRL	17902784	1120.3
1617	siCTRL	14776209	635.271
1618	siCTRL	11274443	790.031
1619	siCTRL	10630744	1579.07
1620	siCTRL	11911096	779.425
1621	siCTRL	14660745	715.038
1622	siCTRL	20403596	1346.1
1623	siCTRL	10338518	763.576
1624	siCTRL	10159789	1476.08
1625	siCTRL	13555560	866.901
1626	siCTRL	9994555	3408.75
1627	siCTRL	9012638	449.289
1628	siCTRL	9362722	537.946
1629	siCTRL	20868672	1044.65
1630	siCTRL	10852741	781.43
1631	siCTRL	10097865	2975.31
1632	siCTRL	14723548	792.279
1633	siCTRL	10994103	800.253
1634	siCTRL	10168351	4809.14
1635	siCTRL	10352443	730.917
1636	siCTRL	10164726	851.774
1637	siCTRL	9575160	3634.15
1638	siCTRL	10055249	3715.89
1639	siCTRL	9794659	1016
1640	siCTRL	9644288	4925.42
1641	siCTRL	10052357	2892.92
1642	siCTRL	9506350	1911.04
1643	siCTRL	11174607	1143.25
1644	siCTRL	20753182	969.243
1645	siCTRL	9037296	3246.85
1646	siCTRL	10018798	723.919
1647	siCTRL	8678831	616.271
1648	siCTRL	10035802	2552.75
1649	siCTRL	10384035	965.816
1650	siCTRL	15435231	738.511
1651	siCTRL	9603984	3080.09
1652	siCTRL	9050226	913.539
1653	siCTRL	10495823	732.021
1654	siCTRL	9205634	787.662
1655	siCTRL	9585124	3127.24
1656	siCTRL	10131291	763.721
1657	siCTRL	9653088	780.057
1658	siCTRL	20789770	933.855
1659	siCTRL	9200347	760.453
1660	siCTRL	20285728	942.058
1661	siCTRL	10579225	2832.34
1662	siCTRL	9972639	3952.64
1663	siCTRL	10665602	2636.55
1664	siCTRL	19465220	984.642
1665	siCTRL	23339128	1215.35
1666	siCTRL	22331740	1349.16
1667	siCTRL	10979527	2935.23
1668	siCTRL	9771214	1627.23
1669	siCTRL	8836443	630.496
1670	siCTRL	21185408	1206.39
1671	siCTRL	21711914	1579.13
1672	siCTRL	10865956	2617.31
1673	siCTRL	60530776	2231.87
1674	siCTRL	10113042	768.844
1675	siCTRL	11719490	908.439
1676	siCTRL	9898669	2530.2
1677	siCTRL	10063503	728.066
1678	siCTRL	14952750	868.661
1679	siCTRL	10877874	796.004
1680	siCTRL	20999104	723.973
1681	siCTRL	9612972	2441.94
1682	siCTRL	10518047	1419.09
1683	siCTRL	14722176	747.729
1684	siCTRL	15588677	911.813
1685	siCTRL	10342087	1345
1686	siCTRL	10307120	1122.83
1687	siCTRL	9971606	3355.94
1688	siCTRL	9570705	3366.5
1689	siCTRL	24017258	1340.12
1690	siCTRL	21495566	1183.64
1691	siCTRL	19921008	707.651
1692	siCTRL	21685088	1408.33
1693	siCTRL	9396002	3101.2
1694	siCTRL	9992027	5142.41
1695	siCTRL	9727269	3341.21
1696	siCTRL	18904572	885.211
1697	siCTRL	9945188	3309.99
1698	siCTRL	18153844	574.84
1699	siCTRL	12327109	774.435
1700	siCTRL	13270307	656.3
1701	siCTRL	10126695	641.008
1702	siCTRL	13613359	807.527
1703	siCTRL	16649134	929.009
1704	siCTRL	14839964	794.408
1705	siCTRL	18558570	819.774
1706	siCTRL	9649874	603.424
1707	siCTRL	10454497	550.101
1708	siCTRL	9909048	636.956
1709	siCTRL	13530358	796.21
1710	siCTRL	21096632	1433.51
1711	siCTRL	15878475	716.095
1712	siCTRL	10827690	1358.52
1713	siCTRL	10280005	1768.4
1714	siCTRL	18255974	934.707
1715	siCTRL	10117632	2384.63
1716	siCTRL	11208318	1970.82
1717	siCTRL	9901475	2302.98
1718	siCTRL	11446765	1575.26
1719	siCTRL	17780608	498.82
1720	siCTRL	20629028	713.704
1721	siCTRL	9665305	2287.03
1722	siCTRL	9987199	3186.45
1723	siCTRL	10492016	1155.88
1724	siCTRL	9734513	2876.22
1725	siCTRL	9386681	1506.42
1726	siCTRL	9559318	1963.7
1727	siCTRL	9801612	2050.83
1728	siCTRL	13911236	323.785
1729	siCTRL	20143136	669.88
1730	siCTRL	13046097	394.218
1731	siCTRL	9695984	1359.75
1732	siCTRL	18122448	910.946
1733	siCTRL	8692194	2339.74
1734	siCTRL	10326338	1440.98
1735	siCTRL	10133054	1592.27
1736	siCTRL	17975912	750.766
1737	siCTRL	9302171	764.167
1738	siCTRL	9510077	4610.04
1739	siCTRL	15774258	894.894
1740	siCTRL	16306827	705.734
1741	siCTRL	5981712	874.086
1742	siCTRL	17836456	1951.39
1743	siCTRL	9774014	751.662
1744	siCTRL	9102173	981.104
1745	siCTRL	14228591	826.42
1746	siCTRL	12449424	854.228
1747	siCTRL	9692794	714.07
1748	siCTRL	8290652	2637.87
1749	siCTRL	22554216	937.741
1750	siCTRL	19003706	1529.08
1751	siCTRL	22252846	727.694
1752	siCTRL	8738848	2362.03
1753	siCTRL	19898002	675.049
1754	siCTRL	10153630	547.537
1755	siCTRL	8305902	510.736
1756	siCTRL	20172294	1601.07
1757	siCTRL	16646870	767.933
1758	siCTRL	7957292	2916.63
1759	siCTRL	12683132	596.583
1760	siCTRL	8928622	3345.72
1761	siCTRL	12602873	785.119
1762	siCTRL	15058075	687.655
1763	siCTRL	9002004	910.703
1764	siCTRL	21832176	1427.76
1765	siCTRL	9305384	882.993
1766	siCTRL	8502121	3100.95
1767	siCTRL	19786060	1364.24
1768	siCTRL	9938183	755.688
1769	siCTRL	19908342	1171.57
1770	siCTRL	21762120	883.031
1771	siCTRL	9629454	763.363
1772	siCTRL	21893412	1119.08
1773	siCTRL	19482144	791.589
1774	siCTRL	8710431	1236.65
1775	siCTRL	9242314	2789.05
1776	siCTRL	10608478	748.777
1777	siCTRL	9734455	676.538
1778	siCTRL	13570810	782.824
1779	siCTRL	9687962	1678.91
1780	siCTRL	15622062	1068.62
1781	siCTRL	8815088	2574.02
1782	siCTRL	9592944	1711.72
1783	siCTRL	19963200	1514.67
1784	siCTRL	9705258	843.15
1785	siCTRL	15159968	896.525
1786	siCTRL	12791322	729.162
1787	siCTRL	9130739	2477.6
1788	siCTRL	13555370	795.547
1789	siCTRL	19354158	1171.3
1790	siCTRL	20575068	938.401
1791	siCTRL	8902512	1776.78
1792	siCTRL	9724892	645.795
1793	siCTRL	20286346	1108.17
1794	siCTRL	9573155	1468.45
1795	siCTRL	9929807	2429.85
1796	siCTRL	8898105	2455.2
1797	siCTRL	8682666	646.835
1798	siCTRL	8905919	565.408
1799	siCTRL	10880339	701.437
1800	siCTRL	9760418	1450.83
1801	siCTRL	10450897	829.975
1802	siCTRL	9244760	2892.79
1803	siCTRL	16812664	1182.28
1804	siCTRL	9004352	3848.47
1805	siCTRL	8939379	696.895
1806	siCTRL	15560453	770.604
1807	siCTRL	9691068	661.403
1808	siCTRL	13091786	721.301
1809	siCTRL	9883795	2480.82
1810	siCTRL	8930791	900.756
1811	siCTRL	12435524	1027.69
1812	siCTRL	19702756	934.465
1813	siCTRL	14894992	699.386
1814	siCTRL	19370186	1077.38
1815	siCTRL	9460747	2566.02
1816	siCTRL	12620796	676.281
1817	siCTRL	8916813	2670.45
1818	siCTRL	18045118	802.637
1819	siCTRL	9482213	2300.59
1820	siCTRL	13803323	638.629
1821	siCTRL	8133668	2162.14
1822	siCTRL	10367000	2774.27
1823	siCTRL	16471289	781.267
1824	siCTRL	20175526	1874.44
1825	siCTRL	15631742	693.374
1826	siCTRL	14880247	960.313
1827	siCTRL	9921774	3245.15
1828	siCTRL	9584743	3281.23
1829	siCTRL	8615339	789.634
1830	siCTRL	14669724	765.285
1831	siCTRL	20684172	1777.41
1832	siCTRL	9000582	796.999
1833	siCTRL	17401790	984.159
1834	siCTRL	10250624	905.495
1835	siCTRL	9138555	939.97
1836	siCTRL	19447336	832.759
1837	siCTRL	18394298	871.695
1838	siCTRL	21538250	1169.38
1839	siCTRL	9297478	3448.39
1840	siCTRL	19396308	2588.4
1841	siCTRL	11706649	2340.46
1842	siCTRL	20287996	958.982
1843	siCTRL	10420726	3116.61
1844	siCTRL	9172168	521.469
1845	siCTRL	9522117	2060.49
1846	siCTRL	11056748	811.436
1847	siCTRL	30329896	1599.97
1848	siCTRL	19454166	810.638
1849	siCTRL	10143177	3067.95
1850	siCTRL	20769218	907.779
1851	siCTRL	18577518	1120.8
1852	siCTRL	9469993	611.962
1853	siCTRL	21218532	1281.53
1854	siCTRL	9763964	705.727
1855	siCTRL	8881105	541.157
1856	siCTRL	9496316	618.169
1857	siCTRL	17352872	789.476
1858	siCTRL	18293512	1115.49
1859	siCTRL	9285878	1944.51
1860	siCTRL	8712599	2624.28
1861	siCTRL	10330108	1282.96
1862	siCTRL	19533116	750.749
1863	siCTRL	15766479	718.097
1864	siCTRL	20132722	892.309
1865	siCTRL	9421301	2413.43
1866	siCTRL	9913769	602.022
1867	siCTRL	10123532	671.901
1868	siCTRL	9819091	762.46
1869	siCTRL	8868188	2393.57
1870	siCTRL	14595413	907.74
1871	siCTRL	9457929	2140.19
1872	siCTRL	22853982	688.047
1873	siCTRL	8848757	723.214
1874	siCTRL	10362555	526.587
1875	siCTRL	10636423	540.915
1876	siCTRL	10844459	839.969
1877	siCTRL	13540628	675.159
1878	siCTRL	17574312	862.801
1879	siCTRL	10338658	566.858
1880	siCTRL	15457950	682.472
1881	siCTRL	22822602	1141.03
1882	siCTRL	10798103	531.372
1883	siCTRL	18877626	543.661
1884	siCTRL	10252701	659.68
1885	siCTRL	13281169	567.135
1886	siCTRL	10235682	703.175
1887	siCTRL	9856244	2410.83
1888	siCTRL	9641791	2655.4
1889	siCTRL	15615546	713.479
1890	siCTRL	10262966	690.284
1891	siCTRL	20619212	845.007
1892	siCTRL	9411344	1950.25
1893	siCTRL	9446550	690.019
1894	siCTRL	10342965	870.625
1895	siCTRL	8836769	671.211
1896	siCTRL	9589578	2997.82
1897	siCTRL	10837169	1691.46
1898	siCTRL	9990439	1148.11
1899	siCTRL	9559408	760.514
1900	siCTRL	15644648	755.584
1901	siCTRL	10892965	1591.13
1902	siCTRL	13184090	625.046
1903	siCTRL	15557640	622.312
1904	siCTRL	10164116	1156.66
1905	siCTRL	22517280	1201.12
1906	siCTRL	10081294	1541.68
1907	siCTRL	10013648	2736.74
1908	siCTRL	14110461	690.012
1909	siCTRL	13393510	605.759
1910	siCTRL	18303320	687.69
1911	siCTRL	13043892	640.867
1912	siCTRL	10982690	774.326
1913	siCTRL	21727330	1584.01
1914	siCTRL	9539174	1845.02
1915	siCTRL	9704636	2186.67
1916	siCTRL	11090828	576.288
1917	siCTRL	7.45991e+06	1263.41
1918	siCTRL	7655385	655.829
1919	siCTRL	7620574	544.892
1920	siCTRL	11582949	444.23
1921	siCTRL	5807660	501.475
1922	siCTRL	8588074	1840.86
1923	siCTRL	16441510	714.389
1924	siCTRL	22742638	1540.44
1925	siCTRL	7009448	403.74
1926	siCTRL	16423503	1012.14
1927	siCTRL	8.10177e+06	3687.79
1928	siCTRL	19970278	896.733
1929	siCTRL	6784007	3897.97
1930	siCTRL	21541658	822.041
1931	siCTRL	12298910	825.481
1932	siCTRL	8612205	783.113
1933	siCTRL	10269522	684.242
1934	siCTRL	14819579	780.982
1935	siCTRL	8695957	789.366
1936	siCTRL	7.93124e+06	6144.97
1937	siCTRL	19568528	1144.39
1938	siCTRL	10661227	680.787
1939	siCTRL	7.45597e+06	2354.85
1940	siCTRL	19367910	1343.22
1941	siCTRL	19109310	1122.59
1942	siCTRL	14691319	727.078
1943	siCTRL	9287444	779.69
1944	siCTRL	8641303	3083.76
1945	siCTRL	6685485	765.94
1946	siCTRL	6995256	660.275
1947	siCTRL	18053430	619.705
1948	siCTRL	11658830	514.36
1949	siCTRL	15166645	822.618
1950	siCTRL	11666197	670.579
1951	siCTRL	21883776	1553.3
1952	siCTRL	8520504	3779.93
1953	siCTRL	19718128	698.268
1954	siCTRL	15240091	561.808
1955	siCTRL	8369208	2906.73
1956	siCTRL	11702540	736.013
1957	siCTRL	10540352	1495.38
1958	siCTRL	19807364	963.074
1959	siCTRL	10998472	490.732
1960	siCTRL	10507257	2913.16
1961	siCTRL	12806758	1216.73
1962	siCTRL	10097686	1115.22
1963	siCTRL	16728240	454.49
1964	siCTRL	16655900	770.576
1965	siCTRL	13026554	732.644
1966	siCTRL	10005649	680.14
1967	siCTRL	10110026	954.578
1968	siCTRL	12655671	679.603
1969	siCTRL	9024146	2298.7
1970	siCTRL	8230014	573.655
1971	siCTRL	8390938	757.177
1972	siCTRL	15399524	667.372
1973	siCTRL	16672170	640.195
1974	siCTRL	9011171	582.763
1975	siCTRL	19931288	1014.65
1976	siCTRL	9533384	2686.09
1977	siCTRL	19831486	738.61
1978	siCTRL	14253762	651.545
1979	siCTRL	7.40883e+06	2576.1
1980	siCTRL	9959742	687.459
1981	siCTRL	20005548	1044.22
1982	siCTRL	10064387	1751.42
1983	siCTRL	13304934	555.237
1984	siCTRL	12857814	693.774
1985	siCTRL	9309534	1840.57
1986	siCTRL	14367187	647.622
1987	siCTRL	14945451	755.804
1988	siCTRL	9756949	583.127
1989	siCTRL	10475075	650.841
1990	siCTRL	20283404	1278.68
1991	siCTRL	17539136	747.832
1992	siCTRL	13193770	599.67
1993	siCTRL	13645295	630.401
1994	siCTRL	9400187	944.744
1995	siCTRL	18299968	719.498
1996	siCTRL	20801874	780.373
1997	siCTRL	14130602	875.374
1998	siCTRL	9447247	676.964
[truncated: 12,848 more rows]

## Sheet: Supplementary Fig 1.f
	CDT1 negative cells (%)	CDT1 positive cells (%)
siCTRL	46.8322	53.1678
siCDT2	28.7866	71.2134
siDCAF12	53.8775	46.1225

## Sheet: Supplementary Fig 1.g
Object ID	Treatment	cyclin D	Total Intensity DAPI	Mean Intensity A568 (cyclin D1)
0	siCTRL	Positive	16047274	7564.52
1	siCTRL	negative	15020622	5050.74		Acquisition settings:
2	siCTRL	negative	14610534	4494.37		Excitation Filter	Emission Filter	Intensity (%)	Exposure time (ms)	Objective
3	siCTRL	positive	15003704	8246.97		DAPI 377/50	DAPI 440	100	11	UPLXAPO 20X
4	siCTRL	positive	14411400	18031		Cy3 560/25	Cy3 607	100	1000	UPLXAPO 20X
5	siCTRL	positive	13632698	11760.3
6	siCTRL	positive	14417822	6485.1
7	siCTRL	positive	14684977	7449.71
8	siCTRL	negative	14558885	5202.72
9	siCTRL	negative	13931536	5393.6
10	siCTRL	negative	14852403	5977.01
11	siCTRL	positive	16068804	6724.49
12	siCTRL	positive	30373580	6495.81
13	siCTRL	negative	24812946	4174.96
14	siCTRL	positive	14847300	7101.82
15	siCTRL	positive	14576032	12677.5
16	siCTRL	negative	28044834	6022.4
17	siCTRL	negative	24757750	4125.85
18	siCTRL	positive	14810148	7149.87
19	siCTRL	negative	29135988	3606.04
20	siCTRL	negative	25140912	3776.32
21	siCTRL	negative	26320852	3436.05
22	siCTRL	negative	25345000	4754.46
23	siCTRL	positive	30486140	10924.4
24	siCTRL	positive	14463004	7169.5
25	siCTRL	negative	26205476	5367.61
26	siCTRL	positive	27609038	7792.33
27	siCTRL	positive	30299862	14233.9
28	siCTRL	negative	14511996	5098.94
29	siCTRL	negative	18180286	3862.43
30	siCTRL	positive	14475814	6526.78
31	siCTRL	negative	30670680	4812.65
32	siCTRL	negative	18492168	3498.25
33	siCTRL	negative	14659382	5435.77
34	siCTRL	negative	30951892	5797.57
35	siCTRL	positive	15291925	13477.3
36	siCTRL	negative	15710135	4709.63
37	siCTRL	positive	14374766	11061.5
38	siCTRL	positive	15209347	10672.4
39	siCTRL	negative	14990004	5929.39
40	siCTRL	negative	15485113	4965.19
41	siCTRL	positive	14631993	7484.53
42	siCTRL	negative	14649512	6309.15
43	siCTRL	positive	14689029	9867.32
44	siCTRL	positive	14699121	6454.32
45	siCTRL	negative	21554342	4665.6
46	siCTRL	positive	31260394	7870.86
47	siCTRL	positive	15724906	11969.3
48	siCTRL	positive	15629262	10878.1
49	siCTRL	positive	30879648	10223.5
50	siCTRL	positive	15153281	8033.3
51	siCTRL	positive	15236162	7934.04
52	siCTRL	negative	14848739	5438.59
53	siCTRL	positive	14561292	9917.82
54	siCTRL	positive	15505195	6607.17
55	siCTRL	negative	14746247	4395.39
56	siCTRL	negative	15332791	5004.49
57	siCTRL	positive	15143978	6400.8
58	siCTRL	negative	14813596	4295.46
59	siCTRL	positive	14753763	6388.51
60	siCTRL	positive	14854573	14163.4
61	siCTRL	positive	31578442	7375.93
62	siCTRL	negative	14714476	5065.61
63	siCTRL	negative	19597328	5195.88
64	siCTRL	positive	14727177	12008.9
65	siCTRL	positive	30507686	7519.27
66	siCTRL	negative	14699968	4918.89
67	siCTRL	negative	14085125	5962.13
68	siCTRL	positive	15029845	9399.38
69	siCTRL	positive	15541156	6554.67
70	siCTRL	positive	32350898	8452.9
71	siCTRL	positive	15997087	7695.84
72	siCTRL	negative	14921642	6271.72
73	siCTRL	negative	22466404	6002.36
74	siCTRL	positive	15150298	6756.94
75	siCTRL	positive	14540462	17641.4
76	siCTRL	positive	17140056	7139.53
77	siCTRL	positive	16833816	8171.8
78	siCTRL	positive	15269182	7953.07
79	siCTRL	positive	15882664	7491.77
80	siCTRL	positive	14881233	6464.77
81	siCTRL	positive	30921720	14544.1
82	siCTRL	positive	16282986	9720.64
83	siCTRL	positive	16333870	9074.33
84	siCTRL	negative	22386926	3088.04
85	siCTRL	positive	35571220	19003
86	siCTRL	positive	14941520	7372.27
87	siCTRL	negative	30905002	4442.68
88	siCTRL	positive	33197868	8392.77
89	siCTRL	positive	16065114	8745.83
90	siCTRL	positive	29922420	8053.25
91	siCTRL	positive	31580314	13188.6
92	siCTRL	positive	13721159	9391.15
93	siCTRL	positive	16482193	14844.1
94	siCTRL	positive	30325474	17552.6
95	siCTRL	negative	23289584	2715.66
96	siCTRL	positive	15390663	8373.68
97	siCTRL	negative	23693948	3391.37
98	siCTRL	positive	30436952	16502.7
99	siCTRL	negative	17899322	4286.94
100	siCTRL	positive	29754634	8501.93
101	siCTRL	positive	13671905	6609.61
102	siCTRL	positive	22191458	6436.23
103	siCTRL	negative	20192516	2633.36
104	siCTRL	positive	15043450	12156.8
105	siCTRL	positive	15032071	13663.9
106	siCTRL	positive	14754733	7725.29
107	siCTRL	negative	23471482	2391.57
108	siCTRL	negative	15959552	3535.87
109	siCTRL	negative	12094873	4372.41
110	siCTRL	negative	18238372	3054.86
111	siCTRL	negative	19162550	5095.92
112	siCTRL	negative	13990525	5797.57
113	siCTRL	positive	14634505	8493.86
114	siCTRL	negative	19164976	2445.02
115	siCTRL	negative	14271327	4177.19
116	siCTRL	negative	14278274	5562.5
117	siCTRL	positive	15494206	12897.8
118	siCTRL	negative	17689602	2152.8
119	siCTRL	negative	15127303	5598.02
120	siCTRL	positive	13959127	6625.02
121	siCTRL	negative	14197518	4684.74
122	siCTRL	positive	14760127	12224.3
123	siCTRL	negative	19706654	2616.12
124	siCTRL	negative	15465346	5155.78
125	siCTRL	positive	15215791	6625.3
126	siCTRL	negative	15160306	2701.83
127	siCTRL	negative	14352871	4825.14
128	siCTRL	negative	14879086	5361.76
129	siCTRL	positive	28828518	10337.9
130	siCTRL	positive	28700244	6802.02
131	siCTRL	negative	14264938	5097.24
132	siCTRL	positive	13540523	8022.61
133	siCTRL	negative	16582403	4251.56
134	siCTRL	negative	13765583	4955.4
135	siCTRL	negative	14141063	3344.35
136	siCTRL	positive	10733229	7279.25
137	siCTRL	positive	29469468	10590.7
138	siCTRL	negative	13966035	2471.17
139	siCTRL	negative	15986652	2112.76
140	siCTRL	positive	29184422	8814.2
141	siCTRL	negative	15964167	2574.32
142	siCTRL	positive	27413722	7644.55
143	siCTRL	negative	26477776	4108.15
144	siCTRL	negative	22995922	5611.98
145	siCTRL	negative	18267524	3143.92
146	siCTRL	positive	11692105	9036.06
147	siCTRL	positive	29552566	8222.81
148	siCTRL	negative	17055828	4771.03
149	siCTRL	positive	27721286	8460.15
150	siCTRL	negative	29043620	4972.15
151	siCTRL	negative	29184482	5728.49
152	siCTRL	positive	11458705	10346.6
153	siCTRL	positive	13998980	7477.53
154	siCTRL	negative	20551258	3460.75
155	siCTRL	positive	12443627	9884.31
156	siCTRL	negative	13865958	5772.28
157	siCTRL	negative	15295072	4359.98
158	siCTRL	positive	14171781	6681.03
159	siCTRL	positive	13009787	7274.35
160	siCTRL	negative	29200280	4557.46
161	siCTRL	negative	14387531	3806.13
162	siCTRL	positive	13499293	13074
163	siCTRL	negative	14098511	4968.57
164	siCTRL	negative	26056942	3228.16
165	siCTRL	negative	18888830	2382.29
166	siCTRL	negative	16833470	4323.31
167	siCTRL	positive	29523052	10678.5
168	siCTRL	positive	13609886	12015.4
169	siCTRL	negative	14496700	5456.32
170	siCTRL	negative	30029774	4501.62
171	siCTRL	negative	8598072	3352.43
172	siCTRL	negative	7968648	3095.7
173	siCTRL	negative	22340580	3658.47
174	siCTRL	negative	18702078	3329.68
175	siCTRL	negative	28990304	3896.32
176	siCTRL	positive	13712869	6674.29
177	siCTRL	negative	17811302	4114.48
178	siCTRL	negative	17999912	3699.07
179	siCTRL	positive	12957904	40767.8
180	siCTRL	positive	13873464	8233.08
181	siCTRL	negative	18677178	5202.35
182	siCTRL	negative	21856292	5349.56
183	siCTRL	positive	14518673	52477.2
184	siCTRL	negative	16809614	5675.61
185	siCTRL	negative	19231754	3259.74
186	siCTRL	negative	28438878	3926.57
187	siCTRL	negative	14840378	5055.2
188	siCTRL	positive	25858836	21029.9
189	siCTRL	negative	16400586	3851.73
190	siCTRL	negative	13638553	4412.36
191	siCTRL	positive	14111267	7120.31
192	siCTRL	negative	14519639	5589.79
193	siCTRL	positive	29048912	9729.46
194	siCTRL	negative	19495150	5135.18
195	siCTRL	positive	14226298	9395.84
196	siCTRL	positive	14524549	7283.97
197	siCTRL	negative	15512129	5097.26
198	siCTRL	positive	14458660	48738.4
199	siCTRL	negative	15104361	3387.48
200	siCTRL	negative	14021741	5902.53
201	siCTRL	positive	14114516	13295.7
202	siCTRL	positive	14478347	8935.19
203	siCTRL	negative	20985342	3708.38
204	siCTRL	positive	14390608	9083.16
205	siCTRL	negative	16598502	4966.67
206	siCTRL	negative	16104605	5171.58
207	siCTRL	negative	21161004	4496.73
208	siCTRL	positive	14820478	30766.4
209	siCTRL	negative	22094312	4060.62
210	siCTRL	positive	15104838	9198.93
211	siCTRL	negative	18751640	5767.88
212	siCTRL	positive	14723967	7047.22
213	siCTRL	positive	14379849	9975.1
214	siCTRL	positive	14843207	7287.23
215	siCTRL	negative	14701037	5981.97
216	siCTRL	negative	16878486	4109.82
217	siCTRL	positive	14659311	7141.37
218	siCTRL	negative	17953124	3827.42
219	siCTRL	negative	20119558	2761.05
220	siCTRL	negative	21454914	4029.93
221	siCTRL	negative	16690226	4651.48
222	siCTRL	positive	14761753	7274.28
223	siCTRL	negative	21566224	5429.47
224	siCTRL	positive	14507272	11258.6
225	siCTRL	negative	15302010	5352.64
226	siCTRL	positive	14776987	7065.38
227	siCTRL	positive	14908284	8046.46
228	siCTRL	positive	29140194	8726.53
229	siCTRL	positive	15094499	7497.96
230	siCTRL	negative	15746296	5075
231	siCTRL	positive	30554970	14173.2
232	siCTRL	positive	20686690	6371.9
233	siCTRL	negative	15519553	5383.06
234	siCTRL	positive	15396492	6648.35
235	siCTRL	negative	16307151	4686.27
236	siCTRL	negative	22414614	3399.28
237	siCTRL	negative	14652352	5528.35
238	siCTRL	negative	14941780	5667.08
239	siCTRL	negative	16363608	5056.56
240	siCTRL	negative	27420620	4293.76
241	siCTRL	positive	17828592	7025
242	siCTRL	negative	29417632	3696.39
243	siCTRL	negative	18560216	4633.26
244	siCTRL	positive	16338595	10919.2
245	siCTRL	positive	30164226	9447.32
246	siCTRL	negative	29654914	5477.89
247	siCTRL	negative	15025475	4265.69
248	siCTRL	negative	23013946	5072.88
249	siCTRL	negative	14688001	4308.04
250	siCTRL	negative	28189332	4389.65
251	siCTRL	positive	29791120	9829.27
252	siCTRL	positive	15569255	11859.3
253	siCTRL	positive	14403097	7319.87
254	siCTRL	positive	32822316	7119.6
255	siCTRL	positive	30121542	7237.79
256	siCTRL	positive	15704808	8842.79
257	siCTRL	negative	16788282	5439.27
258	siCTRL	positive	13681266	22728.8
259	siCTRL	positive	16843570	8350.21
260	siCTRL	negative	28139066	6112.67
261	siCTRL	positive	14161386	8547.01
262	siCTRL	positive	14565083	18413.7
263	siCTRL	positive	12763113	33462.1
264	siCTRL	negative	17250056	3479.66
265	siCTRL	positive	13856082	9386.78
266	siCTRL	positive	14497619	13852.1
267	siCTRL	positive	14586172	7509.9
268	siCTRL	negative	16647153	4835.53
269	siCTRL	negative	29485594	4423.03
270	siCTRL	positive	30741596	7141.04
271	siCTRL	positive	15176511	15053.2
272	siCTRL	negative	30159310	6023.44
273	siCTRL	positive	14540651	7269.72
274	siCTRL	positive	14868556	11565.5
275	siCTRL	positive	14237315	33122.7
276	siCTRL	positive	14986648	10474
277	siCTRL	positive	14153952	6520.27
278	siCTRL	positive	20434556	7541.83
279	siCTRL	negative	15734030	4892.53
280	siCTRL	negative	14579755	4677.52
281	siCTRL	positive	14163874	8791.58
282	siCTRL	negative	14714759	4074.55
283	siCTRL	negative	14148073	5002.06
284	siCTRL	positive	14307550	10144.6
285	siCTRL	negative	15671901	5534.51
286	siCTRL	positive	28583310	7969.91
287	siCTRL	negative	30468158	4824.93
288	siCTRL	negative	18690910	4192.2
289	siCTRL	positive	46441040	10690.8
290	siCTRL	negative	13420220	5543.79
291	siCTRL	negative	16518583	5413.28
292	siCTRL	positive	14422054	6504.39
293	siCTRL	positive	19718934	7555.01
294	siCTRL	positive	15153715	9408.07
295	siCTRL	negative	29267434	6159
296	siCTRL	positive	15026641	6936.88
297	siCTRL	positive	15066243	8641.81
298	siCTRL	positive	14519367	7542.52
299	siCTRL	negative	21982896	4885.09
300	siCTRL	positive	14828670	8395.48
301	siCTRL	positive	14921794	34747.5
302	siCTRL	negative	18688776	3999.51
303	siCTRL	positive	14691297	6464.96
304	siCTRL	positive	14528565	7650.54
305	siCTRL	negative	14977212	6175.86
306	siCTRL	positive	14865754	9355.49
307	siCTRL	negative	23140520	4621.19
308	siCTRL	negative	17124554	3716.38
309	siCTRL	positive	14553130	7539.77
310	siCTRL	positive	29906328	16889.1
311	siCTRL	positive	15007932	9333.01
312	siCTRL	positive	17533548	7568.32
313	siCTRL	negative	14401813	5109.84
314	siCTRL	positive	29295102	11544.3
315	siCTRL	negative	16955906	4798.93
316	siCTRL	positive	14660326	8180.93
317	siCTRL	positive	15155536	8319.97
318	siCTRL	negative	14270697	5503.69
319	siCTRL	positive	29298756	7684.43
320	siCTRL	negative	25052662	5531.6
321	siCTRL	negative	14283582	5857.47
322	siCTRL	negative	24242260	4382.91
323	siCTRL	positive	14790882	9854.06
324	siCTRL	negative	26476996	4376.02
325	siCTRL	negative	17116126	4871.86
326	siCTRL	negative	14317137	4360.49
327	siCTRL	positive	31091928	15787.9
328	siCTRL	positive	28937442	11879.9
329	siCTRL	positive	27803080	7536.06
330	siCTRL	positive	29407370	9128.31
331	siCTRL	negative	25076206	3633.74
332	siCTRL	positive	14201739	7956.51
333	siCTRL	positive	27834398	6474.7
334	siCTRL	positive	21273072	6782.25
335	siCTRL	positive	14223720	8729.41
336	siCTRL	negative	27772600	6224.85
337	siCTRL	positive	31080514	7021.04
338	siCTRL	negative	18717408	5063.68
339	siCTRL	negative	23631824	4522.21
340	siCTRL	positive	30233634	9581.85
341	siCTRL	negative	21187330	4472.7
342	siCTRL	positive	182992080	16890
343	siCTRL	negative	19261352	5357.5
344	siCTRL	negative	22015158	5747.89
345	siCTRL	negative	22899072	6021.49
346	siCTRL	positive	15121621	8514.22
347	siCTRL	positive	29020224	10641.6
348	siCTRL	negative	21019798	4912.16
349	siCTRL	negative	16772764	4291.89
350	siCTRL	negative	13561924	5179.03
351	siCTRL	negative	19620982	3757.76
352	siCTRL	negative	19058518	3591.24
353	siCTRL	negative	15298415	2844.02
354	siCTRL	positive	28166174	6505.59
355	siCTRL	positive	25724248	8783.43
356	siCTRL	positive	29073898	8873.81
357	siCTRL	negative	26796684	5326.83
358	siCTRL	positive	19028930	10349.4
359	siCTRL	positive	14549135	6798.37
360	siCTRL	positive	16697665	6361.29
361	siCTRL	negative	18959342	2640.34
362	siCTRL	positive	13199440	12992.7
363	siCTRL	negative	15411686	3612.1
364	siCTRL	positive	28990776	10214
365	siCTRL	negative	16209976	4058.12
366	siCTRL	negative	14204712	4962.58
367	siCTRL	positive	35268876	8459.16
368	siCTRL	negative	18646934	3407.02
369	siCTRL	negative	28871264	5233.75
370	siCTRL	negative	25840706	4128.79
371	siCTRL	negative	17988930	4662.72
372	siCTRL	negative	18621092	2654.92
373	siCTRL	negative	29411428	5161.14
374	siCTRL	negative	24338976	3357.92
375	siCTRL	positive	13139259	8571.27
376	siCTRL	positive	27561396	8207.19
377	siCTRL	negative	29102148	5756.95
378	siCTRL	positive	11739232	7582.47
379	siCTRL	positive	13247131	7372.42
380	siCTRL	positive	43337848	8871.56
381	siCTRL	negative	25392768	5078.83
382	siCTRL	positive	14496452	6322.61
383	siCTRL	positive	13516516	10583.5
384	siCTRL	negative	13972552	6004.36
385	siCTRL	negative	17740840	4047.9
386	siCTRL	positive	13680615	6585.86
387	siCTRL	positive	26986812	8367.96
388	siCTRL	positive	22713536	6358.93
389	siCTRL	positive	14016949	7283.54
390	siCTRL	negative	14394137	5132.74
391	siCTRL	negative	27936334	4519.63
392	siCTRL	positive	15909893	11654.5
393	siCTRL	negative	14903450	5193.55
394	siCTRL	negative	13632433	5097.25
395	siCTRL	negative	19821708	4263.7
396	siCTRL	positive	10991587	11554
397	siCTRL	negative	13902497	4245.17
398	siCTRL	positive	15241616	7577.25
399	siCTRL	negative	22205044	3792.01
400	siCTRL	positive	22322484	6915.03
401	siCTRL	positive	14239828	8341.36
402	siCTRL	negative	12952573	5342.83
403	siCTRL	negative	9032253	5578.17
404	siCTRL	negative	18180160	4850.34
405	siCTRL	negative	17013790	2453.73
406	siCTRL	negative	17687698	2381.17
407	siCTRL	negative	14272429	2261.52
408	siCTRL	negative	10436931	5490.18
409	siCTRL	negative	28594666	5407.46
410	siCTRL	negative	14105067	3214.36
411	siCTRL	negative	14235602	5146.35
412	siCTRL	positive	58142628	10983.1
413	siCTRL	positive	14223891	8323.63
414	siCTRL	negative	29943496	6246.95
415	siCTRL	negative	14397940	5400.37
416	siCTRL	negative	15047321	5888.92
417	siCTRL	positive	28846964	10963.9
418	siCTRL	positive	13724511	7647.57
419	siCTRL	positive	13739078	8611.82
420	siCTRL	negative	38039460	3314.91
421	siCTRL	negative	26288620	5085.23
422	siCTRL	positive	15136535	6322
423	siCTRL	positive	14543114	7638.96
424	siCTRL	negative	16990448	4713.51
425	siCTRL	positive	13628323	7346.74
426	siCTRL	positive	14670623	10173.4
427	siCTRL	negative	28396232	4056.2
428	siCTRL	positive	15193708	11230.9
429	siCTRL	negative	21862250	4660.49
430	siCTRL	negative	20672014	3694.9
431	siCTRL	positive	14896089	7636.81
432	siCTRL	negative	14374145	4181.98
433	siCTRL	negative	21803432	4132.21
434	siCTRL	negative	15253856	5527.65
435	siCTRL	positive	14450256	6678.01
436	siCTRL	positive	13751802	7244.41
437	siCTRL	positive	15248338	9546.7
438	siCTRL	positive	14292534	11184.1
439	siCTRL	positive	19988200	20729.5
440	siCTRL	positive	14794089	7949.41
441	siCTRL	positive	15260549	11842.2
442	siCTRL	negative	17886188	3556.08
443	siCTRL	negative	28254582	4119.8
444	siCTRL	negative	14268307	5900.04
445	siCTRL	positive	12917855	17411.5
446	siCTRL	positive	14412122	8132.17
447	siCTRL	positive	15662760	10301.7
448	siCTRL	positive	27563890	9887.22
449	siCTRL	positive	13647007	6370.06
450	siCTRL	negative	25327762	3893.35
451	siCTRL	positive	14332067	6784.22
452	siCTRL	positive	14190393	6440.68
453	siCTRL	positive	8532988	32727.1
454	siCTRL	positive	13497544	7267.16
455	siCTRL	positive	13418339	7027.43
456	siCTRL	negative	27449146	4565.16
457	siCTRL	negative	20279262	2166.38
458	siCTRL	positive	14638376	7407.85
459	siCTRL	negative	26949762	5674.31
460	siCTRL	negative	26060910	2805.58
461	siCTRL	positive	14761630	9608.59
462	siCTRL	negative	19326004	2459.39
463	siCTRL	positive	30086504	15516.4
464	siCTRL	negative	21093340	2528.81
465	siCTRL	negative	16957570	3541.64
466	siCTRL	negative	27176448	4154.16
467	siCTRL	positive	14175701	30435.7
468	siCTRL	negative	19026952	4758.52
469	siCTRL	negative	25777348	2729.41
470	siCTRL	negative	17255926	3185.93
471	siCTRL	negative	28502992	5226.59
472	siCTRL	negative	17634164	2188.01
473	siCTRL	negative	28165426	3563.54
474	siCTRL	positive	14405751	7238.19
475	siCTRL	positive	14890181	8060.29
476	siCTRL	negative	24106604	2609.85
477	siCTRL	negative	18932494	4144.62
478	siCTRL	negative	23833744	3435.72
479	siCTRL	positive	14664589	8604.77
480	siCTRL	negative	24089348	3597.15
481	siCTRL	negative	25093360	5480.77
482	siCTRL	positive	30532010	10055.1
483	siCTRL	negative	25870374	2759.01
484	siCTRL	positive	14308173	9518.39
485	siCTRL	negative	20147428	2264.2
486	siCTRL	negative	25278346	5385.48
487	siCTRL	negative	28688308	4718.76
488	siCTRL	negative	21516566	4299.74
489	siCTRL	positive	14418782	9837.91
490	siCTRL	positive	14714409	8823.57
491	siCTRL	positive	14266328	10525.7
492	siCTRL	positive	14717795	9257.28
493	siCTRL	positive	14482496	8554.4
494	siCTRL	positive	28582028	12867.7
495	siCTRL	negative	19474430	3839.74
496	siCTRL	negative	21140538	4100.96
497	siCTRL	positive	28545564	6585.32
498	siCTRL	positive	14731011	9816.8
499	siCTRL	negative	27406814	3017.57
500	siCTRL	positive	14952382	10286.8
501	siCTRL	positive	14458378	12885.9
502	siCTRL	positive	30277820	6477.41
503	siCTRL	negative	14840242	6115.85
504	siCTRL	negative	23918356	3259.59
505	siCTRL	positive	14948698	8924.47
506	siCTRL	positive	14977711	7785.09
507	siCTRL	negative	5669266	3800.29
508	siCTRL	positive	14840570	7215.6
509	siCTRL	negative	8987827	4533.55
510	siCTRL	negative	15038600	2969.94
511	siCTRL	positive	15891091	14220.1
512	siCTRL	positive	14982882	16120.9
513	siCTRL	negative	14648518	4207.41
514	siCTRL	negative	16419427	3065.04
515	siCTRL	positive	14813294	7599.72
516	siCTRL	positive	15676069	8237.38
517	siCTRL	negative	18133330	2734.71
518	siCTRL	negative	15827076	4533.28
519	siCTRL	negative	18913726	3079.52
520	siCTRL	positive	15142861	25657.4
521	siCTRL	positive	15065163	17133.1
522	siCTRL	positive	28329794	9219.92
523	siCTRL	negative	14290367	5557.67
524	siCTRL	positive	14961624	7143.82
525	siCTRL	positive	30869062	18749
526	siCTRL	positive	30923726	6963.92
527	siCTRL	positive	14554502	7416.56
528	siCTRL	positive	30923054	7128.64
529	siCTRL	positive	14737962	8407.25
530	siCTRL	positive	15199688	7623.04
531	siCTRL	positive	26286242	8142.82
532	siCTRL	positive	14618216	7405.54
533	siCTRL	negative	18175008	4278.78
534	siCTRL	positive	14593875	7027.9
535	siCTRL	positive	30249444	8089.19
536	siCTRL	negative	30243166	5847.94
537	siCTRL	negative	18643048	3232.4
538	siCTRL	positive	15194042	8225.99
539	siCTRL	positive	14811584	7254.76
540	siCTRL	positive	29735242	11593.1
541	siCTRL	positive	15144830	6621.16
542	siCTRL	positive	15174222	6935.1
543	siCTRL	positive	14723818	7911.46
544	siCTRL	positive	30104228	20383.8
545	siCTRL	positive	30866628	7706.97
546	siCTRL	positive	16012755	7755.9
547	siCTRL	negative	17227846	3066.7
548	siCTRL	positive	15140276	10476.8
549	siCTRL	negative	20289068	3538.62
550	siCTRL	negative	25134424	5431.58
551	siCTRL	positive	30400984	12336.9
552	siCTRL	positive	14745430	11002.6
553	siCTRL	positive	30240204	9176.95
554	siCTRL	positive	29344230	6688.78
555	siCTRL	negative	14962445	4763.43
556	siCTRL	positive	14828827	8923.89
557	siCTRL	negative	14876418	3722.41
558	siCTRL	negative	14523262	5056.95
559	siCTRL	negative	26174980	6306.38
560	siCTRL	negative	14944365	5615.3
561	siCTRL	negative	40008716	4100.12
562	siCTRL	negative	23315520	2280.35
563	siCTRL	negative	26393476	5789.26
564	siCTRL	negative	25156586	3814.44
565	siCTRL	positive	27981982	6405.67
566	siCTRL	negative	28484480	4983.56
567	siCTRL	negative	20015952	5105.67
568	siCTRL	negative	28760382	4055.46
569	siCTRL	positive	19972496	6651.96
570	siCTRL	negative	28500130	4847.49
571	siCTRL	positive	14955762	8000.17
572	siCTRL	negative	16064911	4011.63
573	siCTRL	negative	13282202	3792.73
574	siCTRL	negative	13775374	5189.84
575	siCTRL	negative	14191440	5929.62
576	siCTRL	negative	15790951	6223.56
577	siCTRL	negative	25569120	3736.91
578	siCTRL	negative	29827094	5117.26
579	siCTRL	negative	13850107	4593.9
580	siCTRL	positive	11367513	25456.5
581	siCTRL	positive	13855276	6358
582	siCTRL	positive	13491893	6738.09
583	siCTRL	negative	17841704	4912.96
584	siCTRL	positive	14036890	6456.04
585	siCTRL	negative	12681298	4791.71
586	siCTRL	negative	13516530	3810.04
587	siCTRL	negative	13161485	4804.88
588	siCTRL	negative	10713424	2134.58
589	siCTRL	negative	17235490	3996.29
590	siCTRL	positive	27221034	14963.9
591	siCTRL	negative	18375642	2858.68
592	siCTRL	negative	15877477	2544.27
593	siCTRL	negative	16148567	2284.51
594	siCTRL	negative	17667812	4800.66
595	siCTRL	negative	26446042	5106.84
596	siCTRL	negative	21793706	4230.75
597	siCTRL	negative	15751237	3486.78
598	siCTRL	negative	9635996	3656.96
599	siCTRL	negative	14707150	4155.69
600	siCTRL	positive	14057848	6805.64
601	siCTRL	negative	16508541	4515.72
602	siCTRL	negative	17019886	2351.92
603	siCTRL	negative	15984211	4462.76
604	siCTRL	negative	20395444	3605.77
605	siCTRL	negative	12092898	3717.17
606	siCTRL	negative	15591908	3840.67
607	siCTRL	negative	24434264	6204.84
608	siCTRL	negative	14442581	3099.86
609	siCTRL	negative	19477474	3835.91
610	siCTRL	positive	14281589	11008.5
611	siCTRL	negative	10907041	5343.76
612	siCTRL	negative	12747551	4986.62
613	siCTRL	negative	16127159	3436.53
614	siCTRL	negative	14759300	5805.31
615	siCTRL	positive	29866242	7855.57
616	siCTRL	negative	28756298	6082.43
617	siCTRL	negative	13812804	4168.11
618	siCTRL	negative	14207665	2870.96
619	siCTRL	negative	14164149	5084.89
620	siCTRL	negative	31408648	3932.51
621	siCTRL	positive	27799734	7291.49
622	siCTRL	negative	13647370	6243.21
623	siCTRL	positive	14321727	6707.21
624	siCTRL	negative	16353895	4753.16
625	siCTRL	positive	14655539	6538.09
626	siCTRL	negative	13719746	4846.56
627	siCTRL	negative	13753675	6061.02
628	siCTRL	positive	12122569	8984.31
629	siCTRL	negative	14356531	4644.65
630	siCTRL	positive	14781210	7944.11
631	siCTRL	negative	19056316	4880.51
632	siCTRL	negative	14586978	6134.95
633	siCTRL	negative	55512432	4994.86
634	siCTRL	negative	28902976	5887.03
635	siCTRL	negative	13798410	5002.13
636	siCTRL	negative	27489928	4570.62
637	siCTRL	negative	25754338	2942.74
638	siCTRL	negative	27304596	4507.82
639	siCTRL	negative	15341228	6009.1
640	siCTRL	positive	14029867	7760.48
641	siCTRL	negative	13764810	4980.6
642	siCTRL	negative	38520940	5352.71
643	siCTRL	negative	16125499	2498.89
644	siCTRL	positive	14564755	8420.41
645	siCTRL	positive	24957152	8434.61
646	siCTRL	negative	13412757	5748.45
647	siCTRL	negative	15571324	3619.18
648	siCTRL	negative	14346910	3588.72
649	siCTRL	positive	13706517	7306.86
650	siCTRL	negative	15481835	2976.95
651	siCTRL	negative	13437290	4911.79
652	siCTRL	positive	27119088	15514.6
653	siCTRL	positive	14770833	9354.94
654	siCTRL	positive	29786564	9887.15
655	siCTRL	negative	13400869	4508.61
656	siCTRL	negative	14639358	4539.53
657	siCTRL	negative	25117492	3001.52
658	siCTRL	positive	30136384	9935.34
659	siCTRL	positive	28268100	9150.51
660	siCTRL	positive	30379684	9663.71
661	siCTRL	positive	24373914	6422.98
662	siCTRL	negative	13741190	5887.9
663	siCTRL	positive	29293640	13364.8
664	siCTRL	negative	18169772	3545.45
665	siCTRL	positive	28427614	19320.9
666	siCTRL	negative	19491776	3843.76
667	siCTRL	negative	27862548	4357.32
668	siCTRL	negative	13319047	5498.18
669	siCTRL	positive	31658872	24935.2
670	siCTRL	negative	24228902	3387.48
671	siCTRL	negative	28760512	5518.88
672	siCTRL	positive	27856990	6399.77
673	siCTRL	negative	10350929	2990.54
674	siCTRL	negative	23526914	4528.61
675	siCTRL	positive	29354380	9712.83
676	siCTRL	positive	14883895	7509.1
677	siCTRL	positive	13979035	9639.4
678	siCTRL	negative	16579405	3270.79
679	siCTRL	negative	21805834	3800.31
680	siCTRL	negative	13646566	4765.51
681	siCTRL	positive	14216194	10673.4
682	siCTRL	positive	29672012	10088.9
683	siCTRL	positive	14873254	7138.88
684	siCTRL	positive	15061517	7543.33
685	siCTRL	positive	30811406	15993.8
686	siCTRL	positive	15157136	9080.27
687	siCTRL	negative	23921238	3825.62
688	siCTRL	positive	14942301	6714.66
689	siCTRL	negative	17878080	5209.69
690	siCTRL	positive	28930366	9350.73
691	siCTRL	negative	18656848	4292.35
692	siCTRL	negative	16950648	5587.15
693	siCTRL	positive	29526364	13017
694	siCTRL	positive	17265372	9371.98
695	siCTRL	negative	20197670	3320.85
696	siCTRL	positive	18828292	6320.73
697	siCTRL	positive	15240682	7940.19
698	siCTRL	positive	31085448	8407.83
699	siCTRL	positive	32447610	18256.5
700	siCTRL	positive	21176764	7289.2
701	siCTRL	positive	13333306	7662.79
702	siCTRL	negative	15850620	5767.07
703	siCTRL	positive	28950082	7400.74
704	siCTRL	positive	16421104	6454.71
705	siCTRL	positive	17178180	6337.38
706	siCTRL	negative	32253780	3998.66
707	siCTRL	negative	15681813	5535.9
708	siCTRL	positive	31863936	15184.1
709	siCTRL	positive	15583440	8141.51
710	siCTRL	negative	14846491	4157.33
711	siCTRL	negative	22660988	5562.17
712	siCTRL	negative	15892527	4594.7
713	siCTRL	positive	15453436	11527.2
714	siCTRL	positive	19646426	6947.77
715	siCTRL	negative	19383396	2455.57
716	siCTRL	negative	20569118	5369.51
717	siCTRL	negative	22357228	3092.57
718	siCTRL	negative	14883409	3876.71
719	siCTRL	negative	29522308	3984.66
720	siCTRL	positive	17280330	7188.68
721	siCTRL	positive	15541277	11093.8
722	siCTRL	positive	32378282	14999.1
723	siCTRL	negative	26900562	5824.6
724	siCTRL	negative	15737561	3896.91
725	siCTRL	positive	30235906	15192
726	siCTRL	negative	25829138	3875.59
727	siCTRL	negative	17024096	3967.13
728	siCTRL	positive	16236845	6764.74
729	siCTRL	positive	32559358	6932.44
730	siCTRL	negative	27097370	4299.94
731	siCTRL	positive	15683544	16825.3
732	siCTRL	positive	37006040	7688.53
733	siCTRL	positive	28092320	7161.08
734	siCTRL	negative	14905688	4831.76
735	siCTRL	positive	23013962	7451.6
736	siCTRL	negative	18063496	6193.2
737	siCTRL	negative	36176888	2716.3
738	siCTRL	positive	14243581	13992.8
739	siCTRL	negative	25885434	4991.21
740	siCTRL	negative	18096140	3021.86
741	siCTRL	negative	14850750	4659.6
742	siCTRL	positive	26674912	20963.1
743	siCTRL	negative	18033762	4907.93
744	siCTRL	negative	29577790	4624.53
745	siCTRL	negative	17721476	2629.98
746	siCTRL	negative	13453791	3294.35
747	siCTRL	negative	18913156	3716.21
748	siCTRL	negative	15548706	5530.05
749	siCTRL	negative	14882905	4583.96
750	siCTRL	negative	20996444	2878.31
751	siCTRL	positive	14524992	10365
752	siCTRL	positive	30093446	6419.81
753	siCTRL	negative	24997152	3486.14
754	siCTRL	positive	14947809	7363.04
755	siCTRL	positive	30073100	10004.2
756	siCTRL	positive	13293788	11250.2
757	siCTRL	negative	22103496	3885.85
758	siCTRL	negative	22169552	5966.95
759	siCTRL	positive	14506169	12459.2
760	siCTRL	positive	30405270	6396.75
761	siCTRL	negative	17835850	5767.68
762	siCTRL	negative	19117922	2169.86
763	siCTRL	positive	22038454	7062.16
764	siCTRL	negative	24514282	3798.95
765	siCTRL	negative	13873973	6129.81
766	siCTRL	positive	14711953	7940.85
767	siCTRL	positive	14893049	10746.7
768	siCTRL	negative	16211769	5484.15
769	siCTRL	positive	14561295	34740.1
770	siCTRL	negative	29889908	4770.26
771	siCTRL	positive	14866104	10240.3
772	siCTRL	negative	23555660	3707.57
773	siCTRL	positive	14864585	9878.17
774	siCTRL	negative	14764318	6267.59
775	siCTRL	positive	14630090	7011.68
776	siCTRL	positive	15869177	6404.52
777	siCTRL	positive	15345864	10901.9
778	siCTRL	positive	15305222	7516.5
779	siCTRL	negative	24107330	4254.05
780	siCTRL	negative	13710104	4180.03
781	siCTRL	positive	31119836	30655.5
782	siCTRL	positive	30878996	36176.2
783	siCTRL	negative	16301006	5142.61
784	siCTRL	positive	31148766	24385.3
785	siCTRL	positive	14624817	40622.2
786	siCTRL	negative	26196410	3905.71
787	siCTRL	negative	30056358	5399.84
788	siCTRL	positive	28685856	16003.3
789	siCTRL	negative	24521540	3733.85
790	siCTRL	negative	30237198	5032.79
791	siCTRL	positive	13778659	6926.43
792	siCTRL	positive	25802128	6372.38
793	siCTRL	negative	11179185	4125.52
794	siCTRL	positive	15010070	7356.15
795	siCTRL	positive	44508284	6447.1
796	siCTRL	negative	29164892	5674.36
797	siCTRL	negative	16209658	4304.68
798	siCTRL	negative	18381368	3451.01
799	siCTRL	negative	16878456	4307.98
800	siCTRL	positive	15765092	14229.4
801	siCTRL	positive	14896836	12358.7
802	siCTRL	negative	14718385	4574.73
803	siCTRL	negative	23812822	3542.67
804	siCTRL	positive	30305214	10894.9
805	siCTRL	negative	19592052	3309.13
806	siCTRL	negative	30051904	6184.53
807	siCTRL	positive	14745767	11813.8
808	siCTRL	positive	12193488	8882.07
809	siCTRL	positive	14924311	15697.3
810	siCTRL	negative	15414232	3955.52
811	siCTRL	positive	13763807	10818.5
812	siCTRL	negative	21472094	3002.14
813	siCTRL	positive	14897306	8082.11
814	siCTRL	negative	10356597	6064.14
815	siCTRL	positive	11940573	6718.84
816	siCTRL	positive	29239320	7104.37
817	siCTRL	negative	31441320	4639.56
818	siCTRL	positive	14504989	11430.2
819	siCTRL	negative	19466218	4165.58
820	siCTRL	positive	14750027	13600.8
821	siCTRL	negative	15885603	5521.87
822	siCTRL	positive	10820203	6496.01
823	siCTRL	positive	25860698	7591.79
824	siCTRL	positive	28560604	7526.47
825	siCTRL	negative	12866909	4941.43
826	siCTRL	positive	13822558	6924.67
827	siCTRL	negative	16435496	4203.75
828	siCTRL	negative	24695838	4797.61
829	siCTRL	negative	13352050	6095.12
830	siCTRL	positive	27074208	7096.53
831	siCTRL	negative	14341968	5246.45
832	siCTRL	positive	56384648	33966.5
833	siCTRL	negative	14081135	4245.45
834	siCTRL	positive	12951653	8578.11
835	siCTRL	negative	19322026	4262.78
836	siCTRL	negative	27511534	4643.49
837	siCTRL	positive	14520287	6655.83
838	siCTRL	positive	17056148	7240.6
839	siCTRL	negative	15223859	4667.29
840	siCTRL	negative	14133468	5016.6
841	siCTRL	negative	14096696	4631.93
842	siCTRL	negative	28041922	6199.17
843	siCTRL	positive	14446018	6824.07
844	siCTRL	positive	12556512	7104.26
845	siCTRL	negative	17855394	4045.56
846	siCTRL	negative	15361195	4472.49
847	siCTRL	negative	15320973	5015.85
848	siCTRL	negative	13184949	4730.3
849	siCTRL	negative	14545454	6031.37
850	siCTRL	negative	13286340	6226.5
851	siCTRL	negative	16230420	4350.06
852	siCTRL	positive	14178111	8024.96
853	siCTRL	negative	13675137	3433.17
854	siCTRL	positive	16568844	8607.97
855	siCTRL	negative	14396594	4677.59
856	siCTRL	positive	27287756	6721.39
857	siCTRL	negative	13339231	5656.9
858	siCTRL	negative	17616008	4077.94
859	siCTRL	negative	15271684	5894.24
860	siCTRL	negative	27619754	3707.08
861	siCTRL	negative	17008788	4308.96
862	siCTRL	negative	17176022	3612.57
863	siCTRL	negative	17532194	3548.01
864	siCTRL	negative	27424968	5658.88
865	siCTRL	negative	13186973	6313.04
866	siCTRL	positive	14306412	12522.8
867	siCTRL	positive	14692559	8816.17
868	siCTRL	positive	14565198	8403.97
869	siCTRL	positive	14813531	10876.9
870	siCTRL	negative	14311131	6294.41
871	siCTRL	negative	14763655	5827.78
872	siCTRL	positive	14742929	7714.74
873	siCTRL	positive	31992624	16531
874	siCTRL	positive	14837496	8955.83
875	siCTRL	positive	15281826	8617.48
876	siCTRL	positive	14731722	8517.63
877	siCTRL	positive	14723882	9138.23
878	siCTRL	positive	15348384	8997.41
879	siCTRL	positive	31420242	10298.3
880	siCTRL	negative	14949483	5700.35
881	siCTRL	positive	15178701	6382.08
882	siCTRL	negative	28431784	6169.79
883	siCTRL	negative	21923134	2951.74
884	siCTRL	positive	15279067	6982.67
885	siCTRL	positive	14559334	8815.38
886	siCTRL	positive	14902635	8019.35
887	siCTRL	positive	13668946	7498.57
888	siCTRL	negative	18416528	5129.92
889	siCTRL	positive	14800470	13713.6
890	siCTRL	negative	29750274	5651.01
891	siCTRL	negative	18367626	4330.15
892	siCTRL	negative	22282366	4955.42
893	siCTRL	positive	13959534	6723.16
894	siCTRL	negative	18669112	4089.42
895	siCTRL	negative	30475064	5176.65
896	siCTRL	negative	15031864	6037.87
897	siCTRL	negative	15254301	5806.71
898	siCTRL	negative	26449312	4012.73
899	siCTRL	positive	14138387	8678.48
900	siCTRL	negative	28464530	3402.14
901	siCTRL	negative	17129912	3308.95
902	siCTRL	negative	19500272	2853.56
903	siCTRL	negative	14371522	5790.7
904	siCTRL	positive	14199941	6357.37
905	siCTRL	negative	22205656	4530.07
906	siCTRL	negative	15073661	5547.71
907	siCTRL	negative	15109944	4429.14
908	siCTRL	negative	22449976	3351.97
909	siCTRL	negative	28421692	4222.15
910	siCTRL	negative	29470146	5643.77
911	siCTRL	negative	23550546	4646.32
912	siCTRL	negative	30004550	4867.84
913	siCTRL	negative	18414066	3796.79
914	siCTRL	negative	14460053	6237.9
915	siCTRL	positive	14917994	14686.9
916	siCTRL	negative	15341845	4765.09
917	siCTRL	positive	15065027	9609.81
918	siCTRL	negative	16901282	3262.74
919	siCTRL	negative	15691563	5141.7
920	siCTRL	negative	22829864	3804.8
921	siCTRL	positive	14233677	7900.43
922	siCTRL	negative	49303564	4225.28
923	siCTRL	negative	30977368	3314.65
924	siCTRL	negative	15846731	3621.74
925	siCTRL	negative	17138900	5059.07
926	siCTRL	negative	25512556	3338.28
927	siCTRL	positive	18092890	7566.76
928	siCTRL	positive	30968290	6576.04
929	siCTRL	negative	28231984	3123.33
930	siCTRL	negative	13635656	4043.55
931	siCTRL	positive	25459636	8082.31
932	siCTRL	negative	21108114	6032.66
933	siCTRL	negative	21517598	5792.7
934	siCTRL	negative	24179242	4733.86
935	siCTRL	negative	30665934	4299.32
936	siCTRL	negative	28314692	3037.69
937	siCTRL	positive	14337293	9290.55
938	siCTRL	negative	27567146	4062.14
939	siCTRL	negative	24840510	4624.79
940	siCTRL	positive	31452738	7474.3
941	siCTRL	negative	30920100	4822.29
942	siCTRL	negative	25655032	3162.86
943	siCTRL	negative	20157704	5005.47
944	siCTRL	negative	20811574	5288.18
945	siCTRL	negative	16699836	2973.87
946	siCTRL	negative	30469740	4197.43
947	siCTRL	negative	19246548	3873.64
948	siCTRL	positive	29616706	7037.65
949	siCTRL	negative	15327819	4262.82
950	siCTRL	negative	30342566	5261.39
951	siCTRL	negative	14898259	4430.51
952	siCTRL	positive	14517289	7062.45
953	siCTRL	negative	30289776	4545.66
954	siCTRL	positive	14567328	7051.32
955	siCTRL	negative	15024836	4297.99
956	siCTRL	negative	54083832	6090.52
957	siCTRL	positive	30959556	14118.8
958	siCTRL	positive	14841971	7268.61
959	siCTRL	negative	23776900	5377.76
960	siCTRL	negative	28794412	3103.21
961	siCTRL	positive	30814768	14131.2
962	siCTRL	negative	23142372	4073.51
963	siCTRL	positive	16268151	6386.98
964	siCTRL	positive	16956114	6571.57
965	siCTRL	negative	14624042	4412.44
966	siCTRL	negative	28793554	3072.45
967	siCTRL	negative	19005040	4665.38
968	siCTRL	negative	29067586	4044.16
969	siCTRL	positive	14627676	9069.9
970	siCTRL	positive	14968731	8148.91
971	siCTRL	positive	31057508	10004.8
972	siCTRL	negative	25566500	5876.56
973	siCTRL	negative	16338500	4648.87
974	siCTRL	negative	14660275	5193.76
975	siCTRL	negative	14913300	5878.87
976	siCTRL	positive	23626104	6870.77
977	siCTRL	positive	31277088	9611.05
978	siCTRL	negative	21491472	4490.82
979	siCTRL	negative	26314068	4821.44
980	siCTRL	negative	28989902	4536.79
981	siCTRL	negative	15526786	4838.83
982	siCTRL	negative	15348617	3988.12
983	siCTRL	negative	27346544	2948.77
984	siCTRL	positive	31608324	15723.6
985	siCTRL	positive	14730611	7526.89
986	siCTRL	negative	14639547	4423.21
987	siCTRL	negative	14332585	4902.22
988	siCTRL	positive	31351684	7532.78
989	siCTRL	positive	30090132	8660.31
990	siCTRL	negative	14578232	6010.16
991	siCTRL	negative	14215085	6079.79
992	siCTRL	negative	15365442	6159.35
993	siCTRL	negative	19359630	4268.59
994	siCTRL	positive	26248106	7507.04
995	siCTRL	negative	14434520	5041.09
996	siCTRL	positive	20435122	11095.2
997	siCTRL	negative	14129072	5746.63
998	siCTRL	positive	31151154	7445.42
999	siCTRL	positive	30864996	7715.28
1000	siCTRL	positive	30613728	7450.28
1001	siCTRL	positive	13815374	7841.78
1002	siCTRL	negative	19404854	3899.08
1003	siCTRL	negative	14959885	4200.05
1004	siCTRL	negative	14490534	2325.68
1005	siCTRL	negative	15283623	4367.13
1006	siCTRL	positive	14454957	18311.8
1007	siCTRL	negative	25267238	5794.96
1008	siCTRL	negative	21318754	3700.83
1009	siCTRL	negative	14691318	4290.46
1010	siCTRL	positive	26730716	7963.97
1011	siCTRL	negative	24963144	5924.36
1012	siCTRL	negative	19357388	3879.02
1013	siCTRL	positive	14758188	7249.63
1014	siCTRL	positive	14345647	8021.57
1015	siCTRL	positive	14341739	14927.3
1016	siCTRL	negative	22272446	4940.93
1017	siCTRL	positive	14765972	7434.18
1018	siCTRL	positive	15415035	7515.35
1019	siCTRL	positive	15296482	7260.79
1020	siCTRL	negative	15425893	4929.63
1021	siCTRL	positive	20283994	6628.84
1022	siCTRL	positive	15724152	7299.12
1023	siCTRL	negative	20452820	4740.59
1024	siCTRL	positive	14978115	7491.28
1025	siCTRL	negative	23573328	5726.08
1026	siCTRL	negative	28374976	5939.42
1027	siCTRL	negative	21812364	6248.61
1028	siCTRL	positive	15002488	7154.02
1029	siCTRL	negative	15231314	5616.61
1030	siCTRL	positive	23672966	7936.4
1031	siCTRL	positive	26627316	7730.85
1032	siCTRL	negative	14750973	5540.05
1033	siCTRL	positive	14708251	9678.97
1034	siCTRL	positive	20765210	7645
1035	siCTRL	positive	30422058	7947.64
1036	siCTRL	negative	14995514	5086.21
1037	siCTRL	positive	14013373	6414.67
1038	siCTRL	negative	14563215	6000.04
1039	siCTRL	negative	14767991	2581.85
1040	siCTRL	negative	15053935	5665.32
1041	siCTRL	negative	15091686	5745.22
1042	siCTRL	positive	14930803	7984.57
1043	siCTRL	negative	21082828	4112.38
1044	siCTRL	negative	12944031	2719.38
1045	siCTRL	negative	19793512	3540.42
1046	siCTRL	negative	12010058	6261.74
1047	siCTRL	negative	20222036	2584.36
1048	siCTRL	negative	10643401	3518.17
1049	siCTRL	negative	17314276	4399.81
1050	siCTRL	negative	23717928	4539.56
1051	siCTRL	positive	25141904	6995.69
1052	siCTRL	negative	19107734	3973.93
1053	siCTRL	negative	14476417	4171.65
1054	siCTRL	negative	23528000	6045.18
1055	siCTRL	negative	28600250	5372.19
1056	siCTRL	negative	14649650	3593.24
1057	siCTRL	negative	14092236	5112.58
1058	siCTRL	negative	10952780	4444.84
1059	siCTRL	positive	12564444	16521.8
1060	siCTRL	negative	14458148	2644.94
1061	siCTRL	positive	26740324	9970.95
1062	siCTRL	negative	13122854	4287.33
1063	siCTRL	positive	28880682	6852.41
1064	siCTRL	positive	13507387	6975.85
1065	siCTRL	negative	13678098	6094.97
1066	siCTRL	negative	16964508	5458.6
1067	siCTRL	negative	17817394	3853.09
1068	siCTRL	positive	13918688	20197.2
1069	siCTRL	negative	29864110	4198.82
1070	siCTRL	negative	15976053	2771.38
1071	siCTRL	negative	13753883	6014.82
1072	siCTRL	negative	13207334	4693.71
1073	siCTRL	positive	26044652	24045.6
1074	siCTRL	negative	16353215	3500.91
1075	siCTRL	negative	25134252	3624.39
1076	siCTRL	negative	29187834	6285.33
1077	siCTRL	negative	14304830	4847.38
1078	siCTRL	positive	29290680	6916.13
1079	siCTRL	negative	13650383	4593.67
1080	siCTRL	positive	28532260	6480.73
1081	siCTRL	negative	32159836	3286.65
1082	siCTRL	negative	21199316	2915.51
1083	siCTRL	negative	14698980	6257.46
1084	siCTRL	negative	14167231	3411.95
1085	siCTRL	negative	14532224	5690.66
1086	siCTRL	negative	21388496	2837.29
1087	siCTRL	negative	25226432	5437.09
1088	siCTRL	positive	28690842	17679.2
1089	siCTRL	negative	13757146	6132.9
1090	siCTRL	negative	13747462	5821.28
1091	siCTRL	negative	14944061	3605.52
1092	siCTRL	negative	26201994	4116.12
1093	siCTRL	negative	16691681	4103.49
1094	siCTRL	negative	17150636	4218.04
1095	siCTRL	negative	26479476	3052.87
1096	siCTRL	negative	28283664	4014.74
1097	siCTRL	positive	28799380	7507.25
1098	siCTRL	negative	24977492	2660.22
1099	siCTRL	negative	13342010	3404.32
1100	siCTRL	negative	15723482	3790.3
1101	siCTRL	negative	14134432	3534.6
1102	siCTRL	negative	23091892	4284.92
1103	siCTRL	negative	28900580	5030.69
1104	siCTRL	positive	13873765	13699.9
1105	siCTRL	negative	14348302	4802.37
1106	siCTRL	positive	14578048	10080.1
1107	siCTRL	negative	25444720	3764.69
1108	siCTRL	negative	26175702	5371.44
1109	siCTRL	positive	28886612	7265.3
1110	siCTRL	negative	18371526	5519.31
1111	siCTRL	negative	26716358	5242.27
1112	siCTRL	negative	14080799	4690.27
1113	siCTRL	negative	26427168	5918.88
1114	siCTRL	positive	13406818	23926.3
1115	siCTRL	negative	26224312	4118.63
1116	siCTRL	negative	25435312	3458.02
1117	siCTRL	negative	29315972	5184.08
1118	siCTRL	negative	16949276	4734.35
1119	siCTRL	negative	15615861	3690.17
1120	siCTRL	negative	16767813	4173.57
1121	siCTRL	positive	29577532	6691.86
1122	siCTRL	positive	14478522	30853.9
1123	siCTRL	positive	14264981	7227.48
1124	siCTRL	negative	24097418	3779.4
1125	siCTRL	positive	13766523	10792.1
1126	siCTRL	positive	13651307	6752.52
1127	siCTRL	positive	13333542	24824.4
1128	siCTRL	negative	28346342	3612.33
1129	siCTRL	positive	13300389	10619
1130	siCTRL	negative	16724531	3583.22
1131	siCTRL	negative	30042596	4148.61
1132	siCTRL	positive	14283865	7586.67
1133	siCTRL	positive	27330520	7519.25
1134	siCTRL	negative	26415394	3559.71
1135	siCTRL	negative	15793580	3560.05
1136	siCTRL	negative	22357248	2941.84
1137	siCTRL	positive	29182012	8409.23
1138	siCTRL	negative	28327222	4713.53
1139	siCTRL	negative	14445584	4276.77
1140	siCTRL	negative	30100066	5627.34
1141	siCTRL	negative	27454994	2647.92
1142	siCTRL	positive	30296572	6766.88
1143	siCTRL	negative	14565109	5937.44
1144	siCTRL	positive	14507842	10149.2
1145	siCTRL	negative	14440122	4074.12
1146	siCTRL	negative	14710514	6298.27
1147	siCTRL	positive	14977687	12508.1
1148	siCTRL	positive	32404364	9543.2
1149	siCTRL	positive	26868660	28310.7
1150	siCTRL	positive	14780956	6508.42
1151	siCTRL	negative	14659027	5101.17
1152	siCTRL	positive	14859707	6705.5
1153	siCTRL	negative	14540880	6189.44
1154	siCTRL	negative	13972290	5796.7
1155	siCTRL	positive	27394548	26892.3
1156	siCTRL	negative	14519882	3036.06
1157	siCTRL	positive	13987120	7539.3
1158	siCTRL	positive	14911358	13796.3
1159	siCTRL	positive	30068234	16975.7
1160	siCTRL	negative	13860323	3912.24
1161	siCTRL	positive	13900103	8289.33
1162	siCTRL	negative	26593420	3800.24
1163	siCTRL	negative	28109874	4403.89
1164	siCTRL	positive	14532858	8319.44
1165	siCTRL	positive	14326584	6834.68
1166	siCTRL	positive	14946791	9942.46
1167	siCTRL	negative	16988510	5076.27
1168	siCTRL	positive	14204552	9469.65
1169	siCTRL	positive	14632618	9059.06
1170	siCTRL	positive	14397941	10334.1
1171	siCTRL	negative	14290502	4143.6
1172	siCTRL	positive	29196760	11893.9
1173	siCTRL	positive	14589573	12492.8
1174	siCTRL	positive	15313749	9599.08
1175	siCTRL	positive	15342105	7707.53
1176	siCTRL	positive	14419221	10866.7
1177	siCTRL	negative	14843580	4206.3
1178	siCTRL	negative	28010016	3685.25
1179	siCTRL	positive	15773725	7694.52
1180	siCTRL	positive	14511164	10723.3
1181	siCTRL	positive	14630210	7422.88
1182	siCTRL	negative	14737768	4840.17
1183	siCTRL	positive	16051956	7926.04
1184	siCTRL	negative	30345714	6042.7
1185	siCTRL	negative	14616170	3666.98
1186	siCTRL	positive	15118417	8253.3
1187	siCTRL	positive	14747076	8329.55
1188	siCTRL	positive	16336428	8022.03
1189	siCTRL	negative	14663906	5564.98
1190	siCTRL	positive	14834941	6337.18
1191	siCTRL	negative	14689183	4417.69
1192	siCTRL	negative	19114078	4659.61
1193	siCTRL	positive	14576203	6875.73
1194	siCTRL	positive	14697441	8404.27
1195	siCTRL	negative	18523138	4224.49
1196	siCTRL	positive	14692608	7772.75
1197	siCTRL	negative	18244278	6097.71
1198	siCTRL	positive	14148699	8307.74
1199	siCTRL	positive	29245144	7913.95
1200	siCTRL	negative	17696424	4094.61
1201	siCTRL	negative	20614886	5525.37
1202	siCTRL	negative	21045100	4729.71
1203	siCTRL	positive	29245624	21161.5
1204	siCTRL	negative	15505866	6130.15
1205	siCTRL	negative	22060186	4629.73
1206	siCTRL	negative	20886984	4277.63
1207	siCTRL	positive	14906922	45710.4
1208	siCTRL	negative	16296948	5328.93
1209	siCTRL	negative	16635206	3426.52
1210	siCTRL	negative	17997272	4341.4
1211	siCTRL	positive	38383280	8861.11
1212	siCTRL	negative	17443062	4983.92
1213	siCTRL	positive	15346987	10274.1
1214	siCTRL	negative	14813810	4092.81
1215	siCTRL	positive	17311500	8483.73
1216	siCTRL	negative	16032486	3001.74
1217	siCTRL	negative	26643908	3477.18
1218	siCTRL	positive	14497857	7575.61
1219	siCTRL	negative	23674066	5168.84
1220	siCTRL	negative	13652803	3990.41
1221	siCTRL	negative	20689972	3356.25
1222	siCTRL	negative	12813404	3752.27
1223	siCTRL	positive	14604765	9627.36
1224	siCTRL	positive	14635219	8084.27
1225	siCTRL	negative	21585962	4033.29
1226	siCTRL	positive	13897564	6496.62
1227	siCTRL	negative	20083394	3687.64
1228	siCTRL	negative	24977574	3995.48
1229	siCTRL	negative	12251342	3526.23
1230	siCTRL	negative	13769851	3844.59
1231	siCTRL	positive	14626392	6491
1232	siCTRL	negative	21641138	2641.44
1233	siCTRL	negative	22300678	2789.13
1234	siCTRL	negative	23312732	3872.59
1235	siCTRL	negative	15723963	3195.99
1236	siCTRL	negative	13826625	6087.06
1237	siCTRL	negative	12883574	5649.72
1238	siCTRL	positive	12020635	7567.77
1239	siCTRL	positive	14618097	7563.14
1240	siCTRL	negative	14556531	5147.34
1241	siCTRL	negative	26275756	5230.41
1242	siCTRL	negative	12368830	5854.46
1243	siCTRL	negative	22096010	3920.42
1244	siCTRL	negative	10418719	4916.89
1245	siCTRL	negative	18076478	5924.92
1246	siCTRL	negative	15562642	4672.59
1247	siCTRL	negative	12304889	3958.64
1248	siCTRL	positive	14776201	6809.4
1249	siCTRL	negative	15587855	4569.94
1250	siCTRL	negative	15188819	4138.03
1251	siCTRL	negative	14540177	6190.12
1252	siCTRL	negative	11551299	3776.09
1253	siCTRL	negative	19879682	4024.12
1254	siCTRL	negative	9756306	3640.96
1255	siCTRL	negative	10542292	4240.25
1256	siCTRL	negative	11712574	4196.91
1257	siCTRL	negative	14708082	5764.95
1258	siCTRL	negative	16231202	3009.07
1259	siCTRL	positive	11135421	9121.41
1260	siCTRL	negative	15440522	4472.94
1261	siCTRL	negative	22402510	4379.63
1262	siCTRL	negative	9027102	4144.58
1263	siCTRL	negative	13102507	4247.89
1264	siCTRL	negative	21553168	4981.72
1265	siCTRL	positive	13787491	6401.59
1266	siCTRL	negative	8272937	5232.64
1267	siCTRL	negative	24063156	3377.05
1268	siCTRL	negative	13344674	3026.65
1269	siCTRL	positive	13075579	11469.4
1270	siCTRL	negative	25819956	3572.17
1271	siCTRL	negative	13899408	2025.1
1272	siCTRL	negative	17165314	4197.73
1273	siCTRL	positive	22207686	6415.28
1274	siCTRL	negative	28666620	3887.52
1275	siCTRL	negative	16393463	3746.53
1276	siCTRL	negative	15463784	3739.76
1277	siCTRL	positive	29902856	29630
1278	siCTRL	negative	28512896	6044.34
1279	siCTRL	negative	22144358	3267.88
1280	siCTRL	positive	13720581	7471.11
1281	siCTRL	negative	15623732	4649.96
1282	siCTRL	negative	15111703	3648.44
1283	siCTRL	positive	14890658	6867.98
1284	siCTRL	negative	13881080	5327.92
1285	siCTRL	negative	25575622	5711.83
1286	siCTRL	negative	20622550	4297.16
1287	siCTRL	negative	14986587	5193.48
1288	siCTRL	negative	13953800	5473.42
1289	siCTRL	negative	15986383	2788.16
1290	siCTRL	negative	24120078	4622.23
1291	siCTRL	negative	16626414	2989.45
1292	siCTRL	negative	13922356	5917.83
1293	siCTRL	negative	22580636	5464.59
1294	siCTRL	negative	13812217	4784.07
1295	siCTRL	positive	28180284	6601.95
1296	siCTRL	positive	13699440	6403.81
1297	siCTRL	negative	15433605	3277.03
1298	siCTRL	positive	13960073	9332.63
1299	siCTRL	positive	28729394	11463.4
1300	siCTRL	negative	28386480	6223.83
1301	siCTRL	negative	24667226	4198.29
1302	siCTRL	negative	26954816	4558.33
1303	siCTRL	positive	25434266	7307.01
1304	siCTRL	positive	29037712	8430.29
1305	siCTRL	positive	14252171	10537.1
1306	siCTRL	positive	27726108	8692.33
1307	siCTRL	positive	14629735	6700.69
1308	siCTRL	negative	22735660	4997.98
1309	siCTRL	negative	17863708	4053.85
1310	siCTRL	positive	14014496	7525.37
1311	siCTRL	negative	28694836	3463.81
1312	siCTRL	negative	21208906	4644.33
1313	siCTRL	negative	15670165	4288.1
1314	siCTRL	negative	27157782	4534.79
1315	siCTRL	negative	20560960	6126.04
1316	siCTRL	negative	18660318	4816.44
1317	siCTRL	positive	15575414	9030.67
1318	siCTRL	positive	15256785	8167.57
1319	siCTRL	negative	17325542	5041.39
1320	siCTRL	positive	17625424	7055.49
1321	siCTRL	positive	28452890	7153.07
1322	siCTRL	negative	23375932	6206.02
1323	siCTRL	negative	21088608	3658
1324	siCTRL	positive	14361334	6499.02
1325	siCTRL	negative	18738122	4256.33
1326	siCTRL	negative	18729142	5049.19
1327	siCTRL	positive	13589260	12731.9
1328	siCTRL	negative	22656516	5062.98
1329	siCTRL	positive	20741896	7193.86
1330	siCTRL	positive	25134700	7069.71
1331	siCTRL	negative	14057856	6255.81
1332	siCTRL	positive	30073630	7256.15
1333	siCTRL	positive	14478865	6609.76
1334	siCTRL	positive	16854608	6427.24
1335	siCTRL	positive	14560977	7135.84
1336	siCTRL	negative	24267716	6150.6
1337	siCTRL	positive	17890414	8095.26
1338	siCTRL	positive	15114581	8265.91
1339	siCTRL	negative	14179810	5957.37
1340	siCTRL	negative	26276618	4976.74
1341	siCTRL	positive	22139518	6646.91
1342	siCTRL	positive	17128346	12229.3
1343	siCTRL	negative	18929300	4947.43
1344	siCTRL	positive	28137090	13314.1
1345	siCTRL	negative	16616805	4910.67
1346	siCTRL	positive	31113488	8278.05
1347	siCTRL	negative	28953058	5882.69
1348	siCTRL	positive	14776743	13141.4
1349	siCTRL	negative	30142066	4473.5
1350	siCTRL	negative	28518974	4654.27
1351	siCTRL	positive	16232749	6596.47
1352	siCTRL	positive	14847464	9978.54
1353	siCTRL	negative	25130648	4976.28
1354	siCTRL	positive	14805138	7857.79
1355	siCTRL	positive	30625560	6400.94
1356	siCTRL	negative	20368538	3037.33
1357	siCTRL	positive	15896978	7606.18
1358	siCTRL	positive	18580770	8159.34
1359	siCTRL	negative	29696190	4541.45
1360	siCTRL	negative	15897958	3217.73
1361	siCTRL	negative	19675394	4042.98
1362	siCTRL	negative	16489398	5071.2
1363	siCTRL	positive	28904210	7242.75
1364	siCTRL	negative	25384892	3184.97
1365	siCTRL	positive	31340782	9548.87
1366	siCTRL	negative	27138904	5266.56
1367	siCTRL	negative	26134558	3247.66
1368	siCTRL	positive	14777275	7526.36
1369	siCTRL	positive	15118284	8748.84
1370	siCTRL	negative	26305488	4688.01
1371	siCTRL	negative	16186433	4372.91
1372	siCTRL	positive	14850902	12283.2
1373	siCTRL	negative	26484626	4597.49
1374	siCTRL	positive	14787206	6574.38
1375	siCTRL	positive	15043984	9692.22
1376	siCTRL	negative	15558392	4457.11
1377	siCTRL	negative	10838682	2704.25
1378	siCTRL	negative	41251732	3602.89
1379	siCTRL	positive	30316006	8245.13
1380	siCTRL	positive	18678234	7294.46
1381	siCTRL	positive	30088132	14530.5
1382	siCTRL	negative	15340844	4592.25
1383	siCTRL	negative	29374004	3932.23
1384	siCTRL	positive	30497566	7972.27
1385	siCTRL	negative	23133914	5595.66
1386	siCTRL	positive	28948336	6982.97
1387	siCTRL	negative	14880416	5393.73
1388	siCTRL	negative	28543058	3017.27
1389	siCTRL	positive	14043129	7540.99
1390	siCTRL	positive	60041216	7721.28
1391	siCTRL	negative	14909954	5099.04
1392	siCTRL	negative	14737081	4360.58
1393	siCTRL	positive	29323842	7239.78
1394	siCTRL	negative	25048136	5103.65
1395	siCTRL	positive	14215073	10966.4
1396	siCTRL	positive	29262426	8416.77
1397	siCTRL	positive	20146900	8156.04
1398	siCTRL	negative	14883716	3946.44
1399	siCTRL	positive	14540950	6533.29
1400	siCTRL	positive	14017774	12619
1401	siCTRL	negative	14750897	5470.29
1402	siCTRL	negative	14694331	5299.17
1403	siCTRL	negative	20190998	5548.95
1404	siCTRL	positive	15013861	44998.5
1405	siCTRL	negative	15346958	6202.46
1406	siCTRL	negative	15395192	6193.45
1407	siCTRL	positive	28029562	11158.9
1408	siCTRL	negative	30152578	5899.63
1409	siCTRL	positive	14457281	9547.65
1410	siCTRL	negative	19859602	4799.02
1411	siCTRL	negative	30016890	5663.61
1412	siCTRL	positive	60573644	9039.06
1413	siCTRL	positive	14902893	10666.5
1414	siCTRL	positive	13972260	10334.6
1415	siCTRL	positive	29599020	9841.13
1416	siCTRL	positive	14957199	8282.5
1417	siCTRL	negative	22369506	5242.37
1418	siCTRL	negative	15644247	3934.64
1419	siCTRL	negative	19431460	3409.98
1420	siCTRL	negative	18244314	4867.88
1421	siCTRL	negative	29722660	5939.86
1422	siCTRL	negative	14327502	3562.62
1423	siCTRL	negative	15460403	6230.94
1424	siCTRL	negative	21711892	3384.25
1425	siCTRL	negative	27269072	3868.91
1426	siCTRL	positive	14265976	11954.4
1427	siCTRL	positive	14993968	8161.59
1428	siCTRL	positive	30002942	24808.7
1429	siCTRL	negative	16907108	3594.72
1430	siCTRL	negative	15403553	5832.18
1431	siCTRL	positive	14679845	18425.2
1432	siCTRL	positive	15329324	7905.31
1433	siCTRL	positive	13403335	13203
1434	siCTRL	negative	25576882	5539.31
1435	siCTRL	positive	14480656	11407.1
1436	siCTRL	positive	29728758	7782.37
1437	siCTRL	positive	15816084	7130.67
1438	siCTRL	positive	14660669	8630.46
1439	siCTRL	positive	26925918	6500.87
1440	siCTRL	negative	13574901	3339.51
1441	siCTRL	negative	22149588	4764.14
1442	siCTRL	positive	11826992	14429.1
1443	siCTRL	positive	14669228	7507.01
1444	siCTRL	positive	14294841	11487
1445	siCTRL	negative	15642596	6079.86
1446	siCTRL	positive	14483280	10426.8
1447	siCTRL	positive	15265934	7227.7
1448	siCTRL	positive	14748826	12943.9
1449	siCTRL	positive	14696203	12419.4
1450	siCTRL	positive	25790764	6768.99
1451	siCTRL	negative	11730887	5219.07
1452	siCTRL	positive	14840902	7466.26
1453	siCTRL	negative	25329002	5289.49
1454	siCTRL	positive	13266737	7467.9
1455	siCTRL	negative	11711207	5055.59
1456	siCTRL	negative	11000088	5164.03
1457	siCTRL	negative	16752076	3340
1458	siCTRL	negative	26458106	5663.84
1459	siCTRL	positive	11745669	6556.88
1460	siCTRL	negative	13846698	4265.35
1461	siCTRL	negative	21714976	2295.76
1462	siCTRL	positive	13747721	8688.97
1463	siCTRL	positive	13843242	42784.9
1464	siCTRL	negative	25857704	4440.27
1465	siCTRL	positive	10273050	7042.69
1466	siCTRL	negative	16587784	5033.21
1467	siCTRL	negative	13860432	4696.35
1468	siCTRL	negative	26439930	5601.28
1469	siCTRL	positive	13591358	20492.4
1470	siCTRL	negative	14026010	3639.02
1471	siCTRL	negative	17276742	4883.72
1472	siCTRL	positive	13641108	12737.1
1473	siCTRL	negative	13821941	6017.96
1474	siCTRL	negative	13693901	3525.48
1475	siCTRL	negative	17116412	4152.25
1476	siCTRL	negative	28047692	5799.29
1477	siCTRL	positive	14208113	21500.1
1478	siCTRL	negative	13081668	4429
1479	siCTRL	positive	10736409	9252.34
1480	siCTRL	negative	9702064	5387.95
1481	siCTRL	negative	13828134	3130.59
1482	siCTRL	negative	12853298	3160.07
1483	siCTRL	negative	13383705	5658.18
1484	siCTRL	negative	13432431	5148.16
1485	siCTRL	negative	20999778	3579.16
1486	siCTRL	positive	13688881	12763
1487	siCTRL	negative	12750410	4547.01
1488	siCTRL	negative	17104518	3802.28
1489	siCTRL	negative	25081768	3455.49
1490	siCTRL	negative	13329185	4277.45
1491	siCTRL	positive	11518838	7856.57
1492	siCTRL	negative	12142875	4864.27
1493	siCTRL	negative	15773197	3082.15
1494	siCTRL	negative	28512710	5381.96
1495	siCTRL	positive	13330925	6330.64
1496	siCTRL	negative	16530183	5246.75
1497	siCTRL	negative	11796164	5199.68
1498	siCTRL	negative	13488310	4674.66
1499	siCTRL	negative	20462432	2715.11
1500	siCTRL	positive	13877432	8298.99
1501	siCTRL	negative	26188738	3010.44
1502	siCTRL	positive	13810281	9873.04
1503	siCTRL	negative	15899186	4618.4
1504	siCTRL	positive	29087148	6514.92
1505	siCTRL	positive	13655819	10141.6
1506	siCTRL	negative	22657410	3695.18
1507	siCTRL	negative	16713855	6230.71
1508	siCTRL	negative	28698068	3212.93
1509	siCTRL	negative	20007626	3124.5
1510	siCTRL	negative	28003236	5465
1511	siCTRL	positive	13750367	6605.93
1512	siCTRL	positive	13787907	10552.9
1513	siCTRL	positive	14329108	25403.1
1514	siCTRL	positive	13461905	6315.16
1515	siCTRL	positive	14402504	11810.9
1516	siCTRL	negative	13963296	6247.27
1517	siCTRL	positive	17140398	9219.09
1518	siCTRL	negative	24584218	4160.72
1519	siCTRL	positive	14923419	7056.05
1520	siCTRL	positive	14052536	7082.34
1521	siCTRL	negative	23824090	5229.34
1522	siCTRL	negative	17398762	5483.03
1523	siCTRL	positive	28854052	6351.91
1524	siCTRL	positive	29554182	11952.9
1525	siCTRL	negative	27608816	3503.79
1526	siCTRL	negative	23765140	5736.49
1527	siCTRL	negative	14102433	4915.7
1528	siCTRL	negative	10469662	4163.45
1529	siCTRL	negative	19239278	4727.72
1530	siCTRL	positive	14574751	9486.43
1531	siCTRL	positive	14085337	6407.02
1532	siCTRL	negative	12561364	3785.59
1533	siCTRL	positive	14481341	6507.29
1534	siCTRL	negative	26867968	3742.61
1535	siCTRL	negative	16292129	3803.02
1536	siCTRL	negative	28974398	4764.67
1537	siCTRL	negative	19913380	4023.9
1538	siCTRL	negative	17287952	4041.38
1539	siCTRL	positive	14169873	14587.2
1540	siCTRL	negative	29272454	5939.64
1541	siCTRL	positive	26681446	6863.6
1542	siCTRL	negative	20017266	3270.19
1543	siCTRL	negative	29499094	4814.87
1544	siCTRL	positive	29799104	7100.84
1545	siCTRL	positive	13800199	17237
1546	siCTRL	negative	14463949	5891.12
1547	siCTRL	positive	13963616	8864
1548	siCTRL	negative	20171496	4719.41
1549	siCTRL	negative	15151268	6186.91
1550	siCTRL	positive	14607986	6914.83
1551	siCTRL	positive	14704186	7081.11
1552	siCTRL	positive	29292770	8040.28
1553	siCTRL	negative	26222040	2970.11
1554	siCTRL	positive	14802661	7804.28
1555	siCTRL	positive	15551347	8122.12
1556	siCTRL	positive	30291314	8279.38
1557	siCTRL	negative	29822948	4888.99
1558	siCTRL	positive	14232974	12313.1
1559	siCTRL	negative	25562248	4032.02
1560	siCTRL	positive	14912246	6774.15
1561	siCTRL	positive	29849246	15014
1562	siCTRL	positive	31716376	8955.9
1563	siCTRL	positive	15063706	9608.53
1564	siCTRL	positive	14519516	15809.2
1565	siCTRL	positive	14457311	12563.2
1566	siCTRL	positive	14575321	9788.79
1567	siCTRL	positive	15306014	9511.06
1568	siCTRL	negative	27960234	4420.4
1569	siCTRL	positive	15262489	10741.9
1570	siCTRL	positive	14332641	8597.62
1571	siCTRL	positive	28677238	12410.1
1572	siCTRL	positive	13758855	6658.97
1573	siCTRL	positive	14808582	11386.4
1574	siCTRL	negative	16495197	4127.34
1575	siCTRL	negative	30976804	5818.88
1576	siCTRL	positive	14674037	9757.61
1577	siCTRL	positive	14752678	6404.85
1578	siCTRL	positive	14928217	11138.6
1579	siCTRL	negative	30561286	6286.98
1580	siCTRL	negative	13728677	5211.46
1581	siCTRL	positive	14971815	11837.6
1582	siCTRL	negative	28741762	4844.39
1583	siCTRL	negative	15640126	5333.41
1584	siCTRL	positive	11469064	41660.6
1585	siCTRL	negative	16255194	5343.55
1586	siCTRL	positive	31013048	15489.8
1587	siCTRL	negative	18185292	4168.59
1588	siCTRL	positive	32079838	14112.3
1589	siCTRL	positive	31356880	12033.9
1590	siCTRL	positive	15060566	6720.43
1591	siCTRL	negative	28659884	5510.42
1592	siCTRL	negative	15118631	6025.04
1593	siCTRL	positive	31434788	7157.11
1594	siCTRL	negative	27864354	5174.36
1595	siCTRL	negative	22057780	4563.02
1596	siCTRL	negative	20443792	3448.86
1597	siCTRL	positive	15086793	11080.4
1598	siCTRL	negative	15299441	5874.07
1599	siCTRL	positive	13444739	30389.5
1600	siCTRL	positive	12516037	7467
1601	siCTRL	positive	17998290	7307.37
1602	siCTRL	positive	14961316	6909.69
1603	siCTRL	negative	18839140	4372.03
1604	siCTRL	negative	29171352	4483.98
1605	siCTRL	negative	19327758	4130.4
1606	siCTRL	positive	31674764	10742.4
1607	siCTRL	negative	28720140	5459.23
1608	siCTRL	positive	14037331	10672.1
1609	siCTRL	positive	14932031	8504.92
1610	siCTRL	negative	24163494	4936.72
1611	siCTRL	positive	14261440	11323.1
1612	siCTRL	positive	31205886	7244.25
1613	siCTRL	negative	29644404	6069.75
1614	siCTRL	positive	13373190	20034.4
1615	siCTRL	negative	15233541	5577.88
1616	siCTRL	negative	22759642	5791.93
1617	siCTRL	positive	15390142	7786.44
1618	siCTRL	negative	21235996	2895.06
1619	siCTRL	positive	15264128	8370.21
1620	siCTRL	positive	13613585	7826.73
1621	siCTRL	positive	28784688	7601.02
1622	siCTRL	positive	32383226	12284.1
1623	siCTRL	positive	15149693	7686.4
1624	siCTRL	negative	28465522	4314.33
1625	siCTRL	negative	29503166	5945.39
1626	siCTRL	positive	15687571	8866.23
1627	siCTRL	negative	24860400	5470.32
1628	siCTRL	negative	14902485	6115.6
1629	siCTRL	positive	15279386	11789.9
1630	siCTRL	negative	29735962	4578.36
1631	siCTRL	positive	15583396	29633
1632	siCTRL	negative	15347039	5260.74
1633	siCTRL	negative	14936478	5230.54
1634	siCTRL	positive	29454598	6729.77
1635	siCTRL	positive	29930904	9726.23
1636	siCTRL	negative	17889220	5737.46
1637	siCTRL	positive	20062574	6831.49
1638	siCTRL	positive	16884788	9190.14
1639	siCTRL	positive	15284541	10292.8
1640	siCTRL	negative	19013422	4357.35
1641	siCTRL	negative	15067875	5268.3
1642	siCTRL	positive	29701052	9358.21
1643	siCTRL	negative	15106428	5608.43
1644	siCTRL	positive	8092059	28661.9
1645	siCTRL	negative	14401160	4172.83
1646	siCTRL	negative	17453722	5925.46
1647	siCTRL	positive	11974519	11857
1648	siCTRL	positive	15524695	6973.43
1649	siCTRL	positive	14998846	7193.85
1650	siCTRL	positive	10988380	14410.4
1651	siCTRL	positive	13920090	25073.2
1652	siCTRL	negative	18436932	3647.37
1653	siCTRL	positive	15211808	7755.63
1654	siCTRL	positive	30128160	14547.7
1655	siCTRL	negative	16187550	6053.07
1656	siCTRL	negative	28659812	4284.64
1657	siCTRL	negative	15129362	3669.81
1658	siCTRL	negative	14819706	3807.54
1659	siCTRL	positive	14113690	13899.3
1660	siCTRL	positive	14234978	25699.6
1661	siCTRL	negative	16221233	5613.46
1662	siCTRL	positive	15748842	12114.8
1663	siCTRL	negative	18042452	3341.65
1664	siCTRL	positive	13578367	18161.7
1665	siCTRL	negative	15153391	5830.71
1666	siCTRL	positive	29523172	9432.34
1667	siCTRL	positive	12700601	17743.5
1668	siCTRL	negative	23578104	4057.42
1669	siCTRL	positive	14389322	8310.46
1670	siCTRL	negative	29703954	3790.01
1671	siCTRL	negative	21350108	3357.62
1672	siCTRL	positive	13849661	20349.7
1673	siCTRL	negative	30280804	6142.64
1674	siCTRL	negative	16542826	5238.14
1675	siCTRL	negative	26914552	3178.43
1676	siCTRL	negative	27153636	5639.6
1677	siCTRL	negative	29157614	3029.79
1678	siCTRL	positive	14517960	6335.4
1679	siCTRL	negative	29733506	4848.95
1680	siCTRL	positive	13798906	49543.5
1681	siCTRL	positive	30441164	9266.99
1682	siCTRL	negative	27116276	3258.06
1683	siCTRL	negative	13732828	6132.31
1684	siCTRL	negative	23573866	3304.42
1685	siCTRL	negative	17378230	2360.79
1686	siCTRL	negative	26470008	3508.49
1687	siCTRL	negative	30483278	5718.32
1688	siCTRL	negative	12548658	5183.1
1689	siCTRL	negative	14211022	5229.74
1690	siCTRL	negative	15077767	4826.55
1691	siCTRL	negative	29732880	6100.82
1692	siCTRL	positive	29977374	6972.55
1693	siCTRL	negative	14166806	4864.01
1694	siCTRL	negative	29289886	4099.37
1695	siCTRL	negative	20878708	2957.76
1696	siCTRL	negative	16498158	3175.73
1697	siCTRL	positive	29927888	10578.6
1698	siCTRL	negative	17867222	3176.24
1699	siCTRL	positive	31040324	6802.28
1700	siCTRL	negative	20819876	2513.75
1701	siCTRL	negative	11936794	4164.51
1702	siCTRL	positive	11819553	6777.17
1703	siCTRL	negative	19447390	2748.75
1704	siCTRL	negative	28178344	3334.08
1705	siCTRL	positive	27626066	6378.14
1706	siCTRL	negative	22393370	2791.7
1707	siCTRL	positive	13025032	6789.13
1708	siCTRL	negative	7930899	3923.32
1709	siCTRL	positive	14104934	8472.58
1710	siCTRL	negative	18131882	3325.57
1711	siCTRL	negative	19622074	2732.06
1712	siCTRL	negative	11108589	4184.82
1713	siCTRL	negative	24684784	4475.28
1714	siCTRL	negative	17605822	3814.33
1715	siCTRL	negative	23193150	2296.65
1716	siCTRL	positive	14683494	22309.8
1717	siCTRL	positive	30505142	7344.93
1718	siCTRL	positive	14065759	11247.9
1719	siCTRL	positive	15385980	9072.79
1720	siCTRL	negative	29377424	4940.76
1721	siCTRL	negative	22052868	2485.08
1722	siCTRL	negative	27744512	3638.46
1723	siCTRL	negative	15348445	4710.08
1724	siCTRL	negative	22004834	4564.54
1725	siCTRL	positive	29641698	8547.33
1726	siCTRL	positive	30165984	53320.3
1727	siCTRL	negative	21118262	4661.16
1728	siCTRL	negative	12131138	4476.24
1729	siCTRL	negative	12888466	4270.69
1730	siCTRL	negative	21347428	2778.78
1731	siCTRL	negative	9880286	4419.24
1732	siCTRL	negative	18257028	4772.41
1733	siCTRL	positive	45906232	11007.6
1734	siCTRL	negative	20348228	2699.74
1735	siCTRL	negative	17015450	4929.65
1736	siCTRL	negative	12175136	6302.63
1737	siCTRL	positive	29198990	58784
1738	siCTRL	positive	15428769	7615.08
1739	siCTRL	negative	23004960	4971.41
1740	siCTRL	negative	13505063	3336.68
1741	siCTRL	negative	11184017	3837.29
1742	siCTRL	negative	23662052	5324.21
1743	siCTRL	negative	16898890	3236.63
1744	siCTRL	positive	9469758	8047.9
1745	siCTRL	negative	21933438	1773.23
1746	siCTRL	negative	21988846	3473.35
1747	siCTRL	negative	27599726	3943.22
1748	siCTRL	negative	14140156	5805.4
1749	siCTRL	negative	10263858	5563.84
1750	siCTRL	negative	28852844	4462.31
1751	siCTRL	negative	28901894	3312.44
1752	siCTRL	negative	25141194	4130.02
1753	siCTRL	positive	14716758	8193.24
1754	siCTRL	negative	24931334	5923.58
1755	siCTRL	negative	9962793	2799.54
1756	siCTRL	negative	22763004	2958.12
1757	siCTRL	negative	19125192	2484.65
1758	siCTRL	positive	27483392	8262.42
1759	siCTRL	positive	14568014	6559.31
1760	siCTRL	negative	12257635	3912.79
1761	siCTRL	negative	20524180	3022.93
1762	siCTRL	negative	12051703	3250.51
1763	siCTRL	negative	18608506	3014.48
1764	siCTRL	positive	10455435	14491.5
1765	siCTRL	negative	26033592	4265.72
1766	siCTRL	negative	14415451	5700.94
1767	siCTRL	positive	13593038	25560.5
1768	siCTRL	negative	29149272	3654.48
1769	siCTRL	positive	24252484	6572.55
1770	siCTRL	negative	28823168	5080.66
1771	siCTRL	negative	13983521	4537.71
1772	siCTRL	positive	13058136	30620.4
1773	siCTRL	negative	21683602	5275.82
1774	siCTRL	negative	17729564	3369.22
1775	siCTRL	positive	14055765	6661.89
1776	siCTRL	positive	29529854	9285.02
1777	siCTRL	negative	14075770	3802.33
1778	siCTRL	positive	14623185	8687.46
1779	siCTRL	negative	14110727	4903.49
1780	siCTRL	positive	14235963	12374
1781	siCTRL	positive	13818378	7183.63
1782	siCTRL	positive	14799641	9927.69
1783	siCTRL	negative	14146685	4695.9
1784	siCTRL	negative	16108224	4641.32
1785	siCTRL	negative	22037050	4368.28
1786	siCTRL	negative	14031695	4897.33
1787	siCTRL	negative	23650292	4079.61
1788	siCTRL	positive	15900258	6460
1789	siCTRL	negative	14266718	4184.51
1790	siCTRL	negative	15449703	3094.9
1791	siCTRL	positive	14499101	14795.8
1792	siCTRL	negative	14233351	4097.88
1793	siCTRL	positive	13795755	20134.6
1794	siCTRL	negative	17316078	3666.35
1795	siCTRL	negative	23406818	3919.96
1796	siCTRL	positive	14637146	6997.66
1797	siCTRL	negative	14545040	3883.9
1798	siCTRL	positive	14154582	7251.78
1799	siCTRL	negative	15497697	3427.15
1800	siCTRL	negative	14015420	4584.88
1801	siCTRL	positive	29362658	18913.8
1802	siCTRL	negative	25413388	3480.96
1803	siCTRL	negative	14172053	5543.41
1804	siCTRL	positive	14559374	10494
1805	siCTRL	positive	12748246	9878.76
1806	siCTRL	positive	23750494	7229.59
1807	siCTRL	negative	17167476	2272.51
1808	siCTRL	negative	12121937	5393.27
1809	siCTRL	negative	22888616	3967.85
1810	siCTRL	negative	14204558	6103.78
1811	siCTRL	negative	17779212	3934.59
1812	siCTRL	positive	29554550	13423.3
1813	siCTRL	positive	29827328	9224.1
1814	siCTRL	positive	14063705	9500.18
1815	siCTRL	negative	24960778	5946.25
1816	siCTRL	positive	14372879	11401.6
1817	siCTRL	positive	14114870	9620.33
1818	siCTRL	negative	41154380	3608.99
1819	siCTRL	positive	12601555	10070.6
1820	siCTRL	positive	14747109	8973.8
1821	siCTRL	negative	13975710	4822.47
1822	siCTRL	negative	23212238	5243.04
1823	siCTRL	negative	23759708	4714.47
1824	siCTRL	negative	19851860	3768.95
1825	siCTRL	negative	25335330	4913.45
1826	siCTRL	negative	20253036	4155.4
1827	siCTRL	negative	14633551	5684.62
1828	siCTRL	positive	14922270	14011.9
1829	siCTRL	positive	14433399	25092.3
1830	siCTRL	positive	14605552	7124.59
1831	siCTRL	positive	13457192	8553.38
1832	siCTRL	positive	14948145	9284.98
1833	siCTRL	positive	14936263	9544.54
1834	siCTRL	negative	14586864	5758.56
1835	siCTRL	negative	13128851	6000.18
1836	siCTRL	negative	14838661	5622.5
1837	siCTRL	positive	14595784	17171.8
1838	siCTRL	negative	26144356	3455.94
1839	siCTRL	positive	29111032	7586.59
1840	siCTRL	negative	25975436	5625.64
1841	siCTRL	positive	15156533	8711.52
1842	siCTRL	negative	13402363	4235.24
1843	siCTRL	positive	12878229	10756
1844	siCTRL	positive	15974179	7308.52
1845	siCTRL	positive	13686760	7523.84
1846	siCTRL	negative	17762070	5939.88
1847	siCTRL	positive	13799327	31126.8
1848	siCTRL	negative	16670407	4135.06
1849	siCTRL	positive	15480277	15771.5
1850	siCTRL	negative	23301024	3954.88
1851	siCTRL	positive	29601342	20341.9
1852	siCTRL	positive	13766500	10071.1
1853	siCTRL	negative	13785490	5931.92
1854	siCTRL	negative	18833330	5347.3
1855	siCTRL	negative	19845178	5225.31
1856	siCTRL	negative	21644610	3077.41
1857	siCTRL	positive	14449365	9327.88
1858	siCTRL	negative	14162384	5047.13
1859	siCTRL	negative	16124306	4684.54
1860	siCTRL	negative	20526594	6012.22
1861	siCTRL	positive	14475566	10935.6
1862	siCTRL	positive	14135659	6978.63
1863	siCTRL	negative	26017868	5140.41
1864	siCTRL	positive	14143554	9615.44
1865	siCTRL	negative	18415580	4571.85
1866	siCTRL	positive	13156602	13434.1
1867	siCTRL	negative	28781208	6174.87
1868	siCTRL	negative	22535116	4934.2
1869	siCTRL	negative	19197856	3763.74
1870	siCTRL	positive	13563593	8337.32
1871	siCTRL	positive	14142549	10556.3
1872	siCTRL	positive	14145010	9386.2
1873	siCTRL	negative	24427012	5719.23
1874	siCTRL	positive	14162036	8019.85
1875	siCTRL	positive	12591450	16505.8
1876	siCTRL	negative	29753098	4795.25
1877	siCTRL	positive	14255451	9713.24
1878	siCTRL	positive	29769550	8362.4
1879	siCTRL	positive	14784432	6769.62
1880	siCTRL	positive	14331683	9426.1
1881	siCTRL	negative	20676754	4573.79
1882	siCTRL	positive	13968356	10461.6
1883	siCTRL	negative	18079048	4350.59
1884	siCTRL	negative	14391253	6203.78
1885	siCTRL	positive	14039603	9073.45
1886	siCTRL	negative	18313856	4866.88
1887	siCTRL	positive	14150949	6834.34
1888	siCTRL	positive	28718298	10622.1
1889	siCTRL	negative	16019068	4364.94
1890	siCTRL	positive	14045045	6809.45
1891	siCTRL	negative	22152330	4913.91
1892	siCTRL	negative	17888820	5151.15
1893	siCTRL	positive	13902969	7984.84
1894	siCTRL	positive	14126990	11057
1895	siCTRL	positive	13868437	6756.84
1896	siCTRL	positive	14150427	9483.15
1897	siCTRL	negative	21045796	4551.2
1898	siCTRL	negative	24773332	4317.3
1899	siCTRL	positive	13572415	13405.7
1900	siCTRL	positive	28574790	12873.8
1901	siCTRL	negative	27039014	5912.75
1902	siCTRL	positive	52713552	9730.76
1903	siCTRL	negative	49340056	5745.27
1904	siCTRL	negative	23371524	3624.75
1905	siCTRL	positive	14757871	6924.15
1906	siCTRL	negative	23961878	4531.91
1907	siCTRL	negative	52248584	3188.37
1908	siCTRL	negative	54249752	5569.7
1909	siCTRL	positive	26510802	58644.3
1910	siCTRL	negative	21359740	3593.79
1911	siCTRL	positive	29347818	7948.5
1912	siCTRL	negative	24350292	3417.96
1913	siCTRL	positive	30404766	10271.6
1914	siCTRL	positive	26333130	6549.97
1915	siCTRL	negative	12992057	5191.7
1916	siCTRL	positive	15138173	6741.8
1917	siCTRL	negative	26547742	3109.16
1918	siCTRL	negative	25540618	4871.57
1919	siCTRL	positive	29212450	8079.64
1920	siCTRL	positive	13793470	7420.82
1921	siCTRL	negative	16095513	4511.99
1922	siCTRL	positive	14069171	6837.4
1923	siCTRL	positive	14467455	7267.93
1924	siCTRL	negative	22283264	4056.22
1925	siCTRL	negative	11584698	3159.77
1926	siCTRL	positive	13991678	7833.82
1927	siCTRL	positive	14117744	43247
1928	siCTRL	positive	14411023	7783.34
1929	siCTRL	positive	14410476	8982.21
1930	siCTRL	positive	12730450	6426.8
1931	siCTRL	positive	14205552	6595.92
1932	siCTRL	negative	21776438	4825.71
1933	siCTRL	positive	14323115	13867.3
1934	siCTRL	negative	15638475	4247.82
1935	siCTRL	positive	14555169	7205.79
1936	siCTRL	positive	13827803	7710.82
1937	siCTRL	negative	17565620	5197.85
1938	siCTRL	positive	16235626	7183.24
1939	siCTRL	positive	14297512	9863.01
1940	siCTRL	positive	14186517	10739.8
1941	siCTRL	negative	15336151	5009.02
1942	siCTRL	negative	26493980	5437.05
1943	siCTRL	negative	16135129	4477.94
1944	siCTRL	negative	28081046	5723.42
1945	siCTRL	negative	21235374	3070.05
1946	siCTRL	negative	14927286	5516.59
1947	siCTRL	negative	13728288	3745.26
1948	siCTRL	positive	26769952	6489.23
1949	siCTRL	positive	13396793	9062.76
1950	siCTRL	negative	23770752	3260.47
1951	siCTRL	positive	28267892	7721.28
1952	siCTRL	positive	15039761	6580.98
1953	siCTRL	positive	12538155	6438.65
1954	siCTRL	negative	20092880	3912.39
1955	siCTRL	positive	29450578	7285.88
1956	siCTRL	negative	13898310	1767.32
1957	siCTRL	negative	15718327	1473.46
1958	siCTRL	positive	13532686	10776.2
1959	siCTRL	positive	15614487	7056.63
1960	siCTRL	positive	13485271	27175.1
1961	siCTRL	negative	13142822	5422.48
1962	siCTRL	positive	13599169	9540.15
1963	siCTRL	positive	26080720	9674.62
1964	siCTRL	positive	14071422	9713.93
1965	siCTRL	positive	40925460	7714.18
1966	siCTRL	positive	13967717	9593.18
1967	siCTRL	negative	21307344	3571.85
1968	siCTRL	positive	13328589	6980.25
1969	siCTRL	negative	14847779	5152.43
1970	siCTRL	negative	14281762	3696.53
1971	siCTRL	positive	28329696	6580.25
1972	siCTRL	positive	13538461	9028.49
1973	siCTRL	positive	13878688	11320.2
1974	siCTRL	positive	14154865	7839.33
1975	siCTRL	positive	13773172	9150.88
1976	siCTRL	negative	19114726	4636.21
1977	siCTRL	positive	13868056	9315.72
1978	siCTRL	negative	19154676	2272.68
1979	siCTRL	negative	14386547	2861.45
1980	siCTRL	positive	28784432	9018.21
1981	siCTRL	negative	14783665	4242.46
1982	siCTRL	negative	20526260	2625.86
1983	siCTRL	negative	20521620	2942.44
1984	siCTRL	negative	27777290	3113.06
1985	siCTRL	negative	27118672	3518.39
1986	siCTRL	positive	13994784	7392.83
1987	siCTRL	negative	15339634	4453.51
1988	siCTRL	positive	28651184	7511.11
1989	siCTRL	negative	23847658	3572.55
1990	siCTRL	negative	21819558	2409.91
1991	siCTRL	negative	14091635	4671.82
1992	siCTRL	positive	27932898	6458.83
1993	siCTRL	negative	25944396	3792.75
1994	siCTRL	negative	16055553	3589.02
1995	siCTRL	positive	29153156	8757.49
1996	siCTRL	positive	15731346	8281.81
1997	siCTRL	negative	18960800	5614.67
1998	siCTRL	negative	16968436	3381.64
[truncated: 13,337 more rows]

## Sheet: Supplementary Fig 1.h
	cyclin D1 negative cells (%)	cyclin D1 positive cells (%)
siCTRL	58.0057	41.9943
siAMBRA1	15.842	84.158
siDCAF12	63.3586	36.6414

## Sheet: Supplementary Fig 1.i
	relative DCAF12 mRNA level
	DCAF12 primer pair #1			DCAF12 primer pair #2
treatment	Technical replicate #1	Technical replicate #2	Technical replicate #3	Technical replicate #1	Technical replicate #2	Technical replicate #3
siCTRL	1	1	1	1	1	1
siDCAF12 #1	0.091	0.082	0.089	0.04	0.038	0.041
siDCAF12 #2	0.08	0.076	0.082	0.079	0.08	0.088

## Sheet: Supplementary Fig 1.j
	relative MCMBP mRNA level
	MCMBP primer pair #1			MCMBP primer pair #2
treatment	Technical replicate #1	Technical replicate #2	Technical replicate #3	Technical replicate #1	Technical replicate #2	Technical replicate #3
siCTRL	1	1	1	1	1	1
siDCAF12 #1	1	0.933	1.014	1.11	1.007	1.149
siDCAF12 #2	0.908	0.871	0.933	0.908	0.824	0.94
