# Supplementary material for: CRL4DCAF12 regulation of MCMBP ensures optimal licensing of DNA replication
Source: Nat Commun. 2025 Oct 27;16:9391. doi: 10.1038/s41467-025-64258-5 (PMC12559739; doi:10.1038/s41467-025-64258-5)
Supplement: Supplementary file 4 — Source Data [file 41467_2025_64258_MOESM4_ESM.zip › Yadav_Abdirov_et_al_Source data_02092025/Source data_Supplementary_Fig.3.xlsx]

## Sheet: Supplementary Fig 3.a
Object ID	siRNA treatment	Total Intensity DAPI	Mean Intensity A568 (MCMBP)	Rand(1)
13335	siCTRL	422205	126.828	0.506659
13336	siCTRL	508111	165.772	0.549313		Acquisition settings:
13337	siCTRL	339148	187.368	0.289239		Excitation Filter	Emission Filter	Intensity (%)	Exposure time (ms)	Objective
13338	siCTRL	250710	102.789	0.825746		DAPI 377/50	DAPI 440	100	15	UPLSAPO 20x
13339	siCTRL	276494	140.408	0.122649		Cy3 560/25	Cy3 607	100	1000	UPLSAPO 20x
13340	siCTRL	492028	205.592	0.367232
13341	siCTRL	265725	118.602	0.275123
13342	siCTRL	583992	150.598	0.804159
13343	siCTRL	286134	165.941	0.223194
13344	siCTRL	340732	146.574	0.61717
13345	siCTRL	496307	158.149	0.882291
13346	siCTRL	595359	159.85	0.224474
13347	siCTRL	296359	138.257	0.713115
13348	siCTRL	312365	111.592	0.32772
13349	siCTRL	392225	147.189	0.656905
13350	siCTRL	276073	109.015	0.670292
13351	siCTRL	289966	117.041	0.662595
13352	siCTRL	280741	119.321	0.268816
13353	siCTRL	283529	115.033	0.886682
13354	siCTRL	518816	161.948	0.651551
13355	siCTRL	438011	158.776	0.162633
13356	siCTRL	295582	138.725	0.232572
13357	siCTRL	292174	110.132	0.934165
13358	siCTRL	637268	153.619	0.206461
13359	siCTRL	521859	145.966	0.873831
13360	siCTRL	588098	170.441	0.39347
13361	siCTRL	693165	152.518	0.504749
13362	siCTRL	576175	200.183	0.0387391
13363	siCTRL	509092	180.849	0.214106
13364	siCTRL	343678	161.934	0.455986
13365	siCTRL	741996	153.32	0.707222
13366	siCTRL	309223	138.45	0.548643
13367	siCTRL	282599	92.9137	0.11008
13368	siCTRL	291612	124.347	0.359283
13369	siCTRL	523022	200.151	0.901005
13370	siCTRL	305790	128.994	0.188366
13371	siCTRL	280794	95.7177	0.00717589
13372	siCTRL	577130	229.62	0.624222
13373	siCTRL	638239	191.756	0.412635
13374	siCTRL	598303	116.632	0.676838
13375	siCTRL	594007	184.818	0.34086
13376	siCTRL	391937	183.291	0.923792
13377	siCTRL	497366	226.53	0.0927951
13378	siCTRL	345319	153.609	0.890389
13379	siCTRL	577143	248.522	0.0312101
13380	siCTRL	293173	210.052	0.384191
13381	siCTRL	294223	205.361	0.879115
13382	siCTRL	511478	126.985	0.393374
13383	siCTRL	321514	135.407	0.261504
13384	siCTRL	410972	162.367	0.871174
13385	siCTRL	341489	162.256	0.372448
13386	siCTRL	328291	123.338	0.280511
13387	siCTRL	352190	221.157	0.500028
13388	siCTRL	599159	214.005	0.83926
13389	siCTRL	310219	224.906	0.53672
13390	siCTRL	236013	132.048	0.196483
13391	siCTRL	263748	104.959	0.428458
13392	siCTRL	211275	95.3401	0.272428
13393	siCTRL	517829	181.929	0.179595
13394	siCTRL	406369	190.388	0.881559
13395	siCTRL	457213	189.014	0.219779
13396	siCTRL	463158	95.8115	0.517081
13397	siCTRL	278335	190.434	0.680847
13398	siCTRL	417581	189.509	0.329858
13399	siCTRL	286569	127.062	0.594015
13400	siCTRL	277514	163.49	0.399988
13401	siCTRL	514714	160.321	0.578223
13402	siCTRL	558986	189.762	0.543407
13403	siCTRL	470127	196.263	0.979212
13404	siCTRL	393587	166.818	0.413897
13405	siCTRL	436026	144.334	0.32524
13406	siCTRL	451050	157.997	0.943688
13407	siCTRL	349558	168.902	0.886925
13408	siCTRL	284668	140.348	0.230855
13409	siCTRL	293829	99.0318	0.850082
13410	siCTRL	303838	145.991	0.949396
13411	siCTRL	308980	109.305	0.476834
13412	siCTRL	290302	121.872	0.671232
13413	siCTRL	438305	139.804	0.0644529
13414	siCTRL	407667	141.94	0.0679737
13415	siCTRL	306251	126.156	0.407098
13416	siCTRL	335781	138.138	0.747231
13417	siCTRL	294571	97.6775	0.49468
13418	siCTRL	302423	127.57	0.610687
13419	siCTRL	488172	175.799	0.0699382
13420	siCTRL	303032	130.812	0.0566029
13421	siCTRL	327514	125.626	0.45312
13422	siCTRL	487961	240.137	0.250661
13423	siCTRL	595537	216.881	0.514148
13424	siCTRL	426482	131.488	0.00279194
13425	siCTRL	353713	97.0888	0.0956062
13426	siCTRL	622703	165.42	0.550887
13427	siCTRL	430669	180.59	0.746178
13428	siCTRL	608784	111.457	0.0890469
13429	siCTRL	994744	124.253	0.679401
13430	siCTRL	399616	201.291	0.0555948
13431	siCTRL	385997	164.083	0.294571
13432	siCTRL	303113	144.611	0.327594
13433	siCTRL	469537	201.849	0.220836
13434	siCTRL	308271	170.682	0.302903
13435	siCTRL	412572	205.496	0.20341
13436	siCTRL	299384	107.005	0.346479
13437	siCTRL	299472	104.359	0.00213083
13438	siCTRL	305341	124.697	0.903572
13439	siCTRL	378290	90.1962	0.0302984
13440	siCTRL	516562	169.563	0.40545
13441	siCTRL	300663	137.118	0.240352
13442	siCTRL	300969	135.663	0.3601
13443	siCTRL	296824	130.764	0.781343
13444	siCTRL	393645	209.369	0.726153
13445	siCTRL	571138	167.579	0.082913
13446	siCTRL	587802	143.245	0.514552
13447	siCTRL	477140	219.767	0.27441
13448	siCTRL	375626	115.303	0.175776
13449	siCTRL	237218	105.29	0.743889
13450	siCTRL	395745	110.661	0.149918
13451	siCTRL	254009	148.402	0.718669
13452	siCTRL	556305	78.0808	0.0912629
13453	siCTRL	584205	209.924	0.653016
13454	siCTRL	247230	153.702	0.685277
13455	siCTRL	360247	134.081	0.363922
13456	siCTRL	268918	92.7742	0.937955
13457	siCTRL	538023	195.968	0.217632
13458	siCTRL	275522	117.484	0.297921
13459	siCTRL	290704	148.322	0.246863
13460	siCTRL	582812	186.145	0.733259
13461	siCTRL	294294	94.4605	0.138063
13462	siCTRL	525711	123.006	0.483885
13463	siCTRL	554103	165.511	0.297153
13464	siCTRL	295999	142.537	0.524009
13465	siCTRL	280495	129.469	0.140525
13466	siCTRL	325907	115.706	0.834042
13467	siCTRL	303363	121.612	0.922526
13468	siCTRL	308202	112.154	0.552845
13469	siCTRL	598405	150.768	0.98
13470	siCTRL	514698	141.569	0.969048
13471	siCTRL	334662	116.271	0.73062
13472	siCTRL	284410	146.229	0.0799957
13473	siCTRL	297482	144.314	0.159453
13474	siCTRL	340665	138.159	0.471042
13475	siCTRL	309232	90.4765	0.914053
13476	siCTRL	305690	109.149	0.0859682
13477	siCTRL	356179	166.118	0.95646
13478	siCTRL	1148615	209.297	0.952447
13479	siCTRL	299738	169.303	0.71755
13480	siCTRL	358560	209.789	0.119803
13481	siCTRL	274678	148.602	0.780576
13482	siCTRL	244662	102.287	0.888765
13483	siCTRL	306254	109.535	0.892645
13484	siCTRL	572476	166.819	0.801112
13485	siCTRL	273844	156.209	0.857563
13486	siCTRL	292511	131.989	0.639143
13487	siCTRL	263396	93.2305	0.644516
13488	siCTRL	305977	110.443	0.13407
13489	siCTRL	315890	122.078	0.557078
13490	siCTRL	280318	131.19	0.434179
13491	siCTRL	388100	177.86	0.259086
13492	siCTRL	267745	103.371	0.766008
13493	siCTRL	287527	145.717	0.425563
13494	siCTRL	319688	121.641	0.763558
13495	siCTRL	289681	144.875	0.986202
13496	siCTRL	618638	158.974	0.455969
13497	siCTRL	344880	144.74	0.456374
13498	siCTRL	338713	182.371	0.862013
13499	siCTRL	521691	91.7929	0.140106
13500	siCTRL	237359	92.7188	0.804436
13501	siCTRL	506045	91.683	0.462001
13502	siCTRL	579404	173.922	0.84944
13503	siCTRL	279263	118.131	0.289649
13504	siCTRL	281335	97.3392	0.320902
13505	siCTRL	449236	102.221	0.390395
13506	siCTRL	324400	144.381	0.153962
13507	siCTRL	490173	152.187	0.50805
13508	siCTRL	547513	176.869	0.499679
13509	siCTRL	235064	102.96	0.520994
13510	siCTRL	294472	142.373	0.588626
13511	siCTRL	505081	243.024	0.352184
13512	siCTRL	464912	167.799	0.336913
13513	siCTRL	283821	157.538	0.773387
13514	siCTRL	335211	118.408	0.930013
13515	siCTRL	435958	137.21	0.726358
13516	siCTRL	228717	80.5317	0.0941815
13517	siCTRL	408524	215.187	0.535246
13518	siCTRL	323821	119.201	0.924349
13519	siCTRL	243611	84.8705	0.498335
13520	siCTRL	454207	157.03	0.72303
13521	siCTRL	507144	147.71	0.522582
13522	siCTRL	285564	106.05	0.337129
13523	siCTRL	477614	118.457	0.418701
13524	siCTRL	294321	133.95	0.257412
13525	siCTRL	355389	158.67	0.692279
13526	siCTRL	291383	122.416	0.214202
13527	siCTRL	280984	125.658	0.710805
13528	siCTRL	278223	122.815	0.275005
13529	siCTRL	291398	98.9618	0.450335
13530	siCTRL	304225	170.145	0.454875
13531	siCTRL	306969	187.905	0.538254
13532	siCTRL	283804	131.277	0.213138
13533	siCTRL	318109	194.225	0.492408
13534	siCTRL	556218	241.324	0.937496
13535	siCTRL	292086	120.245	0.676356
13536	siCTRL	272844	101.773	0.699518
13537	siCTRL	615783	198.204	0.141513
13538	siCTRL	259619	139.561	0.368905
13539	siCTRL	284856	108.765	0.74339
13540	siCTRL	524444	193.148	0.812945
13541	siCTRL	302687	146.166	0.774463
13542	siCTRL	638827	161.128	0.472479
13543	siCTRL	287710	154.167	0.74036
13544	siCTRL	591388	178.395	0.875862
13545	siCTRL	264692	181.326	0.155088
13546	siCTRL	271479	129.075	0.821324
13547	siCTRL	300481	112.73	0.653521
13548	siCTRL	619943	162.25	0.324723
13549	siCTRL	441800	140.601	0.768161
13550	siCTRL	290478	109.636	0.793617
13551	siCTRL	294807	131.578	0.807613
13552	siCTRL	318593	132.928	0.0257568
13553	siCTRL	367175	120.89	0.691158
13554	siCTRL	416142	148.504	0.822917
13555	siCTRL	403299	137.302	0.501419
13556	siCTRL	303065	111.536	0.18775
13557	siCTRL	680401	159.357	0.782636
13558	siCTRL	582331	127.262	0.36755
13559	siCTRL	302982	129.259	0.836431
13560	siCTRL	241077	117.267	0.784349
13561	siCTRL	483480	176.883	0.38134
13562	siCTRL	314312	121.61	0.519851
13563	siCTRL	328932	111.678	0.817956
13564	siCTRL	578937	153.1	0.957336
13565	siCTRL	331809	104.969	0.474468
13566	siCTRL	580808	204.605	0.704963
13567	siCTRL	313769	120.844	0.064396
13568	siCTRL	307408	153.067	0.464223
13569	siCTRL	353918	130.321	0.788656
13570	siCTRL	370595	258.537	0.502443
13571	siCTRL	309047	146.43	0.907185
13572	siCTRL	581923	182.231	0.767491
13573	siCTRL	634073	222.638	0.333115
13574	siCTRL	269314	102.271	0.105149
13575	siCTRL	533208	106.051	0.0276111
13576	siCTRL	238264	83.4262	0.697461
13577	siCTRL	271285	133.074	0.82461
13578	siCTRL	487756	109.345	0.531584
13579	siCTRL	391419	106.214	0.0858255
13580	siCTRL	258024	113.067	0.407131
13581	siCTRL	272432	166.519	0.517069
13582	siCTRL	267430	132.026	0.270928
13583	siCTRL	495784	213.749	0.743736
13584	siCTRL	248254	106.595	0.032144
13585	siCTRL	280781	129.259	0.810984
13586	siCTRL	445020	185.091	0.0909709
13587	siCTRL	452405	163.754	0.471616
13588	siCTRL	281923	116.99	0.80209
13589	siCTRL	280460	192.049	0.969317
13590	siCTRL	571140	186.29	0.02095
13591	siCTRL	285807	164.645	0.380863
13592	siCTRL	511821	191.29	0.560982
13593	siCTRL	546020	168.976	0.337888
13594	siCTRL	556837	162.336	0.550745
13595	siCTRL	428392	182.693	0.794504
13596	siCTRL	601283	149.068	0.0240737
13597	siCTRL	1187205	192.037	0.55737
13598	siCTRL	402178	187.936	0.0750365
13599	siCTRL	359974	142.263	0.663537
13600	siCTRL	1621648	185.409	0.869804
13601	siCTRL	585513	185.843	0.532538
13602	siCTRL	559163	180.983	0.164725
13603	siCTRL	369966	147.059	0.17315
13604	siCTRL	341378	180.971	0.0278897
13605	siCTRL	297345	119.119	0.663844
13606	siCTRL	640342	182.781	0.944519
13607	siCTRL	524790	210.475	0.00954233
13608	siCTRL	294068	219.553	0.623126
13609	siCTRL	615928	188.657	0.709328
13610	siCTRL	442199	149.082	0.577355
13611	siCTRL	605226	242.816	0.768471
13612	siCTRL	615541	183.853	0.587628
13613	siCTRL	413104	174.148	0.246103
13614	siCTRL	397898	138.043	0.548348
13615	siCTRL	302754	176.169	0.0729832
13616	siCTRL	639454	235.085	0.503953
13617	siCTRL	404795	165.064	0.344226
13618	siCTRL	909551	166.187	0.373791
13619	siCTRL	609713	226.96	0.775822
13620	siCTRL	472529	165.128	0.934797
13621	siCTRL	554338	167.338	0.512275
13622	siCTRL	573936	126.507	0.347474
13623	siCTRL	544927	190.214	0.463193
13624	siCTRL	295969	126.886	0.0595144
13625	siCTRL	346307	123.834	0.490291
13626	siCTRL	284745	128.396	0.922274
13627	siCTRL	553331	111.72	0.952787
13628	siCTRL	498967	148.435	0.881913
13629	siCTRL	437789	194.497	0.238327
13630	siCTRL	279636	102.63	0.333378
13631	siCTRL	799152	191.133	0.874808
13632	siCTRL	419147	213.2	0.451495
13633	siCTRL	373177	212.006	0.844257
13634	siCTRL	280713	134.712	0.237357
13635	siCTRL	545263	171.672	0.519098
13636	siCTRL	314521	119.321	0.430475
13637	siCTRL	297141	118.799	0.505267
13638	siCTRL	263531	126.269	0.0806683
13639	siCTRL	533970	107.396	0.960949
13640	siCTRL	501609	147.701	0.135634
13641	siCTRL	545079	125.681	0.507777
13642	siCTRL	469786	219.643	0.493768
13643	siCTRL	380833	181.573	0.682646
13644	siCTRL	416265	174.578	0.232827
13645	siCTRL	284056	143.917	0.72137
13646	siCTRL	513227	162.209	0.382094
13647	siCTRL	365153	146.813	0.815317
13648	siCTRL	260582	125.293	0.477118
13649	siCTRL	591672	128.472	0.281819
13650	siCTRL	264928	121.323	0.983117
13651	siCTRL	297529	122.965	0.872804
13652	siCTRL	612149	229.516	0.314881
13653	siCTRL	376090	180.467	0.585444
13654	siCTRL	322886	146.238	0.945055
13655	siCTRL	421510	153.108	0.211327
13656	siCTRL	536132	158.562	0.170186
13657	siCTRL	594422	140.443	0.149173
13658	siCTRL	586115	217.241	0.726337
13659	siCTRL	628779	250.432	0.305327
13660	siCTRL	309352	126.045	0.361681
13661	siCTRL	301826	134.706	0.991674
13662	siCTRL	880910	182.09	0.164033
13663	siCTRL	596700	154.355	0.998744
13664	siCTRL	391313	159.136	0.534578
13665	siCTRL	621227	230.547	0.243688
13666	siCTRL	323314	219.249	0.529656
13667	siCTRL	266654	125.373	0.565592
13668	siCTRL	583614	152.349	0.158727
13669	siCTRL	321131	93.804	0.324819
13670	siCTRL	433287	128.741	0.375321
13671	siCTRL	615177	194.16	0.571855
13672	siCTRL	834064	261.572	0.390567
13673	siCTRL	650854	183.149	0.891028
13674	siCTRL	577994	192.119	0.925669
13675	siCTRL	807669	157.772	0.142597
13676	siCTRL	274456	111.997	0.519931
13677	siCTRL	543214	138.568	0.349839
13678	siCTRL	286659	110.095	0.0472216
13679	siCTRL	495403	200.829	0.779111
13680	siCTRL	468762	112.055	0.68015
13681	siCTRL	519734	184.643	0.0802903
13682	siCTRL	574673	215.543	0.348046
13683	siCTRL	283544	155.842	0.680236
13684	siCTRL	263348	93.844	0.53802
13685	siCTRL	300292	156.674	0.879029
13686	siCTRL	613465	149.737	0.333107
13687	siCTRL	526355	177.01	0.401616
13688	siCTRL	560207	125.755	0.928443
13689	siCTRL	495934	281.17	0.49925
13690	siCTRL	270226	108.399	0.338733
13691	siCTRL	459106	106.212	0.775505
13692	siCTRL	400503	168.402	0.985072
13693	siCTRL	271139	137.798	0.456432
13694	siCTRL	556813	119.97	0.527176
13695	siCTRL	587591	163.403	0.133103
13696	siCTRL	380238	115.105	0.390397
13697	siCTRL	275767	110.827	0.894936
13698	siCTRL	401209	161.543	0.655879
13699	siCTRL	570001	118.189	0.685531
13700	siCTRL	533669	200.793	0.103356
13701	siCTRL	323950	221.255	0.228715
13702	siCTRL	574187	129.191	0.36518
13703	siCTRL	364285	165.692	0.245509
13704	siCTRL	355657	119.878	0.214103
13705	siCTRL	436863	205.684	0.770605
13706	siCTRL	391413	205.135	0.616188
13707	siCTRL	320374	131.132	0.981047
13708	siCTRL	487700	217.745	0.312233
13709	siCTRL	376892	133.483	0.775854
13710	siCTRL	593433	108.173	0.241216
13711	siCTRL	334164	155.35	0.855813
13712	siCTRL	566435	210.426	0.331901
13713	siCTRL	341328	143.956	0.388861
13714	siCTRL	453188	139.595	0.308623
13715	siCTRL	414444	228.71	0.544573
13716	siCTRL	272969	168.393	0.340447
13717	siCTRL	547544	185.555	0.362616
13718	siCTRL	307175	139.514	0.867125
13719	siCTRL	300447	125.278	0.119561
13720	siCTRL	346194	126.407	0.244696
13721	siCTRL	530414	156.845	0.646331
13722	siCTRL	295898	95.5929	0.092421
13723	siCTRL	318999	119.911	0.719209
13724	siCTRL	605605	277.982	0.0345881
13725	siCTRL	302376	133.413	0.599068
13726	siCTRL	457456	121.629	0.882092
13727	siCTRL	319046	124.716	0.072396
13728	siCTRL	524777	148.73	0.865415
13729	siCTRL	847403	208.377	0.790987
13730	siCTRL	295561	113.568	0.638643
13731	siCTRL	304748	175.234	0.327997
13732	siCTRL	501989	172.298	0.657706
13733	siCTRL	518793	134.341	0.00935272
13734	siCTRL	1339929	138.862	0.726385
13735	siCTRL	304529	154.143	0.615193
13736	siCTRL	593268	218.694	0.350169
13737	siCTRL	587077	143.327	0.806224
13738	siCTRL	287416	117.059	0.523412
13739	siCTRL	283992	115.774	0.71792
13740	siCTRL	287671	127.436	0.342275
13741	siCTRL	588354	126.289	0.0229273
13742	siCTRL	341758	162.104	0.64374
13743	siCTRL	280515	124.683	0.435476
13744	siCTRL	611396	198.49	0.401347
13745	siCTRL	307983	161.665	0.47717
13746	siCTRL	282728	138.074	0.463966
13747	siCTRL	359486	126.438	0.681472
13748	siCTRL	440275	137.287	0.424005
13749	siCTRL	352870	172.468	0.125906
13750	siCTRL	337506	175.245	0.0394932
13751	siCTRL	280365	103.545	0.299107
13752	siCTRL	317332	123.889	0.0391027
13753	siCTRL	275784	140.087	0.870588
13754	siCTRL	491276	139.101	0.871816
13755	siCTRL	337041	164.789	0.691691
13756	siCTRL	284231	96.388	0.618418
13757	siCTRL	324670	140.391	0.760732
13758	siCTRL	446410	129.701	0.818606
13759	siCTRL	491033	198.21	0.0907095
13760	siCTRL	317762	131.821	0.0657798
13761	siCTRL	275061	160.81	0.584988
13762	siCTRL	247458	98.9406	0.635898
13763	siCTRL	349548	142.105	0.1193
13764	siCTRL	384975	150.097	0.286119
13765	siCTRL	349419	99.4725	0.07752
13766	siCTRL	484218	149.386	0.163205
13767	siCTRL	242710	109.505	0.726547
13768	siCTRL	488110	144.02	0.286302
13769	siCTRL	391988	203.041	0.799184
13770	siCTRL	260972	97.7523	0.188674
13771	siCTRL	268645	163.695	0.272593
13772	siCTRL	510426	190.263	0.209523
13773	siCTRL	557816	142.999	0.418753
13774	siCTRL	426716	165.204	0.428394
13775	siCTRL	243977	124.055	0.564799
13776	siCTRL	518811	254.851	0.931194
13777	siCTRL	508906	266.641	0.0927709
13778	siCTRL	271057	114.479	0.804157
13779	siCTRL	259501	99.2591	0.41338
13780	siCTRL	455584	117.225	0.602915
13781	siCTRL	329188	143.052	0.817071
13782	siCTRL	584134	266.374	0.10694
13783	siCTRL	569263	259.888	0.284757
13784	siCTRL	385751	107.361	0.391042
13785	siCTRL	356159	94.2387	0.443582
13786	siCTRL	278547	117.592	0.314766
13787	siCTRL	265602	106.181	0.108602
13788	siCTRL	255927	101.564	0.0423315
13789	siCTRL	266638	94.2553	0.210157
13790	siCTRL	522820	130.086	0.282427
13791	siCTRL	226246	101.713	0.64815
13792	siCTRL	271553	108.643	0.42536
13793	siCTRL	581206	154.072	0.80958
13794	siCTRL	869571	198.673	0.949554
13795	siCTRL	246399	111.417	0.285754
13796	siCTRL	599820	163.989	0.910092
13797	siCTRL	273986	118.871	0.875375
13798	siCTRL	264963	105.408	0.666851
13799	siCTRL	764074	162.423	0.8254
13800	siCTRL	666781	115.563	0.677557
13801	siCTRL	280555	94.5744	0.309374
13802	siCTRL	521073	166.634	0.903599
13803	siCTRL	306058	126.106	0.320598
13804	siCTRL	280824	123.71	0.677109
13805	siCTRL	613726	162.198	0.194682
13806	siCTRL	374950	150.553	0.255334
13807	siCTRL	529096	235.973	0.301588
13808	siCTRL	263984	104.767	0.394433
13809	siCTRL	279476	124.309	0.249618
13810	siCTRL	508728	123.248	0.107308
13811	siCTRL	567223	169.289	0.771298
13812	siCTRL	234179	105.571	0.654904
13813	siCTRL	304544	120.581	0.576545
13814	siCTRL	290529	88.4259	0.813962
13815	siCTRL	261069	94.6936	0.0273735
13816	siCTRL	587207	128.967	0.955085
13817	siCTRL	611581	170.132	0.5994
13818	siCTRL	295201	160.897	0.794864
13819	siCTRL	286556	146.181	0.890157
13820	siCTRL	578170	135.668	0.291113
13821	siCTRL	603417	188.593	0.972812
13822	siCTRL	363753	136.064	0.965185
13823	siCTRL	513930	164.532	0.122182
13824	siCTRL	430029	130.352	0.957384
13825	siCTRL	802899	113.058	0.942544
13826	siCTRL	244103	91.2275	0.278491
13827	siCTRL	272754	143.035	0.959553
13828	siCTRL	284310	100.859	0.712025
13829	siCTRL	275935	158.733	0.495276
13830	siCTRL	306932	156.243	0.570674
13831	siCTRL	280789	123.752	0.854273
13832	siCTRL	390554	125.604	0.488811
13833	siCTRL	589052	224.301	0.885734
13834	siCTRL	383066	161.679	0.30149
13835	siCTRL	282749	158.689	0.353438
13836	siCTRL	308738	225.526	0.157031
13837	siCTRL	301234	105.847	0.898581
13838	siCTRL	570213	200.948	0.363741
13839	siCTRL	577632	94.8279	0.326028
13840	siCTRL	920686	189.761	0.694026
13841	siCTRL	362564	132.616	0.568254
13842	siCTRL	294174	168.924	0.450644
13843	siCTRL	684747	141.435	0.598693
13844	siCTRL	385393	92.134	0.00872979
13845	siCTRL	278443	170.089	0.180915
13846	siCTRL	339699	93.8108	0.719989
13847	siCTRL	537146	206.34	0.776488
13848	siCTRL	301970	124.159	0.787052
13849	siCTRL	240217	117.187	0.766448
13850	siCTRL	419551	175.726	0.0559751
13851	siCTRL	485351	231.51	0.86622
13852	siCTRL	261246	109.308	0.836454
13853	siCTRL	555539	132.018	0.163389
13854	siCTRL	265414	95.7789	0.683309
13855	siCTRL	348495	179.71	0.602879
13856	siCTRL	484995	168.568	0.590317
13857	siCTRL	525182	128.593	0.266844
13858	siCTRL	238588	127.573	0.789042
13859	siCTRL	346726	162.946	0.618144
13860	siCTRL	345078	148.789	0.0494242
13861	siCTRL	274018	135.715	0.634451
13862	siCTRL	316217	149.116	0.893053
13863	siCTRL	414976	185.356	0.216869
13864	siCTRL	609400	202.575	0.987506
13865	siCTRL	539264	130.671	0.666838
13866	siCTRL	255367	135.385	0.235276
13867	siCTRL	411899	144.237	0.000903983
13868	siCTRL	599809	116.008	0.285897
13869	siCTRL	1152726	274.072	0.702273
13870	siCTRL	422245	140.581	0.998583
13871	siCTRL	345777	147.271	0.419229
13872	siCTRL	584462	168.656	0.784219
13873	siCTRL	407877	160.08	0.85366
13874	siCTRL	318122	106.422	0.71451
13875	siCTRL	340001	120.836	0.717162
13876	siCTRL	287895	160.639	0.226699
13877	siCTRL	610557	248.923	0.795044
13878	siCTRL	429128	150.174	0.647983
13879	siCTRL	983643	227.248	0.288144
13880	siCTRL	582110	166.158	0.901724
13881	siCTRL	264324	108.632	0.854145
13882	siCTRL	246376	123.544	0.668388
13883	siCTRL	411963	117.122	0.414112
13884	siCTRL	548811	155.546	0.832765
13885	siCTRL	527357	213.666	0.974781
13886	siCTRL	1109804	259.495	0.114008
13887	siCTRL	304036	207.308	0.770508
13888	siCTRL	350910	134.458	0.475025
13889	siCTRL	253335	120.563	0.97903
13890	siCTRL	573137	150.732	0.564792
13891	siCTRL	928788	152.954	0.750228
13892	siCTRL	292285	120.894	0.806074
13893	siCTRL	261848	119.711	0.266636
13894	siCTRL	322649	133.138	0.93794
13895	siCTRL	288857	183.743	0.654192
13896	siCTRL	300721	140.836	0.769725
13897	siCTRL	482035	153.446	0.518872
13898	siCTRL	394641	129.79	0.00993751
13899	siCTRL	333325	193.865	0.017567
13900	siCTRL	551358	144.95	0.0375519
13901	siCTRL	416920	161.005	0.92279
13902	siCTRL	400678	142.407	0.803964
13903	siCTRL	489124	198.58	0.0505518
13904	siCTRL	311523	142.012	0.0886813
13905	siCTRL	609923	152.351	0.781102
13906	siCTRL	299249	152.815	0.953111
13907	siCTRL	252376	185.576	0.434636
13908	siCTRL	408816	107.504	0.406398
13909	siCTRL	239594	113.695	0.779077
13910	siCTRL	421163	149.832	0.669156
13911	siCTRL	396257	185.686	0.828777
13912	siCTRL	516120	210.341	0.553868
13913	siCTRL	618666	198.402	0.221473
13914	siCTRL	360980	191.989	0.864459
13915	siCTRL	394061	169.535	0.97278
13916	siCTRL	474159	127.608	0.843271
13917	siCTRL	521967	162.51	0.814342
13918	siCTRL	506668	182.439	0.12523
13919	siCTRL	529827	156.62	0.555778
13920	siCTRL	482105	147.849	0.383611
13921	siCTRL	552189	225.182	0.16559
13922	siCTRL	339619	161.795	0.28735
13923	siCTRL	279023	147.424	0.83253
13924	siCTRL	601045	220.254	0.51943
13925	siCTRL	450071	152.129	0.711598
13926	siCTRL	463759	190.563	0.0485268
13927	siCTRL	314127	176.903	0.609006
13928	siCTRL	450825	162.182	0.527418
13929	siCTRL	310376	163.632	0.089648
13930	siCTRL	231666	114.798	0.447068
13931	siCTRL	246077	115.087	0.244574
13932	siCTRL	254310	155.345	0.930986
13933	siCTRL	257950	107.054	0.316468
13934	siCTRL	462174	136.556	0.247208
13935	siCTRL	256112	107.692	0.00213788
13936	siCTRL	497104	140.314	0.563228
13937	siCTRL	595671	159.634	0.774409
13938	siCTRL	377131	161.733	0.495216
13939	siCTRL	524737	121.966	0.965508
13940	siCTRL	238940	116.584	0.187678
13941	siCTRL	233702	95.4416	0.79776
13942	siCTRL	372066	137.005	0.318872
13943	siCTRL	583489	144.524	0.647315
13944	siCTRL	249152	111.14	0.465137
13945	siCTRL	366281	112.456	0.507669
13946	siCTRL	405688	179.779	0.423296
13947	siCTRL	566484	146.659	0.797551
13948	siCTRL	541839	177.48	0.969418
13949	siCTRL	476807	105.956	0.342094
13950	siCTRL	537320	159.198	0.256614
13951	siCTRL	339673	119.138	0.44197
13952	siCTRL	296254	173.598	0.486905
13953	siCTRL	747069	157.71	0.425159
13954	siCTRL	506225	140.194	0.855089
13955	siCTRL	307046	128.081	0.111806
13956	siCTRL	600051	151.331	0.0232979
13957	siCTRL	437010	158.004	0.344188
13958	siCTRL	273596	97.9276	0.647318
13959	siCTRL	554948	105.584	0.164995
13960	siCTRL	261961	106.249	0.0989501
13961	siCTRL	398623	125.445	0.424141
13962	siCTRL	297044	110.189	0.700896
13963	siCTRL	306040	114.191	0.507796
13964	siCTRL	590109	130.338	0.489011
13965	siCTRL	371765	171.794	0.889153
13966	siCTRL	1237629	178.571	0.5907
13967	siCTRL	325867	104.785	0.661253
13968	siCTRL	268602	74.3385	0.848996
13969	siCTRL	295800	111.607	0.663219
13970	siCTRL	306280	111.588	0.624056
13971	siCTRL	432381	194.207	0.389606
13972	siCTRL	642582	175.679	0.934949
13973	siCTRL	303168	104.33	0.34722
13974	siCTRL	451646	152.889	0.31784
13975	siCTRL	547386	179.572	0.387186
13976	siCTRL	373950	148.037	0.368511
13977	siCTRL	1119978	152.024	0.268866
13978	siCTRL	251469	89.0118	0.949549
13979	siCTRL	294493	93.3203	0.380594
13980	siCTRL	368217	134.273	0.325556
13981	siCTRL	407127	144.832	0.0104337
13982	siCTRL	293066	144.717	0.341737
13983	siCTRL	600060	176.538	0.851608
13984	siCTRL	255250	83.512	0.893456
13985	siCTRL	285349	88.2527	0.574628
13986	siCTRL	584148	125.593	0.22596
13987	siCTRL	344748	159.806	0.847643
13988	siCTRL	393198	137.045	0.40113
13989	siCTRL	464420	152.103	0.133469
13990	siCTRL	276285	109.853	0.393871
13991	siCTRL	279528	142.646	0.233299
13992	siCTRL	289712	137.783	0.420281
13993	siCTRL	578068	302.639	0.995415
13994	siCTRL	541092	138.432	0.0379199
13995	siCTRL	521619	111.196	0.607071
13996	siCTRL	370461	200.411	0.442668
13997	siCTRL	501685	112.975	0.0891148
13998	siCTRL	428067	179.291	0.454621
13999	siCTRL	279688	143.615	0.546041
14000	siCTRL	287720	127.077	0.301626
14001	siCTRL	236902	103.759	0.450719
14002	siCTRL	546701	128.602	0.282364
14003	siCTRL	252151	105.031	0.810019
14004	siCTRL	398481	128.573	0.710454
14005	siCTRL	559397	161.596	0.392838
14006	siCTRL	250008	108.096	0.473578
14007	siCTRL	527027	132.974	0.95139
14008	siCTRL	431384	179.474	0.741984
14009	siCTRL	581196	126.291	0.583823
14010	siCTRL	563974	147.882	0.077903
14011	siCTRL	1179403	149.683	0.377207
14012	siCTRL	259461	120.349	0.659535
14013	siCTRL	856310	145.259	0.738748
14014	siCTRL	293041	122.304	0.534606
14015	siCTRL	581748	145.492	0.510328
14016	siCTRL	489031	212.987	0.272365
14017	siCTRL	290555	129.201	0.977821
14018	siCTRL	261567	118.986	0.691778
14019	siCTRL	274543	106.219	0.914228
14020	siCTRL	273199	97.681	0.813127
14021	siCTRL	312240	148.967	0.726751
14022	siCTRL	584007	198.293	0.726132
14023	siCTRL	304346	126.036	0.922507
14024	siCTRL	308671	132.225	0.268047
14025	siCTRL	364074	179.979	0.298177
14026	siCTRL	537974	158.996	0.53238
14027	siCTRL	330790	188.133	0.612349
14028	siCTRL	314901	174.397	0.258528
14029	siCTRL	905640	185.298	0.0520561
14030	siCTRL	276725	149.179	0.782628
14031	siCTRL	590356	198.634	0.212759
14032	siCTRL	314893	162.022	0.34974
14033	siCTRL	312518	154.659	0.799268
14034	siCTRL	325707	197.474	0.954519
14035	siCTRL	312143	164.615	0.812635
14036	siCTRL	1133918	209.215	0.156266
14037	siCTRL	310909	128.296	0.0560987
14038	siCTRL	607898	151.887	0.546759
14039	siCTRL	353609	166.073	0.407407
14040	siCTRL	297579	140.221	0.964027
14041	siCTRL	536418	189.081	0.560648
14042	siCTRL	612278	265.796	0.650124
14043	siCTRL	304773	155.39	0.987248
14044	siCTRL	417376	125.458	0.978175
14045	siCTRL	597797	192.065	0.359654
14046	siCTRL	362349	133.872	0.0516992
14047	siCTRL	311483	225.094	0.992796
14048	siCTRL	310869	207.879	0.634739
14049	siCTRL	590775	145.834	0.73008
14050	siCTRL	363350	127.579	0.198799
14051	siCTRL	301076	119.588	0.976759
14052	siCTRL	1243082	169.362	0.466297
14053	siCTRL	457525	201.537	0.728819
14054	siCTRL	790014	123.07	0.953742
14055	siCTRL	264024	116.532	0.283683
14056	siCTRL	459156	155.017	0.573898
14057	siCTRL	287545	180.362	0.756691
14058	siCTRL	358575	138.808	0.0810492
14059	siCTRL	446756	192.948	0.107019
14060	siCTRL	355192	170.676	0.700045
14061	siCTRL	371850	164.615	0.229758
14062	siCTRL	342354	156.136	0.108227
14063	siCTRL	485392	167.726	0.916232
14064	siCTRL	263817	106.152	0.783295
14065	siCTRL	497361	191.69	0.727419
14066	siCTRL	277622	149.978	0.412339
14067	siCTRL	322118	127.518	0.454068
14068	siCTRL	247584	105.096	0.119188
14069	siCTRL	248351	87.6119	0.518027
14070	siCTRL	216995	106.493	0.402789
14071	siCTRL	81111	7.23934	0.773167
14072	siCTRL	276615	119.056	0.329353
14073	siCTRL	580458	158.712	0.0508248
14074	siCTRL	448885	164.513	0.603036
14075	siCTRL	251814	125.302	0.422714
14076	siCTRL	499572	133.671	0.706173
14077	siCTRL	514569	165.772	0.158359
14078	siCTRL	281086	167.18	0.176444
14079	siCTRL	390582	137.574	0.687926
14080	siCTRL	723901	118.293	0.361563
14081	siCTRL	283129	144.229	0.698184
14082	siCTRL	585286	130.491	0.800978
14083	siCTRL	574170	247.285	0.0390288
14084	siCTRL	277563	142.99	0.584844
14085	siCTRL	301717	110.849	0.50953
14086	siCTRL	289423	83.4072	0.149964
14087	siCTRL	530294	166.525	0.930728
14088	siCTRL	437428	122.949	0.862343
14089	siCTRL	480658	181.113	0.316676
14090	siCTRL	858894	163.588	0.0701327
14091	siCTRL	286174	134.211	0.844943
14092	siCTRL	303724	96.6373	0.180855
14093	siCTRL	600561	157.544	0.713711
14094	siCTRL	318740	126.827	0.92263
14095	siCTRL	582919	146.895	0.852804
14096	siCTRL	556648	173.15	0.52076
14097	siCTRL	303939	74.5483	0.688108
14098	siCTRL	583578	130.838	0.398923
14099	siCTRL	295264	127.367	0.663261
14100	siCTRL	411256	153.61	0.763684
14101	siCTRL	407694	182.287	0.68612
14102	siCTRL	609326	250.05	0.0583853
14103	siCTRL	473970	156.28	0.922024
14104	siCTRL	283356	131.812	0.920026
14105	siCTRL	499543	202.03	0.964283
14106	siCTRL	325297	183.569	0.388307
14107	siCTRL	369051	196.445	0.583425
14108	siCTRL	243669	112.518	0.0150993
14109	siCTRL	292187	191.687	0.00826243
14110	siCTRL	275144	118.698	0.743071
14111	siCTRL	327746	136.466	0.329653
14112	siCTRL	474919	134.411	0.526361
14113	siCTRL	355675	138.709	0.797799
14114	siCTRL	589884	140.833	0.904432
14115	siCTRL	559210	211.954	0.54863
14116	siCTRL	484610	121.704	0.572275
14117	siCTRL	319193	141.543	0.475768
14118	siCTRL	469643	206.092	0.695669
14119	siCTRL	275637	122.323	0.197716
14120	siCTRL	516577	157.041	0.883706
14121	siCTRL	479019	123.869	0.0720258
14122	siCTRL	239513	121.94	0.184958
14123	siCTRL	240760	114.816	0.647557
14124	siCTRL	280434	134.259	0.112606
14125	siCTRL	543418	196.583	0.133053
14126	siCTRL	420591	161.19	0.554882
14127	siCTRL	227065	96.2005	0.740185
14128	siCTRL	561905	177.527	0.865277
14129	siCTRL	260247	128.723	0.453991
14130	siCTRL	260291	144.026	0.958189
14131	siCTRL	405154	136.296	0.512415
14132	siCTRL	288140	132.482	0.961348
14133	siCTRL	255769	135.035	0.431351
14134	siCTRL	303392	134.2	0.667645
14135	siCTRL	304759	175.881	0.377808
14136	siCTRL	313862	163.648	0.948634
14137	siCTRL	571447	147.584	0.46749
14138	siCTRL	296157	115.057	0.438361
14139	siCTRL	649135	124.532	0.420494
14140	siCTRL	507468	214.602	0.583644
14141	siCTRL	588675	130.566	0.00489177
14142	siCTRL	564414	177.227	0.0766755
14143	siCTRL	576562	149.164	0.14969
14144	siCTRL	581292	137.527	0.926759
14145	siCTRL	303911	160.865	0.621349
14146	siCTRL	505632	157.187	0.727323
14147	siCTRL	624052	251.882	0.894978
14148	siCTRL	583069	147.817	0.538935
14149	siCTRL	564116	74.4203	0.780294
14150	siCTRL	335322	177.518	0.254816
14151	siCTRL	284085	131.85	0.134213
14152	siCTRL	266193	152.16	0.475779
14153	siCTRL	615881	174.061	0.393272
14154	siCTRL	289386	144.995	0.57742
14155	siCTRL	281691	116.131	0.250969
14156	siCTRL	909641	147.504	0.284584
14157	siCTRL	486172	182.126	0.712922
14158	siCTRL	467614	131.995	0.902823
14159	siCTRL	618825	169.614	0.794547
14160	siCTRL	618344	214.805	0.219384
14161	siCTRL	544300	159.33	0.805882
14162	siCTRL	587641	144.55	0.88818
14163	siCTRL	592078	141.571	0.229798
14164	siCTRL	259480	121.588	0.983481
14165	siCTRL	582094	121.028	0.753014
14166	siCTRL	233956	96.8914	0.347319
14167	siCTRL	246755	118.579	0.692265
14168	siCTRL	278705	150.003	0.48266
14169	siCTRL	580317	225.385	0.289434
14170	siCTRL	262371	128.103	0.677509
14171	siCTRL	436385	201.04	0.814328
14172	siCTRL	273216	176.585	0.68887
14173	siCTRL	539727	195.017	0.229446
14174	siCTRL	250864	92.3156	0.817809
14175	siCTRL	456770	103.739	0.802814
14176	siCTRL	283194	167.97	0.810394
14177	siCTRL	282367	130.517	0.38471
14178	siCTRL	255011	107.801	0.386757
14179	siCTRL	235323	109.153	0.592498
14180	siCTRL	243903	113.229	0.074357
14181	siCTRL	445495	172.145	0.476268
14182	siCTRL	497576	171.023	0.353879
14183	siCTRL	556558	161.224	0.387513
14184	siCTRL	565218	194.173	0.266064
14185	siCTRL	506218	125.857	0.818192
14186	siCTRL	538860	163.929	0.883311
14187	siCTRL	281729	156.305	0.460841
14188	siCTRL	251291	121.672	0.362534
14189	siCTRL	476693	120.317	0.303303
14190	siCTRL	288907	131.499	0.455502
14191	siCTRL	598098	142.723	0.603428
14192	siCTRL	566117	155.781	0.136019
14193	siCTRL	483501	145.274	0.395336
14194	siCTRL	556146	160.266	0.437625
14195	siCTRL	294748	117.456	0.912579
14196	siCTRL	257890	119.708	0.927372
14197	siCTRL	300021	172.834	0.887534
14198	siCTRL	560410	167.585	0.494356
14199	siCTRL	458882	220.98	0.62839
14200	siCTRL	704562	188.797	0.479683
14201	siCTRL	599193	177.921	0.784328
14202	siCTRL	369960	197.665	0.00878757
14203	siCTRL	592677	196.466	0.763651
14204	siCTRL	289602	261.53	0.40213
14205	siCTRL	295781	155.268	0.184593
14206	siCTRL	620364	154.512	0.591209
14207	siCTRL	556572	217.564	0.75327
14208	siCTRL	401576	125.523	0.0792147
14209	siCTRL	340676	160.957	0.803853
14210	siCTRL	291522	127.453	0.137324
14211	siCTRL	549567	243.674	0.421983
14212	siCTRL	950723	161.994	0.400126
14213	siCTRL	290718	84.9461	0.768624
14214	siCTRL	613715	162.85	0.294934
14215	siCTRL	421855	169.429	0.543574
14216	siCTRL	288573	127.459	0.095186
14217	siCTRL	406694	135.226	0.364423
14218	siCTRL	269495	103.783	0.457087
14219	siCTRL	295733	154.294	0.751183
14220	siCTRL	296238	154.994	0.766182
14221	siCTRL	346842	103.317	0.135375
14222	siCTRL	286261	113.357	0.0656075
14223	siCTRL	596863	170.74	0.336716
14224	siCTRL	305553	150.94	0.174953
14225	siCTRL	296400	135.332	0.651615
14226	siCTRL	356141	109.039	0.896148
14227	siCTRL	970729	152.906	0.111725
14228	siCTRL	336835	185.195	0.590154
14229	siCTRL	417044	149.96	0.386835
14230	siCTRL	271848	120.027	0.31054
14231	siCTRL	422305	181.292	0.190166
14232	siCTRL	697051	199.16	0.16796
14233	siCTRL	275536	145.434	0.419305
14234	siCTRL	502291	149.304	0.816131
14235	siCTRL	533365	163.735	0.223486
14236	siCTRL	722976	164.198	0.323332
14237	siCTRL	273886	104.842	0.857174
14238	siCTRL	564369	196.014	0.277637
14239	siCTRL	523290	214.595	0.250659
14240	siCTRL	395184	136.732	0.407069
14241	siCTRL	289100	140.988	0.590013
14242	siCTRL	351870	108.878	0.500534
14243	siCTRL	305910	72.973	0.963382
14244	siCTRL	541280	152.019	0.0827141
14245	siCTRL	256710	91.8222	0.335794
14246	siCTRL	414096	159.538	0.13498
14247	siCTRL	509245	119.988	0.806885
14248	siCTRL	220918	121.562	0.234217
14249	siCTRL	538421	190.661	0.313056
14250	siCTRL	424887	132.37	0.133849
14251	siCTRL	259063	141.876	0.562475
14252	siCTRL	335236	171.591	0.935644
14253	siCTRL	453178	159.363	0.912805
14254	siCTRL	256231	100.034	0.166096
14255	siCTRL	357705	123.456	0.463863
14256	siCTRL	327686	253.801	0.403379
14257	siCTRL	224401	187.187	0.616403
14258	siCTRL	238803	139.655	0.807731
14259	siCTRL	274205	124.861	0.901864
14260	siCTRL	528899	138.815	0.2391
14261	siCTRL	648791	192.854	0.902296
14262	siCTRL	490558	153.645	0.685114
14263	siCTRL	394019	121.376	0.362582
14264	siCTRL	277952	128.847	0.467912
14265	siCTRL	237324	129.956	0.197558
14266	siCTRL	475230	242.304	0.859295
14267	siCTRL	279067	192.559	0.770967
14268	siCTRL	357518	121.733	0.276064
14269	siCTRL	273391	138.935	0.195604
14270	siCTRL	457460	203.944	0.883951
14271	siCTRL	540659	142.97	0.0526205
14272	siCTRL	481980	160.531	0.000653143
14273	siCTRL	604214	219.091	0.805247
14274	siCTRL	412991	202.371	0.468884
14275	siCTRL	534415	130.046	0.865429
14276	siCTRL	362547	157.099	0.454361
14277	siCTRL	382818	160.23	0.0455533
14278	siCTRL	524471	115.881	0.120385
14279	siCTRL	265024	142.939	0.31145
14280	siCTRL	279205	103.237	0.557176
14281	siCTRL	525337	207.815	0.2631
14282	siCTRL	620806	179.592	0.462972
14283	siCTRL	1009775	289.408	0.140848
14284	siCTRL	570721	132.922	0.211926
14285	siCTRL	548343	186.975	0.504568
14286	siCTRL	462129	137.204	0.611734
14287	siCTRL	380491	158.506	0.351794
14288	siCTRL	517140	152.795	0.934113
14289	siCTRL	591108	186.964	0.803014
14290	siCTRL	540650	151.166	0.0577496
14291	siCTRL	587852	149.724	0.440003
14292	siCTRL	282454	92.9068	0.651953
14293	siCTRL	329275	156.779	0.0954906
14294	siCTRL	322105	147.586	0.593658
14295	siCTRL	307193	122.132	0.234235
14296	siCTRL	441732	122.021	0.0680696
14297	siCTRL	363154	85.6097	0.566909
14298	siCTRL	282085	134.17	0.531155
14299	siCTRL	283911	96.8002	0.898728
14300	siCTRL	293687	129.376	0.326951
14301	siCTRL	537790	151.598	0.797512
14302	siCTRL	292472	115.846	0.367921
14303	siCTRL	292319	127.928	0.744716
14304	siCTRL	508212	197.861	0.737411
14305	siCTRL	291430	127.565	0.692816
14306	siCTRL	391644	202.981	0.417743
14307	siCTRL	567860	204.245	0.700546
14308	siCTRL	266625	128.206	0.658622
14309	siCTRL	569982	173.422	0.455384
14310	siCTRL	279953	112.464	0.805678
14311	siCTRL	567643	200.691	0.208205
14312	siCTRL	453673	129.756	0.708999
14313	siCTRL	282149	120.496	0.732867
14314	siCTRL	457827	162.467	0.8993
14315	siCTRL	258615	150.574	0.637347
14316	siCTRL	265081	167.338	0.667347
14317	siCTRL	277417	107.271	0.50438
14318	siCTRL	266799	83.3784	0.819441
14319	siCTRL	531047	133.19	0.145032
14320	siCTRL	266292	153.071	0.316946
14321	siCTRL	647279	157.388	0.454578
14322	siCTRL	531445	127.099	0.396459
14323	siCTRL	517833	125.521	0.309698
14324	siCTRL	546420	262.009	0.0662372
14325	siCTRL	568330	203.421	0.661166
14326	siCTRL	331164	145.897	0.853789
14327	siCTRL	556748	188.371	0.855996
14328	siCTRL	324930	203.909	0.233428
14329	siCTRL	342812	242.723	0.149081
14330	siCTRL	460352	221.932	0.827723
14331	siCTRL	508665	165.57	0.0120474
14332	siCTRL	594753	156.352	0.896758
14333	siCTRL	483243	227.039	0.0751725
14334	siCTRL	493715	176.421	0.26455
14335	siCTRL	472447	151.537	0.343511
14336	siCTRL	392625	189.962	0.127642
14337	siCTRL	569051	272.152	0.458063
14338	siCTRL	378084	178.354	0.83519
14339	siCTRL	602498	206.981	0.993846
14340	siCTRL	476269	106.906	0.271617
14341	siCTRL	434328	107.801	0.272045
14342	siCTRL	443277	156.903	0.316903
14343	siCTRL	598581	129.673	0.191196
14344	siCTRL	566835	127.139	0.84151
14345	siCTRL	270232	117.364	0.730211
14346	siCTRL	460993	188.856	0.334702
14347	siCTRL	375250	167.125	0.940235
14348	siCTRL	585685	145.7	0.371223
14349	siCTRL	267061	133.545	0.737899
14350	siCTRL	293154	172.78	0.140267
14351	siCTRL	290130	124.012	0.474952
14352	siCTRL	431448	170.674	0.712118
14353	siCTRL	283840	137.121	0.50896
14354	siCTRL	252241	98.6575	0.552611
14355	siCTRL	342902	156.7	0.583531
14356	siCTRL	264486	129.934	0.701151
14357	siCTRL	297902	125.363	0.645759
14358	siCTRL	323529	171.981	0.383337
14359	siCTRL	269125	136.136	0.130274
14360	siCTRL	704252	247.81	0.150831
14361	siCTRL	272258	183.154	0.640466
14362	siCTRL	525551	222.794	0.910034
14363	siCTRL	486294	117.74	0.323693
14364	siCTRL	561045	143.574	0.0389109
14365	siCTRL	263594	134.549	0.0275685
14366	siCTRL	513725	111.093	0.661568
14367	siCTRL	453013	225.458	0.966271
14368	siCTRL	506880	170.03	0.988778
14369	siCTRL	292090	128.021	0.917551
14370	siCTRL	302338	187.937	0.652013
14371	siCTRL	532303	216.137	0.778343
14372	siCTRL	572375	180.266	0.389147
14373	siCTRL	294697	120.241	0.935335
14374	siCTRL	299039	143.03	0.7612
14375	siCTRL	469187	157.09	0.981866
14376	siCTRL	636844	263.071	0.399152
14377	siCTRL	298996	148.561	0.371247
14378	siCTRL	472205	157.347	0.918901
14379	siCTRL	619461	203.677	0.254227
14380	siCTRL	328659	198.622	0.895513
14381	siCTRL	599329	142.874	0.0238226
14382	siCTRL	486047	120.128	0.112372
14383	siCTRL	241588	121.132	0.545802
14384	siCTRL	574427	159.837	0.43046
14385	siCTRL	576250	135.555	0.629074
14386	siCTRL	253746	108.939	0.310654
14387	siCTRL	445854	143.94	0.713222
14388	siCTRL	243992	94.0046	0.42932
14389	siCTRL	331509	253.315	0.544245
14390	siCTRL	297095	169.433	0.501908
14391	siCTRL	288708	152.631	0.0471078
14392	siCTRL	253678	117.904	0.638262
14393	siCTRL	433728	130.722	0.719658
14394	siCTRL	252706	128.469	0.710867
14395	siCTRL	360395	174.054	0.427216
14396	siCTRL	465226	152.164	0.913314
14397	siCTRL	392223	175.184	0.456007
14398	siCTRL	423219	215.627	0.659748
14399	siCTRL	456081	165.387	0.049645
14400	siCTRL	305328	145.219	0.0520664
14401	siCTRL	341517	92.2697	0.0532343
14402	siCTRL	366308	173.699	0.507023
14403	siCTRL	353098	264.721	0.0826975
14404	siCTRL	265292	146.05	0.696638
14405	siCTRL	574580	155.581	0.336083
14406	siCTRL	421374	141.414	0.11412
14407	siCTRL	497791	145.874	0.179257
14408	siCTRL	256235	180.79	0.131464
14409	siCTRL	258314	138.34	0.915403
14410	siCTRL	280980	103.935	0.762457
14411	siCTRL	503797	139.109	0.392355
14412	siCTRL	534451	175.883	0.880122
14413	siCTRL	392586	195.446	0.0205544
14414	siCTRL	271071	87.0382	0.724989
14415	siCTRL	546096	134.124	0.311029
14416	siCTRL	292080	107.665	0.77139
14417	siCTRL	450586	140.714	0.219036
14418	siCTRL	428943	161.355	0.820903
14419	siCTRL	568080	174.701	0.127565
14420	siCTRL	273424	116.904	0.213097
14421	siCTRL	282156	109.612	0.765921
14422	siCTRL	290555	123.742	0.556923
14423	siCTRL	291595	112.076	0.39708
14424	siCTRL	400421	211.88	0.568637
14425	siCTRL	293872	142.944	0.245587
14426	siCTRL	287163	122.15	0.429382
14427	siCTRL	609861	200.22	0.0270698
14428	siCTRL	550431	124.701	0.609772
14429	siCTRL	511330	330.089	0.501387
14430	siCTRL	903700	151.919	0.611378
14431	siCTRL	293872	260.199	0.150398
14432	siCTRL	292116	137.211	0.887344
14433	siCTRL	602839	144.83	0.288708
14434	siCTRL	288453	152.258	0.889984
14435	siCTRL	713026	284.334	0.334324
14436	siCTRL	301530	130.177	0.676447
14437	siCTRL	285394	130.974	0.175675
14438	siCTRL	274943	119.548	0.160202
14439	siCTRL	377529	165.194	0.670109
14440	siCTRL	367151	196.588	0.224865
14441	siCTRL	355894	175.433	0.779655
14442	siCTRL	311153	139.024	0.177006
14443	siCTRL	489508	207.844	0.974013
14444	siCTRL	429330	134.906	0.26048
14445	siCTRL	294125	129.746	0.114813
14446	siCTRL	422619	151.838	0.0849899
14447	siCTRL	348993	223.722	0.749687
14448	siCTRL	311974	149.736	0.55282
14449	siCTRL	271664	123.977	0.0635748
14450	siCTRL	264447	168.967	0.75793
14451	siCTRL	344393	147.613	0.902856
14452	siCTRL	477826	122.855	0.453652
14453	siCTRL	328644	133.396	0.930023
14454	siCTRL	262303	123.935	0.481836
14455	siCTRL	326182	154.228	0.934364
14456	siCTRL	314708	145.651	0.519863
14457	siCTRL	303943	114.205	0.746906
14458	siCTRL	305542	147.843	0.345002
14459	siCTRL	492266	160.033	0.0504284
14460	siCTRL	206272	90.7278	0.501747
14461	siCTRL	548352	174.613	0.930026
14462	siCTRL	273827	192.367	0.733194
14463	siCTRL	457831	130.835	0.510116
14464	siCTRL	277663	116.274	0.0657349
14465	siCTRL	479883	215.323	0.473064
14466	siCTRL	321064	189.314	0.575777
14467	siCTRL	240052	153.978	0.870926
14468	siCTRL	248779	177.815	0.998631
14469	siCTRL	282938	149.14	0.0532955
14470	siCTRL	337454	221.588	0.0399809
14471	siCTRL	539174	200	0.754477
14472	siCTRL	266321	105.804	0.969445
14473	siCTRL	350375	147.706	0.209516
14474	siCTRL	478011	168.039	0.396089
14475	siCTRL	564159	171.183	0.348022
14476	siCTRL	506497	128.814	0.685161
14477	siCTRL	312408	176.666	0.388175
14478	siCTRL	373763	145.842	0.975965
14479	siCTRL	499396	163.247	0.478599
14480	siCTRL	292821	161.025	0.585379
14481	siCTRL	549967	206.949	0.923547
14482	siCTRL	276141	105.459	0.102555
14483	siCTRL	296333	152.493	0.846472
14484	siCTRL	537792	155.455	0.281563
14485	siCTRL	277022	165.441	0.938156
14486	siCTRL	290226	114.451	0.936697
14487	siCTRL	515932	118.477	0.297461
14488	siCTRL	533318	150.244	0.909052
14489	siCTRL	273547	136.19	0.551161
14490	siCTRL	303999	131.578	0.50449
14491	siCTRL	588747	166.712	0.594507
14492	siCTRL	296580	179.742	0.773995
14493	siCTRL	361707	291.629	0.584374
14494	siCTRL	300287	134.143	0.404839
14495	siCTRL	501775	163.251	0.357689
14496	siCTRL	260337	142.06	0.879764
14497	siCTRL	322073	125.789	0.509669
14498	siCTRL	377149	168.951	0.829092
14499	siCTRL	296125	134.829	0.616406
14500	siCTRL	288219	92.7609	0.897718
14501	siCTRL	731231	172.677	0.683464
14502	siCTRL	243484	111.648	0.132218
14503	siCTRL	587270	139.629	0.513373
14504	siCTRL	516645	175.555	0.221816
14505	siCTRL	316369	113.935	0.623087
14506	siCTRL	296593	151.825	0.493887
14507	siCTRL	586592	153.797	0.53922
14508	siCTRL	558954	116.61	0.389829
14509	siCTRL	289736	152.091	0.609327
14510	siCTRL	279850	134.755	0.936938
14511	siCTRL	447601	129.219	0.546557
14512	siCTRL	571613	339.308	0.331989
14513	siCTRL	284987	146.21	0.00644624
14514	siCTRL	589463	313.575	0.149248
14515	siCTRL	278777	114.352	0.0601739
14516	siCTRL	450823	132.261	0.0500934
14517	siCTRL	533209	145.566	0.888359
14518	siCTRL	288924	124.161	0.380642
14519	siCTRL	294516	170.318	0.0826715
14520	siCTRL	264582	137.592	0.0307835
14521	siCTRL	775660	146.841	0.550387
14522	siCTRL	219264	114.007	0.577169
14523	siCTRL	241167	141.183	0.618537
14524	siCTRL	214220	116.635	0.415155
14525	siCTRL	281180	103.356	0.741878
14526	siCTRL	204091	99.4211	0.950095
14527	siCTRL	484458	118.624	0.463144
14528	siCTRL	228050	116.189	0.164601
14529	siCTRL	468698	163.864	0.0494965
14530	siCTRL	343436	118.235	0.41015
14531	siCTRL	408069	201.749	0.964577
14532	siCTRL	996023	131.185	0.609556
14533	siCTRL	297251	167.185	0.151768
14534	siCTRL	267025	124.839	0.164096
14535	siCTRL	265802	127.495	0.659076
14536	siCTRL	266744	107.93	0.572968
14537	siCTRL	278849	186.37	0.811609
14538	siCTRL	337994	171.531	0.0902362
14539	siCTRL	527107	287.641	0.387882
14540	siCTRL	411191	153.624	0.864545
14541	siCTRL	274237	125.533	0.629566
14542	siCTRL	503920	125.85	0.0685618
14543	siCTRL	462064	175.736	0.977164
14544	siCTRL	269894	124.935	0.50659
14545	siCTRL	320475	171.96	0.205116
14546	siCTRL	438512	149.622	0.707143
14547	siCTRL	562181	219.129	0.624922
14548	siCTRL	268968	130.75	0.756035
14549	siCTRL	292559	146.482	0.29997
14550	siCTRL	384805	142.297	0.714738
14551	siCTRL	226139	127.788	0.66614
14552	siCTRL	290068	143.576	0.856094
14553	siCTRL	347272	150.026	0.155541
14554	siCTRL	299216	127.668	0.180587
14555	siCTRL	284745	164.896	0.26628
14556	siCTRL	548697	190.621	0.590405
14557	siCTRL	434130	230.755	0.0503283
14558	siCTRL	399886	184.502	0.828941
14559	siCTRL	236662	150.055	0.879299
14560	siCTRL	375334	192.586	0.71415
14561	siCTRL	1170991	202.162	0.355714
14562	siCTRL	942871	188.364	0.10427
14563	siCTRL	241187	133.714	0.0125665
14564	siCTRL	363089	196.559	0.753059
14565	siCTRL	664137	217.996	0.654875
14566	siCTRL	251591	147.903	0.950805
14567	siCTRL	282164	126.787	0.942346
14568	siCTRL	524343	173.231	0.0832393
14569	siCTRL	229935	191.242	0.964705
14570	siCTRL	581483	264.104	0.500479
14571	siCTRL	233432	108.687	0.0721269
14572	siCTRL	551639	189.212	0.961806
14573	siCTRL	272958	156.744	0.342447
14574	siCTRL	219645	116.95	0.144137
14575	siCTRL	278600	147.954	0.791438
14576	siCTRL	264201	157.28	0.209183
14577	siCTRL	331800	124.335	0.450216
14578	siCTRL	253927	124.833	0.54374
14579	siCTRL	308595	129.685	0.320427
14580	siCTRL	396055	184.766	0.418422
14581	siCTRL	452043	168.721	0.781922
14582	siCTRL	292832	250.383	0.450064
14583	siCTRL	316308	124.495	0.398253
14584	siCTRL	253496	98.9194	0.800208
14585	siCTRL	252644	100.76	0.930865
14586	siCTRL	346747	117.044	0.556324
14587	siCTRL	268168	137.22	0.205722
14588	siCTRL	514915	170.715	0.226553
14589	siCTRL	550345	153.215	0.688707
14590	siCTRL	252193	114.746	0.400882
14591	siCTRL	349571	111.369	0.819394
14592	siCTRL	249650	129.352	0.894981
14593	siCTRL	463699	157.145	0.377109
14594	siCTRL	352634	143.565	0.291892
14595	siCTRL	294189	160.515	0.952854
14596	siCTRL	537260	150.069	0.801276
14597	siCTRL	545210	168.908	0.15756
14598	siCTRL	518011	231.272	0.895345
14599	siCTRL	320803	154.312	0.920552
14600	siCTRL	292647	176.013	0.195471
14601	siCTRL	475880	188.004	0.803184
14602	siCTRL	288859	196.483	0.776741
14603	siCTRL	260578	130.772	0.562639
14604	siCTRL	228288	182.974	0.537713
14605	siCTRL	424955	156.104	0.377197
14606	siCTRL	488849	123.461	0.92407
14607	siCTRL	302658	148.234	0.17309
14608	siCTRL	310880	148.743	0.251744
14609	siCTRL	418086	156.341	0.224947
14610	siCTRL	281275	82.5932	0.852034
14611	siCTRL	453511	144.872	0.321091
14612	siCTRL	325712	183.899	0.73156
14613	siCTRL	574830	159.355	0.261866
14614	siCTRL	230954	82.7172	0.188195
14615	siCTRL	281688	185.304	0.950774
14616	siCTRL	611719	116.58	0.964806
14617	siCTRL	1435904	141.604	0.0332973
14618	siCTRL	245230	124.916	0.615723
14619	siCTRL	273651	90.4911	0.809203
14620	siCTRL	236994	121.972	0.127054
14621	siCTRL	560074	261.284	0.111813
14622	siCTRL	274325	122.272	0.119936
14623	siCTRL	258912	160.522	0.540217
14624	siCTRL	276444	118.9	0.0649918
14625	siCTRL	282483	116.98	0.0302403
14626	siCTRL	451049	177.307	0.410046
14627	siCTRL	259212	140.677	0.0381453
14628	siCTRL	367947	171.434	0.906516
14629	siCTRL	565522	127.488	0.63568
14630	siCTRL	385013	134.877	0.633202
14631	siCTRL	560814	141.526	0.215085
14632	siCTRL	334695	160.177	0.928671
14633	siCTRL	542670	143.375	0.398673
14634	siCTRL	384715	186.074	0.879118
14635	siCTRL	327877	123.728	0.949511
14636	siCTRL	535376	227.679	0.0784309
14637	siCTRL	274558	106.954	0.824525
14638	siCTRL	546143	288.568	0.00123928
14639	siCTRL	272082	124.032	0.342387
14640	siCTRL	483369	166.037	0.26024
14641	siCTRL	264209	128.467	0.531216
14642	siCTRL	510303	159.825	0.0774518
14643	siCTRL	387263	212.396	0.0444526
14644	siCTRL	402138	222.844	0.89533
14645	siCTRL	254869	151.729	0.764913
14646	siCTRL	550273	243.046	0.716777
14647	siCTRL	237276	248.976	0.770043
14648	siCTRL	268306	180.616	0.137062
14649	siCTRL	296414	153.446	0.62283
14650	siCTRL	496952	248.193	0.844219
14651	siCTRL	429975	142.681	0.0552319
14652	siCTRL	555570	211.895	0.798597
14653	siCTRL	572285	186.103	0.799428
14654	siCTRL	574075	187.269	0.88798
14655	siCTRL	530177	230.865	0.391843
14656	siCTRL	424398	136.077	0.755719
14657	siCTRL	291641	132.912	0.74292
14658	siCTRL	456619	194.204	0.391729
14659	siCTRL	576120	246.124	0.951988
14660	siCTRL	229836	109.777	0.0401971
14661	siCTRL	321774	117.082	0.190758
14662	siCTRL	297480	162.153	0.365687
14663	siCTRL	615777	301.526	0.794731
14664	siCTRL	509368	215.05	0.645032
14665	siCTRL	589253	279.041	0.507362
14666	siCTRL	330811	109.043	0.984185
14667	siCTRL	496643	174.678	0.132718
14668	siCTRL	472507	188.134	0.414555
14669	siCTRL	291513	122.854	0.6795
14670	siCTRL	375490	123.495	0.379238
14671	siCTRL	972603	216.413	0.206898
14672	siCTRL	466858	181.818	0.438669
14673	siCTRL	276595	106.793	0.786142
14674	siCTRL	583671	205.156	0.304969
14675	siCTRL	348233	114.428	0.457697
14676	siCTRL	570703	165.329	0.418112
14677	siCTRL	339057	146.811	0.214829
14678	siCTRL	318050	113.506	0.680566
14679	siCTRL	532195	153.538	0.443492
14680	siCTRL	457876	150.277	0.584619
14681	siCTRL	529012	169.545	0.111278
14682	siCTRL	496800	158.525	0.873936
14683	siCTRL	523346	147.88	0.858688
14684	siCTRL	264757	151.844	0.320715
14685	siCTRL	539797	131.203	0.294852
14686	siCTRL	458483	130.176	0.153957
14687	siCTRL	279833	137.417	0.764005
14688	siCTRL	557965	205.954	0.780608
14689	siCTRL	335044	145.529	0.383751
14690	siCTRL	465204	153.387	0.793869
14691	siCTRL	262156	111.243	0.52148
14692	siCTRL	260407	105.437	0.938039
14693	siCTRL	543759	142.7	0.61978
14694	siCTRL	278162	118.55	0.119892
14695	siCTRL	452935	144.27	0.00816305
14696	siCTRL	562925	184.495	0.378685
14697	siCTRL	479317	241.658	0.817485
14698	siCTRL	347456	228.693	0.270454
14699	siCTRL	251733	124.239	0.164525
14700	siCTRL	349801	139.806	0.648314
14701	siCTRL	283857	123.154	0.235101
14702	siCTRL	573553	169.703	0.301396
14703	siCTRL	809201	170.637	0.0306753
14704	siCTRL	297132	182.849	0.735227
14705	siCTRL	293156	172.328	0.35729
14706	siCTRL	296782	134.164	0.587683
14707	siCTRL	527315	245.099	0.805721
14708	siCTRL	305484	140.312	0.761062
14709	siCTRL	559068	199.08	0.0512291
14710	siCTRL	284102	111.095	0.305902
14711	siCTRL	513259	128.411	0.813186
14712	siCTRL	555046	140.233	0.0622815
14713	siCTRL	361859	160.365	0.961364
14714	siCTRL	286111	120.571	0.0425248
14715	siCTRL	569226	182.982	0.36479
14716	siCTRL	270347	142.521	0.640062
14717	siCTRL	574672	171.298	0.597811
14718	siCTRL	669105	178.217	0.637422
14719	siCTRL	578322	208.911	0.160406
14720	siCTRL	875252	174.179	0.507071
14721	siCTRL	564662	104.242	0.15422
14722	siCTRL	395905	190.339	0.0323738
14723	siCTRL	462401	162.439	0.748098
14724	siCTRL	442147	215.597	0.392143
14725	siCTRL	261248	114.999	0.559697
14726	siCTRL	278753	152.928	0.0694131
14727	siCTRL	247008	128.853	0.839575
14728	siCTRL	394959	120.36	0.406335
14729	siCTRL	370527	142.573	0.153371
14730	siCTRL	568432	275.261	0.183004
14731	siCTRL	403678	179.564	0.660225
14732	siCTRL	273952	150.243	0.65222
14733	siCTRL	269509	146.065	0.0585188
14734	siCTRL	463144	97.4893	0.426329
14735	siCTRL	252812	119.04	0.449748
14736	siCTRL	298926	119.098	0.342346
14737	siCTRL	319648	159.715	0.705468
14738	siCTRL	256482	108.694	0.618198
14739	siCTRL	257288	133.357	0.985994
14740	siCTRL	248441	121.832	0.0387856
14741	siCTRL	478904	167.85	0.824764
14742	siCTRL	549780	177.2	0.736714
14743	siCTRL	466117	127.64	0.981113
14744	siCTRL	541563	99.6755	0.409096
14745	siCTRL	269165	136.123	0.617056
14746	siCTRL	301454	127.836	0.926766
14747	siCTRL	366956	135.062	0.775119
14748	siCTRL	415436	133.705	0.645257
14749	siCTRL	328403	142.723	0.129962
14750	siCTRL	401720	197.334	0.734509
14751	siCTRL	355063	154.135	0.997573
14752	siCTRL	284979	115.238	0.0249738
14753	siCTRL	315410	170	0.83111
14754	siCTRL	285609	172.93	0.498158
14755	siCTRL	359139	220.607	0.935475
14756	siCTRL	400725	157.819	0.143584
14757	siCTRL	289636	147.643	0.65123
14758	siCTRL	304235	117.729	0.209324
14759	siCTRL	312678	110.422	0.596015
14760	siCTRL	594585	289.675	0.493433
14761	siCTRL	307658	102.471	0.869591
14762	siCTRL	630408	133.372	0.990375
14763	siCTRL	309559	211.734	0.848924
14764	siCTRL	375749	170.448	0.467647
14765	siCTRL	412038	224.309	0.841748
14766	siCTRL	369401	142.898	0.160827
14767	siCTRL	343323	217.311	0.0179314
14768	siCTRL	362688	118.61	0.625059
14769	siCTRL	343843	165.082	0.424502
14770	siCTRL	573606	151.206	0.848063
14771	siCTRL	489326	167.398	0.746368
14772	siCTRL	650451	195.763	0.184363
14773	siCTRL	580701	154.22	0.53414
14774	siCTRL	825030	144.945	0.611047
14775	siCTRL	402839	185.033	0.359571
14776	siCTRL	269743	133.436	0.36944
14777	siCTRL	289855	140.426	0.352262
14778	siCTRL	589932	296.112	0.74756
14779	siCTRL	293044	132.736	0.306802
14780	siCTRL	327642	133.596	0.482374
14781	siCTRL	575620	181.847	0.579537
14782	siCTRL	524471	171.269	0.534424
14783	siCTRL	236515	101.798	0.924341
14784	siCTRL	536259	129.441	0.734927
14785	siCTRL	313836	143.501	0.236098
14786	siCTRL	239994	118.093	0.243448
14787	siCTRL	287770	124.136	0.284995
14788	siCTRL	285549	123.899	0.660443
14789	siCTRL	527717	120.336	0.851467
14790	siCTRL	282564	192.112	0.676536
14791	siCTRL	458029	172.515	0.969938
14792	siCTRL	302277	126.748	0.09507
14793	siCTRL	314803	123.011	0.438297
14794	siCTRL	274811	126.153	0.663252
14795	siCTRL	255088	114.281	0.324007
14796	siCTRL	283688	117.098	0.419873
14797	siCTRL	288556	162.702	0.143869
14798	siCTRL	264259	123.882	0.998556
14799	siCTRL	244786	141.653	0.176509
14800	siCTRL	257485	107.356	0.452466
14801	siCTRL	757525	178.572	0.343985
14802	siCTRL	281954	126.644	0.855881
14803	siCTRL	275136	132.711	0.518123
14804	siCTRL	531212	176.351	0.985959
14805	siCTRL	231382	183.739	0.938037
14806	siCTRL	357787	181.252	0.40516
14807	siCTRL	374066	126.202	0.599493
14808	siCTRL	422241	127.88	0.000892129
14809	siCTRL	256896	169.174	0.171369
14810	siCTRL	369375	129.343	0.267689
14811	siCTRL	168067	119.368	0.26291
14812	siCTRL	538443	225.808	0.365739
14813	siCTRL	258195	125.836	0.184039
14814	siCTRL	553216	200.91	0.60592
14815	siCTRL	380992	194.126	0.45778
14816	siCTRL	349931	169.894	0.947745
14817	siCTRL	506347	150.112	0.180765
14818	siCTRL	576142	159.48	0.690414
14819	siCTRL	405064	155.176	0.81301
14820	siCTRL	418508	213.604	0.29006
14821	siCTRL	402672	154.649	0.830979
14822	siCTRL	551947	203.613	0.708301
14823	siCTRL	577443	222.958	0.295661
14824	siCTRL	381263	237.793	0.509397
14825	siCTRL	570875	165.544	0.452092
14826	siCTRL	279408	143.537	0.403111
14827	siCTRL	284402	120.947	0.597719
14828	siCTRL	1221579	178.6	0.0581984
14829	siCTRL	291522	114.528	0.322212
14830	siCTRL	265302	128.811	0.234156
14831	siCTRL	441106	226.136	0.480223
14832	siCTRL	282278	113.59	0.690601
14833	siCTRL	591459	237.574	0.0749438
14834	siCTRL	601042	161.619	0.25356
14835	siCTRL	274078	134.743	0.0659247
14836	siCTRL	348305	104.278	0.171194
14837	siCTRL	612018	206.113	0.123023
14838	siCTRL	636159	200.697	0.0338236
14839	siCTRL	456529	134.091	0.0671687
14840	siCTRL	284732	131.824	0.676734
14841	siCTRL	624216	178.282	0.235988
14842	siCTRL	460727	186.57	0.478884
14843	siCTRL	482574	165.779	0.507676
14844	siCTRL	347083	107.065	0.019746
14845	siCTRL	583264	191.068	0.254837
14846	siCTRL	287238	195.54	0.997802
14847	siCTRL	465401	193.703	0.912125
14848	siCTRL	414085	182.732	0.350221
14849	siCTRL	369239	134.105	0.556355
14850	siCTRL	288282	146.865	0.0185225
14851	siCTRL	480094	150.277	0.993583
14852	siCTRL	592802	137.908	0.0708228
14853	siCTRL	334775	135.918	0.368496
14854	siCTRL	280249	149.533	0.0899928
14855	siCTRL	305387	123.434	0.952564
14856	siCTRL	574502	211.521	0.56136
14857	siCTRL	263128	140.521	0.578982
14858	siCTRL	276932	141.135	0.156107
14859	siCTRL	322976	194.131	0.11076
14860	siCTRL	498292	246.156	0.400929
14861	siCTRL	282808	118.267	0.298175
14862	siCTRL	490108	129.312	0.861907
14863	siCTRL	487952	194.302	0.108241
14864	siCTRL	478962	124.895	0.01939
14865	siCTRL	293383	123.56	0.188844
14866	siCTRL	281323	140.129	0.437092
14867	siCTRL	461639	115.157	0.596688
14868	siCTRL	276697	154.971	0.593532
14869	siCTRL	414481	164.171	0.601533
14870	siCTRL	246653	149.682	0.829056
14871	siCTRL	295014	149.59	0.113146
14872	siCTRL	303786	149.106	0.120166
14873	siCTRL	416700	120.973	0.119925
14874	siCTRL	233007	132.434	0.229334
14875	siCTRL	412478	161.666	0.67068
14876	siCTRL	275629	142.046	0.26109
14877	siCTRL	531418	209.827	0.283774
14878	siCTRL	280536	152.38	0.270692
14879	siCTRL	553733	150.604	0.153699
14880	siCTRL	562610	167.277	0.814734
14881	siCTRL	497957	238.923	0.435636
14882	siCTRL	494520	171.986	0.979711
14883	siCTRL	243283	109.325	0.0713922
14884	siCTRL	281065	141.923	0.200608
14885	siCTRL	285028	157.65	0.137657
14886	siCTRL	424901	159.42	0.188847
14887	siCTRL	522447	135.7	0.273062
14888	siCTRL	513047	194.441	0.262238
14889	siCTRL	571975	171.976	0.844667
14890	siCTRL	419636	122.221	0.587533
14891	siCTRL	271314	108.523	0.974004
14892	siCTRL	325085	215.594	0.12581
14893	siCTRL	613197	106.615	0.638994
14894	siCTRL	279514	112.084	0.55245
14895	siCTRL	643368	195.775	0.0992037
14896	siCTRL	412668	157.492	0.444491
14897	siCTRL	444869	210.229	0.513824
14898	siCTRL	467951	258.259	0.016505
14899	siCTRL	467461	154.295	0.940351
14900	siCTRL	578782	148.328	0.225287
14901	siCTRL	425843	204.263	0.0370532
14902	siCTRL	295328	106.795	0.463434
14903	siCTRL	344864	151.61	0.631766
14904	siCTRL	455930	206.107	0.824597
14905	siCTRL	453411	173.003	0.697675
14906	siCTRL	425014	205.481	0.634628
14907	siCTRL	298803	124.652	0.699515
14908	siCTRL	362217	124.359	0.492972
14909	siCTRL	320276	178.607	0.139242
14910	siCTRL	465506	186.832	0.182928
14911	siCTRL	230621	136.896	0.353779
14912	siCTRL	598328	154.434	0.681088
14913	siCTRL	521781	217.806	0.927092
14914	siCTRL	288152	132.711	0.632933
14915	siCTRL	283058	167.369	0.617622
14916	siCTRL	427561	300.529	0.930296
14917	siCTRL	424792	123.594	0.931041
14918	siCTRL	594224	169.015	0.158965
14919	siCTRL	611141	148.397	0.134414
14920	siCTRL	631939	117.221	0.428806
14921	siCTRL	287709	115.386	0.535037
14922	siCTRL	330793	163.489	0.875176
14923	siCTRL	287898	103.408	0.514511
14924	siCTRL	616119	186.104	0.358809
14925	siCTRL	267751	127.599	0.138067
14926	siCTRL	371485	160.835	0.94373
14927	siCTRL	275937	115.348	0.394153
14928	siCTRL	583195	227.591	0.70962
14929	siCTRL	305813	180.119	0.3666
14930	siCTRL	248709	95.5581	0.235698
14931	siCTRL	258501	118.841	0.713853
14932	siCTRL	284581	125.391	0.697124
14933	siCTRL	382515	86.7794	0.827996
14934	siCTRL	398110	138.958	0.212013
14935	siCTRL	503003	191.584	0.230879
14936	siCTRL	477584	150.046	0.640427
14937	siCTRL	249137	139.06	0.156577
14938	siCTRL	605354	171.708	0.432157
14939	siCTRL	337382	159.404	0.67009
14940	siCTRL	1236204	247.042	0.808742
14941	siCTRL	470258	215.533	0.748625
14942	siCTRL	481148	182.261	0.0284106
14943	siCTRL	486088	157.794	0.864919
14944	siCTRL	650716	144.727	0.235767
14945	siCTRL	309651	136.347	0.0809765
14946	siCTRL	520079	165.035	0.250218
14947	siCTRL	311206	129.817	0.105307
14948	siCTRL	518879	155.903	0.24636
14949	siCTRL	708299	121.036	0.0981491
14950	siCTRL	300237	123.508	0.642521
14951	siCTRL	323009	115.074	0.382614
14952	siCTRL	349098	124.814	0.20899
14953	siCTRL	297105	143.627	0.516271
14954	siCTRL	298826	128.729	0.197997
14955	siCTRL	596414	230.384	0.769571
14956	siCTRL	407922	142.729	0.33448
14957	siCTRL	509801	106.051	0.137713
14958	siCTRL	577949	203.565	0.788753
14959	siCTRL	293070	107.914	0.217362
14960	siCTRL	285293	127.903	0.702492
14961	siCTRL	599297	148.908	0.803796
14962	siCTRL	235166	68.2243	0.475667
14963	siCTRL	255407	125.448	0.814171
14964	siCTRL	386420	108.624	0.472364
14965	siCTRL	260177	94.0824	0.438769
14966	siCTRL	302391	131.02	0.584124
14967	siCTRL	553103	147.361	0.0297746
14968	siCTRL	278515	140.711	0.0356561
14969	siCTRL	529855	177.301	0.391776
14970	siCTRL	744263	151.465	0.884391
14971	siCTRL	435896	155.967	0.444416
14972	siCTRL	377301	166.967	0.688764
14973	siCTRL	264551	89.5736	0.828745
14974	siCTRL	402808	103.727	0.745299
14975	siCTRL	488825	186.654	0.235103
14976	siCTRL	316013	193.162	0.822968
14977	siCTRL	290712	191.452	0.0912073
14978	siCTRL	268435	129.013	0.976206
14979	siCTRL	306449	159.674	0.830332
14980	siCTRL	277738	130.681	0.774197
14981	siCTRL	344304	142.083	0.659472
14982	siCTRL	277012	110.947	0.0183925
14983	siCTRL	495208	217.922	0.93563
14984	siCTRL	318111	143.734	0.661613
14985	siCTRL	361945	155.576	0.710049
14986	siCTRL	640616	243.105	0.0177748
14987	siCTRL	275974	128.193	0.175595
14988	siCTRL	289562	149.766	0.124765
14989	siCTRL	583960	194.834	0.827722
14990	siCTRL	299879	151.845	0.515975
14991	siCTRL	621406	183.651	0.198902
14992	siCTRL	295880	93.0415	0.608649
14993	siCTRL	304883	152.536	0.274607
14994	siCTRL	286522	98.5289	0.129832
14995	siCTRL	285693	107.004	0.715229
14996	siCTRL	271698	104.66	0.900498
14997	siCTRL	1040981	224.796	0.692085
14998	siCTRL	305278	151.252	0.180767
14999	siCTRL	402849	163.912	0.960758
15000	siCTRL	299395	112.304	0.946857
15001	siCTRL	329121	160.922	0.574356
15002	siCTRL	297214	117.371	0.527748
15003	siCTRL	307969	150.494	0.0454145
15004	siCTRL	1308045	313.294	0.520923
15005	siCTRL	618258	179.493	0.679219
15006	siCTRL	299086	137.037	0.556748
15007	siCTRL	372413	162.682	0.537729
15008	siCTRL	327984	200.387	0.674235
15009	siCTRL	495472	256.559	0.404909
15010	siCTRL	613309	231.145	0.220621
15011	siCTRL	588862	136.01	0.0388632
15012	siCTRL	509686	191.894	0.588016
15013	siCTRL	331131	178.092	0.38922
15014	siCTRL	603999	185.8	0.219226
15015	siCTRL	535755	182.982	0.249042
15016	siCTRL	563085	193.233	0.507292
15017	siCTRL	650950	135.626	0.643543
15018	siCTRL	589907	132.612	0.969173
15019	siCTRL	572620	158.688	0.676877
15020	siCTRL	241321	128.688	0.277489
15021	siCTRL	273226	145.145	0.483205
15022	siCTRL	250173	118.191	0.510659
15023	siCTRL	278857	145.255	0.137307
15024	siCTRL	504506	160.713	0.684319
15025	siCTRL	500247	195.234	0.575624
15026	siCTRL	248541	139.429	0.635066
15027	siCTRL	520543	137.842	0.355411
15028	siCTRL	279954	192.41	0.651658
15029	siCTRL	566763	175.556	0.223088
15030	siCTRL	475950	148.856	0.388519
15031	siCTRL	311772	168.135	0.356916
15032	siCTRL	589412	181.485	0.75775
15033	siCTRL	298949	121.065	0.41456
15034	siCTRL	357547	158.772	0.294945
15035	siCTRL	537680	175.677	0.184041
15036	siCTRL	592908	150.176	0.861716
15037	siCTRL	308960	188.892	0.993782
15038	siCTRL	408275	184.642	0.140868
15039	siCTRL	600840	173.431	0.31378
15040	siCTRL	453807	112.458	0.802329
15041	siCTRL	280037	108.016	0.956237
15042	siCTRL	450215	136.946	0.759452
15043	siCTRL	286698	100.165	0.926537
15044	siCTRL	646115	128.663	0.0892857
15045	siCTRL	512257	224.949	0.866857
15046	siCTRL	260410	143.532	0.983977
15047	siCTRL	602984	255.553	0.541622
15048	siCTRL	288062	101.467	0.84862
15049	siCTRL	521765	142.817	0.3819
15050	siCTRL	272251	118.612	0.680451
15051	siCTRL	603809	273.556	0.451178
15052	siCTRL	1086184	200.838	0.619367
15053	siCTRL	385117	139.14	0.0917557
15054	siCTRL	1030216	240.189	0.903458
15055	siCTRL	1207488	198.936	0.0152573
15056	siCTRL	288781	164.069	0.555251
15057	siCTRL	256582	102.115	0.102269
15058	siCTRL	296264	153.139	0.965657
15059	siCTRL	501655	178.143	0.499079
15060	siCTRL	687757	165.104	0.984869
15061	siCTRL	537621	140.09	0.58376
15062	siCTRL	1092162	166.5	0.49914
15063	siCTRL	576299	167.914	0.394875
15064	siCTRL	269015	167.428	0.863183
15065	siCTRL	288886	135.437	0.337038
15066	siCTRL	435893	208.442	0.72877
15067	siCTRL	396479	201.435	0.10915
15068	siCTRL	280022	139.755	0.76592
15069	siCTRL	484796	157.821	0.727015
15070	siCTRL	293813	159	0.766709
15071	siCTRL	470741	192.08	0.946854
15072	siCTRL	279855	110.023	0.113328
15073	siCTRL	880832	149.17	0.198561
15074	siCTRL	294880	147.615	0.0782564
15075	siCTRL	552506	184.409	0.362155
15076	siCTRL	255827	82.3125	0.46955
15077	siCTRL	600832	201.36	0.522026
15078	siCTRL	292412	142.915	0.322202
15079	siCTRL	233457	90.2738	0.909042
15080	siCTRL	287274	137.397	0.64011
15081	siCTRL	365616	249.35	0.761447
15082	siCTRL	487805	160.721	0.396335
15083	siCTRL	381555	162.908	0.979382
15084	siCTRL	570172	230.122	0.24299
15085	siCTRL	272433	130.619	0.941021
15086	siCTRL	549430	136.793	0.678988
15087	siCTRL	530195	222.063	0.532561
15088	siCTRL	266153	138.142	0.453431
15089	siCTRL	274056	118.376	0.332799
15090	siCTRL	563173	183.218	0.651383
15091	siCTRL	562535	187.696	0.105322
15092	siCTRL	367981	141.571	0.25339
15093	siCTRL	409738	155.876	0.929791
15094	siCTRL	571072	240.44	0.206302
15095	siCTRL	265838	177.716	0.817452
15096	siCTRL	302427	152.198	0.349748
15097	siCTRL	614157	170.139	0.731749
15098	siCTRL	609832	189.796	0.0175855
15099	siCTRL	276121	140.425	0.692412
15100	siCTRL	589844	238.578	0.379191
15101	siCTRL	541670	161.392	0.783336
15102	siCTRL	580597	147.088	0.533264
15103	siCTRL	599895	252.041	0.915049
15104	siCTRL	768428	163.063	0.09805
15105	siCTRL	285507	141.288	0.523097
15106	siCTRL	304273	132.251	0.443815
15107	siCTRL	582034	178.153	0.798892
15108	siCTRL	379261	216.639	0.712979
15109	siCTRL	427708	214.873	0.586088
15110	siCTRL	526995	169.118	0.735762
15111	siCTRL	295094	137.001	0.568894
15112	siCTRL	595702	153.173	0.558638
15113	siCTRL	617576	183.832	0.552756
15114	siCTRL	438275	172.101	0.945481
15115	siCTRL	430993	234.941	0.338595
15116	siCTRL	291569	130.768	0.492553
15117	siCTRL	309564	147.599	0.155042
15118	siCTRL	306052	141.259	0.0167815
15119	siCTRL	613469	112.281	0.536479
15120	siCTRL	396868	225.088	0.761506
15121	siCTRL	499621	274.119	0.930265
15122	siCTRL	322320	119.581	0.243782
15123	siCTRL	298985	132.606	0.732439
15124	siCTRL	317281	240.014	0.708323
15125	siCTRL	490728	170.76	0.496493
15126	siCTRL	322931	135.759	0.299033
15127	siCTRL	311736	140.191	0.913338
15128	siCTRL	643141	200.159	0.933056
15129	siCTRL	302243	186.673	0.0667687
15130	siCTRL	309736	152.175	0.573589
15131	siCTRL	306415	125.422	0.880392
15132	siCTRL	309984	186.899	0.975276
15133	siCTRL	293457	177.348	0.977786
15134	siCTRL	541817	149.812	0.379327
15135	siCTRL	314472	130.684	0.916863
15136	siCTRL	296796	159.349	0.177609
15137	siCTRL	287615	98.7805	0.168199
15138	siCTRL	310616	141.896	0.362136
15139	siCTRL	308971	195.77	0.097002
15140	siCTRL	612639	161.323	0.990932
15141	siCTRL	269714	110.243	0.679821
15142	siCTRL	599425	221.389	0.543865
15143	siCTRL	605679	168.674	0.929767
15144	siCTRL	399616	168.294	0.997474
15145	siCTRL	281685	130.758	0.811471
15146	siCTRL	284782	112.26	0.102332
15147	siCTRL	260883	87.6215	0.081173
15148	siCTRL	554060	213.324	0.414249
15149	siCTRL	417739	215.691	0.554752
15150	siCTRL	552351	160.492	0.66696
15151	siCTRL	578822	373.385	0.794118
15152	siCTRL	477814	149.674	0.655123
15153	siCTRL	391283	177.757	0.331708
15154	siCTRL	487523	199.378	0.787226
15155	siCTRL	275413	109.996	0.224058
15156	siCTRL	870305	178.609	0.254816
15157	siCTRL	500913	136.135	0.35026
15158	siCTRL	437769	209.783	0.445529
15159	siCTRL	282411	112.861	0.469962
15160	siCTRL	281849	145.365	0.908229
15161	siCTRL	504178	155.914	0.0214848
15162	siCTRL	279808	139.858	0.878404
15163	siCTRL	449586	175.229	0.649893
15164	siCTRL	515194	170.547	0.424559
15165	siCTRL	281590	90.7423	0.253297
15166	siCTRL	289588	104.529	0.863064
15167	siCTRL	298114	171.189	0.980083
15168	siCTRL	298010	138.94	0.27881
15169	siCTRL	295490	166.695	0.96089
15170	siCTRL	302644	174.082	0.309591
15171	siCTRL	461957	221.75	0.662498
15172	siCTRL	431170	173.229	0.802367
15173	siCTRL	330014	183.601	0.403791
15174	siCTRL	577912	126.035	0.981172
15175	siCTRL	455000	183.498	0.342935
15176	siCTRL	367057	231.087	0.109668
15177	siCTRL	378876	155.142	0.157538
15178	siCTRL	427006	177.365	0.0824111
15179	siCTRL	595281	177.16	0.616614
15180	siCTRL	526375	173.595	0.603498
15181	siCTRL	337590	126.018	0.346573
15182	siCTRL	469448	162.725	0.387968
15183	siCTRL	326766	155.62	0.595778
15184	siCTRL	919991	144.874	0.50897
15185	siCTRL	583993	150.904	0.719307
15186	siCTRL	443361	148.239	0.566979
15187	siCTRL	430612	120.523	0.766078
15188	siCTRL	586963	211.448	0.867527
15189	siCTRL	491032	173.533	0.2493
15190	siCTRL	266604	191.729	0.157938
15191	siCTRL	253813	122.746	0.312951
15192	siCTRL	253887	128.738	0.389204
15193	siCTRL	496566	136.971	0.204745
15194	siCTRL	600285	199.228	0.57026
15195	siCTRL	601125	151.227	0.62153
15196	siCTRL	309132	150.371	0.407064
15197	siCTRL	567316	178.157	0.44428
15198	siCTRL	429684	125.815	0.0124233
15199	siCTRL	303689	169.883	0.366569
15200	siCTRL	494746	139.455	0.237409
15201	siCTRL	305955	135.467	0.0023419
15202	siCTRL	442371	114	0.836902
15203	siCTRL	302108	126.508	0.588298
15204	siCTRL	615444	193.509	0.854235
15205	siCTRL	537121	167.022	0.580085
15206	siCTRL	600780	161.427	0.00251767
15207	siCTRL	291091	115.863	0.563267
15208	siCTRL	589664	216.759	0.881766
15209	siCTRL	322062	157.691	0.027742
15210	siCTRL	608202	251.552	0.24004
15211	siCTRL	378688	138.1	0.0784308
15212	siCTRL	430578	199.249	0.2965
15213	siCTRL	325018	123.3	0.848638
15214	siCTRL	294674	119.556	0.254129
15215	siCTRL	285315	92.456	0.560781
15216	siCTRL	341640	162.037	0.372085
15217	siCTRL	338396	168.901	0.850788
15218	siCTRL	294525	113.285	0.51655
15219	siCTRL	578313	158.02	0.155946
15220	siCTRL	282880	162.185	0.0969134
15221	siCTRL	359316	143.175	0.0604201
15222	siCTRL	374099	145.082	0.253918
15223	siCTRL	410707	113.178	0.0997306
15224	siCTRL	606771	207.818	0.385362
15225	siCTRL	374381	104.962	0.656469
15226	siCTRL	556615	191.731	0.19711
15227	siCTRL	536694	135.131	0.745942
15228	siCTRL	575805	174.38	0.951435
15229	siCTRL	578503	145.816	0.777519
15230	siCTRL	303352	178.554	0.85349
15231	siCTRL	303043	140.387	0.576609
15232	siCTRL	578764	214.608	0.0438528
15233	siCTRL	301788	168.426	0.52679
15234	siCTRL	419626	134.539	0.60061
15235	siCTRL	286287	101.607	0.805303
15236	siCTRL	585039	192.19	0.537955
15237	siCTRL	289941	118.952	0.725256
15238	siCTRL	350265	138.61	0.815242
15239	siCTRL	430763	145.265	0.57555
15240	siCTRL	466266	136.337	0.564665
15241	siCTRL	319303	128.918	0.896023
15242	siCTRL	310673	143.595	0.550906
15243	siCTRL	277702	130.276	0.0279835
15244	siCTRL	557206	198.293	0.334735
15245	siCTRL	458856	153.427	0.749904
15246	siCTRL	490025	138.495	0.865427
15247	siCTRL	436820	213.58	0.768636
15248	siCTRL	536296	141.847	0.732714
15249	siCTRL	435583	110.208	0.323259
15250	siCTRL	270461	172.777	0.760853
15251	siCTRL	439763	178.825	0.308052
15252	siCTRL	499973	196.459	0.523475
15253	siCTRL	327845	159.059	0.814589
15254	siCTRL	428397	149.202	0.792048
15255	siCTRL	329520	150.417	0.202173
15256	siCTRL	432000	208.846	0.654602
15257	siCTRL	424728	173.526	0.813488
15258	siCTRL	309075	188.523	0.407747
15259	siCTRL	387334	144.352	0.436766
15260	siCTRL	386254	151.785	0.93606
15261	siCTRL	516032	181.519	0.225247
15262	siCTRL	424245	159.956	0.422809
15263	siCTRL	299764	130.556	0.639194
15264	siCTRL	570587	187.64	0.337659
15265	siCTRL	290833	148.458	0.364087
15266	siCTRL	529612	140.116	0.142451
15267	siCTRL	291456	136.927	0.401884
15268	siCTRL	283229	109.869	0.0673955
15269	siCTRL	555688	182.962	0.873196
15270	siCTRL	543285	193.292	0.037538
15271	siCTRL	577302	215.535	0.291943
15272	siCTRL	560633	160.981	0.921893
15273	siCTRL	985700	85.6422	0.76841
15274	siCTRL	487101	154.281	0.938338
15275	siCTRL	574794	196.571	0.0540605
15276	siCTRL	835640	255.471	0.542775
15277	siCTRL	278104	125.516	0.241257
15278	siCTRL	324540	171.431	0.725757
15279	siCTRL	512749	177.125	0.970725
15280	siCTRL	267707	89.7453	0.757334
15281	siCTRL	270161	121.54	0.119365
15282	siCTRL	547682	127.664	0.610013
15283	siCTRL	277191	123.236	0.244279
15284	siCTRL	574209	215.151	0.713422
15285	siCTRL	247215	132.944	0.846214
15286	siCTRL	273548	179.16	0.104648
15287	siCTRL	526643	195.183	0.262816
15288	siCTRL	284433	149.648	0.323131
15289	siCTRL	285028	140.638	0.871958
15290	siCTRL	328905	169.981	0.857777
15291	siCTRL	330591	242.428	0.0662594
15292	siCTRL	293347	164.488	0.467534
15293	siCTRL	278093	118.852	0.359485
15294	siCTRL	238974	130.97	0.308707
15295	siCTRL	373888	141.331	0.583068
15296	siCTRL	224223	92.6956	0.500569
15297	siCTRL	524153	216.279	0.0483124
15298	siCTRL	326542	145.397	0.9943
15299	siCTRL	276792	126.614	0.797762
15300	siCTRL	260789	116.246	0.4784
15301	siCTRL	340311	158.623	0.859524
15302	siCTRL	285511	142.232	0.997314
15303	siCTRL	464990	205.645	0.859721
15304	siCTRL	269977	127.102	0.362758
15305	siCTRL	562114	115.373	0.377874
15306	siCTRL	418702	156.84	0.951673
15307	siCTRL	375143	206.635	0.556268
15308	siCTRL	334525	195.616	0.124356
15309	siCTRL	285331	168.702	0.172703
15310	siCTRL	393268	209.923	0.462437
15311	siCTRL	339994	125.278	0.718401
15312	siCTRL	377579	187.646	0.520877
15313	siCTRL	266526	128.521	0.779537
15314	siCTRL	284975	107.902	0.743931
15315	siCTRL	380186	160.825	0.305459
15316	siCTRL	272084	119.863	0.143477
15317	siCTRL	271027	101.876	0.118583
15318	siCTRL	1209551	198.882	0.439153
15319	siCTRL	364548	152.785	0.171271
15320	siCTRL	825384	205.99	0.230488
15321	siCTRL	288091	169.984	0.970216
15322	siCTRL	1169181	184.274	0.419069
15323	siCTRL	529733	183.21	0.058475
15324	siCTRL	613506	171.99	0.514109
15325	siCTRL	432331	153.529	0.240035
15326	siCTRL	295582	177.857	0.218004
15327	siCTRL	509629	191.613	0.991522
15328	siCTRL	443015	176.724	0.669528
15329	siCTRL	472043	194.871	0.099316
15330	siCTRL	815005	165.598	0.720785
15331	siCTRL	361361	205.875	0.510492
15332	siCTRL	520833	271.454	0.285932
15333	siCTRL	337580	226.684	0.677917
[truncated: 11,064 more rows]

## Sheet: Supplementary Fig 3.b
	MCMBP nuclear pool (median of mean intensity, %)
treatment	Biological replicate #1	Biological replicate #2
siCTRL	100	100
siDCAF12 #1	119.956	122.495
siDCAF12 #2	146.32	136.079

## Sheet: Supplementary Fig 3.c
MCMBP cytoplasmic pool (mean intensity, A.U.)
siCTRL	siDCAF12 #1	siDCAF12 #2
50.878	72.29	60.81
53.014	102.92	70.825
19.894	15.193	28.093
32.055	35.677	37.784
57.294	33.87	23.679
10.72	55.5	35.198
12.78	67.96	20.657
23.392	60.457	64.638
23.842	61.1	47.396
25.821	65.01	62.299
55.443	36.76	56.198
35.883	19.75	42.664
18.289	78.62	28.157
30.06	20.14	20.679
24.821	15.227	21.313
31.069	40.787	28.537
36.447	44.197	3.026
29.291	38.02	37.817
23.213	55.513	11.437
38.86	5.473	11.347
39.383	4.623	30.56
70.924	69.883	30.463
28.913	28.367	27.791
27.961	44.173	50.44
38.615	7.33	27.757
38.048	10.097	22.369
22	37.567	5.291
21.445	45.583	34.321
48.083	15.017	26.216
30.702	21.167	16.713
36.562	82.22	22.534
26.367	45.353	60.44
19.498	38.483	44.224
34.924	21.073	23.276
24.872	4.453	23.776
27.041	22.52	52.91
32.523	45.32	18.884
23.915	29.877	56.09
31.862	13.623	31.877
25.401	43.287	30.336
41.367	17.69	18.414
19.144	8.387	48.836
20.844	7.65	60.791
49.241	13.943	33.556
37.78	55.413	35.515
66.486	40.8	7.787
22.661	3.267	6.425
23.867	30.58	24.828
29.619	57.588	42.437
14.835	25.79	31.776
40.216	17.277	26.627
24.799	36.314	16
31.513	24.698	12.549
42.496	39.034	9.66
28.549	50.36	15.862
25.993	32.573	46.246
45.246	19.601	6.354
55.587	17.573	14.343
64.127	55.604	14.172
47.357	62.579	23.134
35.754	9.25	5.556
14.507	33.814	65.914
27.058	36.119	38.575
19.792	33.662	27.769
76.234	32.607	42.765
18.161	25.137	28.078
40.766	7.463	34.485
13.978	10.912	35.46
17.35	19.671	33.623
37.725	48.5	98.129
46.844	16.302	45.603
10.254	44.534	30.46
16.516	10.213	11.242
57.355	10.979	21.623
4.511	3.649	54.305
75.045	48.296	30.947
20.717	45.985	14.937
38.786	37.765	16.593
14.373	48.256	41.507
16.491	22.207	29.036
34.304	58.5	25.387
19.647	34.79	31.152
31.975	28.216	53.43
80.783	13.61	109.606
37.879	31.235	47.795
18.833	26.619	28.374
24.509	53.14	23.715
57.413	53.771	66.457
19.442	15.268	5.606
44.225	15.966	25.613
30.442	34.671	22.715
46.873	52.494	15.073
53.812	29.957	41.192
42.911	35.506	41.52
18.054	74.43	49.758
26.703	65.098	43.384
26.562	48.25	44.659
44.766	73.134	49.079
38.448	29.076	41.957
22.344	30.494	32.841
27.33	42.896	63.593
41.665	27.567	42.699
38.712	65.192	15.97
15.84	4.064	46.914
20.572	10.421	41.877
21.623	41.619	41.583
9.676	20.515	22.884
42.645	65.854	59.997
85.501	28.399	64.02
14.741	60.131	37.831
41.858	52.412	17.126
11.927	22.482	11.881
8.738	26.07	30.818
26.12	31.655	52.308
27.2	98.722	38.957
18.927	23.212	31.043
6.517	35.212	15.934
16.102	17.285	28.434
34.88	34.05	75.864
23.388	13.576	16.831
41.009	52.656	26.253
29.829	54.06	70.16
40.514	29.374	14.923
33.397	9.053	77.39
33.098	20.695	51.02
10.574	15.798	60.94
16.348	19.202	70.253
27.129	40.235	23.877
25.798	5.487	34.997
54.743	24.993	8.653
39.534	26.874	16.28
38.004	43.258	56.34
66.834	28.49	55.357
40.982	41.642	86.633
63.885	12.974	23.27
40.244	9.54	65.747
21.989	10.964	44.017
25.548	18.566	37.817
56.827	30.341	40.537
50.827	29.076	14.443
43.98	24.053	10.59
23.144	7.387	85.58
16.902	30.626	56.663
92.501	30.477	25.097
73.417	22.745	37.787
24.619	27.791	58.377
23.863	11.464	29.157
47.197	8.195	60.55
18.335	16.964	47.09
36.958	10.483	93.21
19.397	28.49	68.6
21.539	55.056	48.003
25.969	64.096	65.213
48.601	25.129	22.643
35.293	10.781	49.837
31.256	44.03	43.017
31.714	39.106	16.183
19.802	12.887	28.15
27.631	9.063	54.723
15.947	13.209	39.327
40.183	6.52	42.337
13.751	62.222	32.33
28.304	58.881	31.417
20.332	22.04	67.707
78.246	29.033	61.647
72.06	39.54	47.803
80.003	97.662	21.623
17.324	9.308	49.91
18.43	22.48	15.827
23.397	47	20.57
56.249	12.859	24.047
80.219	58.337	54.597
57.675	37.529	80.39
94.255	13.408	55.76
29.142	34.271	61.467
47.858	27.2	81.53
69.35	7.475	53.33
70.347	12.247	24.97
49.631	33.251	25.297
48.606	50.302	26.273
55.288	32.627	30.24
46.788	40.404	30.65
19.423	60.824	31.693
28.248	42.498	22.257
32.204	42.749	60.877
37.285	55.953	37.86
52.719	34.996	72.02
50.237	47.58	62.727
66.453	20.141	39.99
36.193	6.149	37.87
35.978	29.929	77.683
28.193	8.914	52.037
28.515	61.667	21.357
37.591	10.941	20.967
42.241	15.663	21.167
37.226	72.427	60.606
41.967	28.016	58.599
30.931	54.435	46.036
20.803	37.259	59.179
25.708	5.42	71.153

## Sheet: Supplementary Fig 3.d
	MCMBP cytoplasmic pool (median of mean intensity, %)
treatment	Biological replicate #1	Biological replicate #2
siCTRL	100	100
siDCAF12 #1	81.0999	96.8918
siDCAF12 #2	103.166	111.831

## Sheet: Supplementary Fig 3.e
Object ID	Cell - Treatment	Total Intensity DAPI	Mean Intensity A568 (MCMBP)	Rand(1)
0	U2OS - siCTRL	9054791	8167.42	0.417022
1	U2OS - siCTRL	13874440	8688.27	0.720324		Acquisition settings:
2	U2OS - siCTRL	14349677	7233.1	0.000114375		Excitation Filter	Emission Filter	Intensity (%)	Exposure time (ms)	Objective
3	U2OS - siCTRL	15339894	8032.88	0.302333		DAPI 377/50	DAPI 440	100	11	UPLXAPO 20X
4	U2OS - siCTRL	9218119	6566.64	0.146756		Cy3 560/25	Cy3 607	100	1000	UPLXAPO 20X
5	U2OS - siCTRL	10574961	8386.72	0.0923386
6	U2OS - siCTRL	15711747	9655.69	0.18626
7	U2OS - siCTRL	10023090	9024.85	0.345561
8	U2OS - siCTRL	22854542	14239.4	0.396767
9	U2OS - siCTRL	10851119	6694.26	0.538817
10	U2OS - siCTRL	9895632	9350.07	0.419195
11	U2OS - siCTRL	20348892	9702.43	0.68522
12	U2OS - siCTRL	11474977	8870.78	0.204452
13	U2OS - siCTRL	11564249	7944.1	0.878117
14	U2OS - siCTRL	10274857	7394.71	0.0273876
15	U2OS - siCTRL	12129785	7629.36	0.670468
16	U2OS - siCTRL	9757964	7971.35	0.417305
17	U2OS - siCTRL	13595287	8258.69	0.55869
18	U2OS - siCTRL	10239330	7793.13	0.140387
19	U2OS - siCTRL	12878394	6988.67	0.198101
20	U2OS - siCTRL	9795249	7757.53	0.800745
21	U2OS - siCTRL	9709044	8733.41	0.968262
22	U2OS - siCTRL	9872275	7296.46	0.313424
23	U2OS - siCTRL	11026274	7616.6	0.692323
24	U2OS - siCTRL	19950772	10976	0.876389
25	U2OS - siCTRL	10001453	7434.08	0.894607
26	U2OS - siCTRL	10921068	15572.1	0.0850442
27	U2OS - siCTRL	10365449	7587.32	0.0390548
28	U2OS - siCTRL	9280055	8325.5	0.16983
29	U2OS - siCTRL	10465560	7180.34	0.878143
30	U2OS - siCTRL	10054560	7353.16	0.0983468
31	U2OS - siCTRL	16008580	9025.82	0.421108
32	U2OS - siCTRL	11142229	11014.6	0.95789
33	U2OS - siCTRL	14298063	7477.66	0.533165
34	U2OS - siCTRL	9918158	8097.45	0.691877
35	U2OS - siCTRL	20904958	9197.5	0.315516
36	U2OS - siCTRL	19860602	9582.77	0.686501
37	U2OS - siCTRL	20541810	9232.26	0.834626
38	U2OS - siCTRL	19975978	10070	0.0182883
39	U2OS - siCTRL	23209236	10694.7	0.750144
40	U2OS - siCTRL	20471064	11366.2	0.988861
41	U2OS - siCTRL	9971762	8960.3	0.748166
42	U2OS - siCTRL	10934923	7366.91	0.280444
43	U2OS - siCTRL	10809566	7722.78	0.789279
44	U2OS - siCTRL	20973370	8262.64	0.103226
45	U2OS - siCTRL	18156886	7917.11	0.447894
46	U2OS - siCTRL	13314936	11834.8	0.908596
47	U2OS - siCTRL	20815722	11298.3	0.293614
48	U2OS - siCTRL	15288056	9075.27	0.287775
49	U2OS - siCTRL	27192160	8546.4	0.130029
50	U2OS - siCTRL	10217551	7443.37	0.019367
51	U2OS - siCTRL	13489742	9518.56	0.678836
52	U2OS - siCTRL	11068975	7278.19	0.211628
53	U2OS - siCTRL	13792884	10468.6	0.265547
54	U2OS - siCTRL	14524155	9339.82	0.491573
55	U2OS - siCTRL	19713350	9958.54	0.0533625
56	U2OS - siCTRL	12602720	8526.69	0.574118
57	U2OS - siCTRL	12497481	9921.86	0.146729
58	U2OS - siCTRL	12214736	9715.19	0.589306
59	U2OS - siCTRL	9953177	8113.29	0.699758
60	U2OS - siCTRL	17766386	8223.23	0.102334
61	U2OS - siCTRL	10970918	7488.11	0.414056
62	U2OS - siCTRL	13268210	8940.58	0.6944
63	U2OS - siCTRL	16230650	9687.46	0.414179
64	U2OS - siCTRL	19625476	8091.07	0.0499535
65	U2OS - siCTRL	13344319	9145.06	0.535896
66	U2OS - siCTRL	21208316	11397.6	0.663795
67	U2OS - siCTRL	9589725	6963.99	0.514889
68	U2OS - siCTRL	9472464	6680.75	0.944595
69	U2OS - siCTRL	13551294	9743.75	0.586555
70	U2OS - siCTRL	17531028	8157.67	0.903402
71	U2OS - siCTRL	9876778	6642.89	0.137475
72	U2OS - siCTRL	10334669	7242.69	0.139276
73	U2OS - siCTRL	18912444	8607.32	0.807391
74	U2OS - siCTRL	17981944	8709.31	0.397677
75	U2OS - siCTRL	10164170	6762.42	0.165354
76	U2OS - siCTRL	10567648	11336.9	0.927509
77	U2OS - siCTRL	12588291	7725.79	0.347766
78	U2OS - siCTRL	10014598	7424.93	0.750812
79	U2OS - siCTRL	10103055	7189.68	0.725998
80	U2OS - siCTRL	11722063	7776.19	0.883306
81	U2OS - siCTRL	12181921	7180.26	0.623672
82	U2OS - siCTRL	9647774	7047.58	0.750942
83	U2OS - siCTRL	9602461	7072.49	0.348898
84	U2OS - siCTRL	18685208	8353.92	0.269928
85	U2OS - siCTRL	11078780	7054.41	0.895886
86	U2OS - siCTRL	21363120	11695.7	0.428091
87	U2OS - siCTRL	9482269	7656.23	0.96484
88	U2OS - siCTRL	18637002	8392.36	0.663441
89	U2OS - siCTRL	12687940	7441.62	0.621696
90	U2OS - siCTRL	10598014	6749.64	0.114746
91	U2OS - siCTRL	9517630	6563.21	0.949489
92	U2OS - siCTRL	9533548	6183.16	0.449912
93	U2OS - siCTRL	19345228	10506.6	0.57839
94	U2OS - siCTRL	9751317	8493.94	0.408137
95	U2OS - siCTRL	10161965	5745.91	0.237027
96	U2OS - siCTRL	9299515	6367.04	0.90338
97	U2OS - siCTRL	13999553	7691.15	0.573679
98	U2OS - siCTRL	21108494	8678.53	0.00287033
99	U2OS - siCTRL	9590781	6987.31	0.617145
100	U2OS - siCTRL	9398130	8476.72	0.326645
101	U2OS - siCTRL	9532424	7080.48	0.527058
102	U2OS - siCTRL	19869920	11684	0.885942
103	U2OS - siCTRL	16225303	8215.41	0.35727
104	U2OS - siCTRL	11883823	9445.21	0.908535
105	U2OS - siCTRL	16120920	11409.9	0.62336
106	U2OS - siCTRL	13935864	8557.13	0.0158212
107	U2OS - siCTRL	20730006	10669.4	0.929437
108	U2OS - siCTRL	20093662	9754.72	0.690897
109	U2OS - siCTRL	17671154	10804.7	0.997323
110	U2OS - siCTRL	10034368	7171.69	0.172341
111	U2OS - siCTRL	11467041	4953.26	0.137136
112	U2OS - siCTRL	9651557	7011.82	0.932595
113	U2OS - siCTRL	9657552	8276.1	0.696818
114	U2OS - siCTRL	9460992	6931.04	0.0660002
115	U2OS - siCTRL	11709079	7915.25	0.755463
116	U2OS - siCTRL	9899916	7172.78	0.753876
117	U2OS - siCTRL	17376250	9131.56	0.923025
118	U2OS - siCTRL	9042944	6786.89	0.711525
119	U2OS - siCTRL	8338943	4915.16	0.124271
120	U2OS - siCTRL	18731890	8021.86	0.0198801
121	U2OS - siCTRL	9770757	8154.9	0.026211
122	U2OS - siCTRL	12468269	7921.64	0.0283065
123	U2OS - siCTRL	14811456	5518.73	0.246211
124	U2OS - siCTRL	20474012	8839.16	0.860028
125	U2OS - siCTRL	17294046	7839.92	0.538831
126	U2OS - siCTRL	10868811	7210.73	0.552822
127	U2OS - siCTRL	8290547	7485.69	0.842031
128	U2OS - siCTRL	10427015	7600.5	0.124173
129	U2OS - siCTRL	19070538	8306.79	0.279184
130	U2OS - siCTRL	12571669	7315.95	0.585759
131	U2OS - siCTRL	16250770	6842.22	0.969596
132	U2OS - siCTRL	9773791	7458.61	0.56103
133	U2OS - siCTRL	9761498	9348.04	0.0186473
134	U2OS - siCTRL	9777023	6962.25	0.800633
135	U2OS - siCTRL	10107095	7597.2	0.232974
136	U2OS - siCTRL	9937169	8377.2	0.807105
137	U2OS - siCTRL	20361578	7337.94	0.387861
138	U2OS - siCTRL	10804199	8119.56	0.863542
139	U2OS - siCTRL	16613181	8031.28	0.747122
140	U2OS - siCTRL	6495317	6780.69	0.55624
141	U2OS - siCTRL	16011258	9959.33	0.136455
142	U2OS - siCTRL	14776916	8187.25	0.0599177
143	U2OS - siCTRL	10135616	6187.93	0.121343
144	U2OS - siCTRL	10552809	5746.21	0.0445519
145	U2OS - siCTRL	18344010	8541.27	0.107494
146	U2OS - siCTRL	8804179	7744.13	0.225709
147	U2OS - siCTRL	10383757	5767.15	0.712989
148	U2OS - siCTRL	9607646	7635.91	0.559717
149	U2OS - siCTRL	10248112	9461.37	0.012556
150	U2OS - siCTRL	19780300	7684.91	0.0719743
151	U2OS - siCTRL	10090074	6437.35	0.967276
152	U2OS - siCTRL	9964735	6378.97	0.5681
153	U2OS - siCTRL	10762414	4520.05	0.203293
154	U2OS - siCTRL	10561905	6707.69	0.252326
155	U2OS - siCTRL	9303910	6454.63	0.743826
156	U2OS - siCTRL	10039936	7314.11	0.195429
157	U2OS - siCTRL	9109955	7045.76	0.581359
158	U2OS - siCTRL	7044336	2971.81	0.97002
159	U2OS - siCTRL	9949048	8569.77	0.846829
160	U2OS - siCTRL	10404826	7691.69	0.239848
161	U2OS - siCTRL	9899598	8249.17	0.49377
162	U2OS - siCTRL	10597044	6853.39	0.619956
163	U2OS - siCTRL	10308098	6647.59	0.828981
164	U2OS - siCTRL	9977535	6455.57	0.156791
165	U2OS - siCTRL	10041240	6235.81	0.0185762
166	U2OS - siCTRL	9828615	7859.4	0.0700221
167	U2OS - siCTRL	10484409	8450.9	0.486345
168	U2OS - siCTRL	10900865	7090.83	0.606329
169	U2OS - siCTRL	9957800	7716.01	0.568851
170	U2OS - siCTRL	9717352	7777.78	0.317362
171	U2OS - siCTRL	9636370	6675.61	0.988616
172	U2OS - siCTRL	9645283	6223.76	0.579745
173	U2OS - siCTRL	6526342	6908.03	0.380141
174	U2OS - siCTRL	8624525	7490.39	0.550948
175	U2OS - siCTRL	19528680	6955.6	0.745334
176	U2OS - siCTRL	19431896	8269.1	0.669233
177	U2OS - siCTRL	10092673	5404.39	0.26492
178	U2OS - siCTRL	10752680	6579.68	0.0663348
179	U2OS - siCTRL	11393892	9613.72	0.370084
180	U2OS - siCTRL	11862073	10858.7	0.629718
181	U2OS - siCTRL	19294320	9366.92	0.210174
182	U2OS - siCTRL	20366356	10584.2	0.752756
183	U2OS - siCTRL	11969346	6795.18	0.0665365
184	U2OS - siCTRL	20518928	9608.87	0.260315
185	U2OS - siCTRL	10276745	7087.12	0.804755
186	U2OS - siCTRL	11053985	6206.91	0.193434
187	U2OS - siCTRL	9533331	6204.33	0.639461
188	U2OS - siCTRL	12074795	8425.79	0.52467
189	U2OS - siCTRL	12697662	7473.06	0.924808
190	U2OS - siCTRL	10031855	7839.37	0.263297
191	U2OS - siCTRL	19471768	7536.53	0.0659611
192	U2OS - siCTRL	9626316	7434.95	0.735066
193	U2OS - siCTRL	13934350	7591.61	0.772178
194	U2OS - siCTRL	9816584	7016.75	0.907816
195	U2OS - siCTRL	9506402	7442.58	0.931972
196	U2OS - siCTRL	20482342	7398.48	0.0139516
197	U2OS - siCTRL	14472751	8992.83	0.234362
198	U2OS - siCTRL	14706223	6993.8	0.616778
199	U2OS - siCTRL	15837847	9558.73	0.949016
200	U2OS - siCTRL	10482924	6431.15	0.950176
201	U2OS - siCTRL	10561500	5719.75	0.556653
202	U2OS - siCTRL	10187314	6716.76	0.915606
203	U2OS - siCTRL	22008442	8793.85	0.641566
204	U2OS - siCTRL	14114055	7753.47	0.390008
205	U2OS - siCTRL	14318727	7236.76	0.485991
206	U2OS - siCTRL	11498688	7650.75	0.60431
207	U2OS - siCTRL	14282538	9111.14	0.549548
208	U2OS - siCTRL	11980590	8909.66	0.926181
209	U2OS - siCTRL	9879654	5723.3	0.918733
210	U2OS - siCTRL	11150067	6837.99	0.394876
211	U2OS - siCTRL	10128436	6772.68	0.963263
212	U2OS - siCTRL	17774350	7291.66	0.173956
213	U2OS - siCTRL	18596646	7513.02	0.12633
214	U2OS - siCTRL	20506616	7650.7	0.135079
215	U2OS - siCTRL	11504584	6971.36	0.505662
216	U2OS - siCTRL	15119152	7457.46	0.0215248
217	U2OS - siCTRL	17811348	6462.57	0.94797
218	U2OS - siCTRL	15980256	7345.92	0.827115
219	U2OS - siCTRL	20164748	5889.89	0.015019
220	U2OS - siCTRL	18646592	6649.45	0.176196
221	U2OS - siCTRL	9027684	6774.36	0.332064
222	U2OS - siCTRL	17224728	5643.76	0.130997
223	U2OS - siCTRL	12412722	5128.8	0.809491
224	U2OS - siCTRL	20441218	7459.49	0.344737
225	U2OS - siCTRL	10372445	7359.72	0.940107
226	U2OS - siCTRL	16039120	7336.85	0.582014
227	U2OS - siCTRL	7.52844e+06	6540.69	0.878832
228	U2OS - siCTRL	15949199	6476.71	0.844734
229	U2OS - siCTRL	9500054	6339.8	0.905392
230	U2OS - siCTRL	17229506	6819.63	0.45988
231	U2OS - siCTRL	20330614	8486.14	0.546347
232	U2OS - siCTRL	12186211	8031.93	0.798604
233	U2OS - siCTRL	9497885	6372.21	0.285719
234	U2OS - siCTRL	9752884	6620.05	0.490254
235	U2OS - siCTRL	9593561	5165.48	0.59911
236	U2OS - siCTRL	20913290	7628.56	0.0155333
237	U2OS - siCTRL	12503617	5551.77	0.593481
238	U2OS - siCTRL	20454184	7114.85	0.433676
239	U2OS - siCTRL	10365278	9424.81	0.807361
240	U2OS - siCTRL	9871676	6727.71	0.315245
241	U2OS - siCTRL	14716012	6977.38	0.892889
242	U2OS - siCTRL	9636224	7252.47	0.577857
243	U2OS - siCTRL	20172628	8288.65	0.18401
244	U2OS - siCTRL	15559190	6497.67	0.787929
245	U2OS - siCTRL	9894149	7257.73	0.612031
246	U2OS - siCTRL	11033869	6962.13	0.0539093
247	U2OS - siCTRL	15061994	6060.34	0.420194
248	U2OS - siCTRL	10015074	7708	0.679069
249	U2OS - siCTRL	12074299	7582.39	0.918602
250	U2OS - siCTRL	14111485	7227.05	0.000402025
251	U2OS - siCTRL	9907027	8641.61	0.976759
252	U2OS - siCTRL	9760474	6647.19	0.37658
253	U2OS - siCTRL	9268025	6602.78	0.973784
254	U2OS - siCTRL	18728998	7553.14	0.604716
255	U2OS - siCTRL	8327677	7115.5	0.828846
256	U2OS - siCTRL	21070628	9046.08	0.574712
257	U2OS - siCTRL	10316279	6467.38	0.628076
258	U2OS - siCTRL	13842468	7222.71	0.285576
259	U2OS - siCTRL	9743967	6246.11	0.586833
260	U2OS - siCTRL	9379619	7363.67	0.750022
261	U2OS - siCTRL	10146934	6883.27	0.858314
262	U2OS - siCTRL	9496833	7826.97	0.755082
263	U2OS - siCTRL	10243073	5717.83	0.698057
264	U2OS - siCTRL	19479342	6519.53	0.864479
265	U2OS - siCTRL	16536659	7256.31	0.322681
266	U2OS - siCTRL	9568410	7297.43	0.670789
267	U2OS - siCTRL	10231103	7810.49	0.450874
268	U2OS - siCTRL	13519286	6152.32	0.382103
269	U2OS - siCTRL	19276056	9487.18	0.410811
270	U2OS - siCTRL	9228783	7431.81	0.40148
271	U2OS - siCTRL	9847351	6958.96	0.317384
272	U2OS - siCTRL	9577772	6220.68	0.621919
273	U2OS - siCTRL	13216201	7331.92	0.430247
274	U2OS - siCTRL	9504188	6457.05	0.973802
275	U2OS - siCTRL	17354002	7541.31	0.677801
276	U2OS - siCTRL	9789277	5823.91	0.19857
277	U2OS - siCTRL	9296184	7944.97	0.426701
278	U2OS - siCTRL	11120214	6033.99	0.343346
279	U2OS - siCTRL	9875064	5298.05	0.797639
280	U2OS - siCTRL	11807843	6786.96	0.879998
281	U2OS - siCTRL	9389197	6105.13	0.903842
282	U2OS - siCTRL	9731555	6026.53	0.66272
283	U2OS - siCTRL	9881501	6447.54	0.270208
284	U2OS - siCTRL	10291266	8590.79	0.252367
285	U2OS - siCTRL	10894286	5952.01	0.854898
286	U2OS - siCTRL	9735994	6499	0.527715
287	U2OS - siCTRL	11055272	7385.12	0.802161
288	U2OS - siCTRL	14214321	7149.03	0.572489
289	U2OS - siCTRL	10184061	8289.92	0.733143
290	U2OS - siCTRL	10691608	8477.5	0.519012
291	U2OS - siCTRL	19252146	8105.98	0.770884
292	U2OS - siCTRL	10635510	5569.17	0.568858
293	U2OS - siCTRL	10270203	8226.97	0.46571
294	U2OS - siCTRL	9410807	6709.05	0.342689
295	U2OS - siCTRL	10262411	7745.26	0.0682093
296	U2OS - siCTRL	9975834	7048.85	0.377924
297	U2OS - siCTRL	12714789	7006.42	0.0796261
298	U2OS - siCTRL	10577186	7483.63	0.982817
299	U2OS - siCTRL	10653134	5917.42	0.181613
300	U2OS - siCTRL	18119130	9196.25	0.811859
301	U2OS - siCTRL	9404030	5668.38	0.874962
302	U2OS - siCTRL	10028318	7941.97	0.688413
303	U2OS - siCTRL	18735560	9030.77	0.569494
304	U2OS - siCTRL	10013695	7225.16	0.160971
305	U2OS - siCTRL	9452316	7337.06	0.46688
306	U2OS - siCTRL	8472315	6951.01	0.345172
307	U2OS - siCTRL	10320787	8706.99	0.22504
308	U2OS - siCTRL	12991422	7954.41	0.592512
309	U2OS - siCTRL	9749121	6220.96	0.31227
310	U2OS - siCTRL	9719775	7834.62	0.916306
311	U2OS - siCTRL	20829718	9949.05	0.909636
312	U2OS - siCTRL	11157563	9327.31	0.257118
313	U2OS - siCTRL	13170172	7519.15	0.110891
314	U2OS - siCTRL	10381898	8529.43	0.192963
315	U2OS - siCTRL	11190162	7852.83	0.499584
316	U2OS - siCTRL	10328236	8313.66	0.728586
317	U2OS - siCTRL	9811644	6550.22	0.208194
318	U2OS - siCTRL	10309357	8521.83	0.248034
319	U2OS - siCTRL	12668949	9185.55	0.851672
320	U2OS - siCTRL	11653310	10090.5	0.415849
321	U2OS - siCTRL	12225185	8003.74	0.616685
322	U2OS - siCTRL	10559181	7979.09	0.233666
323	U2OS - siCTRL	10406870	6896.98	0.101967
324	U2OS - siCTRL	12021986	9917.34	0.515857
325	U2OS - siCTRL	11507081	6965.69	0.477141
326	U2OS - siCTRL	10881126	7608.8	0.152672
327	U2OS - siCTRL	11273395	7151.64	0.621806
328	U2OS - siCTRL	10722998	6230.85	0.54401
329	U2OS - siCTRL	10118089	8157.78	0.654137
330	U2OS - siCTRL	10523078	7714.72	0.144546
331	U2OS - siCTRL	10581493	5856.48	0.751528
332	U2OS - siCTRL	10644163	7183.78	0.222049
333	U2OS - siCTRL	17816806	7231.3	0.519352
334	U2OS - siCTRL	10637329	7137.29	0.785296
335	U2OS - siCTRL	18944164	7615.31	0.0223304
336	U2OS - siCTRL	10564392	5832.86	0.324362
337	U2OS - siCTRL	12181653	11863	0.872922
338	U2OS - siCTRL	9972086	7020.89	0.84471
339	U2OS - siCTRL	11113138	6140.93	0.538441
340	U2OS - siCTRL	10848156	9751.4	0.866608
341	U2OS - siCTRL	14077834	8002.51	0.949806
342	U2OS - siCTRL	17155610	9632.47	0.826407
343	U2OS - siCTRL	11349596	5967.37	0.854115
344	U2OS - siCTRL	10833817	6095.18	0.0987434
345	U2OS - siCTRL	11465376	7907.12	0.651304
346	U2OS - siCTRL	11446471	7497.25	0.703517
347	U2OS - siCTRL	22901764	8687.53	0.610241
348	U2OS - siCTRL	10862540	5969.82	0.799615
349	U2OS - siCTRL	18973924	9434.15	0.0345712
350	U2OS - siCTRL	11387018	8442.54	0.770239
351	U2OS - siCTRL	10590169	6843.75	0.731729
352	U2OS - siCTRL	11144621	6753.49	0.259698
353	U2OS - siCTRL	10626653	6111.93	0.257069
354	U2OS - siCTRL	9716218	6954.95	0.632303
355	U2OS - siCTRL	10543688	5869.88	0.345297
356	U2OS - siCTRL	10621749	7753.38	0.796589
357	U2OS - siCTRL	10896366	9017.5	0.446146
358	U2OS - siCTRL	11205018	7917.09	0.782749
359	U2OS - siCTRL	10405159	6445.86	0.990472
360	U2OS - siCTRL	22851718	8566.95	0.300248
361	U2OS - siCTRL	10141133	10607.2	0.143006
362	U2OS - siCTRL	11114464	7446.57	0.901308
363	U2OS - siCTRL	11458221	7651.26	0.541559
364	U2OS - siCTRL	10773342	7026.45	0.97474
365	U2OS - siCTRL	22528084	8700.77	0.636604
366	U2OS - siCTRL	11573489	9480.32	0.993913
367	U2OS - siCTRL	22058504	10826.1	0.546071
368	U2OS - siCTRL	10294498	6068.99	0.526426
369	U2OS - siCTRL	11177455	10285.3	0.135428
370	U2OS - siCTRL	9991758	7002.96	0.355705
371	U2OS - siCTRL	10279188	7292.11	0.0262186
372	U2OS - siCTRL	10129762	8362.94	0.160395
373	U2OS - siCTRL	10111223	6241.87	0.745637
374	U2OS - siCTRL	13777628	6750.28	0.0303997
375	U2OS - siCTRL	13378489	7030.76	0.366543
376	U2OS - siCTRL	17666496	7850.45	0.862346
377	U2OS - siCTRL	8661130	7093.55	0.692678
378	U2OS - siCTRL	9962521	6655.82	0.690942
379	U2OS - siCTRL	14958577	7435.49	0.188637
380	U2OS - siCTRL	12420477	5844.06	0.441904
381	U2OS - siCTRL	7082998	4946.46	0.581577
382	U2OS - siCTRL	10230966	8902.99	0.989752
383	U2OS - siCTRL	15140200	6090.31	0.203906
384	U2OS - siCTRL	6246258	4694.29	0.247733
385	U2OS - siCTRL	7611235	4231.17	0.262173
386	U2OS - siCTRL	9149027	5446.22	0.750172
387	U2OS - siCTRL	9163100	5789.73	0.456975
388	U2OS - siCTRL	10232046	6192.14	0.0569294
389	U2OS - siCTRL	10779818	5407.59	0.508516
390	U2OS - siCTRL	9036143	5368.01	0.21196
391	U2OS - siCTRL	14022103	6698.81	0.798604
392	U2OS - siCTRL	10257607	7335.9	0.297331
393	U2OS - siCTRL	19310982	9765.24	0.027606
394	U2OS - siCTRL	9716089	6313.49	0.593432
395	U2OS - siCTRL	7448057	4302.89	0.84384
396	U2OS - siCTRL	18140398	7096.26	0.381016
397	U2OS - siCTRL	8315741	6028.23	0.749858
398	U2OS - siCTRL	10383839	4956.45	0.511141
399	U2OS - siCTRL	18913408	5974.55	0.540952
400	U2OS - siCTRL	9411461	6051.91	0.959434
401	U2OS - siCTRL	10133210	6324.96	0.803961
402	U2OS - siCTRL	9290258	4066.6	0.0323231
403	U2OS - siCTRL	10346863	7163.42	0.709387
404	U2OS - siCTRL	10166563	5604.41	0.465001
405	U2OS - siCTRL	9027460	5280.84	0.947549
406	U2OS - siCTRL	13191017	7849.19	0.221433
407	U2OS - siCTRL	16432599	7276.77	0.267072
408	U2OS - siCTRL	19504814	8989.28	0.081474
409	U2OS - siCTRL	22036436	7416.2	0.428619
410	U2OS - siCTRL	8057878	5150.42	0.109019
411	U2OS - siCTRL	9160776	6117.82	0.633787
412	U2OS - siCTRL	4379344	4224.77	0.802963
413	U2OS - siCTRL	16085692	5967.61	0.6968
414	U2OS - siCTRL	4798388	5043.91	0.766211
415	U2OS - siCTRL	9839996	6833.47	0.342454
416	U2OS - siCTRL	11188733	9104.71	0.845851
417	U2OS - siCTRL	9909539	6274.55	0.428769
418	U2OS - siCTRL	7.27638e+06	6193.37	0.82401
419	U2OS - siCTRL	20786056	7217.25	0.626496
420	U2OS - siCTRL	19657712	8330.64	0.143423
421	U2OS - siCTRL	15703213	6978.51	0.0783869
422	U2OS - siCTRL	10535540	5539.11	0.0183326
423	U2OS - siCTRL	12111220	6147.44	0.066725
424	U2OS - siCTRL	10965177	8196.75	0.458584
425	U2OS - siCTRL	11516983	8383.75	0.113342
426	U2OS - siCTRL	11067833	7934.38	0.0277833
427	U2OS - siCTRL	10104370	6473.36	0.754861
428	U2OS - siCTRL	10051053	6821.23	0.39485
429	U2OS - siCTRL	18352064	6410.12	0.746938
430	U2OS - siCTRL	16605454	7241.49	0.452405
431	U2OS - siCTRL	15894132	7802.78	0.450087
432	U2OS - siCTRL	19559604	8011.74	0.478073
433	U2OS - siCTRL	10660646	5803.85	0.474004
434	U2OS - siCTRL	9785263	7392.08	0.803163
435	U2OS - siCTRL	17009638	8265.64	0.402393
436	U2OS - siCTRL	11733770	10286.2	0.904686
437	U2OS - siCTRL	20676968	7013.11	0.037061
438	U2OS - siCTRL	12451556	9461.96	0.773874
439	U2OS - siCTRL	21173298	10487.8	0.125641
440	U2OS - siCTRL	10900927	6716.95	0.618514
441	U2OS - siCTRL	10187781	7835.3	0.0103643
442	U2OS - siCTRL	15685693	7631.51	0.538627
443	U2OS - siCTRL	10221837	7294.83	0.00301796
444	U2OS - siCTRL	20414970	6695.93	0.951194
445	U2OS - siCTRL	10323313	6528.26	0.905402
446	U2OS - siCTRL	10802589	6732.38	0.795967
447	U2OS - siCTRL	10378439	7142.46	0.915274
448	U2OS - siCTRL	11508404	6197.26	0.145558
449	U2OS - siCTRL	23278974	7228.64	0.15773
450	U2OS - siCTRL	15616420	5793.25	0.187632
451	U2OS - siCTRL	24260642	6248.88	0.622496
452	U2OS - siCTRL	20783912	6764.99	0.905809
453	U2OS - siCTRL	10452529	8190.26	0.989955
454	U2OS - siCTRL	15292950	8419.63	0.711122
455	U2OS - siCTRL	15692011	9896.46	0.7318
456	U2OS - siCTRL	18475890	11465.9	0.909293
457	U2OS - siCTRL	10819038	7957.38	0.400874
458	U2OS - siCTRL	11631527	8291.67	0.249851
459	U2OS - siCTRL	11415831	6747.25	0.17343
460	U2OS - siCTRL	19580558	7697.26	0.119457
461	U2OS - siCTRL	11154327	8407.6	0.812611
462	U2OS - siCTRL	17792648	6083.9	0.146792
463	U2OS - siCTRL	11408072	9917.21	0.264297
464	U2OS - siCTRL	10036397	8626.32	0.819089
465	U2OS - siCTRL	21900234	6740.78	0.310587
466	U2OS - siCTRL	20169300	8552.69	0.982417
467	U2OS - siCTRL	10902485	5932.62	0.266639
468	U2OS - siCTRL	10810955	7866.7	0.533653
469	U2OS - siCTRL	15298988	6667.41	0.314467
470	U2OS - siCTRL	10597198	5991.84	0.910773
471	U2OS - siCTRL	10872921	8222.2	0.366557
472	U2OS - siCTRL	15283538	7344.55	0.433592
473	U2OS - siCTRL	19003388	6786.91	0.512293
474	U2OS - siCTRL	9761948	7951.57	0.938886
475	U2OS - siCTRL	22244792	6608.41	0.030949
476	U2OS - siCTRL	18287428	7706.76	0.716879
477	U2OS - siCTRL	11399034	7303.59	0.891019
478	U2OS - siCTRL	10510383	7089.14	0.0272872
479	U2OS - siCTRL	19045580	5816.05	0.522051
480	U2OS - siCTRL	8957827	5070.16	0.32599
481	U2OS - siCTRL	14632776	6999.39	0.859489
482	U2OS - siCTRL	11758489	7427.08	0.558517
483	U2OS - siCTRL	10299269	5487.84	0.690228
484	U2OS - siCTRL	19466018	7023.56	0.452853
485	U2OS - siCTRL	11154640	7380.15	0.628309
486	U2OS - siCTRL	16499553	7394.52	0.290097
487	U2OS - siCTRL	10847283	6647.19	0.00934858
488	U2OS - siCTRL	19280760	8465.21	0.576756
489	U2OS - siCTRL	10818194	7270.64	0.311444
490	U2OS - siCTRL	21307972	10379.9	0.517268
491	U2OS - siCTRL	11859539	8758.94	0.916406
492	U2OS - siCTRL	21649306	8486.41	0.426475
493	U2OS - siCTRL	15136770	9370.99	0.247396
494	U2OS - siCTRL	21735310	8163.57	0.371294
495	U2OS - siCTRL	20574784	9734.32	0.931861
496	U2OS - siCTRL	47642036	11332.5	0.936868
497	U2OS - siCTRL	9978715	6633.94	0.84433
498	U2OS - siCTRL	17016316	8372.64	0.920207
499	U2OS - siCTRL	9922485	6117.55	0.2279
500	U2OS - siCTRL	10171570	5227.8	0.0874822
501	U2OS - siCTRL	10126471	4503.56	0.22731
502	U2OS - siCTRL	12957124	9937.32	0.314377
503	U2OS - siCTRL	10314925	6498.45	0.174766
504	U2OS - siCTRL	16417949	8509.53	0.607094
505	U2OS - siCTRL	14695566	10373.9	0.413586
506	U2OS - siCTRL	18085032	11212.1	0.816352
507	U2OS - siCTRL	9880922	6735.88	0.18513
508	U2OS - siCTRL	22843068	6788.78	0.701877
509	U2OS - siCTRL	14711150	7148.62	0.240356
510	U2OS - siCTRL	21724288	9822.71	0.574219
511	U2OS - siCTRL	21066694	8067.05	0.348988
512	U2OS - siCTRL	14053591	12750.2	0.0569644
513	U2OS - siCTRL	9688190	6566.82	0.228814
514	U2OS - siCTRL	15967948	11423.7	0.664103
515	U2OS - siCTRL	16528465	8375.42	0.49725
516	U2OS - siCTRL	22345952	8108.53	0.519016
517	U2OS - siCTRL	10579356	5010.56	0.17472
518	U2OS - siCTRL	21522852	7849.45	0.570716
519	U2OS - siCTRL	13212453	11275.9	0.996753
520	U2OS - siCTRL	21933178	7372.11	0.816835
521	U2OS - siCTRL	11389411	4775.47	0.594373
522	U2OS - siCTRL	12479320	10451.8	0.975989
523	U2OS - siCTRL	7975252	4301.02	0.901563
524	U2OS - siCTRL	18507464	7251.7	0.595608
525	U2OS - siCTRL	10149158	6754.47	0.0324263
526	U2OS - siCTRL	9677093	5184.71	0.0935771
527	U2OS - siCTRL	12588352	8768.65	0.0653717
528	U2OS - siCTRL	10535370	5457	0.451733
529	U2OS - siCTRL	14705792	7276.6	0.375435
530	U2OS - siCTRL	9971074	6159.08	0.97535
531	U2OS - siCTRL	10093123	7243.59	0.167983
532	U2OS - siCTRL	10140857	7596.81	0.972788
533	U2OS - siCTRL	13588967	8617	0.767475
534	U2OS - siCTRL	20890954	12035.6	0.824238
535	U2OS - siCTRL	10568762	9866.87	0.632616
536	U2OS - siCTRL	10561666	10201.1	0.668733
537	U2OS - siCTRL	22126502	9740.78	0.476882
538	U2OS - siCTRL	10186228	7978.34	0.0131364
539	U2OS - siCTRL	22609362	8560.02	0.353006
540	U2OS - siCTRL	13801948	8228.82	0.492072
541	U2OS - siCTRL	10377456	6999.95	0.730091
542	U2OS - siCTRL	18051816	9867.81	0.468628
543	U2OS - siCTRL	13305557	9350.57	0.457405
544	U2OS - siCTRL	11160312	9627.36	0.137663
545	U2OS - siCTRL	11100377	8075.65	0.0108887
546	U2OS - siCTRL	11308420	5984.61	0.758278
547	U2OS - siCTRL	10890422	8249	0.319953
548	U2OS - siCTRL	9977678	7207.69	0.984383
549	U2OS - siCTRL	10670946	8473.82	0.220234
550	U2OS - siCTRL	10690488	6873.24	0.338708
551	U2OS - siCTRL	13856200	8755.62	0.523896
552	U2OS - siCTRL	13268154	10258	0.754891
553	U2OS - siCTRL	10597452	7006.45	0.463858
554	U2OS - siCTRL	9237159	5782.42	0.124823
555	U2OS - siCTRL	10143719	6217.68	0.312501
556	U2OS - siCTRL	10643718	7928.74	0.504519
557	U2OS - siCTRL	9906969	6039.11	0.673849
558	U2OS - siCTRL	10284145	6479.67	0.77015
559	U2OS - siCTRL	9365090	6395.89	0.130336
560	U2OS - siCTRL	10802594	6303.57	0.0229151
561	U2OS - siCTRL	10522094	6445.44	0.519082
562	U2OS - siCTRL	10067124	7386.06	0.809989
563	U2OS - siCTRL	20713844	7074.99	0.0126038
564	U2OS - siCTRL	9149746	6377.31	0.67247
565	U2OS - siCTRL	9515923	5417.88	0.686808
566	U2OS - siCTRL	10930426	4645.86	0.449247
567	U2OS - siCTRL	10625633	8778.61	0.914789
568	U2OS - siCTRL	10966494	6858.45	0.644361
569	U2OS - siCTRL	11186868	8464.19	0.00523984
570	U2OS - siCTRL	10511522	5897.06	0.484428
571	U2OS - siCTRL	18034736	9104.4	0.859318
572	U2OS - siCTRL	21366798	8699.23	0.8304
573	U2OS - siCTRL	11025855	5827.64	0.649154
574	U2OS - siCTRL	15750119	8368.23	0.673698
575	U2OS - siCTRL	10642732	7703.46	0.5785
576	U2OS - siCTRL	10673498	7788.66	0.27412
577	U2OS - siCTRL	21146326	7347.74	0.56053
578	U2OS - siCTRL	21400294	7597.85	0.67173
579	U2OS - siCTRL	10293323	6659.52	0.35243
580	U2OS - siCTRL	9288097	6004.34	0.855828
581	U2OS - siCTRL	10602791	7950.58	0.195037
582	U2OS - siCTRL	10462780	7106.12	0.747321
583	U2OS - siCTRL	10588802	6394.54	0.289603
584	U2OS - siCTRL	10116941	7054.16	0.773799
585	U2OS - siCTRL	8877782	4811.32	0.427737
586	U2OS - siCTRL	20504262	5990.71	0.807698
587	U2OS - siCTRL	15438334	12363.9	0.353535
588	U2OS - siCTRL	10698248	9227.45	0.213693
589	U2OS - siCTRL	10340162	6304.8	0.767285
590	U2OS - siCTRL	10344333	6082.94	0.308642
591	U2OS - siCTRL	11262393	8428.55	0.733245
592	U2OS - siCTRL	9784026	6253.15	0.744473
593	U2OS - siCTRL	15432359	9781.43	0.221397
594	U2OS - siCTRL	11587443	9087.14	0.214112
595	U2OS - siCTRL	14890559	7677.58	0.198948
596	U2OS - siCTRL	11636214	8102.07	0.142518
597	U2OS - siCTRL	21127204	7563.64	0.377083
598	U2OS - siCTRL	10589665	7132.54	0.0266279
599	U2OS - siCTRL	10478648	6467.33	0.11092
600	U2OS - siCTRL	10714329	7453.74	0.674564
601	U2OS - siCTRL	11608850	7723.33	0.799777
602	U2OS - siCTRL	21601298	7922.37	0.0805295
603	U2OS - siCTRL	12033924	8683.69	0.231702
604	U2OS - siCTRL	10332644	11495.8	0.207626
605	U2OS - siCTRL	10391347	6190.93	0.917334
606	U2OS - siCTRL	10673231	7618.19	0.711315
607	U2OS - siCTRL	10185747	6972.36	0.553885
608	U2OS - siCTRL	7941114	5556.34	0.304518
609	U2OS - siCTRL	10543414	10290.9	0.834854
610	U2OS - siCTRL	10679882	6972.29	0.435306
611	U2OS - siCTRL	13140697	9355.95	0.923456
612	U2OS - siCTRL	20619532	7436.31	0.706052
613	U2OS - siCTRL	10696898	7916.49	0.478031
614	U2OS - siCTRL	22287734	9878.54	0.12621
615	U2OS - siCTRL	11822974	8131.42	0.976044
616	U2OS - siCTRL	10164399	7446.4	0.159834
617	U2OS - siCTRL	10821490	7806.16	0.202602
618	U2OS - siCTRL	10644177	7467.29	0.431182
619	U2OS - siCTRL	13514520	9042.43	0.404202
620	U2OS - siCTRL	13140362	7596.94	0.146751
621	U2OS - siCTRL	20583564	7410.29	0.729319
622	U2OS - siCTRL	20003820	7754.29	0.188745
623	U2OS - siCTRL	22066872	5914.17	0.643896
624	U2OS - siCTRL	12082201	7034.9	0.754306
625	U2OS - siCTRL	10732111	7753.6	0.210732
626	U2OS - siCTRL	10730077	7274.12	0.600954
627	U2OS - siCTRL	19428746	7935.25	0.748928
628	U2OS - siCTRL	10837353	7188.15	0.638219
629	U2OS - siCTRL	10597238	6290.52	0.597127
630	U2OS - siCTRL	21035034	9651.65	0.295482
631	U2OS - siCTRL	10543546	7932.92	0.731606
632	U2OS - siCTRL	11535463	5125.07	0.945308
633	U2OS - siCTRL	10863450	8195.33	0.425561
634	U2OS - siCTRL	10921382	6547.44	0.782182
635	U2OS - siCTRL	10841597	6755.75	0.056141
636	U2OS - siCTRL	10950470	8032.05	0.835272
637	U2OS - siCTRL	11140907	5305.74	0.19225
638	U2OS - siCTRL	11101775	5875.57	0.395097
639	U2OS - siCTRL	22692774	7631.47	0.300081
640	U2OS - siCTRL	10346901	6172.27	0.0801036
641	U2OS - siCTRL	19967600	6681.7	0.904631
642	U2OS - siCTRL	17101756	7548.2	0.370154
643	U2OS - siCTRL	11437717	7927.01	0.530697
644	U2OS - siCTRL	10909426	6578.32	0.494116
645	U2OS - siCTRL	16700346	8272.23	0.132161
646	U2OS - siCTRL	19788414	6604.63	0.206454
647	U2OS - siCTRL	10882059	6541.98	0.0761888
648	U2OS - siCTRL	10297972	6280.69	0.507922
649	U2OS - siCTRL	11821188	7327.89	0.26155
650	U2OS - siCTRL	11015341	8469.33	0.357062
651	U2OS - siCTRL	10812120	6557.59	0.108065
652	U2OS - siCTRL	16651646	6356.5	0.787552
653	U2OS - siCTRL	23060534	10582.8	0.106584
654	U2OS - siCTRL	18018016	8519.88	0.985709
655	U2OS - siCTRL	10834784	7141.31	0.177161
656	U2OS - siCTRL	12487399	8699.97	0.572405
657	U2OS - siCTRL	11174390	6435.83	0.0448453
658	U2OS - siCTRL	10674432	6454.02	0.787116
659	U2OS - siCTRL	11402055	8340.22	0.189606
660	U2OS - siCTRL	20747928	10173.6	0.527904
661	U2OS - siCTRL	21830446	6418.24	0.740078
662	U2OS - siCTRL	14014803	8120.02	0.149931
663	U2OS - siCTRL	12134890	8650.48	0.551087
664	U2OS - siCTRL	19625634	9819.66	0.216617
665	U2OS - siCTRL	21492120	6707.29	0.759196
666	U2OS - siCTRL	25956154	11573.9	0.722915
667	U2OS - siCTRL	10830589	5905.91	0.176549
668	U2OS - siCTRL	10682606	5388.94	0.861967
669	U2OS - siCTRL	11385979	7485.35	0.0197751
670	U2OS - siCTRL	11025622	8662.42	0.860237
671	U2OS - siCTRL	20964554	11756.3	0.558904
672	U2OS - siCTRL	13830749	7393.84	0.40322
673	U2OS - siCTRL	10933650	7275.27	0.758747
674	U2OS - siCTRL	10766546	6076.83	0.716929
675	U2OS - siCTRL	18942766	10747.8	0.987326
676	U2OS - siCTRL	10975187	6804.55	0.278085
677	U2OS - siCTRL	11333277	8432.69	0.00379367
678	U2OS - siCTRL	11233885	7414.84	0.933903
679	U2OS - siCTRL	10248466	6588.54	0.857897
680	U2OS - siCTRL	10996636	8024.93	0.728851
681	U2OS - siCTRL	20757110	9291.96	0.516689
682	U2OS - siCTRL	11876535	7403.79	0.706956
683	U2OS - siCTRL	10312259	7299.47	0.78053
684	U2OS - siCTRL	10908747	7755.2	0.374876
685	U2OS - siCTRL	11280301	6553.69	0.770323
686	U2OS - siCTRL	11557017	7900.47	0.750624
687	U2OS - siCTRL	13951697	7757.47	0.613211
688	U2OS - siCTRL	18011082	9250.88	0.401866
689	U2OS - siCTRL	11100195	5787.59	0.697308
690	U2OS - siCTRL	21989656	8664.72	0.00311286
691	U2OS - siCTRL	10623851	8003.04	0.774897
692	U2OS - siCTRL	17368814	9860.64	0.896417
693	U2OS - siCTRL	17961506	9492.71	0.239316
694	U2OS - siCTRL	11495158	6841.79	0.120767
695	U2OS - siCTRL	15761803	7989.97	0.220284
696	U2OS - siCTRL	10993257	6725.52	0.302097
697	U2OS - siCTRL	13762665	7820.64	0.883029
698	U2OS - siCTRL	12599525	7078.04	0.543166
699	U2OS - siCTRL	17438242	9802.49	0.286712
700	U2OS - siCTRL	14451100	6932.74	0.138355
701	U2OS - siCTRL	20257562	8508.66	0.290144
702	U2OS - siCTRL	6786659	7366.72	0.613871
703	U2OS - siCTRL	18669084	7677.43	0.324139
704	U2OS - siCTRL	43918056	10066.3	0.45736
705	U2OS - siCTRL	10888136	6729.1	0.444117
706	U2OS - siCTRL	10699490	9828.63	0.828135
707	U2OS - siCTRL	13739901	6354.18	0.426348
708	U2OS - siCTRL	12496040	6961.36	0.345699
709	U2OS - siCTRL	15315809	11007.5	0.674972
710	U2OS - siCTRL	11184858	8340.92	0.221482
711	U2OS - siCTRL	14340192	9675.94	0.467246
712	U2OS - siCTRL	21990140	8768.71	0.314766
713	U2OS - siCTRL	21201102	8476.11	0.626856
714	U2OS - siCTRL	10831096	6332.79	0.87736
715	U2OS - siCTRL	16715297	9943.83	0.447689
716	U2OS - siCTRL	11575830	8686.3	0.784457
717	U2OS - siCTRL	10873816	4403.51	0.456966
718	U2OS - siCTRL	14970090	10523.6	0.656229
719	U2OS - siCTRL	19863910	8073.97	0.131841
720	U2OS - siCTRL	15587294	7495.28	0.432982
721	U2OS - siCTRL	10638436	5875.93	0.909312
722	U2OS - siCTRL	13752977	10123	0.605479
723	U2OS - siCTRL	20669354	9916.98	0.766775
724	U2OS - siCTRL	16627667	7151.77	0.504701
725	U2OS - siCTRL	22053814	8860.54	0.498056
726	U2OS - siCTRL	24261448	9335.18	0.8429
727	U2OS - siCTRL	16701001	8969.24	0.0678069
728	U2OS - siCTRL	13905534	9324.32	0.573272
729	U2OS - siCTRL	21632456	8883.98	0.942763
730	U2OS - siCTRL	10554762	6619.65	0.51786
731	U2OS - siCTRL	10347179	7142.17	0.194466
732	U2OS - siCTRL	13046516	8190.08	0.847939
733	U2OS - siCTRL	11656643	8734.61	0.251639
734	U2OS - siCTRL	13815152	9259.56	0.700726
735	U2OS - siCTRL	13046537	8911.42	0.540261
736	U2OS - siCTRL	19244566	7806.13	0.948836
737	U2OS - siCTRL	11555338	8656.13	0.624337
738	U2OS - siCTRL	14634738	8297.93	0.837978
739	U2OS - siCTRL	13298098	7289.41	0.00793288
740	U2OS - siCTRL	13733664	9233.94	0.98934
741	U2OS - siCTRL	10516257	6536.71	0.0777146
742	U2OS - siCTRL	21972390	8748.31	0.32213
743	U2OS - siCTRL	11021660	6308.25	0.946152
744	U2OS - siCTRL	15055692	9065.42	0.0089391
745	U2OS - siCTRL	8909625	6891.99	0.82273
746	U2OS - siCTRL	22133402	7130.05	0.861212
747	U2OS - siCTRL	10909691	8364.67	0.439831
748	U2OS - siCTRL	22268778	6791.01	0.255745
749	U2OS - siCTRL	19374302	7328.15	0.80269
750	U2OS - siCTRL	14472038	7983.05	0.477862
751	U2OS - siCTRL	14871558	9566.14	0.134339
752	U2OS - siCTRL	10958688	6168.43	0.927849
753	U2OS - siCTRL	11040188	7026.37	0.89597
754	U2OS - siCTRL	13559609	7406.22	0.491545
755	U2OS - siCTRL	20323292	9589.69	0.856702
756	U2OS - siCTRL	21963934	9037.36	0.418578
757	U2OS - siCTRL	10325342	6954.48	0.683465
758	U2OS - siCTRL	21130066	7042.47	0.397991
759	U2OS - siCTRL	15855182	7573.61	0.505742
760	U2OS - siCTRL	9703861	8548.31	0.189552
761	U2OS - siCTRL	10996986	10116.5	0.964989
762	U2OS - siCTRL	9861954	5714.44	0.294216
763	U2OS - siCTRL	10852047	6180.13	0.10346
764	U2OS - siCTRL	8467457	5980.17	0.144315
765	U2OS - siCTRL	11236983	6781.84	0.0140923
766	U2OS - siCTRL	10860311	6615.61	0.715946
767	U2OS - siCTRL	10419616	7963.76	0.564498
768	U2OS - siCTRL	10912278	6040.99	0.794578
769	U2OS - siCTRL	10856398	6219.71	0.50708
770	U2OS - siCTRL	10636578	7572.13	0.791821
771	U2OS - siCTRL	10746601	7577.5	0.695764
772	U2OS - siCTRL	11631204	5631.76	0.777848
773	U2OS - siCTRL	10743901	5149.76	0.406483
774	U2OS - siCTRL	13767770	7191.66	0.647771
775	U2OS - siCTRL	4707265	6860.2	0.179794
776	U2OS - siCTRL	10615710	7881.57	0.32182
777	U2OS - siCTRL	21055020	9987.64	0.172605
778	U2OS - siCTRL	10917179	6826.86	0.408637
779	U2OS - siCTRL	22227200	8073.77	0.241419
780	U2OS - siCTRL	10864807	6898.72	0.406922
781	U2OS - siCTRL	4664332	6322.28	0.975222
782	U2OS - siCTRL	17681430	7174.82	0.320319
783	U2OS - siCTRL	10490727	9072.91	0.982491
784	U2OS - siCTRL	10078225	3889.44	0.636306
785	U2OS - siCTRL	21625260	7197.51	0.375091
786	U2OS - siCTRL	14531792	5349.89	0.857484
787	U2OS - siCTRL	23929596	6228.25	0.619587
788	U2OS - siCTRL	11208144	6197.4	0.252033
789	U2OS - siCTRL	16480395	7140.21	0.792856
790	U2OS - siCTRL	10084277	7555.83	0.432939
791	U2OS - siCTRL	22621516	8920.69	0.357511
792	U2OS - siCTRL	10119867	6230.63	0.330277
793	U2OS - siCTRL	19581062	10294	0.697369
794	U2OS - siCTRL	10019243	9832.41	0.26865
795	U2OS - siCTRL	21204634	7850.24	0.808278
796	U2OS - siCTRL	16593297	6878.52	0.295289
797	U2OS - siCTRL	14199969	7236.37	0.544121
798	U2OS - siCTRL	10498445	5177.41	0.487921
799	U2OS - siCTRL	10465207	5584.21	0.855356
800	U2OS - siCTRL	21448906	5967.55	0.888386
801	U2OS - siCTRL	11390069	5274.89	0.184384
802	U2OS - siCTRL	15585261	7225.94	0.585348
803	U2OS - siCTRL	21545628	6645.34	0.898205
804	U2OS - siCTRL	14909277	7389.91	0.446117
805	U2OS - siCTRL	24402792	5751.08	0.921868
806	U2OS - siCTRL	8966570	4818.48	0.278991
807	U2OS - siCTRL	10093126	5075.25	0.608831
808	U2OS - siCTRL	10875580	5413.05	0.682454
809	U2OS - siCTRL	22140404	10175.2	0.228206
810	U2OS - siCTRL	9433512	4273.57	0.0137675
811	U2OS - siCTRL	8037056	5501.11	0.416724
812	U2OS - siCTRL	10287196	5389.17	0.938482
813	U2OS - siCTRL	10946497	5561.12	0.343028
814	U2OS - siCTRL	10579358	6658.14	0.779744
815	U2OS - siCTRL	15492829	7719.61	0.174736
816	U2OS - siCTRL	10771305	6281.84	0.341953
817	U2OS - siCTRL	21017506	5974.72	0.144598
818	U2OS - siCTRL	10268942	5609.69	0.716771
819	U2OS - siCTRL	9658624	4782.86	0.699308
820	U2OS - siCTRL	10532512	7634.42	0.688497
821	U2OS - siCTRL	10181689	5511.01	0.253396
822	U2OS - siCTRL	10877644	6813.12	0.69236
823	U2OS - siCTRL	9425804	5559.31	0.227298
824	U2OS - siCTRL	11276617	8580.99	0.424649
825	U2OS - siCTRL	21700776	10712.4	0.371922
826	U2OS - siCTRL	9848485	4867.07	0.355308
827	U2OS - siCTRL	21106956	8305.78	0.0576548
828	U2OS - siCTRL	11024191	6773.87	0.631647
829	U2OS - siCTRL	10774501	9595.21	0.707317
830	U2OS - siCTRL	10061605	6268.92	0.613589
831	U2OS - siCTRL	10643714	5216.54	0.648313
832	U2OS - siCTRL	20814706	9596.86	0.169941
833	U2OS - siCTRL	10682703	5975.89	0.149447
834	U2OS - siCTRL	18886884	9313.35	0.514175
835	U2OS - siCTRL	10249634	5207.35	0.875333
836	U2OS - siCTRL	21670720	10288.8	0.183953
837	U2OS - siCTRL	15988723	7284.37	0.462839
838	U2OS - siCTRL	21888060	8249.98	0.428932
839	U2OS - siCTRL	20990198	7331.66	0.497289
840	U2OS - siCTRL	10537394	7822.76	0.161511
841	U2OS - siCTRL	10381083	6742.87	0.342441
842	U2OS - siCTRL	10513562	6720.23	0.26188
843	U2OS - siCTRL	10400845	8491.85	0.844527
844	U2OS - siCTRL	10007304	5219.04	0.800332
845	U2OS - siCTRL	10280021	8528.85	0.426639
846	U2OS - siCTRL	15200335	7063.19	0.607015
847	U2OS - siCTRL	10493808	6996.52	0.145466
848	U2OS - siCTRL	10443448	7733.28	0.509613
849	U2OS - siCTRL	19680672	9184.25	0.296947
850	U2OS - siCTRL	10514938	7638.38	0.859651
851	U2OS - siCTRL	20560156	8695.46	0.671598
852	U2OS - siCTRL	19662206	7819.17	0.633474
853	U2OS - siCTRL	16713942	6705.76	0.124751
854	U2OS - siCTRL	19476792	7891.34	0.470588
855	U2OS - siCTRL	19100162	7778.99	0.986573
856	U2OS - siCTRL	10848303	8181.4	0.948299
857	U2OS - siCTRL	10573478	7437.95	0.645086
858	U2OS - siCTRL	10889754	7763.16	0.151725
859	U2OS - siCTRL	20074734	8103.36	0.639127
860	U2OS - siCTRL	9945033	5259.81	0.565662
861	U2OS - siCTRL	10492964	8064.04	0.468666
862	U2OS - siCTRL	10939205	8841.88	0.428037
863	U2OS - siCTRL	19483558	6928.03	0.59927
864	U2OS - siCTRL	21298712	9573.26	0.84997
865	U2OS - siCTRL	11065639	8814.17	0.751121
866	U2OS - siCTRL	11518328	7462.91	0.579361
867	U2OS - siCTRL	23044126	7989.53	0.924704
868	U2OS - siCTRL	21380254	9178.77	0.06474
869	U2OS - siCTRL	18443780	6842.01	0.991347
870	U2OS - siCTRL	12480644	9189.02	0.0529945
871	U2OS - siCTRL	17098942	8353.22	0.199496
872	U2OS - siCTRL	23536172	12322.5	0.422753
873	U2OS - siCTRL	21991760	9028.52	0.107509
874	U2OS - siCTRL	20104520	8663.92	0.62367
875	U2OS - siCTRL	10441252	6301.5	0.0479926
876	U2OS - siCTRL	10170028	6075.72	0.284624
877	U2OS - siCTRL	16731803	7819.49	0.0610367
878	U2OS - siCTRL	11707194	7372.38	0.703519
879	U2OS - siCTRL	13501731	10211.2	0.668456
880	U2OS - siCTRL	19794244	9549.57	0.378581
881	U2OS - siCTRL	19630588	8578.07	0.188194
882	U2OS - siCTRL	15606838	12426.3	0.747005
883	U2OS - siCTRL	12635254	6344.02	0.340379
884	U2OS - siCTRL	21593550	8538.19	0.795301
885	U2OS - siCTRL	12531550	9751.44	0.487901
886	U2OS - siCTRL	6664075	8684.09	0.525669
887	U2OS - siCTRL	17540272	9324.32	0.0284908
888	U2OS - siCTRL	19585982	8243.52	0.644232
889	U2OS - siCTRL	20666628	8441.48	0.350657
890	U2OS - siCTRL	6639706	8925.12	0.229205
891	U2OS - siCTRL	15077183	8251.2	0.433883
892	U2OS - siCTRL	16307316	6527.99	0.382467
893	U2OS - siCTRL	16767510	8179.4	0.469789
894	U2OS - siCTRL	11577133	8055.34	0.979483
895	U2OS - siCTRL	14450809	7266.13	0.364378
896	U2OS - siCTRL	14870977	7619.47	0.77441
897	U2OS - siCTRL	21312350	8728.07	0.552768
898	U2OS - siCTRL	13444699	10752.3	0.889131
899	U2OS - siCTRL	16263519	7647.84	0.354953
900	U2OS - siCTRL	16025187	7326.11	0.245519
901	U2OS - siCTRL	11597678	7954.35	0.911019
902	U2OS - siCTRL	14946887	8632.79	0.0435343
903	U2OS - siCTRL	10967414	5709.04	0.950753
904	U2OS - siCTRL	17593382	10420.2	0.556407
905	U2OS - siCTRL	16415611	7450.84	0.376363
906	U2OS - siCTRL	13138034	9743.73	0.995052
907	U2OS - siCTRL	11825787	8169.27	0.0583626
908	U2OS - siCTRL	12013060	7191.56	0.516706
909	U2OS - siCTRL	22323222	8880.52	0.0310971
910	U2OS - siCTRL	12057907	6790.52	0.571176
911	U2OS - siCTRL	23792130	8698.04	0.180469
912	U2OS - siCTRL	15061809	7373.77	0.630959
913	U2OS - siCTRL	10799903	7982.85	0.980924
914	U2OS - siCTRL	12477018	7267.66	0.874903
915	U2OS - siCTRL	23993114	6428.14	0.451836
916	U2OS - siCTRL	10589012	7421.22	0.708461
917	U2OS - siCTRL	10962615	8250.06	0.777469
918	U2OS - siCTRL	22874618	7533.99	0.494843
919	U2OS - siCTRL	12638304	7871.65	0.528533
920	U2OS - siCTRL	11445723	7261.13	0.150784
921	U2OS - siCTRL	23932900	7657.86	0.3694
922	U2OS - siCTRL	10997051	5450.78	0.142221
923	U2OS - siCTRL	13565942	7260.8	0.726894
924	U2OS - siCTRL	13124762	7989.01	0.477013
925	U2OS - siCTRL	33962508	7788.83	0.448879
926	U2OS - siCTRL	12450266	9371.42	0.885998
927	U2OS - siCTRL	12785334	9495.25	0.527619
928	U2OS - siCTRL	11652777	5580.5	0.409091
929	U2OS - siCTRL	13702664	7171.99	0.268892
930	U2OS - siCTRL	11844720	6157.7	0.072012
931	U2OS - siCTRL	13232724	11857	0.418136
932	U2OS - siCTRL	16365655	10108.7	0.0257535
933	U2OS - siCTRL	11278568	9333.15	0.291154
934	U2OS - siCTRL	12299771	10840.9	0.50351
935	U2OS - siCTRL	12422215	8426.85	0.965933
936	U2OS - siCTRL	22735368	8109.48	0.109383
937	U2OS - siCTRL	21577296	8254.73	0.673041
938	U2OS - siCTRL	15425828	9241.46	0.499932
939	U2OS - siCTRL	19808782	9140.62	0.777098
940	U2OS - siCTRL	11706608	8198.24	0.143607
941	U2OS - siCTRL	13860558	9238.35	0.0832026
942	U2OS - siCTRL	15640663	8736.37	0.399219
943	U2OS - siCTRL	19897984	8984.6	0.796962
944	U2OS - siCTRL	15391741	7670.17	0.191676
945	U2OS - siCTRL	22282986	10719.4	0.767777
946	U2OS - siCTRL	11143797	7779.26	0.290298
947	U2OS - siCTRL	17974322	9473.7	0.216891
948	U2OS - siCTRL	11801014	6785.74	0.0167156
949	U2OS - siCTRL	14183525	8145.33	0.398659
950	U2OS - siCTRL	16816462	13590.8	0.381081
951	U2OS - siCTRL	18746846	8067.09	0.659345
952	U2OS - siCTRL	18268792	6299.29	0.0709184
953	U2OS - siCTRL	5167226	7609.46	0.152604
954	U2OS - siCTRL	5895612	8325.43	0.0165759
955	U2OS - siCTRL	17341820	9952.8	0.113796
956	U2OS - siCTRL	24035628	7295.09	0.651789
957	U2OS - siCTRL	11982571	7720.98	0.402657
958	U2OS - siCTRL	11420939	9664.79	0.321026
959	U2OS - siCTRL	19093058	9024.01	0.557912
960	U2OS - siCTRL	11522019	6332.71	0.99346
961	U2OS - siCTRL	10494812	8968.82	0.834487
962	U2OS - siCTRL	19110034	8141.63	0.699623
963	U2OS - siCTRL	11913412	9193.61	0.918259
964	U2OS - siCTRL	10849184	6930.19	0.0397287
965	U2OS - siCTRL	18587698	9534.41	0.0703334
966	U2OS - siCTRL	18836430	7731.5	0.474006
967	U2OS - siCTRL	17754110	7560.65	0.349167
968	U2OS - siCTRL	16222889	6668.62	0.937252
969	U2OS - siCTRL	12766454	8585.57	0.489565
970	U2OS - siCTRL	10757969	6180.19	0.539649
971	U2OS - siCTRL	11980219	8530.11	0.89526
972	U2OS - siCTRL	22252488	8426.47	0.446635
973	U2OS - siCTRL	19142772	10006.6	0.877034
974	U2OS - siCTRL	11133118	6812.38	0.253582
975	U2OS - siCTRL	11109396	5609.47	0.27381
976	U2OS - siCTRL	11753451	5473.93	0.328361
977	U2OS - siCTRL	11208585	6590.44	0.547564
978	U2OS - siCTRL	10789973	9761.9	0.220129
979	U2OS - siCTRL	22309386	7789.92	0.671429
980	U2OS - siCTRL	11022765	6303.28	0.142793
981	U2OS - siCTRL	21708518	7010.2	0.0941003
982	U2OS - siCTRL	17274484	8344.61	0.870192
983	U2OS - siCTRL	22488610	7272.59	0.236869
984	U2OS - siCTRL	14138010	10529.5	0.386004
985	U2OS - siCTRL	20356984	8636.79	0.571542
986	U2OS - siCTRL	11155412	6617.64	0.525802
987	U2OS - siCTRL	24865830	6878.87	0.0760239
988	U2OS - siCTRL	11058483	6722.2	0.874126
989	U2OS - siCTRL	10778224	7660.51	0.951136
990	U2OS - siCTRL	22441874	9441.12	0.812507
991	U2OS - siCTRL	23823800	9103.07	0.283802
992	U2OS - siCTRL	10898962	5925.55	0.527847
993	U2OS - siCTRL	21618810	7179.01	0.339417
994	U2OS - siCTRL	20417172	8236.42	0.554667
995	U2OS - siCTRL	21207810	7641.36	0.974403
996	U2OS - siCTRL	22461542	10666.9	0.311703
997	U2OS - siCTRL	11002235	6684.46	0.668797
998	U2OS - siCTRL	10758023	7777.04	0.325967
999	U2OS - siCTRL	11436652	8248.42	0.774477
1000	U2OS - siCTRL	11292350	7645.65	0.32581
1001	U2OS - siCTRL	10590990	7118.1	0.889827
1002	U2OS - siCTRL	11073036	6316.25	0.751708
1003	U2OS - siCTRL	11135853	7971.58	0.762632
1004	U2OS - siCTRL	11372878	8682.26	0.469479
1005	U2OS - siCTRL	12063443	7395.95	0.210765
1006	U2OS - siCTRL	11547444	6382.51	0.0414751
1007	U2OS - siCTRL	11262077	7209.73	0.321829
1008	U2OS - siCTRL	18883106	9418.56	0.0371127
1009	U2OS - siCTRL	13302174	5871.52	0.693855
1010	U2OS - siCTRL	11399018	7429.07	0.67035
1011	U2OS - siCTRL	11919773	6683.11	0.430472
1012	U2OS - siCTRL	18713322	8161.32	0.767789
1013	U2OS - siCTRL	21889536	7949.58	0.536008
1014	U2OS - siCTRL	11163755	6262.43	0.0398599
1015	U2OS - siCTRL	15312346	5308.89	0.134793
1016	U2OS - siCTRL	11102452	6154.31	0.193416
1017	U2OS - siCTRL	16613016	8213.73	0.335664
1018	U2OS - siCTRL	11469312	5948.48	0.0523129
1019	U2OS - siCTRL	22601032	5997.9	0.605117
1020	U2OS - siCTRL	13986857	5369.82	0.512061
1021	U2OS - siCTRL	10414235	5606.28	0.617461
1022	U2OS - siCTRL	14733114	6981.36	0.432356
1023	U2OS - siCTRL	12144331	5142.81	0.8477
1024	U2OS - siCTRL	7049435	5780.52	0.454059
1025	U2OS - siCTRL	11984138	7118.37	0.0154035
1026	U2OS - siCTRL	15355643	6419.18	0.873068
1027	U2OS - siCTRL	19607364	6704.64	0.656202
1028	U2OS - siCTRL	10599892	6350.86	0.823003
1029	U2OS - siCTRL	11038257	6076.92	0.951776
1030	U2OS - siCTRL	8599141	5953.67	0.0509124
1031	U2OS - siCTRL	10814137	6660.39	0.235072
1032	U2OS - siCTRL	10770037	8293.56	0.0633434
1033	U2OS - siCTRL	13061857	9983.65	0.421658
1034	U2OS - siCTRL	10357573	5632.83	0.863829
1035	U2OS - siCTRL	11056244	6311.33	0.081624
1036	U2OS - siCTRL	11070000	6120.68	0.473112
1037	U2OS - siCTRL	13471263	6171.52	0.125543
1038	U2OS - siCTRL	16302673	9224.55	0.772886
1039	U2OS - siCTRL	15250755	7944.05	0.841422
1040	U2OS - siCTRL	20432648	8842.01	0.0432909
1041	U2OS - siCTRL	9448260	5147.2	0.486441
1042	U2OS - siCTRL	21765578	6884.42	0.239411
1043	U2OS - siCTRL	10531059	4635.06	0.952474
1044	U2OS - siCTRL	10612087	5062.72	0.943893
1045	U2OS - siCTRL	32660964	7831.97	0.613934
1046	U2OS - siCTRL	10574126	6761.68	0.973487
1047	U2OS - siCTRL	10824106	4903.09	0.344861
1048	U2OS - siCTRL	9531934	6690.55	0.897851
1049	U2OS - siCTRL	10742045	6666.04	0.434595
1050	U2OS - siCTRL	10659537	5678.53	0.235815
1051	U2OS - siCTRL	8435894	5605.46	0.940828
1052	U2OS - siCTRL	22071550	8037.85	0.684218
1053	U2OS - siCTRL	10808630	7398.81	0.0649116
1054	U2OS - siCTRL	15044100	8785.5	0.870425
1055	U2OS - siCTRL	9657149	5673.56	0.70138
1056	U2OS - siCTRL	19215136	6025.11	0.604927
1057	U2OS - siCTRL	10679788	6896.91	0.732375
1058	U2OS - siCTRL	10820096	8006.95	0.253439
1059	U2OS - siCTRL	8326508	4313.65	0.600489
1060	U2OS - siCTRL	11179376	8992.6	0.814619
1061	U2OS - siCTRL	14939680	8981.12	0.0541137
1062	U2OS - siCTRL	10970585	7466.35	0.130511
1063	U2OS - siCTRL	11012440	8690.63	0.842446
1064	U2OS - siCTRL	10663521	6393.45	0.618346
1065	U2OS - siCTRL	14653503	7139.42	0.531288
1066	U2OS - siCTRL	8914855	4166.88	0.248291
1067	U2OS - siCTRL	10231049	4869.34	0.295079
1068	U2OS - siCTRL	10819172	7449.11	0.872686
1069	U2OS - siCTRL	9597588	7080.87	0.421666
1070	U2OS - siCTRL	14262704	9244.11	0.0644303
1071	U2OS - siCTRL	22125446	7926.7	0.896985
1072	U2OS - siCTRL	10152120	5055.88	0.203381
1073	U2OS - siCTRL	10300811	7095.55	0.826228
1074	U2OS - siCTRL	10818282	6759.52	0.881771
1075	U2OS - siCTRL	10153824	6930.42	0.486751
1076	U2OS - siCTRL	21097014	6904.95	0.598465
1077	U2OS - siCTRL	10963657	8415.88	0.527267
1078	U2OS - siCTRL	22392598	7124.46	0.624821
1079	U2OS - siCTRL	11016309	7338.75	0.855042
1080	U2OS - siCTRL	14778494	9432.63	0.282139
1081	U2OS - siCTRL	13088108	7159.61	0.883756
1082	U2OS - siCTRL	10987917	6416.04	0.56769
1083	U2OS - siCTRL	15530871	8018.74	0.115103
1084	U2OS - siCTRL	17731392	7651.12	0.227001
1085	U2OS - siCTRL	11496472	6861.93	0.595982
1086	U2OS - siCTRL	11124750	8503.15	0.239446
1087	U2OS - siCTRL	22487024	8798.48	0.131416
1088	U2OS - siCTRL	10759703	8400.73	0.161848
1089	U2OS - siCTRL	10870450	4544.14	0.844873
1090	U2OS - siCTRL	22266910	10062.4	0.602184
1091	U2OS - siCTRL	10953038	6389.11	0.963567
1092	U2OS - siCTRL	22552808	7878.15	0.345679
1093	U2OS - siCTRL	18659590	8113.27	0.595625
1094	U2OS - siCTRL	14098363	7243.86	0.598985
1095	U2OS - siCTRL	22374316	8987.7	0.615704
1096	U2OS - siCTRL	13527832	8704.94	0.0591772
1097	U2OS - siCTRL	22241074	7516.59	0.750317
1098	U2OS - siCTRL	11504832	7236.91	0.948209
1099	U2OS - siCTRL	12978405	8529.73	0.534679
1100	U2OS - siCTRL	10098798	6023.58	0.192556
1101	U2OS - siCTRL	22150928	8178.31	0.752926
1102	U2OS - siCTRL	22867948	7076.65	0.00731897
1103	U2OS - siCTRL	10828115	8318.28	0.328256
1104	U2OS - siCTRL	12551373	8947.02	0.917606
1105	U2OS - siCTRL	10862299	6992.04	0.588367
1106	U2OS - siCTRL	10318781	7260.68	0.85519
1107	U2OS - siCTRL	10076806	5973.72	0.604672
1108	U2OS - siCTRL	11935663	6284.61	0.822578
1109	U2OS - siCTRL	19585550	10100.8	0.879484
1110	U2OS - siCTRL	11632635	6732.92	0.320986
1111	U2OS - siCTRL	16992482	9819.15	0.122955
1112	U2OS - siCTRL	14479458	6626.98	0.721303
1113	U2OS - siCTRL	22247976	9404.52	0.440347
1114	U2OS - siCTRL	21279436	8355.76	0.126736
1115	U2OS - siCTRL	22535920	10466.7	0.589824
1116	U2OS - siCTRL	12409623	6874.6	0.0360683
1117	U2OS - siCTRL	42861724	6589.77	0.200182
1118	U2OS - siCTRL	11385293	8629.74	0.788301
1119	U2OS - siCTRL	21081386	8971.96	0.0120968
1120	U2OS - siCTRL	11917969	9205.52	0.303346
1121	U2OS - siCTRL	11210921	8818.67	0.021376
1122	U2OS - siCTRL	19395708	7741.37	0.997485
1123	U2OS - siCTRL	25888180	7681.94	0.58203
1124	U2OS - siCTRL	12448144	9935.4	0.293376
1125	U2OS - siCTRL	10261748	7363.47	0.928949
1126	U2OS - siCTRL	11209622	7247.88	0.507119
1127	U2OS - siCTRL	8073379	9528.95	0.454692
1128	U2OS - siCTRL	11625090	7332.99	0.587872
1129	U2OS - siCTRL	11952909	9985.18	0.264138
1130	U2OS - siCTRL	12057985	9331.36	0.305288
1131	U2OS - siCTRL	26135562	6697.27	0.371655
1132	U2OS - siCTRL	11512030	7707.61	0.244448
1133	U2OS - siCTRL	11099152	6475.41	0.584547
1134	U2OS - siCTRL	21771176	8691.26	0.695846
1135	U2OS - siCTRL	11023255	8106.99	0.0719472
1136	U2OS - siCTRL	23967152	8706.83	0.971083
1137	U2OS - siCTRL	12275640	8451.31	0.753071
1138	U2OS - siCTRL	11637758	5588.19	0.806163
1139	U2OS - siCTRL	10691664	6366.19	0.75164
1140	U2OS - siCTRL	13642224	9350.41	0.080061
1141	U2OS - siCTRL	17898598	10929.3	0.481696
1142	U2OS - siCTRL	16472441	5898.42	0.445673
1143	U2OS - siCTRL	22810760	8128.18	0.672473
1144	U2OS - siCTRL	10282379	7875.46	0.448737
1145	U2OS - siCTRL	11582896	7684.81	0.704313
1146	U2OS - siCTRL	11470072	5968.35	0.681645
1147	U2OS - siCTRL	11602157	6022.39	0.697149
1148	U2OS - siCTRL	11419488	6288.53	0.618601
1149	U2OS - siCTRL	14122658	7903.13	0.150981
1150	U2OS - siCTRL	12884656	10164.3	0.760802
1151	U2OS - siCTRL	11964692	7648.98	0.781046
1152	U2OS - siCTRL	14257656	8992.83	0.904103
1153	U2OS - siCTRL	22419194	7788.23	0.233769
1154	U2OS - siCTRL	23241602	9120.74	0.176679
1155	U2OS - siCTRL	11866796	7477.98	0.391099
1156	U2OS - siCTRL	12368674	7141.3	0.320565
1157	U2OS - siCTRL	11461278	6966.21	0.815477
1158	U2OS - siCTRL	10713359	7008.13	0.613526
1159	U2OS - siCTRL	10954113	5195.1	0.760002
1160	U2OS - siCTRL	11031957	10456.1	0.427665
1161	U2OS - siCTRL	15664301	10916.7	0.0994406
1162	U2OS - siCTRL	26664666	8191.31	0.115035
1163	U2OS - siCTRL	10915193	6400.51	0.373407
1164	U2OS - siCTRL	11542954	6995.52	0.193848
1165	U2OS - siCTRL	23248686	6732.71	0.820746
1166	U2OS - siCTRL	12810532	6361.79	0.599636
1167	U2OS - siCTRL	10709295	7714.06	0.688845
1168	U2OS - siCTRL	17081434	8327.35	0.49111
1169	U2OS - siCTRL	17312086	10873.2	0.0881737
1170	U2OS - siCTRL	11707416	9869.86	0.235078
1171	U2OS - siCTRL	10718435	6194.6	0.461602
1172	U2OS - siCTRL	11819626	7597.45	0.198592
1173	U2OS - siCTRL	10617253	8626.08	0.0254762
1174	U2OS - siCTRL	10974493	6750.32	0.729398
1175	U2OS - siCTRL	23419946	8550.15	0.724917
1176	U2OS - siCTRL	12574743	5744.8	0.330392
1177	U2OS - siCTRL	23449544	7884.17	0.843494
1178	U2OS - siCTRL	19031764	9784.5	0.428442
1179	U2OS - siCTRL	11675424	8188.25	0.864686
1180	U2OS - siCTRL	10867718	7046.02	0.657065
1181	U2OS - siCTRL	24803296	6122.6	0.581036
1182	U2OS - siCTRL	11027354	9335.31	0.200727
1183	U2OS - siCTRL	13319688	7515.45	0.529547
1184	U2OS - siCTRL	11082646	8399.86	0.894432
1185	U2OS - siCTRL	10980451	5983.57	0.304994
1186	U2OS - siCTRL	10880693	8419.64	0.870946
1187	U2OS - siCTRL	11711569	6191.92	0.908745
1188	U2OS - siCTRL	11000912	5279.26	0.329845
1189	U2OS - siCTRL	15384866	8246.59	0.683074
1190	U2OS - siCTRL	11362077	6764.57	0.899221
1191	U2OS - siCTRL	10971827	7434.36	0.0756969
1192	U2OS - siCTRL	11746055	5344.99	0.878588
1193	U2OS - siCTRL	11113483	8398.62	0.190839
1194	U2OS - siCTRL	13594779	8202.44	0.849769
1195	U2OS - siCTRL	11128930	6893.34	0.667119
1196	U2OS - siCTRL	11678969	6799.33	0.344339
1197	U2OS - siCTRL	11620179	6833.94	0.151376
1198	U2OS - siCTRL	11185847	8237.66	0.635371
1199	U2OS - siCTRL	11012887	10960.8	0.847788
1200	U2OS - siCTRL	11085177	6167.24	0.821849
1201	U2OS - siCTRL	11440401	7757.09	0.62824
1202	U2OS - siCTRL	15410033	7066.98	0.956302
1203	U2OS - siCTRL	14636383	8073.64	0.589923
1204	U2OS - siCTRL	11391604	8315.88	0.197833
1205	U2OS - siCTRL	12621390	7120.16	0.429331
1206	U2OS - siCTRL	10965277	8785.49	0.336746
1207	U2OS - siCTRL	11178804	7216.71	0.991945
1208	U2OS - siCTRL	15070491	8455.32	0.380236
1209	U2OS - siCTRL	25053040	7334.06	0.992701
1210	U2OS - siCTRL	11231987	9180.9	0.518804
1211	U2OS - siCTRL	10441951	7685.84	0.17228
1212	U2OS - siCTRL	11195601	6469.5	0.0745741
1213	U2OS - siCTRL	13197578	8183.12	0.370306
1214	U2OS - siCTRL	11452983	6774.86	0.123419
1215	U2OS - siCTRL	21173220	10842.1	0.634519
1216	U2OS - siCTRL	13008219	8033.05	0.41392
1217	U2OS - siCTRL	10852530	10418.5	0.990916
1218	U2OS - siCTRL	16171807	9500.01	0.929956
1219	U2OS - siCTRL	11237243	6306.39	0.149236
1220	U2OS - siCTRL	20323452	6352.16	0.394882
1221	U2OS - siCTRL	11251809	6013.65	0.46158
1222	U2OS - siCTRL	12004122	9721.2	0.560949
1223	U2OS - siCTRL	11113549	6260.46	0.780364
1224	U2OS - siCTRL	4333678	7566.62	0.487194
1225	U2OS - siCTRL	13530447	9650.14	0.419994
1226	U2OS - siCTRL	10528593	6906.13	0.262
1227	U2OS - siCTRL	11714295	7904.39	0.910806
1228	U2OS - siCTRL	15201968	11126.5	0.0222715
1229	U2OS - siCTRL	22862270	7603.16	0.821122
1230	U2OS - siCTRL	10500379	8740.06	0.188468
1231	U2OS - siCTRL	19225970	7181.44	0.685757
1232	U2OS - siCTRL	12775864	9581.68	0.355209
1233	U2OS - siCTRL	22757984	9083.86	0.974213
1234	U2OS - siCTRL	11998383	8217.55	0.122772
1235	U2OS - siCTRL	12067227	9586.29	0.18757
1236	U2OS - siCTRL	11851036	8422.93	0.889442
1237	U2OS - siCTRL	22690416	12316.8	0.583406
1238	U2OS - siCTRL	22710008	6436.11	0.309246
1239	U2OS - siCTRL	11749418	7290.3	0.000764385
1240	U2OS - siCTRL	12249033	7928.29	0.227598
1241	U2OS - siCTRL	19745278	7500.6	0.145404
1242	U2OS - siCTRL	15750915	7314.83	0.203434
1243	U2OS - siCTRL	12441735	8802.53	0.896323
1244	U2OS - siCTRL	12071631	7685.14	0.873094
1245	U2OS - siCTRL	12868391	10013.9	0.700289
1246	U2OS - siCTRL	11817671	7230.06	0.470498
1247	U2OS - siCTRL	10658869	11389.3	0.827136
1248	U2OS - siCTRL	10342097	8029.57	0.495826
1249	U2OS - siCTRL	20570994	8445.88	0.363489
1250	U2OS - siCTRL	12391472	9439.97	0.275603
1251	U2OS - siCTRL	25249378	10405.3	0.924741
1252	U2OS - siCTRL	17575952	7558.85	0.386989
1253	U2OS - siCTRL	15147153	12029.2	0.492881
1254	U2OS - siCTRL	19362108	7818.59	0.254438
1255	U2OS - siCTRL	12852593	8367.01	0.884967
1256	U2OS - siCTRL	10231602	8271.24	0.383263
1257	U2OS - siCTRL	16469605	8723.47	0.297575
1258	U2OS - siCTRL	22795550	7037.39	0.717595
1259	U2OS - siCTRL	22536656	10197	0.19087
1260	U2OS - siCTRL	9643305	9001.61	0.118193
1261	U2OS - siCTRL	17787896	7757.72	0.836998
1262	U2OS - siCTRL	10662532	7264.92	0.744136
1263	U2OS - siCTRL	22109192	7235.78	0.590521
1264	U2OS - siCTRL	13828429	8672.34	0.242892
1265	U2OS - siCTRL	10247037	6965.66	0.623247
1266	U2OS - siCTRL	11132410	7571	0.638355
1267	U2OS - siCTRL	10374153	6179.44	0.327569
1268	U2OS - siCTRL	12872801	7476.81	0.0674893
1269	U2OS - siCTRL	10313909	10742.2	0.880539
1270	U2OS - siCTRL	10519436	7812.24	0.459957
1271	U2OS - siCTRL	10739738	6106.72	0.763873
1272	U2OS - siCTRL	12503813	7196.23	0.253889
1273	U2OS - siCTRL	22116582	7143.67	0.591387
1274	U2OS - siCTRL	10291580	7672.28	0.428795
1275	U2OS - siCTRL	21524580	7103.72	0.382101
1276	U2OS - siCTRL	11344286	6137.7	0.126713
1277	U2OS - siCTRL	7853890	6110.7	0.244267
1278	U2OS - siCTRL	23064918	9759.35	0.0793416
1279	U2OS - siCTRL	22302008	8233.42	0.302858
1280	U2OS - siCTRL	10681963	7893.72	0.741705
1281	U2OS - siCTRL	10303958	6558.7	0.615016
1282	U2OS - siCTRL	11207778	7360.98	0.672411
1283	U2OS - siCTRL	8.07977e+06	4898.36	0.00838308
1284	U2OS - siCTRL	21245616	7639.49	0.678377
1285	U2OS - siCTRL	13341123	6980.08	0.503181
1286	U2OS - siCTRL	91421624	14602.6	0.230908
1287	U2OS - siCTRL	21389474	10056	0.174897
1288	U2OS - siCTRL	10957282	7594.9	0.184983
1289	U2OS - siCTRL	15256122	7934.68	0.84426
1290	U2OS - siCTRL	22572412	10110.5	0.98259
1291	U2OS - siCTRL	9527993	4828.17	0.91374
1292	U2OS - siCTRL	7280770	4952.36	0.347369
1293	U2OS - siCTRL	10851278	6822.09	0.780225
1294	U2OS - siCTRL	10863637	6939.26	0.546455
1295	U2OS - siCTRL	10888552	8037.71	0.816442
1296	U2OS - siCTRL	10400579	7328.63	0.483727
1297	U2OS - siCTRL	11029228	9904.37	0.589951
1298	U2OS - siCTRL	22518282	9503.16	0.787263
1299	U2OS - siCTRL	8.14445e+06	5694.22	0.100235
1300	U2OS - siCTRL	14433742	6538.85	0.537007
1301	U2OS - siCTRL	12702445	7703.83	0.365983
1302	U2OS - siCTRL	10649060	7265.35	0.604307
1303	U2OS - siCTRL	11465556	8355.52	0.958803
1304	U2OS - siCTRL	21922488	8095.19	0.392823
1305	U2OS - siCTRL	12092762	8259.41	0.392973
1306	U2OS - siCTRL	20576156	8325.82	0.790637
1307	U2OS - siCTRL	22411436	6966.63	0.645078
1308	U2OS - siCTRL	10172761	7431.29	0.393884
1309	U2OS - siCTRL	15677392	9297.92	0.688955
1310	U2OS - siCTRL	22403910	7981.87	0.404002
1311	U2OS - siCTRL	10470347	6401.83	0.136113
1312	U2OS - siCTRL	11722824	8276.15	0.450643
1313	U2OS - siCTRL	19843244	8650.53	0.334419
1314	U2OS - siCTRL	11239750	8952.35	0.217969
1315	U2OS - siCTRL	10788336	7406.88	0.925775
1316	U2OS - siCTRL	17996172	7830.72	0.689639
1317	U2OS - siCTRL	16767886	5267.35	0.598821
1318	U2OS - siCTRL	10917250	6156.01	0.746657
1319	U2OS - siCTRL	8.08881e+06	4503.51	0.541971
1320	U2OS - siCTRL	17405028	9346.67	0.700533
1321	U2OS - siCTRL	23892890	6241.83	0.93056
1322	U2OS - siCTRL	10817320	6730.75	0.862617
1323	U2OS - siCTRL	10955727	7467.04	0.167442
1324	U2OS - siCTRL	11597421	5994.62	0.263139
1325	U2OS - siCTRL	16913738	6639.82	0.0716103
1326	U2OS - siCTRL	16243722	9869.15	0.978673
1327	U2OS - siCTRL	17426878	7896.75	0.236384
1328	U2OS - siCTRL	14951432	9465.25	0.660598
1329	U2OS - siCTRL	20214456	8822.63	0.0896307
1330	U2OS - siCTRL	10750204	6871.91	0.210771
1331	U2OS - siCTRL	10934243	5903.28	0.502824
1332	U2OS - siCTRL	10622184	8051.18	0.104954
1333	U2OS - siCTRL	20126672	7543.73	0.388873
1334	U2OS - siCTRL	21649212	8005.94	0.537988
1335	U2OS - siCTRL	20440500	8937.43	0.339204
1336	U2OS - siCTRL	18573392	5366.01	0.5559
1337	U2OS - siCTRL	23739112	6889.35	0.536768
1338	U2OS - siCTRL	12342861	8242.35	0.39061
1339	U2OS - siCTRL	12060257	8431.41	0.69627
1340	U2OS - siCTRL	11137732	5915.47	0.678482
1341	U2OS - siCTRL	10865940	9253.7	0.687303
1342	U2OS - siCTRL	12369089	8966.29	0.561491
1343	U2OS - siCTRL	11124216	7008.89	0.35808
1344	U2OS - siCTRL	21217772	10604.3	0.613112
1345	U2OS - siCTRL	10702622	8916.83	0.935736
1346	U2OS - siCTRL	12907061	6388.62	0.596889
1347	U2OS - siCTRL	11849180	6587.2	0.97959
1348	U2OS - siCTRL	13642958	9212.71	0.441007
1349	U2OS - siCTRL	18318588	6139.25	0.739612
1350	U2OS - siCTRL	12080144	7283.46	0.0376039
1351	U2OS - siCTRL	9824894	7037.59	0.764727
1352	U2OS - siCTRL	11152327	7471.74	0.518282
1353	U2OS - siCTRL	12107562	6062.13	0.00531653
1354	U2OS - siCTRL	13966549	8087.57	0.2772
1355	U2OS - siCTRL	14018809	8628.37	0.534832
1356	U2OS - siCTRL	11099963	6881.47	0.767963
1357	U2OS - siCTRL	13311210	5670.73	0.0530926
1358	U2OS - siCTRL	14850062	8433.78	0.549053
1359	U2OS - siCTRL	11175423	5475.77	0.800995
1360	U2OS - siCTRL	10149906	6862.77	0.649583
1361	U2OS - siCTRL	16067862	6047.55	0.931447
1362	U2OS - siCTRL	11139326	6598.44	0.0747314
1363	U2OS - siCTRL	10128582	6311.22	0.276806
1364	U2OS - siCTRL	14238042	9379.21	0.919238
1365	U2OS - siCTRL	13197232	12040	0.765005
1366	U2OS - siCTRL	10375843	6124.11	0.59974
1367	U2OS - siCTRL	10569357	5092.85	0.832968
1368	U2OS - siCTRL	14305287	7443.06	0.896043
1369	U2OS - siCTRL	13621440	8456.66	0.97272
1370	U2OS - siCTRL	11651627	7181.15	0.998521
1371	U2OS - siCTRL	21962618	6509.82	0.139649
1372	U2OS - siCTRL	10030857	6369.25	0.070542
1373	U2OS - siCTRL	10714805	6378.17	0.0734667
1374	U2OS - siCTRL	10767910	6825.13	0.0147438
1375	U2OS - siCTRL	16042612	9775.15	0.97182
1376	U2OS - siCTRL	21573752	7804.26	0.0947669
1377	U2OS - siCTRL	11428411	7425.02	0.841737
1378	U2OS - siCTRL	11723400	7588.42	0.685173
1379	U2OS - siCTRL	11321000	9400.28	0.487557
1380	U2OS - siCTRL	10816563	6686.45	0.346695
1381	U2OS - siCTRL	10729565	5818.07	0.353648
1382	U2OS - siCTRL	10455661	6682.91	0.253839
1383	U2OS - siCTRL	13211666	7872.45	0.911018
1384	U2OS - siCTRL	22391740	6625.38	0.725643
1385	U2OS - siCTRL	13413050	7521.42	0.0259258
1386	U2OS - siCTRL	10601936	4545.61	0.461521
1387	U2OS - siCTRL	11071843	9307.86	0.281301
1388	U2OS - siCTRL	11554816	5668.28	0.0289662
1389	U2OS - siCTRL	12467580	5852.49	0.884682
1390	U2OS - siCTRL	11144666	6293.31	0.771005
1391	U2OS - siCTRL	12725420	6766.53	0.329735
1392	U2OS - siCTRL	11230079	8223.67	0.796559
1393	U2OS - siCTRL	13314419	7729.47	0.324638
1394	U2OS - siCTRL	12145689	6664.32	0.307882
1395	U2OS - siCTRL	11353168	9118.88	0.928109
1396	U2OS - siCTRL	11869037	6894.06	0.976916
1397	U2OS - siCTRL	11694558	5469.67	0.523555
1398	U2OS - siCTRL	11152356	11067.8	0.951935
1399	U2OS - siCTRL	11250500	6598.16	0.887996
1400	U2OS - siCTRL	11076858	10395.7	0.518033
1401	U2OS - siCTRL	11264035	5987.3	0.372749
1402	U2OS - siCTRL	11046487	7535.83	0.710355
1403	U2OS - siCTRL	22229440	10163.5	0.455643
1404	U2OS - siCTRL	15726617	8563.96	0.605213
1405	U2OS - siCTRL	10473200	14475.3	0.990406
1406	U2OS - siCTRL	11278460	10198.2	0.773916
1407	U2OS - siCTRL	11388465	5581.98	0.334276
1408	U2OS - siCTRL	22376522	8819.11	0.0889982
1409	U2OS - siCTRL	10448357	7202.46	0.184906
1410	U2OS - siCTRL	13196680	6576.5	0.526852
1411	U2OS - siCTRL	18765118	11235.4	0.417102
1412	U2OS - siCTRL	10573530	7426.43	0.80066
1413	U2OS - siCTRL	15613120	8063.62	0.933202
1414	U2OS - siCTRL	11341734	6382.54	0.177865
1415	U2OS - siCTRL	11177027	9017.6	0.860067
1416	U2OS - siCTRL	15417782	10101.1	0.957395
1417	U2OS - siCTRL	20928278	11096.6	0.959471
1418	U2OS - siCTRL	11180947	8610.32	0.0378626
1419	U2OS - siCTRL	22645674	9064	0.0575835
1420	U2OS - siCTRL	22831810	8046.17	0.00579739
1421	U2OS - siCTRL	10407539	7508.14	0.312681
1422	U2OS - siCTRL	10113458	7309.02	0.0556984
1423	U2OS - siCTRL	21696438	7457.91	0.293862
1424	U2OS - siCTRL	10542289	6640.59	0.356016
1425	U2OS - siCTRL	23155702	9864.62	0.953677
1426	U2OS - siCTRL	10976293	8523.5	0.476951
1427	U2OS - siCTRL	22137166	8130.35	0.278238
1428	U2OS - siCTRL	10940037	6219.98	0.503005
1429	U2OS - siCTRL	10869478	7044.52	0.643358
1430	U2OS - siCTRL	21540586	7462.06	0.111246
1431	U2OS - siCTRL	11520998	10685.2	0.758062
1432	U2OS - siCTRL	10928523	7268.82	0.851946
1433	U2OS - siCTRL	11154629	10749	0.84425
1434	U2OS - siCTRL	10891872	6985.7	0.890507
1435	U2OS - siCTRL	21647932	7117.62	0.381842
1436	U2OS - siCTRL	24127998	10492.9	0.443805
1437	U2OS - siCTRL	11421129	7527.17	0.101581
1438	U2OS - siCTRL	10668432	7803.89	0.225807
1439	U2OS - siCTRL	10798664	7681.45	0.97132
1440	U2OS - siCTRL	13437535	10568.8	0.284624
1441	U2OS - siCTRL	15287797	8025.63	0.907396
1442	U2OS - siCTRL	24354786	8112.69	0.890552
1443	U2OS - siCTRL	19004838	6110.95	0.922504
1444	U2OS - siCTRL	11396975	7177.82	0.15615
1445	U2OS - siCTRL	10449539	7889.79	0.879722
1446	U2OS - siCTRL	12664710	9892.65	0.631995
1447	U2OS - siCTRL	22117760	7798.42	0.210628
1448	U2OS - siCTRL	11581075	7297.77	0.345116
1449	U2OS - siCTRL	19576736	7405.17	0.159919
1450	U2OS - siCTRL	23682544	10162.9	0.444348
1451	U2OS - siCTRL	23509694	9843.72	0.083775
1452	U2OS - siCTRL	22434050	6929.27	0.165318
1453	U2OS - siCTRL	23080416	7611.55	0.197196
1454	U2OS - siCTRL	21093892	7726.87	0.691027
1455	U2OS - siCTRL	11558379	7336.29	0.573803
1456	U2OS - siCTRL	11111479	5289	0.873323
1457	U2OS - siCTRL	22833160	10182.8	0.244634
1458	U2OS - siCTRL	17703098	9815.13	0.629608
1459	U2OS - siCTRL	8628344	9575.68	0.0344313
1460	U2OS - siCTRL	10163665	9348.9	0.516198
1461	U2OS - siCTRL	22841312	7266.82	0.863226
1462	U2OS - siCTRL	44487144	9201.31	0.984127
1463	U2OS - siCTRL	10444938	6028.99	0.00987298
1464	U2OS - siCTRL	10975579	5415.61	0.252841
1465	U2OS - siCTRL	32930166	8150.36	0.22385
1466	U2OS - siCTRL	8357789	9912.12	0.0475376
1467	U2OS - siCTRL	12563945	7592.21	0.0101725
1468	U2OS - siCTRL	10406778	7415.21	0.490195
1469	U2OS - siCTRL	11090341	7336.58	0.0454821
1470	U2OS - siCTRL	12380961	8271.93	0.278328
1471	U2OS - siCTRL	23744032	8620.82	0.639975
1472	U2OS - siCTRL	10512849	6447.24	0.294692
1473	U2OS - siCTRL	11577428	7217.28	0.269655
1474	U2OS - siCTRL	16729813	13382.2	0.590547
1475	U2OS - siCTRL	20347482	7677.77	0.380534
1476	U2OS - siCTRL	11573374	7590.64	0.702523
1477	U2OS - siCTRL	35639872	7974.28	0.496124
1478	U2OS - siCTRL	10321337	7742.56	0.633209
1479	U2OS - siCTRL	10780824	8192.59	0.353394
1480	U2OS - siCTRL	12123008	11021.2	0.287044
1481	U2OS - siCTRL	19499930	7500.47	0.133207
1482	U2OS - siCTRL	11031751	8825.93	0.93708
1483	U2OS - siCTRL	10860973	7935.83	0.804836
1484	U2OS - siCTRL	11149919	8395.19	0.938029
1485	U2OS - siCTRL	12256562	9646.21	0.185381
1486	U2OS - siCTRL	11252564	9051.39	0.933156
1487	U2OS - siCTRL	16256873	9430.01	0.935753
1488	U2OS - siCTRL	11221393	6421.31	0.283545
1489	U2OS - siCTRL	23026050	8259.19	0.274634
1490	U2OS - siCTRL	18564482	10034.2	0.551432
1491	U2OS - siCTRL	11199656	7999.33	0.185289
1492	U2OS - siCTRL	11164994	4896.19	0.442101
1493	U2OS - siCTRL	15123715	8853.95	0.185318
1494	U2OS - siCTRL	11381751	7979.81	0.947376
1495	U2OS - siCTRL	14471178	9954.22	0.493825
1496	U2OS - siCTRL	11310317	6716.03	0.963918
1497	U2OS - siCTRL	11210049	9617.46	0.644942
1498	U2OS - siCTRL	15449889	6537.49	0.484316
1499	U2OS - siCTRL	23089696	5510.11	0.967695
1500	U2OS - siCTRL	11466374	9276.97	0.14319
1501	U2OS - siCTRL	9954465	7081.81	0.63233
1502	U2OS - siCTRL	26146922	6900.97	0.661888
1503	U2OS - siCTRL	10582434	7483.81	0.43384
1504	U2OS - siCTRL	11204014	7841.6	0.0593572
1505	U2OS - siCTRL	14038443	7925.62	0.492723
1506	U2OS - siCTRL	21003506	10226.1	0.465134
1507	U2OS - siCTRL	11783560	6834.68	0.806747
1508	U2OS - siCTRL	22729880	8818.16	0.256661
1509	U2OS - siCTRL	10831355	6949.55	0.39143
1510	U2OS - siCTRL	9315547	8457.62	0.240172
1511	U2OS - siCTRL	11559282	5341.53	0.686443
1512	U2OS - siCTRL	22380864	7317.28	0.989883
1513	U2OS - siCTRL	10411136	5606.23	0.17743
1514	U2OS - siCTRL	16762066	4759.43	0.821447
1515	U2OS - siCTRL	20191670	7846.22	0.230989
1516	U2OS - siCTRL	9952928	6034.34	0.0579758
1517	U2OS - siCTRL	18997154	6233.25	0.138817
1518	U2OS - siCTRL	10324479	6635.47	0.935153
1519	U2OS - siCTRL	20699034	7299.31	0.888542
1520	U2OS - siCTRL	20292272	8033.24	0.28926
1521	U2OS - siCTRL	22495114	7636.5	0.947764
1522	U2OS - siCTRL	10884073	6451.93	0.849931
1523	U2OS - siCTRL	14154190	3365.01	0.434655
1524	U2OS - siCTRL	16686013	5234.91	0.46805
1525	U2OS - siCTRL	22248156	7428.33	0.629853
1526	U2OS - siCTRL	13756656	10479	0.158032
1527	U2OS - siCTRL	12895459	6545.8	0.0147821
1528	U2OS - siCTRL	10525085	5892.09	0.265512
1529	U2OS - siCTRL	16718555	7502.25	0.0154436
1530	U2OS - siCTRL	10831094	5495.64	0.674499
1531	U2OS - siCTRL	20624552	6791.47	0.551469
1532	U2OS - siCTRL	11125631	5330.08	0.321648
1533	U2OS - siCTRL	10760663	5651.16	0.780202
1534	U2OS - siCTRL	15809417	7403.47	0.145785
1535	U2OS - siCTRL	15951793	8595.57	0.244881
1536	U2OS - siCTRL	10756088	7073.76	0.292314
1537	U2OS - siCTRL	10831373	5859.72	0.195932
1538	U2OS - siCTRL	14717446	6901.97	0.0879387
1539	U2OS - siCTRL	10860581	5379.16	0.869976
1540	U2OS - siCTRL	17014930	7727.6	0.0881886
1541	U2OS - siCTRL	10969343	5797.13	0.68371
1542	U2OS - siCTRL	17233108	9714.09	0.120401
1543	U2OS - siCTRL	11003035	6082.47	0.010699
1544	U2OS - siCTRL	17175972	6272.73	0.557268
1545	U2OS - siCTRL	12719425	7549.72	0.907109
1546	U2OS - siCTRL	11815658	6752.63	0.860457
1547	U2OS - siCTRL	19262362	6696.46	0.338451
1548	U2OS - siCTRL	11624176	9935.83	0.0271588
1549	U2OS - siCTRL	16372212	8402.21	0.800859
1550	U2OS - siCTRL	12016772	8025.85	0.805985
1551	U2OS - siCTRL	10965915	5640.76	0.868488
1552	U2OS - siCTRL	11472809	11095.4	0.669647
1553	U2OS - siCTRL	10660937	8240.33	0.807779
1554	U2OS - siCTRL	12204329	7628.79	0.897498
1555	U2OS - siCTRL	8891786	7473.45	0.45383
1556	U2OS - siCTRL	6672958	8952.27	0.557825
1557	U2OS - siCTRL	16303146	6873.62	0.506131
1558	U2OS - siCTRL	11077486	7317.55	0.691984
1559	U2OS - siCTRL	19405080	8771.54	0.682907
1560	U2OS - siCTRL	12570765	6653.87	0.520314
1561	U2OS - siCTRL	14771040	10019.8	0.828468
1562	U2OS - siCTRL	19790706	7708.15	0.505779
1563	U2OS - siCTRL	11026815	6533.97	0.824859
1564	U2OS - siCTRL	13215728	7953.09	0.281845
1565	U2OS - siCTRL	20329220	10961.5	0.178495
1566	U2OS - siCTRL	12377378	7806.3	0.969871
1567	U2OS - siCTRL	13029145	8937.3	0.74194
1568	U2OS - siCTRL	13683673	6629.46	0.259792
1569	U2OS - siCTRL	15921655	8387.3	0.581235
1570	U2OS - siCTRL	15296001	10025.1	0.955262
1571	U2OS - siCTRL	16235573	8269.27	0.0807539
1572	U2OS - siCTRL	14832680	7540.92	0.0835342
1573	U2OS - siCTRL	11261643	8047.73	0.619135
1574	U2OS - siCTRL	13492525	7615.87	0.224493
1575	U2OS - siCTRL	11060464	7233.28	0.765184
1576	U2OS - siCTRL	20090732	8806.33	0.568153
1577	U2OS - siCTRL	12414281	7075.41	0.666188
1578	U2OS - siCTRL	10513822	6786.97	0.107814
1579	U2OS - siCTRL	11155258	6679.8	0.0842831
1580	U2OS - siCTRL	13495350	7682.97	0.625121
1581	U2OS - siCTRL	12672654	8306.77	0.409731
1582	U2OS - siCTRL	11273695	7090.77	0.0872525
1583	U2OS - siCTRL	12429246	7356.32	0.371064
1584	U2OS - siCTRL	15128600	8515.96	0.672144
1585	U2OS - siCTRL	15769933	6844.77	0.189587
1586	U2OS - siCTRL	15889213	9597.27	0.895729
1587	U2OS - siCTRL	11880210	7635.24	0.949846
1588	U2OS - siCTRL	24468550	7069.8	0.961573
1589	U2OS - siCTRL	11407360	6777.06	0.730083
1590	U2OS - siCTRL	13259321	7077.91	0.406288
1591	U2OS - siCTRL	11460012	7697.36	0.743749
1592	U2OS - siCTRL	15656334	7026.95	0.287987
1593	U2OS - siCTRL	22267482	6349.16	0.314417
1594	U2OS - siCTRL	6251124	7657.85	0.605896
1595	U2OS - siCTRL	16760206	6992.62	0.594847
1596	U2OS - siCTRL	10979080	6453.78	0.878661
1597	U2OS - siCTRL	9390385	7275.12	0.254601
1598	U2OS - siCTRL	13038934	9659.29	0.766188
1599	U2OS - siCTRL	10946847	8658.38	0.941013
1600	U2OS - siCTRL	16253431	6907	0.00103293
1601	U2OS - siCTRL	11618881	8299.81	0.476089
1602	U2OS - siCTRL	11365367	5764.35	0.65704
1603	U2OS - siCTRL	11250782	8139.68	0.843323
1604	U2OS - siCTRL	11992157	8942.13	0.183739
1605	U2OS - siCTRL	11342475	6541.72	0.856159
1606	U2OS - siCTRL	18417450	7352.48	0.364365
1607	U2OS - siCTRL	11088571	6810.67	0.892274
1608	U2OS - siCTRL	17647154	11162.3	0.0277117
1609	U2OS - siCTRL	21091550	11661.1	0.0853901
1610	U2OS - siCTRL	11153910	6605.02	0.98141
1611	U2OS - siCTRL	11497852	6024.13	0.609502
1612	U2OS - siCTRL	12356610	8250.38	0.417632
1613	U2OS - siCTRL	21012900	7972.3	0.169214
1614	U2OS - siCTRL	6112672	6680.4	0.649901
1615	U2OS - siCTRL	16377253	8627.35	0.0369751
1616	U2OS - siCTRL	22914546	6425.42	0.311614
1617	U2OS - siCTRL	7334111	6821.68	0.323479
1618	U2OS - siCTRL	13274352	9062.77	0.607442
1619	U2OS - siCTRL	13487351	7822.61	0.650831
1620	U2OS - siCTRL	11190604	7137.08	0.846055
1621	U2OS - siCTRL	12455151	7603.75	0.927581
1622	U2OS - siCTRL	11287735	6522.36	0.660458
1623	U2OS - siCTRL	10892232	7093.16	0.578174
1624	U2OS - siCTRL	15760131	7506.73	0.398716
1625	U2OS - siCTRL	11968204	8666.87	0.966612
1626	U2OS - siCTRL	23703836	9603.99	0.154079
1627	U2OS - siCTRL	11780509	7466.49	0.895087
1628	U2OS - siCTRL	14511456	8673.6	0.311013
1629	U2OS - siCTRL	12949622	9252.16	0.548489
1630	U2OS - siCTRL	11326066	6507.33	0.682066
1631	U2OS - siCTRL	17303842	12014.7	0.23647
1632	U2OS - siCTRL	12731890	8447.49	0.167737
1633	U2OS - siCTRL	12774087	10391.9	0.508482
1634	U2OS - siCTRL	12772950	7515.65	0.791864
1635	U2OS - siCTRL	12166776	8260.84	0.692414
1636	U2OS - siCTRL	10500008	7612.68	0.118973
1637	U2OS - siCTRL	15022618	9823.84	0.900742
1638	U2OS - siCTRL	23211230	10766.6	0.479738
1639	U2OS - siCTRL	13952465	9109.65	0.946677
1640	U2OS - siCTRL	20158258	9710.98	0.553434
1641	U2OS - siCTRL	10563597	9726.12	0.0848018
1642	U2OS - siCTRL	13104743	11822.9	0.202463
1643	U2OS - siCTRL	23246878	8424.51	0.854238
1644	U2OS - siCTRL	11068202	6308.33	0.705927
1645	U2OS - siCTRL	11421718	7804.1	0.89494
1646	U2OS - siCTRL	11567817	5794.07	0.329146
1647	U2OS - siCTRL	17367274	8902.32	0.528001
1648	U2OS - siCTRL	18247734	7363.14	0.650398
1649	U2OS - siCTRL	10740179	8265.8	0.594291
1650	U2OS - siCTRL	10827259	10063.1	0.231463
1651	U2OS - siCTRL	11635263	7289.48	0.426821
1652	U2OS - siCTRL	23270490	11471.3	0.248111
1653	U2OS - siCTRL	10567974	8040.23	0.845615
1654	U2OS - siCTRL	11597096	6791.55	0.986677
1655	U2OS - siCTRL	21696442	10865.2	0.0665708
1656	U2OS - siCTRL	16230723	8045.68	0.713928
1657	U2OS - siCTRL	11561347	6318.18	0.330116
1658	U2OS - siCTRL	22876820	10860	0.625435
1659	U2OS - siCTRL	11322955	8586.69	0.25813
1660	U2OS - siCTRL	23528438	12369.6	0.651008
1661	U2OS - siCTRL	10794709	6160.76	0.371147
1662	U2OS - siCTRL	16914680	8987.52	0.294821
1663	U2OS - siCTRL	11538763	6146.72	0.911763
1664	U2OS - siCTRL	11228602	6227.91	0.942499
1665	U2OS - siCTRL	15799422	7427.83	0.61355
1666	U2OS - siCTRL	10822410	8532.57	0.214468
1667	U2OS - siCTRL	11907578	7790.25	0.939419
1668	U2OS - siCTRL	11540764	8235.27	0.750454
1669	U2OS - siCTRL	11560372	5888.55	0.75109
1670	U2OS - siCTRL	10919085	10440.7	0.211721
1671	U2OS - siCTRL	23367108	12495.7	0.830157
1672	U2OS - siCTRL	10703527	7109.37	0.240095
1673	U2OS - siCTRL	11273000	8662.33	0.631621
1674	U2OS - siCTRL	19422374	9316.42	0.71074
1675	U2OS - siCTRL	11702806	9331.27	0.742383
1676	U2OS - siCTRL	10762182	7133	0.390265
1677	U2OS - siCTRL	22586794	8500.94	0.759825
1678	U2OS - siCTRL	10903755	8829.06	0.902936
1679	U2OS - siCTRL	11563479	8037.33	0.58742
1680	U2OS - siCTRL	10448939	5439.43	0.0904097
1681	U2OS - siCTRL	11744844	8036.72	0.128976
1682	U2OS - siCTRL	14058324	8692.68	0.105263
1683	U2OS - siCTRL	21700556	11090.8	0.172727
1684	U2OS - siCTRL	11302329	9336.99	0.126431
1685	U2OS - siCTRL	10914860	8630.77	0.778301
1686	U2OS - siCTRL	22001714	11645.5	0.0394115
1687	U2OS - siCTRL	10843815	10535.1	0.241558
1688	U2OS - siCTRL	11908931	7332.25	0.879066
1689	U2OS - siCTRL	20987816	8699.92	0.973519
1690	U2OS - siCTRL	22638208	9587.16	0.605422
1691	U2OS - siCTRL	11140319	7973.31	0.976238
1692	U2OS - siCTRL	23156322	7631.79	0.0434515
1693	U2OS - siCTRL	11349662	7474.39	0.948573
1694	U2OS - siCTRL	10821997	11002.2	0.311296
1695	U2OS - siCTRL	11927831	8690.43	0.798973
1696	U2OS - siCTRL	19500088	10621.8	0.810629
1697	U2OS - siCTRL	11586518	7681.09	0.859999
1698	U2OS - siCTRL	18676224	7792.09	0.458551
1699	U2OS - siCTRL	11775201	7752.91	0.930644
1700	U2OS - siCTRL	15769695	7483.94	0.257893
1701	U2OS - siCTRL	11477936	8965.93	0.934445
1702	U2OS - siCTRL	10143887	10266.6	0.61912
1703	U2OS - siCTRL	11899675	6704.38	0.985445
1704	U2OS - siCTRL	22197830	8313.94	0.0326439
1705	U2OS - siCTRL	13720873	8475.92	0.725167
1706	U2OS - siCTRL	21388292	7244.66	0.565554
1707	U2OS - siCTRL	14444099	10609.6	0.492424
1708	U2OS - siCTRL	10884499	7089.96	0.259218
1709	U2OS - siCTRL	22420778	16454.2	0.326831
1710	U2OS - siCTRL	11478441	9266.09	0.249462
1711	U2OS - siCTRL	8559947	7468.96	0.219268
1712	U2OS - siCTRL	12645109	7035.83	0.799661
1713	U2OS - siCTRL	11037794	6192.17	0.502395
1714	U2OS - siCTRL	20588630	7334.54	0.0831899
1715	U2OS - siCTRL	8489184	7116.35	0.776984
1716	U2OS - siCTRL	15250789	9741.33	0.533649
1717	U2OS - siCTRL	11228995	6023.29	0.739388
1718	U2OS - siCTRL	12630787	8987.84	0.515394
1719	U2OS - siCTRL	17422632	7978.18	0.399946
1720	U2OS - siCTRL	12083550	7921.88	0.986247
1721	U2OS - siCTRL	11479463	7023.77	0.0282426
1722	U2OS - siCTRL	11694148	6939.61	0.932764
1723	U2OS - siCTRL	45067716	13423.6	0.930855
1724	U2OS - siCTRL	16134202	8086.83	0.390919
1725	U2OS - siCTRL	10744657	7134.84	0.214465
1726	U2OS - siCTRL	12389336	8484.26	0.619213
1727	U2OS - siCTRL	11585111	7996.86	0.177972
1728	U2OS - siCTRL	36309988	9778.17	0.803208
1729	U2OS - siCTRL	11449390	7755.67	0.253934
1730	U2OS - siCTRL	12487431	6550.49	0.290806
1731	U2OS - siCTRL	13647469	7775.51	0.915916
1732	U2OS - siCTRL	16522929	7328.27	0.902917
1733	U2OS - siCTRL	24790094	10809.2	0.535381
1734	U2OS - siCTRL	23062016	9973.23	0.862839
1735	U2OS - siCTRL	10549718	6636.91	0.352533
1736	U2OS - siCTRL	23099482	7450.48	0.997884
1737	U2OS - siCTRL	16211674	8642.02	0.43369
1738	U2OS - siCTRL	12489475	7418.12	0.294812
1739	U2OS - siCTRL	15377703	9150.31	0.0415742
1740	U2OS - siCTRL	11666265	7418.93	0.989707
1741	U2OS - siCTRL	12011359	9063.15	0.464888
1742	U2OS - siCTRL	11154114	7357.42	0.734585
1743	U2OS - siCTRL	22194584	7844.62	0.640808
1744	U2OS - siCTRL	21306096	6710.43	0.723093
1745	U2OS - siCTRL	10637812	7677.79	0.0511109
1746	U2OS - siCTRL	11195383	6797.52	0.920045
1747	U2OS - siCTRL	10940522	7621.24	0.926841
1748	U2OS - siCTRL	21475362	8374.08	0.551995
1749	U2OS - siCTRL	16450620	8838.23	0.963916
1750	U2OS - siCTRL	39954672	9722.32	0.280956
1751	U2OS - siCTRL	23325712	7457.94	0.602147
1752	U2OS - siCTRL	21268398	6566.2	0.396463
1753	U2OS - siCTRL	10768914	5975.16	0.628023
1754	U2OS - siCTRL	44828732	11597.1	0.300632
1755	U2OS - siCTRL	10453362	7351.21	0.819358
1756	U2OS - siCTRL	17216686	8860.24	0.069786
1757	U2OS - siCTRL	11206329	8581.69	0.0418776
1758	U2OS - siCTRL	25454932	6631.64	0.0493964
1759	U2OS - siCTRL	10088194	9044.07	0.150455
1760	U2OS - siCTRL	10786930	6828.54	0.39535
1761	U2OS - siCTRL	11507979	7116.69	0.95539
1762	U2OS - siCTRL	10458424	4923.25	0.110795
1763	U2OS - siCTRL	22963508	6799.71	0.647553
1764	U2OS - siCTRL	11832258	6637.43	0.527622
1765	U2OS - siCTRL	9580483	4390.16	0.353242
1766	U2OS - siCTRL	10872590	5437.52	0.198199
1767	U2OS - siCTRL	21646576	7368.61	0.220594
1768	U2OS - siCTRL	11136208	5866.44	0.0438215
1769	U2OS - siCTRL	22998844	11162.5	0.713164
1770	U2OS - siCTRL	10494871	6169.11	0.65384
1771	U2OS - siCTRL	22109936	12685.8	0.44377
1772	U2OS - siCTRL	13162737	7234.44	0.718939
1773	U2OS - siCTRL	9937551	4704.51	0.109976
1774	U2OS - siCTRL	12732818	9240.01	0.938719
1775	U2OS - siCTRL	12925453	9774.33	0.847627
1776	U2OS - siCTRL	12700842	8618.28	0.659036
1777	U2OS - siCTRL	11982665	8784.11	0.378831
1778	U2OS - siCTRL	11211137	6358.89	0.416567
1779	U2OS - siCTRL	10919432	6290.89	0.482154
1780	U2OS - siCTRL	23275520	10229.6	0.935284
1781	U2OS - siCTRL	15945316	6522.07	0.863593
1782	U2OS - siCTRL	23096098	8870.41	0.477924
1783	U2OS - siCTRL	11339529	6370.72	0.554518
1784	U2OS - siCTRL	10752315	6822.82	0.875404
1785	U2OS - siCTRL	33739284	9034.2	0.949264
1786	U2OS - siCTRL	10896693	5910.19	0.639185
1787	U2OS - siCTRL	13228372	7421.21	0.74852
1788	U2OS - siCTRL	11212947	7262.4	0.351625
1789	U2OS - siCTRL	22094824	10496.3	0.918028
1790	U2OS - siCTRL	6473521	6150.36	0.836752
1791	U2OS - siCTRL	11331584	6041.55	0.552056
1792	U2OS - siCTRL	22477578	7620.33	0.867627
1793	U2OS - siCTRL	10987728	5902.59	0.849872
1794	U2OS - siCTRL	12220965	5925.39	0.808411
1795	U2OS - siCTRL	10377321	8179.29	0.130693
1796	U2OS - siCTRL	16910114	6999.79	0.536003
1797	U2OS - siCTRL	11598235	7687.66	0.900783
1798	U2OS - siCTRL	10766358	4967.84	0.770832
1799	U2OS - siCTRL	13800560	6772.19	0.420713
1800	U2OS - siCTRL	11149161	7530.2	0.97788
1801	U2OS - siCTRL	10851062	5803.91	0.250773
1802	U2OS - siCTRL	9759716	5694.53	0.33361
1803	U2OS - siCTRL	22353736	6717.24	0.954201
1804	U2OS - siCTRL	10828613	5844.12	0.808715
1805	U2OS - siCTRL	11181668	7325.1	0.90034
1806	U2OS - siCTRL	14273033	9236.58	0.0115896
1807	U2OS - siCTRL	9454797	5999.33	0.379764
1808	U2OS - siCTRL	10711626	10566	0.235522
1809	U2OS - siCTRL	11240466	8738.15	0.295935
1810	U2OS - siCTRL	10685282	6998.65	0.737995
1811	U2OS - siCTRL	8786423	6125.78	0.724085
1812	U2OS - siCTRL	11293744	6714.33	0.461799
1813	U2OS - siCTRL	9922274	7230.26	0.365274
1814	U2OS - siCTRL	12081405	6294.69	0.584692
1815	U2OS - siCTRL	14196581	6809.31	0.533708
1816	U2OS - siCTRL	16793490	9611.53	0.55058
1817	U2OS - siCTRL	10771575	7136.45	0.615477
1818	U2OS - siCTRL	10884896	5780.49	0.395648
1819	U2OS - siCTRL	8318767	7347.35	0.771718
1820	U2OS - siCTRL	11504346	7051.08	0.251203
1821	U2OS - siCTRL	10786074	7372.24	0.655761
1822	U2OS - siCTRL	11260603	5947.65	0.960397
1823	U2OS - siCTRL	11081830	5338.28	0.00355476
1824	U2OS - siCTRL	10827279	5599.35	0.723361
1825	U2OS - siCTRL	7.39341e+06	5593.26	0.108995
1826	U2OS - siCTRL	6325006	5233.76	0.543787
1827	U2OS - siCTRL	11490553	7371.2	0.626916
1828	U2OS - siCTRL	9359191	9216.78	0.242947
1829	U2OS - siCTRL	9964414	6651.33	0.913844
1830	U2OS - siCTRL	11080391	5548.27	0.622313
1831	U2OS - siCTRL	11095204	7074.62	0.231695
1832	U2OS - siCTRL	10669146	7525.88	0.770132
1833	U2OS - siCTRL	11068306	6857.63	0.105507
1834	U2OS - siCTRL	14184878	8223.77	0.555225
1835	U2OS - siCTRL	10379596	6773.24	0.0949561
1836	U2OS - siCTRL	10674279	5946.57	0.580984
1837	U2OS - siCTRL	14031659	7588.94	0.25298
1838	U2OS - siCTRL	12847472	8215.6	0.649467
1839	U2OS - siCTRL	10932681	6464.25	0.715827
1840	U2OS - siCTRL	11050747	6031.76	0.524186
1841	U2OS - siCTRL	11324592	8826	0.657521
1842	U2OS - siCTRL	11108191	7250.38	0.813294
1843	U2OS - siCTRL	19796298	7790.22	0.807512
1844	U2OS - siCTRL	21975218	8191.26	0.619682
1845	U2OS - siCTRL	10478585	7317.1	0.451102
1846	U2OS - siCTRL	15225528	10034.7	0.40795
1847	U2OS - siCTRL	15758705	7382.34	0.874748
1848	U2OS - siCTRL	10955304	6648.39	0.702932
1849	U2OS - siCTRL	14480522	8768.64	0.184935
1850	U2OS - siCTRL	17434154	8666.53	0.565732
1851	U2OS - siCTRL	21361734	8816.53	0.908808
1852	U2OS - siCTRL	11088000	6436.27	0.15069
1853	U2OS - siCTRL	12033638	7275.1	0.845518
1854	U2OS - siCTRL	11000007	10882.3	0.820202
1855	U2OS - siCTRL	15211025	8708.46	0.499341
1856	U2OS - siCTRL	42145364	8399.29	0.0375839
1857	U2OS - siCTRL	18089208	8749.73	0.147503
1858	U2OS - siCTRL	22337920	9765.95	0.922639
1859	U2OS - siCTRL	14674092	9770.7	0.0441548
1860	U2OS - siCTRL	10776077	6498.56	0.372499
1861	U2OS - siCTRL	10999965	6655.05	0.61904
1862	U2OS - siCTRL	17351430	11723	0.196948
1863	U2OS - siCTRL	16802534	11001.5	0.98108
1864	U2OS - siCTRL	10555251	7799.28	0.155975
1865	U2OS - siCTRL	10631256	7003.21	0.539679
1866	U2OS - siCTRL	11043170	7148.85	0.618011
1867	U2OS - siCTRL	11923529	9207.8	0.23099
1868	U2OS - siCTRL	10561006	8072.98	0.466309
1869	U2OS - siCTRL	10930289	6261.26	0.491009
1870	U2OS - siCTRL	12987554	8730.9	0.766862
1871	U2OS - siCTRL	15162740	9457.99	0.634281
1872	U2OS - siCTRL	10805504	6995.61	0.46755
1873	U2OS - siCTRL	11270748	6820.69	0.666943
1874	U2OS - siCTRL	13678884	6548.69	0.453377
1875	U2OS - siCTRL	11038869	7550.49	0.525712
1876	U2OS - siCTRL	11268924	6804.39	0.658568
1877	U2OS - siCTRL	10844991	7778.17	0.181195
1878	U2OS - siCTRL	11379111	11822.7	0.78805
1879	U2OS - siCTRL	10581223	5500.68	0.602865
1880	U2OS - siCTRL	21476130	7165.45	0.980333
1881	U2OS - siCTRL	10184637	5701.25	0.222383
1882	U2OS - siCTRL	10767137	5800.77	0.466266
1883	U2OS - siCTRL	12379376	7730.55	0.895642
1884	U2OS - siCTRL	10304419	5564.9	0.601433
1885	U2OS - siCTRL	11121798	8216.68	0.725959
1886	U2OS - siCTRL	12007801	8852.45	0.41367
1887	U2OS - siCTRL	13768375	9042.81	0.68431
1888	U2OS - siCTRL	14724126	7838.46	0.946055
1889	U2OS - siCTRL	21280960	8247.41	0.200186
1890	U2OS - siCTRL	15304311	7436.19	0.807365
1891	U2OS - siCTRL	13882406	6353.23	0.969538
1892	U2OS - siCTRL	10951315	9352.01	0.0145687
1893	U2OS - siCTRL	21234058	8632.71	0.21521
1894	U2OS - siCTRL	16385966	7427.12	0.117377
1895	U2OS - siCTRL	22296062	10438.7	0.767424
1896	U2OS - siCTRL	10752863	6889.58	0.0812166
1897	U2OS - siCTRL	10838867	8220.87	0.998414
1898	U2OS - siCTRL	10535324	6039.32	0.389612
1899	U2OS - siCTRL	13527637	10424.1	0.905203
1900	U2OS - siCTRL	10713911	8306.99	0.188578
1901	U2OS - siCTRL	21576694	10497.9	0.440872
1902	U2OS - siCTRL	14018955	11813.5	0.844812
1903	U2OS - siCTRL	14834150	7153.06	0.59527
1904	U2OS - siCTRL	14159419	12127.9	0.462158
1905	U2OS - siCTRL	15143811	9575.89	0.51265
1906	U2OS - siCTRL	16356295	7655.36	0.573886
1907	U2OS - siCTRL	11466490	8299.66	0.440319
1908	U2OS - siCTRL	12849802	8346.71	0.193559
1909	U2OS - siCTRL	11132644	6569.1	0.113966
1910	U2OS - siCTRL	11701454	7985.2	0.151228
1911	U2OS - siCTRL	10527604	7493.62	0.052491
1912	U2OS - siCTRL	17515398	10795.1	0.558676
1913	U2OS - siCTRL	11705807	6571.52	0.847721
1914	U2OS - siCTRL	15184107	11138.5	0.359119
1915	U2OS - siCTRL	16095998	8059.22	0.0753109
1916	U2OS - siCTRL	12296860	6319.58	0.425724
1917	U2OS - siCTRL	14957203	7202.78	0.602008
1918	U2OS - siCTRL	18785258	8769.52	0.425403
1919	U2OS - siCTRL	12147420	7955.15	0.810721
1920	U2OS - siCTRL	12444609	7850.36	0.941886
1921	U2OS - siCTRL	10969852	6057.85	0.869911
1922	U2OS - siCTRL	10589268	6369.15	0.703999
1923	U2OS - siCTRL	16262375	6370.71	0.470299
1924	U2OS - siCTRL	16037818	7323.26	0.682698
1925	U2OS - siCTRL	10615474	6762.02	0.0134183
1926	U2OS - siCTRL	11155709	7028.09	0.982478
1927	U2OS - siCTRL	10510061	8016.27	0.172077
1928	U2OS - siCTRL	14897568	7691.6	0.90626
1929	U2OS - siCTRL	10891748	7229.07	0.80711
1930	U2OS - siCTRL	11278228	7825.52	0.80014
1931	U2OS - siCTRL	10930880	7016.44	0.268936
1932	U2OS - siCTRL	10622681	9765.57	0.219154
1933	U2OS - siCTRL	11279390	9026.26	0.428801
1934	U2OS - siCTRL	17931490	8201.96	0.849371
1935	U2OS - siCTRL	18830712	8067.07	0.45038
1936	U2OS - siCTRL	21579074	6690.42	0.93542
1937	U2OS - siCTRL	10333114	7693.59	0.352679
1938	U2OS - siCTRL	9978385	8125.1	0.619392
1939	U2OS - siCTRL	12523702	10872	0.980699
1940	U2OS - siCTRL	14431936	9313.03	0.643463
1941	U2OS - siCTRL	16819364	8878.69	0.0454982
1942	U2OS - siCTRL	10483002	7796.3	0.463557
1943	U2OS - siCTRL	20675842	11508.3	0.334751
1944	U2OS - siCTRL	11809725	8090	0.532182
1945	U2OS - siCTRL	14717984	7478.95	0.284746
1946	U2OS - siCTRL	10145497	7615.78	0.122261
1947	U2OS - siCTRL	10509311	7487.86	0.668289
1948	U2OS - siCTRL	16056191	9218.92	0.68136
1949	U2OS - siCTRL	14542741	10313.2	0.867139
1950	U2OS - siCTRL	9910634	11291.1	0.132381
1951	U2OS - siCTRL	17308808	6910.7	0.79862
1952	U2OS - siCTRL	10941399	6489.44	0.826769
1953	U2OS - siCTRL	10529212	6413.83	0.64655
1954	U2OS - siCTRL	13467160	9261.97	0.204922
1955	U2OS - siCTRL	13620871	6495.61	0.261421
1956	U2OS - siCTRL	8536218	6253.23	0.418497
1957	U2OS - siCTRL	10775101	6478.81	0.541799
1958	U2OS - siCTRL	10517613	7558.15	0.477438
1959	U2OS - siCTRL	11745729	7176.27	0.46746
1960	U2OS - siCTRL	16408532	7473.27	0.839841
1961	U2OS - siCTRL	15904403	13229.1	0.870102
1962	U2OS - siCTRL	10337587	6974.53	0.816754
1963	U2OS - siCTRL	10503462	8933.38	0.877801
1964	U2OS - siCTRL	10212999	6171.47	0.571009
1965	U2OS - siCTRL	10815642	5282.03	0.964036
1966	U2OS - siCTRL	11525227	7233.47	0.606544
1967	U2OS - siCTRL	10875444	8387.61	0.603948
1968	U2OS - siCTRL	18325790	7190.24	0.319298
1969	U2OS - siCTRL	10756096	5080.22	0.681204
1970	U2OS - siCTRL	10556546	6353.48	0.0519657
1971	U2OS - siCTRL	12299038	6559.62	0.134546
1972	U2OS - siCTRL	10193549	6112.33	0.130242
1973	U2OS - siCTRL	11390646	7311.42	0.655201
1974	U2OS - siCTRL	11453440	6783.01	0.175333
1975	U2OS - siCTRL	10255934	6280	0.341147
1976	U2OS - siCTRL	19866520	7396.92	0.0443117
1977	U2OS - siCTRL	20311092	12054	0.233734
1978	U2OS - siCTRL	20697382	7943.15	0.964224
1979	U2OS - siCTRL	12639273	7392.23	0.509139
1980	U2OS - siCTRL	11484701	8097.77	0.151075
1981	U2OS - siCTRL	11600558	7742.52	0.523009
1982	U2OS - siCTRL	10827898	7970.02	0.943509
1983	U2OS - siCTRL	12007114	7171.29	0.865686
1984	U2OS - siCTRL	10846635	6065.49	0.392066
1985	U2OS - siCTRL	12729308	11761.9	0.283868
1986	U2OS - siCTRL	10352855	7568	0.76173
1987	U2OS - siCTRL	10574863	6535.23	0.240484
1988	U2OS - siCTRL	10733779	6708.09	0.254232
1989	U2OS - siCTRL	11679048	6086.07	0.0840864
1990	U2OS - siCTRL	10485206	6568.35	0.864144
1991	U2OS - siCTRL	16862992	7229.26	0.447899
1992	U2OS - siCTRL	18494866	6305.57	0.561786
1993	U2OS - siCTRL	19266300	10902	0.736711
1994	U2OS - siCTRL	10466895	5776.98	0.796489
1995	U2OS - siCTRL	10575431	6132.02	0.447508
1996	U2OS - siCTRL	12373080	10763.8	0.184128
1997	U2OS - siCTRL	10649505	8276.14	0.828733
1998	U2OS - siCTRL	12332900	5738.33	0.030998
[truncated: 14,335 more rows]

## Sheet: Supplementary Fig 3.f
	MCMBP nuclear pool (median of mean intensity, %)
Cell - Treatment	Technical replicate #1	Technical replicate #2
U2OS- siCTRL	100	100
U2OS - siDCAF12	130.682	115.416
RPE-1 - siCTRL	100.87	90.0874
RPE-1 - siDCAF12	125.869	133.488

## Sheet: Supplementary Fig 3.g
MCMBP cytoplasmic pool (mean intensity, A.U.)
U2OS - siCTRL	U2OS - siDCAF12	RPE-1 - siCTRL	RPE-1 siDCAF12
2420.96	2224.08	2127.76	2000.47
3073.78	1613.47	1398.44	1445.19
3591.03	1520.32	1504.47	811.743
2983.77	2612.19	1798.31	1376.08
615.034	1553.76	1515.63	3372.49
1117.6	2023.88	2585.75	4736.71
2168.2	4296.23	2892.94	2382.53
3419.83	1411.46	1975.54	1049.38
3476.2	2525.65	2575.96	2253.53
1458.09	3074.26	3908.17	2984.03
3376.58	1174.85	2106.46	3077.95
1790.72	1085.88	4682.53	3196.54
1533.62	934.241	2902.79	4666.48
1353.24	2676.2	3389.15	1414.35
2869.73	1760.69	2953.03	1600.97
2158.28	1178.43	1854.2	1982.12
3336.09	1501.1	1745.64	1890.33
4361.52	2393.77	2833.01	3028.59
4882.47	1226.88	2640.96	3399.62
1018.33	1609.11	1583.35	1987.48
3342.85	2784.5	2948.87	2942.78
3528.61	2636.4	2139.38	2193.66
2897.96	2246.64	3405.82	3920.66
2019.56	1625.45	2470.65	2265.5
2730.17	2788.52	1929.04	2036.14
1562.47	3315.82	3933.34	3414.16
2311.88	2218.92	3138.53	3154.85
4351.79	1478.34	2656.8	2349.6
2063.84	1729.59	2373.92	2694.21
1530.34	2320.36	2657.67	3222.11
4079.63	2180.62	3992.34	3214.08
3008.82	677.032	1802.22	5026.7
2255.59	1419.44	2815.69	1586.94
2550.95	1325.8	2864.54	4143.18
1840.23	1199.27	2645.1	3468.36
3545.73	1102.75	1753.01	2199.52
3435.82	2408.37	3358.27	2372.44
1981.98	2581.01	2376.32	2026.17
2595.13	3250.19	1992.97	2398.64
622.318	1775.48	1400.9	1189.23
3561.69	2217.48	2580.21	2079.84
4213.4	2225.27	1541.83	1410.04
2192.45	3933.6	4585.04	1585.72
1989.71	2557.05	2566.1	5863.26
3373.41	2722.47	1999.76	2429.48
2417.51	2262.67	2659.22	2069.83
1724.86	2310.4	3400.03	1516.24
2244.95	1648.86	3654.04	2528.13
2214.31	1536.41	2955.4	3368.84
2500.63	2314.39	1695.14	518.255
1674.81	2315.15	3156.63	3027.98
5717.9	1329.16	1613.55	1223.22
2291.82	1602.82	2121	5677.59
3061.73	1075.59	3200.93	2023.82
1603.33	1340.93	1845.1	2154.43
2174.42	1543.21	3496.36	2199.06
3163.51	1738.91	3419.6	1746.11
3684.85	2420.85	1823.81	2588.37
4409.74	3387.13	698.44	1765.81
4135.16	1687.7	3937.88	2934.93
2848.48	2302.32	1857.92	1738.45
3971.81	2036.41	2872.51	3021.13
3284.55	1587.65	3378.07	3912.09
3211.34	1767.16	3965.26	2332.6
2431.43	1089.27	2090.91	4124.1
2271.27	1335.61	1698.85	2593.03
2129.35	2040.43	2249.57	2445.65
1545.58	909.576	3940.79	2912.03
1173.57	1481.21	2093.78	1707.59
2269.35	1294.94	1721.49	3580.9
128.207	3080.71	2148.31	4415.48
1700.42	2018.44	2986.28	4019.14
1921.9	873.788	2290.73	3545.26
1627.98	1130.39	2412.78	2014
1087.76	1021.68	2310.45	1877.78
2260.87	1844.88	2355.59	1783.67
1374.15	2001.52	1706.13	3219.05
2671.75	1930.96	1874.41	2926.78
2427.08	1942.05	2399.43	2612.95
1447.73	1590.41	2270.5	6051.69
3037.36	447.673	3481.63	5846.96
4022.76	1769.1	3368.91	4080.53
1348.29	3916.09	4806.76	5634.83
2744.09	1382.86	3142.74	4052.67
2228.99	1238.91	4679.4	3904.27
4081.25	974.636	3487.06	2947.01
2358.45	2619.54	3217.66	3591.76
2005.54	3605.14	3887.18	2460
1280.62	1711.15	2664.98	3315
2288.12	2183.75	1932.67	3413.34
4605.96	2070.39	4678.48	3056.42
2084.48	2198.83	1939.53	4559.38
2762.57	2459.9	2876.49	3304.47
990.524	2495.93	3096.58	2965.03
1403.56	2486.43	2902.24	4012.54
1568.91	3185.36	3817.97	2114.77
2681.44	1255.42	4194.04	5668.33
2155.35	1685.36	4198.53	3364.02
2412.56	1363.8	5015.31	4055.96
1521.11	1142.27	3026.97	1994.55
1959.99	1055.36	2794.11	1729.75
1171.63	1606.36	3112.39	2451.69
1810.27	848.825	4225.32	2241.04
1858.44	1033.16	3732.11	1464.56
1180.06	1675.25	4038.4	1612.26
1669.81	2158.55	1445.56	2801.55
1191.11	2192.7	3225.44	1769.12
1365.12	2775.96	2130.15	3239.48
1818.05	2431.47	2657.7	1664.13
1858.46	1065.79	1568.96	3563.47
1759.26	1118.11	3175.99	2504.86
1491.13	1615.35	4183.23	3265.06
1250.72	629.513	6429.51	2964.69
1124.18	1539.21	2570.3	1551.27
1225.28	2679.76	3829.08	2238.46
2024.88	1156.68	4091.63	1673.25
3968.91	978.57	2520.23	1571.84
1310.34	1131.64	2271.98	2181.24
707.524	1608.55	5115.11	2109.5
1398.62	1011.36	2531.61	3330.82
1917.44	1367.45	4237.55	3139.02
3139.63	1371.54	3628.71	2459.95
1823.33	1657.69	3366	2815.25
1689.63	982.752	1928.23	1880.03
1274.12	1579.26	2437.96	2811.63
1977.77	456.964	1676.64	2530.74
2000.91	1358.02	5832.83	2707.14
3184.42	2969.75	4605.3	2901.63
2896.84	1228.09	2196.24	1645.05
1484.47	2569.01	2429.52	3075.69
1760.58	917.726	2889.95	2740.79
2895.75	974.248	2304.71	3235.41
3623.54	1317.12	4826.55	3943.25
4090.87	1151.58	1045.94	2838.74
1651.53	2388.79	989.147	2849.75
2298.15	1366.41	1911.31	2951.39
1880.4	2676.47	1515.12	4408.39
2243.08	1712.61	2912.62	3281.97
2151.97	1233.94	2050.52	4274.3
2233.85	1076.11	1618.3	4664.04
1865.87	1560.93	3209.8	2860.66
1330.35	3164.56	2441.87	3716.31
1624.34	1730.43	3016.26	2681.25
1185.22	2675.83	2551.01	2370.38
1344.32	1558.11	3228.05	4093.01
2388.75	1503.45	2770.71	1990.08
2363.4	1482.09	2782.59	1373.77
1567.73	1188.74	2494.47	3560.56
2973.09	842.793	3043.82	1257.97
2471.63	2260.43	2273.8	2128.13
2194.41	1481.39	3927.8	2016.79
2145.48	3278.75	1552.99	1704.59
1371.66	1301.14	1491.14	1242.47
1677.59	2378.92	2857.19	1789.54
1467.94	1160.77	2804.14	2690.63
1412.61	2799.79	3364.69	4046.77
1360.29	1703.12	1434.29	3644.93
2227.4	1658.84	4085.09	2084.54
2677.01	2925.82	2576.25	2939.36
1999.4	2599.36	1562.16	4360.17
805.305	2692.22	2853.74	2112.5
1743.02	1910.93	3404.02	2149.37
1101.92	2007.17	2511.81	1765.58
1998.79	3061.24	1694.16	1903.07
1174.25	2267.34	2297.07	3340.53
2082.22	1493.96	2051.46	4774.15
1570.7	1481.44	2636.91	1759.78
4191.4	2083.06	1894.89	3023.42
2742	2083.31	4234.35	2011.6
3928.86	1598.71	2703.6	3079.77
3578.43	3136.92	2464.02	3816.06
2100.88	1831.15	2990.23	2654.55
2332.93	2669.21	2862.81	1535.8
2027.59	2834.22	1902.79	5099.32
1707.18	3681.82	2789.88	3731.57
2262.98	2776.66	2153.12	2698.03
2672.68	4183.01	1696.79	3973.97
2045.89	2038.43	3077.57	2547.24
1246.81	3388.28	2622.27	4617.35
1320.8	1813.14	2216.77	1971.39
1458.71	2524.05	3288.62	3195.59
885.601	1937.52	1653.02	4539.22
2742.06	2945.38	2630.31	2158.19
1476.76	1331.85	2174.1	3426.36
1849.73	1344.85	3410.1	5255.33
1281.23	1578.34	5142.5	3919.72
1473.56	1615.75	3169.79	4207.23
1730.34	2046.82	1521.59	4954.3
3720.96	2167.15	2202.87	3504.53
2147.3	2282.38	2319.45	3190.96
2034.67	2911.01	2795.25	1994.76
2287.25	2781.3	1745.16	3039.88
1681.85	2602.82	2917.1	3876.89
867.024	2174.94	2330.57	2748.62
305.683	2353.74	1896.79	2333.82
1730.18	3437.66	3712.48	2053.57
1167.79	2433.49	2565.61	3324.65
1174.68	2333.86	3122.59	2066.25
1673.43	3977.38	1692.46	1779.43
1350.52	2034.23	2131.15	2748.13

## Sheet: Supplementary Fig 3.h
	MCMBP cytoplasmic pool (median of mean intensity, %)
treatment	technical replicate #1	technical replicate #2
U2OS- siCTRL	100	100
U2OS - siDCAF12	86.8649	115.888
RPE-1 - siCTRL	129.342	132.336
RPE-1 - siDCAF12	134.706	150.357

## Sheet: Supplementary Fig 3.j
	relative DCAF12 mRNA level
	Biological replicate #1		Biological replicate #2
Treatment	Tech. Rep. #1	Tech. Rep. #2	Tech. Rep. #1	Tech. Rep. #2
U2OS	1	1	1	1
U2OS + strep-DCAF12	0.664343	0.716978	0.972655	0.993092
U2OS + strep-DCAF12, 48 hrs DOX	7.3615	7.56846	12.4666	13.0864
DCAF12-KO#1	7.22e-06	7.17e-06	5.39e-05	3.2e-05
DCAF12-KO#1 + strep-DCAF12	0.023683	0.023683	0.042986	0.043586
DCAF12-KO#1 + strep-DCAF12, 48 hrs DOX	6.6807	6.6807	12.996	12.996
DCAF12-KO#2	7.12e-06	7.07e-06	1.38e-05	4.54e-06
DCAF12-KO#2 + strep-DCAF12	0.02797	0.027584	0.094078	0.097396
DCAF12-KO#2 + strep-DCAF12, 48 hrs DOX	8.05564	8.33973	28.2465	30.0647

## Sheet: Supplementary Fig 3.l
		relative protein level (normalized to nontreated näive U2OS, %)
Cell type	CHX (h)	PARP	MCMBP
naïve U2OS	0	100	100
	1.5	98.2584	91.0141
	3	102.897	85.9436
DCAF12-KO #1	0	98.4237	114.404
	1.5	99.6981	113.93
	3	98.1	110.97
DCAF12-KO #2	0	96.2452	113.055
	1.5	100.336	112.436
	3	93.357	103.669
naïve U2OS + SF-DCAF12	0	115.47	52.4762
	1.5	131.449	55.491
	3	121.367	38.5048
DCAF12-KO #1 + SF-DCAF12	0	111.147	106.393
	1.5	104.124	90.5175
	3	113.391	84.8675
DCAF12-KO #2 + SF-DCAF12	0	112.858	52.7945
	1.5	107.668	42.6832
	3	76.6877	30.6101
