# Supplementary material for: CRL4DCAF12 regulation of MCMBP ensures optimal licensing of DNA replication
Source: Nat Commun. 2025 Oct 27;16:9391. doi: 10.1038/s41467-025-64258-5 (PMC12559739; doi:10.1038/s41467-025-64258-5)
Supplement: Supplementary file 4 — Source Data [file 41467_2025_64258_MOESM4_ESM.zip › Yadav_Abdirov_et_al_Source data_02092025/Source data_Supplementary_Fig.4.xlsx]

## Sheet: Supplementary Fig 4.a
Object ID	treatment	Total Intensity DAPI	Mean Intensity A568 (MCM2)
0	siCTRL	790673	73.6911		Acquisition settings:
1	siCTRL	441051	71.7073		Excitation Filter	Emission Filter	Intensity (%)	Exposure time (ms)	Objective
2	siCTRL	670648	79.5472		DAPI 377/50	DAPI 440	100	15	UPLSAPO 20x
3	siCTRL	418606	132.563		Cy3 560/25	Cy3 607	100	1000	UPLSAPO 20x
4	siCTRL	481446	188.851
5	siCTRL	424458	197.849
6	siCTRL	400684	200.264
7	siCTRL	991045	43.1605
8	siCTRL	419134	136.174
9	siCTRL	407916	149.59
10	siCTRL	911757	33.9411
11	siCTRL	395072	169.744
12	siCTRL	897172	33.6924
13	siCTRL	475708	226.468
14	siCTRL	984254	80.3566
15	siCTRL	962997	47.0537
16	siCTRL	869250	25.6256
17	siCTRL	534379	135.572
18	siCTRL	971553	62.0867
19	siCTRL	797837	157.1
20	siCTRL	588172	137.169
21	siCTRL	937825	89.9813
22	siCTRL	566737	199.684
23	siCTRL	554876	162.408
24	siCTRL	378946	64.304
25	siCTRL	1120799	46.1351
26	siCTRL	779904	95.9422
27	siCTRL	747885	97.7296
28	siCTRL	581916	124.804
29	siCTRL	1144126	56.3053
30	siCTRL	389452	58.667
31	siCTRL	813971	139.087
32	siCTRL	719530	126.449
33	siCTRL	313446	116.149
34	siCTRL	1081310	42.1477
35	siCTRL	360111	124.422
36	siCTRL	483212	32.2137
37	siCTRL	492011	79.3565
38	siCTRL	731812	101.798
39	siCTRL	774557	88.912
40	siCTRL	1085864	47.2822
41	siCTRL	496042	32.4397
42	siCTRL	540097	235.398
43	siCTRL	644513	153.86
44	siCTRL	632112	147.509
45	siCTRL	530945	112.242
46	siCTRL	1043663	107.417
47	siCTRL	686398	118.831
48	siCTRL	527364	193.593
49	siCTRL	468487	124.74
50	siCTRL	748263	144.546
51	siCTRL	502091	162.702
52	siCTRL	1056422	45.9666
53	siCTRL	1.0177e+06	95.1816
54	siCTRL	517553	117.015
55	siCTRL	1066608	49.5642
56	siCTRL	834384	109.027
57	siCTRL	906559	38.4257
58	siCTRL	501392	161.204
59	siCTRL	736325	79.4189
60	siCTRL	619746	137.53
61	siCTRL	594057	136.917
62	siCTRL	503670	120.869
63	siCTRL	661507	135.485
64	siCTRL	508386	194.943
65	siCTRL	807835	97.2093
66	siCTRL	913990	39.6881
67	siCTRL	428278	165.885
68	siCTRL	641503	100.733
69	siCTRL	818231	64.62
70	siCTRL	487359	128.914
71	siCTRL	463295	102.482
72	siCTRL	463191	122.649
73	siCTRL	471208	86.26
74	siCTRL	1.01536e+06	38.5376
75	siCTRL	502214	146.266
76	siCTRL	773987	92.8844
77	siCTRL	587285	127.445
78	siCTRL	537843	96.9691
79	siCTRL	413070	96.9047
80	siCTRL	503240	170.082
81	siCTRL	595126	112.651
82	siCTRL	928397	70.3594
83	siCTRL	415355	102.667
84	siCTRL	562830	150.005
85	siCTRL	485111	112.216
86	siCTRL	1068438	44.7917
87	siCTRL	522505	165.828
88	siCTRL	504636	109.279
89	siCTRL	760947	102.933
90	siCTRL	509113	26.9862
91	siCTRL	445941	194.647
92	siCTRL	561989	192.656
93	siCTRL	760923	185.695
94	siCTRL	634874	105.215
95	siCTRL	524772	29.2121
96	siCTRL	452270	157.523
97	siCTRL	549654	380.027
98	siCTRL	763305	68.5776
99	siCTRL	553476	213.558
100	siCTRL	1035361	45.4004
101	siCTRL	517965	169.097
102	siCTRL	549935	196.765
103	siCTRL	1102750	45.3238
104	siCTRL	1097100	52.11
105	siCTRL	1047860	48.3931
106	siCTRL	1129048	49.1422
107	siCTRL	540105	270.146
108	siCTRL	532991	191.719
109	siCTRL	738290	64.7484
110	siCTRL	933435	42.9657
111	siCTRL	665368	103.496
112	siCTRL	996307	45.004
113	siCTRL	618664	138.485
114	siCTRL	558150	224.827
115	siCTRL	1105634	45.4673
116	siCTRL	917117	39.2147
117	siCTRL	714953	43.1336
118	siCTRL	608100	209.148
119	siCTRL	382830	41.5292
120	siCTRL	1107976	52.0458
121	siCTRL	431838	120.506
122	siCTRL	467691	97.1387
123	siCTRL	967022	43.226
124	siCTRL	442876	123.712
125	siCTRL	1909733	41.7188
126	siCTRL	1075377	65.527
127	siCTRL	523712	47.2476
128	siCTRL	1.03011e+06	45.1589
129	siCTRL	526757	52.767
130	siCTRL	1070351	52.8233
131	siCTRL	604817	126.644
132	siCTRL	574038	150.433
133	siCTRL	714490	143.125
134	siCTRL	887854	44.6412
135	siCTRL	557435	156.452
136	siCTRL	420995	37.4772
137	siCTRL	985095	32.399
138	siCTRL	431794	169.32
139	siCTRL	921025	40.9044
140	siCTRL	988210	53.3065
141	siCTRL	781441	104.134
142	siCTRL	453757	173.986
143	siCTRL	1789381	198.258
144	siCTRL	898478	80.7808
145	siCTRL	490457	226.951
146	siCTRL	969771	45.9023
147	siCTRL	473137	236.293
148	siCTRL	1052117	42.8716
149	siCTRL	662569	122.042
150	siCTRL	1039875	49.1375
151	siCTRL	466669	159.643
152	siCTRL	550330	199.185
153	siCTRL	957404	89.6962
154	siCTRL	630894	163.605
155	siCTRL	623206	146.848
156	siCTRL	1100214	91.6511
157	siCTRL	1768426	97.3281
158	siCTRL	505669	184.575
159	siCTRL	607464	132.814
160	siCTRL	806467	118.687
161	siCTRL	789998	108.705
162	siCTRL	531421	198.038
163	siCTRL	1389036	131.56
164	siCTRL	853285	115.156
165	siCTRL	594220	138.856
166	siCTRL	508313	282.101
167	siCTRL	1083227	40.7244
168	siCTRL	496160	200.867
169	siCTRL	496257	109.183
170	siCTRL	632413	139.733
171	siCTRL	831567	80.8081
172	siCTRL	558435	167.274
173	siCTRL	952017	45.1335
174	siCTRL	848674	73.6278
175	siCTRL	406296	149.397
176	siCTRL	959091	390.384
177	siCTRL	610776	89.4194
178	siCTRL	502254	179.224
179	siCTRL	514305	152.598
180	siCTRL	460700	141.801
181	siCTRL	419499	114.861
182	siCTRL	518197	205.302
183	siCTRL	726470	77.7988
184	siCTRL	486479	126.671
185	siCTRL	531567	196.369
186	siCTRL	424749	136.641
187	siCTRL	440227	266.226
188	siCTRL	406502	220.521
189	siCTRL	1.02122e+06	58.4647
190	siCTRL	666814	136.889
191	siCTRL	1818724	34.2103
192	siCTRL	585011	108.927
193	siCTRL	916426	65.7399
194	siCTRL	699587	129.936
195	siCTRL	655513	118.04
196	siCTRL	755368	116.904
197	siCTRL	556008	112.07
198	siCTRL	2744497	81.1488
199	siCTRL	534601	161.712
200	siCTRL	572980	120.255
201	siCTRL	379665	147.509
202	siCTRL	514592	158.883
203	siCTRL	542306	114.439
204	siCTRL	504833	177.197
205	siCTRL	438810	160.983
206	siCTRL	378665	170.711
207	siCTRL	507206	145.256
208	siCTRL	526402	165.804
209	siCTRL	854969	44.1736
210	siCTRL	497934	208.951
211	siCTRL	679109	104.813
212	siCTRL	527529	219.64
213	siCTRL	477467	105.661
214	siCTRL	483769	113.277
215	siCTRL	444187	263.703
216	siCTRL	444571	245.012
217	siCTRL	1020215	43.7954
218	siCTRL	864081	58.2661
219	siCTRL	843748	35.8149
220	siCTRL	835138	104.348
221	siCTRL	586554	76.8312
222	siCTRL	1054862	49.2944
223	siCTRL	510313	89.6289
224	siCTRL	482138	176.35
225	siCTRL	928559	46.1724
226	siCTRL	587264	91.843
227	siCTRL	732926	125.997
228	siCTRL	907126	28.3194
229	siCTRL	652126	145.025
230	siCTRL	740133	130.232
231	siCTRL	528206	218.34
232	siCTRL	507442	161.342
233	siCTRL	1039615	41.4959
234	siCTRL	528066	243.762
235	siCTRL	1058760	45.7066
236	siCTRL	509705	212.425
237	siCTRL	563942	126.456
238	siCTRL	498095	182.704
239	siCTRL	858499	26.6794
240	siCTRL	454222	144.717
241	siCTRL	508534	179.02
242	siCTRL	655528	115.962
243	siCTRL	417072	112.203
244	siCTRL	1020485	50.9827
245	siCTRL	516189	177.866
246	siCTRL	965306	40.2935
247	siCTRL	570270	101.464
248	siCTRL	585302	114.799
249	siCTRL	491821	199.01
250	siCTRL	635686	97.0818
251	siCTRL	759244	36.5984
252	siCTRL	464919	175.127
253	siCTRL	916698	177.718
254	siCTRL	886616	197.8
255	siCTRL	820330	49.0464
256	siCTRL	901216	39.8736
257	siCTRL	475624	74.4355
258	siCTRL	489771	201.211
259	siCTRL	816637	64.7442
260	siCTRL	485333	64.5476
261	siCTRL	505084	202.652
262	siCTRL	897591	48.4169
263	siCTRL	689362	102.079
264	siCTRL	468183	89.5344
265	siCTRL	862541	45.824
266	siCTRL	542356	203.639
267	siCTRL	595724	193.743
268	siCTRL	480230	97.2415
269	siCTRL	1064057	34.8895
270	siCTRL	515789	221.379
271	siCTRL	515825	214.554
272	siCTRL	817931	74.1237
273	siCTRL	446214	189.297
274	siCTRL	480492	176.954
275	siCTRL	510409	189.117
276	siCTRL	516395	160.535
277	siCTRL	558776	159.225
278	siCTRL	547294	157.448
279	siCTRL	730023	90.0117
280	siCTRL	933761	40.3891
281	siCTRL	619143	129.278
282	siCTRL	992161	48.5455
283	siCTRL	1087065	37.4604
284	siCTRL	592434	151.024
285	siCTRL	828282	66.1244
286	siCTRL	620036	136.491
287	siCTRL	1074235	37.3848
288	siCTRL	2165990	51.7303
289	siCTRL	739936	102.658
290	siCTRL	418385	174.799
291	siCTRL	968088	61.7374
292	siCTRL	586908	118.258
293	siCTRL	1033597	50.0932
294	siCTRL	1.02235e+06	43.4109
295	siCTRL	557270	115.43
296	siCTRL	449842	68.3309
297	siCTRL	622451	164.545
298	siCTRL	423835	58.8057
299	siCTRL	489526	182.617
300	siCTRL	482425	207.042
301	siCTRL	528718	188.115
302	siCTRL	419971	260.464
303	siCTRL	442897	39.7729
304	siCTRL	1019298	127.061
305	siCTRL	550646	150.924
306	siCTRL	416187	197.918
307	siCTRL	1025854	24.8978
308	siCTRL	437959	41.5428
309	siCTRL	848524	86.5544
310	siCTRL	491008	273.934
311	siCTRL	1547063	238.466
312	siCTRL	631676	119.356
313	siCTRL	455390	155.186
314	siCTRL	589232	132.098
315	siCTRL	573626	139.479
316	siCTRL	988274	64.8395
317	siCTRL	915652	68.8503
318	siCTRL	462345	129.132
319	siCTRL	818883	106.968
321	siCTRL	626728	137.415
322	siCTRL	1110283	53.6155
323	siCTRL	523261	172.68
324	siCTRL	1071008	49.2588
325	siCTRL	528354	203.18
326	siCTRL	481652	40.7018
327	siCTRL	1083438	41.116
328	siCTRL	1165513	55.5255
329	siCTRL	1145085	41.2494
330	siCTRL	879948	121.561
331	siCTRL	1076874	47.5361
332	siCTRL	1122915	53.5389
333	siCTRL	507606	118.964
334	siCTRL	856936	79.4732
335	siCTRL	845454	120.999
336	siCTRL	683804	115.311
337	siCTRL	491325	116.194
338	siCTRL	711030	154.878
339	siCTRL	618485	210.271
340	siCTRL	451169	243.361
341	siCTRL	543089	200.787
342	siCTRL	678362	141.266
343	siCTRL	498799	187.541
344	siCTRL	583431	207.821
345	siCTRL	546873	104.819
346	siCTRL	543224	209.663
348	siCTRL	427404	227.499
349	siCTRL	482208	172.057
350	siCTRL	474256	179.761
351	siCTRL	749115	106.903
352	siCTRL	518173	228.053
353	siCTRL	518512	213.402
354	siCTRL	453810	108.066
355	siCTRL	518960	202.728
356	siCTRL	518161	172.72
357	siCTRL	514907	145.838
358	siCTRL	963495	63.5438
359	siCTRL	482241	130.203
360	siCTRL	518539	187.546
361	siCTRL	642653	123.668
362	siCTRL	748564	75.7661
363	siCTRL	811907	58.8483
364	siCTRL	763605	58.8402
365	siCTRL	403454	268.575
366	siCTRL	663782	115.525
367	siCTRL	784113	68.0267
368	siCTRL	446472	56.2415
369	siCTRL	490660	45.6451
370	siCTRL	432803	65.2819
371	siCTRL	517256	53.6523
372	siCTRL	430168	253.767
373	siCTRL	464914	123.69
374	siCTRL	458480	286.279
375	siCTRL	469182	83.5249
376	siCTRL	835320	94.7201
377	siCTRL	497516	95.8896
378	siCTRL	1080345	60.7495
379	siCTRL	485311	129.556
380	siCTRL	1118707	45.2245
381	siCTRL	851727	85.5946
382	siCTRL	531376	190.234
383	siCTRL	999878	72.1534
384	siCTRL	677375	187.327
385	siCTRL	528236	199.761
386	siCTRL	1123887	40.3187
387	siCTRL	651129	170.8
388	siCTRL	569134	26.1731
389	siCTRL	644675	220.607
390	siCTRL	716730	123.374
391	siCTRL	554831	161.44
392	siCTRL	1111332	40.0157
393	siCTRL	565228	23.7417
394	siCTRL	1027827	148.354
395	siCTRL	581323	180.355
396	siCTRL	1092945	35.4139
397	siCTRL	550685	166.854
398	siCTRL	689871	153.507
399	siCTRL	1138652	57.0231
400	siCTRL	998450	81.4937
401	siCTRL	536275	191.558
402	siCTRL	1160092	28.95
403	siCTRL	551914	238.287
404	siCTRL	1121851	53.1157
405	siCTRL	553952	222.515
406	siCTRL	859032	117.041
407	siCTRL	527226	77.4337
408	siCTRL	676531	195.398
409	siCTRL	792434	153.709
410	siCTRL	544756	65.5356
411	siCTRL	580238	187.503
412	siCTRL	1176253	178.51
413	siCTRL	1084126	48.2165
414	siCTRL	528737	320.25
415	siCTRL	2104535	57.736
416	siCTRL	1043369	163.651
417	siCTRL	477996	236.559
418	siCTRL	548707	201.12
419	siCTRL	517373	213.815
420	siCTRL	949234	69.195
421	siCTRL	499392	157.393
422	siCTRL	689636	77.511
423	siCTRL	503481	38.0271
424	siCTRL	724453	78.204
425	siCTRL	467342	169.756
426	siCTRL	480181	73.1051
427	siCTRL	555914	129.832
428	siCTRL	420782	236.848
429	siCTRL	482482	98.2816
430	siCTRL	988008	56.9823
431	siCTRL	601845	129.409
432	siCTRL	484758	89.8387
433	siCTRL	1008320	56.3812
434	siCTRL	473013	150.042
435	siCTRL	500337	104.622
436	siCTRL	1076884	49.0786
437	siCTRL	492726	133.484
438	siCTRL	1060694	41.6696
439	siCTRL	888479	71.4153
440	siCTRL	538562	110.501
441	siCTRL	873435	78.1939
442	siCTRL	537358	118.758
443	siCTRL	522613	109.287
444	siCTRL	1114858	48.4767
445	siCTRL	536800	113.073
446	siCTRL	560063	157.906
447	siCTRL	587287	186.348
448	siCTRL	817518	165.922
449	siCTRL	568605	170.395
450	siCTRL	911804	41.853
451	siCTRL	539887	96.6606
452	siCTRL	556542	121.377
453	siCTRL	488393	132.891
454	siCTRL	513913	121.068
455	siCTRL	955653	209.697
456	siCTRL	2787229	163.38
457	siCTRL	499498	142.48
458	siCTRL	632560	153.471
459	siCTRL	578819	161.552
460	siCTRL	1060455	42.5693
461	siCTRL	433307	112.482
462	siCTRL	1087840	35.3393
463	siCTRL	1059981	50.6817
464	siCTRL	1112042	70.8126
465	siCTRL	732434	101.26
466	siCTRL	638619	137.343
467	siCTRL	615778	119.74
468	siCTRL	1172463	50.9
469	siCTRL	577352	167.312
470	siCTRL	598774	194.342
471	siCTRL	567677	162.636
472	siCTRL	592377	212.112
473	siCTRL	1162653	54.711
474	siCTRL	666900	140.424
475	siCTRL	649863	214.369
476	siCTRL	661736	178.387
477	siCTRL	597624	191.293
478	siCTRL	1159469	45.7132
479	siCTRL	615894	155.006
480	siCTRL	1136675	43.215
481	siCTRL	525591	27.7497
482	siCTRL	490168	170.283
483	siCTRL	2123220	63.9537
484	siCTRL	564237	120.999
485	siCTRL	2220746	45.8032
486	siCTRL	546897	121.281
487	siCTRL	583414	161.023
488	siCTRL	491318	162.465
489	siCTRL	528502	22.4803
490	siCTRL	559709	31.5484
491	siCTRL	499413	141.326
492	siCTRL	588206	216.705
493	siCTRL	711181	100.298
494	siCTRL	532387	159.168
495	siCTRL	538685	36.2097
496	siCTRL	517847	69.6973
497	siCTRL	517214	151.411
498	siCTRL	564853	283.52
499	siCTRL	471554	137.559
500	siCTRL	863118	36.0162
501	siCTRL	579700	164.764
502	siCTRL	538960	288.941
503	siCTRL	1053271	35.0763
504	siCTRL	501418	74.0984
505	siCTRL	496784	170.509
506	siCTRL	508300	214.367
507	siCTRL	552967	290.24
508	siCTRL	455324	91.7781
509	siCTRL	656545	146.928
510	siCTRL	474633	165.716
511	siCTRL	526810	317.86
512	siCTRL	1034104	36.5592
513	siCTRL	611903	175.039
514	siCTRL	415034	170.329
515	siCTRL	576839	143.736
516	siCTRL	499019	22.6624
517	siCTRL	657869	35.571
518	siCTRL	476170	158.791
519	siCTRL	475805	212.999
520	siCTRL	1012039	32.8682
521	siCTRL	725044	123.978
522	siCTRL	941564	60.8498
523	siCTRL	668283	34.7032
524	siCTRL	516535	21.1729
525	siCTRL	456356	147.493
526	siCTRL	510354	275.54
527	siCTRL	662960	85.0184
528	siCTRL	473612	189.333
529	siCTRL	936076	59.4439
530	siCTRL	1069064	47.3731
531	siCTRL	472391	36.5236
532	siCTRL	501467	251.36
533	siCTRL	711068	93.2157
534	siCTRL	517251	183.774
535	siCTRL	1.04248e+06	68.3961
536	siCTRL	526727	166.516
537	siCTRL	529731	79.1555
538	siCTRL	476555	201.041
539	siCTRL	542433	80.2853
540	siCTRL	532550	242.602
541	siCTRL	764862	117.087
542	siCTRL	516114	176.864
543	siCTRL	542036	188.475
544	siCTRL	1034410	41.8767
545	siCTRL	795955	142.403
546	siCTRL	535263	207.112
547	siCTRL	543918	209.68
548	siCTRL	802616	140.174
549	siCTRL	1117105	44.6789
550	siCTRL	588811	181.41
551	siCTRL	431814	38.2925
552	siCTRL	721216	157.238
553	siCTRL	585985	248.205
554	siCTRL	447916	38.4994
555	siCTRL	562671	242.191
556	siCTRL	1137500	37.6431
557	siCTRL	576188	192.161
558	siCTRL	567473	79.521
559	siCTRL	507826	150.593
560	siCTRL	575631	66.5433
561	siCTRL	1121558	52.9761
562	siCTRL	549216	254.459
563	siCTRL	580149	171.84
564	siCTRL	571725	218.904
565	siCTRL	578287	167.385
566	siCTRL	723887	162.466
567	siCTRL	960846	78.1529
568	siCTRL	981508	47.335
569	siCTRL	1146409	53.0017
570	siCTRL	975832	74.8382
571	siCTRL	884451	45.7589
572	siCTRL	674496	200.638
573	siCTRL	1111173	42.3647
574	siCTRL	636649	197.288
575	siCTRL	940066	84.1675
576	siCTRL	952524	66.9339
577	siCTRL	1100188	39.4165
578	siCTRL	631868	229.806
579	siCTRL	991064	27.7158
580	siCTRL	768859	137.216
581	siCTRL	997376	52.6343
582	siCTRL	875528	85.3983
583	siCTRL	414027	179.888
584	siCTRL	1022376	52.497
585	siCTRL	512918	223.384
586	siCTRL	1085474	26.4016
587	siCTRL	805898	113.039
588	siCTRL	719114	122.607
589	siCTRL	843748	79.5522
590	siCTRL	787238	108.084
591	siCTRL	470244	284.199
592	siCTRL	432327	232.418
593	siCTRL	1.01316e+06	45.7539
594	siCTRL	1012320	32.0565
595	siCTRL	493959	92.4563
596	siCTRL	1.02096e+06	43.0692
597	siCTRL	929231	47.2057
598	siCTRL	507169	198.432
599	siCTRL	498992	89.8486
600	siCTRL	485886	300.601
601	siCTRL	784030	154.06
603	siCTRL	571505	241.663
604	siCTRL	1011686	38.9519
605	siCTRL	580038	164.52
606	siCTRL	612460	175.503
607	siCTRL	595309	116.948
608	siCTRL	833497	144.852
609	siCTRL	511305	211.675
610	siCTRL	902713	322.034
611	siCTRL	1012598	31.2324
612	siCTRL	601628	153.171
613	siCTRL	541774	195.768
614	siCTRL	937317	192.101
615	siCTRL	535713	186.9
616	siCTRL	524091	158.104
617	siCTRL	558953	195.23
618	siCTRL	633615	98.114
619	siCTRL	539612	261.225
620	siCTRL	613408	108.917
621	siCTRL	668479	130.64
622	siCTRL	1047246	42.2313
623	siCTRL	564160	179.173
624	siCTRL	2099275	269.38
625	siCTRL	1120745	44.0933
626	siCTRL	571181	165.817
627	siCTRL	520521	123.893
628	siCTRL	571423	191.38
629	siCTRL	504976	115.062
630	siCTRL	544509	124.243
631	siCTRL	696608	100.528
632	siCTRL	657058	101.966
633	siCTRL	564838	186.882
634	siCTRL	609984	248.581
635	siCTRL	571513	239.86
636	siCTRL	1118267	46.2813
637	siCTRL	509338	120.097
638	siCTRL	546410	128.089
639	siCTRL	429730	151.434
640	siCTRL	534990	116.06
641	siCTRL	1163538	47.9016
642	siCTRL	541597	52.251
643	siCTRL	1054106	40.7102
644	siCTRL	548119	235.323
645	siCTRL	542800	315.728
646	siCTRL	2256043	65.325
647	siCTRL	1162037	48.3379
648	siCTRL	439797	212.271
649	siCTRL	488030	233.95
650	siCTRL	496037	162.989
651	siCTRL	511851	248.714
652	siCTRL	622842	138.388
653	siCTRL	1122089	46.9643
654	siCTRL	1135339	40.6446
655	siCTRL	827941	106.601
656	siCTRL	627325	143.697
657	siCTRL	460490	97.7601
658	siCTRL	404438	88.8849
659	siCTRL	625142	195.643
660	siCTRL	550276	199.846
661	siCTRL	1070545	43.9455
662	siCTRL	618565	182.145
663	siCTRL	1812155	105.042
664	siCTRL	814965	104.151
665	siCTRL	534841	205.841
666	siCTRL	907511	65.6429
667	siCTRL	725848	114.124
668	siCTRL	486875	174.395
669	siCTRL	925885	45.922
670	siCTRL	510140	131.704
671	siCTRL	527248	24.842
672	siCTRL	669864	149.974
673	siCTRL	411614	232.518
674	siCTRL	503090	127.252
675	siCTRL	531897	220.834
676	siCTRL	516797	24.7821
677	siCTRL	699709	114.494
678	siCTRL	1006516	23.5108
679	siCTRL	485466	197.772
680	siCTRL	403691	233.221
681	siCTRL	521750	185.121
682	siCTRL	551795	170.114
683	siCTRL	574121	144.398
684	siCTRL	641119	131.463
685	siCTRL	726319	78.8687
686	siCTRL	491240	89.7738
687	siCTRL	694604	82.897
688	siCTRL	476546	180.214
689	siCTRL	818758	61.3165
690	siCTRL	472683	208.563
691	siCTRL	504800	37.8787
692	siCTRL	492426	186.561
693	siCTRL	1071499	43.9043
694	siCTRL	757902	71.7485
695	siCTRL	484331	200.156
696	siCTRL	1067820	54.3119
697	siCTRL	959840	51.4875
698	siCTRL	1020007	48.2685
699	siCTRL	945211	129.793
700	siCTRL	958281	38.9094
701	siCTRL	568842	164.134
702	siCTRL	1.00856e+06	81.4717
703	siCTRL	570423	126.527
704	siCTRL	537171	206.986
705	siCTRL	490108	202.474
706	siCTRL	535476	184.451
707	siCTRL	480763	174.424
708	siCTRL	696411	132.127
709	siCTRL	530433	173.707
710	siCTRL	591904	108.472
711	siCTRL	520601	192.293
712	siCTRL	690662	126.631
713	siCTRL	496854	152.198
714	siCTRL	535077	170.815
715	siCTRL	552351	165.678
716	siCTRL	532843	156.542
717	siCTRL	511230	286.448
718	siCTRL	757697	112.197
719	siCTRL	1081738	32.7039
720	siCTRL	474317	123.388
721	siCTRL	543125	345.342
722	siCTRL	686576	129.482
723	siCTRL	497950	261.701
724	siCTRL	528595	167.574
725	siCTRL	550058	180.553
726	siCTRL	533794	146.779
727	siCTRL	840594	96.9552
728	siCTRL	533488	130.991
729	siCTRL	558000	166.678
730	siCTRL	520481	24.757
731	siCTRL	514295	30.157
732	siCTRL	676668	134.347
733	siCTRL	1071573	48.2273
734	siCTRL	954701	49.724
735	siCTRL	533805	31.1575
736	siCTRL	495107	130.757
737	siCTRL	527545	171.344
738	siCTRL	843934	51.3841
739	siCTRL	1025713	41.0183
740	siCTRL	516700	28.4767
741	siCTRL	1041647	48.3773
742	siCTRL	971586	33.5117
743	siCTRL	590587	153.974
744	siCTRL	1891954	49.3702
745	siCTRL	463561	85.9865
746	siCTRL	423213	149.837
747	siCTRL	575461	56.9272
748	siCTRL	929406	43.9759
749	siCTRL	499370	99.2069
750	siCTRL	500148	158.711
751	siCTRL	627600	181.8
752	siCTRL	548439	128.37
753	siCTRL	1017313	42.9328
754	siCTRL	567079	109.748
755	siCTRL	514787	200.092
756	siCTRL	568109	90.9786
757	siCTRL	1093221	48.7346
758	siCTRL	1016570	44.6732
759	siCTRL	415484	70.0052
760	siCTRL	1078422	39.8134
761	siCTRL	427673	65.8593
762	siCTRL	467809	136.378
763	siCTRL	522449	118.284
764	siCTRL	1046465	49.1898
765	siCTRL	605786	145.462
766	siCTRL	870214	24.505
767	siCTRL	486645	144.081
768	siCTRL	493522	48.331
769	siCTRL	587147	171.062
770	siCTRL	505310	105.904
771	siCTRL	600251	65.6611
772	siCTRL	515319	103.983
773	siCTRL	1106509	65.148
774	siCTRL	332248	65.0821
775	siCTRL	985227	52.5909
776	siCTRL	528195	41.0117
777	siCTRL	1073251	45.7942
778	siCTRL	522517	52.934
779	siCTRL	1069937	44.0039
780	siCTRL	422684	135.178
781	siCTRL	519659	34.0321
782	siCTRL	1081091	61.8231
783	siCTRL	410884	117.554
784	siCTRL	524512	38.4726
785	siCTRL	873551	44.1486
786	siCTRL	638585	156.162
787	siCTRL	699731	142.967
788	siCTRL	404660	121.214
789	siCTRL	782308	78.8885
790	siCTRL	431883	186.495
791	siCTRL	999044	39.5536
792	siCTRL	1011938	47.5889
793	siCTRL	460093	202.3
794	siCTRL	721689	90.9222
795	siCTRL	807317	68.1895
796	siCTRL	946264	55.5182
797	siCTRL	851320	72.3223
798	siCTRL	523322	172.749
799	siCTRL	861803	80.7782
800	siCTRL	1126319	52.6466
801	siCTRL	1083255	49.4609
802	siCTRL	1064913	51.8476
803	siCTRL	1.03841e+06	33.4436
804	siCTRL	1115509	50.0978
805	siCTRL	596405	191.067
806	siCTRL	1.00462e+06	56.1846
807	siCTRL	807730	104.775
808	siCTRL	576066	224.992
809	siCTRL	678631	136.229
810	siCTRL	1369486	163.034
811	siCTRL	530432	172.982
812	siCTRL	1111646	46.5965
813	siCTRL	1053233	51.0288
814	siCTRL	1315222	174.181
815	siCTRL	1096981	50.9951
816	siCTRL	742470	94.9727
817	siCTRL	729264	138.642
818	siCTRL	552721	200.327
819	siCTRL	441086	87.6034
820	siCTRL	400849	89.4506
821	siCTRL	495448	138.03
822	siCTRL	526356	168.563
823	siCTRL	1096433	35.8889
824	siCTRL	468392	126.158
825	siCTRL	524095	136.389
826	siCTRL	512051	27.5692
827	siCTRL	517553	172.511
828	siCTRL	741085	119.228
829	siCTRL	700256	173.438
830	siCTRL	842791	42.2574
831	siCTRL	910952	44.0035
832	siCTRL	509524	175.655
833	siCTRL	511220	33.0234
834	siCTRL	524695	127.866
835	siCTRL	524182	67.5204
836	siCTRL	1072807	42.7464
837	siCTRL	482134	163.804
838	siCTRL	803816	79.5297
839	siCTRL	513681	64.4519
840	siCTRL	383850	115.178
841	siCTRL	1061388	32.0535
842	siCTRL	527778	135.591
843	siCTRL	450520	123.371
844	siCTRL	612866	48.412
845	siCTRL	490396	167.047
846	siCTRL	494751	46.1111
847	siCTRL	372690	105.867
848	siCTRL	476380	46.1898
849	siCTRL	829577	64.8589
850	siCTRL	720312	61.4041
851	siCTRL	1548068	80.43
852	siCTRL	411217	131.915
853	siCTRL	610624	124.229
854	siCTRL	566315	142.097
855	siCTRL	385253	103.182
856	siCTRL	482533	43.7664
857	siCTRL	739300	92.0136
858	siCTRL	572736	144.97
859	siCTRL	506084	56.7449
860	siCTRL	633664	102.81
861	siCTRL	1094280	40.1219
862	siCTRL	624223	110.106
863	siCTRL	752233	108.329
864	siCTRL	1.04705e+06	53.7023
865	siCTRL	1143420	236.112
866	siCTRL	1062112	50.727
867	siCTRL	1111077	42.7127
868	siCTRL	890896	64.1767
869	siCTRL	641153	118
870	siCTRL	877375	49.4642
871	siCTRL	973450	52.6668
872	siCTRL	1091206	43.125
873	siCTRL	949792	50.9662
874	siCTRL	613599	151.545
875	siCTRL	1087206	44.9514
876	siCTRL	654723	116.846
877	siCTRL	784199	79.9493
878	siCTRL	638915	127.372
879	siCTRL	1076163	40.6837
880	siCTRL	520326	188.294
881	siCTRL	1045842	35.7679
882	siCTRL	515860	170.381
883	siCTRL	426430	249.703
884	siCTRL	567128	139.838
885	siCTRL	515396	180.157
886	siCTRL	747975	51.9442
887	siCTRL	512337	129.361
888	siCTRL	529662	136.944
889	siCTRL	423449	310.899
890	siCTRL	476398	175.615
891	siCTRL	396613	270.14
892	siCTRL	902045	50.311
893	siCTRL	679185	60.324
894	siCTRL	483295	245.988
895	siCTRL	643612	69.1512
896	siCTRL	803771	35.3301
897	siCTRL	967805	44.6282
898	siCTRL	429257	228.592
899	siCTRL	476812	323.334
900	siCTRL	494684	225.312
901	siCTRL	441152	121.553
902	siCTRL	597524	134.381
903	siCTRL	918718	67.9072
904	siCTRL	540987	122.608
905	siCTRL	423585	107.835
906	siCTRL	446165	405.496
907	siCTRL	939091	72.7202
908	siCTRL	628585	150.223
909	siCTRL	605021	136.65
910	siCTRL	1036114	40.0365
911	siCTRL	485489	111.208
912	siCTRL	457129	119.072
913	siCTRL	528698	90.6193
914	siCTRL	753373	73.4355
915	siCTRL	545771	127.009
916	siCTRL	611943	141.369
917	siCTRL	1047751	210.807
918	siCTRL	513159	170.191
919	siCTRL	724290	69.1584
920	siCTRL	816173	62.08
921	siCTRL	629871	166.613
922	siCTRL	1038464	36.5467
923	siCTRL	986742	37.4611
924	siCTRL	1105295	50.9004
925	siCTRL	576258	158.063
926	siCTRL	525186	163.274
927	siCTRL	495101	76.8312
928	siCTRL	483011	74.2244
929	siCTRL	539924	165.887
930	siCTRL	504862	93.8792
931	siCTRL	922798	56.7392
932	siCTRL	516480	146.093
933	siCTRL	496511	81.7896
934	siCTRL	454374	214.532
935	siCTRL	453675	197.008
936	siCTRL	927913	45.8698
937	siCTRL	465967	177.104
938	siCTRL	429091	129.805
939	siCTRL	459818	160.006
940	siCTRL	813056	55.1821
941	siCTRL	429439	169.732
942	siCTRL	361317	154.327
943	siCTRL	774272	30.3164
944	siCTRL	457042	136.43
945	siCTRL	931809	47.5682
946	siCTRL	887996	40.1758
947	siCTRL	782286	32.5028
948	siCTRL	857005	283.454
949	siCTRL	911067	49.823
950	siCTRL	471705	125.432
951	siCTRL	1948769	74.9722
952	siCTRL	503851	151.429
953	siCTRL	613750	102.412
954	siCTRL	934870	55.9429
955	siCTRL	533110	129.686
956	siCTRL	761880	120.144
957	siCTRL	999652	55.7322
958	siCTRL	873862	51.3646
959	siCTRL	1048820	56.3702
960	siCTRL	913845	60.0297
961	siCTRL	449689	186.835
962	siCTRL	441586	158.636
963	siCTRL	1014240	56.6032
964	siCTRL	854158	93.4866
965	siCTRL	942895	51.0906
966	siCTRL	729515	86.4811
967	siCTRL	1076137	49.0647
968	siCTRL	521566	84.8176
969	siCTRL	526120	86.8096
970	siCTRL	512168	50.9604
971	siCTRL	825608	39.1015
972	siCTRL	636446	108.791
973	siCTRL	937117	65.5116
974	siCTRL	506790	48.9754
975	siCTRL	502802	167.179
976	siCTRL	507253	47.6198
977	siCTRL	506822	44.2364
978	siCTRL	612405	110.885
979	siCTRL	499913	116.52
980	siCTRL	495363	165.698
981	siCTRL	1033688	49.9522
982	siCTRL	511627	92.173
983	siCTRL	942440	97.454
984	siCTRL	944289	161.887
985	siCTRL	480808	41.1182
986	siCTRL	466170	134.209
987	siCTRL	411308	123.393
988	siCTRL	380068	199.668
989	siCTRL	471206	45.0905
990	siCTRL	482639	60.0453
991	siCTRL	404197	205.386
992	siCTRL	351704	59.5871
993	siCTRL	782125	85.9504
994	siCTRL	366154	64.434
995	siCTRL	856665	53.028
996	siCTRL	1695325	98.6349
997	siCTRL	1058303	36.7821
998	siCTRL	1.03651e+06	51.6014
999	siCTRL	1752414	94.522
1000	siCTRL	1093136	51.2141
1001	siCTRL	1.9534e+06	50.3556
1002	siCTRL	504838	237.608
1003	siCTRL	629281	116.154
1004	siCTRL	944790	75.3296
1005	siCTRL	880263	79.188
1006	siCTRL	483823	258.014
1007	siCTRL	515918	176.509
1008	siCTRL	1049293	31.0261
1009	siCTRL	508811	150.078
1010	siCTRL	603888	139.175
1011	siCTRL	507485	182.539
1012	siCTRL	982771	104.535
1013	siCTRL	497268	176.198
1014	siCTRL	489791	54.4046
1015	siCTRL	493489	68.0083
1016	siCTRL	912437	42.248
1017	siCTRL	660483	91.1561
1018	siCTRL	2017767	35.3421
1019	siCTRL	510619	124.288
1020	siCTRL	483447	176.64
1021	siCTRL	485228	152.144
1022	siCTRL	988983	37.4354
1023	siCTRL	487019	157.812
1024	siCTRL	453107	101.139
1025	siCTRL	386126	196.37
1026	siCTRL	992806	42.4008
1027	siCTRL	475068	156.636
1028	siCTRL	354596	60.1974
1029	siCTRL	382687	252.29
1030	siCTRL	957894	45.931
1031	siCTRL	450300	154.039
1032	siCTRL	378733	68.1561
1033	siCTRL	375939	64.2868
1034	siCTRL	759571	53.5
1035	siCTRL	895640	41.04
1036	siCTRL	824631	101.226
1037	siCTRL	707543	71.1875
1038	siCTRL	416591	193.446
1039	siCTRL	421854	192.968
1040	siCTRL	425378	284.053
1041	siCTRL	863957	53.5882
1042	siCTRL	414952	182.851
1043	siCTRL	703977	157.094
1044	siCTRL	589909	139.538
1045	siCTRL	994034	42.8959
1046	siCTRL	1081866	29.638
1047	siCTRL	439097	235.543
1048	siCTRL	709622	109.43
1049	siCTRL	752330	124.697
1050	siCTRL	678061	102.199
1051	siCTRL	546399	158.532
1052	siCTRL	815915	92.3051
1053	siCTRL	519010	189.311
1054	siCTRL	685680	53.4392
1055	siCTRL	519320	163.38
1056	siCTRL	568171	48.2586
1057	siCTRL	533244	47.9398
1058	siCTRL	1040461	55.8547
1059	siCTRL	932332	43.1316
1060	siCTRL	1040460	45.3113
1061	siCTRL	699141	134.376
1062	siCTRL	507271	177.228
1063	siCTRL	938311	41.6578
1064	siCTRL	499468	122.878
1065	siCTRL	1.00669e+06	44.6725
1066	siCTRL	558199	165.849
1067	siCTRL	1.00801e+06	43.5846
1068	siCTRL	640139	73.4772
1069	siCTRL	741695	115.021
1070	siCTRL	504741	248.845
1071	siCTRL	714467	155.581
1072	siCTRL	570091	134.372
1073	siCTRL	991927	44.1493
1074	siCTRL	1072541	24.2366
1075	siCTRL	707208	126.517
1076	siCTRL	822305	63.1009
1077	siCTRL	1054135	46.6121
1078	siCTRL	566768	151.633
1079	siCTRL	905385	45.7711
1080	siCTRL	537939	229.988
1081	siCTRL	1.04058e+06	40.0147
1082	siCTRL	490016	186.023
1083	siCTRL	1101958	43.3419
1084	siCTRL	1119068	51.0192
1085	siCTRL	2.04771e+06	588.66
1086	siCTRL	766307	94.6761
1087	siCTRL	1105257	53.0126
1088	siCTRL	1069586	46.3507
1089	siCTRL	557307	157.74
1090	siCTRL	1089734	51.5029
1091	siCTRL	566319	176.564
1092	siCTRL	1132525	42.6768
1093	siCTRL	1089439	48.0994
1094	siCTRL	553151	145.167
1095	siCTRL	825792	90.7546
1096	siCTRL	563525	194.833
1097	siCTRL	953268	25.5907
1098	siCTRL	1073862	45.855
1099	siCTRL	928496	56.1672
1100	siCTRL	547766	124.935
1101	siCTRL	576513	134.372
1102	siCTRL	1057147	45.7258
1103	siCTRL	1.03765e+06	92.9655
1104	siCTRL	1113288	35.9513
1105	siCTRL	543531	124.154
1106	siCTRL	534064	94.6091
1107	siCTRL	580653	115.102
1108	siCTRL	1115923	37.018
1109	siCTRL	999948	77.8956
1110	siCTRL	917620	61.7428
1111	siCTRL	525119	108.286
1112	siCTRL	511719	58.7825
1113	siCTRL	511595	283.514
1114	siCTRL	497186	63.2983
1115	siCTRL	515538	309.608
1116	siCTRL	870132	83.4248
1117	siCTRL	499441	66.8277
1118	siCTRL	1055349	45.6784
1119	siCTRL	492386	72.8738
1120	siCTRL	997169	24.4732
1121	siCTRL	877087	87.321
1122	siCTRL	1035127	39.9405
1123	siCTRL	804042	61.3935
1124	siCTRL	553854	233.022
1125	siCTRL	455977	232.164
1126	siCTRL	884821	67.1471
1127	siCTRL	1048960	45.4713
1128	siCTRL	897841	44.1505
1129	siCTRL	787216	145.832
1130	siCTRL	1069224	23.1761
1131	siCTRL	1014888	40.8518
1132	siCTRL	504184	139.186
1133	siCTRL	865541	88.0827
1134	siCTRL	465638	22.9163
1135	siCTRL	959772	94.3459
1136	siCTRL	498530	25.2513
1137	siCTRL	689264	173.419
1138	siCTRL	1153419	73.6552
1139	siCTRL	762122	160.877
1140	siCTRL	1131344	48.0088
1141	siCTRL	676097	209.218
1142	siCTRL	741586	142.759
1143	siCTRL	483588	243.304
1144	siCTRL	515447	225.031
1145	siCTRL	982355	44.6332
1146	siCTRL	765968	105.732
1147	siCTRL	506289	174.865
1148	siCTRL	757646	112.577
1149	siCTRL	2305483	127.853
1150	siCTRL	786062	173.066
1151	siCTRL	842219	103.755
1152	siCTRL	549062	285.98
1153	siCTRL	570537	220.255
1154	siCTRL	755729	124.492
1155	siCTRL	1040408	60.3052
1156	siCTRL	479574	160.151
1157	siCTRL	584507	176.172
1158	siCTRL	1044383	68.3605
1159	siCTRL	737263	105.538
1160	siCTRL	534839	204.644
1161	siCTRL	568294	46.0244
1162	siCTRL	678303	155.954
1163	siCTRL	459890	156.762
1164	siCTRL	658712	79.8835
1165	siCTRL	591563	186.969
1166	siCTRL	543194	48.5182
1167	siCTRL	410686	31.2289
1168	siCTRL	645165	68.0385
1169	siCTRL	613708	132.912
1170	siCTRL	819209	129.019
1171	siCTRL	452660	133.187
1172	siCTRL	895197	86.525
1173	siCTRL	521942	47.1752
1174	siCTRL	786306	84.3687
1175	siCTRL	486671	51.4747
1176	siCTRL	543940	239.784
1177	siCTRL	551149	252.702
1178	siCTRL	481113	74.2267
1179	siCTRL	426205	70.3443
1180	siCTRL	598577	188.981
1181	siCTRL	1.03591e+06	43.0331
1182	siCTRL	1061384	47.1597
1183	siCTRL	507059	320.328
1184	siCTRL	931720	40.9373
1185	siCTRL	604571	172.132
1186	siCTRL	650213	108.111
1187	siCTRL	486650	75.1006
1188	siCTRL	450506	144.248
1189	siCTRL	851933	51.9298
1190	siCTRL	1.02017e+06	36.1963
1191	siCTRL	495984	152.531
1192	siCTRL	467526	67.2005
1193	siCTRL	970300	42.2154
1194	siCTRL	435275	59.9725
1195	siCTRL	1.04485e+06	36.4641
1196	siCTRL	480156	84.2691
1197	siCTRL	498160	69.1803
1198	siCTRL	848907	91.4146
1199	siCTRL	504050	266.695
1200	siCTRL	910616	35.8596
1201	siCTRL	421488	60.0346
1202	siCTRL	472583	71.6136
1203	siCTRL	601026	176.892
1204	siCTRL	884032	36.0853
1205	siCTRL	973227	76.5116
1206	siCTRL	520089	286.09
1207	siCTRL	508614	198.267
1208	siCTRL	541550	209.446
1209	siCTRL	552367	210.476
1210	siCTRL	465157	108.634
1211	siCTRL	485953	174.521
1212	siCTRL	514729	227.721
1213	siCTRL	547512	130.876
1214	siCTRL	569577	196.598
1215	siCTRL	482443	99.2997
1216	siCTRL	619230	191.369
1217	siCTRL	540854	216.324
1218	siCTRL	1061124	39.6653
1219	siCTRL	536592	202.292
1220	siCTRL	1101705	27.1955
1221	siCTRL	779931	80.6887
1222	siCTRL	564098	78.1738
1223	siCTRL	504961	189.154
1224	siCTRL	555371	121.6
1225	siCTRL	555135	89.5744
1226	siCTRL	547511	233.078
1227	siCTRL	535702	239.383
1228	siCTRL	482732	20.8898
1229	siCTRL	544754	227.422
1230	siCTRL	574501	83.7304
1231	siCTRL	562701	85.8149
1232	siCTRL	544951	175.889
1233	siCTRL	523613	25.2658
1234	siCTRL	577044	174.532
1235	siCTRL	478547	216.596
1236	siCTRL	819404	115.502
1237	siCTRL	548787	27.1405
1238	siCTRL	584967	202.038
1239	siCTRL	554354	203.106
1240	siCTRL	615249	221.282
1241	siCTRL	562096	30.5707
1242	siCTRL	540563	226.542
1243	siCTRL	615229	232.256
1244	siCTRL	512337	236.6
1245	siCTRL	577881	227.976
1246	siCTRL	493367	259.938
1247	siCTRL	876523	127.941
1248	siCTRL	613678	224.238
1249	siCTRL	611956	240.776
1250	siCTRL	583290	268.095
1251	siCTRL	567319	272.771
1252	siCTRL	514710	251.427
1253	siCTRL	552099	230.856
1254	siCTRL	509581	228.302
1255	siCTRL	648415	175.103
1256	siCTRL	1143068	45.3195
1257	siCTRL	645594	189.566
1258	siCTRL	640813	140.227
1259	siCTRL	522049	345.581
1260	siCTRL	870211	37.6333
1261	siCTRL	635553	203.722
1262	siCTRL	469163	98.9076
1263	siCTRL	754054	77.1463
1264	siCTRL	1097593	54.6668
1265	siCTRL	702045	63.8148
1266	siCTRL	1086626	66.1524
1267	siCTRL	868122	36.3477
1268	siCTRL	1.53873e+06	35.5818
1269	siCTRL	539907	68.9525
1270	siCTRL	543150	78.8897
1271	siCTRL	435145	54.2424
1272	siCTRL	1122376	45.5421
1273	siCTRL	482911	60.3031
1274	siCTRL	1077704	46.9321
1275	siCTRL	1082970	41.8308
1276	siCTRL	576641	143.834
1277	siCTRL	564614	147.966
1278	siCTRL	876559	34.515
1279	siCTRL	486792	222.18
1280	siCTRL	468646	184.93
1281	siCTRL	430831	105.386
1282	siCTRL	428283	93.0891
1283	siCTRL	429411	146.957
1284	siCTRL	480265	118.406
1285	siCTRL	504465	146.678
1286	siCTRL	448821	153.03
1287	siCTRL	523982	236.991
1288	siCTRL	889778	32.6261
1289	siCTRL	483738	178.42
1290	siCTRL	892595	220.831
1291	siCTRL	973004	45.7649
1292	siCTRL	423124	102.012
1293	siCTRL	399590	35.9335
1294	siCTRL	482562	30.4288
1295	siCTRL	443838	229.041
1296	siCTRL	458155	185.935
1297	siCTRL	484805	156.536
1298	siCTRL	524175	79.6721
1299	siCTRL	451427	128.939
1300	siCTRL	476440	249.175
1301	siCTRL	494918	252.678
1302	siCTRL	528601	235.387
1303	siCTRL	473995	65.5053
1304	siCTRL	912517	37.577
1305	siCTRL	461756	256.827
1306	siCTRL	466655	65.7273
1307	siCTRL	409563	245.915
1308	siCTRL	1126770	61.9665
1309	siCTRL	454906	187.014
1310	siCTRL	504411	166.331
1311	siCTRL	515563	172.236
1312	siCTRL	477031	46.5782
1313	siCTRL	585811	178.626
1314	siCTRL	533048	187.671
1315	siCTRL	469058	49.158
1316	siCTRL	731854	111.207
1317	siCTRL	1340151	212.352
1318	siCTRL	552551	184.898
1319	siCTRL	767007	128.214
1320	siCTRL	690188	168.791
1321	siCTRL	452906	281.908
1322	siCTRL	593457	189.189
1323	siCTRL	533524	273.51
1324	siCTRL	551283	128.965
1325	siCTRL	1058182	44.6606
1326	siCTRL	558419	176.559
1327	siCTRL	524092	284.068
1328	siCTRL	1.01226e+06	46.1584
1329	siCTRL	962729	118.657
1330	siCTRL	525307	275.299
1331	siCTRL	698948	194.781
1332	siCTRL	902476	132.356
1333	siCTRL	505131	251.98
1334	siCTRL	1172337	40.9915
1335	siCTRL	1141098	45.2654
1336	siCTRL	480161	170.304
1337	siCTRL	559325	190.999
1338	siCTRL	534667	213.782
1339	siCTRL	570198	161.258
1340	siCTRL	718935	156.931
1341	siCTRL	1163458	45.3072
1342	siCTRL	903435	86.199
1343	siCTRL	589376	154.735
1344	siCTRL	605393	248.24
1345	siCTRL	810127	153.197
1346	siCTRL	574503	324.098
1347	siCTRL	1120483	47.7357
1348	siCTRL	1115813	51.9226
1349	siCTRL	1190219	53.8581
1350	siCTRL	580122	256.238
1351	siCTRL	888440	122.03
1352	siCTRL	563099	245.554
1353	siCTRL	1152017	42.6376
1354	siCTRL	553360	143.597
1355	siCTRL	1047977	104.303
1356	siCTRL	581801	207.947
1357	siCTRL	1146022	48.1027
1358	siCTRL	536289	134.075
1359	siCTRL	1145764	42.1587
1360	siCTRL	1152167	39.7357
1361	siCTRL	1146588	41.1221
1362	siCTRL	748693	66.0223
1363	siCTRL	534993	157.242
1364	siCTRL	1250171	55.7822
1365	siCTRL	781344	81.2057
1366	siCTRL	1110715	51.6193
1367	siCTRL	1119244	40.9261
1368	siCTRL	1119514	37.3347
1369	siCTRL	1106913	46.5445
1370	siCTRL	510937	145.201
1371	siCTRL	816919	108.786
1372	siCTRL	515078	154.447
1373	siCTRL	498853	155.07
1374	siCTRL	550060	181.798
1375	siCTRL	1079855	22.7272
1376	siCTRL	534946	242.67
1377	siCTRL	985895	81.9829
1378	siCTRL	1.99532e+06	44.3249
1379	siCTRL	947746	43.9203
1380	siCTRL	917275	39.3906
1381	siCTRL	773681	92.5565
1382	siCTRL	468634	181.373
1383	siCTRL	597556	153.961
1384	siCTRL	587377	197.887
1385	siCTRL	998696	40.1576
1386	siCTRL	992418	36.7291
1387	siCTRL	558631	208.323
1388	siCTRL	579938	245.637
1389	siCTRL	422820	142.265
1390	siCTRL	1000675	94.6387
1391	siCTRL	503474	170.394
1392	siCTRL	917112	77.9035
1393	siCTRL	506507	124.45
1394	siCTRL	680533	207.623
1395	siCTRL	608351	178.797
1396	siCTRL	1092357	38.1992
1397	siCTRL	946500	54.7796
1398	siCTRL	590715	246.895
1399	siCTRL	512274	112.039
1400	siCTRL	935530	76.5715
1401	siCTRL	541435	189.22
1402	siCTRL	726268	192.267
1403	siCTRL	565366	274.581
1404	siCTRL	649464	159.54
1405	siCTRL	755265	123.97
1406	siCTRL	556437	196.932
1407	siCTRL	572800	300.987
1408	siCTRL	756238	178.557
1409	siCTRL	1145207	41.8044
1410	siCTRL	566622	309.113
1411	siCTRL	518372	151.591
1412	siCTRL	1029574	59.4637
1413	siCTRL	1141773	40.3068
1414	siCTRL	466450	152.496
1415	siCTRL	933957	128.795
1416	siCTRL	1077402	51.184
1417	siCTRL	966086	119.411
1418	siCTRL	597554	223.498
1419	siCTRL	715946	157.7
1420	siCTRL	565643	276.719
1421	siCTRL	564819	166.669
1422	siCTRL	678221	144.989
1423	siCTRL	560614	175.766
1424	siCTRL	610831	147.701
1425	siCTRL	560241	171.549
1426	siCTRL	549978	232.65
1427	siCTRL	1127930	46.2046
1428	siCTRL	1123153	49.5926
1429	siCTRL	1052982	36.8701
1430	siCTRL	878178	32.0762
1431	siCTRL	546141	267.759
1432	siCTRL	554740	183.931
1433	siCTRL	602930	159.668
1434	siCTRL	548046	168.235
1435	siCTRL	726132	104.636
1436	siCTRL	533105	181.359
1437	siCTRL	860410	162.405
1438	siCTRL	532715	212.98
1439	siCTRL	543414	176.372
1440	siCTRL	492838	120.455
1441	siCTRL	1058158	47.1337
1442	siCTRL	501516	194.993
1443	siCTRL	547764	167.654
1444	siCTRL	937285	45.674
1445	siCTRL	982975	39.781
1446	siCTRL	412039	147.157
1447	siCTRL	577007	159.575
1448	siCTRL	540255	22.4685
1449	siCTRL	778170	152.222
1450	siCTRL	629085	100.699
1451	siCTRL	523189	18.0971
1452	siCTRL	541894	154.202
1453	siCTRL	496198	132.575
1454	siCTRL	533850	197.248
1455	siCTRL	493145	249.305
1456	siCTRL	461883	178.736
1457	siCTRL	480627	274.27
1458	siCTRL	798743	60.4885
1459	siCTRL	690557	138.761
1460	siCTRL	1128008	42.7756
1461	siCTRL	752249	85.9052
1462	siCTRL	690527	119.729
1463	siCTRL	1165590	40.4724
1464	siCTRL	935072	77.5978
1465	siCTRL	477469	26.5575
1466	siCTRL	418496	216.505
1467	siCTRL	503727	24.0221
1468	siCTRL	730254	132.512
1469	siCTRL	1127985	42.8873
1470	siCTRL	443924	225.399
1471	siCTRL	423226	241.668
1472	siCTRL	712130	154.382
1473	siCTRL	1078678	42.7618
1474	siCTRL	1077784	40.4871
1475	siCTRL	1132112	41.9801
1476	siCTRL	765567	169.535
1477	siCTRL	724040	144.102
1478	siCTRL	645328	121.048
1479	siCTRL	843304	129.214
1480	siCTRL	764812	141.659
1481	siCTRL	1102484	33.6667
1482	siCTRL	519147	38.7897
1483	siCTRL	1080018	36.2718
1484	siCTRL	464117	73.6306
1485	siCTRL	526113	145.467
1486	siCTRL	524944	293.047
1487	siCTRL	944581	37.4803
1488	siCTRL	517858	35.6999
1489	siCTRL	1105269	25.0586
1490	siCTRL	1136412	51.4641
1491	siCTRL	1.03995e+06	46.7657
1492	siCTRL	654160	141.308
1493	siCTRL	890584	117.718
1494	siCTRL	1099955	42.3574
1495	siCTRL	531496	127.096
1496	siCTRL	768060	65.5889
1497	siCTRL	524918	92.4953
1498	siCTRL	637116	185.911
1499	siCTRL	1056232	38.1578
1500	siCTRL	474159	191.305
1501	siCTRL	520651	224.235
1502	siCTRL	517262	207.803
1503	siCTRL	505760	64.9886
1504	siCTRL	423097	194.187
1505	siCTRL	686926	157.179
1506	siCTRL	504916	56.7291
1507	siCTRL	462142	232.645
1508	siCTRL	1025896	37.2766
1509	siCTRL	430183	190.142
1510	siCTRL	873594	39.9294
1511	siCTRL	472271	222.466
1512	siCTRL	500850	46.5623
1513	siCTRL	839445	155.552
1514	siCTRL	464690	270.688
1515	siCTRL	427667	262.228
1516	siCTRL	1053486	47.4209
1517	siCTRL	1096765	43.1999
1518	siCTRL	839013	124.81
1519	siCTRL	998382	61.3467
1520	siCTRL	509354	204.364
1521	siCTRL	1411797	32.2705
1522	siCTRL	518620	96.2174
1523	siCTRL	947028	77.0268
1524	siCTRL	968479	69.6372
1525	siCTRL	543003	185.674
1526	siCTRL	1137919	43.3881
1527	siCTRL	518435	121.045
1528	siCTRL	538274	129.787
1529	siCTRL	553963	180.574
1530	siCTRL	958710	43.0823
1531	siCTRL	561839	188.5
1532	siCTRL	890445	60.1147
1533	siCTRL	1128139	45.4349
1534	siCTRL	1.00401e+06	42.6476
1535	siCTRL	553609	255.773
1536	siCTRL	1174190	40.0667
1537	siCTRL	521005	98.7988
1538	siCTRL	1165542	52.1775
1539	siCTRL	515802	110.293
1540	siCTRL	1166498	43.4942
1541	siCTRL	568503	228.059
1542	siCTRL	1115586	37.6083
1543	siCTRL	978298	84.322
1544	siCTRL	548983	99.6357
1545	siCTRL	556437	91.9676
1546	siCTRL	530509	173.751
1547	siCTRL	797304	108.028
1548	siCTRL	1178521	45.1424
1549	siCTRL	548661	119.743
1550	siCTRL	494343	175.212
1551	siCTRL	1137830	40.4032
1552	siCTRL	544384	141.123
1553	siCTRL	1125256	37.1722
1554	siCTRL	984858	61.8061
1555	siCTRL	463303	50.1489
1556	siCTRL	846847	95.9335
1557	siCTRL	547132	140.972
1558	siCTRL	825241	78.4188
1559	siCTRL	550774	149.576
1560	siCTRL	444935	50.5041
1561	siCTRL	511224	255.709
1562	siCTRL	891254	44.4024
1563	siCTRL	790773	62.146
1564	siCTRL	431633	158.028
1565	siCTRL	483712	288.604
1566	siCTRL	1.02612e+06	38.4105
1567	siCTRL	529094	329.388
1568	siCTRL	439259	139.521
1569	siCTRL	1.01215e+06	34.277
1570	siCTRL	803347	70.4616
1571	siCTRL	1053787	37.3734
1572	siCTRL	583574	120.371
1573	siCTRL	1109852	38.1732
1574	siCTRL	607277	168.688
1575	siCTRL	951960	44.6705
1576	siCTRL	860382	49.5551
1577	siCTRL	488065	112.739
1578	siCTRL	542424	49.203
1579	siCTRL	559351	39.2371
1580	siCTRL	536472	139.828
1581	siCTRL	393432	83.1774
1582	siCTRL	561880	54.1017
1583	siCTRL	570273	36.8324
1584	siCTRL	987451	48.1009
1585	siCTRL	610751	213.953
1586	siCTRL	406682	79.9103
1587	siCTRL	509116	288.17
1588	siCTRL	647370	133.924
1589	siCTRL	542868	222.876
1590	siCTRL	1052563	46.9246
1591	siCTRL	1174686	148.532
1592	siCTRL	1088514	41.2755
1593	siCTRL	1109023	38.1139
1594	siCTRL	482735	213.591
1595	siCTRL	509851	196.394
1596	siCTRL	675116	104.595
1597	siCTRL	429815	22.917
1598	siCTRL	647436	180.454
1599	siCTRL	1079670	39.3477
1600	siCTRL	1090474	43.5642
1601	siCTRL	1093416	40.5866
1602	siCTRL	1036515	46.459
1603	siCTRL	621919	161.871
1604	siCTRL	534192	132.994
1605	siCTRL	940834	43.5426
1606	siCTRL	525144	187.39
1607	siCTRL	519175	60.9646
1608	siCTRL	578008	180.033
1609	siCTRL	512441	63.3655
1610	siCTRL	936420	54.4991
1611	siCTRL	1099702	37.2664
1612	siCTRL	845205	31.6196
1613	siCTRL	456634	250.683
1614	siCTRL	1072305	35.4228
1615	siCTRL	472210	216.962
1616	siCTRL	508421	210.204
1617	siCTRL	525701	116.844
1618	siCTRL	851891	52.2728
1619	siCTRL	579790	181.682
1620	siCTRL	519218	149.713
1621	siCTRL	516486	185.416
1622	siCTRL	641275	106.24
1623	siCTRL	512143	112.816
1624	siCTRL	988300	23.2099
1625	siCTRL	794245	31.5357
1626	siCTRL	499727	193.253
1627	siCTRL	1.04418e+06	43.5429
1628	siCTRL	902409	40.707
1629	siCTRL	582272	136.397
1630	siCTRL	397046	67.3402
1631	siCTRL	466895	286.344
1632	siCTRL	457080	95.3778
1633	siCTRL	468529	109.058
1634	siCTRL	479627	254.973
1635	siCTRL	492145	179.492
1636	siCTRL	980128	52.3879
1637	siCTRL	920088	61.011
1638	siCTRL	533803	147.044
1639	siCTRL	1.01948e+06	62.5101
1640	siCTRL	1024150	272.795
1641	siCTRL	499016	204.674
1642	siCTRL	470192	298.404
1643	siCTRL	507848	90.4274
1644	siCTRL	678828	145.306
1645	siCTRL	492638	348.891
1646	siCTRL	502314	249.799
1647	siCTRL	539465	148.681
1648	siCTRL	468440	72.3463
1649	siCTRL	594435	216.046
1650	siCTRL	530731	79.2964
1651	siCTRL	525482	268.653
1652	siCTRL	531661	259.818
1653	siCTRL	562142	197.034
1654	siCTRL	940433	35.6243
1655	siCTRL	579302	182.11
1656	siCTRL	767862	95.3569
1657	siCTRL	610076	184.647
1658	siCTRL	1084795	42.8243
1659	siCTRL	569486	213.834
1660	siCTRL	555566	33.2021
1661	siCTRL	535363	234.285
1662	siCTRL	758329	128.411
1663	siCTRL	545910	33.7431
1664	siCTRL	572343	169.585
1665	siCTRL	551839	205.246
1666	siCTRL	617934	178.03
1667	siCTRL	561817	150.835
1668	siCTRL	527752	73.4593
1669	siCTRL	287042	116.173
1670	siCTRL	235873	97.577
1671	siCTRL	1120355	40.1946
1672	siCTRL	676682	149.481
1673	siCTRL	850795	67.6289
1674	siCTRL	533605	125.774
1675	siCTRL	525046	119.822
1676	siCTRL	540234	192.214
1677	siCTRL	530232	49.6327
1678	siCTRL	545311	137.126
1679	siCTRL	1.6896e+06	97.0199
1680	siCTRL	532062	202.008
1681	siCTRL	530083	218.61
1682	siCTRL	726502	104.734
1683	siCTRL	517933	47.7545
1684	siCTRL	988146	46.9174
1685	siCTRL	540828	185.33
1686	siCTRL	513821	216.543
1687	siCTRL	667658	97.563
1688	siCTRL	721656	83.2995
1689	siCTRL	1.02781e+06	94.1431
1690	siCTRL	959590	58.5961
1691	siCTRL	689688	46.1031
1692	siCTRL	589838	113.164
1693	siCTRL	479022	35.0591
1694	siCTRL	460667	194.001
1695	siCTRL	574939	43.1778
1696	siCTRL	534614	147.282
1697	siCTRL	490252	82.9027
1698	siCTRL	897856	34.6423
1699	siCTRL	489516	176.077
1700	siCTRL	492866	98.7954
1701	siCTRL	987934	42.8398
1702	siCTRL	508416	169.437
1703	siCTRL	524597	75.7524
1704	siCTRL	577244	139.101
1705	siCTRL	588871	148.888
1706	siCTRL	1062131	194.221
1707	siCTRL	483698	47.5188
1708	siCTRL	646393	97.1786
1709	siCTRL	606926	132.233
1710	siCTRL	513529	19.4168
1711	siCTRL	1201808	101.938
1712	siCTRL	502957	49.505
1713	siCTRL	530880	168.082
1714	siCTRL	1005470	44.9008
1715	siCTRL	640902	102.327
1716	siCTRL	526799	24.2556
1717	siCTRL	833208	45.4935
1718	siCTRL	596856	135.916
1719	siCTRL	536365	241.9
1720	siCTRL	1.04379e+06	50.5884
1721	siCTRL	1069033	45.4862
1722	siCTRL	730354	84.3303
1723	siCTRL	824419	81.339
1724	siCTRL	878443	115.759
1725	siCTRL	525979	50.9883
1726	siCTRL	1156447	226.731
1727	siCTRL	999062	49.1135
1728	siCTRL	569216	205.751
1729	siCTRL	921509	36.8545
1730	siCTRL	540451	51.6723
1731	siCTRL	703471	97.7901
1732	siCTRL	1138599	44.4577
1733	siCTRL	545492	216.17
1734	siCTRL	1140226	49.5742
1735	siCTRL	569702	136.138
1736	siCTRL	922511	86.5854
1737	siCTRL	836600	77.3586
1738	siCTRL	716300	119.437
1739	siCTRL	1000059	48.6725
1740	siCTRL	1146776	28.1691
1741	siCTRL	794401	92.1684
1742	siCTRL	1014641	39.9766
1743	siCTRL	572430	128.652
1744	siCTRL	698605	146.031
1745	siCTRL	465121	18.8303
1746	siCTRL	1072626	69.0275
1747	siCTRL	547156	130.222
1748	siCTRL	468436	23.2814
1749	siCTRL	482862	57.3209
1750	siCTRL	538162	264.796
1751	siCTRL	997768	28.7146
1752	siCTRL	1092761	38.3683
1753	siCTRL	523370	181.646
1754	siCTRL	556758	87.713
1755	siCTRL	569686	147.248
1756	siCTRL	495738	60.6996
1757	siCTRL	625211	79.9306
1758	siCTRL	546436	26.4502
1759	siCTRL	456156	183.332
1760	siCTRL	477354	186.73
1761	siCTRL	553136	25.706
1762	siCTRL	508044	82.8003
1763	siCTRL	518980	104.279
1764	siCTRL	1306558	47.2492
1765	siCTRL	537201	107.567
1766	siCTRL	498926	105.803
1767	siCTRL	591704	87.0922
1768	siCTRL	606723	85.1391
1769	siCTRL	514211	84.7263
1770	siCTRL	1.04758e+06	36.8442
1771	siCTRL	487413	106.496
1772	siCTRL	511944	243.256
1773	siCTRL	616366	141.086
1774	siCTRL	603984	102.201
1775	siCTRL	604210	120.113
1776	siCTRL	505959	225.879
1777	siCTRL	702531	223.957
1778	siCTRL	561644	130.755
1779	siCTRL	804330	53.7172
1780	siCTRL	488164	78.3244
1781	siCTRL	502278	217.69
1782	siCTRL	1044974	49.2346
1783	siCTRL	1161147	88.6889
1784	siCTRL	575852	140.065
1785	siCTRL	1110397	209.837
1786	siCTRL	527624	174.354
1787	siCTRL	1089906	53.6495
1788	siCTRL	615594	134.628
1789	siCTRL	588903	127.173
1790	siCTRL	595772	216.672
1791	siCTRL	622566	144.85
1792	siCTRL	587553	169.049
1793	siCTRL	1137297	218.743
1794	siCTRL	1113191	45.3849
1795	siCTRL	610223	182.751
1796	siCTRL	1103654	45.4561
1797	siCTRL	1118884	49.4096
1798	siCTRL	647617	203.752
1799	siCTRL	530017	97.6128
1800	siCTRL	540911	89.0795
1801	siCTRL	2112253	70.5407
1802	siCTRL	940925	81.8163
1803	siCTRL	519335	157.911
1804	siCTRL	1031683	57.3567
1805	siCTRL	493235	68.9216
1806	siCTRL	957845	91.3912
1807	siCTRL	883578	138.457
1808	siCTRL	1087547	48.0334
1809	siCTRL	902371	105.929
1810	siCTRL	1095793	50.5693
1811	siCTRL	782876	62.8289
1812	siCTRL	532369	118.544
1813	siCTRL	504334	58.4721
1814	siCTRL	1062377	52.5013
1815	siCTRL	797202	126.609
1816	siCTRL	522914	110.123
1817	siCTRL	780958	103.732
1818	siCTRL	497656	37.6139
1819	siCTRL	503301	118.747
1820	siCTRL	1083782	56.4457
1821	siCTRL	1087014	25.8468
1822	siCTRL	754878	128.948
1823	siCTRL	745257	61.0575
1824	siCTRL	732888	145.125
1825	siCTRL	513282	37.5328
1826	siCTRL	1058740	52.1471
1827	siCTRL	1061909	26.1532
1828	siCTRL	888238	81.4889
1829	siCTRL	929293	48.6893
1830	siCTRL	921181	68.975
1831	siCTRL	849697	85.9743
1832	siCTRL	505679	119.961
1833	siCTRL	555469	181.35
1834	siCTRL	522289	218.563
1835	siCTRL	499930	241.028
1836	siCTRL	908070	44.5441
1837	siCTRL	490588	146.209
1838	siCTRL	504737	226.519
1839	siCTRL	439024	87.3902
1840	siCTRL	602476	143.027
1841	siCTRL	594244	138.694
1842	siCTRL	1021841	56.0557
1843	siCTRL	823817	112.871
1844	siCTRL	957990	123.593
1845	siCTRL	434974	108.103
1846	siCTRL	403811	197.525
1847	siCTRL	517308	138.019
1848	siCTRL	952868	40.2262
1849	siCTRL	769032	87.4636
1850	siCTRL	1017600	64.067
1851	siCTRL	476442	21.3495
1852	siCTRL	489019	21.9583
1853	siCTRL	653590	86.7188
1854	siCTRL	1031857	49.8292
1855	siCTRL	506720	154.929
1856	siCTRL	512668	164.161
1857	siCTRL	976927	47.1274
1858	siCTRL	707391	96.3094
1859	siCTRL	807711	86.6011
1860	siCTRL	1015260	43.8394
1861	siCTRL	436185	177.715
1862	siCTRL	783233	78.0064
1863	siCTRL	524922	151.331
1864	siCTRL	447105	168.286
1865	siCTRL	755681	97.9671
1866	siCTRL	440322	186.963
1867	siCTRL	776917	84.4695
1868	siCTRL	554697	135.38
1869	siCTRL	763787	111.351
1870	siCTRL	442576	182.839
1871	siCTRL	541354	148.466
1872	siCTRL	1091917	46.8552
1873	siCTRL	1118508	43.7559
1874	siCTRL	826631	86.3068
1875	siCTRL	858399	72.0231
1876	siCTRL	908131	41.2783
1877	siCTRL	1098904	44.7297
1878	siCTRL	556090	168.541
1879	siCTRL	494446	202.808
1880	siCTRL	606251	142.442
1881	siCTRL	602615	144.483
1882	siCTRL	739796	109.429
1883	siCTRL	488145	154.452
1884	siCTRL	870128	78.5775
1885	siCTRL	1084041	49.7971
1886	siCTRL	559345	190.433
1887	siCTRL	439627	105.488
1888	siCTRL	590499	132.742
1889	siCTRL	418663	96.9824
1890	siCTRL	708935	123.236
1891	siCTRL	475887	146.03
1892	siCTRL	1109883	41.6976
1893	siCTRL	1019685	58.2147
1894	siCTRL	852414	107.749
1895	siCTRL	975608	73.201
1896	siCTRL	770388	128.214
1897	siCTRL	1125375	42.0162
1898	siCTRL	472678	142.104
1899	siCTRL	1081437	50.9319
1900	siCTRL	525952	111.772
1901	siCTRL	566826	225.343
1902	siCTRL	1071109	56.8923
1903	siCTRL	540963	96.7233
1904	siCTRL	563156	245.295
1905	siCTRL	1098092	38.8231
1906	siCTRL	508826	103.857
1907	siCTRL	543545	222.624
1908	siCTRL	618155	153.745
1909	siCTRL	532680	175.358
1910	siCTRL	566744	121.744
1911	siCTRL	597604	149.724
1912	siCTRL	522189	167.59
1913	siCTRL	736869	99.2491
1914	siCTRL	1072953	45.2043
1915	siCTRL	544989	181.676
1916	siCTRL	586104	134.265
1917	siCTRL	588783	126.119
1918	siCTRL	458835	181.623
1919	siCTRL	1053982	43.6928
1920	siCTRL	761370	132.888
1921	siCTRL	546144	144.899
1922	siCTRL	418511	214.082
1923	siCTRL	493496	141.284
1924	siCTRL	507733	140.691
1925	siCTRL	681009	156.748
1926	siCTRL	626219	139.715
1927	siCTRL	614476	150.511
1928	siCTRL	507224	147.828
1929	siCTRL	473349	112.064
1930	siCTRL	466553	234.706
1931	siCTRL	434166	82.9298
1932	siCTRL	461731	57.5307
1933	siCTRL	983456	44.9906
1934	siCTRL	962584	41.7148
1935	siCTRL	489260	260.356
1936	siCTRL	444716	74.3721
1937	siCTRL	500433	204.484
1938	siCTRL	468160	120.925
1939	siCTRL	892443	42.5686
1940	siCTRL	493603	179.766
1941	siCTRL	493968	269.627
1942	siCTRL	981033	46.8173
1943	siCTRL	583731	134.636
1944	siCTRL	506244	155.871
1945	siCTRL	613367	100.135
1946	siCTRL	561105	159.886
1947	siCTRL	1036893	43.5945
1948	siCTRL	504254	43.2767
1949	siCTRL	524885	33.8898
1950	siCTRL	508549	423.617
1951	siCTRL	684818	80.7432
1952	siCTRL	522843	244.046
1953	siCTRL	541655	174.014
1954	siCTRL	623924	161.611
1955	siCTRL	515217	47.5228
1956	siCTRL	538496	40.0419
1957	siCTRL	955528	53.3022
1958	siCTRL	989153	50.3833
1959	siCTRL	544126	158.071
1960	siCTRL	547115	145.582
1961	siCTRL	546846	28.5816
1962	siCTRL	546863	28.5324
1963	siCTRL	1139584	51.6354
1964	siCTRL	1096367	41.34
1965	siCTRL	1087301	43.9409
1966	siCTRL	529566	180.388
1967	siCTRL	543240	233.423
1968	siCTRL	565200	167.44
1969	siCTRL	987562	69.5652
1970	siCTRL	1083329	43.8565
1971	siCTRL	551562	174.961
1972	siCTRL	1007425	51.9975
1973	siCTRL	1083116	43.4799
1974	siCTRL	615747	201.905
1975	siCTRL	1081049	45.3091
1976	siCTRL	1058242	29.7848
1977	siCTRL	503083	75.1629
1978	siCTRL	1077606	34.0668
1979	siCTRL	969564	52.1835
1980	siCTRL	650983	157.903
1981	siCTRL	470781	87.633
1982	siCTRL	1023030	52.3289
1983	siCTRL	1052265	24.6365
1984	siCTRL	508252	132.282
1985	siCTRL	429598	168.529
1986	siCTRL	435606	196.159
1987	siCTRL	752349	29.4417
1988	siCTRL	871512	62.5935
1989	siCTRL	495919	125.692
1990	siCTRL	449556	109.685
1991	siCTRL	437860	179.029
1992	siCTRL	476454	147.965
1993	siCTRL	366836	123.926
1994	siCTRL	404331	77.1492
1995	siCTRL	384052	73.4368
1996	siCTRL	459753	118.227
1997	siCTRL	440067	198.174
1998	siCTRL	496747	124.366
1999	siCTRL	382530	24.1785
2000	siCTRL	517862	132.306
2001	siCTRL	399741	196.916
[truncated: 5,065 more rows]

## Sheet: Supplementary Fig 4.b
MCM2 chromatin bound in G1/S (mean intensity, A.U.)
siCTRL	siDCAF12
71.7073	72.344
132.563	196.671
188.851	168.765
197.849	110.941
200.264	150.469
136.174	160.202
149.59	162.032
169.744	150.888
226.468	182.715
135.572	132.421
199.684	176.201
162.408	172.483
64.304	123.582
58.667	190.758
116.149	68.4575
124.422	63.1866
32.2137	571.071
79.3565	128.39
32.4397	108.006
235.398	71.9668
112.242	82.0006
193.593	114.896
124.74	105.843
162.702	141.69
117.015	13.528
161.204	104.029
120.869	117.351
194.943	120.947
165.885	164.504
128.914	67.7166
102.482	115.876
122.649	127.589
86.26	96.6111
146.266	104.061
96.9691	152.96
96.9047	76.5143
170.082	147.862
102.667	80.2776
150.005	163.706
112.216	53.1501
165.828	49.697
109.279	57.1155
26.9862	48.6529
194.647	153.505
192.656	237.329
29.2121	201.512
157.523	183.86
380.027	56.5841
213.558	96.1852
169.097	256.021
196.765	106.885
270.146	58.8258
191.719	144.177
224.827	101.778
41.5292	191.213
120.506	177.538
97.1387	55.8324
123.712	106.676
47.2476	73.8233
52.767	43.1714
150.433	127.327
156.452	130.378
37.4772	103.811
169.32	170.79
173.986	112.433
226.951	123.085
236.293	121.715
159.643	82.67
199.185	135.028
184.575	126.377
198.038	77.7121
282.101	139.287
200.867	180.058
109.183	61.6361
167.274	61.8759
149.397	172.409
179.224	43.6288
152.598	188.772
141.801	49.9472
114.861	69.0146
205.302	44.5819
126.671	71.7271
196.369	48.8579
136.641	137.75
266.226	162.295
220.521	30.6849
112.07	29.1282
161.712	120.471
120.255	177.297
147.509	153.792
158.883	96.6951
114.439	131.249
177.197	154.539
160.983	127.713
170.711	39.5223
145.256	104.615
165.804	63.428
208.951	126.377
219.64	80.3001
105.661	132.017
113.277	162.15
263.703	155.758
245.012	417.6
89.6289	125.953
176.35	44.3738
218.34	42.0668
161.342	202.843
243.762	75.7061
212.425	82.1301
126.456	67.2084
182.704	116.838
144.717	241.202
179.02	99.4339
112.203	184.563
177.866	91.5414
101.464	170.614
199.01	84.6863
175.127	37.8877
74.4355	44.5271
201.211	94.394
64.5476	230.047
202.652	40.9726
89.5344	115.163
203.639	157.584
97.2415	187.267
221.379	95.9174
214.554	35.4414
189.297	119.059
176.954	35.1749
189.117	136.185
160.535	152.045
159.225	147.427
157.448	151.002
174.799	119.45
115.43	98.028
68.3309	209.387
58.8057	164.947
182.617	351.382
207.042	80.2223
188.115	139.564
260.464	60.4177
39.7729	80.8277
150.924	59.387
197.918	82.7069
41.5428	144.481
273.934	86.1389
155.186	28.0028
139.479	41.1576
129.132	142.348
172.68	103.979
203.18	59.6244
40.7018	108.199
118.964	233.134
116.194	108.503
243.361	135.713
200.787	72.4376
187.541	169.208
104.819	24.6215
209.663	119.748
227.499	24.2012
172.057	153.943
179.761	96.911
228.053	149.254
213.402	186.168
108.066	143.781
202.728	171.451
172.72	173.164
145.838	174.112
130.203	39.6442
187.546	214.121
268.575	44.7507
56.2415	54.1078
45.6451	50.3061
65.2819	180.273
53.6523	70.7047
253.767	190.223
123.69	71.6618
286.279	81.996
83.5249	120.279
95.8896	101.642
129.556	125.328
190.234	137.18
199.761	73.4943
26.1731	120.324
161.44	160.009
23.7417	176.06
166.854	180.779
191.558	81.0031
238.287	180.606
222.515	43.4041
77.4337	41.6899
65.5356	66.6445
320.25	106.318
236.559	199.99
201.12	141.173
213.815	189.321
157.393	153.527
38.0271	221.967
169.756	199.074
73.1051	271.218
129.832	94.5317
236.848	151.04
98.2816	79.1214
89.8387	84.9239
150.042	95.4618
104.622	101.238
133.484	73.9731
110.501	47.802
118.758	51.3092
109.287	171.51
113.073	98.8478
157.906	39.3408
170.395	96.3289
96.6606	76.5918
121.377	113.079
132.891	72.6196
121.068	138.261
142.48	54.4361
112.482	107.504
162.636	124.605
27.7497	55.4715
170.283	98.6189
120.999	291.27
121.281	74.3468
162.465	143.175
22.4803	123.209
31.5484	135.206
141.326	63.3219
159.168	36.0732
36.2097	197.427
69.6973	146.602
151.411	51.9126
283.52	122.419
137.559	91.7321
288.941	163.41
74.0984	43.0819
170.509	178.615
214.367	75.9939
290.24	167.452
91.7781	48.7087
165.716	49.2614
317.86	51.0395
170.329	156.745
143.736	150.108
22.6624	114.821
158.791	168.171
212.999	162.912
21.1729	124.926
147.493	140.699
275.54	77.5033
189.333	103.545
36.5236	50.626
251.36	147.94
183.774	144.862
166.516	76.0403
79.1555	47.8912
201.041	178.53
80.2853	154.414
242.602	116.158
176.864	125.669
188.475	41.4912
207.112	104.126
209.68	43.9286
38.2925	121.3
38.4994	36.6845
242.191	32.8774
192.161	91.1499
79.521	145.579
150.593	124.384
66.5433	141.421
254.459	126.894
218.904	58.1033
179.888	62.2298
223.384	125.478
284.199	141.862
232.418	147.325
92.4563	122.856
198.432	96.5825
89.8486	92.0445
300.601	156.571
241.663	127.433
211.675	39.1296
195.768	126.508
186.9	137.351
158.104	72.8494
195.23	40.1776
261.225	123.621
179.173	123.256
165.817	107.569
123.893	28.6258
191.38	81.3645
115.062	27.2486
124.243	69.6518
186.882	149.025
239.86	91.2069
120.097	148.698
128.089	153.083
151.434	212.278
116.06	137.774
52.251	134.441
235.323	228.218
315.728	16.8059
212.271	93.8506
233.95	113.541
162.989	160.967
248.714	104.024
97.7601	71.476
88.8849	125.227
199.846	94.1578
205.841	103.001
174.395	116.535
131.704	93.5286
24.842	55.2299
232.518	63.7985
127.252	95.1591
220.834	54.057
24.7821	138.495
197.772	47.1036
233.221	121.564
185.121	48.7025
170.114	109.263
144.398	112.012
89.7738	62.5739
180.214	114.527
208.563	98.2617
37.8787	106.7
186.561	166.314
200.156	168.293
164.134	37.4482
126.527	44.0871
206.986	147.289
202.474	99.0916
184.451	181.378
174.424	140.069
173.707	150.59
192.293	91.6192
152.198	65.6352
170.815	66.8532
165.678	75.3098
156.542	83.946
286.448	85.7916
123.388	162.979
345.342	88.3169
261.701	105.69
167.574	107.719
180.553	110.629
146.779	63.2738
130.991	117.804
166.678	99.1294
24.757	69.8198
30.157	82.8218
31.1575	105.283
130.757	25.4738
171.344	85.4507
28.4767	70.3832
85.9865	75.5985
149.837	26.24
56.9272	64.1478
99.2069	143.112
158.711	108.654
128.37	104.837
109.748	163.439
200.092	158.824
90.9786	86.9687
70.0052	85.6601
65.8593	71.9827
136.378	34.1521
118.284	32.0421
144.081	24.7867
48.331	95.9323
105.904	45.4385
103.983	23.221
65.0821	54.0507
41.0117	117.426
52.934	104.158
135.178	86.6787
34.0321	226.652
117.554	96.4016
38.4726	121.574
121.214	91.4127
186.495	170.626
202.3	145.679
172.749	183.915
224.992	28.3843
172.982	31.6492
200.327	128.606
87.6034	45.5306
89.4506	60.1124
138.03	106.544
168.563	87.3148
126.158	93.6556
136.389	85.7026
27.5692	92.1119
172.511	123.058
175.655	98.8938
33.0234	89.2095
127.866	80.6935
67.5204	89.9018
163.804	90.4162
64.4519	137.488
115.178	135.886
135.591	86.7696
123.371	152.569
167.047	111.948
46.1111	82.5367
105.867	86.5846
46.1898	80.8838
131.915	144.137
142.097	93.6184
103.182	105.579
43.7664	125.087
144.97	112.039
56.7449	98.4237
188.294	134.778
170.381	57.3068
249.703	185.008
139.838	131.392
180.157	106.329
129.361	96.1181
136.944	98.9789
310.899	82.6285
175.615	90.1675
270.14	110.039
245.988	91.9165
228.592	127.153
323.334	214.07
225.312	92.5196
121.553	29.5706
122.608	93.2073
107.835	131.529
405.496	109.245
111.208	74.5033
119.072	99.0373
90.6193	98.6786
127.009	208.065
170.191	116.315
158.063	102.654
163.274	78.9033
76.8312	187.764
74.2244	182.189
165.887	169.635
93.8792	141.898
146.093	129.684
81.7896	50.9286
214.532	104.039
197.008	48.2932
177.104	106.295
129.805	156.488
160.006	130.873
169.732	112.816
154.327	169.015
136.43	65.0842
125.432	60.2949
151.429	144.379
129.686	46.0732
186.835	66.0498
158.636	42.4232
84.8176	190.413
86.8096	189.609
50.9604	137.563
48.9754	80.3204
167.179	213.338
47.6198	127.5
44.2364	157.069
116.52	104.978
165.698	108.502
92.173	281.584
41.1182	104.75
134.209	135.661
123.393	104.13
199.668	155.351
45.0905	146.425
60.0453	198.603
205.386	97.8184
59.5871	133.541
64.434	104.912
237.608	96.0514
258.014	216.828
176.509	131.408
150.078	123.174
182.539	194.224
176.198	115.555
54.4046	216.248
68.0083	172.646
124.288	139.778
176.64	154.301
152.144	163.332
157.812	134.821
101.139	181.174
196.37	152.936
156.636	281.628
60.1974	189.907
252.29	137.615
154.039	268.973
68.1561	150.068
64.2868	102.122
193.446	99.3999
192.968	94.216
284.053	77.1642
182.851	67.72
235.543	78.7659
158.532	175.153
189.311	172.728
163.38	123.408
48.2586	180.182
47.9398	155.437
177.228	150.82
122.878	225.76
165.849	190.143
248.845	77.0642
134.372	70.4808
151.633	172.059
229.988	205.685
186.023	158.459
157.74	206.469
176.564	159.453
145.167	152.434
194.833	144.465
124.935	168.386
134.372	145.246
124.154	36.2065
94.6091	172.905
108.286	228.52
58.7825	149.712
283.514	198.144
63.2983	144.106
309.608	165.222
66.8277	172.671
72.8738	237.828
233.022	235.705
232.164	100.691
139.186	122.086
22.9163	216.224
25.2513	223.82
243.304	178.032
225.031	95.8778
174.865	188.513
285.98	149.725
220.255	90.501
160.151	25.9287
204.644	103.538
46.0244	135.382
156.762	117.723
48.5182	27.584
31.2289	100.66
133.187	100.357
47.1752	133.649
51.4747	94.1791
239.784	141.352
252.702	41.1418
74.2267	32.9078
70.3443	41.9651
320.328	158.821
75.1006	79.4262
144.248	32.6932
152.531	49.6417
67.2005	47.3686
59.9725	153.735
84.2691	16.5917
69.1803	227.136
266.695	149.765
60.0346	133.332
71.6136	79.4987
286.09	81.4882
198.267	84.2839
209.446	142.231
210.476	143.433
108.634	269.105
174.521	252.635
227.721	161.991
130.876	80.3442
196.598	209.357
99.2997	78.195
216.324	75.0701
202.292	210.958
78.1738	38.1238
189.154	65.2834
121.6	79.8664
89.5744	74.6711
233.078	166.144
239.383	62.9616
20.8898	107.422
227.422	153.142
83.7304	142.677
85.8149	66.6001
175.889	105.134
25.2658	126.737
216.596	151.739
27.1405	129.67
203.106	119.53
30.5707	180.545
226.542	162.185
236.6	177.71
259.938	117.649
272.771	76.7734
251.427	142.528
230.856	80.8849
228.302	102.288
345.581	102.682
98.9076	34.5553
68.9525	110.55
78.8897	118.989
54.2424	32.4832
60.3031	56.5655
143.834	100.785
147.966	32.3362
222.18	38.3127
184.93	158.523
105.386	230.619
93.0891	133.349
146.957	197.121
118.406	41.3987
146.678	158.975
153.03	182.898
236.991	130.538
178.42	48.8658
102.012	60.7085
35.9335	226.999
30.4288	194.805
229.041	37.1591
185.935	155.861
156.536	228.498
79.6721	87.1219
128.939	174.358
249.175	274.048
252.678	175.186
235.387	132.17
65.5053	152.485
256.827	41.9094
65.7273	146.378
245.915	150.064
187.014	155.86
166.331	115.053
172.236	175.948
46.5782	40.8433
187.671	28.2637
49.158	30.3104
184.898	212.483
281.908	173.454
273.51	283.385
128.965	67.1194
176.559	146.822
284.068	69.7468
275.299	136.83
251.98	103.018
170.304	93.0991
190.999	384.872
213.782	128.925
161.258	136.746
324.098	44.5667
245.554	34.0264
143.597	120.64
134.075	172.845
157.242	192.123
145.201	50.9725
154.447	46.7463
155.07	254.592
181.798	181.374
242.67	174.932
181.373	100.907
208.323	328.238
142.265	184.405
170.394	197.038
124.45	171.049
112.039	55.6861
189.22	34.665
274.581	160.996
196.932	58.7119
300.987	37.8903
309.113	83.9961
151.591	47.2401
152.496	90.5718
276.719	85.5795
166.669	130.399
175.766	68.8496
171.549	110.432
232.65	84.9185
267.759	95.697
183.931	96.8454
168.235	32.8131
181.359	33.9559
212.98	27.1633
176.372	225.142
120.455	34.1506
194.993	144.29
167.654	154.439
147.157	42.8427
22.4685	182.108
18.0971	34.3679
154.202	175.39
132.575	147.07
197.248	90.5892
249.305	185.385
178.736	130.456
274.27	270.777
26.5575	77.0097
216.505	198.2
24.0221	96.3879
225.399	126.413
241.668	184.06
38.7897	119.51
73.6306	137.642
145.467	175.668
293.047	283.521
35.6999	162.316
127.096	185.467
92.4953	203.505
191.305	114.741
224.235	126.652
207.803	201.674
64.9886	103.738
194.187	24.5487
56.7291	138.948
232.645	27.5566
190.142	115.033
222.466	135.183
46.5623	53.9143
270.688	55.0944
262.228	40.1472
204.364	29.8735
96.2174	77.3657
185.674	43.4355
121.045	48.1571
129.787	48.0948
180.574	102.281
188.5	46.4556
255.773	149.563
98.7988	211.098
110.293	181.282
228.059	49.6066
99.6357	51.9872
91.9676	174.813
173.751	120
119.743	120.39
175.212	134.715
141.123	243.593
50.1489	148.989
140.972	79.7154
149.576	159.794
50.5041	145.224
255.709	158.683
158.028	131.614
288.604	87.4568
329.388	153.758
139.521	80.4567
112.739	117.414
49.203	60.3027
39.2371	106.815
139.828	72.0594
83.1774	153.104
54.1017	69.1151
36.8324	113.15
79.9103	96.8861
288.17	97.0597
222.876	91.4325
213.591	120.306
196.394	150.376
22.917	130.399
132.994	156.357
187.39	138.231
60.9646	124.953
63.3655	67.4319
250.683	139.007
216.962	147.465
210.204	65.1221
116.844	115.738
149.713	149.317
185.416	91.0259
112.816	55.236
193.253	166.281
67.3402	35.2744
286.344	38.1867
95.3778	95.9454
109.058	106.181
254.973	95.9381
179.492	89.8312
147.044	84.6071
204.674	85.2086
298.404	214.571
90.4274	102.567
348.891	96.3298
249.799	151.356
148.681	79.5011
72.3463	179.279
79.2964	177.277
268.653	119.186
259.818	82.8384
197.034	182.485
213.834	159.795
33.2021	102.653
234.285	130.973
33.7431	106.183
169.585	126.994
205.246	42.449
150.835	144.743
73.4593	121.41
116.173	150.153
97.577	129.805
125.774	105.999
119.822	155.977
192.214	172.522
49.6327	209.581
137.126	52.1552
202.008	176.315
218.61	219.055
47.7545	50.8251
185.33	107.078
216.543	75.2797
35.0591	167.568
194.001	233.763
43.1778	200.88
147.282	189.938
82.9027	231.335
176.077	62.1715
98.7954	63.1883
169.437	104.906
75.7524	179.686
47.5188	134.768
19.4168	232.925
49.505	97.3017
168.082	84.4667
24.2556	245.446
241.9	52.8508
50.9883	36.7771
205.751	42.1437
51.6723	98.2529
216.17	110.067
136.138	94.093
128.652	75.2242
18.8303	159.112
130.222	118.188
23.2814	69.9441
57.3209	56.4931
264.796	86.944
181.646	108.785
87.713	52.3952
147.248	74.7718
60.6996	31.8591
26.4502	50.4714
183.332	26.6028
186.73	28.7534
25.706	30.618
82.8003	128.432
104.279	142.387
107.567	205.765
105.803	53.9183
84.7263	216.418
106.496	128.533
243.256	116.047
225.879	141.074
130.755	99.4407
78.3244	236.706
217.69	169.362
140.065	101.592
174.354	89.8932
97.6128	89.1686
89.0795	110.847
157.911	93.6259
68.9216	76.1431
118.544	72.4412
58.4721	128.477
110.123	64.7752
37.6139	27.3142
118.747	71.4226
37.5328	80.1456
119.961	26.8367
181.35	137.586
218.563	73.6207
241.028	123.568
146.209	57.9422
226.519	111
87.3902	145.929
108.103	97.7026
197.525	132.013
138.019	69.9781
21.3495	150.731
21.9583	149.643
154.929	161.24
164.161	49.2348
177.715	64.6162
151.331	112.164
168.286	65.7696
186.963	86.5818
135.38	101.509
182.839	121.754
148.466	108.098
168.541	40.9078
202.808	136.967
154.452	62.0369
190.433	143.278
105.488	39.6849
96.9824	138.635
146.03	60.7545
142.104	119.49
111.772	115.163
225.343	33.2612
96.7233	176.7
245.295	31.3108
103.857	165.065
222.624	137.726
175.358	132.75
121.744	121.174
167.59	130.966
181.676	158.827
181.623	127.105
144.899	98.0301
214.082	113.367
141.284	61.8812
140.691	59.4449
147.828	112.683
112.064	57.6739
234.706	80.1168
82.9298	48.3598
57.5307	137.625
260.356	51.6613
74.3721	181.051
204.484	88.5541
120.925	134.234
179.766	100.567
269.627	95.2257
155.871	29.2961
159.886	195.142
43.2767	101.963
33.8898	85.913
423.617	26.5005
244.046	34.9935
174.014	178.569
47.5228	118.857
40.0419	134.862
158.071	33.3242
145.582	98.1625
28.5816	52.1066
28.5324	102.571
180.388	57.6067
233.423	72.7517
167.44	133.392
174.961	114.358
75.1629	168.328
87.633	26.4466
132.282	138.096
168.529	26.7269
196.159	115.843
125.692	109.502
109.685	108.091
179.029	125.992
147.965	139.645
123.926	98.0017
77.1492	157.717
73.4368	106.498
118.227	121.155
198.174	83.1028
124.366	125.706
24.1785	114.716
132.306	141.589
196.916	129.878
185.174	47.787
174.049	272.452
227.87	214.259
184.34	91.4756
195.393	93.8417
193.874	105.623
43.255	164.204
175.367	199.477
234.38	210.679
77.4136	216.927
176.797	109.367
217.266	99.5066
152.594	104.774
39.2129	164.013
353.251	114.569
78.4187	404.438
250.815	114.754
257.089	95.9043
147.725	110.792
112.374	80.3913
40.7194	60.4768
39.6344	55.8666
191.137	34.8864
237.129	54.3004
177.157	34.6541
153.987	77.8358
59.1629	136.041
148.22	84.0534
248.046	90.2667
160.318	130.424
233.336	203.644
176.475	181.736
163.062	198.171
165.799	50.1463
127.479	63.9675
165.77	80.2113
140.308	51.1452
206.073	110.073
156.188	125.967
209.976	106.286
61.0959	149.401
189.404	89.2821
66.2042	127.789
68.1173	43.1941
202.38	80.2406
69.2694	45.0842
125.81	60.572
116.826	178.638
181.698	153.707
199.9	150.532
187.277	114.855
182.867	89.1777
41.3787	105.18
233.089	64.7321
170.437	79.0809
173.195	106.531
237.701	190.236
221.7	174.275
135.616	61.5884
146.268	139.16
89.8194	118.977
221.402	121.394
56.4472	43.6037
251.94	43.0645
60.5932	357.082
87.8157	313.127
179.448	195.611
185.321	236.918
182.584	55.8114
139.566	299.51
69.9646	165.413
105.275	76.2477
86.7699	65.0678
97.1232	255.046
117.943	144.402
118.323	110.147
200.042	153.573
130.038	84.2011
93.6998	179.854
176.931	233.19
132.974	174.372
148.182	76.3069
138.101	127.521
163.026	90.7749
178.573	210.089
186.579	245.905
201.172	112.976
198.963	115.555
215.317	176.222
251.443	204.39
170.735	175.454
249.458	91.6124
54.402	195.817
118.32	54.7929
145.035	173.071
181.418	92.2949
84.219	75.365
55.1655	210.91
89.6797	216.83
86.8546	204.999
55.9318	50.3994
163.63	102.555
78.6645	221.648
52.3113	138.683
141.256	150.566
142.269	35.432
242.319	32.7426
242.645	37.0499
164.524	151.417
110.563	42.8696
110.384	245.681
261.578	283.722
226.884	174.324
194.034	243.407
89.8409	138.507
168.015	33.1275
147.739	181.495
106.253	30.5394
111.2	52.8867
159.054	60.8732
153.025	89.2632
82.5824	89.2193
55.0536	220.391
125.545	77.7114
23.8313	43.0749
87.7426	30.9015
16.2029	31.0075
111.637	87.8015
96.0286	34.476
137.488	127.031
167.906	168.295
209.373	168.868
208.954	159.658
169.302	33.9441
180.062	88.5469
25.0124	41.0333
149.633	148.56
24.6218	98.2402
129.292	220.806
24.355	337.838
135.082	326.582
170.581	268.144
189.924	243.91
215.089	185.034
242.284	62.5887
236.523	268.643
163.538	59.0248
222.841	209.457
282.182	269.417
162.263	87.9658
151.323	24.1205
236.942	133.918
153.355	94.7185
149.66	115.889
140.326	114.798
117.268	204.99
151.591	263.457
107.175	148.018
105.62	278.078
197.279	87.8961
163.09	113.662
102.393	88.2289
34.998	96.7875
199.078	156.353
85.1037	178.131
68.2738	160.58
182.197	90.0893
45.9831	174.194
47.0158	109.474
48.5753	259.29
98.5478	226.479
51.0794	297.057
110.814	177.526
130.226	65.1207
112.918	200.938
192.767	183.553
136.443	124.925
178.268	255.636
183.118	106.214
186.051	171.56
145.854	195.468
190.018	206.391
139.205	230.687
170.752	35.7785
149.317	114.886
82.4091	46.9149
93.965	209.012
93.2241	241.392
123.024	215.234
229.815	205.513
259.552	180.505
56.7591	82.4509
132.094	156.924
152.937	30.8006
97.399	186.246
193.195	38.3192
249.972	175.374
75.102	193.532
80.8794	152.856
87.4688	45.3404
81.5334	48.263
47.8856	145.78
32.287	45.0298
59.2896	99.6391
113.464	127.271
32.4794	122.803
226.149	75.8131
130.729	79.1869
91.662	72.4899
199.882	207.757
141.409	140.848
94.2875	128.753
103.001	228.916
140.757	140.562
207.131	108.491
141.941	30.5772
194.938	35.9868
238.649	32.6053
227.465	157.489
251.849	102.712
184.662	102.172
181.845	153.408
60.8182	303.119
49.6321	305.024
124.888	124.926
211.477	147.104
136.059	145.723
222.607	168.235
240.887	118.64
216.066	168.386
235.248	129.438
137.257	52.8726
97.994	71.6404
202.503	166.45
105.46	134.121
182.532	35.3828
145.765	232.64
239.486	243.781
240.591	81.1764
237.795	103.817
255.426	203.73
248.933	204.7
239.928	63.3469
85.1725	59.627
157.52	234.952
81.6975	50.7821
104.656	160.294
212.869	173.206
68.9636	163.129
143.247	124.337
104.732	130.488
141.648	124.016
107.175	44.5521
130.215	95.6551
181.78	80.4484
236.349	190.569
176.667	99.1849
479.409	172.341
257.998	32.1725
86.2428	150.094
146.312	38.9759
216.566	85.0055
142.661	135.753
182.948	142.53
110.708	308.459
81.1694	109.688
207.23	116.346
166.847	153.327
281.906	199.764
104.869	66.7808
70.4459	65.4613
89.8845	207.057
178.363	63.1288
112.159	141.684
186.545	153.323
230.178	61.3134
201.475	83.7067
205.779	32.5393
197.839	178.039
76.0335	63.4807
73.5992	89.6454
189.149	143.325
174.548	151.258
117.151	141.298
48.1944	110.138
49.6058	167.011
183.492	30.1414
111.882	68.0321
181.192	191.522
260.089	39.9129
231.827	162.936
128.119	83.7787
129.017	313.661
164.513	99.8518
199.07	60.0756
145.774	200.115
149.158	105.945
171.025	80.6871
88.062	160.298
252.083	143.135
115.091	139.73
97.0259	127.821
140.028	160.868
250.896	127.423
137.007	95.9323
111.299	190.346
138.027	212.765
240.491	56.0017
213.929	214.646
172.305	163.142
135.047	162.255
226.173	142.897
265.255	146.214
206.663	113.123
199.092	165.549
212.573	165.217
273.676	145.297
244.478	144.038
181.516	44.704
79.1572	45.7204
178.289	35.8812
75.9423	56.2811
203.162	76.3953
249.7	44.9431
160.795	34.5513
220.131	30.3848
178.992	33.7497
131.285	35.0117
203.302	124.192
49.4668	184.414
55.8919	48.8286
205.148	45.057
158.767	40.2284
206.192	150.275
135.586	139.188
209.889	168.68
213.237	171.665
172.248	148.816
318.77	107.482
228.667	102.363
178.478	33.7697
306.53	181.566
202.885	144.024
144.582	169.925
77.0256	25.5073
65.9085	34.2061
64.3956	184.897
200.37	73.9985
82.7246	32.7406
207.262	179.811
165.073	72.7509
175.634	53.2026
144.535	72.3183
226.945	41.361
79.6	141.19
169.69	52.3806
161.573	40.7164
214.838	49.9953
93.8417	41.1726
149.97	53.0285
85.9904	171.411
77.3687	253.316
221.929	226.868
60.7343	100.106
144.672	85.8855
201.295	54.6392
224.976	142.956
145.838	136.521
147.981	135.638
138.205	131.756
153.991	78.7598
183.221	53.326
174.908	63.1933
129.86	89.6272
81.9256	184.117
185.508	59.1867
152.005	217.362
216.845	39.1129
85.6068	84.088
144.743	162.538
27.3066	46.1429
205.616	104.59
25.597	83.9477
129.78	53.2226
91.1236	44.0525
175.35	81.9854
170.491	171.904
161.857	32.2872
148.392	263.221
210.645	80.882
187.638	32.3333
149.705	179.052
153.513	201.884
140.71	132.965
201.659	68.5866
154.083	245.783
157.774	152.609
238.361	36.4891
215.787	202.129
52.1998	38.6537
216.783	51.861
157.118	44.5261
185.421	152.288
107.731	36.3467
57.9945	159.155
125.36	34.9349
168.064	94.0738
49.5144	74.4182
113.879	93.8878
182.717	90.9832
177.584	74.4242
152.37	131.815
175.463	371.968
147.067	195.868
96.6382	76.5405
199.688	109.295
260.95	108.865
270.982	132.707
182.444	51.8903
129.734	74.4622
256.052	90.1196
203.173	70.1521
219.017	115.019
127.767	79.8299
127.045	121.657
182.527	79.1592
171.475	52.716
152.211	182.047
135.546	91.5354
84.0785	123.506
145.845	128.745
175.993	189.533
201.981	141.876
216.058	175.46
17.7105	296.975
113.117	138.989
176.097	142.799
127.794	84.1036
238.821	81.2725
133.089	76.4908
202.25	74.2259
203.186	43.0152
220.888	48.5599
95.5614	32.9372
165.849	49.2222
191.356	131.145
165.635	52.5187
220.446	35.0854
197.296	168.763
152.057	38.914
195.403	127.348
190.753	23.6202
167.254	49.5349
163.237	24.9777
116.272	29.6094
172.974	169.127
119.582	25.3168
232.134	90.8127
175.995	107.903
231.159	71.1725
192.986	144.234
174.85	74.7445
189.625	92.412
153.8	85.3545
98.728	168.488
169.677	142.299
165.618	124.941
191.443	177.484
144.515	139.549
217.613	120.338
219.95	133.886
177.445	174.551
157.768	122.131
58.0931	173.184
95.8229	130.179
158.984	143.824
284.246	172.139
99.9085	124.382
141.263	26.8387
133.419	140.93
166.9	140.331
320.804	87.4901
119.591	26.4581
126.978	142.783
138.766	134.474
116.145	167.435
69.1783	94.628
107.131	161.743
91.6194	112.587
142.74	83.4085
152.735	136.763
140.163	85.3792
122.632	148.579
122.838	141.832
187.301	104.796
254.555	37.3698
260.981	137.33
266.732	42.2547
49.4884	116.831
52.499	116.454
324.776	149.475
144.728	230.524
132.478	236.385
307.236	72.8517
335.457	61.5247
313.247	60.2556
349.954	96.6688
187.169	87.6886
213.519	97.8322
273.233	163.503
46.6367	146.623
196.311	151.161
150.133	95.3684
56.6406	108.612
132.515	91.3878
230.324	26.2417
149.596	97.1868
177.475	33.6442
147.079	204.028
248.827	56.6657
169.923	155.614
190.829	161.823
172.284	207.43
170.985	150.411
144.516	254.409
222.351	126.928
170.069	122.498
174.621	224.066
177.531	143.57
172.83	179.839
261.048	64.9784
45.4759	132.07
232.701	92.4714
189.356	118.051
221.066	92.2057
160.471	32.1187
203.739	79.792
51.4446	38.1043
183.046	57.8328
236.765	108.72
245.075	104.342
269.648	155.388
153.135	132.676
175.268	35.5988
273.217	173.305
273.39	225.403
199.627	58.1513
203.984	148.38
252.276	138.643
234.125	39.9911
241.038	60.8861
324.327	38.2729
298.183	33.8302
193.21	140.03
155.433	159.613
295.937	179.622
243.522	184.728
188.308	155.445
184.949	47.2842
208.401	47.4186
260.764	86.3801
239.033	72.9239
194.06	55.7596
57.7985	24.3959
62.9353	133.85
246.684	23.0934
229.026	218.49
265.235	192.513
82.1742	163.065
160.704	144.486
298.712	148.628
176.643	72.9389
68.9366	262.007
184.732	195.183
187.807	233.426
230.19	112.644
40.8492	224.778
27.1275	90.4235
173.002	264.424
253.829	199.891
28.2697	257.264
173.846	102.294
188.255	269.64
194.393	150.525
281.91	157.837
203.704	97.547
221.253	98.137
202.174	101.374
201.382	124.671
108.529	60.4554
200.056	358.294
241.343	103.273
199.528	98.5298
195.186	203.226
372.564	216.373
350.957	257.766
177.997	203.324
188.356	205.312
151.383	229.067
181.063	240.602
208.5	199.31
200.033	206.657
114.118	207.033
93.3316	203.822
219.186	155.525
191.625	53.7372
98.4013	138.502
234.743	217.998
180.233	47.9328
118.564	158.319
174.691	139.454
164.337	51.7635
255.917	76.3218
183.345	195.673
193.236	169.816
317.771	61.813
125.895	154.269
124.767	31.4566
160.551	65.554
181.267	60.9448
165.194	168.304
155.657	171.859
244.336	42.7287
174.126	145.488
107.121	192.978
253.083	150.156
102.43	113.51
105.183	181.601
266.76	104.703
222.911	135.201
105.709	187.629
217.33	144.763
158.436	132.372
142.934	170.378
218.717	131.729
104.823	121.487
219.089	104.904
184.396	106.028
104.814	184.461
189.766	148.836
156.219	108.766
170.831	118.258
225.378	136.31
184.713	39.6163
136.024	156.946
188.587	242.479
76.8573	84.2847
154.736	158.521
159.233	87.2719
184.906	151.107
74.8783	88.1374
168.455	70.9251
49.9856	66.4159
148.322	67.3846
156.668	144.154
162.995	96.3646
92.8314	106.709
236.203	107.734
219.79	130.289
188.013	159.601
67.8477	159.117
60.4097	210.405
148.059	223.074
203.406	283.794
210.775	137.953
214.687	250.989
143.129	126.081
196.348	176.308
63.7778	183.664
217.685	135.956
137.753	225.339
149.045	210.619
139.768	101.698
162.55	237.247
174.635	235.075
188.205	125.611
351.271	211.131
175.285	170.875
175.433	57.4015
186.705	384.235
132.006	204.631
137.907	152.411
115.892	126.762
185.384	53.2543
180.032	73.215
98.796	83.4303
90.7923	365.056
196.173	279.489
184.751	348.731
216.683	340.885
116.732	90.6507
29.0925	210.853
28.9063	221.802
68.529	196.068
355.333	92.7077
63.2678	229.801
331.03	156.223
204.256	182.165
190.745	65.5125
176.975	78.6346
256.486	232.167
179.21	192.186
150.923	175.712
149.541	202.753
301.424	140.468
145.076	140.972
183.253	28.6375
140.27	27.548
80.8547	27.7713
73.0398	221.508
264.141	32.3306
181.926	31.9138
151.104	206.22
155.13	131.088
24.115	34.3412
58.2634	106.389
129.948	34.6423
62.4851	35.6933
156.101	35.6103
156.364	165.774
66.4816	177.995
161.398	83.7664
276.61	85.4048
142.081	103.725
283.972	99.7882
148.386	189.157
147.194	175.456
161.851	257.54
180.948	166.05
141.91	265.011
167.158	35.7774
125.531	30.9235
182.174	57.6021
146.572	36.3033
123.289	59.8691
225.717	186.45
121.38	276.757
17.2944	121.91
187.702	248.664
	106.684
	201.007
	195.335
	169.244
	39.0736
	39.1539
	37.6838
	62.4952
	34.8797
	136.799
	141.088
	43.0122
	131.478
	211.151
	41.566
	158.555
	174.68
	64.1862
	126.104
	145.036
	276.78
	205.089
	128.58
	266.433
	54.666
	109.575
	111.858
	45.5976
	178.586
	223.585
	60.2569
	167.81
	43.4139
	67.0322
	39.2466
	102.348
	101.355
	29.1309
	26.0135
	88.0274
	115.03
	134.633
	132.245
	136.607
	129.02
	168.393
	166.918
	33.8148
	32.6956
	56.4257
	157.344
	95.3688
	36.1862
	33.0455
	57.7956
	148.079
	214.52
	163.7
	185.93
	84.904
	89.9903
	147.42
	149.863
	182.724
	122.149
	29.6921
	114.4
	125.465
	34.1568
	126.121
	148.149
	295.067
	285.249
	270.019
	47.135
	275.957
	43.8832
	106.387
	105.471
	92.8976
	198.471
	122.962
	190.125
	168.419
	173.926
	172.787
	54.8174
	51.7889
	247.467
	110.675
	102.219
	154.648
	201.84
	221.793
	107.211
	89.9844
	118.767
	71.506
	112.424
	240.548
	270.932
	54.0523
	201.06
	52.6801
	275.038
	152.946
	114.658
	61.1179
	105
	236.117
	146.74
	206.459
	159.447
	144.306
	178.053
	57.9557
	159.808
	56.2115
	146.858
	53.2288
	134.218
	153.283
	144.547
	114.565
	209.498
	249.621
	225.041
	189.733
	108.025
	80.8484
	93.6282
	120.857
	139.079
	93.7878
	118.588
	116.04
	93.2531
	103.965
	90.5218
	91.5806
	146.869
	146.758
	163.641
	37.9029
	161.114
	55.1076
	41.0171
	57.7418
	41.8817
	151.752
	74.1766
	123.638
	135.72
	91.3149
	32.9674
	47.459
	124.561
	39.7163
	50.067

## Sheet: Supplementary Fig 4.c
Object ID	treatment	Total Intensity DAPI	Mean Intensity A647 (MCM3)
0	siCTRL	790673	53.63		Acquisition settings:
1	siCTRL	441051	65.969		Excitation Filter	Emission Filter	Intensity (%)	Exposure time (ms)	Objective
2	siCTRL	670648	68.3382		DAPI 377/50	DAPI 440	100	15	UPLSAPO 20x
3	siCTRL	418606	168.321		Cy5 650/13	Cy5 684	100	1000	UPLSAPO 20x
4	siCTRL	481446	219.551
5	siCTRL	424458	245.999
6	siCTRL	400684	254.186
7	siCTRL	991045	18.333
8	siCTRL	419134	157.168
9	siCTRL	407916	174.525
10	siCTRL	911757	12.0972
11	siCTRL	395072	212.722
12	siCTRL	897172	12.978
13	siCTRL	475708	273.117
14	siCTRL	984254	56.1377
15	siCTRL	962997	24.4506
16	siCTRL	869250	9.49178
17	siCTRL	534379	145.765
18	siCTRL	971553	32.8436
19	siCTRL	797837	164.397
20	siCTRL	588172	136.528
21	siCTRL	937825	71.3156
22	siCTRL	566737	216.788
23	siCTRL	554876	169.338
24	siCTRL	378946	64.3568
25	siCTRL	1120799	14.684
26	siCTRL	779904	99.0373
27	siCTRL	747885	95.6417
28	siCTRL	581916	120.437
29	siCTRL	1144126	18.4689
30	siCTRL	389452	59.5411
31	siCTRL	813971	138.126
32	siCTRL	719530	136.996
33	siCTRL	313446	122.673
34	siCTRL	1081310	17.818
35	siCTRL	360111	125.056
36	siCTRL	483212	14.5966
37	siCTRL	492011	80.5567
38	siCTRL	731812	104.994
39	siCTRL	774557	83.1396
40	siCTRL	1085864	15.174
41	siCTRL	496042	18.398
42	siCTRL	540097	276.452
43	siCTRL	644513	170.772
44	siCTRL	632112	160.568
45	siCTRL	530945	118.727
46	siCTRL	1043663	106.026
47	siCTRL	686398	142.354
48	siCTRL	527364	237.582
49	siCTRL	468487	139.197
50	siCTRL	748263	129.072
51	siCTRL	502091	186.34
52	siCTRL	1056422	16.6413
53	siCTRL	1.0177e+06	97.8378
54	siCTRL	517553	128.264
55	siCTRL	1066608	17.3338
56	siCTRL	834384	112.211
57	siCTRL	906559	15.1165
58	siCTRL	501392	189.931
59	siCTRL	736325	72.1992
60	siCTRL	619746	157.108
61	siCTRL	594057	164.239
62	siCTRL	503670	141.885
63	siCTRL	661507	151.396
64	siCTRL	508386	232.338
65	siCTRL	807835	92.3328
66	siCTRL	913990	12.6721
67	siCTRL	428278	215.414
68	siCTRL	641503	109.322
69	siCTRL	818231	51.6688
70	siCTRL	487359	157.658
71	siCTRL	463295	149.135
72	siCTRL	463191	177.031
73	siCTRL	471208	118.649
74	siCTRL	1.01536e+06	16.7686
75	siCTRL	502214	205.066
76	siCTRL	773987	101.595
77	siCTRL	587285	177.301
78	siCTRL	537843	128.803
79	siCTRL	413070	134.696
80	siCTRL	503240	257.357
81	siCTRL	595126	136.427
82	siCTRL	928397	75.1968
83	siCTRL	415355	140.46
84	siCTRL	562830	212.439
85	siCTRL	485111	146.531
86	siCTRL	1068438	17.2955
87	siCTRL	522505	238.913
88	siCTRL	504636	142.84
89	siCTRL	760947	121.07
90	siCTRL	509113	10.1479
91	siCTRL	445941	294.917
92	siCTRL	561989	306.244
93	siCTRL	760923	71.1178
94	siCTRL	634874	133.397
95	siCTRL	524772	9.66646
96	siCTRL	452270	231.758
97	siCTRL	549654	175.306
98	siCTRL	763305	60.6988
99	siCTRL	553476	327.7
100	siCTRL	1035361	20.9348
101	siCTRL	517965	261.571
102	siCTRL	549935	313.241
103	siCTRL	1102750	19.565
104	siCTRL	1097100	20.0395
105	siCTRL	1047860	18.0851
106	siCTRL	1129048	16.956
107	siCTRL	540105	448.588
108	siCTRL	532991	280.664
109	siCTRL	738290	56.9289
110	siCTRL	933435	22.6932
111	siCTRL	665368	132.826
112	siCTRL	996307	16.48
113	siCTRL	618664	184.106
114	siCTRL	558150	338.918
115	siCTRL	1105634	19.6323
116	siCTRL	917117	15.4737
117	siCTRL	714953	16.5492
118	siCTRL	608100	303.931
119	siCTRL	382830	15.4252
120	siCTRL	1107976	21.2424
121	siCTRL	431838	170.655
122	siCTRL	467691	118.161
123	siCTRL	967022	18.2114
124	siCTRL	442876	177.796
125	siCTRL	1909733	20.0181
126	siCTRL	1075377	23.485
127	siCTRL	523712	43.6244
128	siCTRL	1.03011e+06	22.0127
129	siCTRL	526757	52.9781
130	siCTRL	1070351	20.6868
131	siCTRL	604817	175.911
132	siCTRL	574038	217.46
133	siCTRL	714490	197.965
134	siCTRL	887854	18.6605
135	siCTRL	557435	231.021
136	siCTRL	420995	27.0231
137	siCTRL	985095	10.3614
138	siCTRL	431794	240.308
139	siCTRL	921025	16.8737
140	siCTRL	988210	30.2008
141	siCTRL	781441	118.325
142	siCTRL	453757	245.032
143	siCTRL	1789381	21.2749
144	siCTRL	898478	74.8783
145	siCTRL	490457	354.645
146	siCTRL	969771	20.553
147	siCTRL	473137	373.778
148	siCTRL	1052117	16.7569
149	siCTRL	662569	166.172
150	siCTRL	1039875	16.7394
151	siCTRL	466669	249.778
152	siCTRL	550330	281.513
153	siCTRL	957404	88.3585
154	siCTRL	630894	229.815
155	siCTRL	623206	203.479
156	siCTRL	1100214	121.708
157	siCTRL	1768426	133.965
158	siCTRL	505669	299.864
159	siCTRL	607464	192.487
160	siCTRL	806467	145.236
161	siCTRL	789998	128.507
162	siCTRL	531421	296.997
163	siCTRL	1389036	211.126
164	siCTRL	853285	144.04
165	siCTRL	594220	200.706
166	siCTRL	508313	451.507
167	siCTRL	1083227	16.4834
168	siCTRL	496160	323.473
169	siCTRL	496257	136.02
170	siCTRL	632413	210.378
171	siCTRL	831567	91.396
172	siCTRL	558435	252.938
173	siCTRL	952017	19.1301
174	siCTRL	848674	58.1408
175	siCTRL	406296	221.326
176	siCTRL	959091	48.9363
177	siCTRL	610776	117.535
178	siCTRL	502254	242.18
179	siCTRL	514305	208.181
180	siCTRL	460700	212.924
181	siCTRL	419499	165.399
182	siCTRL	518197	292.686
183	siCTRL	726470	81.7797
184	siCTRL	486479	173.593
185	siCTRL	531567	296.05
186	siCTRL	424749	208.672
187	siCTRL	440227	432.688
188	siCTRL	406502	354.248
189	siCTRL	1.02122e+06	41.44
190	siCTRL	666814	184.634
191	siCTRL	1818724	12.5625
192	siCTRL	585011	131.422
193	siCTRL	916426	55.1037
194	siCTRL	699587	184.986
195	siCTRL	655513	152.039
196	siCTRL	755368	163.266
197	siCTRL	556008	160.776
198	siCTRL	2744497	74.2127
199	siCTRL	534601	232.393
200	siCTRL	572980	162.171
201	siCTRL	379665	235.847
202	siCTRL	514592	252.917
203	siCTRL	542306	150
204	siCTRL	504833	273.555
205	siCTRL	438810	256.201
206	siCTRL	378665	283.597
207	siCTRL	507206	223.183
208	siCTRL	526402	263.609
209	siCTRL	854969	19.0326
210	siCTRL	497934	337.997
211	siCTRL	679109	130.411
212	siCTRL	527529	309.206
213	siCTRL	477467	132.191
214	siCTRL	483769	148.987
215	siCTRL	444187	396.644
216	siCTRL	444571	379.581
217	siCTRL	1020215	20.4741
218	siCTRL	864081	50.7979
219	siCTRL	843748	16.3938
220	siCTRL	835138	118.158
221	siCTRL	586554	100.719
222	siCTRL	1054862	19.0843
223	siCTRL	510313	121.818
224	siCTRL	482138	271.097
225	siCTRL	928559	20.2865
226	siCTRL	587264	116.219
227	siCTRL	732926	167.254
228	siCTRL	907126	8.8844
229	siCTRL	652126	192.136
230	siCTRL	740133	142.656
231	siCTRL	528206	324.546
232	siCTRL	507442	229.803
233	siCTRL	1039615	11.7078
234	siCTRL	528066	379.432
235	siCTRL	1058760	20.4129
236	siCTRL	509705	293.618
237	siCTRL	563942	178.696
238	siCTRL	498095	255.67
239	siCTRL	858499	10.4631
240	siCTRL	454222	218.631
241	siCTRL	508534	269.178
242	siCTRL	655528	144.449
243	siCTRL	417072	159.901
244	siCTRL	1020485	21.8184
245	siCTRL	516189	247.604
246	siCTRL	965306	18.4166
247	siCTRL	570270	137.154
248	siCTRL	585302	148.623
249	siCTRL	491821	285.658
250	siCTRL	635686	121.183
251	siCTRL	759244	16.225
252	siCTRL	464919	261.374
253	siCTRL	916698	295.224
254	siCTRL	886616	339.888
255	siCTRL	820330	36.2718
256	siCTRL	901216	15.958
257	siCTRL	475624	84.9752
258	siCTRL	489771	314.949
259	siCTRL	816637	64.0829
260	siCTRL	485333	70.1432
261	siCTRL	505084	303.028
262	siCTRL	897591	37.6613
263	siCTRL	689362	148.112
264	siCTRL	468183	119.809
265	siCTRL	862541	35.5055
266	siCTRL	542356	303.628
267	siCTRL	595724	281.997
268	siCTRL	480230	125.379
269	siCTRL	1064057	15.5016
270	siCTRL	515789	348.673
271	siCTRL	515825	318.58
272	siCTRL	817931	78.5276
273	siCTRL	446214	286.374
274	siCTRL	480492	258.996
275	siCTRL	510409	284.92
276	siCTRL	516395	233.38
277	siCTRL	558776	236.185
278	siCTRL	547294	233.292
279	siCTRL	730023	102.239
280	siCTRL	933761	18.7754
281	siCTRL	619143	168.51
282	siCTRL	992161	20.3519
283	siCTRL	1087065	17.2118
284	siCTRL	592434	212.069
285	siCTRL	828282	63.4447
286	siCTRL	620036	193.063
287	siCTRL	1074235	19.9982
288	siCTRL	2165990	20.5006
289	siCTRL	739936	129.498
290	siCTRL	418385	278.533
291	siCTRL	968088	52.2359
292	siCTRL	586908	162.036
293	siCTRL	1033597	25.7023
294	siCTRL	1.02235e+06	20.919
295	siCTRL	557270	145.86
296	siCTRL	449842	73.8846
297	siCTRL	622451	220.78
298	siCTRL	423835	65.4818
299	siCTRL	489526	273.719
300	siCTRL	482425	309.633
301	siCTRL	528718	272.958
302	siCTRL	419971	391.148
303	siCTRL	442897	29.4275
304	siCTRL	1019298	148.625
305	siCTRL	550646	214.098
306	siCTRL	416187	316.667
307	siCTRL	1025854	9.17729
308	siCTRL	437959	31.2209
309	siCTRL	848524	99.6908
310	siCTRL	491008	438.94
311	siCTRL	1547063	201.683
312	siCTRL	631676	146.593
313	siCTRL	455390	220.862
314	siCTRL	589232	177.272
315	siCTRL	573626	195.583
316	siCTRL	988274	26.8217
317	siCTRL	915652	74.4571
318	siCTRL	462345	195.339
319	siCTRL	818883	125.691
321	siCTRL	626728	191.193
322	siCTRL	1110283	15.9076
323	siCTRL	523261	251.961
324	siCTRL	1071008	28.4278
325	siCTRL	528354	291.317
326	siCTRL	481652	32.0461
327	siCTRL	1083438	18.5979
328	siCTRL	1165513	15.8955
329	siCTRL	1145085	16.5977
330	siCTRL	879948	148.831
331	siCTRL	1076874	20.063
332	siCTRL	1122915	32.7564
333	siCTRL	507606	160.081
334	siCTRL	856936	55.1192
335	siCTRL	845454	166.188
336	siCTRL	683804	138.696
337	siCTRL	491325	142.188
338	siCTRL	711030	216.26
339	siCTRL	618485	303.559
340	siCTRL	451169	393.577
341	siCTRL	543089	306.648
342	siCTRL	678362	189.037
343	siCTRL	498799	269.759
344	siCTRL	583431	318.687
345	siCTRL	546873	111.774
346	siCTRL	543224	331.733
348	siCTRL	427404	385.309
349	siCTRL	482208	244.65
350	siCTRL	474256	274.327
351	siCTRL	749115	142.683
352	siCTRL	518173	368.198
353	siCTRL	518512	332.045
354	siCTRL	453810	158.707
355	siCTRL	518960	320.83
356	siCTRL	518161	261.412
357	siCTRL	514907	228.312
358	siCTRL	963495	44.9957
359	siCTRL	482241	187.376
360	siCTRL	518539	292.763
361	siCTRL	642653	178.219
362	siCTRL	748564	72.3953
363	siCTRL	811907	47.7636
364	siCTRL	763605	56.9514
365	siCTRL	403454	463.032
366	siCTRL	663782	136.493
367	siCTRL	784113	61.2465
368	siCTRL	446472	59.2785
369	siCTRL	490660	34.5762
370	siCTRL	432803	59.9698
371	siCTRL	517256	40.8041
372	siCTRL	430168	435.868
373	siCTRL	464914	196.644
374	siCTRL	458480	205.837
375	siCTRL	469182	103.688
376	siCTRL	835320	104.899
377	siCTRL	497516	114.121
378	siCTRL	1080345	19.1134
379	siCTRL	485311	177.06
380	siCTRL	1118707	17.3385
381	siCTRL	851727	91.3721
382	siCTRL	531376	303.838
383	siCTRL	999878	65.4823
384	siCTRL	677375	280.593
385	siCTRL	528236	285.13
386	siCTRL	1123887	14.4644
387	siCTRL	651129	255.287
388	siCTRL	569134	9.4947
389	siCTRL	644675	334.298
390	siCTRL	716730	161.559
391	siCTRL	554831	217.435
392	siCTRL	1111332	17.7398
393	siCTRL	565228	9.63222
394	siCTRL	1027827	231.067
395	siCTRL	581323	268.732
396	siCTRL	1092945	16.6366
397	siCTRL	550685	243.127
398	siCTRL	689871	196.368
399	siCTRL	1138652	22.8975
400	siCTRL	998450	109.114
401	siCTRL	536275	304.301
402	siCTRL	1160092	9.08526
403	siCTRL	551914	372.96
404	siCTRL	1121851	21.4686
405	siCTRL	553952	362.223
406	siCTRL	859032	148.234
407	siCTRL	527226	94.1762
408	siCTRL	676531	202.607
409	siCTRL	792434	229.068
410	siCTRL	544756	76.717
411	siCTRL	580238	285.417
412	siCTRL	1176253	234.127
413	siCTRL	1084126	17.7147
414	siCTRL	528737	145.813
415	siCTRL	2104535	21.1645
416	siCTRL	1043369	248.844
417	siCTRL	477996	357.055
418	siCTRL	548707	320.693
419	siCTRL	517373	350.636
420	siCTRL	949234	47.7769
421	siCTRL	499392	220.828
422	siCTRL	689636	85.5509
423	siCTRL	503481	35.4547
424	siCTRL	724453	98.3918
425	siCTRL	467342	234.401
426	siCTRL	480181	89.8657
427	siCTRL	555914	151.9
428	siCTRL	420782	402.998
429	siCTRL	482482	127.879
430	siCTRL	988008	20.8814
431	siCTRL	601845	175.895
432	siCTRL	484758	115.62
433	siCTRL	1008320	18.1089
434	siCTRL	473013	219.201
435	siCTRL	500337	145.869
436	siCTRL	1076884	16.7435
437	siCTRL	492726	208.782
438	siCTRL	1060694	15.1543
439	siCTRL	888479	63.8595
440	siCTRL	538562	156.677
441	siCTRL	873435	84.8061
442	siCTRL	537358	165.277
443	siCTRL	522613	128.949
444	siCTRL	1114858	17.5113
445	siCTRL	536800	152.733
446	siCTRL	560063	221.542
447	siCTRL	587287	257.792
448	siCTRL	817518	242.869
449	siCTRL	568605	248.312
450	siCTRL	911804	24.4685
451	siCTRL	539887	114.42
452	siCTRL	556542	155.028
453	siCTRL	488393	194.599
454	siCTRL	513913	164.659
455	siCTRL	955653	289.051
456	siCTRL	2787229	162.197
457	siCTRL	499498	210.236
458	siCTRL	632560	224.145
459	siCTRL	578819	217.982
460	siCTRL	1060455	16.1942
461	siCTRL	433307	131.869
462	siCTRL	1087840	18.7553
463	siCTRL	1059981	20.672
464	siCTRL	1112042	41.9126
465	siCTRL	732434	129.015
466	siCTRL	638619	189.979
467	siCTRL	615778	181.079
468	siCTRL	1172463	19.3331
469	siCTRL	577352	244.92
470	siCTRL	598774	258.996
471	siCTRL	567677	227.467
472	siCTRL	592377	332.002
473	siCTRL	1162653	18.2056
474	siCTRL	666900	195.71
475	siCTRL	649863	321.813
476	siCTRL	661736	248.842
477	siCTRL	597624	311.536
478	siCTRL	1159469	15.5064
479	siCTRL	615894	229.353
480	siCTRL	1136675	21.1602
481	siCTRL	525591	10.2267
482	siCTRL	490168	262.072
483	siCTRL	2123220	49.7027
484	siCTRL	564237	159.718
485	siCTRL	2220746	21.0915
486	siCTRL	546897	169.158
487	siCTRL	583414	242.897
488	siCTRL	491318	252.235
489	siCTRL	528502	9.73569
490	siCTRL	559709	22.661
491	siCTRL	499413	203.442
492	siCTRL	588206	339.713
493	siCTRL	711181	117.424
494	siCTRL	532387	226.992
495	siCTRL	538685	23.739
496	siCTRL	517847	100.656
497	siCTRL	517214	232.564
498	siCTRL	564853	449.125
499	siCTRL	471554	194.701
500	siCTRL	863118	14.2635
501	siCTRL	579700	255.337
502	siCTRL	538960	468.068
503	siCTRL	1053271	15.4941
504	siCTRL	501418	98.581
505	siCTRL	496784	261.159
506	siCTRL	508300	347.616
507	siCTRL	552967	476.91
508	siCTRL	455324	137.234
509	siCTRL	656545	218.094
510	siCTRL	474633	261.494
511	siCTRL	526810	522.131
512	siCTRL	1034104	18.9621
513	siCTRL	611903	256.242
514	siCTRL	415034	243.028
515	siCTRL	576839	208.253
516	siCTRL	499019	9.58522
517	siCTRL	657869	17.9035
518	siCTRL	476170	231.748
519	siCTRL	475805	313.604
520	siCTRL	1012039	13.9076
521	siCTRL	725044	177.167
522	siCTRL	941564	54.9033
523	siCTRL	668283	17.7915
524	siCTRL	516535	13.4306
525	siCTRL	456356	240.118
526	siCTRL	510354	452.351
527	siCTRL	662960	119.285
528	siCTRL	473612	293.733
529	siCTRL	936076	55.3554
530	siCTRL	1069064	17.7698
531	siCTRL	472391	28.6801
532	siCTRL	501467	404.018
533	siCTRL	711068	127.388
534	siCTRL	517251	293.361
535	siCTRL	1.04248e+06	55.0463
536	siCTRL	526727	258.518
537	siCTRL	529731	98.9333
538	siCTRL	476555	318.76
539	siCTRL	542433	97.9179
540	siCTRL	532550	391.272
541	siCTRL	764862	158.472
542	siCTRL	516114	281.973
543	siCTRL	542036	288.166
544	siCTRL	1034410	16.667
545	siCTRL	795955	200.145
546	siCTRL	535263	325.563
547	siCTRL	543918	323.024
548	siCTRL	802616	193.493
549	siCTRL	1117105	19.1424
550	siCTRL	588811	282.124
551	siCTRL	431814	32.2817
552	siCTRL	721216	235.401
553	siCTRL	585985	419.862
554	siCTRL	447916	34.8018
555	siCTRL	562671	401.775
556	siCTRL	1137500	17.0749
557	siCTRL	576188	308.806
558	siCTRL	567473	97.4526
559	siCTRL	507826	248.809
560	siCTRL	575631	97.251
561	siCTRL	1121558	27.5312
562	siCTRL	549216	409.355
563	siCTRL	580149	264.605
564	siCTRL	571725	361.592
565	siCTRL	578287	268.235
566	siCTRL	723887	223.835
567	siCTRL	960846	80.7881
568	siCTRL	981508	57.516
569	siCTRL	1146409	22.1496
570	siCTRL	975832	67.7579
571	siCTRL	884451	18.5911
572	siCTRL	674496	311.938
573	siCTRL	1111173	15.1321
574	siCTRL	636649	280.89
575	siCTRL	940066	98.0282
576	siCTRL	952524	65.9375
577	siCTRL	1100188	17.5256
578	siCTRL	631868	358.292
579	siCTRL	991064	7.31948
580	siCTRL	768859	205.96
581	siCTRL	997376	19.0203
582	siCTRL	875528	100.653
583	siCTRL	414027	312.185
584	siCTRL	1022376	32.2708
585	siCTRL	512918	366.409
586	siCTRL	1085474	9.47315
587	siCTRL	805898	173.169
588	siCTRL	719114	186.013
589	siCTRL	843748	95.2935
590	siCTRL	787238	145.671
591	siCTRL	470244	468.917
592	siCTRL	432327	381.273
593	siCTRL	1.01316e+06	18.275
594	siCTRL	1012320	10.7991
595	siCTRL	493959	106.918
596	siCTRL	1.02096e+06	16.3569
597	siCTRL	929231	17.7782
598	siCTRL	507169	152.466
599	siCTRL	498992	98.8523
600	siCTRL	485886	377.871
601	siCTRL	784030	163.422
603	siCTRL	571505	206.662
604	siCTRL	1011686	14.6164
605	siCTRL	580038	203.711
606	siCTRL	612460	256.252
607	siCTRL	595309	149.631
608	siCTRL	833497	134.103
609	siCTRL	511305	320.431
610	siCTRL	902713	131.22
611	siCTRL	1012598	10.2602
612	siCTRL	601628	234.206
613	siCTRL	541774	240.067
614	siCTRL	937317	108.552
615	siCTRL	535713	242.755
616	siCTRL	524091	226.524
617	siCTRL	558953	223.571
618	siCTRL	633615	132.483
619	siCTRL	539612	426.857
620	siCTRL	613408	156.988
621	siCTRL	668479	188.991
622	siCTRL	1047246	17.9449
623	siCTRL	564160	249.565
624	siCTRL	2099275	404.212
625	siCTRL	1120745	16.4539
626	siCTRL	571181	220.348
627	siCTRL	520521	188.023
628	siCTRL	571423	262.189
629	siCTRL	504976	188.186
630	siCTRL	544509	177.314
631	siCTRL	696608	142.569
632	siCTRL	657058	138.842
633	siCTRL	564838	251.319
634	siCTRL	609984	362.526
635	siCTRL	571513	353.308
636	siCTRL	1118267	20.3258
637	siCTRL	509338	183.582
638	siCTRL	546410	197.707
639	siCTRL	429730	256.142
640	siCTRL	534990	184.833
641	siCTRL	1163538	20.1607
642	siCTRL	541597	57.0571
643	siCTRL	1054106	18.3943
644	siCTRL	548119	394.748
645	siCTRL	542800	553.165
646	siCTRL	2256043	22.5546
647	siCTRL	1162037	19.7086
648	siCTRL	439797	372.337
649	siCTRL	488030	388.076
650	siCTRL	496037	260.449
651	siCTRL	511851	427.424
652	siCTRL	622842	167.558
653	siCTRL	1122089	18.7241
654	siCTRL	1135339	17.9827
655	siCTRL	827941	136.768
656	siCTRL	627325	186.671
657	siCTRL	460490	168.614
658	siCTRL	404438	140.367
659	siCTRL	625142	323.339
660	siCTRL	550276	330.052
661	siCTRL	1070545	17.5474
662	siCTRL	618565	288.438
663	siCTRL	1812155	115.793
664	siCTRL	814965	153.643
665	siCTRL	534841	355.669
666	siCTRL	907511	65.3813
667	siCTRL	725848	147.153
668	siCTRL	486875	265.407
669	siCTRL	925885	18.6968
670	siCTRL	510140	217.701
671	siCTRL	527248	10.7885
672	siCTRL	669864	209.425
673	siCTRL	411614	392.501
674	siCTRL	503090	202.683
675	siCTRL	531897	362.464
676	siCTRL	516797	9.39989
677	siCTRL	699709	146.735
678	siCTRL	1006516	8.94779
679	siCTRL	485466	326.989
680	siCTRL	403691	400.074
681	siCTRL	521750	309.647
682	siCTRL	551795	283.767
683	siCTRL	574121	202.771
684	siCTRL	641119	183.36
685	siCTRL	726319	96.3536
686	siCTRL	491240	112.945
687	siCTRL	694604	98.3655
688	siCTRL	476546	273.962
689	siCTRL	818758	61.9529
690	siCTRL	472683	333.87
691	siCTRL	504800	34.3789
692	siCTRL	492426	289.181
693	siCTRL	1071499	19.5242
694	siCTRL	757902	88.1948
695	siCTRL	484331	305.637
696	siCTRL	1067820	18.573
697	siCTRL	959840	38.9708
698	siCTRL	1020007	18.7928
699	siCTRL	945211	170.599
700	siCTRL	958281	14.1338
701	siCTRL	568842	245.096
702	siCTRL	1.00856e+06	49.8471
703	siCTRL	570423	192.862
704	siCTRL	537171	311.536
705	siCTRL	490108	337.818
706	siCTRL	535476	269.206
707	siCTRL	480763	259.197
708	siCTRL	696411	181.04
709	siCTRL	530433	267.089
710	siCTRL	591904	141.661
711	siCTRL	520601	284.02
712	siCTRL	690662	179.795
713	siCTRL	496854	223.757
714	siCTRL	535077	240.316
715	siCTRL	552351	255.807
716	siCTRL	532843	232.073
717	siCTRL	511230	487.355
718	siCTRL	757697	155.971
719	siCTRL	1081738	9.77522
720	siCTRL	474317	175.146
721	siCTRL	543125	264.671
722	siCTRL	686576	198.591
723	siCTRL	497950	428.275
724	siCTRL	528595	254.744
725	siCTRL	550058	264.761
726	siCTRL	533794	203.551
727	siCTRL	840594	117.261
728	siCTRL	533488	199.497
729	siCTRL	558000	255.007
730	siCTRL	520481	12.3851
731	siCTRL	514295	15.8893
732	siCTRL	676668	195.784
733	siCTRL	1071573	19.1442
734	siCTRL	954701	35.1967
735	siCTRL	533805	11.5118
736	siCTRL	495107	202.106
737	siCTRL	527545	258.269
738	siCTRL	843934	36.8188
739	siCTRL	1025713	17.3415
740	siCTRL	516700	8.65448
741	siCTRL	1041647	20.3086
742	siCTRL	971586	15.1769
743	siCTRL	590587	256.499
744	siCTRL	1891954	20.9739
745	siCTRL	463561	100.41
746	siCTRL	423213	232.9
747	siCTRL	575461	59.926
748	siCTRL	929406	18.9961
749	siCTRL	499370	133.4
750	siCTRL	500148	247.61
751	siCTRL	627600	254.479
752	siCTRL	548439	174.563
753	siCTRL	1017313	24.0927
754	siCTRL	567079	137.905
755	siCTRL	514787	298.089
756	siCTRL	568109	113.501
757	siCTRL	1093221	21.1121
758	siCTRL	1016570	19.157
759	siCTRL	415484	80.4181
760	siCTRL	1078422	17.5625
761	siCTRL	427673	74.1689
762	siCTRL	467809	214.579
763	siCTRL	522449	170.592
764	siCTRL	1046465	19.4866
765	siCTRL	605786	226.389
766	siCTRL	870214	9.34525
767	siCTRL	486645	220.188
768	siCTRL	493522	47.6401
769	siCTRL	587147	241.955
770	siCTRL	505310	152.785
771	siCTRL	600251	72.2797
772	siCTRL	515319	150.729
773	siCTRL	1106509	28.0249
774	siCTRL	332248	31.7705
775	siCTRL	985227	20.1539
776	siCTRL	528195	41.6661
777	siCTRL	1073251	19.3556
778	siCTRL	522517	59.4548
779	siCTRL	1069937	20.4078
780	siCTRL	422684	220.298
781	siCTRL	519659	28.6444
782	siCTRL	1081091	23.4786
783	siCTRL	410884	183.84
784	siCTRL	524512	26.9436
785	siCTRL	873551	17.3738
786	siCTRL	638585	239.557
787	siCTRL	699731	189.887
788	siCTRL	404660	177.012
789	siCTRL	782308	92.9184
790	siCTRL	431883	288.144
791	siCTRL	999044	17.3735
792	siCTRL	1011938	20.4902
793	siCTRL	460093	319.78
794	siCTRL	721689	111.103
795	siCTRL	807317	72.5156
796	siCTRL	946264	22.2526
797	siCTRL	851320	75.0585
798	siCTRL	523322	265.995
799	siCTRL	861803	93.9807
800	siCTRL	1126319	21.9332
801	siCTRL	1083255	25.3134
802	siCTRL	1064913	20.4606
803	siCTRL	1.03841e+06	10.196
804	siCTRL	1115509	20.5052
805	siCTRL	596405	300.085
806	siCTRL	1.00462e+06	52.0367
807	siCTRL	807730	133.106
808	siCTRL	576066	366.812
809	siCTRL	678631	185.547
810	siCTRL	1369486	234.794
811	siCTRL	530432	292.687
812	siCTRL	1111646	20.0586
813	siCTRL	1053233	31.7787
814	siCTRL	1315222	251.353
815	siCTRL	1096981	19.8522
816	siCTRL	742470	125.881
817	siCTRL	729264	201.72
818	siCTRL	552721	323.277
819	siCTRL	441086	113.343
820	siCTRL	400849	123.055
821	siCTRL	495448	231.097
822	siCTRL	526356	262.773
823	siCTRL	1096433	17.6164
824	siCTRL	468392	191.553
825	siCTRL	524095	214.097
826	siCTRL	512051	8.94441
827	siCTRL	517553	265.669
828	siCTRL	741085	181.361
829	siCTRL	700256	259.526
830	siCTRL	842791	26.7055
831	siCTRL	910952	33.2036
832	siCTRL	509524	284.813
833	siCTRL	511220	13.0892
834	siCTRL	524695	205.838
835	siCTRL	524182	73.5584
836	siCTRL	1072807	19.1468
837	siCTRL	482134	269.347
838	siCTRL	803816	100.11
839	siCTRL	513681	69.4914
840	siCTRL	383850	181.582
841	siCTRL	1061388	14.2064
842	siCTRL	527778	205.022
843	siCTRL	450520	189.462
844	siCTRL	612866	52.9685
845	siCTRL	490396	253.501
846	siCTRL	494751	46.8757
847	siCTRL	372690	188.711
848	siCTRL	476380	44.0385
849	siCTRL	829577	55.0423
850	siCTRL	720312	56.9315
851	siCTRL	1548068	80.589
852	siCTRL	411217	206.225
853	siCTRL	610624	185.12
854	siCTRL	566315	208.23
855	siCTRL	385253	146.502
856	siCTRL	482533	45.8715
857	siCTRL	739300	113.493
858	siCTRL	572736	214.971
859	siCTRL	506084	60.6568
860	siCTRL	633664	139.815
861	siCTRL	1094280	15.3534
862	siCTRL	624223	152.722
863	siCTRL	752233	140.811
864	siCTRL	1.04705e+06	23.8976
865	siCTRL	1143420	44.6073
866	siCTRL	1062112	19.2282
867	siCTRL	1111077	17.642
868	siCTRL	890896	50.786
869	siCTRL	641153	168.848
870	siCTRL	877375	33.0436
871	siCTRL	973450	31.9866
872	siCTRL	1091206	17.4728
873	siCTRL	949792	31.9655
874	siCTRL	613599	215.006
875	siCTRL	1087206	18.7723
876	siCTRL	654723	164.486
877	siCTRL	784199	82.8004
878	siCTRL	638915	193.165
879	siCTRL	1076163	17.8391
880	siCTRL	520326	304.376
881	siCTRL	1045842	17.4568
882	siCTRL	515860	277.468
883	siCTRL	426430	433.072
884	siCTRL	567128	214.372
885	siCTRL	515396	279.893
886	siCTRL	747975	47.6542
887	siCTRL	512337	201.934
888	siCTRL	529662	204.716
889	siCTRL	423449	522.669
890	siCTRL	476398	258.007
891	siCTRL	396613	446.616
892	siCTRL	902045	24.1841
893	siCTRL	679185	62.5027
894	siCTRL	483295	392.351
895	siCTRL	643612	73.3041
896	siCTRL	803771	15.0784
897	siCTRL	967805	22.0262
898	siCTRL	429257	379.481
899	siCTRL	476812	535.488
900	siCTRL	494684	358.243
901	siCTRL	441152	180.109
902	siCTRL	597524	193.712
903	siCTRL	918718	25.2618
904	siCTRL	540987	176.301
905	siCTRL	423585	150.298
906	siCTRL	446165	596.638
907	siCTRL	939091	64.0885
908	siCTRL	628585	212.151
909	siCTRL	605021	198.437
910	siCTRL	1036114	21.1306
911	siCTRL	485489	163.401
912	siCTRL	457129	189.695
913	siCTRL	528698	124.997
914	siCTRL	753373	81.1043
915	siCTRL	545771	177.394
916	siCTRL	611943	199.927
917	siCTRL	1047751	281.234
918	siCTRL	513159	251.428
919	siCTRL	724290	63.7852
920	siCTRL	816173	59.9421
921	siCTRL	629871	248.353
922	siCTRL	1038464	17.4453
923	siCTRL	986742	18.1568
924	siCTRL	1105295	22.8458
925	siCTRL	576258	222.081
926	siCTRL	525186	233.875
927	siCTRL	495101	92.7157
928	siCTRL	483011	86.8115
929	siCTRL	539924	265.572
930	siCTRL	504862	119.669
931	siCTRL	922798	41.6968
932	siCTRL	516480	219.622
933	siCTRL	496511	109.17
934	siCTRL	454374	366.99
935	siCTRL	453675	335.958
936	siCTRL	927913	17.8903
937	siCTRL	465967	295.162
938	siCTRL	429091	196.697
939	siCTRL	459818	265.07
940	siCTRL	813056	17.1095
941	siCTRL	429439	283.147
942	siCTRL	361317	212.456
943	siCTRL	774272	14.5551
944	siCTRL	457042	177.272
945	siCTRL	931809	21.2788
946	siCTRL	887996	20.8818
947	siCTRL	782286	17.1802
948	siCTRL	857005	17.5353
949	siCTRL	911067	24.1551
950	siCTRL	471705	179.061
951	siCTRL	1948769	36.5997
952	siCTRL	503851	226.609
953	siCTRL	613750	120.742
954	siCTRL	934870	27.8107
955	siCTRL	533110	188.107
956	siCTRL	761880	145.878
957	siCTRL	999652	24.4672
958	siCTRL	873862	40.6801
959	siCTRL	1048820	25.7264
960	siCTRL	913845	32.8734
961	siCTRL	449689	286.7
962	siCTRL	441586	239.976
963	siCTRL	1014240	23.9552
964	siCTRL	854158	104.288
965	siCTRL	942895	34.189
966	siCTRL	729515	91.0646
967	siCTRL	1076137	23.3259
968	siCTRL	521566	92.8247
969	siCTRL	526120	110.299
970	siCTRL	512168	46.0591
971	siCTRL	825608	20.3837
972	siCTRL	636446	150.852
973	siCTRL	937117	63.2671
974	siCTRL	506790	40.6535
975	siCTRL	502802	255.408
976	siCTRL	507253	37.909
977	siCTRL	506822	36.0243
978	siCTRL	612405	150.009
979	siCTRL	499913	164.425
980	siCTRL	495363	256.333
981	siCTRL	1033688	22.305
982	siCTRL	511627	123.848
983	siCTRL	942440	152.066
984	siCTRL	944289	274.11
985	siCTRL	480808	35.7877
986	siCTRL	466170	200.318
987	siCTRL	411308	177.501
988	siCTRL	380068	291.827
989	siCTRL	471206	24.6448
990	siCTRL	482639	45.3408
991	siCTRL	404197	317.076
992	siCTRL	351704	63.1454
993	siCTRL	782125	87.9028
994	siCTRL	366154	67.9446
995	siCTRL	856665	39.7729
996	siCTRL	1695325	96.2346
997	siCTRL	1058303	13.3691
998	siCTRL	1.03651e+06	21.6331
999	siCTRL	1752414	80.8909
1000	siCTRL	1093136	22.6279
1001	siCTRL	1.9534e+06	27.0646
1002	siCTRL	504838	360.525
1003	siCTRL	629281	135.327
1004	siCTRL	944790	57.1242
1005	siCTRL	880263	75.9578
1006	siCTRL	483823	407.946
1007	siCTRL	515918	260.551
1008	siCTRL	1049293	10.5042
1009	siCTRL	508811	227.063
1010	siCTRL	603888	164.271
1011	siCTRL	507485	259.936
1012	siCTRL	982771	54.9442
1013	siCTRL	497268	305.892
1014	siCTRL	489791	56.2736
1015	siCTRL	493489	56.067
1016	siCTRL	912437	21.7784
1017	siCTRL	660483	114.967
1018	siCTRL	2017767	11.7152
1019	siCTRL	510619	169.038
1020	siCTRL	483447	263.583
1021	siCTRL	485228	221.504
1022	siCTRL	988983	17.0678
1023	siCTRL	487019	249.842
1024	siCTRL	453107	132.225
1025	siCTRL	386126	298.346
1026	siCTRL	992806	18.5598
1027	siCTRL	475068	216.016
1028	siCTRL	354596	65.0763
1029	siCTRL	382687	337.233
1030	siCTRL	957894	18.0327
1031	siCTRL	450300	218.474
1032	siCTRL	378733	77.7438
1033	siCTRL	375939	80.9187
1034	siCTRL	759571	42.4427
1035	siCTRL	895640	18.5741
1036	siCTRL	824631	120.416
1037	siCTRL	707543	71.2256
1038	siCTRL	416591	293.605
1039	siCTRL	421854	314.6
1040	siCTRL	425378	476.003
1041	siCTRL	863957	39.2025
1042	siCTRL	414952	281.092
1043	siCTRL	703977	206.23
1044	siCTRL	589909	179.063
1045	siCTRL	994034	20.4275
1046	siCTRL	1081866	11.8011
1047	siCTRL	439097	381.334
1048	siCTRL	709622	142.126
1049	siCTRL	752330	160.814
1050	siCTRL	678061	126.382
1051	siCTRL	546399	246.46
1052	siCTRL	815915	105.349
1053	siCTRL	519010	285.027
1054	siCTRL	685680	48.826
1055	siCTRL	519320	243.955
1056	siCTRL	568171	46.3026
1057	siCTRL	533244	39.2085
1058	siCTRL	1040461	29.2551
1059	siCTRL	932332	16.7236
1060	siCTRL	1040460	21.378
1061	siCTRL	699141	188.744
1062	siCTRL	507271	260.252
1063	siCTRL	938311	20.3781
1064	siCTRL	499468	180.521
1065	siCTRL	1.00669e+06	21.3931
1066	siCTRL	558199	216.451
1067	siCTRL	1.00801e+06	17.7838
1068	siCTRL	640139	71.6958
1069	siCTRL	741695	135.648
1070	siCTRL	504741	359.973
1071	siCTRL	714467	202.807
1072	siCTRL	570091	181.17
1073	siCTRL	991927	18.2723
1074	siCTRL	1072541	9.23368
1075	siCTRL	707208	150.786
1076	siCTRL	822305	55.677
1077	siCTRL	1054135	19.2396
1078	siCTRL	566768	204.391
1079	siCTRL	905385	22.0379
1080	siCTRL	537939	331.7
1081	siCTRL	1.04058e+06	16.9616
1082	siCTRL	490016	281.266
1083	siCTRL	1101958	16.4759
1084	siCTRL	1119068	20.2841
1085	siCTRL	2.04771e+06	960.505
1086	siCTRL	766307	109.804
1087	siCTRL	1105257	20.3596
1088	siCTRL	1069586	21.62
1089	siCTRL	557307	221.261
1090	siCTRL	1089734	35.0792
1091	siCTRL	566319	267.095
1092	siCTRL	1132525	18.1452
1093	siCTRL	1089439	17.7492
1094	siCTRL	553151	205.138
1095	siCTRL	825792	90.6991
1096	siCTRL	563525	287.574
1097	siCTRL	953268	8.76594
1098	siCTRL	1073862	18.4436
1099	siCTRL	928496	46.4046
1100	siCTRL	547766	172.36
1101	siCTRL	576513	177.648
1102	siCTRL	1057147	18.4292
1103	siCTRL	1.03765e+06	97.2783
1104	siCTRL	1113288	15.4516
1105	siCTRL	543531	172.376
1106	siCTRL	534064	142.797
1107	siCTRL	580653	161.509
1108	siCTRL	1115923	17.2002
1109	siCTRL	999948	75.3503
1110	siCTRL	917620	51.5233
1111	siCTRL	525119	147.891
1112	siCTRL	511719	59.3624
1113	siCTRL	511595	468.997
1114	siCTRL	497186	62.7012
1115	siCTRL	515538	501.307
1116	siCTRL	870132	93.545
1117	siCTRL	499441	72.1604
1118	siCTRL	1055349	17.0715
1119	siCTRL	492386	80.0693
1120	siCTRL	997169	9.60479
1121	siCTRL	877087	93.8445
1122	siCTRL	1035127	15.0061
1123	siCTRL	804042	55.5714
1124	siCTRL	553854	373.443
1125	siCTRL	455977	311.285
1126	siCTRL	884821	53.0336
1127	siCTRL	1048960	22.5358
1128	siCTRL	897841	23.6598
1129	siCTRL	787216	204.874
1130	siCTRL	1069224	8.41419
1131	siCTRL	1014888	22.9482
1132	siCTRL	504184	185.546
1133	siCTRL	865541	97.0324
1134	siCTRL	465638	12.769
1135	siCTRL	959772	78.6051
1136	siCTRL	498530	14.9167
1137	siCTRL	689264	224.827
1138	siCTRL	1153419	37.4366
1139	siCTRL	762122	194.481
1140	siCTRL	1131344	20.231
1141	siCTRL	676097	272.01
1142	siCTRL	741586	169.539
1143	siCTRL	483588	339.626
1144	siCTRL	515447	312.698
1145	siCTRL	982355	23.293
1146	siCTRL	765968	128.299
1147	siCTRL	506289	229.834
1148	siCTRL	757646	118.631
1149	siCTRL	2305483	137.418
1150	siCTRL	786062	216.495
1151	siCTRL	842219	112.346
1152	siCTRL	549062	432.091
1153	siCTRL	570537	321.03
1154	siCTRL	755729	157.666
1155	siCTRL	1040408	45.3919
1156	siCTRL	479574	221.394
1157	siCTRL	584507	257.863
1158	siCTRL	1044383	50.5955
1159	siCTRL	737263	129.32
1160	siCTRL	534839	292.332
1161	siCTRL	568294	35.7213
1162	siCTRL	678303	223.56
1163	siCTRL	459890	214.687
1164	siCTRL	658712	81.2308
1165	siCTRL	591563	294.419
1166	siCTRL	543194	49.6122
1167	siCTRL	410686	21.8847
1168	siCTRL	645165	66.2483
1169	siCTRL	613708	174.838
1170	siCTRL	819209	160.372
1171	siCTRL	452660	174.713
1172	siCTRL	895197	100.525
1173	siCTRL	521942	37.9202
1174	siCTRL	786306	90.5957
1175	siCTRL	486671	44.9165
1176	siCTRL	543940	346.912
1177	siCTRL	551149	367.65
1178	siCTRL	481113	78.5408
1179	siCTRL	426205	74.7874
1180	siCTRL	598577	275.861
1181	siCTRL	1.03591e+06	19.6373
1182	siCTRL	1061384	17.6421
1183	siCTRL	507059	486.65
1184	siCTRL	931720	17.5003
1185	siCTRL	604571	230.267
1186	siCTRL	650213	132.808
1187	siCTRL	486650	79.7363
1188	siCTRL	450506	213.464
1189	siCTRL	851933	34.7087
1190	siCTRL	1.02017e+06	13.0007
1191	siCTRL	495984	219.018
1192	siCTRL	467526	73.0156
1193	siCTRL	970300	17.0484
1194	siCTRL	435275	65.3207
1195	siCTRL	1.04485e+06	13.159
1196	siCTRL	480156	101.022
1197	siCTRL	498160	72.4815
1198	siCTRL	848907	97.8296
1199	siCTRL	504050	413.312
1200	siCTRL	910616	13.7639
1201	siCTRL	421488	62.9701
1202	siCTRL	472583	77.6027
1203	siCTRL	601026	251.717
1204	siCTRL	884032	17.4485
1205	siCTRL	973227	69.2255
1206	siCTRL	520089	446.973
1207	siCTRL	508614	284.196
1208	siCTRL	541550	304.069
1209	siCTRL	552367	300.932
1210	siCTRL	465157	145.267
1211	siCTRL	485953	272.118
1212	siCTRL	514729	320.941
1213	siCTRL	547512	187.415
1214	siCTRL	569577	286.19
1215	siCTRL	482443	129.767
1216	siCTRL	619230	262.958
1217	siCTRL	540854	303.606
1218	siCTRL	1061124	17.7985
1219	siCTRL	536592	278.32
1220	siCTRL	1101705	10.1782
1221	siCTRL	779931	83.3607
1222	siCTRL	564098	98.9693
1223	siCTRL	504961	272.515
1224	siCTRL	555371	156.833
1225	siCTRL	555135	112.852
1226	siCTRL	547511	346.437
1227	siCTRL	535702	360.333
1228	siCTRL	482732	9.25525
1229	siCTRL	544754	342.165
1230	siCTRL	574501	105.869
1231	siCTRL	562701	108.31
1232	siCTRL	544951	239.881
1233	siCTRL	523613	11.2127
1234	siCTRL	577044	261.41
1235	siCTRL	478547	321.606
1236	siCTRL	819404	147.992
1237	siCTRL	548787	20.0337
1238	siCTRL	584967	285.345
1239	siCTRL	554354	282.761
1240	siCTRL	615249	324.521
1241	siCTRL	562096	14.9282
1242	siCTRL	540563	333.979
1243	siCTRL	615229	324.689
1244	siCTRL	512337	359.186
1245	siCTRL	577881	333.754
1246	siCTRL	493367	380.719
1247	siCTRL	876523	156.691
1248	siCTRL	613678	317.648
1249	siCTRL	611956	358.574
1250	siCTRL	583290	398.731
1251	siCTRL	567319	406.661
1252	siCTRL	514710	377.748
1253	siCTRL	552099	338.902
1254	siCTRL	509581	337.491
1255	siCTRL	648415	239.088
1256	siCTRL	1143068	15.3259
1257	siCTRL	645594	264.468
1258	siCTRL	640813	186.533
1259	siCTRL	522049	560.246
1260	siCTRL	870211	21.7859
1261	siCTRL	635553	292.079
1262	siCTRL	469163	142.943
1263	siCTRL	754054	80.6906
1264	siCTRL	1097593	20.3084
1265	siCTRL	702045	69.9883
1266	siCTRL	1086626	21.9333
1267	siCTRL	868122	20.4098
1268	siCTRL	1.53873e+06	16.1352
1269	siCTRL	539907	64.9327
1270	siCTRL	543150	82.011
1271	siCTRL	435145	57.3904
1272	siCTRL	1122376	17.6963
1273	siCTRL	482911	66.1209
1274	siCTRL	1077704	19.6378
1275	siCTRL	1082970	15.4953
1276	siCTRL	576641	181.74
1277	siCTRL	564614	190.915
1278	siCTRL	876559	13.7789
1279	siCTRL	486792	316.26
1280	siCTRL	468646	271.661
1281	siCTRL	430831	140.132
1282	siCTRL	428283	116.55
1283	siCTRL	429411	208.226
1284	siCTRL	480265	140.885
1285	siCTRL	504465	199.827
1286	siCTRL	448821	203.947
1287	siCTRL	523982	337.352
1288	siCTRL	889778	14.7167
1289	siCTRL	483738	246.968
1290	siCTRL	892595	232.87
1291	siCTRL	973004	23.2098
1292	siCTRL	423124	134.136
1293	siCTRL	399590	14.8032
1294	siCTRL	482562	11.4333
1295	siCTRL	443838	362.227
1296	siCTRL	458155	275.172
1297	siCTRL	484805	205.712
1298	siCTRL	524175	80.4804
1299	siCTRL	451427	159.181
1300	siCTRL	476440	369.587
1301	siCTRL	494918	374.039
1302	siCTRL	528601	344.632
1303	siCTRL	473995	68.9845
1304	siCTRL	912517	14.8463
1305	siCTRL	461756	353.336
1306	siCTRL	466655	57.4835
1307	siCTRL	409563	368.62
1308	siCTRL	1126770	24.6248
1309	siCTRL	454906	239.107
1310	siCTRL	504411	219.241
1311	siCTRL	515563	246.289
1312	siCTRL	477031	42.9489
1313	siCTRL	585811	270.981
1314	siCTRL	533048	268.507
1315	siCTRL	469058	45.6408
1316	siCTRL	731854	140.039
1317	siCTRL	1340151	307.294
1318	siCTRL	552551	256.19
1319	siCTRL	767007	187.836
1320	siCTRL	690188	259.755
1321	siCTRL	452906	475.398
1322	siCTRL	593457	284.83
1323	siCTRL	533524	438.469
1324	siCTRL	551283	172.308
1325	siCTRL	1058182	17.0674
1326	siCTRL	558419	245.279
1327	siCTRL	524092	466.403
1328	siCTRL	1.01226e+06	17.868
1329	siCTRL	962729	143.335
1330	siCTRL	525307	470.092
1331	siCTRL	698948	309.34
1332	siCTRL	902476	183.348
1333	siCTRL	505131	433.163
1334	siCTRL	1172337	12.5754
1335	siCTRL	1141098	17.1251
1336	siCTRL	480161	276.755
1337	siCTRL	559325	293.796
1338	siCTRL	534667	341.525
1339	siCTRL	570198	222.176
1340	siCTRL	718935	209.061
1341	siCTRL	1163458	15.9532
1342	siCTRL	903435	90.2005
1343	siCTRL	589376	220.185
1344	siCTRL	605393	432.779
1345	siCTRL	810127	215.882
1346	siCTRL	574503	554.635
1347	siCTRL	1120483	16.0013
1348	siCTRL	1115813	33.1792
1349	siCTRL	1190219	21.1518
1350	siCTRL	580122	404.302
1351	siCTRL	888440	168.864
1352	siCTRL	563099	384.395
1353	siCTRL	1152017	16.2472
1354	siCTRL	553360	206.685
1355	siCTRL	1047977	131.081
1356	siCTRL	581801	356.775
1357	siCTRL	1146022	18.5783
1358	siCTRL	536289	194.879
1359	siCTRL	1145764	19.228
1360	siCTRL	1152167	16.4442
1361	siCTRL	1146588	16.5981
1362	siCTRL	748693	78.9497
1363	siCTRL	534993	231.444
1364	siCTRL	1250171	23.1851
1365	siCTRL	781344	80.6093
1366	siCTRL	1110715	16.3747
1367	siCTRL	1119244	15.7223
1368	siCTRL	1119514	13.08
1369	siCTRL	1106913	15.2334
1370	siCTRL	510937	212.387
1371	siCTRL	816919	136.302
1372	siCTRL	515078	231.924
1373	siCTRL	498853	240.047
1374	siCTRL	550060	251.051
1375	siCTRL	1079855	8.04555
1376	siCTRL	534946	391.779
1377	siCTRL	985895	80.4775
1378	siCTRL	1.99532e+06	23.0636
1379	siCTRL	947746	16.0444
1380	siCTRL	917275	21.239
1381	siCTRL	773681	119.896
1382	siCTRL	468634	265.14
1383	siCTRL	597556	218.784
1384	siCTRL	587377	285.67
1385	siCTRL	998696	15.5082
1386	siCTRL	992418	18.7796
1387	siCTRL	558631	281.231
1388	siCTRL	579938	380.078
1389	siCTRL	422820	196.607
1390	siCTRL	1000675	102.849
1391	siCTRL	503474	217.841
1392	siCTRL	917112	83.4272
1393	siCTRL	506507	174.265
1394	siCTRL	680533	299.12
1395	siCTRL	608351	247.362
1396	siCTRL	1092357	15.1563
1397	siCTRL	946500	46.4137
1398	siCTRL	590715	376.705
1399	siCTRL	512274	138.009
1400	siCTRL	935530	76.9752
1401	siCTRL	541435	272.851
1402	siCTRL	726268	255.2
1403	siCTRL	565366	450.653
1404	siCTRL	649464	201.846
1405	siCTRL	755265	156.162
1406	siCTRL	556437	280.025
1407	siCTRL	572800	497.307
1408	siCTRL	756238	254.622
1409	siCTRL	1145207	17.5461
1410	siCTRL	566622	470.764
1411	siCTRL	518372	214.997
1412	siCTRL	1029574	44.1756
1413	siCTRL	1141773	17.097
1414	siCTRL	466450	213.855
1415	siCTRL	933957	168.182
1416	siCTRL	1077402	18.8978
1417	siCTRL	966086	149.058
1418	siCTRL	597554	323.897
1419	siCTRL	715946	235.501
1420	siCTRL	565643	451.864
1421	siCTRL	564819	267.54
1422	siCTRL	678221	195.944
1423	siCTRL	560614	275.079
1424	siCTRL	610831	219.277
1425	siCTRL	560241	274.337
1426	siCTRL	549978	372.369
1427	siCTRL	1127930	20.3588
1428	siCTRL	1123153	19.5629
1429	siCTRL	1052982	15.1065
1430	siCTRL	878178	18.5746
1431	siCTRL	546141	461.788
1432	siCTRL	554740	280.69
1433	siCTRL	602930	222.963
1434	siCTRL	548046	258.019
1435	siCTRL	726132	139.554
1436	siCTRL	533105	299.931
1437	siCTRL	860410	223.359
1438	siCTRL	532715	352.924
1439	siCTRL	543414	282.091
1440	siCTRL	492838	164.535
1441	siCTRL	1058158	25.3004
1442	siCTRL	501516	298.882
1443	siCTRL	547764	251.979
1444	siCTRL	937285	35.968
1445	siCTRL	982975	23.0177
1446	siCTRL	412039	204.239
1447	siCTRL	577007	245.227
1448	siCTRL	540255	8.37859
1449	siCTRL	778170	224.274
1450	siCTRL	629085	125.073
1451	siCTRL	523189	7.37796
1452	siCTRL	541894	220.818
1453	siCTRL	496198	200.196
1454	siCTRL	533850	280.176
1455	siCTRL	493145	379.272
1456	siCTRL	461883	264.694
1457	siCTRL	480627	418.936
1458	siCTRL	798743	51.8429
1459	siCTRL	690557	166.102
1460	siCTRL	1128008	18.9567
1461	siCTRL	752249	78.9224
1462	siCTRL	690527	129.35
1463	siCTRL	1165590	18.2609
1464	siCTRL	935072	63.8775
1465	siCTRL	477469	11.106
1466	siCTRL	418496	283.79
1467	siCTRL	503727	12.4354
1468	siCTRL	730254	142.095
1469	siCTRL	1127985	17.1801
1470	siCTRL	443924	274.297
1471	siCTRL	423226	318.731
1472	siCTRL	712130	182.987
1473	siCTRL	1078678	18.748
1474	siCTRL	1077784	19.2713
1475	siCTRL	1132112	19.3328
1476	siCTRL	765567	195.641
1477	siCTRL	724040	158.856
1478	siCTRL	645328	127.153
1479	siCTRL	843304	135.39
1480	siCTRL	764812	151.288
1481	siCTRL	1102484	17.3567
1482	siCTRL	519147	26.381
1483	siCTRL	1080018	18.5395
1484	siCTRL	464117	56.7588
1485	siCTRL	526113	180.189
1486	siCTRL	524944	390.839
1487	siCTRL	944581	15.5419
1488	siCTRL	517858	24.0885
1489	siCTRL	1105269	9.87033
1490	siCTRL	1136412	26.0349
1491	siCTRL	1.03995e+06	19.4961
1492	siCTRL	654160	167.656
1493	siCTRL	890584	134.212
1494	siCTRL	1099955	20.201
1495	siCTRL	531496	157.209
1496	siCTRL	768060	54.5164
1497	siCTRL	524918	116.09
1498	siCTRL	637116	233.575
1499	siCTRL	1056232	20.0022
1500	siCTRL	474159	258.667
1501	siCTRL	520651	314.094
1502	siCTRL	517262	300.523
1503	siCTRL	505760	71.2125
1504	siCTRL	423097	253.27
1505	siCTRL	686926	191.411
1506	siCTRL	504916	63.6574
1507	siCTRL	462142	395.334
1508	siCTRL	1025896	13.1455
1509	siCTRL	430183	319.448
1510	siCTRL	873594	16.5065
1511	siCTRL	472271	368.914
1512	siCTRL	500850	47.6471
1513	siCTRL	839445	205.295
1514	siCTRL	464690	467.743
1515	siCTRL	427667	417.266
1516	siCTRL	1053486	17.6058
1517	siCTRL	1096765	17.3698
1518	siCTRL	839013	165.784
1519	siCTRL	998382	51.4087
1520	siCTRL	509354	353.033
1521	siCTRL	1411797	12.0062
1522	siCTRL	518620	133.913
1523	siCTRL	947028	87.0254
1524	siCTRL	968479	85.203
1525	siCTRL	543003	281.469
1526	siCTRL	1137919	16.6032
1527	siCTRL	518435	154.706
1528	siCTRL	538274	195.012
1529	siCTRL	553963	291.883
1530	siCTRL	958710	18.189
1531	siCTRL	561839	300.955
1532	siCTRL	890445	45.7281
1533	siCTRL	1128139	14.1547
1534	siCTRL	1.00401e+06	15.2572
1535	siCTRL	553609	416.698
1536	siCTRL	1174190	16.3313
1537	siCTRL	521005	141.013
1538	siCTRL	1165542	16.5644
1539	siCTRL	515802	151.35
1540	siCTRL	1166498	18.0557
1541	siCTRL	568503	365.885
1542	siCTRL	1115586	14.9499
1543	siCTRL	978298	95.0402
1544	siCTRL	548983	141.967
1545	siCTRL	556437	134.672
1546	siCTRL	530509	260.425
1547	siCTRL	797304	139.305
1548	siCTRL	1178521	15.2648
1549	siCTRL	548661	175.965
1550	siCTRL	494343	265.224
1551	siCTRL	1137830	15.7604
1552	siCTRL	544384	205.296
1553	siCTRL	1125256	15.0305
1554	siCTRL	984858	59.3771
1555	siCTRL	463303	48.0996
1556	siCTRL	846847	112.129
1557	siCTRL	547132	205.479
1558	siCTRL	825241	88.6593
1559	siCTRL	550774	216.62
1560	siCTRL	444935	59.3518
1561	siCTRL	511224	429.952
1562	siCTRL	891254	33.5697
1563	siCTRL	790773	61.6757
1564	siCTRL	431633	265.699
1565	siCTRL	483712	493.53
1566	siCTRL	1.02612e+06	17.1375
1567	siCTRL	529094	546.621
1568	siCTRL	439259	225.086
1569	siCTRL	1.01215e+06	15.1732
1570	siCTRL	803347	74.9212
1571	siCTRL	1053787	17.6592
1572	siCTRL	583574	173.026
1573	siCTRL	1109852	15.8373
1574	siCTRL	607277	246.734
1575	siCTRL	951960	33.6475
1576	siCTRL	860382	48.9119
1577	siCTRL	488065	151.662
1578	siCTRL	542424	41.1521
1579	siCTRL	559351	27.6831
1580	siCTRL	536472	213.51
1581	siCTRL	393432	107.433
1582	siCTRL	561880	46.0913
1583	siCTRL	570273	29.8898
1584	siCTRL	987451	32.8043
1585	siCTRL	610751	326.035
1586	siCTRL	406682	111.046
1587	siCTRL	509116	498.321
1588	siCTRL	647370	178.386
1589	siCTRL	542868	362.769
1590	siCTRL	1052563	31.5556
1591	siCTRL	1174686	213.83
1592	siCTRL	1088514	16.1356
1593	siCTRL	1109023	15.1386
1594	siCTRL	482735	344.625
1595	siCTRL	509851	318.647
1596	siCTRL	675116	132.462
1597	siCTRL	429815	12.2717
1598	siCTRL	647436	258.945
1599	siCTRL	1079670	18.9946
1600	siCTRL	1090474	15.6883
1601	siCTRL	1093416	17.2081
1602	siCTRL	1036515	19.2677
1603	siCTRL	621919	223.701
1604	siCTRL	534192	182.438
1605	siCTRL	940834	28.0279
1606	siCTRL	525144	265.308
1607	siCTRL	519175	65.8928
1608	siCTRL	578008	267.095
1609	siCTRL	512441	71.8876
1610	siCTRL	936420	37.4693
1611	siCTRL	1099702	13.4294
1612	siCTRL	845205	13.2597
1613	siCTRL	456634	428.487
1614	siCTRL	1072305	12.5956
1615	siCTRL	472210	352.553
1616	siCTRL	508421	336.915
1617	siCTRL	525701	182.576
1618	siCTRL	851891	43.9434
1619	siCTRL	579790	268.06
1620	siCTRL	519218	213.801
1621	siCTRL	516486	293.735
1622	siCTRL	641275	130.153
1623	siCTRL	512143	183.557
1624	siCTRL	988300	6.90889
1625	siCTRL	794245	12.4087
1626	siCTRL	499727	304.139
1627	siCTRL	1.04418e+06	15.7598
1628	siCTRL	902409	15.4694
1629	siCTRL	582272	180.942
1630	siCTRL	397046	75.3447
1631	siCTRL	466895	478.17
1632	siCTRL	457080	127.603
1633	siCTRL	468529	142.212
1634	siCTRL	479627	433.983
1635	siCTRL	492145	270.441
1636	siCTRL	980128	35.2972
1637	siCTRL	920088	70.2148
1638	siCTRL	533803	169.657
1639	siCTRL	1.01948e+06	63.9261
1640	siCTRL	1024150	436.967
1641	siCTRL	499016	318.122
1642	siCTRL	470192	491.465
1643	siCTRL	507848	126.062
1644	siCTRL	678828	206.046
1645	siCTRL	492638	553.657
1646	siCTRL	502314	391.129
1647	siCTRL	539465	215.149
1648	siCTRL	468440	55.9391
1649	siCTRL	594435	333.066
1650	siCTRL	530731	111.938
1651	siCTRL	525482	450.965
1652	siCTRL	531661	427.776
1653	siCTRL	562142	319.323
1654	siCTRL	940433	15.8333
1655	siCTRL	579302	263.224
1656	siCTRL	767862	126.225
1657	siCTRL	610076	285.659
1658	siCTRL	1084795	16.1866
1659	siCTRL	569486	347.72
1660	siCTRL	555566	21.3092
1661	siCTRL	535363	370.525
1662	siCTRL	758329	160.374
1663	siCTRL	545910	22.1285
1664	siCTRL	572343	252.795
1665	siCTRL	551839	302.943
1666	siCTRL	617934	264.437
1667	siCTRL	561817	227.804
1668	siCTRL	527752	93.4251
1669	siCTRL	287042	162.015
1670	siCTRL	235873	147.487
1671	siCTRL	1120355	17.8244
1672	siCTRL	676682	216.918
1673	siCTRL	850795	74.1555
1674	siCTRL	533605	192.656
1675	siCTRL	525046	184.618
1676	siCTRL	540234	312.26
1677	siCTRL	530232	47.2434
1678	siCTRL	545311	211.938
1679	siCTRL	1.6896e+06	76.4824
1680	siCTRL	532062	306.909
1681	siCTRL	530083	379.196
1682	siCTRL	726502	145.697
1683	siCTRL	517933	37.5977
1684	siCTRL	988146	35.7293
1685	siCTRL	540828	289.252
1686	siCTRL	513821	380.353
1687	siCTRL	667658	137.181
1688	siCTRL	721656	106.747
1689	siCTRL	1.02781e+06	113.497
1690	siCTRL	959590	53.8397
1691	siCTRL	689688	40.0261
1692	siCTRL	589838	169.955
1693	siCTRL	479022	26.8248
1694	siCTRL	460667	335.235
1695	siCTRL	574939	31.2166
1696	siCTRL	534614	207.748
1697	siCTRL	490252	97.5494
1698	siCTRL	897856	12.985
1699	siCTRL	489516	262.334
1700	siCTRL	492866	130.458
1701	siCTRL	987934	19.7237
1702	siCTRL	508416	255.023
1703	siCTRL	524597	81.7086
1704	siCTRL	577244	196.238
1705	siCTRL	588871	222.017
1706	siCTRL	1062131	287.94
1707	siCTRL	483698	56.3521
1708	siCTRL	646393	126.353
1709	siCTRL	606926	194.772
1710	siCTRL	513529	11.716
1711	siCTRL	1201808	123.505
1712	siCTRL	502957	56.369
1713	siCTRL	530880	272.81
1714	siCTRL	1005470	18.2031
1715	siCTRL	640902	146.551
1716	siCTRL	526799	11.6393
1717	siCTRL	833208	38.8699
1718	siCTRL	596856	199.934
1719	siCTRL	536365	394.939
1720	siCTRL	1.04379e+06	26.6105
1721	siCTRL	1069033	21.1884
1722	siCTRL	730354	97.8074
1723	siCTRL	824419	90.7186
1724	siCTRL	878443	140.097
1725	siCTRL	525979	55.4337
1726	siCTRL	1156447	349.815
1727	siCTRL	999062	20.3067
1728	siCTRL	569216	320.235
1729	siCTRL	921509	16.7784
1730	siCTRL	540451	61.1881
1731	siCTRL	703471	122.717
1732	siCTRL	1138599	20.3083
1733	siCTRL	545492	362.225
1734	siCTRL	1140226	23.6258
1735	siCTRL	569702	206.757
1736	siCTRL	922511	100.002
1737	siCTRL	836600	98.7179
1738	siCTRL	716300	164.948
1739	siCTRL	1000059	27.1723
1740	siCTRL	1146776	9.82714
1741	siCTRL	794401	119.786
1742	siCTRL	1014641	19.1328
1743	siCTRL	572430	195.804
1744	siCTRL	698605	208.346
1745	siCTRL	465121	9.29746
1746	siCTRL	1072626	34.4133
1747	siCTRL	547156	203.227
1748	siCTRL	468436	9.93868
1749	siCTRL	482862	76.4127
1750	siCTRL	538162	426.25
1751	siCTRL	997768	10.1689
1752	siCTRL	1092761	16.569
1753	siCTRL	523370	291.525
1754	siCTRL	556758	129.024
1755	siCTRL	569686	226.832
1756	siCTRL	495738	69.6904
1757	siCTRL	625211	104.955
1758	siCTRL	546436	10.2002
1759	siCTRL	456156	310.37
1760	siCTRL	477354	310.74
1761	siCTRL	553136	9.83825
1762	siCTRL	508044	105.123
1763	siCTRL	518980	149.796
1764	siCTRL	1306558	22.5757
1765	siCTRL	537201	161.9
1766	siCTRL	498926	160.658
1767	siCTRL	591704	104.672
1768	siCTRL	606723	91.294
1769	siCTRL	514211	118.748
1770	siCTRL	1.04758e+06	18.786
1771	siCTRL	487413	156.79
1772	siCTRL	511944	426.632
1773	siCTRL	616366	229.569
1774	siCTRL	603984	140.355
1775	siCTRL	604210	180.434
1776	siCTRL	505959	419.835
1777	siCTRL	702531	367.047
1778	siCTRL	561644	199.283
1779	siCTRL	804330	21.0847
1780	siCTRL	488164	89.3702
1781	siCTRL	502278	343.2
1782	siCTRL	1044974	19.0981
1783	siCTRL	1161147	27.4835
1784	siCTRL	575852	193.501
1785	siCTRL	1110397	308.424
1786	siCTRL	527624	258.03
1787	siCTRL	1089906	14.4567
1788	siCTRL	615594	198.665
1789	siCTRL	588903	184.489
1790	siCTRL	595772	355.392
1791	siCTRL	622566	209.434
1792	siCTRL	587553	251.151
1793	siCTRL	1137297	341.504
1794	siCTRL	1113191	18.3665
1795	siCTRL	610223	275.266
1796	siCTRL	1103654	18.3172
1797	siCTRL	1118884	18.6552
1798	siCTRL	647617	307.976
1799	siCTRL	530017	135.737
1800	siCTRL	540911	125.973
1801	siCTRL	2112253	78.6116
1802	siCTRL	940925	85.1823
1803	siCTRL	519335	233.663
1804	siCTRL	1031683	40.6828
1805	siCTRL	493235	74.3294
1806	siCTRL	957845	106.651
1807	siCTRL	883578	196.118
1808	siCTRL	1087547	21.4166
1809	siCTRL	902371	140.576
1810	siCTRL	1095793	21.0495
1811	siCTRL	782876	49.2252
1812	siCTRL	532369	168.581
1813	siCTRL	504334	61.7617
1814	siCTRL	1062377	35.701
1815	siCTRL	797202	187.399
1816	siCTRL	522914	154.514
1817	siCTRL	780958	143.871
1818	siCTRL	497656	35.6462
1819	siCTRL	503301	180.395
1820	siCTRL	1083782	20.4144
1821	siCTRL	1087014	9.93367
1822	siCTRL	754878	186.996
1823	siCTRL	745257	56.9706
1824	siCTRL	732888	217.471
1825	siCTRL	513282	36.0501
1826	siCTRL	1058740	19.9314
1827	siCTRL	1061909	10.3257
1828	siCTRL	888238	95.1459
1829	siCTRL	929293	22.1737
1830	siCTRL	921181	67.9541
1831	siCTRL	849697	102.883
1832	siCTRL	505679	175.226
1833	siCTRL	555469	269.166
1834	siCTRL	522289	333.303
1835	siCTRL	499930	397.264
1836	siCTRL	908070	20.0031
1837	siCTRL	490588	222.189
1838	siCTRL	504737	360.358
1839	siCTRL	439024	132.655
1840	siCTRL	602476	216.516
1841	siCTRL	594244	208.771
1842	siCTRL	1021841	27.3257
1843	siCTRL	823817	157.821
1844	siCTRL	957990	185.795
1845	siCTRL	434974	161.595
1846	siCTRL	403811	317.21
1847	siCTRL	517308	216.511
1848	siCTRL	952868	17.4013
1849	siCTRL	769032	96.8913
1850	siCTRL	1017600	39.0639
1851	siCTRL	476442	10.4844
1852	siCTRL	489019	10.8514
1853	siCTRL	653590	106.836
1854	siCTRL	1031857	24.6036
1855	siCTRL	506720	268.831
1856	siCTRL	512668	282.075
1857	siCTRL	976927	18.9375
1858	siCTRL	707391	120.059
1859	siCTRL	807711	105.918
1860	siCTRL	1015260	20.3684
1861	siCTRL	436185	285.711
1862	siCTRL	783233	91.8217
1863	siCTRL	524922	240.486
1864	siCTRL	447105	267.69
1865	siCTRL	755681	119.446
1866	siCTRL	440322	319.554
1867	siCTRL	776917	107.475
1868	siCTRL	554697	194.44
1869	siCTRL	763787	165.762
1870	siCTRL	442576	299.678
1871	siCTRL	541354	219.895
1872	siCTRL	1091917	19.3138
1873	siCTRL	1118508	18.9414
1874	siCTRL	826631	116.735
1875	siCTRL	858399	88.6941
1876	siCTRL	908131	19.9168
1877	siCTRL	1098904	21.153
1878	siCTRL	556090	265.545
1879	siCTRL	494446	353.842
1880	siCTRL	606251	231.013
1881	siCTRL	602615	220.48
1882	siCTRL	739796	140.608
1883	siCTRL	488145	243.772
1884	siCTRL	870128	88.718
1885	siCTRL	1084041	25.0325
1886	siCTRL	559345	318.282
1887	siCTRL	439627	145.838
1888	siCTRL	590499	212.411
1889	siCTRL	418663	144.943
1890	siCTRL	708935	186.298
1891	siCTRL	475887	220.389
1892	siCTRL	1109883	20.9538
1893	siCTRL	1019685	34.1344
1894	siCTRL	852414	144.553
1895	siCTRL	975608	78.9464
1896	siCTRL	770388	184.985
1897	siCTRL	1125375	14.8374
1898	siCTRL	472678	219.511
1899	siCTRL	1081437	21.0786
1900	siCTRL	525952	153.375
1901	siCTRL	566826	386.409
1902	siCTRL	1071109	39.7487
1903	siCTRL	540963	138.75
1904	siCTRL	563156	425.871
1905	siCTRL	1098092	19.6059
1906	siCTRL	508826	138.541
1907	siCTRL	543545	345.341
1908	siCTRL	618155	219.991
1909	siCTRL	532680	285.382
1910	siCTRL	566744	181.143
1911	siCTRL	597604	215.202
1912	siCTRL	522189	273.981
1913	siCTRL	736869	116.223
1914	siCTRL	1072953	19.5389
1915	siCTRL	544989	292.913
1916	siCTRL	586104	188.017
1917	siCTRL	588783	179.77
1918	siCTRL	458835	299.617
1919	siCTRL	1053982	18.0504
1920	siCTRL	761370	206.213
1921	siCTRL	546144	215.841
1922	siCTRL	418511	357.106
1923	siCTRL	493496	225.979
1924	siCTRL	507733	198.809
1925	siCTRL	681009	249.13
1926	siCTRL	626219	199.478
1927	siCTRL	614476	206.526
1928	siCTRL	507224	226.183
1929	siCTRL	473349	153.062
1930	siCTRL	466553	362.705
1931	siCTRL	434166	110.606
1932	siCTRL	461731	62.173
1933	siCTRL	983456	18.6532
1934	siCTRL	962584	16.1377
1935	siCTRL	489260	424.377
1936	siCTRL	444716	100.416
1937	siCTRL	500433	342.193
1938	siCTRL	468160	177.726
1939	siCTRL	892443	20.9288
1940	siCTRL	493603	285.404
1941	siCTRL	493968	434.697
1942	siCTRL	981033	18.149
1943	siCTRL	583731	192.97
1944	siCTRL	506244	254.121
1945	siCTRL	613367	126.493
1946	siCTRL	561105	238.498
1947	siCTRL	1036893	21.3264
1948	siCTRL	504254	37.4077
1949	siCTRL	524885	25.5017
1950	siCTRL	508549	222.061
1951	siCTRL	684818	97.3733
1952	siCTRL	522843	411.111
1953	siCTRL	541655	257.053
1954	siCTRL	623924	231.516
1955	siCTRL	515217	46.7091
1956	siCTRL	538496	31.2849
1957	siCTRL	955528	43.8997
1958	siCTRL	989153	36.6098
1959	siCTRL	544126	232.321
1960	siCTRL	547115	210.332
1961	siCTRL	546846	13.6085
1962	siCTRL	546863	12.8355
1963	siCTRL	1139584	22.1365
1964	siCTRL	1096367	21.0997
1965	siCTRL	1087301	21.6668
1966	siCTRL	529566	278.252
1967	siCTRL	543240	370.057
1968	siCTRL	565200	255.429
1969	siCTRL	987562	65.0072
1970	siCTRL	1083329	22.2853
1971	siCTRL	551562	291.106
1972	siCTRL	1007425	36.6755
1973	siCTRL	1083116	20.2672
1974	siCTRL	615747	324.665
1975	siCTRL	1081049	18.6744
1976	siCTRL	1058242	9.43729
1977	siCTRL	503083	95.848
1978	siCTRL	1077606	11.427
1979	siCTRL	969564	48.9337
1980	siCTRL	650983	251.23
1981	siCTRL	470781	140.501
1982	siCTRL	1023030	24.0544
1983	siCTRL	1052265	8.3015
1984	siCTRL	508252	201.138
1985	siCTRL	429598	275.745
1986	siCTRL	435606	329.689
1987	siCTRL	752349	14.122
1988	siCTRL	871512	55.967
1989	siCTRL	495919	133.4
1990	siCTRL	449556	124.613
1991	siCTRL	437860	214.206
1992	siCTRL	476454	173.451
1993	siCTRL	366836	153.801
1994	siCTRL	404331	73.5101
1995	siCTRL	384052	81.5653
1996	siCTRL	459753	143.632
1997	siCTRL	440067	246.328
1998	siCTRL	496747	137.893
1999	siCTRL	382530	6.88958
2000	siCTRL	517862	139.172
2001	siCTRL	399741	261.729
[truncated: 5,065 more rows]

## Sheet: Supplementary Fig 4.d
MCM3 chromatin bound in G1/S (mean intensity, A.U.)
siCTRL	siDCAF12
65.969	60.1801
168.321	152.953
219.551	135.85
245.999	84.2528
254.186	109.309
157.168	157.748
174.525	128.041
212.722	119.899
273.117	169.471
145.765	117.981
216.788	111.723
169.338	165.232
64.3568	103.706
59.5411	180.912
122.673	54.9048
125.056	50.5593
14.5966	127.907
80.5567	92.7898
18.398	85.1826
276.452	55.4106
118.727	67.1793
237.582	100.645
139.197	82.6705
186.34	117.608
128.264	7.10508
189.931	74.5073
141.885	93.0495
232.338	97.5186
215.414	140.106
157.658	52.4174
149.135	97.946
177.031	105.851
118.649	74.8322
205.066	88.1461
128.803	129.421
134.696	63.2016
257.357	130.682
140.46	66.3795
212.439	140.915
146.531	37.5212
238.913	32.7721
142.84	43.5781
10.1479	33.4433
294.917	195.183
306.244	311.947
9.66646	254.758
231.758	250.556
175.306	17.9568
327.7	68.3863
261.571	98.4005
313.241	100.505
448.588	46.0194
280.664	122.269
338.918	86.39
15.4252	188.138
170.655	167.108
118.161	44.4865
177.796	85.5882
43.6244	57.9905
52.9781	31.6859
217.46	102.521
231.021	107.845
27.0231	78.5416
240.308	160.758
245.032	87.7663
354.645	106.556
373.778	105.121
249.778	61.5513
281.513	117.492
299.864	110.268
296.997	53.4177
451.507	123.376
323.473	168.079
136.02	41.1364
252.938	40.7386
221.326	158.294
242.18	33.0769
208.181	182.588
212.924	39.3604
165.399	51.8337
292.686	34.3736
173.593	60.6279
296.05	41.8051
208.672	144.252
432.688	144.063
354.248	25.3454
160.776	26.2185
232.393	118.601
162.171	163.771
235.847	157.182
252.917	71.9579
150	127.116
273.555	142.307
256.201	134.379
283.597	26.6942
223.183	100.846
263.609	48.7089
337.997	125.31
309.206	66.4838
132.191	149.26
148.987	160.61
396.644	159.751
379.581	322.965
121.818	143.785
271.097	31.4928
324.546	35.6381
229.803	143.947
379.432	79.9254
293.618	84.2759
178.696	65.6315
255.67	101.83
218.631	229.493
269.178	82.8298
159.901	190.616
247.604	79.6062
137.154	158.498
285.658	67.5747
261.374	28.8434
84.9752	36.5398
314.949	77.4669
70.1432	245.428
303.028	29.2781
119.809	103.892
303.628	141.307
125.379	150.941
348.673	78.1099
318.58	24.708
286.374	104.913
258.996	23.2764
284.92	204.128
233.38	165.38
236.185	172.423
233.292	214
278.533	164.531
145.86	127.692
73.8846	248.517
65.4818	200.046
273.719	623.514
309.633	92.1585
272.958	162.432
391.148	64.8202
29.4275	105.305
214.098	59.8606
316.667	121.579
31.2209	203.75
438.94	89.8171
220.862	9.89738
195.583	36.3863
195.339	213.668
251.961	133.215
291.317	51.6294
32.0461	137.434
160.081	368.116
142.188	136.692
393.577	200.633
306.648	86.2555
269.759	257.555
111.774	11.585
331.733	148.606
385.309	14.4067
244.65	224.468
274.327	130.332
368.198	244.186
332.045	296.653
158.707	200.762
320.83	275.451
261.412	266.109
228.312	271.641
187.376	39.6868
292.763	346.362
463.032	55.2113
59.2785	62.5196
34.5762	52.3781
59.9698	288.626
40.8041	89.308
435.868	314.363
196.644	92.4939
205.837	103.405
103.688	176.701
114.121	149.244
177.06	183.818
303.838	203.099
285.13	94.8852
9.4947	170.474
217.435	261.261
9.63222	304.093
243.127	273.568
304.301	105.026
372.96	287.61
362.223	46.4019
94.1762	40.7062
76.717	82.6172
145.813	162.218
357.055	318.221
320.693	220.96
350.636	324.461
220.828	240.386
35.4547	356.284
234.401	318.736
89.8657	460.549
151.9	132.394
402.998	228.262
127.879	103.154
115.62	119.537
219.201	125.084
145.869	137.693
208.782	96.6057
156.677	40.156
165.277	65.3614
128.949	266.047
152.733	145.954
221.542	39.8339
248.312	123.695
114.42	106.863
155.028	157.008
194.599	100.323
164.659	220.524
210.236	46.4462
131.869	164.746
227.467	179.196
10.2267	48.5213
262.072	130.298
159.718	497.182
169.158	99.8984
252.235	230.628
9.73569	197.741
22.661	218.215
203.442	79.4404
226.992	30.7138
23.739	333.907
100.656	220.215
232.564	57.4315
449.125	209.707
194.701	128.687
468.068	262.143
98.581	47.9014
261.159	120.594
347.616	101.085
476.91	283.969
137.234	56.8916
261.494	58.2574
522.131	57.9012
243.028	166.995
208.253	154.638
9.58522	108.213
231.748	163.111
313.604	167.066
13.4306	126.985
240.118	143.68
452.351	74.564
293.733	90.2354
28.6801	41.1302
404.018	149.166
293.361	140.916
258.518	59.2973
98.9333	38.1586
318.76	176.349
97.9179	169.58
391.272	109.327
281.973	121.873
288.166	28.9588
325.563	103.762
323.024	31.1166
32.2817	125.026
34.8018	24.0729
401.775	20.8124
308.806	81.6725
97.4526	148.477
248.809	124.991
97.251	130.653
409.355	125.7
361.592	45.1884
312.185	45.9314
366.409	125.841
468.917	159.714
381.273	137.051
106.918	119.546
152.466	101.796
98.8523	86.9775
377.871	157.194
206.662	132.406
320.431	32.4879
240.067	125.115
242.755	159.317
226.524	71.773
223.571	29.5759
426.857	121.276
249.565	129.215
220.348	95.4341
188.023	16.7767
262.189	67.1949
188.186	15.4377
177.314	59.2953
251.319	155.846
353.308	89.3161
183.582	140.639
197.707	151.059
256.142	249.586
184.833	147.536
57.0571	132.165
394.748	270.072
553.165	9.34717
372.337	91.7956
388.076	114.22
260.449	163.767
427.424	110.784
168.614	61.1148
140.367	133.912
330.052	85.6225
355.669	92.8846
265.407	122.228
217.701	101.58
10.7885	45.4427
392.501	52.5764
202.683	93.6322
362.464	43.0327
9.39989	152.715
326.989	35.8482
400.074	122.687
309.647	38.3062
283.767	111.614
202.771	119.127
112.945	54.475
273.962	116.596
333.87	106.306
34.3789	99.9964
289.181	184.648
305.637	55.775
245.096	23.153
192.862	26.7301
311.536	144.723
337.818	99.6071
269.206	191.675
259.197	148.964
267.089	156.807
284.02	89.9184
223.757	56.1775
240.316	54.1868
255.807	65.5473
232.073	87.5334
487.355	86.2113
175.146	198.797
264.671	88.3583
428.275	120.145
254.744	114.006
264.761	112.698
203.551	56.8288
199.497	123.492
255.007	82.5634
12.3851	59.2931
15.8893	74.091
11.5118	71.3645
202.106	14.5647
258.269	85.4769
8.65448	54.2348
100.41	80.8373
232.9	13.797
59.926	53.2229
133.4	119.34
247.61	101.365
174.563	98.51
137.905	190.224
298.089	174.245
113.501	81.8554
80.4181	78.106
74.1689	84.4789
214.579	19.6743
170.592	19.9022
220.188	10.8248
47.6401	89.1963
152.785	38.7109
150.729	10.407
31.7705	47.1675
41.6661	118.239
59.4548	104.575
220.298	78.4071
28.6444	271.779
183.84	104.99
26.9436	135.565
177.012	85.2854
288.144	184.822
319.78	177.393
265.995	222.617
366.812	18.2191
292.687	19.1775
323.277	137.515
113.343	27.1951
123.055	52.6178
231.097	104.627
262.773	82.6824
191.553	87.2687
214.097	79.9307
8.94441	98.9627
265.669	126.278
284.813	92.9295
13.0892	82.1909
205.838	90.1114
73.5584	86.1922
269.347	97.7738
69.4914	140.101
181.582	140.556
205.022	81.329
189.462	172.649
253.501	126.272
46.8757	73.7312
188.711	95.6444
44.0385	85.4783
206.225	190.596
208.23	92.938
146.502	130.291
45.8715	159.031
214.971	111.858
60.6568	93.1769
304.376	163.61
277.468	50.5911
433.072	263.583
214.372	165.736
279.893	117.34
201.934	110.044
204.716	103.719
522.669	98.2636
258.007	95.149
446.616	109.472
392.351	103.738
379.481	140.121
535.488	233.779
358.243	84.4695
180.109	14.625
176.301	85.1954
150.298	129.68
596.638	117.961
163.401	71.9794
189.695	105.348
124.997	102.108
177.394	227.446
251.428	129.306
222.081	95.4103
233.875	68.5345
92.7157	196.815
86.8115	198.334
265.572	187.702
119.669	181.183
219.622	149.571
109.17	50.3169
366.99	105.349
335.958	38.7814
295.162	116.786
196.697	212.712
265.07	141.234
283.147	133.347
212.456	216.184
177.272	28.3092
179.061	50.1105
226.609	134.921
188.107	30.2537
286.7	51.1094
239.976	29.2052
92.8247	175.572
110.299	191.623
46.0591	145.852
40.6535	63.2914
255.408	208.421
37.909	123.058
36.0243	168.272
164.425	101.205
256.333	101.626
123.848	309.804
35.7877	67.2567
200.318	132.879
177.501	109.945
291.827	169.835
24.6448	220.841
45.3408	314.821
317.076	131.675
63.1454	196.665
67.9446	130.995
360.525	127.609
407.946	331.462
260.551	197.484
227.063	180.875
259.936	295.7
305.892	136.853
56.2736	333.024
56.067	276.515
169.038	192.387
263.583	242.288
221.504	224.423
249.842	186.976
132.225	279.454
298.346	226.527
216.016	483.684
65.0763	293.346
337.233	185.888
218.474	439.078
77.7438	227.996
80.9187	141.004
293.605	144.76
314.6	115.117
476.003	82.2225
281.092	90.5467
381.334	92.9228
246.46	261.193
285.027	228.05
243.955	168.074
46.3026	258.42
39.2085	216.949
260.252	210.169
180.521	343.732
216.451	281.09
359.973	95.2873
181.17	75.0009
204.391	255.569
331.7	306.954
281.266	248.625
221.261	317.443
267.095	234.264
205.138	233.917
287.574	210.456
172.36	257.811
177.648	231.655
172.376	21.2113
142.797	285.243
147.891	377.399
59.3624	217.518
468.997	304.314
62.7012	212.405
501.307	263.478
72.1604	291.463
80.0693	403.139
373.443	401.192
311.285	148.329
185.546	191.026
12.769	360.937
14.9167	380.155
339.626	305.199
312.698	120.631
229.834	293.027
432.091	255.943
321.03	133.385
221.394	11.9436
292.332	149.674
35.7213	192.343
214.687	171.426
49.6122	11.6296
21.8847	134.32
174.713	147.116
37.9202	210.207
44.9165	129.129
346.912	205.671
367.65	15.3068
78.5408	16.8534
74.7874	15.4798
486.65	255.869
79.7363	111.968
213.464	24.651
219.018	28.7787
73.0156	27.2164
65.3207	241.394
101.022	15.4453
72.4815	352.632
413.312	210.468
62.9701	193.353
77.6027	78.7496
446.973	85.0041
284.196	103.752
304.069	198.653
300.932	223.029
145.267	456.295
272.118	427.728
320.941	273.294
187.415	98.5111
286.19	320.824
129.767	107.034
303.606	96.1892
278.32	334.427
98.9693	14.5861
272.515	79.754
156.833	92.3828
112.852	94.06
346.437	249.377
360.333	76.3043
9.25525	152.587
342.165	242.524
105.869	235.116
108.31	84.988
239.881	142.993
11.2127	182.509
321.606	218.92
20.0337	186.612
282.761	175.207
14.9282	301.676
333.979	261.175
359.186	290.375
380.719	161.798
406.661	105.022
377.748	225.632
338.902	103.876
337.491	156.527
560.246	145.15
142.943	29.4498
64.9327	152.552
82.011	164.568
57.3904	24.4375
66.1209	69.5253
181.74	137.702
190.915	28.2709
316.26	23.5667
271.661	260.528
140.132	357.429
116.55	212.37
208.226	327.976
140.885	39.7445
199.827	253.567
203.947	305.219
337.352	211.481
246.968	53.802
134.136	38.5347
14.8032	384.085
11.4333	329.082
362.227	23.5509
275.172	236.575
205.712	378.439
80.4804	129.305
159.181	277.165
369.587	451.263
374.039	275.777
344.632	198.745
68.9845	260.61
353.336	45.2102
57.4835	220.557
368.62	242.608
239.107	236.289
219.241	165.068
246.289	285.5
42.9489	31.8013
268.507	17.0035
45.6408	19.1718
256.19	348.467
475.398	296.973
438.469	496.586
172.308	83.9369
245.279	228.373
466.403	81.9549
470.092	198.363
433.163	122.624
276.755	148.934
293.796	653.467
341.525	202.551
222.176	198.022
554.635	22.3103
384.395	18.0431
206.685	170.867
194.879	270.699
231.444	312.992
212.387	56.2463
231.924	56.4492
240.047	419.01
251.051	283.767
391.779	293.92
265.14	134.828
281.231	548.85
196.607	289.291
217.841	340.917
174.265	259.387
138.009	61.1759
272.851	28.5234
450.653	233.215
280.025	70.6754
497.307	27.9415
470.764	114.316
214.997	34.3196
213.855	136.845
451.864	121.529
267.54	215.961
275.079	87.3055
274.337	174.367
372.369	115.903
461.788	134.985
280.69	142.943
258.019	17.307
299.931	19.4816
352.924	14.6448
282.091	388.868
164.535	14.134
298.882	221.9
251.979	231.664
204.239	20.8028
8.37859	314.403
7.37796	18.5416
220.818	267.304
200.196	226.861
280.176	121.011
379.272	284.19
264.694	196.434
418.936	433.353
11.106	101.204
283.79	307.478
12.4354	135.671
274.297	195.156
318.731	283.506
26.381	169.372
56.7588	200.422
180.189	266.6
390.839	462.505
24.0885	244.979
157.209	300.154
116.09	319.523
258.667	164.954
314.094	189.591
300.523	308.072
71.2125	144.911
253.27	12.4776
63.6574	210.764
395.334	14.1358
319.448	163.966
368.914	182.254
47.6471	66.3892
467.743	60.4494
417.266	39.5298
353.033	32.7063
133.913	114.677
281.469	38.5771
154.706	47.3808
195.012	53.409
291.883	148.072
300.955	49.7377
416.698	228.108
141.013	351.445
151.35	293.148
365.885	44.5465
141.967	51.6804
134.672	299.312
260.425	173.884
175.965	186.967
265.224	206.336
205.296	399.583
48.0996	236.514
205.479	97.3122
216.62	266.204
59.3518	227.723
429.952	261.195
265.699	201.762
493.53	112.143
546.621	241.927
225.086	102.819
151.662	206.139
41.1521	48.5377
27.6831	161.795
213.51	94.2605
107.433	215.598
46.0913	94.8803
29.8898	152.23
111.046	136.988
498.321	129.222
362.769	121.944
344.625	181.896
318.647	238.445
12.2717	193.512
182.438	229.383
265.308	233.054
65.8928	197.928
71.8876	88.9523
428.487	230.056
352.553	244.369
336.915	83.1386
182.576	163.95
213.801	266.94
293.735	133.533
183.557	51.9286
304.139	172.574
75.3447	23.3569
478.17	27.378
127.603	83.3077
142.212	91.7961
433.983	79.6748
270.441	70.6525
169.657	63.52
318.122	68.6952
491.465	221.467
126.062	84.6531
553.657	73.2559
391.129	138.896
215.149	73.1442
55.9391	166.965
111.938	175.644
450.965	96.6173
427.776	74.5603
319.323	171.499
347.72	170.134
21.3092	103.51
370.525	141.499
22.1285	87.376
252.795	106.343
302.943	25.6675
227.804	153.879
93.4251	118.424
162.015	158.616
147.487	116.733
192.656	107.121
184.618	170.066
312.26	182.216
47.2434	212.193
211.938	40.6706
306.909	190.856
379.196	232.447
37.5977	40.179
289.252	89.3494
380.353	61.6003
26.8248	164.312
335.235	282.621
31.2166	234.509
207.748	236.403
97.5494	281.874
262.334	53.7149
130.458	52.4871
255.023	104.052
81.7086	201.281
56.3521	186.918
11.716	357.591
56.369	104.899
272.81	101.234
11.6393	337.059
394.939	52.4236
55.4337	31.6523
320.235	31.4692
61.1881	98.8004
362.225	113.333
206.757	82.5844
195.804	71.1912
9.29746	184.593
203.227	130.278
9.93868	83.2126
76.4127	66.985
426.25	109.542
291.525	133.469
129.024	43.2222
226.832	93.5784
69.6904	15.2473
10.2002	44.6562
310.37	9.17305
310.74	10.0102
9.83825	17.7175
105.123	152.274
149.796	192.644
161.9	266.989
160.658	39.3375
118.748	296.62
156.79	146.152
426.632	140.843
419.835	178.094
199.283	118.904
89.3702	310.564
343.2	213.985
193.501	123.851
258.03	109.769
135.737	108.875
125.973	134.49
233.663	112.028
74.3294	83.3386
168.581	77.7185
61.7617	164.505
154.514	69.7758
35.6462	10.8426
180.395	93.1999
36.0501	87.3962
175.226	8.67773
269.166	167.291
333.303	84.8258
397.264	143.531
222.189	58.3015
360.358	116.974
132.655	175.67
161.595	109.588
317.21	175.972
216.511	63.8677
10.4844	209.122
10.8514	187.811
268.831	218.263
282.075	25.3493
285.711	72.4621
240.486	132.973
267.69	60.4342
319.554	108.256
194.44	113.797
299.678	143.62
219.895	135.756
265.545	22.1757
353.842	147.302
243.772	61.3395
318.282	143.304
145.838	21.7683
144.943	165.958
220.389	62.3538
219.511	123.215
153.375	113.638
386.409	17.4524
138.75	181.62
425.871	17.1295
138.541	172.223
345.341	151.391
285.382	133.517
181.143	117.922
273.981	154.556
292.913	169.995
299.617	119.375
215.841	94.8321
357.106	104.208
225.979	44.0361
198.809	37.3033
226.183	105.079
153.062	54.5674
362.705	75.5643
110.606	33.2291
62.173	146.628
424.377	49.8087
100.416	219.7
342.193	77.2697
177.726	162.317
285.404	104.815
434.697	93.926
254.121	13.7787
238.498	230.35
37.4077	104.631
25.5017	80.3262
222.061	14.5946
411.111	17.965
257.053	199.123
46.7091	129.138
31.2849	142.915
232.321	18.0005
210.332	97.5857
13.6085	50.0157
12.8355	105.592
278.252	47.9556
370.057	59.9804
255.429	182.492
291.106	120.649
95.848	200.421
140.501	13.2839
201.138	166.359
275.745	13.05
329.689	121.657
133.4	122.3
124.613	113.121
214.206	134.686
173.451	165.527
153.801	100.821
73.5101	191.538
81.5653	114.14
143.632	142.136
246.328	77.0312
137.893	146.964
6.88958	134.706
139.172	147.599
261.729	149.467
248.205	38.5517
230.762	327.279
341.557	262.791
272.536	111.997
257.34	115.516
275.853	121.055
39.7513	236.077
252.424	331.687
339.336	317.247
91.765	326.836
249.76	117.29
315.026	103.377
215.011	112.938
34.6692	191.984
143.253	132.033
98.1312	384.169
409.801	106.384
405.518	119.258
203.481	124.977
144.529	98.1344
23.9136	59.5
23.4049	48.7059
266.138	26.7222
283.664	48.2647
261.125	24.6289
200.16	82.1642
33.7669	155.175
227.742	86.7708
391.769	91.0431
232.693	131.277
386.127	243.862
243.412	210.676
247.973	221.254
260.079	38.643
176.64	60.4908
263.694	69.3753
201.952	41.7041
337.903	110.636
236.216	133.881
377.573	114.818
63.1955	175.174
303.546	98.6835
79.0644	147.228
67.4185	31.4138
325.363	65.4041
88.06	28.7744
176.742	50.1322
158.606	230.396
313.695	167.898
339.716	157.379
296.076	120.909
290.11	86.9472
41.7641	107.563
371.146	53.9405
286.212	74.8921
298.143	114.275
364.097	231.782
330.645	221.407
175.786	50.4194
217.723	154.943
103.362	127.529
351.808	142.161
56.5251	25.0191
401.527	23.4275
56.7425	540.127
94.9937	439.658
267.674	261.843
294.232	324.744
286.457	43.6271
219.885	457.026
90.3856	224.305
150.471	78.267
110.592	68.2657
140.767	407.488
174.554	222.889
177.924	127.253
312.145	205.023
162.914	114.648
111.072	291.587
225.161	369.686
174.573	268.897
183.337	101.878
208.473	180.65
251.223	124.876
250.181	336.599
257.647	423.863
306.412	183.203
300.743	187.252
327.838	301.835
398.082	329.4
280.555	279.31
418.477	121.847
63.8295	314.933
164.32	57.8886
212.573	276.476
315.503	135.037
107.239	109.558
54.6695	333.038
117.543	367.619
107.044	352.412
60.4207	58.3043
241.448	134.157
99.8172	343.663
62.5489	203.109
206.999	228.414
202.849	29.0789
411.081	23.733
414.674	38.8749
236.665	228.42
163.068	43.9539
155.546	394.129
399.305	504.963
369.306	272.655
282.249	421.631
127.045	220.13
237.923	13.3328
193.796	309.22
133.047	13.6039
140.334	68.8583
225.075	70.5302
248.68	116.212
93.6722	111.773
56.469	398.741
153.35	100.27
12.0027	12.8864
103.862	15.621
6.26755	15.9232
147.9	128.878
126.617	11.5889
186.146	194.081
245.038	280.664
305.58	266.037
316.97	243.106
247.322	32.1305
267.199	129.463
10.5082	36.5883
219.961	211.758
12.1885	139.223
193.802	398.11
13.9816	573.893
203.985	574.063
269.178	466.661
311.442	432.077
346.981	311.212
378.39	76.9039
385.326	453.176
239.172	75.689
353.625	344.615
444.922	478.328
240.552	132.576
210.656	9.55493
367.628	203.837
221.862	124.302
229.54	173.372
215.864	165.253
171.807	354.422
226.474	447.302
145.207	208.047
117.362	502.678
295.878	117.487
254.271	160.496
154.429	128
11.0123	147.04
287.351	253.484
101.971	294.359
38.7134	264.364
275.397	146.888
35.6627	288.096
35.4818	179.947
41.7266	429.949
115.038	378.852
39.9028	531.931
137.363	294.52
165.824	73.0127
127.302	353.62
287.878	299.941
182.843	190.77
250.53	440.532
253.274	147.287
274.751	269.517
217.866	330.852
284.583	344.71
186.952	416.753
249.889	35.4748
200.927	170.924
98.7374	47.32
111.789	348.566
128.273	454.847
192.938	348.932
361.629	369.425
422.403	279.021
55.8608	132.304
191.606	254.068
204.209	15.8292
118.408	287.749
245.825	22.5283
312.918	273.908
75.8458	307.772
90.7606	223.758
85.9946	42.2071
76.4638	51.7878
45.5738	241.664
20.5287	45.1789
54.0509	160.527
133.01	202.622
20.9027	215.716
304.804	110.033
165.739	115.194
111.764	95.8251
261.503	323.881
162.368	203.566
111.868	181.776
114.209	360.242
162.479	204.431
273.885	141.304
184.08	17.4639
267.789	15.6268
339.914	25.9202
312.791	242.768
375.936	89.7724
286.083	146.339
206.757	235.136
46.7536	469.224
35.4631	497.158
149.848	196.002
271.925	225.131
157.428	236.098
273.97	270.572
296.732	169.86
292.398	261.081
278.218	170.919
146.213	54.6574
110.15	90.4577
271.53	244.394
126.586	182.373
219.457	17.4416
174.517	388.664
301.254	416.312
315.293	117.876
304.053	153.007
326.502	336.035
304.344	326.6
289.093	76.3854
90.9016	70.8672
184.347	403.974
92.7899	47.5816
123.277	265.394
268.351	286.691
74.1457	262.157
174.095	190.271
117.439	201.442
179.826	195.242
119.251	51.0373
167.047	135.836
249.619	109.009
301.354	299.521
218.524	137.02
579.576	288.077
290.786	30.6765
88.6265	238.765
178.11	31.8842
280.171	113.256
181.367	197.093
222.857	223.114
128.826	517.007
88.2085	160.922
277.424	176.589
215.436	253.929
379.541	328.305
117.265	73.5818
70.1226	75.2757
89.7375	341.151
229.081	68.0845
129.942	218.255
246.701	222.836
324.799	76.7053
248.117	109.619
254.37	34.0301
262.902	252.067
72.4085	86.333
65.5123	119.674
238.135	232.174
228.523	246.485
135.005	219.95
38.221	159.732
39.9095	257.527
235.23	13.837
126.678	81.8448
235.343	299.957
375.988	36.6874
306.608	253.336
149.667	108.336
146.139	533.88
196.49	146.747
267.647	68.4685
189.495	332.993
186.245	151.175
206.562	100.123
89.8183	246.905
344.912	212.7
137.506	213.374
90.7524	192.083
150.826	265.343
323.686	166.644
153.219	115.784
115.772	330.436
169.184	369.726
332.384	70.1762
265.006	375.787
224.959	243.673
172.413	279.317
308.397	215.016
349.348	236.801
304.41	95.9211
250.134	171.998
275.944	161.143
367.74	143.125
328.202	130.796
237.604	31.7899
82.0623	40.3183
260.893	27.0273
76.032	50.8841
290.381	62.0707
362.241	35.722
208.741	27.3075
280.237	26.0572
237.985	19.8232
167.226	25.0569
270.304	114.621
30.9154	158.91
40.9528	39.6446
266.895	27.7261
227.544	23.9583
289.991	159.659
155.063	148.187
310.501	195.161
299.258	204.06
210.329	168.93
473.581	107.974
296.631	101.673
214.815	28.7671
230.971	207.032
274.646	155.943
183.341	180.261
82.9575	15.0133
63.0384	20.1612
65.8948	201.12
271.583	66.1617
80.9972	21.0902
270.681	196.325
214.377	74.5472
229.311	51.8946
179.736	63.0849
314.405	26.1677
82.3129	152.683
229.491	45.0359
208.292	34.5557
308.476	41.3659
106.608	22.9679
188.933	48.3001
94.1919	188.667
74.1476	282.068
300.905	247.609
49.321	104.114
186.439	87.9042
280.597	49.224
296.274	151.694
198.709	137.695
171.702	143.619
174.122	96.649
191.155	71.7272
235.689	53.5934
225.278	53.9524
150.376	76.2234
88.8263	227.156
270.126	62.391
180.775	273.088
315.735	26.0422
99.1854	87.5513
201.761	176.937
16.0744	38.4203
275.83	132.059
14.4181	107.903
162.131	43.9337
118.12	36.186
228.417	113.797
202.41	237.386
208.555	12.6902
206.926	419.431
285.684	100.814
256.73	12.2884
208.394	274.757
202.173	218.258
167.297	182.784
266.534	86.4917
194.87	403.212
199.84	178.436
335.771	32.081
289.696	312.579
40.2694	33.7476
277.328	52.7942
213.523	47.6424
223.824	198.834
121.841	21.4896
51.03	240.453
136.201	23.038
229.807	116.485
31.5292	86.7814
133.019	121.94
237.344	131.828
242.082	92.1696
188.844	188.483
253.868	194.502
180.309	194.984
117.412	103.925
282.102	131.115
376.362	142.13
381.633	183.679
260.493	62.4397
169.183	102.682
370.197	118.276
260.415	86.0933
302.426	162.839
166.309	68.8064
155.704	162.388
249.46	88.6221
229.064	63.2865
208.155	270.486
162.242	117.679
93.6815	161.158
187.515	163.285
199.122	274.791
266.183	210.282
259.447	252.269
7.0092	412.809
121.979	196.759
223.747	191.151
154.253	102.471
302.628	103.153
161.382	98.1994
251.627	91.2618
267.879	39.7638
280.338	54.7045
106.212	18.349
208.574	53.8344
246.009	193.529
205.331	46.8405
282.45	18.6281
233.081	275.436
181.017	32.6803
255.43	179.584
232.344	11.2429
199.081	47.4747
192.057	11.1161
108.749	15.482
192.348	268.322
149.252	16.813
320.387	114.977
238.967	143.066
320.536	80.935
276.208	201.292
241.003	83.8926
271.643	114.009
216.436	109.084
117.282	221.425
159.525	198.111
181.016	179.607
210.248	259.801
142.745	201.17
246.447	167.749
312.849	191.7
211.625	239.13
186.726	183.987
60.8538	249.206
97.8746	181.047
178.042	199.315
392.09	261.516
97.1769	156.133
152.901	16.1504
151.836	189.909
182.007	188.917
445.454	96.7394
140.276	13.0365
167.198	202.092
160.366	175.748
137.308	235.281
74.4914	118.452
109.942	236.927
90.5009	149.842
141.413	91.1662
166.21	186.266
157.088	105.276
145.326	213.743
110.852	186.571
210.558	133.174
291.388	25.3461
296.348	187.846
336.701	39.6548
33.6866	161.661
32.3253	169.79
491.999	217.767
119.951	387.533
103.257	379.349
360.691	79.4967
510.477	64.3804
370.884	64.3708
542.476	129.034
275.262	103.49
247.734	123.582
317.874	220.313
35.2719	200.877
229.323	197.566
209.457	102.312
30.8992	110.131
182.332	110.706
251.868	11.0827
147.164	100.469
164.089	12.7202
143.468	279.016
281.171	53.8886
195.797	187.929
226.826	230.911
182.474	20.9935
189.217	182.873
143.776	330.578
243.097	157.48
169.397	136.108
178.656	276.733
168.172	185.874
288.769	200.584
434.583	66.3695
50.4606	158.304
390.53	89.8465
318.347	143.384
348.355	104.655
263.249	23.2088
325.715	82.4711
59.3551	21.5899
285.887	67.9756
370.751	124.75
396.329	134.327
406.118	208.825
222.926	183.748
285.554	31.2326
440.934	240.529
473.313	341.954
314.646	70.2628
304.744	206.289
397.829	186.586
234.673	31.1522
237.394	75.1734
383.352	28.7256
383.377	25.4495
322.899	186.607
175.075	213.299
458.851	255.16
414.156	263.977
174.508	214.584
188.42	36.4967
206.243	37.4314
429.398	95.5476
409.985	77.9019
246.035	70.7732
49.1202	13.6461
52.9292	185.194
345.207	13.7225
330.689	299.399
373.69	254.155
92.3109	205.185
213.622	179.188
425.119	197.005
225.184	59.6695
82.2065	345.211
245.726	251.467
227.827	320.214
319.506	119.652
31.9283	333.124
14.4216	82.9444
199.819	402.918
331.973	283.85
16.0065	325.762
205.902	131.688
229.866	390.102
231.36	206.576
363.184	236.06
229.73	105.117
250.731	123.407
230.968	125.835
230.446	204.49
105.263	58.735
239.366	670.8
283.559	134.537
237.744	154.587
228.716	331.963
580.381	336.197
544.104	413.571
254.069	337.18
274.734	343.845
169.355	387.305
250.006	414.104
295.977	333.886
276.249	339.798
139.73	295.618
112.362	361.517
301.851	222.968
258.118	38.6896
126.798	226.734
326.666	367.886
237.805	11.1965
157.731	260.479
231.186	186.049
230.765	14.7706
383.245	84.3955
261.573	297.458
283.948	259.277
489.116	77.2385
156.672	243.117
156.266	19.4584
213.391	88.1726
269.684	66.993
247.843	262.559
233.999	302.954
352.223	33.8778
217.64	236.708
132.72	315.578
359.878	215.253
108.689	166.42
122.601	302.804
393.139	155.503
324.679	216.284
112.598	152.508
331.27	223.103
221.456	198.348
201.303	264.904
341.497	218.584
117.055	181.097
329.607	152.391
264.805	166.202
126.212	302.828
256.649	247.128
247.834	173.226
234.932	170.513
327.709	207.923
259.567	34.9439
177.843	271.412
271.236	440.444
75.0111	102.243
233.317	249.272
240.198	133.156
304.66	250.118
89.0268	121.083
249.361	80.3603
49.115	94.9399
204.524	88.2799
235.967	196.039
253.446	140.747
133.63	166.86
380.853	184.645
350.605	207.217
272.924	256.14
77.1875	237.49
61.9744	344.962
196.166	388.324
304.829	489.301
331.372	196.715
328.795	422.012
209.979	181.782
276.488	287.952
69.5249	314.519
343.284	190.109
206.315	383.511
194.297	338.028
191.126	143.509
261.88	380.9
282.967	374.136
293.644	174.887
231.391	350.644
271.145	289.427
260.664	66.7701
324.272	319.881
182.306	320.577
208.147	262.433
68.3939	212.376
302.428	62.9046
88.9622	91.8376
134.68	109.626
123.968	661.663
331.673	498.653
292.957	625.177
361.256	634.633
159.314	109.095
20.6639	327.756
18.843	376.988
73.5794	330.676
619.812	121.007
66.0747	400.849
568.475	248.914
340.334	315.071
307.469	90.6991
283.171	98.2006
447.299	400.422
307.155	309.65
221.796	282.945
240.943	373.479
523.609	231.263
222.712	218.49
312.429	14.1913
207.749	9.86559
96.3627	12.7747
89.609	387.518
432.552	28.7916
290.949	14.4464
227.526	352.116
226.421	205.159
9.86949	34.1259
56.185	160.122
192.966	13.5208
60.7047	13.4308
244.248	32.9667
253.705	285.887
93.4518	306.131
246.839	113.184
457.637	108.955
223.193	159.667
488.675	147.038
215.984	320.607
230.033	302.401
246.266	443.171
297.504	262.617
214.186	450.788
264.623	27.6466
205.761	23.7108
279.427	75.4473
224.001	27.3966
188.169	78.0448
373.06	321.433
173.706	506.86
7.22908	213.403
285.202	440.008
	165.39
	331.676
	333.96
	300.786
	38.9669
	28.7248
	23.3968
	73.9213
	38.2332
	237.394
	234.19
	47.0671
	217.167
	360.503
	37.2086
	266.963
	297.449
	74.6859
	206.441
	234.628
	507.657
	355.412
	221.174
	482.125
	68.1713
	177.626
	182.56
	40.8129
	289.46
	402.807
	92.9117
	261.002
	47.287
	81.2053
	33.9656
	167.677
	156.017
	19.659
	16.3871
	126.533
	184.51
	206.844
	210.512
	224.174
	215.019
	89.9944
	284.495
	29.4667
	29.4224
	76.7055
	257.523
	143.254
	36.9217
	35.6126
	74.7025
	240.724
	381.317
	265.183
	294.197
	111.263
	129.308
	224.838
	204.315
	284.166
	161.489
	11.4075
	180.836
	194.83
	12.4842
	211.945
	234.914
	515.487
	511.476
	468.496
	53.7086
	492.981
	56.946
	144.01
	139.371
	138.4
	321.528
	180.234
	296.956
	265.452
	271.013
	253.976
	54.9121
	57.1114
	401.418
	162.313
	146.55
	252.971
	341.271
	355.64
	155.004
	116.264
	175.793
	90.2659
	156.576
	369.137
	436.788
	59.327
	298.668
	64.2973
	409.365
	232.618
	150.759
	48.2561
	140.818
	357.301
	204.406
	199.057
	220.059
	221.829
	276.694
	7.94965
	237.594
	62.6281
	216.208
	52.5043
	194.156
	239.915
	215.906
	140.395
	329.286
	430.94
	365.278
	295.53
	150.797
	110.846
	135.1
	187.622
	239.338
	132.726
	167.756
	175.481
	127.246
	164.568
	137.359
	128.73
	221.668
	225.913
	276.672
	40.7711
	256.371
	66.8624
	44.2366
	73.1229
	43.787
	251.865
	93.8828
	196.195
	191.075
	129.479
	28.2302
	53.8601
	205.16
	42.6848
	56.6989

## Sheet: Supplementary Fig 4.e
Object ID	treatment	Total Intensity DAPI	Mean Intensity A568 (MCM4-Halo)
0	siCTRL	477264	122.703
1	siCTRL	601925	54.8704		Acquisition settings:
2	siCTRL	472085	134.797		Excitation Filter	Emission Filter	Intensity (%)	Exposure time (ms)	Objective
3	siCTRL	489157	77.5432		DAPI 377/50	DAPI 440	100	15	UPLSAPO 20x
4	siCTRL	479948	67.4718		Cy3 560/25	Cy3 607	100	1000	UPLSAPO 20x
5	siCTRL	565349	78.5079
6	siCTRL	958307	22.3329
7	siCTRL	497602	69.4022
8	siCTRL	1026032	12.1776
9	siCTRL	912454	46.0303
10	siCTRL	611049	82.0914
11	siCTRL	1034348	15.6383
12	siCTRL	887525	52.298
13	siCTRL	973761	12.219
14	siCTRL	896630	32.6529
15	siCTRL	738663	72.5977
16	siCTRL	471511	115.175
17	siCTRL	1038414	13.7798
18	siCTRL	539050	105.479
19	siCTRL	316674	87.5627
20	siCTRL	507742	40.3229
21	siCTRL	511966	40.0914
22	siCTRL	495943	120.268
23	siCTRL	249038	84.4283
24	siCTRL	530040	44.3684
25	siCTRL	535259	53.1646
26	siCTRL	508088	122.186
27	siCTRL	531996	87.1646
28	siCTRL	1096870	11.6773
29	siCTRL	725924	74.7593
30	siCTRL	706203	65.6808
31	siCTRL	605162	84.5112
32	siCTRL	563896	133.633
33	siCTRL	525210	159.835
34	siCTRL	599903	99.872
35	siCTRL	510556	151.82
36	siCTRL	549544	89.2309
37	siCTRL	536507	156.242
38	siCTRL	562630	118.38
39	siCTRL	1153195	11.7264
40	siCTRL	573426	116.56
41	siCTRL	1663001	19.9152
42	siCTRL	581159	130.934
43	siCTRL	554268	28.3272
44	siCTRL	963083	45.6588
45	siCTRL	571032	128.836
46	siCTRL	504238	141.975
47	siCTRL	1.00877e+06	33.6938
48	siCTRL	584754	166.653
49	siCTRL	1150293	14.419
50	siCTRL	595950	160.624
51	siCTRL	885933	45.938
52	siCTRL	700187	128.777
53	siCTRL	874228	40.1957
54	siCTRL	696600	97.2115
55	siCTRL	1080712	13.1067
56	siCTRL	674116	131.324
57	siCTRL	522297	153.791
58	siCTRL	515531	135.403
59	siCTRL	523716	166.273
60	siCTRL	688373	95.1086
61	siCTRL	727620	115.191
62	siCTRL	510615	139.676
63	siCTRL	665072	129.082
64	siCTRL	445005	80.3835
65	siCTRL	517639	188.403
66	siCTRL	536988	105.639
67	siCTRL	546042	61.3009
68	siCTRL	504892	159.486
69	siCTRL	492065	150.703
70	siCTRL	990914	50.5672
71	siCTRL	519516	124.838
72	siCTRL	495535	144.647
73	siCTRL	497657	117.742
74	siCTRL	988176	14.3006
75	siCTRL	560556	109.225
76	siCTRL	540868	131.537
77	siCTRL	512493	154.868
78	siCTRL	510946	125.199
79	siCTRL	512924	84.4847
80	siCTRL	543929	180.354
81	siCTRL	1.04463e+06	13.0064
82	siCTRL	517033	166.772
83	siCTRL	540203	69.5538
84	siCTRL	542098	135.669
85	siCTRL	532097	104.376
86	siCTRL	490096	133.328
87	siCTRL	557833	119.813
88	siCTRL	510417	116.175
89	siCTRL	665501	107.628
90	siCTRL	830722	65.189
91	siCTRL	557703	76.4261
92	siCTRL	505959	147.793
93	siCTRL	952839	32.1271
94	siCTRL	690179	121.304
95	siCTRL	731957	86.6658
96	siCTRL	881395	55.3138
97	siCTRL	525079	155.511
98	siCTRL	695501	115.217
99	siCTRL	982799	47.9734
100	siCTRL	554176	20.8034
101	siCTRL	2375079	19.3658
102	siCTRL	514716	18.5327
103	siCTRL	556463	107.929
104	siCTRL	971681	40.7214
105	siCTRL	920617	71.121
106	siCTRL	1123712	24.2673
107	siCTRL	807919	141
108	siCTRL	562336	32.3161
109	siCTRL	514180	161.909
110	siCTRL	853207	170.873
111	siCTRL	915415	13.1432
112	siCTRL	537718	146.394
113	siCTRL	571537	33.2605
114	siCTRL	544644	175.89
115	siCTRL	2273054	15.2915
116	siCTRL	613560	123.198
117	siCTRL	587276	129.236
118	siCTRL	868406	74.7514
119	siCTRL	774245	54.4388
120	siCTRL	879453	10.3992
121	siCTRL	966573	48.0722
122	siCTRL	658205	103.513
123	siCTRL	2242928	15.3088
124	siCTRL	571150	143.497
125	siCTRL	1025399	28.4282
126	siCTRL	669578	45.7955
127	siCTRL	889766	40.7816
128	siCTRL	902211	45.9943
129	siCTRL	517484	92.2363
130	siCTRL	838784	40.6617
131	siCTRL	507212	78.9577
132	siCTRL	435396	48.4522
133	siCTRL	556473	79.4227
134	siCTRL	698304	43.9327
135	siCTRL	541148	89.4519
136	siCTRL	732314	51.2347
137	siCTRL	1007638	22.7805
138	siCTRL	1023465	14.0911
139	siCTRL	683042	90.3783
140	siCTRL	712978	47.0337
141	siCTRL	495001	56.4872
142	siCTRL	526627	56.7337
143	siCTRL	652185	132.936
144	siCTRL	748728	73.3908
145	siCTRL	966921	13.0591
146	siCTRL	1002371	12.0542
147	siCTRL	705142	80.6129
148	siCTRL	822260	27.414
149	siCTRL	606087	127.265
150	siCTRL	466970	20.0449
151	siCTRL	546417	100.012
152	siCTRL	580582	125.198
153	siCTRL	511774	123.171
154	siCTRL	1108754	14.18
155	siCTRL	1081260	13.8535
156	siCTRL	868155	50.1089
157	siCTRL	947113	13.1622
158	siCTRL	1031724	15.3284
159	siCTRL	1092230	16.4708
160	siCTRL	476278	164.447
161	siCTRL	963187	58.1143
162	siCTRL	950414	13.928
163	siCTRL	575295	183.058
164	siCTRL	554982	20.5469
165	siCTRL	1123036	13.0637
166	siCTRL	536551	176.121
167	siCTRL	883740	57.0729
168	siCTRL	474191	119.721
169	siCTRL	445021	151.805
170	siCTRL	562732	202.295
171	siCTRL	927918	65.2622
172	siCTRL	546565	146.278
173	siCTRL	516573	136.292
174	siCTRL	561886	144.017
175	siCTRL	1084558	17.986
176	siCTRL	492382	130.087
177	siCTRL	1183990	17.6107
178	siCTRL	1138509	21.8296
179	siCTRL	1092414	21.8465
180	siCTRL	557071	60.0234
181	siCTRL	553012	110.523
182	siCTRL	573434	159.866
183	siCTRL	559103	195.658
184	siCTRL	545625	177.162
185	siCTRL	533461	167.168
186	siCTRL	1136406	20.4644
187	siCTRL	568324	114.86
188	siCTRL	635935	118.992
189	siCTRL	708723	117.339
190	siCTRL	556249	47.794
191	siCTRL	635771	99.9461
192	siCTRL	1104501	17.6377
193	siCTRL	551830	45.2722
194	siCTRL	627970	122.239
195	siCTRL	1117572	13.6121
196	siCTRL	558641	44.6111
197	siCTRL	553116	81.068
198	siCTRL	557549	131.117
199	siCTRL	549733	77.5342
200	siCTRL	592101	114.002
201	siCTRL	945912	13.5182
202	siCTRL	547669	126.172
203	siCTRL	544348	45.3919
204	siCTRL	1080710	16.296
205	siCTRL	617192	124.568
206	siCTRL	544149	143.338
207	siCTRL	1117074	13.7059
208	siCTRL	1109462	12.8146
209	siCTRL	554697	128.48
210	siCTRL	415271	44.9795
211	siCTRL	572155	122.448
212	siCTRL	1059472	12.0289
213	siCTRL	1068890	25.5796
214	siCTRL	1066345	16.2023
215	siCTRL	1040000	32.9103
216	siCTRL	606499	126.725
217	siCTRL	660519	112.524
218	siCTRL	820878	55.6674
219	siCTRL	794955	46.8708
220	siCTRL	808795	63.9146
221	siCTRL	691451	123.399
222	siCTRL	791834	67.1599
223	siCTRL	563249	121.039
224	siCTRL	494664	15.9854
225	siCTRL	684249	94.1281
226	siCTRL	641046	145.914
227	siCTRL	631287	126.85
228	siCTRL	346229	16.7667
229	siCTRL	582636	116.084
230	siCTRL	629586	134.88
231	siCTRL	575461	116.53
232	siCTRL	1078629	14.8895
233	siCTRL	572535	202.379
234	siCTRL	1.57859e+06	35.6321
235	siCTRL	1018104	21.9325
236	siCTRL	1184387	14.4364
237	siCTRL	1.02672e+06	41.1976
238	siCTRL	1061241	52.8703
239	siCTRL	900596	25.3291
240	siCTRL	789996	90.2499
241	siCTRL	515442	86.4194
242	siCTRL	831501	71.1061
243	siCTRL	689713	111.86
244	siCTRL	843021	55.3204
245	siCTRL	768557	150.563
246	siCTRL	431137	16.8821
247	siCTRL	629563	139.561
248	siCTRL	2265443	219.299
249	siCTRL	530198	88.3468
250	siCTRL	620688	126.302
251	siCTRL	513595	145.968
252	siCTRL	569381	26.303
253	siCTRL	561141	36.515
254	siCTRL	412113	12.9035
255	siCTRL	498150	51.6326
256	siCTRL	904557	53.4039
257	siCTRL	555609	82.8973
258	siCTRL	968779	37.8445
259	siCTRL	978620	54.1948
260	siCTRL	718375	107.549
261	siCTRL	1101485	56.2998
262	siCTRL	414108	106.609
263	siCTRL	1074627	11.8107
264	siCTRL	549337	59.8408
265	siCTRL	1069449	28.5898
266	siCTRL	1090897	63.2677
267	siCTRL	727550	89.4769
268	siCTRL	525239	36.3472
269	siCTRL	1068028	12.3209
270	siCTRL	397109	105.321
271	siCTRL	479937	77.3963
272	siCTRL	450134	148.208
273	siCTRL	631923	124.095
274	siCTRL	461351	60.4391
275	siCTRL	431430	149.085
276	siCTRL	996808	15.9963
277	siCTRL	463520	85.1925
278	siCTRL	524840	164.309
279	siCTRL	675445	112.227
280	siCTRL	495956	106.267
281	siCTRL	483075	108.651
282	siCTRL	1.02252e+06	17.4595
283	siCTRL	561812	128.103
284	siCTRL	968655	43.0611
285	siCTRL	676189	108.748
286	siCTRL	959665	40.9389
287	siCTRL	762939	91.1709
288	siCTRL	860941	42.5614
289	siCTRL	829151	54.9008
290	siCTRL	592080	106.552
291	siCTRL	716149	103.478
292	siCTRL	590895	110.025
293	siCTRL	548784	226.954
294	siCTRL	571508	88.4695
295	siCTRL	1207657	12.5603
296	siCTRL	848719	80.391
297	siCTRL	536912	91.7106
298	siCTRL	563878	92.2685
299	siCTRL	658454	78.8472
300	siCTRL	590051	21.8991
301	siCTRL	672974	76.0861
302	siCTRL	569864	126.034
303	siCTRL	607132	214.175
304	siCTRL	560646	225.166
305	siCTRL	578697	80.2945
306	siCTRL	593615	234.431
307	siCTRL	557006	109.625
308	siCTRL	587913	105.405
309	siCTRL	1214612	23.4725
310	siCTRL	570156	109.419
311	siCTRL	672612	130.756
312	siCTRL	1065110	13.4483
313	siCTRL	1064899	15.6373
314	siCTRL	1141709	13.8168
315	siCTRL	1109062	13.1174
316	siCTRL	1131077	15.1645
317	siCTRL	853386	57.4073
318	siCTRL	669026	112.541
319	siCTRL	827537	100.293
320	siCTRL	583567	152.094
321	siCTRL	599221	134.693
322	siCTRL	657121	138.4
323	siCTRL	963750	43.1236
324	siCTRL	770641	37.6028
325	siCTRL	906805	49.9822
326	siCTRL	604539	111.869
327	siCTRL	3872572	44.2127
328	siCTRL	455403	127.553
329	siCTRL	590397	39.9525
330	siCTRL	948404	13.9072
331	siCTRL	1.03069e+06	14.8778
332	siCTRL	486284	91.3655
333	siCTRL	514113	89.9929
334	siCTRL	512483	88.783
335	siCTRL	616950	143.772
336	siCTRL	858377	20.6366
337	siCTRL	511891	158.21
338	siCTRL	638091	114.645
339	siCTRL	676385	123.491
340	siCTRL	517286	23.9838
341	siCTRL	660714	138.447
342	siCTRL	532689	26.9719
343	siCTRL	486516	82.8044
344	siCTRL	532654	103.615
345	siCTRL	454479	84.0567
346	siCTRL	520387	82.9897
347	siCTRL	494569	76.7058
348	siCTRL	616810	60.3862
349	siCTRL	450617	79.115
350	siCTRL	488446	25.2513
351	siCTRL	543778	173.803
352	siCTRL	427659	12.9511
353	siCTRL	451059	18.3943
354	siCTRL	2236043	15.45
355	siCTRL	513593	171.307
356	siCTRL	447882	29.4088
357	siCTRL	1070917	12.7209
358	siCTRL	436324	10.2898
359	siCTRL	518754	103.196
360	siCTRL	515539	103.47
361	siCTRL	465011	16.5532
362	siCTRL	921336	12.7375
363	siCTRL	437336	141.769
364	siCTRL	876108	46.5354
365	siCTRL	485884	127.575
366	siCTRL	1009194	15.5817
367	siCTRL	523307	135.213
368	siCTRL	503561	124.172
369	siCTRL	661387	107.441
370	siCTRL	903252	48.5026
371	siCTRL	605984	109.425
372	siCTRL	1029492	33.1317
373	siCTRL	877790	50.9515
374	siCTRL	529093	156.052
375	siCTRL	1143130	16.0338
376	siCTRL	625779	59.0964
377	siCTRL	545929	171.087
378	siCTRL	630914	152.892
379	siCTRL	591084	117.437
380	siCTRL	959101	17.6126
381	siCTRL	626069	113.761
382	siCTRL	488184	136.136
383	siCTRL	700918	98.549
384	siCTRL	1.0098e+06	44.7487
385	siCTRL	624222	64.3872
386	siCTRL	662817	123.736
387	siCTRL	435733	85.1095
388	siCTRL	511254	150.425
389	siCTRL	546809	82.1753
390	siCTRL	464046	60.861
391	siCTRL	466805	114.232
392	siCTRL	537449	51.7597
393	siCTRL	527392	71.2665
394	siCTRL	496320	139.523
395	siCTRL	483466	106.408
396	siCTRL	435216	40.4299
397	siCTRL	400528	59.471
398	siCTRL	812737	88.538
399	siCTRL	734920	66.3118
400	siCTRL	504203	126.814
401	siCTRL	392884	60.4591
402	siCTRL	793033	61.6882
403	siCTRL	503811	142.116
404	siCTRL	651361	73.1879
405	siCTRL	391574	179.365
406	siCTRL	637603	109.517
407	siCTRL	548120	91.8722
408	siCTRL	923083	34.4722
409	siCTRL	633069	107.188
410	siCTRL	656489	68.7414
411	siCTRL	495023	39.5768
412	siCTRL	582125	135.941
413	siCTRL	591497	156.75
414	siCTRL	580065	86.1399
415	siCTRL	553614	67.8191
416	siCTRL	510677	145.445
417	siCTRL	1093539	13.1653
418	siCTRL	585655	112.097
419	siCTRL	526446	136.5
420	siCTRL	1064491	12.3478
421	siCTRL	855925	85.4554
422	siCTRL	1019222	12.983
423	siCTRL	579535	116.869
424	siCTRL	1057261	14.7436
425	siCTRL	1102602	14.9334
426	siCTRL	551753	24.7227
427	siCTRL	539744	21.6552
428	siCTRL	791159	99.2359
429	siCTRL	618233	109.522
430	siCTRL	626682	74.637
431	siCTRL	489712	55.4321
432	siCTRL	938277	44.2227
433	siCTRL	606505	90.0119
434	siCTRL	600928	137.443
435	siCTRL	490465	46.0996
436	siCTRL	640036	87.7829
437	siCTRL	964576	14.1837
438	siCTRL	606639	106.04
439	siCTRL	579933	114.711
440	siCTRL	787269	54.0808
441	siCTRL	986174	22.5382
442	siCTRL	587869	88.4751
443	siCTRL	423278	107.11
444	siCTRL	1.02904e+06	17.4572
445	siCTRL	745745	113.613
446	siCTRL	803528	80.447
447	siCTRL	896575	19.6449
448	siCTRL	697319	94.1502
449	siCTRL	552694	143.651
450	siCTRL	613514	124.553
451	siCTRL	768476	64.4414
452	siCTRL	963558	15.964
453	siCTRL	520653	180.95
454	siCTRL	576738	112.402
455	siCTRL	827534	26.8414
456	siCTRL	780425	14.2983
457	siCTRL	659795	71.1707
458	siCTRL	983110	12.3741
459	siCTRL	931283	12.8742
460	siCTRL	602472	84.7657
461	siCTRL	859247	13.5392
462	siCTRL	1050513	13.4638
463	siCTRL	508202	127.302
464	siCTRL	1055794	15.3453
465	siCTRL	1108425	15.9069
466	siCTRL	526633	143.259
467	siCTRL	565860	71.4323
468	siCTRL	539317	91.7897
469	siCTRL	539302	86.8527
470	siCTRL	1326956	88.336
471	siCTRL	525800	124.823
472	siCTRL	518505	140.759
473	siCTRL	526915	116.079
474	siCTRL	545016	153.813
475	siCTRL	538253	157.445
476	siCTRL	1.03874e+06	86.6937
477	siCTRL	528647	143.048
478	siCTRL	789563	391.648
479	siCTRL	895891	53.388
480	siCTRL	850292	65.4694
481	siCTRL	405790	94.2172
482	siCTRL	918674	53.9602
483	siCTRL	406944	91.7867
484	siCTRL	440381	82.6409
485	siCTRL	816768	14.6188
486	siCTRL	530309	44.2539
487	siCTRL	984774	19.2299
488	siCTRL	1242349	30.017
489	siCTRL	500333	61.4941
490	siCTRL	732922	85.6641
491	siCTRL	568696	39.5482
492	siCTRL	504104	104.214
493	siCTRL	508462	103.011
494	siCTRL	479417	146.974
495	siCTRL	582659	98.4226
496	siCTRL	524340	147.014
497	siCTRL	582502	100.401
498	siCTRL	512596	91.0317
499	siCTRL	738983	93.5228
500	siCTRL	507854	149.38
501	siCTRL	500528	140.372
502	siCTRL	1087953	13.5574
503	siCTRL	485635	166.366
504	siCTRL	987543	43.5276
505	siCTRL	771543	87.6974
506	siCTRL	1062526	22.3029
507	siCTRL	581359	97.3638
508	siCTRL	729746	114.141
509	siCTRL	811831	85.1646
510	siCTRL	1013609	46.5118
511	siCTRL	1094776	15.5915
512	siCTRL	585972	113.253
513	siCTRL	1.04624e+06	24.2735
514	siCTRL	1060616	26.5629
515	siCTRL	788852	103.66
516	siCTRL	709123	68.429
517	siCTRL	992660	54.0888
518	siCTRL	718050	117.09
519	siCTRL	1052878	29.7186
520	siCTRL	808390	82.964
521	siCTRL	498178	129.333
522	siCTRL	710810	80.8693
523	siCTRL	1.00621e+06	128.526
524	siCTRL	924091	124.885
525	siCTRL	762237	68.7037
526	siCTRL	793646	33.1774
527	siCTRL	442837	38.9933
528	siCTRL	299729	37.9441
529	siCTRL	907336	12.0396
530	siCTRL	486410	94.6193
531	siCTRL	612652	93.1905
532	siCTRL	517099	102.82
533	siCTRL	530472	87.4407
534	siCTRL	552204	96.7211
535	siCTRL	267693	97.0649
536	siCTRL	262289	106.788
537	siCTRL	559538	98.8267
538	siCTRL	706829	130.476
539	siCTRL	567679	132.338
540	siCTRL	559739	106.628
541	siCTRL	753591	124.051
542	siCTRL	572830	94.6577
543	siCTRL	622571	91.4558
544	siCTRL	547162	132.949
545	siCTRL	581903	115.884
546	siCTRL	529882	120.076
547	siCTRL	597139	94.6976
548	siCTRL	551600	156.258
549	siCTRL	552409	114.139
550	siCTRL	1006625	13.6377
551	siCTRL	538171	144.388
552	siCTRL	573553	105.3
553	siCTRL	996057	12.7826
554	siCTRL	356119	74.0523
555	siCTRL	932705	21.0561
556	siCTRL	828551	55.0089
557	siCTRL	628388	94.9122
558	siCTRL	830589	51.5826
559	siCTRL	1155296	169.423
560	siCTRL	673111	84.7165
561	siCTRL	964479	30.4538
562	siCTRL	801316	92.8241
563	siCTRL	414011	144.722
564	siCTRL	609344	97.9639
565	siCTRL	597100	87.8745
566	siCTRL	912064	106.815
567	siCTRL	954385	46.7234
568	siCTRL	1095483	26.4158
569	siCTRL	574195	141.828
570	siCTRL	577395	146.945
571	siCTRL	1196779	24.9952
572	siCTRL	503341	148.821
573	siCTRL	476457	139.189
574	siCTRL	500412	46.2075
575	siCTRL	501883	19.3674
576	siCTRL	508085	46.4964
577	siCTRL	495051	107.015
578	siCTRL	538099	118.78
579	siCTRL	519610	20.2973
580	siCTRL	1082278	124.243
581	siCTRL	487984	142.1
582	siCTRL	462751	134.849
583	siCTRL	578769	136.969
584	siCTRL	700855	74.2479
585	siCTRL	1214954	103.128
586	siCTRL	769607	71.7364
587	siCTRL	551205	82.8239
588	siCTRL	657813	93.4412
589	siCTRL	676221	66.6606
590	siCTRL	648122	79.6295
591	siCTRL	858090	41.5229
592	siCTRL	571015	132.899
593	siCTRL	597751	97.0462
594	siCTRL	551814	160.334
595	siCTRL	511674	140.71
596	siCTRL	557916	147.983
597	siCTRL	527231	142.124
598	siCTRL	613676	131.553
599	siCTRL	1279039	81.1499
600	siCTRL	525562	117.432
601	siCTRL	481789	179.548
602	siCTRL	1133618	97.4777
603	siCTRL	507422	78.3392
604	siCTRL	442078	153.932
605	siCTRL	588443	127.287
606	siCTRL	1.21427e+06	92.8272
607	siCTRL	860730	24.6426
608	siCTRL	678737	64.6298
609	siCTRL	777867	31.2509
610	siCTRL	450116	86.8059
611	siCTRL	939512	28.6856
612	siCTRL	406383	57.306
613	siCTRL	1240925	101.127
614	siCTRL	683192	35.1796
615	siCTRL	1.04605e+06	105.688
616	siCTRL	607871	90.9394
617	siCTRL	623587	37.5903
618	siCTRL	530944	155.002
619	siCTRL	747823	84.2647
620	siCTRL	748923	53.5739
621	siCTRL	693743	71.48
622	siCTRL	569658	134.733
623	siCTRL	574164	128.252
624	siCTRL	445757	132.133
625	siCTRL	658705	80.5134
626	siCTRL	472699	135.741
627	siCTRL	1.73556e+06	33.1606
628	siCTRL	572893	117.305
629	siCTRL	637085	86.429
630	siCTRL	541909	110.673
631	siCTRL	438857	21.3248
632	siCTRL	543514	123.582
633	siCTRL	474692	19.915
634	siCTRL	1129722	120.418
635	siCTRL	1127871	110.976
636	siCTRL	1194234	14.7844
637	siCTRL	555181	94.2109
638	siCTRL	1086889	78.9961
639	siCTRL	524688	125.383
640	siCTRL	999434	28.3739
641	siCTRL	1174878	10.2447
642	siCTRL	935215	11.64
643	siCTRL	1149894	10.7765
644	siCTRL	246076	109.158
645	siCTRL	300471	113.334
646	siCTRL	858581	82.4199
647	siCTRL	547017	122.395
648	siCTRL	446536	110.706
649	siCTRL	580415	151.198
650	siCTRL	591003	144.48
651	siCTRL	798020	83.8547
652	siCTRL	419709	106.172
653	siCTRL	455830	9.63969
654	siCTRL	438982	8.29232
655	siCTRL	509996	34.1304
656	siCTRL	895186	41.503
657	siCTRL	830583	67.3233
658	siCTRL	529968	33.7634
659	siCTRL	880315	66.5293
660	siCTRL	817141	60.3455
661	siCTRL	882502	52.1617
662	siCTRL	547748	117.801
663	siCTRL	1063766	12.0264
664	siCTRL	862981	62.8726
665	siCTRL	539975	112.316
666	siCTRL	554082	125.005
667	siCTRL	280298	118.857
668	siCTRL	533173	98.4851
669	siCTRL	815839	93.2436
670	siCTRL	268737	117.181
671	siCTRL	1120464	13.0688
672	siCTRL	628298	106.072
673	siCTRL	552321	103.076
674	siCTRL	1079581	18.6266
675	siCTRL	643627	128.734
676	siCTRL	1151739	13.9277
677	siCTRL	554097	30.5504
678	siCTRL	930863	71.6315
679	siCTRL	732510	118.709
680	siCTRL	687215	153.369
681	siCTRL	552763	87.5155
682	siCTRL	884009	61.7066
683	siCTRL	554527	94.8695
684	siCTRL	640663	123.505
685	siCTRL	1197275	8.08899
686	siCTRL	555009	28.4457
687	siCTRL	651121	129.746
688	siCTRL	832463	60.623
689	siCTRL	1118309	15.2129
690	siCTRL	875898	64.9135
691	siCTRL	550423	34.5383
692	siCTRL	1.00555e+06	58.4907
693	siCTRL	736314	85.603
694	siCTRL	585288	100.643
695	siCTRL	575981	127.235
696	siCTRL	658870	75.5585
697	siCTRL	593404	91.7885
698	siCTRL	554410	33.1037
699	siCTRL	565002	118.023
700	siCTRL	883457	63.3944
701	siCTRL	1030101	12.0365
702	siCTRL	592104	157.254
703	siCTRL	585043	139.711
704	siCTRL	940555	53.2974
705	siCTRL	553422	93.6373
706	siCTRL	930541	66.4537
707	siCTRL	1079697	12.0687
708	siCTRL	977207	12.4056
709	siCTRL	735181	96.3263
710	siCTRL	615755	127.627
711	siCTRL	547333	93.5962
712	siCTRL	547534	72.9484
713	siCTRL	634731	111.62
714	siCTRL	543274	77.7807
715	siCTRL	1002925	12.7292
716	siCTRL	622449	113.485
717	siCTRL	849359	58.5666
718	siCTRL	599198	147.085
719	siCTRL	1012354	141.694
720	siCTRL	552736	117.361
721	siCTRL	1013518	80.014
722	siCTRL	551123	135.473
723	siCTRL	961030	139.433
724	siCTRL	524066	161.243
725	siCTRL	497472	57.635
726	siCTRL	697323	108.742
727	siCTRL	669294	100.874
728	siCTRL	992556	18.7565
729	siCTRL	1094298	12.769
730	siCTRL	492443	53.0058
731	siCTRL	563255	86.126
732	siCTRL	1112307	83.6491
733	siCTRL	1022704	29.0636
734	siCTRL	547652	125.806
735	siCTRL	992869	11.8066
736	siCTRL	468928	21.9541
737	siCTRL	519897	59.0864
738	siCTRL	489639	19.2267
739	siCTRL	1107014	15.3676
740	siCTRL	698734	110.81
741	siCTRL	1043141	10.9448
742	siCTRL	533490	59.6531
743	siCTRL	956350	23.0446
744	siCTRL	639109	154.573
745	siCTRL	973359	47.0417
746	siCTRL	547346	42.8118
747	siCTRL	542515	56.5273
748	siCTRL	1051978	14.2293
749	siCTRL	890091	16.7712
750	siCTRL	668181	131.536
751	siCTRL	510947	71.8787
752	siCTRL	613216	21.6762
753	siCTRL	632718	120.222
754	siCTRL	1081941	12.8706
755	siCTRL	834907	41.6113
756	siCTRL	564013	129.586
757	siCTRL	421286	49.7601
758	siCTRL	914653	20.3125
759	siCTRL	902432	10.8685
760	siCTRL	450471	181.8
761	siCTRL	433414	137.709
762	siCTRL	860561	62.8745
763	siCTRL	679569	76.5285
764	siCTRL	501304	120.396
765	siCTRL	505017	124.704
766	siCTRL	966803	13.4859
767	siCTRL	792817	80.9764
768	siCTRL	830172	61.7274
769	siCTRL	608273	93.8708
770	siCTRL	543341	134.394
771	siCTRL	544847	132.876
772	siCTRL	519440	91.0217
773	siCTRL	505144	124.181
774	siCTRL	540773	117.874
775	siCTRL	539703	197.256
776	siCTRL	470842	112.113
777	siCTRL	668779	96.8197
778	siCTRL	1023206	15.8837
779	siCTRL	517048	184.416
780	siCTRL	456913	83.6936
781	siCTRL	632420	91.8309
782	siCTRL	524944	125.376
783	siCTRL	411420	96.1089
784	siCTRL	454595	51.5694
785	siCTRL	507856	140.396
786	siCTRL	808654	74.6284
787	siCTRL	472660	95.102
788	siCTRL	526217	103.254
789	siCTRL	431881	35.9848
790	siCTRL	706270	101.864
791	siCTRL	458265	37.1153
792	siCTRL	710989	97.8281
793	siCTRL	660226	109.456
794	siCTRL	508100	135.127
795	siCTRL	449479	180.524
796	siCTRL	500360	28.4531
797	siCTRL	514270	37.9641
798	siCTRL	518838	90.6955
799	siCTRL	484333	182.62
800	siCTRL	1119433	12.0226
801	siCTRL	738661	101.817
802	siCTRL	686006	102.687
803	siCTRL	499814	184.279
804	siCTRL	530731	35.1315
805	siCTRL	519221	42.8195
806	siCTRL	772360	111.116
807	siCTRL	1163057	10.2268
808	siCTRL	923582	90.2594
809	siCTRL	595472	155.9
810	siCTRL	596121	134.291
811	siCTRL	826691	36.1838
812	siCTRL	605005	161.61
813	siCTRL	555207	84.7775
814	siCTRL	600726	98.3043
815	siCTRL	553689	106.477
816	siCTRL	852346	69.4246
817	siCTRL	571873	173.785
818	siCTRL	578375	49.5194
819	siCTRL	267296	49.7205
820	siCTRL	783864	89.9502
821	siCTRL	426660	106.385
822	siCTRL	669827	161.15
823	siCTRL	558803	146.35
824	siCTRL	798923	87.0738
825	siCTRL	410996	105.047
826	siCTRL	1067949	17.626
827	siCTRL	1089479	15.332
828	siCTRL	798074	78.9519
829	siCTRL	675128	49.6896
830	siCTRL	683315	68.4469
831	siCTRL	1.03631e+06	14.4629
832	siCTRL	639180	112.935
833	siCTRL	832642	25.7098
834	siCTRL	865179	42.2461
835	siCTRL	598540	80.5735
836	siCTRL	819097	23.7854
837	siCTRL	573036	103.746
838	siCTRL	371027	80.1893
839	siCTRL	499091	133.686
840	siCTRL	1059340	18.4903
841	siCTRL	400687	128.243
842	siCTRL	1.02699e+06	12.9136
843	siCTRL	1145008	12.8396
844	siCTRL	699796	69.599
845	siCTRL	956340	38.3984
846	siCTRL	706865	75.6567
847	siCTRL	513693	146.508
848	siCTRL	772100	76.5488
849	siCTRL	432718	128.399
850	siCTRL	442889	161.874
851	siCTRL	626047	80.2953
852	siCTRL	445808	79.5008
853	siCTRL	522138	257.464
854	siCTRL	465536	70.1076
855	siCTRL	517591	127.331
856	siCTRL	804428	57.9259
857	siCTRL	807263	46.8618
858	siCTRL	528423	139.77
859	siCTRL	533248	66.1252
860	siCTRL	517752	60.7349
861	siCTRL	521434	129.973
862	siCTRL	1118327	24.2323
863	siCTRL	524447	77.3202
864	siCTRL	522081	126.229
865	siCTRL	536346	91.0654
866	siCTRL	528120	19.487
867	siCTRL	527077	88.8504
868	siCTRL	534262	19.0442
869	siCTRL	542340	90.8608
870	siCTRL	1.03732e+06	29.7981
871	siCTRL	1016392	27.4716
872	siCTRL	514837	156.114
873	siCTRL	668490	106.071
874	siCTRL	1059233	15.4952
875	siCTRL	524099	164.361
876	siCTRL	492686	114.721
877	siCTRL	493313	120.953
878	siCTRL	651084	94.5283
879	siCTRL	493341	202.322
880	siCTRL	502499	184.21
881	siCTRL	834338	14.1949
882	siCTRL	500024	162.052
883	siCTRL	902622	59.955
884	siCTRL	475421	22.8895
885	siCTRL	516048	208.332
886	siCTRL	444553	187.975
887	siCTRL	960675	51.0881
888	siCTRL	474134	23.1726
889	siCTRL	876020	62.409
890	siCTRL	491995	103.025
891	siCTRL	440929	198.412
892	siCTRL	1.04039e+06	37.399
893	siCTRL	996002	12.9291
894	siCTRL	522260	86.3965
895	siCTRL	510953	103.183
896	siCTRL	1044470	16.1057
897	siCTRL	1025624	14.0528
898	siCTRL	530640	86.9118
899	siCTRL	1136417	14.9155
900	siCTRL	547056	116.811
901	siCTRL	809797	64.9699
902	siCTRL	519735	175.611
903	siCTRL	928975	15.0174
904	siCTRL	634352	120.584
905	siCTRL	1084153	14.9603
906	siCTRL	429341	39.5808
907	siCTRL	804228	62.8653
908	siCTRL	454781	32.7547
909	siCTRL	658119	102.157
910	siCTRL	1047721	13.4778
911	siCTRL	808966	104.556
912	siCTRL	915123	64.0554
913	siCTRL	758137	82.466
914	siCTRL	1012675	13.4002
915	siCTRL	1126992	15.2502
916	siCTRL	845359	58.5366
917	siCTRL	1074464	131.259
918	siCTRL	681108	89.8292
919	siCTRL	587996	85.6594
920	siCTRL	1044418	200.499
921	siCTRL	1104192	14.1116
922	siCTRL	619806	79.1257
923	siCTRL	867703	40.3295
924	siCTRL	752261	82.2074
925	siCTRL	795426	74.1732
926	siCTRL	563414	96.77
927	siCTRL	648418	64.4323
928	siCTRL	1020136	194.47
929	siCTRL	624104	103.302
930	siCTRL	593920	88.7002
931	siCTRL	610311	81.0145
932	siCTRL	628070	80.0908
933	siCTRL	625793	83.11
934	siCTRL	793847	72.3505
935	siCTRL	963396	27.5744
936	siCTRL	501759	202.059
937	siCTRL	647020	91.2054
938	siCTRL	892132	12.6204
939	siCTRL	857032	56.686
940	siCTRL	519082	198.983
941	siCTRL	1010930	12.4649
942	siCTRL	660088	114.101
943	siCTRL	1051027	15.2374
944	siCTRL	581156	164.44
945	siCTRL	692910	108.143
946	siCTRL	653491	112.223
947	siCTRL	936472	13.4936
948	siCTRL	397668	73.1456
949	siCTRL	1.01299e+06	13.6241
950	siCTRL	753426	81.4702
951	siCTRL	483061	118.609
952	siCTRL	718631	76.2673
953	siCTRL	630029	32.2573
954	siCTRL	983337	22.4513
955	siCTRL	404132	111.136
956	siCTRL	401793	89.6965
957	siCTRL	458503	18.7535
958	siCTRL	508382	107.791
959	siCTRL	499587	133.463
960	siCTRL	461109	17.8513
961	siCTRL	397519	88.4532
962	siCTRL	903682	29.4805
963	siCTRL	619096	36.7116
964	siCTRL	1051995	10.6781
965	siCTRL	620405	89.7099
966	siCTRL	499162	114.435
967	siCTRL	1059449	14.4491
968	siCTRL	510941	129.953
969	siCTRL	519719	136.947
970	siCTRL	476581	68.7563
971	siCTRL	505498	76.3738
972	siCTRL	501766	122.37
973	siCTRL	469633	65.6823
974	siCTRL	506833	70.5954
975	siCTRL	613081	85.9468
976	siCTRL	636783	84.9653
977	siCTRL	622546	112.706
978	siCTRL	530075	130.677
979	siCTRL	514500	74.563
980	siCTRL	966253	18.7571
981	siCTRL	514114	136.581
982	siCTRL	499272	157.118
983	siCTRL	522123	175.032
984	siCTRL	578057	85.7594
985	siCTRL	642291	87.7385
986	siCTRL	1075903	12.1689
987	siCTRL	998424	48.0991
988	siCTRL	512235	32.0902
989	siCTRL	630890	128.96
990	siCTRL	513733	148.166
991	siCTRL	547463	110.401
992	siCTRL	527369	147.987
993	siCTRL	542331	188.289
994	siCTRL	989320	55.1499
995	siCTRL	519759	31.1857
996	siCTRL	472517	133.749
997	siCTRL	1020805	14.6045
998	siCTRL	417867	44.5603
999	siCTRL	596903	105.703
1000	siCTRL	484270	113.014
1001	siCTRL	515479	119.4
1002	siCTRL	527403	63.1868
1003	siCTRL	526149	11.146
1004	siCTRL	543082	81.4238
1005	siCTRL	527537	10.3782
1006	siCTRL	531655	110.587
1007	siCTRL	522786	115.21
1008	siCTRL	545357	106.474
1009	siCTRL	493988	17.407
1010	siCTRL	563091	151.77
1011	siCTRL	593548	97.199
1012	siCTRL	522245	136.156
1013	siCTRL	288533	178.311
1014	siCTRL	556697	191.084
1015	siCTRL	1123566	13.4363
1016	siCTRL	492282	19.2834
1017	siCTRL	259798	182.32
1018	siCTRL	559015	134.657
1019	siCTRL	535477	170.254
1020	siCTRL	618029	101.361
1021	siCTRL	528540	163.903
1022	siCTRL	808696	58.6531
1023	siCTRL	597825	142.544
1024	siCTRL	635877	95.7636
1025	siCTRL	939041	44.4822
1026	siCTRL	598305	97.7516
1027	siCTRL	858815	44.5627
1028	siCTRL	1061416	14.3965
1029	siCTRL	802135	65.1198
1030	siCTRL	930756	47.2499
1031	siCTRL	627275	134.925
1032	siCTRL	583279	146.111
1033	siCTRL	277077	71.2488
1034	siCTRL	500024	117.715
1035	siCTRL	467616	126.415
1036	siCTRL	477880	137.867
1037	siCTRL	349872	70.9532
1038	siCTRL	578193	104.429
1039	siCTRL	581669	87.1612
1040	siCTRL	385871	102.998
1041	siCTRL	765721	90.5365
1042	siCTRL	755743	81.406
1043	siCTRL	919417	52.7915
1044	siCTRL	476240	117.514
1045	siCTRL	494990	113.313
1046	siCTRL	442558	159.866
1047	siCTRL	868933	13.0225
1048	siCTRL	380367	122.2
1049	siCTRL	1033586	177.02
1050	siCTRL	1116644	165.241
1051	siCTRL	996898	17.3568
1052	siCTRL	1181624	165.485
1053	siCTRL	1043024	16.7515
1054	siCTRL	961639	40.9971
1055	siCTRL	614444	136.032
1056	siCTRL	912164	45.5699
1057	siCTRL	702974	97.5123
1058	siCTRL	515462	122.5
1059	siCTRL	777015	80.6233
1060	siCTRL	504576	116.738
1061	siCTRL	779688	112.481
1062	siCTRL	492021	60.3573
1063	siCTRL	545137	119.624
1064	siCTRL	823838	70.0755
1065	siCTRL	548268	138.885
1066	siCTRL	387584	36.5855
1067	siCTRL	574560	133.974
1068	siCTRL	496524	142.797
1069	siCTRL	857119	123.603
1070	siCTRL	491986	142.752
1071	siCTRL	655633	119.177
1072	siCTRL	461554	129.619
1073	siCTRL	458745	117.194
1074	siCTRL	410390	121.29
1075	siCTRL	885128	12.6828
1076	siCTRL	385851	164.288
1077	siCTRL	414173	139.531
1078	siCTRL	541135	104.293
1079	siCTRL	774205	57.5949
1080	siCTRL	667754	52.2707
1081	siCTRL	579164	97.6342
1082	siCTRL	932955	11.8948
1083	siCTRL	763927	66.4418
1084	siCTRL	851739	62.2603
1085	siCTRL	957892	23.9064
1086	siCTRL	982848	15.031
1087	siCTRL	1002511	27.162
1088	siCTRL	791415	67.882
1089	siCTRL	781422	66.04
1090	siCTRL	686732	129.613
1091	siCTRL	525769	133.931
1092	siCTRL	530636	101.678
1093	siCTRL	717707	117.13
1094	siCTRL	1012237	29.1397
1095	siCTRL	482015	121.095
1096	siCTRL	505786	136.174
1097	siCTRL	956724	31.3974
1098	siCTRL	766460	84.561
1099	siCTRL	862082	39.1882
1100	siCTRL	1.01334e+06	18.323
1101	siCTRL	527062	31.0561
1102	siCTRL	511762	31.4789
1103	siCTRL	512165	142.262
1104	siCTRL	1050913	12.5398
1105	siCTRL	532060	145.94
1106	siCTRL	535737	49.4697
1107	siCTRL	1080556	14.7722
1108	siCTRL	1128738	9.22085
1109	siCTRL	536300	47.2627
1110	siCTRL	523711	33.1234
1111	siCTRL	1145475	14.5031
1112	siCTRL	527963	34.8031
1113	siCTRL	548410	96.691
1114	siCTRL	500557	113.011
1115	siCTRL	543527	136.135
1116	siCTRL	484483	135.023
1117	siCTRL	522857	124.769
1118	siCTRL	551562	111.672
1119	siCTRL	467055	135.624
1120	siCTRL	807636	59.2696
1121	siCTRL	524711	158.222
1122	siCTRL	491080	149.659
1123	siCTRL	577095	92.3653
1124	siCTRL	688586	88.2107
1125	siCTRL	501641	114.051
1126	siCTRL	667371	93.8277
1127	siCTRL	496941	100.849
1128	siCTRL	392469	57.0416
1129	siCTRL	926037	13.844
1130	siCTRL	527706	120.721
1131	siCTRL	1.03498e+06	10.9513
1132	siCTRL	1003706	16.3522
1133	siCTRL	537059	127.617
1134	siCTRL	500158	158.64
1135	siCTRL	519532	126.84
1136	siCTRL	1084142	15.4745
1137	siCTRL	1016885	39.5747
1138	siCTRL	1049604	13.846
1139	siCTRL	1118839	21.5824
1140	siCTRL	593659	96.346
1141	siCTRL	563116	92.3266
1142	siCTRL	721137	48.0448
1143	siCTRL	1092301	17.5626
1144	siCTRL	526061	152.885
1145	siCTRL	469986	61.303
1146	siCTRL	1043404	18.2497
1147	siCTRL	562952	149.052
1148	siCTRL	565026	126.201
1149	siCTRL	1.67047e+06	13.2889
1150	siCTRL	463477	58.7068
1151	siCTRL	1024603	191.096
1152	siCTRL	931232	12.8339
1153	siCTRL	801775	43.0318
1154	siCTRL	473135	99.069
1155	siCTRL	863418	9.3606
1156	siCTRL	481642	94.0573
1157	siCTRL	475423	101.727
1158	siCTRL	481296	98.3422
1159	siCTRL	812740	58.0431
1160	siCTRL	472051	152.77
1161	siCTRL	525521	117.085
1162	siCTRL	500209	75.6695
1163	siCTRL	249265	71.3102
1164	siCTRL	476825	221.996
1165	siCTRL	481314	214.792
1166	siCTRL	242055	74.2128
1167	siCTRL	516040	134.567
1168	siCTRL	1099223	7.21623
1169	siCTRL	513672	153.484
1170	siCTRL	524944	171.957
1171	siCTRL	529139	64.3637
1172	siCTRL	520317	156.61
1173	siCTRL	526987	66.4605
1174	siCTRL	549168	71.4737
1175	siCTRL	537683	136.765
1176	siCTRL	562141	133.178
1177	siCTRL	527444	65.9276
1178	siCTRL	521693	172.496
1179	siCTRL	1091054	11.8526
1180	siCTRL	546029	172.211
1181	siCTRL	815046	42.1549
1182	siCTRL	519166	96.414
1183	siCTRL	572891	117.062
1184	siCTRL	769524	72.6211
1185	siCTRL	725128	52.1362
1186	siCTRL	1874526	36.0578
1187	siCTRL	775649	60.001
1188	siCTRL	867024	45.4248
1189	siCTRL	695123	45.8382
1190	siCTRL	481287	105.493
1191	siCTRL	703417	96.8548
1192	siCTRL	598467	119.211
1193	siCTRL	1056205	16.6239
1194	siCTRL	529094	89.6099
1195	siCTRL	593585	74.8105
1196	siCTRL	456645	83.5302
1197	siCTRL	456407	145.215
1198	siCTRL	464019	105.273
1199	siCTRL	473993	94.4965
1200	siCTRL	736780	30.0093
1201	siCTRL	476820	150.856
1202	siCTRL	1022187	73.7333
1203	siCTRL	942976	12.4176
1204	siCTRL	516588	148.99
1205	siCTRL	502800	68.9487
1206	siCTRL	1009726	11.8449
1207	siCTRL	977702	16.9203
1208	siCTRL	1007610	40.2952
1209	siCTRL	950488	39.1453
1210	siCTRL	503456	149.109
1211	siCTRL	1453247	60.1665
1212	siCTRL	436975	81.2325
1213	siCTRL	498805	147.693
1214	siCTRL	495633	144.378
1215	siCTRL	416938	83.4753
1216	siCTRL	262005	134.66
1217	siCTRL	222179	132.164
1218	siCTRL	541843	46.4803
1219	siCTRL	532761	151.678
1220	siCTRL	1137598	10.149
1221	siCTRL	520269	42.2461
1222	siCTRL	529791	175.394
1223	siCTRL	523357	123.482
1224	siCTRL	536097	227.782
1225	siCTRL	529207	149.081
1226	siCTRL	1083898	7.98796
1227	siCTRL	1053922	24.4154
1228	siCTRL	513725	98.7692
1229	siCTRL	1089981	13.3
1230	siCTRL	1007487	24.551
1231	siCTRL	482735	24.7345
1232	siCTRL	555250	86.7137
1233	siCTRL	1102768	7.40299
1234	siCTRL	575969	130.403
1235	siCTRL	504738	14.9573
1236	siCTRL	505612	15.6917
1237	siCTRL	497130	82.8925
1238	siCTRL	500276	23.9274
1239	siCTRL	408491	147.744
1240	siCTRL	1059410	11.4191
1241	siCTRL	713501	91.9064
1242	siCTRL	534903	114.062
1243	siCTRL	682116	84.048
1244	siCTRL	554826	128.653
1245	siCTRL	741471	77.1979
1246	siCTRL	451332	138.319
1247	siCTRL	485329	124.592
1248	siCTRL	490710	108.24
1249	siCTRL	416697	139.984
1250	siCTRL	851397	34.2917
1251	siCTRL	536426	69.9008
1252	siCTRL	486212	12.816
1253	siCTRL	564242	149.596
1254	siCTRL	615291	124.134
1255	siCTRL	518452	117.57
1256	siCTRL	729056	62.9959
1257	siCTRL	952193	10.4107
1258	siCTRL	503796	100.911
1259	siCTRL	979365	10.6176
1260	siCTRL	854537	39.3063
1261	siCTRL	454026	21.8236
1262	siCTRL	1012474	11.8347
1263	siCTRL	448400	22.3296
1264	siCTRL	979837	13.1979
1265	siCTRL	1.00585e+06	11.7505
1266	siCTRL	1018873	8.93182
1267	siCTRL	899973	56.2718
1268	siCTRL	862297	70.5805
1269	siCTRL	483065	110.03
1270	siCTRL	664214	101.748
1271	siCTRL	509267	112.462
1272	siCTRL	660437	103.873
1273	siCTRL	497139	123.927
1274	siCTRL	1.02141e+06	58.4945
1275	siCTRL	985744	41.0127
1276	siCTRL	1028187	89.9791
1277	siCTRL	1417142	108.059
1278	siCTRL	495092	107.008
1279	siCTRL	1072569	11.8112
1280	siCTRL	1071005	11.8137
1281	siCTRL	976389	15.5516
1282	siCTRL	1273547	146.237
1283	siCTRL	1055300	11.7951
1284	siCTRL	1.04832e+06	101.668
1285	siCTRL	1020242	6.87581
1286	siCTRL	614792	107.268
1287	siCTRL	508661	106.814
1288	siCTRL	576566	114.496
1289	siCTRL	525178	74.779
1290	siCTRL	568185	111.8
1291	siCTRL	867953	12.6912
1292	siCTRL	556032	87.7295
1293	siCTRL	937790	56.2636
1294	siCTRL	450202	193.003
1295	siCTRL	1075094	51.4042
1296	siCTRL	476703	166.258
1297	siCTRL	528904	119.984
1298	siCTRL	545594	133.922
1299	siCTRL	568746	117.48
1300	siCTRL	734059	88.2753
1301	siCTRL	553744	75.39
1302	siCTRL	933052	58.8227
1303	siCTRL	497773	100.464
1304	siCTRL	452275	161.502
1305	siCTRL	546441	131.664
1306	siCTRL	733942	81.6457
1307	siCTRL	479589	123.504
1308	siCTRL	406028	111.814
1309	siCTRL	500563	23.3545
1310	siCTRL	505210	11.1749
1311	siCTRL	484513	10.9258
1312	siCTRL	1076219	70.3385
1313	siCTRL	1084769	14.1555
1314	siCTRL	525844	92.1995
1315	siCTRL	623532	80.1618
1316	siCTRL	1778240	12.2361
1317	siCTRL	538077	110.98
1318	siCTRL	687191	69.452
1319	siCTRL	900859	46.1394
1320	siCTRL	703349	103.294
1321	siCTRL	1085080	13.6359
1322	siCTRL	773916	62.1181
1323	siCTRL	1826848	86.2088
1324	siCTRL	546540	132.692
1325	siCTRL	609938	127.712
1326	siCTRL	675298	128.032
1327	siCTRL	1896791	12.2911
1328	siCTRL	575462	153.437
1329	siCTRL	1113185	14.458
1330	siCTRL	577777	161.389
1331	siCTRL	635405	129.703
1332	siCTRL	516604	43.7006
1333	siCTRL	569264	147.866
1334	siCTRL	529747	38.3489
1335	siCTRL	566646	151.301
1336	siCTRL	560145	151.013
1337	siCTRL	512243	115.043
1338	siCTRL	843623	11.5801
1339	siCTRL	1084074	30.1199
1340	siCTRL	705938	60.1396
1341	siCTRL	613568	122.282
1342	siCTRL	696515	11.3516
1343	siCTRL	740163	10.0844
1344	siCTRL	729635	112.805
1345	siCTRL	681314	61.4905
1346	siCTRL	648498	102.997
1347	siCTRL	596965	118.104
1348	siCTRL	1106199	11.8445
1349	siCTRL	703550	92.7581
1350	siCTRL	579685	85.5255
1351	siCTRL	669216	113.134
1352	siCTRL	748452	86.7164
1353	siCTRL	799861	11.2933
1354	siCTRL	1242778	58.5858
1355	siCTRL	1281853	60.7156
1356	siCTRL	663458	108.728
1357	siCTRL	923859	10.9671
1358	siCTRL	709688	94.1971
1359	siCTRL	843729	67.8308
1360	siCTRL	460666	18.7752
1361	siCTRL	382531	125.665
1362	siCTRL	450603	124.464
1363	siCTRL	266955	18.8752
1364	siCTRL	800260	67.7136
1365	siCTRL	614978	120.432
1366	siCTRL	816339	37.9327
1367	siCTRL	790359	46.7775
1368	siCTRL	853412	41.3036
1369	siCTRL	453621	152.877
1370	siCTRL	693211	85.3829
1371	siCTRL	537195	139.292
1372	siCTRL	585277	90.5273
1373	siCTRL	1061869	12.7927
1374	siCTRL	606729	119.88
1375	siCTRL	939875	49.8023
1376	siCTRL	554384	137.422
1377	siCTRL	760535	95.2698
1378	siCTRL	989947	7.68711
1379	siCTRL	546600	121.12
1380	siCTRL	815903	60.8588
1381	siCTRL	1083993	26.69
1382	siCTRL	1137380	9.88715
1383	siCTRL	673392	110.247
1384	siCTRL	581409	136.109
1385	siCTRL	555405	120.756
1386	siCTRL	502221	113.703
1387	siCTRL	562298	169.98
1388	siCTRL	515397	174.103
1389	siCTRL	663881	155.914
1390	siCTRL	1100829	29.8767
1391	siCTRL	529204	135.46
1392	siCTRL	747389	104.558
1393	siCTRL	615004	128.686
1394	siCTRL	1.93476e+06	57.0467
1395	siCTRL	767675	58.7836
1396	siCTRL	1201380	8.89944
1397	siCTRL	677295	78.9755
1398	siCTRL	1348576	108.945
1399	siCTRL	982116	68.2902
1400	siCTRL	782293	76.618
1401	siCTRL	875257	64.6312
1402	siCTRL	972345	89.2073
1403	siCTRL	632039	81.6045
1404	siCTRL	875899	104.89
1405	siCTRL	576197	164.801
1406	siCTRL	559933	118.776
1407	siCTRL	2008343	44.3146
1408	siCTRL	623575	14.8603
1409	siCTRL	559229	159.919
1410	siCTRL	575703	168.716
1411	siCTRL	654429	42.0751
1412	siCTRL	767969	107.711
1413	siCTRL	929799	69.681
1414	siCTRL	960038	65.1337
1415	siCTRL	913101	57.4578
1416	siCTRL	767221	92.8031
1417	siCTRL	705742	52.8977
1418	siCTRL	1135092	11.4086
1419	siCTRL	569186	43.7126
1420	siCTRL	897834	156.081
1421	siCTRL	592325	114.361
1422	siCTRL	745545	103.224
1423	siCTRL	766326	47.2375
1424	siCTRL	1312601	113.719
1425	siCTRL	834807	76.1361
1426	siCTRL	684230	128.349
1427	siCTRL	528895	92.078
1428	siCTRL	752116	69.1852
1429	siCTRL	857535	66.3808
1430	siCTRL	722702	79.6433
1431	siCTRL	967124	58.6196
1432	siCTRL	713287	82.5103
1433	siCTRL	809010	58.827
1434	siCTRL	699237	88.0086
1435	siCTRL	707618	111.548
1436	siCTRL	529351	67.6891
1437	siCTRL	1103850	26.554
1438	siCTRL	598001	99.3608
1439	siCTRL	529814	60.2751
1440	siCTRL	659412	104.047
1441	siCTRL	553793	159.473
1442	siCTRL	789474	82.2753
1443	siCTRL	637048	90.4483
1444	siCTRL	471600	101.196
1445	siCTRL	478339	182.182
1446	siCTRL	438027	78.9394
1447	siCTRL	430552	150.979
1448	siCTRL	496023	151.501
1449	siCTRL	995582	16.8649
1450	siCTRL	536079	110.979
1451	siCTRL	910123	19.8699
1452	siCTRL	444797	108.322
1453	siCTRL	3242687	22.1664
1454	siCTRL	512987	130.253
1455	siCTRL	538710	145.658
1456	siCTRL	577185	122.893
1457	siCTRL	573647	138.561
1458	siCTRL	519027	92.051
1459	siCTRL	837049	58.2503
1460	siCTRL	730285	83.8607
1461	siCTRL	557508	183.685
1462	siCTRL	688532	88.7422
1463	siCTRL	531007	92.8342
1464	siCTRL	687370	102.407
1465	siCTRL	1155874	13.1944
1466	siCTRL	557741	136.518
1467	siCTRL	547899	103.863
1468	siCTRL	667946	115.559
1469	siCTRL	834854	76.216
1470	siCTRL	468372	110.574
1472	siCTRL	597863	123.144
1473	siCTRL	542418	159.814
1474	siCTRL	544549	82.2472
1475	siCTRL	574633	160.211
1476	siCTRL	493753	101.855
1477	siCTRL	882964	60.6402
1478	siCTRL	772073	74.1934
1479	siCTRL	617208	95.3722
1480	siCTRL	1088837	12.4744
1481	siCTRL	629850	116.943
1482	siCTRL	840782	56.7298
1483	siCTRL	450178	158.632
1484	siCTRL	761544	63.641
1485	siCTRL	621935	52.4338
1486	siCTRL	1048853	13.3172
1487	siCTRL	603597	54.9131
1488	siCTRL	308953	48.5556
1489	siCTRL	460457	124.321
1490	siCTRL	643485	83.1608
1491	siCTRL	624685	103.066
1492	siCTRL	595360	88.7177
1493	siCTRL	837418	83.9876
1494	siCTRL	513070	102.095
1495	siCTRL	494765	75.7518
1496	siCTRL	573247	117.348
1497	siCTRL	522975	72.2769
1498	siCTRL	532458	26.6074
1499	siCTRL	822219	89.6486
1500	siCTRL	531804	30.5358
1501	siCTRL	877993	70.8586
1502	siCTRL	838135	88.9436
1503	siCTRL	606592	72.5283
1504	siCTRL	440757	130.564
1505	siCTRL	557448	108.237
1506	siCTRL	551874	178.547
1507	siCTRL	731106	100.043
1508	siCTRL	788458	73.1642
1509	siCTRL	650308	129.233
1510	siCTRL	611729	131.781
1511	siCTRL	554121	35.1107
1512	siCTRL	478639	104.662
1513	siCTRL	527326	32.329
1514	siCTRL	876678	70.3311
1515	siCTRL	708540	32.5977
1516	siCTRL	573571	142.69
1517	siCTRL	567605	100.086
1518	siCTRL	522743	146.139
1519	siCTRL	598341	128.317
1520	siCTRL	595351	131.528
1521	siCTRL	587013	135.798
1522	siCTRL	639878	109.387
1523	siCTRL	691705	35.4604
1524	siCTRL	518598	151.166
1525	siCTRL	530011	102.338
1526	siCTRL	539056	119.015
1527	siCTRL	458820	125.711
1528	siCTRL	961935	37.2238
1529	siCTRL	830070	68.8276
1530	siCTRL	408591	51.8177
1531	siCTRL	529347	113.338
1532	siCTRL	939638	37.6639
1533	siCTRL	636403	78.3633
1534	siCTRL	1.90882e+06	67.7771
1535	siCTRL	2430559	24.7862
1536	siCTRL	615921	129.794
1537	siCTRL	722043	79.7065
1538	siCTRL	726436	74.3189
1539	siCTRL	455809	56.2701
1540	siCTRL	743236	71.1568
1541	siCTRL	514889	17.7032
1542	siCTRL	622177	93.4651
1543	siCTRL	1.68777e+06	51.3801
1544	siCTRL	526904	84.2635
1545	siCTRL	507779	14.2452
1546	siCTRL	645840	98.17
1547	siCTRL	470816	56.3443
1548	siCTRL	1496272	74.3092
1549	siCTRL	532779	91.6935
1551	siCTRL	932541	62.4991
1552	siCTRL	399804	55.115
1553	siCTRL	1.03195e+06	75.9279
1554	siCTRL	630413	121.572
1555	siCTRL	1050420	76.1443
1556	siCTRL	1052070	32.8775
1557	siCTRL	631510	130.317
1558	siCTRL	583630	115.294
1559	siCTRL	1007882	31.7599
1560	siCTRL	1169730	21.8472
1561	siCTRL	1138786	11.699
1562	siCTRL	1117240	12.4141
1563	siCTRL	601509	114.605
1564	siCTRL	1202938	13.2623
1565	siCTRL	1.0406e+06	146.777
1566	siCTRL	567435	156.505
1567	siCTRL	1033522	38.5555
1568	siCTRL	642124	107.247
1569	siCTRL	1075544	13.9563
1570	siCTRL	540735	51.78
1571	siCTRL	568217	137.923
1572	siCTRL	519834	44.4609
1573	siCTRL	638770	107.21
1574	siCTRL	534075	66.1252
1575	siCTRL	907115	51.2626
1576	siCTRL	534786	58.5689
1577	siCTRL	527607	64.2113
1578	siCTRL	780164	76.5823
1579	siCTRL	524716	62.1973
1580	siCTRL	1116604	10.8451
1581	siCTRL	990884	36.4992
1582	siCTRL	669543	100.882
1583	siCTRL	1104352	10.5795
1584	siCTRL	793978	47.6765
1585	siCTRL	688844	86.2927
1586	siCTRL	887854	56.05
1587	siCTRL	531430	165.047
1588	siCTRL	499030	88.3081
1589	siCTRL	517002	99.4922
1590	siCTRL	717657	94.8608
1591	siCTRL	631418	130.544
1592	siCTRL	505392	69.3581
1593	siCTRL	796979	63.2686
1594	siCTRL	465650	115.823
1595	siCTRL	467063	128.913
1596	siCTRL	1064806	14.3617
1597	siCTRL	1057008	25.5016
1598	siCTRL	663028	118.707
1599	siCTRL	977172	42.9037
1600	siCTRL	516985	147.284
1601	siCTRL	1063257	29.9982
1602	siCTRL	950627	46.8476
1603	siCTRL	736174	101.248
1604	siCTRL	515371	151.654
1605	siCTRL	528291	151.358
1606	siCTRL	538166	157.093
1607	siCTRL	726681	100.779
1608	siCTRL	1058493	32.7569
1609	siCTRL	516398	178.06
1610	siCTRL	586470	101.603
1611	siCTRL	543672	152.786
1612	siCTRL	555581	153.885
1613	siCTRL	669575	85.9371
1614	siCTRL	751950	104.163
1615	siCTRL	520673	157.151
1616	siCTRL	454644	41.6894
1617	siCTRL	524449	136.151
1618	siCTRL	480413	43.9347
1619	siCTRL	531911	154.491
1620	siCTRL	511580	153.041
1621	siCTRL	547295	150.667
1622	siCTRL	584089	103.695
1623	siCTRL	538424	94.7345
1624	siCTRL	492978	80.5524
1625	siCTRL	425607	144.09
1626	siCTRL	411517	141.643
1627	siCTRL	496116	128.154
1628	siCTRL	360220	135.797
1629	siCTRL	474741	155.643
1630	siCTRL	984616	13.6593
1631	siCTRL	504067	116.851
1632	siCTRL	431394	118.337
1633	siCTRL	536435	108.812
1634	siCTRL	508068	119.341
1635	siCTRL	489300	169.316
1636	siCTRL	1.04425e+06	12.0051
1637	siCTRL	544416	87.4667
1638	siCTRL	504983	134.035
1639	siCTRL	467123	140.641
1640	siCTRL	511165	109.748
1641	siCTRL	1083517	15.9466
1642	siCTRL	496407	110.857
1643	siCTRL	638872	124.393
1644	siCTRL	463604	26.3608
1645	siCTRL	525566	98.3174
1646	siCTRL	551459	176.608
1647	siCTRL	530177	26.6084
1648	siCTRL	544757	140.663
1649	siCTRL	517314	104.627
1650	siCTRL	504774	110.483
1651	siCTRL	1048608	14.905
1652	siCTRL	567133	171.144
1653	siCTRL	551789	105.133
1654	siCTRL	526738	114.828
1655	siCTRL	900325	38.5162
1656	siCTRL	850997	77.692
1657	siCTRL	890165	75.9131
1658	siCTRL	524205	92.4856
1659	siCTRL	521245	104.546
1660	siCTRL	581481	114.547
1661	siCTRL	610493	89.8835
1662	siCTRL	1129952	14.2437
1663	siCTRL	598376	119.746
1664	siCTRL	828953	58.6136
1665	siCTRL	574544	121.188
1666	siCTRL	594911	117.54
1667	siCTRL	628922	121.737
1668	siCTRL	578423	176.883
1669	siCTRL	584088	148.784
1670	siCTRL	573750	154.685
1671	siCTRL	535910	15.8986
1672	siCTRL	534866	114.157
1673	siCTRL	497870	117.92
1674	siCTRL	624465	137.551
1675	siCTRL	544787	124.703
1676	siCTRL	519905	134.245
1677	siCTRL	533077	135.757
1678	siCTRL	614209	175.159
1679	siCTRL	527442	117.23
1680	siCTRL	538640	50.0553
1681	siCTRL	597361	102.87
1682	siCTRL	544162	60.6329
1683	siCTRL	655288	113.632
1684	siCTRL	742277	66.9442
1685	siCTRL	565371	190.428
1686	siCTRL	538808	216.659
1687	siCTRL	874414	72.2696
1688	siCTRL	616549	108.497
1689	siCTRL	320674	115.293
1690	siCTRL	313736	112.567
1691	siCTRL	735115	86.7929
1692	siCTRL	613296	108.859
1693	siCTRL	540381	91.9749
1694	siCTRL	534432	156.924
1695	siCTRL	817479	76.117
1696	siCTRL	584276	79.533
1697	siCTRL	532383	110.26
1698	siCTRL	840737	74.2085
1699	siCTRL	585293	99.4684
1700	siCTRL	559885	95.6791
1701	siCTRL	539798	116.963
1702	siCTRL	1102229	11.9341
1703	siCTRL	501970	110.014
1704	siCTRL	462991	61.522
1705	siCTRL	1386606	14.9189
1706	siCTRL	506070	111.275
1707	siCTRL	548942	61.1121
1708	siCTRL	497533	105.082
1709	siCTRL	1101098	13.9641
1710	siCTRL	604259	53.4178
1711	siCTRL	598207	143.597
1712	siCTRL	535898	51.1337
1713	siCTRL	2144962	19.7121
1714	siCTRL	654710	115.459
1715	siCTRL	888582	65.5005
1716	siCTRL	859016	45.4894
1717	siCTRL	474871	83.5469
1718	siCTRL	2095864	16.6678
1719	siCTRL	733720	75.5333
1720	siCTRL	473499	81.6671
1721	siCTRL	427892	96.6837
1722	siCTRL	378844	87.6772
1723	siCTRL	415766	109.257
1724	siCTRL	481377	80.1988
1725	siCTRL	498540	82.21
1726	siCTRL	517186	162.877
1727	siCTRL	682576	146.238
1728	siCTRL	1.00277e+06	40.9625
1729	siCTRL	510133	49.4371
1730	siCTRL	552469	128.201
1731	siCTRL	1005841	77.0443
1732	siCTRL	876137	46.7819
1733	siCTRL	477724	24.4781
1734	siCTRL	501386	156.172
1735	siCTRL	458597	27.5537
1736	siCTRL	940722	138.744
1737	siCTRL	569058	92.4804
1738	siCTRL	449716	88.9413
1739	siCTRL	599994	78.0305
1740	siCTRL	775686	18.1962
1741	siCTRL	898466	65.7894
1742	siCTRL	532563	23.9805
1743	siCTRL	529191	21.2596
1744	siCTRL	322681	90.7618
1745	siCTRL	950115	56.5567
1746	siCTRL	1096658	16.1808
1747	siCTRL	286446	88.8886
1748	siCTRL	1098824	15.7312
1749	siCTRL	661099	48.8754
1750	siCTRL	578869	76.3956
1751	siCTRL	650302	135.576
1752	siCTRL	834418	54.32
1753	siCTRL	1034951	12.2242
1754	siCTRL	1074399	14.5266
1755	siCTRL	785175	62.5422
1756	siCTRL	572577	76.3325
1757	siCTRL	720046	83.1629
1758	siCTRL	620642	133.5
1759	siCTRL	523531	128.307
1760	siCTRL	596444	82.215
1761	siCTRL	738904	68.4545
1762	siCTRL	1084525	14.9128
1763	siCTRL	505075	91.2258
1764	siCTRL	512765	97.3314
1765	siCTRL	557753	150.548
1766	siCTRL	1066904	12.587
1767	siCTRL	486704	87.9014
1768	siCTRL	512502	121.215
1769	siCTRL	550513	110.267
1770	siCTRL	490688	108.617
1771	siCTRL	1062479	11.4093
1772	siCTRL	943573	40.8863
1773	siCTRL	1005234	13.3998
1774	siCTRL	579433	65.6283
1775	siCTRL	531306	105.49
1776	siCTRL	500504	123.036
1777	siCTRL	557220	85.9633
1778	siCTRL	997622	14.1113
1779	siCTRL	470701	112.497
1780	siCTRL	477839	103.907
1781	siCTRL	482471	75.8444
1782	siCTRL	489154	154.205
1783	siCTRL	546840	57.2778
1784	siCTRL	555144	87.6798
1785	siCTRL	402887	27.3836
1786	siCTRL	404116	121.155
1787	siCTRL	652848	78.2644
1788	siCTRL	415869	177.56
1789	siCTRL	415942	26.0585
1790	siCTRL	472935	117.059
1791	siCTRL	395946	127.255
1792	siCTRL	1966500	17.6479
1793	siCTRL	424407	115.404
1794	siCTRL	488558	128.751
1795	siCTRL	570025	118.067
1796	siCTRL	445732	260.052
1797	siCTRL	875807	11.8963
1798	siCTRL	621432	102.031
1799	siCTRL	496125	92.3179
1800	siCTRL	447708	172.441
1801	siCTRL	494206	111.578
1802	siCTRL	442285	114.251
1803	siCTRL	603902	145.931
1804	siCTRL	473123	43.624
1805	siCTRL	468529	118.941
1806	siCTRL	563302	90.4609
1807	siCTRL	741531	74.2952
1808	siCTRL	537468	79.3982
1809	siCTRL	484586	48.6934
1810	siCTRL	657770	126.229
1811	siCTRL	756027	94.557
1812	siCTRL	675426	82.1602
1813	siCTRL	697447	60.1117
1814	siCTRL	860727	65.731
1815	siCTRL	503946	227.999
1816	siCTRL	564794	133.657
1817	siCTRL	603260	59.0362
1818	siCTRL	602112	150.153
1819	siCTRL	829009	51.7737
1820	siCTRL	503133	58.1005
1821	siCTRL	570052	76.6059
1822	siCTRL	541046	114.264
1823	siCTRL	469539	147.974
1824	siCTRL	549697	113.711
1826	siCTRL	623345	213.216
1827	siCTRL	408423	110.698
1828	siCTRL	672391	90.6614
1829	siCTRL	918350	40.8456
1830	siCTRL	359497	111.336
1831	siCTRL	776487	73.9765
1832	siCTRL	981547	26.4701
1833	siCTRL	453346	109.759
1834	siCTRL	946222	71.1129
1835	siCTRL	473854	129.674
1836	siCTRL	458489	110.452
1837	siCTRL	520249	103.503
1838	siCTRL	497411	80.6984
1839	siCTRL	744647	75.1657
1840	siCTRL	632732	115.046
1841	siCTRL	982604	56.2597
1842	siCTRL	499945	36.6963
1843	siCTRL	535258	82.3174
1844	siCTRL	637937	104.449
1845	siCTRL	608964	113.924
1846	siCTRL	533837	90.1353
1847	siCTRL	500888	31.4629
1848	siCTRL	1015545	40.6648
1849	siCTRL	875431	63.6989
1850	siCTRL	484563	59.1316
1851	siCTRL	538296	78.577
1852	siCTRL	1093726	14.7487
1853	siCTRL	889798	58.479
1854	siCTRL	496279	149.157
1855	siCTRL	893026	58.1819
1856	siCTRL	502568	167.288
1857	siCTRL	516037	78.0031
1858	siCTRL	501236	41.7615
1859	siCTRL	507574	119.35
1860	siCTRL	495829	128.003
1861	siCTRL	505343	43.2717
1862	siCTRL	512032	81.1663
1863	siCTRL	494413	99.9466
1864	siCTRL	442217	81.5433
1865	siCTRL	463476	91.6758
1866	siCTRL	531892	159.046
1867	siCTRL	770580	82.8544
1868	siCTRL	477653	99.3755
1869	siCTRL	896215	41.678
1870	siCTRL	467866	124.762
1871	siCTRL	572051	130.437
1872	siCTRL	475067	37.2231
1873	siCTRL	629741	108.8
1874	siCTRL	946488	46.2366
1875	siCTRL	475399	103.707
1876	siCTRL	496080	31.9494
1877	siCTRL	539656	163.521
1878	siCTRL	969697	61.7013
1879	siCTRL	501038	104.35
1880	siCTRL	510161	194.639
1881	siCTRL	564094	106.804
1882	siCTRL	536981	63.9795
1883	siCTRL	517113	205.248
1884	siCTRL	538066	62.5389
1885	siCTRL	572270	121.593
1886	siCTRL	532934	128.218
1887	siCTRL	594522	125.86
1888	siCTRL	541319	142.573
1889	siCTRL	541293	134.19
1890	siCTRL	531186	193.983
1891	siCTRL	519475	38.7892
1892	siCTRL	540580	40.4848
1893	siCTRL	564339	143.689
1894	siCTRL	683702	92.8498
1895	siCTRL	631620	118.196
1896	siCTRL	989136	21.8345
1897	siCTRL	575537	164.081
1898	siCTRL	617907	128.329
1899	siCTRL	609146	131.736
1900	siCTRL	956175	14.7026
1901	siCTRL	587233	148.47
1902	siCTRL	734560	83.7864
1903	siCTRL	845546	12.1535
1904	siCTRL	529688	34.4601
1905	siCTRL	514325	33.5723
1906	siCTRL	530480	160.496
1907	siCTRL	902906	14.4908
1908	siCTRL	497651	164.571
1909	siCTRL	535162	115.114
1910	siCTRL	530267	156.508
1911	siCTRL	514954	43.1463
1912	siCTRL	648357	88.9613
1913	siCTRL	448911	79.5417
1914	siCTRL	769595	51.579
1915	siCTRL	512855	45.6895
1916	siCTRL	434670	72.2911
1917	siCTRL	498843	136.957
1918	siCTRL	506865	122.152
1919	siCTRL	606296	88.6502
1920	siCTRL	487187	127.355
1921	siCTRL	500027	115.778
1922	siCTRL	591020	67.9171
1923	siCTRL	424832	87.4637
1924	siCTRL	480337	100.648
1925	siCTRL	478105	88.9915
1926	siCTRL	405103	87.1974
1927	siCTRL	402718	87.515
1928	siCTRL	487774	138.562
1929	siCTRL	1.04073e+06	13.7142
1930	siCTRL	483422	102.941
1931	siCTRL	504558	127.018
1932	siCTRL	620694	78.4326
1933	siCTRL	448871	22.8046
1934	siCTRL	495474	96.4143
1935	siCTRL	795628	49.7105
1936	siCTRL	513466	148.905
1937	siCTRL	652339	89.2215
1938	siCTRL	768655	67.1148
1939	siCTRL	698331	47.506
1940	siCTRL	899515	31.8862
1941	siCTRL	612370	80.7658
1942	siCTRL	524943	125.068
1943	siCTRL	525802	65.2353
1944	siCTRL	408576	120.64
1945	siCTRL	480467	47.8734
1946	siCTRL	531187	81.4031
1947	siCTRL	530366	80.6455
1948	siCTRL	539783	156.59
1949	siCTRL	537381	143.932
1950	siCTRL	639187	94.387
1951	siCTRL	1019699	19.3821
1952	siCTRL	1012151	20.713
1953	siCTRL	950671	43.09
1954	siCTRL	989836	19.9853
1955	siCTRL	1.02769e+06	20.3791
1956	siCTRL	528358	113.131
1957	siCTRL	684257	111.705
1958	siCTRL	985316	17.6656
1959	siCTRL	930418	12.7438
1960	siCTRL	911324	175.909
1961	siCTRL	402104	15.6142
1962	siCTRL	643291	93.3622
1963	siCTRL	633006	103.471
1964	siCTRL	927354	17.0007
1965	siCTRL	452652	203
1966	siCTRL	420337	165.787
1967	siCTRL	454144	147.059
1968	siCTRL	507134	183.699
1969	siCTRL	423829	166.784
1970	siCTRL	502152	237.003
1971	siCTRL	506322	160.484
1972	siCTRL	497481	255.145
1973	siCTRL	416352	117.932
1974	siCTRL	493078	159.048
1975	siCTRL	500633	192.839
1976	siCTRL	525178	120.956
1977	siCTRL	1017303	15.4989
1978	siCTRL	531589	115.442
1979	siCTRL	398495	97.6681
1980	siCTRL	495157	229.188
1981	siCTRL	524012	118.562
1982	siCTRL	964887	22.4092
1983	siCTRL	499621	128.605
1984	siCTRL	476229	151.795
1985	siCTRL	1001974	12.2651
1986	siCTRL	505340	96.3091
1987	siCTRL	949495	15.15
1988	siCTRL	464837	151.345
1989	siCTRL	470937	83.4689
1990	siCTRL	453541	80.5869
1991	siCTRL	433118	54.07
1992	siCTRL	615888	72.9735
1993	siCTRL	588749	184.409
1994	siCTRL	516324	117.507
1995	siCTRL	721623	74.2283
1996	siCTRL	516745	124.818
1997	siCTRL	719898	70.2908
1998	siCTRL	524678	72.3571
1999	siCTRL	934736	44.7363
2000	siCTRL	528810	121.122
2001	siCTRL	703247	73.2437
[truncated: 6,263 more rows]

## Sheet: Supplementary Fig 4.f
MCM4-Halo chromatin bound in G1/S (mean intensity, A.U.)
siCTRL	siDCAF12
122.703	128.153
54.8704	41.882
134.797	186.115
77.5432	50.8764
67.4718	95.7289
78.5079	74.7584
69.4022	67.2859
115.175	163.061
105.479	79.0722
87.5627	142.335
40.3229	129.073
40.0914	194.61
120.268	26.9026
84.4283	252.41
44.3684	26.1289
53.1646	130.053
122.186	108.677
87.1646	201.806
84.5112	109.414
133.633	147.638
159.835	129.592
99.872	132.615
151.82	13.3948
89.2309	141.262
156.242	119.887
118.38	29.194
116.56	28.4828
130.934	134.059
28.3272	31.89
128.836	30.8196
141.975	48.4086
166.653	76.3265
160.624	40.0104
153.791	86.6118
135.403	159.272
166.273	157.553
139.676	111.75
80.3835	81.4366
188.403	48.4683
105.639	147.826
61.3009	88.1231
159.486	45.1295
150.703	58.2962
124.838	74.2005
144.647	78.9105
117.742	28.0703
109.225	100.888
131.537	59.8123
154.868	130.719
125.199	126.107
84.4847	97.7337
180.354	135.527
166.772	54.9546
69.5538	51.954
135.669	172.002
104.376	96.9197
133.328	9.49099
119.813	45.0758
116.175	159.794
76.4261	36.0213
147.793	36.6948
155.511	152.601
20.8034	36.0599
18.5327	38.7739
107.929	120.163
32.3161	127.964
161.909	69.7517
146.394	42.9647
33.2605	42.5097
175.89	17.7102
129.236	11.2832
143.497	124.941
92.2363	114.997
78.9577	28.601
48.4522	83.4637
79.4227	77.9925
89.4519	28.9964
56.4872	88.5519
56.7337	60.6053
127.265	106.546
20.0449	123.291
100.012	93.1397
125.198	123.675
123.171	161.492
164.447	156.023
183.058	32.7417
20.5469	195.547
176.121	132.163
119.721	46.0113
151.805	91.9118
202.295	135.588
146.278	121.999
136.292	23.7669
144.017	62.0644
130.087	72.6867
60.0234	114.984
110.523	11.3231
159.866	114.58
195.658	64.037
177.162	65.7145
167.168	33.7447
114.86	83.025
47.794	30.7354
45.2722	11.2526
44.6111	70.2115
81.068	194.36
131.117	11.2981
77.5342	131.672
114.002	59.8003
126.172	150.546
45.3919	182.638
143.338	123.555
128.48	75.4441
44.9795	101.941
122.448	94.773
126.725	11.5099
121.039	14.1456
15.9854	14.229
16.7667	67.5556
116.084	99.9364
116.53	92.0335
202.379	72.3925
86.4194	118.401
16.8821	107.221
88.3468	175.089
145.968	133.028
26.303	51.0167
36.515	97.4661
12.9035	123.914
51.6326	152.692
82.8973	178.637
106.609	148.224
59.8408	94.849
36.3472	154.093
105.321	134.471
77.3963	142.808
148.208	45.6459
60.4391	39.4707
149.085	66.0567
85.1925	85.7051
164.309	81.7592
106.267	49.6548
108.651	121.84
128.103	82.146
106.552	54.0501
110.025	113.512
226.954	73.5883
88.4695	85.0066
91.7106	127.487
92.2685	52.155
21.8991	59.8332
126.034	104.488
214.175	110.418
225.166	119.184
80.2945	59.2422
234.431	93.362
109.625	138.097
105.405	73.9931
109.419	31.021
152.094	274.711
134.693	196.241
111.869	82.0176
127.553	86.2715
39.9525	31.4044
91.3655	81.9436
89.9929	32.4869
88.783	33.6564
158.21	33.8982
23.9838	66.1867
26.9719	9.81029
82.8044	41.1696
103.615	114.982
84.0567	174.383
82.9897	138.846
76.7058	186.269
79.115	95.878
25.2513	109.431
173.803	19.7952
12.9511	142.94
18.3943	50.9454
171.307	20.6776
29.4088	118.91
10.2898	97.5751
103.196	124.765
103.47	92.4893
16.5532	120.181
141.769	132.133
127.575	132.659
135.213	103.607
124.172	97.5493
109.425	156.515
156.052	95.2785
171.087	59.0133
117.437	171.575
136.136	34.6447
85.1095	174.788
150.425	31.62
82.1753	178.222
60.861	130.045
114.232	120.028
51.7597	129.72
71.2665	107.447
139.523	128.569
106.408	92.0224
40.4299	146.454
59.471	205.818
126.814	103.622
60.4591	36.3557
142.116	34.4374
179.365	143.859
91.8722	13.0699
39.5768	23.9871
135.941	192.615
156.75	233.338
86.1399	80.8124
67.8191	75.9428
145.445	85.1793
112.097	70.4226
136.5	8.92971
116.869	93.9017
24.7227	146.969
21.6552	132.576
55.4321	127.924
90.0119	55.7728
137.443	121.918
46.0996	73.6345
106.04	138.631
114.711	44.9628
88.4751	74.4131
107.11	105.101
143.651	87.7221
180.95	183.779
112.402	127.302
84.7657	12.1438
127.302	169.066
143.259	29.3436
71.4323	67.1353
91.7897	12.164
86.8527	119.27
124.823	112.215
140.759	89.5857
116.079	67.3212
153.813	12.3337
157.445	77.2499
143.048	84.2308
94.2172	181.387
91.7867	13.9646
82.6409	72.4815
44.2539	56.4081
61.4941	181.93
39.5482	57.4709
104.214	45.057
103.011	30.8752
146.974	80.8562
98.4226	84.2236
147.014	22.0098
100.401	46.0906
91.0317	66.3854
149.38	70.7761
140.372	75.5628
166.366	76.9678
97.3638	65.5592
113.253	87.3352
129.333	105.395
38.9933	64.8367
37.9441	79.3173
94.6193	108.425
102.82	58.6612
87.4407	10.5747
96.7211	75.647
97.0649	161.595
106.788	77.4182
98.8267	11.0934
132.338	91.0523
106.628	150.116
94.6577	148.773
132.949	148.667
115.884	112.318
120.076	83.9285
94.6976	127.432
156.258	43.4112
114.139	82.3331
144.388	109.923
105.3	55.4513
74.0523	110.557
144.722	95.828
97.9639	96.8727
87.8745	119.179
141.828	65.4268
146.945	123.485
148.821	143.577
139.189	134.496
46.2075	122.918
19.3674	12.7436
46.4964	87.9504
107.015	9.9194
118.78	89.0686
20.2973	35.7273
142.1	80.9666
134.849	39.0947
136.969	30.6848
82.8239	168.792
132.899	79.6045
97.0462	150.553
160.334	138.851
140.71	97.8809
147.983	20.8306
142.124	185.028
117.432	125.281
179.548	88.3772
78.3392	22.0308
153.932	60.9182
127.287	47.8241
86.8059	113.409
57.306	178.219
90.9394	120.318
155.002	122.481
134.733	47.3437
128.252	26.58
132.133	134.655
135.741	124.097
117.305	83.3092
110.673	14.721
21.3248	27.0889
123.582	37.773
19.915	15.8565
94.2109	111.58
125.383	87.4491
109.158	226.117
113.334	79.4424
122.395	33.1124
110.706	53.7756
151.198	22.0732
144.48	94.5811
106.172	25.9747
9.63969	143.988
8.29232	23.6299
34.1304	78.876
33.7634	57.0529
117.801	11.4519
112.316	135.274
125.005	103.369
118.857	122.191
98.4851	11.6788
117.181	105.923
103.076	112.598
30.5504	112.504
87.5155	112.031
94.8695	30.303
28.4457	97.7372
34.5383	29.6409
100.643	103.102
127.235	100.195
91.7885	48.4873
33.1037	43.3685
118.023	110.748
157.254	150.939
139.711	103.129
93.6373	134.141
93.5962	81.4537
72.9484	124.803
77.7807	159.214
147.085	80.7317
117.361	88.099
135.473	89.1849
161.243	63.592
57.635	46.708
53.0058	48.0265
86.126	35.2176
125.806	80.4595
21.9541	82.2813
59.0864	75.1747
19.2267	94.854
59.6531	65.2525
42.8118	86.283
56.5273	88.1964
71.8787	99.6695
129.586	100.551
49.7601	18.402
181.8	25.5007
137.709	101.156
120.396	74.874
124.704	106.924
93.8708	27.3284
134.394	123.416
132.876	8.8119
91.0217	23.2064
124.181	9.78012
117.874	26.3273
197.256	120.876
112.113	27.5333
184.416	88.4674
83.6936	23.8131
125.376	87.8294
96.1089	16.9011
51.5694	95.2469
140.396	170.717
95.102	101.431
103.254	63.8121
35.9848	14.2567
37.1153	63.1556
135.127	108.884
180.524	55.1175
28.4531	81.8567
37.9641	69.4088
90.6955	70.7962
182.62	75.0387
184.279	60.313
35.1315	30.6354
42.8195	33.0811
155.9	100.728
134.291	71.091
161.61	43.0833
84.7775	13.4599
98.3043	95.2762
106.477	97.6359
173.785	65.8694
49.5194	96.8903
49.7205	104.536
106.385	26.2513
146.35	45.0418
105.047	16.8279
80.5735	116.66
103.746	47.1656
80.1893	45.767
133.686	50.5328
128.243	103.046
146.508	129.489
128.399	47.3044
161.874	101.383
79.5008	95.0741
257.464	19.3737
70.1076	88.0559
127.331	88.5435
139.77	19.0289
66.1252	106.441
60.7349	135.97
129.973	14.4565
77.3202	77.0973
126.229	37.1022
91.0654	88.0265
19.487	83.5131
88.8504	48.2732
19.0442	47.089
90.8608	53.1109
156.114	38.6902
164.361	15.2628
114.721	109.317
120.953	124.426
202.322	13.493
184.21	32.4369
162.052	14.1113
22.8895	30.2223
208.332	8.48392
187.975	130.69
23.1726	8.48348
103.025	115.228
198.412	71.0469
86.3965	118.831
103.183	105.14
86.9118	105.363
116.811	100.415
175.611	101.38
39.5808	13.2529
32.7547	14.4948
85.6594	138.41
96.77	18.9942
88.7002	38.8995
202.059	111.197
198.983	15.8868
164.44	76.6682
73.1456	28.4808
118.609	20.5558
111.136	29.7608
89.6965	10.6123
18.7535	43.651
107.791	8.54113
133.463	41.0764
17.8513	26.1522
88.4532	11.1576
114.435	171.043
129.953	160.038
136.947	109.42
68.7563	127.682
76.3738	79.1299
122.37	88.4043
65.6823	87.2754
70.5954	89.6753
130.677	119.378
74.563	72.2299
136.581	92.5579
157.118	69.752
175.032	121.267
85.7594	103.727
32.0902	97.7968
148.166	64.7407
110.401	116.676
147.987	64.4823
188.289	125.808
31.1857	94.872
133.749	140.343
44.5603	19.4867
105.703	158.576
113.014	93.5713
119.4	18.1801
63.1868	129.755
11.146	124.157
81.4238	149.241
10.3782	112.884
110.587	122.66
115.21	101.867
106.474	47.6206
17.407	97.7271
151.77	127.752
97.199	46.5658
136.156	25.5908
178.311	31.5112
191.084	177.422
19.2834	129.435
182.32	136.233
134.657	19.052
170.254	71.6024
163.903	60.7554
142.544	96.2693
97.7516	47.031
146.111	127.318
71.2488	104.655
117.715	115.122
126.415	106.102
137.867	202.327
70.9532	110.452
104.429	126.742
87.1612	208.173
102.998	87.4099
117.514	93.6033
113.313	102.015
159.866	113.672
122.2	140.052
122.5	127.008
116.738	83.0127
60.3573	188.749
119.624	121.138
138.885	109.966
36.5855	130.637
133.974	150.679
142.797	154.475
142.752	150.257
129.619	106.511
117.194	84.4244
121.29	137.349
164.288	123.275
139.531	20.5058
104.293	119.03
97.6342	93.9842
133.931	133.642
101.678	87.3952
121.095	106.93
136.174	97.0659
31.0561	125.563
31.4789	95.68
142.262	144.734
145.94	141.18
49.4697	111.248
47.2627	109.02
33.1234	125.597
34.8031	39.6431
96.691	100.897
113.011	138.248
136.135	46.469
135.023	124.156
124.769	256.965
111.672	152.238
135.624	92.0936
158.222	136.054
149.659	181.278
92.3653	119.873
114.051	101.245
100.849	93.2558
57.0416	111.288
120.721	83.1747
127.617	81.2781
158.64	40.8415
126.84	154.538
96.346	94.036
92.3266	42.5
152.885	61.8608
61.303	109.402
149.052	105.209
126.201	126.28
58.7068	186.85
99.069	162.8
94.0573	102.202
101.727	146.591
98.3422	91.6752
152.77	20.9606
117.085	17.3594
75.6695	20.519
71.3102	149.477
221.996	49.8073
214.792	23.4221
74.2128	50.7703
134.567	21.2945
153.484	13.6134
171.957	25.5387
64.3637	13.4805
156.61	117.212
66.4605	154.797
71.4737	52.0039
136.765	56.3982
133.178	119.239
65.9276	39.4736
172.496	121.738
172.211	57.0922
96.414	35.1119
117.062	86.7778
105.493	76.1584
119.211	120.789
89.6099	110.149
74.8105	77.22
83.5302	130.118
145.215	107.718
105.273	133.403
94.4965	80.2194
150.856	117.455
148.99	51.0771
68.9487	78.2369
149.109	82.2505
81.2325	91.349
147.693	130.039
144.378	109.957
83.4753	91.3935
134.66	85.6453
132.164	130.6
46.4803	132.485
151.678	108.509
42.2461	12.3138
175.394	71.0914
123.482	11.1858
227.782	80.2629
149.081	78.6464
98.7692	88.7925
24.7345	167.023
86.7137	165.592
130.403	72.2199
14.9573	12.604
15.6917	154.155
82.8925	11.1837
23.9274	173.411
147.744	116.37
114.062	83.9557
128.653	115.055
138.319	71.276
124.592	78.0448
108.24	100.544
139.984	146.259
69.9008	113.438
12.816	83.8121
149.596	52.9118
117.57	65.2319
100.911	164.755
21.8236	69.452
22.3296	188.56
110.03	171.034
112.462	195.884
123.927	85.2536
107.008	160.293
106.814	54.3357
114.496	80.9574
74.779	133.329
111.8	45.7418
87.7295	116.66
193.003	94.2679
166.258	114.356
119.984	124.361
133.922	115.473
117.48	10.2742
75.39	125.082
100.464	158.285
161.502	153.757
131.664	72.342
123.504	19.0644
111.814	99.004
23.3545	81.4906
11.1749	108.527
10.9258	45.335
92.1995	49.7856
110.98	27.3977
132.692	96.7015
127.712	38.8804
153.437	65.8856
161.389	108.723
43.7006	22.9075
147.866	149.853
38.3489	163.949
151.301	80.3512
151.013	122.778
115.043	138.945
118.104	173.4
85.5255	136.828
18.7752	152.188
125.665	10.9686
124.464	114.674
18.8752	101.89
152.877	192.065
139.292	102.691
90.5273	115.853
119.88	162.701
137.422	146.131
121.12	167.291
136.109	71.0423
120.756	101.005
113.703	21.9552
169.98	109.887
174.103	30.1475
135.46	87.3405
164.801	21.6093
118.776	109.742
159.919	88.1334
168.716	41.4444
43.7126	40.3486
114.361	50.6834
92.078	48.4833
67.6891	77.3352
99.3608	26.2707
60.2751	64.9328
159.473	59.8525
101.196	16.3808
182.182	111.7
78.9394	13.6531
150.979	15.1909
151.501	173.715
110.979	11.5264
108.322	99.8755
130.253	140.384
145.658	133.793
122.893	127.762
138.561	96.1869
92.051	158.208
183.685	40.5961
92.8342	14.2206
136.518	90.736
103.863	98.2211
110.574	77.0781
123.144	71.4119
159.814	101.239
82.2472	76.2516
160.211	127.972
101.855	46.1037
158.632	104.626
54.9131	122.551
48.5556	20.6976
124.321	136.422
88.7177	22.2181
102.095	69.3046
75.7518	135.134
117.348	62.6084
72.2769	12.7219
26.6074	122.036
30.5358	115.768
72.5283	13.7979
130.564	48.7234
108.237	17.1294
178.547	64.196
35.1107	25.9895
104.662	105.578
32.329	106.797
142.69	105.454
100.086	134.049
146.139	19.0351
128.317	90.8352
131.528	32.503
135.798	12.4452
151.166	84.7797
102.338	76.939
119.015	37.0644
125.711	27.3502
51.8177	49.6067
113.338	113.086
56.2701	25.7055
17.7032	118.325
84.2635	159.254
14.2452	162.068
56.3443	161.711
91.6935	61.3145
55.115	61.3746
115.294	17.882
114.605	77.0605
156.505	12.6685
51.78	174.637
137.923	88.6055
44.4609	80.5465
66.1252	47.6092
58.5689	141.712
64.2113	72.1056
62.1973	49.0517
165.047	97.7959
88.3081	117.686
99.4922	106.407
69.3581	22.9239
115.823	53.5649
128.913	49.6427
147.284	21.7962
151.654	83.492
151.358	106.153
157.093	113.711
178.06	126.585
101.603	135.024
152.786	104.139
153.885	84.2896
157.151	138.121
41.6894	126.209
136.151	61.0172
43.9347	82.4507
154.491	95.5413
153.041	102.525
150.667	109.154
103.695	115.823
94.7345	130.466
80.5524	117.204
144.09	109.232
141.643	110.23
128.154	119.788
135.797	103.938
155.643	136.288
116.851	124.962
118.337	110.2
108.812	174.561
119.341	93.4199
169.316	105.758
87.4667	109.874
134.035	123.581
140.641	122.011
109.748	72.0609
110.857	47.0963
26.3608	43.797
98.3174	110.002
176.608	41.3452
26.6084	87.8893
140.663	72.1161
104.627	51.3629
110.483	52.4107
171.144	142.992
105.133	82.0506
114.828	83.3549
92.4856	81.3175
104.546	102.027
114.547	54.859
119.746	135.898
121.188	129.428
117.54	154.117
176.883	31.8126
148.784	36.5787
154.685	118.116
15.8986	35.6394
114.157	34.1438
117.92	93.0997
124.703	90.4028
134.245	90.5283
135.757	84.5246
117.23	20.0353
50.0553	61.1356
102.87	131.508
60.6329	94.7397
190.428	97.3488
216.659	97.7009
115.293	109.914
112.567	122.787
91.9749	59.2857
156.924	41.9169
79.533	29.4856
110.26	32.2637
99.4684	54.5716
95.6791	48.2847
116.963	9.41508
110.014	13.009
61.522	119.116
111.275	105.68
61.1121	103.966
105.082	90.1643
53.4178	109.363
143.597	83.8983
51.1337	88.8922
83.5469	43.8345
81.6671	73.6178
96.6837	43.2691
87.6772	46.6695
109.257	63.2426
80.1988	56.8725
82.21	219.027
162.877	63.4993
49.4371	70.007
128.201	88.8889
24.4781	61.9249
156.172	55.6045
27.5537	58.3117
92.4804	88.0346
88.9413	55.4376
78.0305	68.3098
23.9805	73.6469
21.2596	32.5301
90.7618	117.762
88.8886	35.284
76.3956	106.867
76.3325	15.2181
128.307	66.7413
82.215	11.98
91.2258	16.9025
97.3314	17.9264
150.548	9.0815
87.9014	61.7216
121.215	109.453
110.267	112.67
108.617	84.7103
65.6283	33.778
105.49	12.2394
123.036	116.518
85.9633	15.7865
112.497	34.5353
103.907	17.988
75.8444	32.9394
154.205	95.366
57.2778	103.809
87.6798	33.782
27.3836	11.1452
121.155	35.5392
177.56	73.1157
26.0585	13.0895
117.059	69.8923
127.255	39.7332
115.404	99.0169
128.751	184.761
118.067	116.704
260.052	108.522
92.3179	23.0791
172.441	28.686
111.578	22.3584
114.251	104.948
145.931	31.5926
43.624	167.875
118.941	76.8731
90.4609	67.4928
79.3982	62.9612
48.6934	32.8256
227.999	45.5148
133.657	56.9736
59.0362	11.1639
150.153	47.18
58.1005	32.3861
76.6059	72.3967
114.264	10.6953
147.974	82.769
113.711	95.1657
110.698	48.5532
111.336	89.9538
109.759	78.0867
129.674	104.138
110.452	36.8347
103.503	113.682
80.6984	85.5465
36.6963	61.9451
82.3174	44.2362
113.924	21.6753
90.1353	76.7755
31.4629	22.7242
59.1316	96.9128
78.577	14.0818
149.157	115.911
167.288	52.3624
78.0031	22.5622
41.7615	108.138
119.35	85.9449
128.003	135.782
43.2717	94.5393
81.1663	96.3399
99.9466	134.571
81.5433	83.7183
91.6758	73.5317
159.046	153.057
99.3755	28.1798
124.762	113.517
130.437	94.1858
37.2231	127.101
103.707	111.473
31.9494	98.2714
163.521	40.9923
104.35	101.803
194.639	62.9094
106.804	94.0969
63.9795	107.68
205.248	35.5069
62.5389	26.6298
121.593	24.987
128.218	57.0115
125.86	35.2273
142.573	95.8613
134.19	42.8928
193.983	75.6898
38.7892	67.0651
40.4848	137.381
143.689	140.483
164.081	54.0393
131.736	83.3457
148.47	64.7017
34.4601	26.985
33.5723	96.3559
160.496	28.4157
164.571	46.104
115.114	20.2881
156.508	119.196
43.1463	91.8932
79.5417	45.0153
45.6895	105.607
72.2911	115.703
136.957	100.589
122.152	47.9443
88.6502	110.149
127.355	126.663
115.778	53.9454
67.9171	158.691
87.4637	52.2862
100.648	74.886
88.9915	52.8718
87.1974	34.0796
87.515	95.5864
138.562	50.5721
102.941	132.647
127.018	89.947
22.8046	86.5724
96.4143	54.6445
148.905	98.0703
125.068	101.163
65.2353	35.2468
120.64	38.0139
47.8734	61.2635
81.4031	44.2746
80.6455	36.8924
156.59	31.7862
143.932	73.8966
113.131	31.0285
15.6142	66.4459
203	51.0547
165.787	61.2977
147.059	68.8722
183.699	83.2359
166.784	39.4866
237.003	52.8204
160.484	63.2744
255.145	36.8117
117.932	87.8408
159.048	95.0979
192.839	45.0969
120.956	96.7611
115.442	77.1403
97.6681	98.6691
229.188	21.5215
118.562	116.974
128.605	22.775
151.795	100.722
96.3091	57.7198
151.345	56.9845
83.4689	91.7606
80.5869	48.3683
54.07	88.5482
184.409	124.001
117.507	122.003
124.818	47.3442
72.3571	121.695
121.122	205.606
129.027	51.9415
121.21	166.217
109.237	62.2237
16.989	131.227
16.0244	148.096
67.6132	80.8112
42.9025	61.3364
15.9814	53.4569
218.043	101.46
16.6501	65.8247
37.7622	86.3078
105.602	188.834
97.4285	19.4688
45.0582	49.1787
116.166	44.2513
43.8597	40.9611
100.056	37.5333
122.014	48.2893
57.7356	75.1211
102.654	182.141
106.305	179.319
78.0354	124.132
90.2675	39.041
46.4872	133.608
64.533	41.1041
46.3613	119.67
58.6054	128.207
92.4856	53.3364
87.1331	123.618
77.4309	57.5968
89.3355	68.5393
96.663	126.614
130.239	105.1
96.6686	85.2596
91.2956	134.621
149.142	14.9409
84.8416	143.123
91.0377	100.773
111.145	125.529
92.0876	111.774
93.7793	95.5571
45.992	104.249
46.5119	96.1042
106.843	23.5988
107.668	125.293
88.8968	89.6294
101.877	20.2498
112.7	133.8
117.988	156.522
101.26	138.743
111.924	121.33
99.0635	133.523
25.9543	118.927
32.1162	106.082
175.462	52.7033
123.221	58.4795
73.3832	53.018
103.074	24.1942
150.879	81.3149
127.063	90.5658
78.4267	21.3851
128.387	131.152
110.404	180.776
109.451	149.661
87.9722	109.354
135.993	127.666
9.74635	197.097
103.003	110.478
11.3563	157.602
121.398	145.767
127.996	96.9907
104.206	143.655
108.646	126.962
87.805	48.2402
95.5958	117.806
126.92	178.878
68.4492	91.1028
105.637	98.8796
118.555	156.681
142.381	137.509
118.447	38
124.551	127.276
111.695	119.742
116.045	94.9665
116.573	200.408
99.54	63.2179
110.637	25.1028
47.8619	96.384
97.3883	79.772
93.4363	119.19
168.282	66.0767
64.738	101.079
114.435	142.451
157.777	130.224
72.0783	112.173
178.844	149.737
98.7582	115.76
148.84	108.251
115.583	120.027
103.993	101.415
127.398	98.1043
157.974	82.3731
142.982	87.4728
160.254	21.2583
114.653	83.9619
79.0979	20.0669
83.4531	21.1227
144.743	30.9248
110.27	79.454
129.409	54.3952
56.1415	125.958
116.65	108.593
133.538	20.1926
112.892	52.2877
119.607	25.658
176.827	21.7821
130.585	41.0748
133.798	40.5035
149.822	70.6443
131.645	159.902
116.847	85.4028
144.551	127.682
93.8342	118.168
192.663	110.859
11.115	71.6428
9.97647	97.9933
95.4147	75.0934
117.101	17.8556
87.169	156.978
136.084	116.888
136.412	75.4614
118.359	16.8232
160.969	129.641
92.357	121.16
140.502	70.2142
121.904	128.795
135.727	100.1
187.004	93.6722
92.2693	90.0928
97.313	86.8755
42.1601	93.2975
96.5281	123.284
106.619	49.644
140.663	89.7687
103.327	127.234
71.485	52.8135
96.297	62.4154
106.295	130.956
115.185	93.1608
104.265	74.3151
16.6796	129.76
145.467	71.1904
88.5678	145.848
97.0151	117.263
140.218	65.81
66.3792	58.5864
25.0084	134.091
179.312	96.593
108.49	69.1503
32.3014	111.704
22.4356	17.8487
60.896	149.321
21.466	23.3668
87.821	119.017
133.712	101.526
96.0491	105.883
71.4514	67.677
30.4108	110.765
33.9732	84.6813
136.404	22.1122
76.1948	15.3256
31.0432	136.882
101.134	62.6465
112.7	21.2424
115.108	129.614
107.919	14.6313
181.841	140.557
149.695	52.311
109.889	52.6776
130.967	37.0605
122.156	91.8724
104.801	110.428
142.49	111.684
150.436	92.4539
147.95	159.625
83.7141	82.5697
115.146	150.186
41.9073	84.5331
92.4284	100.445
39.6037	78.0317
147.711	55.3802
13.3793	68.8693
98.5083	82.7904
91.7242	75.3604
13.8675	130.667
86.8331	75.3284
164.802	82.4589
103.832	123.412
110.408	50.197
283.082	85.606
145.411	83.466
201.69	101.074
182.122	81.7374
29.9119	50.3919
183.119	53.2443
23.0081	53.6813
13.594	42.7377
178.199	28.7472
149.05	71.7146
157.125	70.1455
61.6898	137.733
123.588	34.1702
143.73	106.248
53.8333	137.856
164.709	164.367
167.553	54.5007
137.677	149.657
39.808	152.854
133.823	18.3819
45.484	16.6665
101.797	99.9327
144.498	84.9618
110.116	68.5306
96.0225	77.8885
83.686	138.863
136.404	17.5521
91.4676	18.3835
107.668	117.081
139.931	154.161
156.282	104.963
50.2625	99.1031
48.3675	106.283
124.605	106.145
158.02	128.131
66.9346	114.185
124.112	23.1313
47.3871	22.2404
33.687	69.6847
34.1261	105.708
98.9874	27.4882
105.242	31.4992
34.3171	128.854
106.885	133.657
34.7685	134.29
174.616	157.713
182.344	20.7566
167.614	21.5888
175.742	121.288
147.139	121.843
69.9479	126.481
79.4869	101.034
7.74278	88.5347
123.607	68.8095
8.32772	22.8072
86.0187	41.9891
95.2587	9.46095
162.808	32.6129
114.688	79.3116
106.909	101.809
119.322	9.71067
146.607	106.814
18.6718	95.9442
47.7128	90.1013
86.6374	106.742
80.7713	55.3793
127.021	40.5575
153.876	89.5201
127.298	95.2901
19.4632	63.026
94.7921	158.164
22.5272	65.5031
137.971	109.538
117.844	176.408
159.463	28.8781
20.8336	152.6
96.194	63.3238
104.883	177.411
97.9608	183.046
108.633	91.2807
75.5349	26.4646
72.0856	92.8824
100.434	136.376
162.755	130.515
92.6775	135.81
37.9388	33.3471
30.1944	24.7967
217.936	122.278
31.0424	107.466
186.299	48.7916
119.758	99.8375
133.973	35.7457
92.028	110.76
96.3327	61.2991
109.584	152.002
111.519	147.176
152.978	74.9384
90.6288	100.336
123.262	85.1391
121.694	120.67
168.087	80.3061
160.073	64.981
133.477	79.7764
18.511	132.834
160.126	24.4199
16.7385	61.417
176.801	148.821
159.719	19.5114
134.621	131.405
117.858	60.248
137.877	20.8191
121.107	37.291
36.0935	69.9836
123.345	96.8919
32.5427	106.455
34.5907	94.272
36.5346	72.0947
122.343	35.5495
111.14	90.106
102.059	47.6191
126.186	53.0633
111.202	47.7635
113.187	45.6708
134.115	63.8277
110.71	92.2261
41.7757	101.519
84.3819	93.2624
105.5	57.7705
89.6365	116.373
153.823	50.7815
175.53	82.1691
163.793	11.1457
155.018	84.167
77.7699	45.9524
136.49	11.3031
97.8085	124.547
154.651	97.8878
167.998	10.3529
124.635	101.644
158.062	9.84887
66.1781	98.5942
75.4204	84.0872
87.7158	94.5265
101.917	16.7813
122.33	82.8469
144.215	18.6709
52.1694	83.2513
129.662	62.8189
126.572	97.1543
140.098	95.3353
126.038	83.3839
63.3638	118.78
41.3252	128.883
169.817	78.267
139.223	74.5272
45.7742	72.8824
63.0202	175.132
18.5981	171.85
130.184	178.883
140.658	162.955
100.311	20.9364
12.0861	13.1356
36.2987	22.5542
38.7101	89.1739
30.2808	84.6792
9.75752	80.8508
64.7783	57.9926
31.8964	77.6242
182.625	90.389
64.8678	144.6
145.579	135.783
151.206	12.7022
70.3957	19.5683
99.3084	59.427
127.736	87.4932
96.1893	21.7709
70.4176	14.6399
65.7355	30.0197
109.826	14.3177
69.8459	101.22
92.3668	30.9886
71.7541	60.2533
99.3557	107.991
68.8438	123.385
110.435	85.6667
117.19	57.1987
109.82	112.298
89.8616	93.8486
104.501	38.738
48.3987	68.7998
77.8132	60.5147
115.242	122.382
26.3042	154.41
135.976	68.4243
99.0266	82.1647
68.586	107.701
102.516	66.6811
84.0137	101.771
147.211	113.704
53.1958	73.4444
161.502	122.262
107.95	85.7061
91.1161	68.0416
162.365	114.216
153.198	117.677
158.256	91.4542
127.063	128.216
113.26	127.906
106.451	81.9438
86.9506	90.12
148.519	81.3301
68.9568	107.368
67.0174	92.4179
93.3211	97.1109
105.859	46.0648
112.184	81.3652
127.703	94.4267
49.9092	29.3972
74.3419	26.5215
59.111	62.7819
105.309	36.1137
154.636	65.6842
110.386	65.4905
152.673	78.2032
11.0631	84.8845
17.2833	25.2642
22.8957	70.381
25.2858	48.7915
128.394	39.4824
147.036	43.7461
165.692	91.9314
88.4098	69.2028
82.8521	88.8052
95.7727	67.4378
91.1405	21.347
146.523	67.727
123.454	88.5467
149.694	21.6852
51.5603	19.8188
136.977	16.3621
158.532	16.8007
45.3583	152.014
46.7056	98.5005
186.611	176.452
191.489	93.8858
173.921	71.9932
175.833	65.2715
21.5593	81.4519
95.991	110.38
37.9117	115.109
19.8458	65.7063
93.24	147.021
32.1701	94.9418
141.793	14.2506
144.144	41.8363
32.2961	13.9833
165.959	100.394
112.195	116.951
126.244	37.2086
139.354	76.5455
159.63	112.508
128.211	67.7295
144.249	97.0324
134.118	70.9471
146.992	39.4913
121.093	88.5522
92.803	79.7326
61.4662	63.9128
56.1025	54.7482
219.076	86.6822
154.431	126.516
129.942	133.333
140.633	78.8052
100.208	55.2839
92.033	36.3146
250.398	30.1435
107.977	92.4922
103.25	67.4871
150.585	54.6396
155.128	8.32724
131.373	29.2993
26.0207	121.185
12.401	126.736
173.126	146.102
150.766	173.361
153.806	21.8774
128.14	24.5166
142.447	128.756
235.433	122.805
203.321	116.395
215.316	110.222
145.967	73.0681
133.117	73.228
135.596	85.4824
63.4688	30.8495
64.4235	75.3625
139.851	71.4963
43.7422	141.055
42.9172	45.7739
144.32	74.5234
130.963	55.3653
107.271	46.2067
77.7193	125.192
129.537	16.4824
71	16.3
139.652	15.399
118.575	16.0899
180.172	105.008
153.276	85.4024
171.887	58.3652
126.209	108.269
160.622	126.037
212.654	71.3641
36.4514	167.609
99.5868	63.2409
91.8281	152.711
120.609	167.806
75.8743	145.611
84.633	45.4787
158.517	35.5208
87.8134	51.9022
166.163	93.525
157.296	87.6226
103.517	100.918
88.1166	83.0783
157.069	93.5993
50.7882	26.9797
52.4307	23.025
122.126	78.9976
125.22	147.176
142.276	145.801
58.5499	157.972
52.0236	96.6443
75.779	102.879
76.1758	116.061
132.601	111.073
126.856	82.0724
118.865	98.4486
165.201	67.391
144.264	64.3224
106.132	19.1819
143.496	141.824
46.2466	119.093
104.731	39.3828
213.825	18.1564
122.625	23.1827
192.66	50.4954
44.2559	44.1957
128.993	22.8209
188.799	89.9265
106.316	103.709
143.588	119.919
154.637	66.4737
148.496	29.8815
115.217	64.5257
105.608	25.9995
167.468	68.5836
73.7103	50.2322
84.8652	103.434
98.333	73.2114
158.336	82.0118
25.7603	81.1302
26.8998	106.302
179.393	90.991
186.406	36.9635
95.648	41.7032
102.223	56.3017
113.486	53.2707
125.502	131.277
133.392	161.698
124.981	98.5346
88.4277	135.102
88.2409	128.653
79.0624	146.054
62.9722	23.1559
147.473	73.8092
171.657	101.387
165.18	71.4278
170.266	180.782
154.95	104.13
131.396	20.0732
204.183	73.6803
193.605	134.586
234.636	66.5445
157.233	96.5194
197.248	134.279
144.326	155.808
217.117	115.856
239.295	101.408
182.405	80.2757
190.502	126.221
220.316	112.11
174.368	120.932
21.9632	13.9454
159.371	18.0011
152.474	228.575
134.799	214.499
212.875	158.421
315.276	68.6798
355.988	192.767
261.204	131.053
132.093	283.317
197.692	153.374
162.295	94.0106
150.534	125.119
26.1333	69.6174
89.2651	95.8029
86.273	131.919
85.8766	54.6584
97.2528	113.265
76.8667	224.639
155.873	174.344
134.305	33.465
75.9513	158.451
122.827	103.455
90.5821	102.228
142.569	111.214
107.276	199.445
114.232	171.905
118.752	206.46
107.839	182.704
135.452	179.406
102.962	64.3211
96.7629	144.695
97.1427	141.212
128.472	116.88
87.1541	109.377
100.481	91.0586
84.1284	91.4652
32.7552	78.6509
48.8362	98.989
52.0022	58.3713
29.1465	127.807
32.441	85.1696
97.9184	174.331
101.86	129.854
97.9342	47.3947
46.4092	98.6004
64.4464	120.295
52.6856	146.768
44.5871	183.505
103.758	181.826
99.8365	36.7524
71.8359	116.445
131.782	77.0774
48.8386	80.642
119.729	73.0839
54.1688	68.6597
38.6684	130.043
41.6146	72.0329
153.879	44.5569
85.6657	152.106
16.7296	104.529
13.0337	142.764
105.7	86.1377
119.124	75.6184
174.245	37.888
107.516	94.2233
149.436	57.4874
60.865	71.0046
123.21	55.5921
67.3191	102.564
88.7761	62.9644
85.0085	61.8823
115.204	119.804
109.469	58.6423
86.3496	49.2776
152.217	77.4068
123.756	89.33
174.05	46.0069
89.7584	102.778
11.8007	141.355
45.5109	181.813
92.8576	198.719
11.7354	132.403
113.251	134.87
121.753	166.236
167.801	71.5968
134.636	79.1898
85.0129	78.2767
65.2246	30.5191
169.121	29.8951
89.9459	49.4998
69.6027	32.8841
93.4339	33.7589
158.113	140.583
130.772	90.9498
80.3698	120.358
94.414	100.66
161.682	76.3866
23.6171	56.739
137.115	97.1803
77.1358	125.106
104.232	139.219
156.044	53.3348
134.837	67.5711
151.132	114.259
161.754	105.786
76.9663	113.552
44.8761	112.463
56.2251	85.4146
169.239	166.014
43.0883	139.042
63.5223	83.1527
164.518	124.835
54.3982	102.244
154.979	116.717
128.232	103.304
59.7863	100.038
159.294	70.0484
177.208	74.4039
125.9	95.0195
186.42	42.2102
79.2869	46.6001
49.4165	91.645
146.687	87.9757
141.131	124.661
157.763	118.61
90.0291	112.104
88.8013	76.2443
37.4433	100.184
139.751	94.9156
42.0494	104.758
125.586	93.1501
122.952	71.9232
162.316	74.5591
174.214	75.898
170.075	66.7456
133.191	72.1691
114.186	101.668
115.559	119.766
157.504	79.8051
173.571	94.9564
141.275	116.243
11.9174	108.32
11.4262	150.614
132.104	36.4288
107.384	63.2514
140.907	23.5496
9.30761	28.4249
99.5788	33.6419
9.12243	92.2216
78.8652	94.7804
73.3469	118.896
143.314	35.5487
133.387	29.9292
156.57	80.7583
165.654	34.4775
106.544	117.238
86.508	127.518
162.365	92.3756
116.232	170.243
168.023	25.0912
178.356	140.129
175.789	103.397
73.3877	149.922
82.4443	90.5007
82.1306	14.3333
79.5142	151.805
142.193	103.628
97.3556	82.084
91.0094	105.442
117.512	14.9633
85.5197	98.7225
84.8938	21.6941
100.8	78.225
108.902	130.374
138.496	90.5009
61.3982	102.536
71.0234	107.328
150.56	108.297
10.3442	169.223
102.12	94.5613
104.931	169.915
125.331	110.459
11.1199	70.9167
73.8043	63.2659
99.3048	65.285
100.421	62.7343
65.4861	18.951
70.6951	67.0811
107.65	73.4092
83.9993	53.3283
69.3908	43.6648
143.813	42.4599
90.5538	55.3171
92.9355	78.3404
97.2135	48.0842
92.8176	44.4531
82.6922	43.708
108.611	47.7636
195.037	60.1161
110.901	67.3406
94.8186	95.721
155.515	85.4935
133.545	158.817
33.7146	132.846
85.9216	139.958
31.2362	106.248
127.82	19.1281
133.103	102.972
136.035	24.6235
28.2136	120.233
27.9173	117.082
38.0974	97.1593
59.6498	44.0575
42.9716	33.5068
81.9475	106.908
118.728	142.48
109.885	27.6653
105.976	66.1143
19.7938	173.707
115.093	185.645
136.314	83.1843
67.9463	75.2614
84.0935	135.496
93.4159	96.1355
105.571	53.6188
125.786	161.956
67.1437	9.54529
115.045	191.403
107.737	9.71414
131.399	65.3433
115.544	96.2147
121.8	11.7799
89.6959	17.796
30.7232	58.929
122.649	126.048
114.873	62.9952
75.2006	123.224
133.968	12.0232
37.2677	148.315
83.3042	80.7972
36.694	20.5888
65.4614	62.0477
52.2985	65.6272
44.4453	134.322
76.8946	21.2269
158.601	13.0615
67.124	46.4656
131.586	22.2107
93.2364	61.1986
96.422	13.0131
113.453	23.228
191.077	158.727
17.0719	108.678
164.903	26.0369
65.0102	81.823
58.1356	126.083
161.392	54.4788
148.404	76.9165
157.833	153.537
17.1496	55.5842
147.901	89.3094
17.1244	31.2502
148.72	113.951
120.531	131.882
18.1004	29.1792
17.0345	146.775
154.486	95.3163
114.657	81.6888
118.359	118.071
106.599	92.866
71.1774	178.159
112.695	144.301
119.856	147.319
100.463	14.5527
21.8745	14.878
104.483	30.6185
119.267	39.7473
101.03	81.8313
68.9992	37.2774
176.489	27.2059
147.841	46.5596
61.5974	82.4614
36.6444	83.4636
134.036	14.3163
149.042	46.9677
178.899	22.3689
148.171	24.2014
204.37	22.0582
82.141	60.3936
90.3418	55.6879
26.3401	12.0591
25.196	76.9173
116.923	26.9244
91.1852	144.765
113.95	76.7016
285.833	77.1926
125.894	212.967
112.636	179.446
60.201	76.9478
65.3735	141.639
111.213	59.006
65.0565	80.5852
59.9841	104.577
123.557	172.796
193.667	20.3694
175.212	169.273
97.5323	172.193
103.182	68.6222
25.7924	22.0689
165.975	80.4875
20.1684	82.1266
193.374	64.3637
165.92	92.777
113.976	54.5472
155.729	23.1418
39.0696	22.9136
153.536	41.2837
60.8509	27.3127
67.7802	123.502
114.517	135.867
176.721	111.814
100.082	110.862
112.291	139.716
65.3082	159.558
125.829	82.888
125.753	81.9015
119.893	76.3934
119.467	121.035
135.555	48.6286
106.655	87.0764
127.682	137.847
105.432	55.0923
153.79	113.777
111.906	65.574
156.459	86.4435
143.687	104.949
191.405	82.6258
101.531	31.493
[truncated: 194 more rows]

## Sheet: Supplementary Fig 4.g
Object ID	treatment	Total Intensity DAPI	Mean Intensity A568 (MCM5)
0	siCTRL	787180	57.6378
1	siCTRL	475532	303.139		Acquisition settings:
2	siCTRL	638281	379.92		Excitation Filter	Emission Filter	Intensity (%)	Exposure time (ms)	Objective
3	siCTRL	814085	225.41		DAPI 377/50	DAPI 440	100	15	UPLSAPO 20x
4	siCTRL	353480	187.143		Cy3 560/25	Cy3 607	100	1000	UPLSAPO 20x
5	siCTRL	603797	327.418
6	siCTRL	369896	158.633
7	siCTRL	467270	394.932
8	siCTRL	642854	178.663
9	siCTRL	582939	192.456
10	siCTRL	885942	29.0933
11	siCTRL	409825	537.644
12	siCTRL	518209	198.174
13	siCTRL	479778	338.411
14	siCTRL	454745	357.701
15	siCTRL	507317	315.689
16	siCTRL	622045	362
17	siCTRL	672654	271.969
18	siCTRL	512297	275.388
19	siCTRL	406916	389.573
20	siCTRL	412753	417.237
21	siCTRL	418583	265.138
22	siCTRL	653275	255.302
23	siCTRL	601266	243.037
24	siCTRL	545897	303.137
25	siCTRL	732917	217.245
26	siCTRL	356302	117.925
27	siCTRL	385464	326.252
28	siCTRL	826278	74.8049
29	siCTRL	960271	38.2531
30	siCTRL	600735	139.384
31	siCTRL	784125	92.7285
32	siCTRL	354498	193.452
33	siCTRL	368360	127.15
34	siCTRL	389879	367.358
35	siCTRL	727631	203.934
36	siCTRL	857586	59.9933
37	siCTRL	450153	739.153
38	siCTRL	422271	586.955
39	siCTRL	804901	34.9191
40	siCTRL	423726	619.197
41	siCTRL	774846	91.5323
42	siCTRL	418716	486.47
43	siCTRL	370999	280.509
44	siCTRL	425440	720.992
45	siCTRL	874532	42.0911
46	siCTRL	420009	595.468
47	siCTRL	452285	391.083
48	siCTRL	462386	370.896
49	siCTRL	851736	35.7438
50	siCTRL	377445	301.768
51	siCTRL	865894	32.1897
52	siCTRL	888491	36.8627
53	siCTRL	410980	75.4577
54	siCTRL	417374	72.9216
55	siCTRL	901511	40.8055
56	siCTRL	482238	207.815
57	siCTRL	1230139	60.8094
58	siCTRL	470070	209.873
59	siCTRL	692213	164.353
60	siCTRL	818698	37.8411
61	siCTRL	723150	58.9901
62	siCTRL	473990	567.996
63	siCTRL	406247	503.337
64	siCTRL	412577	566.727
65	siCTRL	464779	397.641
66	siCTRL	346825	76.4302
67	siCTRL	672729	110.144
68	siCTRL	579901	261.256
69	siCTRL	446041	507.836
70	siCTRL	605786	176.375
71	siCTRL	836147	68.6646
72	siCTRL	480393	458.86
73	siCTRL	749964	85.0154
74	siCTRL	659235	53.6069
75	siCTRL	681662	94.3706
76	siCTRL	585560	214.7
77	siCTRL	472369	380.296
78	siCTRL	555504	239.067
79	siCTRL	1852821	348.734
80	siCTRL	824850	34.2908
81	siCTRL	723466	82.2931
82	siCTRL	689340	48.8737
83	siCTRL	439056	335.303
84	siCTRL	857434	29.8605
85	siCTRL	493607	407.504
86	siCTRL	633840	142.092
87	siCTRL	477240	281.75
88	siCTRL	667700	146.872
89	siCTRL	911062	31.435
90	siCTRL	436886	631.902
91	siCTRL	816048	194.271
92	siCTRL	863220	62.9731
93	siCTRL	347266	440.247
94	siCTRL	920697	34.0791
95	siCTRL	433495	695.958
96	siCTRL	618184	190.987
97	siCTRL	378174	411.686
98	siCTRL	797084	107.179
99	siCTRL	901067	31.0158
100	siCTRL	684263	27.2001
101	siCTRL	821141	46.7156
102	siCTRL	758333	31.0444
103	siCTRL	404599	293.112
104	siCTRL	905048	81.6883
105	siCTRL	316241	505.389
106	siCTRL	400338	262.926
107	siCTRL	374402	527.627
108	siCTRL	1383634	115.023
109	siCTRL	306993	558.814
110	siCTRL	371560	543.42
111	siCTRL	245156	358.159
112	siCTRL	719415	193.53
113	siCTRL	343949	642.735
114	siCTRL	322994	411.021
115	siCTRL	561855	212.657
116	siCTRL	479226	369.451
117	siCTRL	676681	177.13
118	siCTRL	799650	109.241
119	siCTRL	772586	76.4685
120	siCTRL	411488	456.171
121	siCTRL	398530	436.814
122	siCTRL	887124	78.4848
123	siCTRL	799723	49.0439
124	siCTRL	426679	516.328
125	siCTRL	776839	264.302
126	siCTRL	434969	506.426
127	siCTRL	678281	344.292
128	siCTRL	961347	87.7361
129	siCTRL	920537	101.973
130	siCTRL	944896	75.7021
131	siCTRL	945585	98.7672
132	siCTRL	769990	292.085
133	siCTRL	478961	411.225
134	siCTRL	499657	209.037
135	siCTRL	472580	524.687
136	siCTRL	360777	452.854
137	siCTRL	539190	576.712
138	siCTRL	455708	521.593
139	siCTRL	476461	327.219
140	siCTRL	440791	639.699
141	siCTRL	722475	273.147
142	siCTRL	437059	657.518
143	siCTRL	827890	129.88
144	siCTRL	922562	91.4128
145	siCTRL	821233	157.019
146	siCTRL	467750	41.5091
147	siCTRL	483875	368.999
148	siCTRL	569755	381.137
149	siCTRL	773431	133.044
150	siCTRL	789604	149.115
151	siCTRL	425777	38.4877
152	siCTRL	880036	84.9814
153	siCTRL	584588	339.076
154	siCTRL	856971	98.5932
155	siCTRL	718712	104.461
156	siCTRL	866740	90.3273
157	siCTRL	664012	318.673
158	siCTRL	866247	78.1478
159	siCTRL	410611	37.9953
160	siCTRL	573316	337.074
161	siCTRL	531704	306.155
162	siCTRL	854551	78.621
163	siCTRL	849387	94.4616
164	siCTRL	411645	43.8792
165	siCTRL	856790	66.4709
166	siCTRL	738081	209.04
167	siCTRL	638151	329.967
168	siCTRL	351136	388.304
169	siCTRL	461990	269.643
170	siCTRL	505287	250.717
171	siCTRL	788565	35.831
172	siCTRL	362702	472.148
173	siCTRL	346416	519.733
174	siCTRL	851569	38.1688
175	siCTRL	466237	292.929
176	siCTRL	450971	561.881
177	siCTRL	453967	456.725
178	siCTRL	461752	133.925
179	siCTRL	937986	43.9271
180	siCTRL	772999	109.767
181	siCTRL	484195	251.425
182	siCTRL	466964	111.071
183	siCTRL	612475	322.722
184	siCTRL	656868	239.928
185	siCTRL	841184	90.6089
186	siCTRL	457238	489.984
187	siCTRL	582831	330.311
188	siCTRL	754016	161.549
189	siCTRL	452690	363.89
190	siCTRL	867213	116.84
191	siCTRL	444949	144.08
192	siCTRL	443568	118.03
193	siCTRL	712571	219.176
194	siCTRL	431688	71.6795
195	siCTRL	429293	104.558
196	siCTRL	785421	157.943
197	siCTRL	437996	276.461
198	siCTRL	437432	296.658
199	siCTRL	824658	135.172
200	siCTRL	841738	83.2469
201	siCTRL	370199	394.369
202	siCTRL	823621	57.3632
203	siCTRL	1500706	78.5124
204	siCTRL	644622	227.653
205	siCTRL	513193	238.632
206	siCTRL	417678	405.48
207	siCTRL	445089	509.73
208	siCTRL	416043	440.871
209	siCTRL	428289	554.804
210	siCTRL	397102	527.614
211	siCTRL	383570	548
212	siCTRL	892492	39.6311
213	siCTRL	375078	526.956
214	siCTRL	633768	266.183
215	siCTRL	922347	37.475
216	siCTRL	412255	484.809
217	siCTRL	454574	524.68
218	siCTRL	393117	460.174
219	siCTRL	576984	382.452
220	siCTRL	428677	454.686
221	siCTRL	1762324	119.702
222	siCTRL	459597	493.754
223	siCTRL	1410449	268.944
224	siCTRL	796182	84.7448
225	siCTRL	564947	381.711
226	siCTRL	477065	495.398
227	siCTRL	462805	509.713
228	siCTRL	613108	168.968
229	siCTRL	1.01014e+06	450.792
230	siCTRL	616208	386.827
231	siCTRL	979120	49.9114
232	siCTRL	632513	163.609
233	siCTRL	484196	517.392
234	siCTRL	1122114	303.8
235	siCTRL	481247	448.326
236	siCTRL	562849	448.368
237	siCTRL	548448	549.265
238	siCTRL	465653	320.128
239	siCTRL	940000	40.6269
240	siCTRL	461209	290.378
241	siCTRL	942830	39.9532
242	siCTRL	479233	41.4092
243	siCTRL	950911	38.1366
244	siCTRL	916955	37.6565
245	siCTRL	990434	222.588
246	siCTRL	457676	524.425
247	siCTRL	972049	37.7398
248	siCTRL	501585	398.213
249	siCTRL	953022	40.9894
250	siCTRL	464632	484.665
251	siCTRL	402985	633.001
252	siCTRL	853877	41.2369
253	siCTRL	390181	761.148
254	siCTRL	808816	118.538
255	siCTRL	456261	475.988
256	siCTRL	457592	390.371
257	siCTRL	775548	124.753
258	siCTRL	563764	234.637
259	siCTRL	460326	485.856
260	siCTRL	441646	472.594
261	siCTRL	449355	454.601
262	siCTRL	509975	300.312
263	siCTRL	338713	201.752
264	siCTRL	440517	534.445
265	siCTRL	323197	54.6194
266	siCTRL	435625	480.225
267	siCTRL	547041	217.04
268	siCTRL	441358	152.911
269	siCTRL	910181	32.3148
270	siCTRL	888832	33.306
271	siCTRL	438785	380.949
272	siCTRL	419728	460.685
273	siCTRL	421329	128.093
274	siCTRL	338115	478.038
275	siCTRL	517828	265.57
276	siCTRL	404369	405.706
277	siCTRL	277958	75.7842
278	siCTRL	339306	392.217
279	siCTRL	445555	306.964
280	siCTRL	421400	434.381
281	siCTRL	436510	508.517
282	siCTRL	364905	402.955
283	siCTRL	504601	619.089
284	siCTRL	435423	139.998
285	siCTRL	432548	133.731
286	siCTRL	433955	231.624
287	siCTRL	496037	662.857
288	siCTRL	488087	233.297
289	siCTRL	550363	257.097
290	siCTRL	446687	804.035
291	siCTRL	574861	463.907
292	siCTRL	800835	37.7196
293	siCTRL	453743	423.81
294	siCTRL	592433	457.443
295	siCTRL	394268	382.684
296	siCTRL	776866	32.0295
297	siCTRL	403883	331.091
298	siCTRL	478546	257.373
299	siCTRL	429503	166.106
300	siCTRL	424834	166.281
301	siCTRL	519290	292.121
302	siCTRL	474964	249.187
303	siCTRL	439317	372.307
304	siCTRL	766127	323.111
305	siCTRL	476391	825.915
306	siCTRL	462090	699.001
307	siCTRL	786945	210.372
308	siCTRL	746218	63.5873
309	siCTRL	499819	814.759
310	siCTRL	459618	743.042
311	siCTRL	447351	852.317
312	siCTRL	479574	634.637
313	siCTRL	638756	69.2543
314	siCTRL	773864	213.664
315	siCTRL	524756	362.117
316	siCTRL	598342	132.016
317	siCTRL	495765	600.591
318	siCTRL	886728	104.154
319	siCTRL	455046	508.552
320	siCTRL	384809	278.856
321	siCTRL	445938	447.23
322	siCTRL	459130	516.898
323	siCTRL	528697	425.431
324	siCTRL	430231	654.261
325	siCTRL	314726	346.057
326	siCTRL	326471	44.6499
327	siCTRL	454508	467.522
328	siCTRL	334199	347.669
329	siCTRL	760246	159.154
330	siCTRL	238822	159.569
331	siCTRL	240983	140.81
332	siCTRL	724026	98.7262
333	siCTRL	381877	566.181
334	siCTRL	392727	553.391
335	siCTRL	918078	961.589
336	siCTRL	422381	498.237
337	siCTRL	514939	205.494
338	siCTRL	346228	288.681
339	siCTRL	306526	358.234
340	siCTRL	858732	318.661
341	siCTRL	412450	472.469
342	siCTRL	396756	452.029
343	siCTRL	323565	283.568
344	siCTRL	424328	447.237
345	siCTRL	960409	697.138
346	siCTRL	848769	63.2968
347	siCTRL	661468	45.4401
348	siCTRL	399087	407.003
349	siCTRL	863567	32.8186
350	siCTRL	839358	348.304
351	siCTRL	802979	40.4531
352	siCTRL	431207	674.922
353	siCTRL	383754	544.649
354	siCTRL	441343	596.709
355	siCTRL	551943	270.456
356	siCTRL	362782	510.714
357	siCTRL	365600	298.295
358	siCTRL	375226	560.526
359	siCTRL	481383	388.423
360	siCTRL	343381	478.173
361	siCTRL	769535	32.8238
362	siCTRL	343035	642.078
363	siCTRL	522417	330.787
364	siCTRL	370765	634.283
365	siCTRL	702533	30.5813
366	siCTRL	684578	33.4204
367	siCTRL	333655	533.081
368	siCTRL	819570	40.2219
369	siCTRL	527549	255.043
370	siCTRL	408165	191.637
371	siCTRL	785287	33.7608
372	siCTRL	596717	64.7446
373	siCTRL	773320	23.438
374	siCTRL	886512	31.8075
375	siCTRL	901522	30.5344
376	siCTRL	892425	39.4563
377	siCTRL	902988	32.2488
378	siCTRL	859359	59.6041
379	siCTRL	365924	408.274
380	siCTRL	1.50876e+06	30.1154
381	siCTRL	459193	192.804
382	siCTRL	501274	316.167
383	siCTRL	392438	183.911
384	siCTRL	499353	142.955
385	siCTRL	424554	500.328
386	siCTRL	1453636	31.5744
387	siCTRL	541702	264.596
388	siCTRL	427888	216.308
389	siCTRL	418578	601.605
390	siCTRL	408442	236.645
391	siCTRL	861203	37.5299
392	siCTRL	815705	48.7892
393	siCTRL	833166	36.6227
394	siCTRL	397760	157.509
395	siCTRL	394786	156.139
396	siCTRL	374473	99.4428
397	siCTRL	620755	237.884
398	siCTRL	163716	88.0709
399	siCTRL	320969	519.384
400	siCTRL	643101	34.7198
401	siCTRL	591968	163.602
402	siCTRL	726630	32.3815
403	siCTRL	354048	55.2728
404	siCTRL	375097	484.001
405	siCTRL	570104	215.188
406	siCTRL	352940	53.5605
407	siCTRL	639156	62.0809
408	siCTRL	425271	255.731
409	siCTRL	757750	41.8395
410	siCTRL	803574	38.6632
411	siCTRL	508306	382.721
412	siCTRL	692443	50.1608
413	siCTRL	510770	313.665
414	siCTRL	741320	78.0643
415	siCTRL	663976	63.3181
416	siCTRL	1432234	181.493
417	siCTRL	1.58733e+06	123.113
418	siCTRL	1548500	171.725
419	siCTRL	584817	298.733
420	siCTRL	582251	264.572
421	siCTRL	1450274	148.763
422	siCTRL	413015	161.061
423	siCTRL	406285	193.414
424	siCTRL	793870	74.0447
425	siCTRL	891151	32.1847
426	siCTRL	669139	163.581
427	siCTRL	554826	309.659
428	siCTRL	520909	423.419
429	siCTRL	404165	526.078
430	siCTRL	547650	359.358
431	siCTRL	626297	213.957
432	siCTRL	405272	579.795
433	siCTRL	404331	556.117
434	siCTRL	351360	556.815
435	siCTRL	1215124	148.5
436	siCTRL	743159	26.4063
437	siCTRL	615477	197.492
438	siCTRL	392842	550.059
439	siCTRL	807199	53.7337
440	siCTRL	376082	470.408
441	siCTRL	626393	335.006
442	siCTRL	777148	40.4473
443	siCTRL	829292	73.1883
444	siCTRL	395493	544.555
445	siCTRL	1099690	48.3814
446	siCTRL	1473755	53.8152
447	siCTRL	813441	46.4393
448	siCTRL	911915	50.5761
449	siCTRL	847020	40.6411
450	siCTRL	645961	224.781
451	siCTRL	602607	273.849
452	siCTRL	786360	115.303
453	siCTRL	704352	159.35
454	siCTRL	849333	31.8238
455	siCTRL	353861	756.736
456	siCTRL	381907	492.984
457	siCTRL	803199	32.707
458	siCTRL	733832	9.98635
459	siCTRL	576551	128.996
460	siCTRL	753270	12.2704
461	siCTRL	296817	49.8955
462	siCTRL	268247	78.5961
463	siCTRL	250321	100.458
464	siCTRL	500117	172.194
465	siCTRL	303391	297.054
466	siCTRL	596434	57.7092
467	siCTRL	183708	131.942
468	siCTRL	459681	456.729
469	siCTRL	876762	82.7467
470	siCTRL	373150	364.618
471	siCTRL	531777	334.93
472	siCTRL	857028	684.413
473	siCTRL	429340	448.563
474	siCTRL	758677	176.473
475	siCTRL	425289	470.594
476	siCTRL	430220	430.476
477	siCTRL	870089	629.756
478	siCTRL	438875	464.906
479	siCTRL	605909	300.115
480	siCTRL	455944	684.005
481	siCTRL	440863	672.77
482	siCTRL	870581	238.239
483	siCTRL	597749	360.251
484	siCTRL	456350	441.039
485	siCTRL	593694	438.765
486	siCTRL	1071445	658.697
487	siCTRL	651570	303.023
488	siCTRL	450669	496.11
489	siCTRL	589209	497.973
490	siCTRL	392085	551.717
491	siCTRL	1260010	443.987
492	siCTRL	669750	347.349
493	siCTRL	706384	283.588
494	siCTRL	569353	443.167
495	siCTRL	392984	645.057
496	siCTRL	438955	890.899
497	siCTRL	770427	138.509
498	siCTRL	624039	321.766
499	siCTRL	540495	462.551
500	siCTRL	448580	671.134
501	siCTRL	804427	125.227
502	siCTRL	590926	392.402
503	siCTRL	737998	156.706
504	siCTRL	738654	157.68
505	siCTRL	576189	471.34
506	siCTRL	802287	169.474
507	siCTRL	666878	542.003
508	siCTRL	661441	564.786
509	siCTRL	656610	459.959
510	siCTRL	594735	543.013
511	siCTRL	442259	455.671
512	siCTRL	372206	501.544
513	siCTRL	652156	59.2247
514	siCTRL	460843	373.215
515	siCTRL	554404	252.963
516	siCTRL	434422	382.971
517	siCTRL	342652	255.607
518	siCTRL	592981	200.538
519	siCTRL	436559	379.8
520	siCTRL	535070	305.023
521	siCTRL	569341	459.733
522	siCTRL	491953	394.491
523	siCTRL	405320	192.085
524	siCTRL	494196	311.43
525	siCTRL	363668	283.804
526	siCTRL	444547	428.534
527	siCTRL	435416	432.771
528	siCTRL	808933	84.2394
529	siCTRL	442497	382.388
530	siCTRL	334240	158.561
531	siCTRL	768121	44.8462
532	siCTRL	519598	342.045
533	siCTRL	534422	283.573
534	siCTRL	446575	578.929
535	siCTRL	327290	407.543
536	siCTRL	457722	554.097
537	siCTRL	1366708	333.287
538	siCTRL	379494	701.893
539	siCTRL	788541	958.873
540	siCTRL	746224	850.401
541	siCTRL	890890	84.1818
542	siCTRL	521804	284.489
543	siCTRL	914430	441.237
544	siCTRL	432281	650.432
545	siCTRL	1481916	218.594
546	siCTRL	601517	444.829
547	siCTRL	901000	66.8913
548	siCTRL	799545	121.442
549	siCTRL	425880	700.696
550	siCTRL	434939	629.148
551	siCTRL	700724	217.855
552	siCTRL	611552	194.347
553	siCTRL	398567	437.182
554	siCTRL	931801	54.3718
555	siCTRL	593607	512.914
556	siCTRL	453630	599.749
557	siCTRL	779963	175.038
558	siCTRL	363968	409.669
559	siCTRL	528807	298.137
560	siCTRL	1126551	483.866
561	siCTRL	559648	184.354
562	siCTRL	1352099	239.332
563	siCTRL	753542	178.528
564	siCTRL	1293245	93.8083
565	siCTRL	365324	526.473
566	siCTRL	440164	595.929
567	siCTRL	528131	279.241
568	siCTRL	339757	328.309
569	siCTRL	380450	251.529
570	siCTRL	571965	249.214
571	siCTRL	421496	193.593
572	siCTRL	421645	413.121
573	siCTRL	708136	116.946
574	siCTRL	376970	506.411
575	siCTRL	634931	139.487
576	siCTRL	515009	431.203
577	siCTRL	840151	46.9109
578	siCTRL	353265	647.409
579	siCTRL	344034	571.596
580	siCTRL	592160	343.519
581	siCTRL	604807	305.29
582	siCTRL	839932	42.7
583	siCTRL	821205	58.3709
584	siCTRL	1805363	64.6863
585	siCTRL	588995	257.854
586	siCTRL	649364	188.426
587	siCTRL	788411	92.7242
588	siCTRL	447332	572.345
589	siCTRL	565133	243.221
590	siCTRL	662350	237.021
591	siCTRL	462657	433.214
592	siCTRL	873639	49.6469
593	siCTRL	535644	263.139
594	siCTRL	454015	504.662
595	siCTRL	431830	322.642
596	siCTRL	476417	458.956
597	siCTRL	673355	232.357
598	siCTRL	649152	251.949
599	siCTRL	500931	614.943
600	siCTRL	372322	660.509
601	siCTRL	528207	390.935
602	siCTRL	517050	329.286
603	siCTRL	606484	201.117
604	siCTRL	829220	76.7678
605	siCTRL	442257	411.404
606	siCTRL	868138	69.5886
607	siCTRL	877040	623.775
608	siCTRL	406477	361.049
609	siCTRL	549127	605.383
610	siCTRL	449884	354.083
611	siCTRL	532910	230.835
612	siCTRL	328742	595.584
613	siCTRL	419152	404.438
614	siCTRL	520002	416.491
615	siCTRL	697965	223.423
616	siCTRL	436633	335.974
617	siCTRL	452090	330.546
618	siCTRL	807317	58.2055
619	siCTRL	411154	53.9979
620	siCTRL	462941	422.864
621	siCTRL	893145	382.314
622	siCTRL	415779	423.902
623	siCTRL	414641	47.5032
624	siCTRL	643072	221.662
625	siCTRL	477656	350.913
626	siCTRL	609832	135.69
627	siCTRL	1311057	426.219
628	siCTRL	682446	256.553
629	siCTRL	2.04325e+06	471.013
630	siCTRL	634547	252.035
631	siCTRL	636959	237.71
632	siCTRL	580981	263.699
633	siCTRL	505640	619.648
634	siCTRL	1144607	218.377
635	siCTRL	325091	563.319
636	siCTRL	519574	171.809
637	siCTRL	847444	50.178
638	siCTRL	436500	25.9916
639	siCTRL	414001	29.9417
640	siCTRL	374507	474.046
641	siCTRL	449328	332.69
642	siCTRL	810148	35.1267
643	siCTRL	436496	364.507
644	siCTRL	766484	36.3609
645	siCTRL	336568	39.3811
646	siCTRL	715232	104.528
647	siCTRL	404433	473.38
648	siCTRL	402095	313.429
649	siCTRL	351556	40.3701
650	siCTRL	422106	302.175
651	siCTRL	752114	206.546
652	siCTRL	935270	39.0801
653	siCTRL	607446	404.458
654	siCTRL	659334	340.405
655	siCTRL	787694	174.279
656	siCTRL	900162	50.3655
657	siCTRL	954609	40.3194
658	siCTRL	413965	171.239
659	siCTRL	449770	425.155
660	siCTRL	787310	139.167
661	siCTRL	912737	50.6481
662	siCTRL	402038	144.654
663	siCTRL	447537	392.944
664	siCTRL	927755	48.011
665	siCTRL	369343	405.379
666	siCTRL	387515	345.48
667	siCTRL	923313	38.2362
668	siCTRL	924375	46.5558
669	siCTRL	423446	64.8267
670	siCTRL	422872	65.7648
671	siCTRL	379362	622.516
672	siCTRL	302189	166.078
673	siCTRL	515589	236.264
674	siCTRL	374088	392.961
675	siCTRL	382873	434.693
676	siCTRL	831114	40.0372
677	siCTRL	1183917	257.08
678	siCTRL	877449	37.5541
679	siCTRL	1306689	251.555
680	siCTRL	897342	40.5765
681	siCTRL	902969	37.6218
682	siCTRL	405808	225.797
683	siCTRL	595985	395.56
684	siCTRL	871073	97.6222
685	siCTRL	832035	155.673
686	siCTRL	696761	282.023
687	siCTRL	1676701	48.2806
688	siCTRL	433470	383.121
689	siCTRL	378071	662.365
690	siCTRL	776163	145.234
691	siCTRL	589306	198.777
692	siCTRL	749640	215.977
693	siCTRL	534603	265.087
694	siCTRL	435417	329.218
695	siCTRL	708049	265.035
696	siCTRL	450400	48.1675
697	siCTRL	571419	169.437
698	siCTRL	717135	176.794
699	siCTRL	604758	288.413
700	siCTRL	786392	131.794
701	siCTRL	442982	46.6596
702	siCTRL	726683	183.892
703	siCTRL	805292	191.673
704	siCTRL	920293	42.2483
705	siCTRL	424020	304.698
706	siCTRL	681751	254.181
707	siCTRL	892720	41.5408
708	siCTRL	811326	108.626
709	siCTRL	432785	254.395
710	siCTRL	923029	37.6848
711	siCTRL	485866	474.221
712	siCTRL	466125	513.904
713	siCTRL	563808	326.804
714	siCTRL	568486	277.811
715	siCTRL	528012	344.665
716	siCTRL	428362	449.403
717	siCTRL	415100	401.435
718	siCTRL	566664	300.877
719	siCTRL	732027	52.5555
720	siCTRL	441512	467.772
721	siCTRL	388222	792.09
722	siCTRL	396885	924.497
723	siCTRL	493436	310.374
724	siCTRL	803024	33.6428
725	siCTRL	400930	626.214
726	siCTRL	416955	543.919
727	siCTRL	393134	633.609
728	siCTRL	419922	659.201
729	siCTRL	2292755	280.546
730	siCTRL	391755	518.518
731	siCTRL	436408	808.257
732	siCTRL	448546	399.609
733	siCTRL	941548	38.4748
734	siCTRL	455514	464.662
735	siCTRL	221087	476.64
736	siCTRL	192540	473.107
737	siCTRL	445759	335.302
738	siCTRL	935849	37.1962
739	siCTRL	864975	240.059
740	siCTRL	949967	33.9473
741	siCTRL	445754	346.131
742	siCTRL	941503	37.2196
743	siCTRL	838276	41.3526
744	siCTRL	440837	535.085
745	siCTRL	517206	392.997
746	siCTRL	437155	26.762
747	siCTRL	559627	281.902
748	siCTRL	444377	27.1896
749	siCTRL	600243	255.691
750	siCTRL	440140	576.427
751	siCTRL	433508	139.879
752	siCTRL	447354	150.551
753	siCTRL	544931	262.423
754	siCTRL	619043	224.59
755	siCTRL	436120	604.938
756	siCTRL	423238	559.936
757	siCTRL	440371	232.059
758	siCTRL	888381	33.7079
759	siCTRL	676759	84.4123
760	siCTRL	460120	449.114
761	siCTRL	761385	34.9367
762	siCTRL	905070	39.3361
763	siCTRL	846400	33.4001
764	siCTRL	422354	181.327
765	siCTRL	807561	95.7463
766	siCTRL	430414	678.946
767	siCTRL	563310	288.775
768	siCTRL	599331	214.955
769	siCTRL	537083	471.847
770	siCTRL	598481	525.649
771	siCTRL	722802	252.268
772	siCTRL	698931	183.481
773	siCTRL	723951	161.111
774	siCTRL	789121	86.8391
775	siCTRL	761271	91.9139
776	siCTRL	457485	452.169
777	siCTRL	797994	195.413
778	siCTRL	437158	395.853
779	siCTRL	489267	243.54
780	siCTRL	479022	620.667
781	siCTRL	462028	471.253
782	siCTRL	486316	253.763
783	siCTRL	537789	285.95
784	siCTRL	467901	640.641
785	siCTRL	475558	820.899
786	siCTRL	465492	747.994
787	siCTRL	918021	49.44
788	siCTRL	820710	35.4655
789	siCTRL	932437	46.5584
790	siCTRL	452795	354.472
791	siCTRL	458839	400.047
792	siCTRL	439682	390.869
793	siCTRL	447136	321.935
794	siCTRL	712513	63.6212
795	siCTRL	842108	34.3245
796	siCTRL	448962	361.622
797	siCTRL	602560	100.338
798	siCTRL	443743	567.697
799	siCTRL	877571	37.8409
800	siCTRL	435344	152.48
801	siCTRL	417575	370.209
802	siCTRL	614568	86.1914
803	siCTRL	656030	192.715
804	siCTRL	424600	116.768
805	siCTRL	567333	317.62
806	siCTRL	519343	149.137
807	siCTRL	376780	132.96
808	siCTRL	500255	302.307
809	siCTRL	577918	310.168
810	siCTRL	807841	58.9376
811	siCTRL	193750	112.536
812	siCTRL	589403	339.852
813	siCTRL	791490	41.8141
814	siCTRL	376770	738.874
815	siCTRL	609615	282.53
816	siCTRL	791366	33.0289
817	siCTRL	823980	22.3534
818	siCTRL	643864	215.874
819	siCTRL	467010	402.769
820	siCTRL	396782	677.796
821	siCTRL	280173	553.519
822	siCTRL	771703	184.508
823	siCTRL	526766	530.995
824	siCTRL	672296	223.676
825	siCTRL	732419	193.581
826	siCTRL	664865	306.238
827	siCTRL	675343	230.457
828	siCTRL	682738	262.545
829	siCTRL	763060	220.335
830	siCTRL	534046	337.206
831	siCTRL	420013	395.469
832	siCTRL	456940	394.708
833	siCTRL	615285	375.545
834	siCTRL	878404	165.049
835	siCTRL	836391	40.3344
836	siCTRL	755543	34.7999
837	siCTRL	450143	204.93
838	siCTRL	888821	182.522
839	siCTRL	440207	445.236
840	siCTRL	440693	186.769
841	siCTRL	454523	617.616
842	siCTRL	461882	400.703
843	siCTRL	865272	55.9296
844	siCTRL	444619	530.211
845	siCTRL	456549	579.709
846	siCTRL	464342	365.45
847	siCTRL	361908	215.366
848	siCTRL	234974	372.875
849	siCTRL	457662	432.239
850	siCTRL	219665	363.769
851	siCTRL	927386	40.5092
852	siCTRL	835327	30.906
853	siCTRL	940466	39.2981
854	siCTRL	363365	598.948
855	siCTRL	473792	385.182
856	siCTRL	477802	187.68
857	siCTRL	893562	41.8987
858	siCTRL	456506	405.913
859	siCTRL	467418	425.185
860	siCTRL	443321	325.688
861	siCTRL	956276	727.32
862	siCTRL	389021	420.109
863	siCTRL	548487	375.738
864	siCTRL	375047	420.615
865	siCTRL	981534	37.6023
866	siCTRL	465589	164.432
867	siCTRL	508196	482.734
868	siCTRL	481602	92.0339
869	siCTRL	479235	114.17
870	siCTRL	561673	380.468
871	siCTRL	494937	560.684
872	siCTRL	526558	326.017
873	siCTRL	456717	605.097
874	siCTRL	408634	812.16
875	siCTRL	459862	216.14
876	siCTRL	1142848	321.344
877	siCTRL	725149	36.4199
878	siCTRL	463256	219.245
879	siCTRL	897228	611.187
880	siCTRL	458080	531.746
881	siCTRL	983779	30.4523
882	siCTRL	961259	41.0324
883	siCTRL	454725	543.755
884	siCTRL	645501	404.911
885	siCTRL	379979	513.503
886	siCTRL	435564	813.836
887	siCTRL	521586	422.572
888	siCTRL	617042	345.037
889	siCTRL	564277	296.839
890	siCTRL	471525	480.706
891	siCTRL	447555	526.698
892	siCTRL	388172	592.093
893	siCTRL	593930	389.095
894	siCTRL	457624	468.005
895	siCTRL	356640	517.929
896	siCTRL	482169	448.873
897	siCTRL	553277	336.363
898	siCTRL	679597	43.6254
899	siCTRL	1278180	590.857
900	siCTRL	448016	713.139
901	siCTRL	558669	437.568
902	siCTRL	344360	404.924
903	siCTRL	450720	581.162
904	siCTRL	441507	635.167
905	siCTRL	524462	393.743
906	siCTRL	433483	776.376
907	siCTRL	926068	29.736
908	siCTRL	662621	33.837
909	siCTRL	589211	310.438
910	siCTRL	423272	504.731
911	siCTRL	332888	409.638
912	siCTRL	395828	442.811
913	siCTRL	406945	373.232
914	siCTRL	439125	563.669
915	siCTRL	419484	807.661
916	siCTRL	432677	191.779
917	siCTRL	558665	320.769
918	siCTRL	437394	405.645
919	siCTRL	444652	631.644
920	siCTRL	649077	179.131
921	siCTRL	462263	390.904
922	siCTRL	745238	486.343
923	siCTRL	681926	120.842
924	siCTRL	698727	33.2662
925	siCTRL	820181	44.573
926	siCTRL	419069	541.052
927	siCTRL	439492	419.879
928	siCTRL	774934	395.815
929	siCTRL	808060	485.955
930	siCTRL	706153	180.582
931	siCTRL	785206	30.3565
932	siCTRL	640596	254.149
933	siCTRL	382162	456.981
934	siCTRL	410429	554.954
935	siCTRL	409433	583.298
936	siCTRL	691424	41.1411
937	siCTRL	871485	32.3807
938	siCTRL	772196	37.3991
939	siCTRL	518124	344.41
940	siCTRL	804738	110.885
941	siCTRL	484227	480.127
942	siCTRL	485163	352.865
943	siCTRL	839755	558.31
944	siCTRL	654677	46.0347
945	siCTRL	384048	49.1921
946	siCTRL	407030	45.3498
947	siCTRL	361146	656.206
948	siCTRL	856713	38.9423
949	siCTRL	823210	87.8845
950	siCTRL	552182	230.349
951	siCTRL	872818	43.0142
952	siCTRL	403976	321.023
953	siCTRL	594548	192.557
954	siCTRL	375023	638.958
955	siCTRL	362681	527.586
956	siCTRL	799296	89.0719
957	siCTRL	721264	181.487
958	siCTRL	895974	333.031
959	siCTRL	873388	37.9886
960	siCTRL	572912	334.326
961	siCTRL	853297	94.47
962	siCTRL	361934	252.731
963	siCTRL	541789	290.62
964	siCTRL	534162	365.098
965	siCTRL	648580	102.662
966	siCTRL	894250	53.7281
967	siCTRL	435986	546.605
968	siCTRL	765357	159.4
969	siCTRL	411180	430.23
970	siCTRL	442665	542.964
971	siCTRL	885394	55.6433
972	siCTRL	551237	303.895
973	siCTRL	855742	101.754
974	siCTRL	411782	392.125
975	siCTRL	429212	451.886
976	siCTRL	902819	71.5687
977	siCTRL	440392	395.326
978	siCTRL	607764	232.317
979	siCTRL	882212	65.391
980	siCTRL	215830	215.28
981	siCTRL	723314	137.281
982	siCTRL	454496	127.846
983	siCTRL	442316	145.633
984	siCTRL	197616	216.77
985	siCTRL	326481	261.038
986	siCTRL	697643	282.179
987	siCTRL	362907	346.378
988	siCTRL	887755	40.6865
989	siCTRL	563063	321.599
990	siCTRL	440152	531.847
991	siCTRL	732549	250.575
992	siCTRL	883514	38.2009
993	siCTRL	905391	64.8144
994	siCTRL	276268	305.909
995	siCTRL	455459	425.038
996	siCTRL	369476	145.368
997	siCTRL	480124	515.678
998	siCTRL	496670	477.988
999	siCTRL	713759	269.489
1000	siCTRL	451538	373.6
1001	siCTRL	858531	76.5115
1002	siCTRL	819501	31.3746
1003	siCTRL	367173	179.392
1004	siCTRL	528790	351.498
1005	siCTRL	744537	233.791
1006	siCTRL	322194	222.44
1007	siCTRL	531352	263.177
1008	siCTRL	887743	33.992
1009	siCTRL	413805	565.195
1010	siCTRL	472809	533.498
1011	siCTRL	767325	149.749
1012	siCTRL	671423	254.185
1013	siCTRL	435941	254.527
1014	siCTRL	417090	502.752
1015	siCTRL	566083	349.42
1016	siCTRL	424117	662.701
1017	siCTRL	1291632	281.626
1018	siCTRL	441521	62.1496
1019	siCTRL	308842	206.109
1020	siCTRL	687958	179.969
1021	siCTRL	420148	369.091
1022	siCTRL	423310	55.2537
1023	siCTRL	651344	181.56
1024	siCTRL	852264	33.1976
1025	siCTRL	1189306	281.041
1026	siCTRL	422559	623.813
1027	siCTRL	447316	381.192
1028	siCTRL	608162	205.582
1029	siCTRL	678481	266.125
1030	siCTRL	421977	396.762
1031	siCTRL	454044	510.489
1032	siCTRL	559182	274.59
1033	siCTRL	605472	196.52
1034	siCTRL	754729	153.867
1035	siCTRL	368771	343.135
1036	siCTRL	560489	218.022
1037	siCTRL	621975	307.136
1038	siCTRL	511459	171.583
1039	siCTRL	341541	382.424
1040	siCTRL	383899	570.019
1041	siCTRL	787356	87.875
1042	siCTRL	440365	321.99
1043	siCTRL	196929	167.519
1044	siCTRL	344991	538.312
1045	siCTRL	358730	500.417
1047	siCTRL	382718	802.282
1048	siCTRL	450820	507.186
1049	siCTRL	381547	896.875
1050	siCTRL	437355	432.133
1051	siCTRL	574025	250.811
1052	siCTRL	404910	501.956
1053	siCTRL	830425	244.706
1054	siCTRL	434575	306.607
1055	siCTRL	522822	271.751
1056	siCTRL	800857	32.0579
1057	siCTRL	409896	779.712
1058	siCTRL	792018	46.3524
1059	siCTRL	398027	605.48
1060	siCTRL	768516	35.2624
1061	siCTRL	835109	33.698
1062	siCTRL	383433	40.4329
1063	siCTRL	728978	40.2089
1064	siCTRL	321120	562.635
1065	siCTRL	370455	35.9631
1066	siCTRL	750882	139.899
1067	siCTRL	399742	62.6775
1068	siCTRL	373880	130.364
1069	siCTRL	412760	411.518
1070	siCTRL	381837	560.32
1071	siCTRL	745406	34.7604
1072	siCTRL	400994	478.642
1073	siCTRL	390726	32.2283
1074	siCTRL	736873	53.6935
1075	siCTRL	666878	95.3096
1076	siCTRL	369190	166.811
1077	siCTRL	173399	494.76
1078	siCTRL	338750	218.024
1079	siCTRL	196533	494.423
1080	siCTRL	691462	149.174
1081	siCTRL	683314	104.379
1082	siCTRL	316581	197.711
1083	siCTRL	715293	32.1242
1084	siCTRL	215806	311.976
1085	siCTRL	341023	401.857
1086	siCTRL	200160	292.974
1087	siCTRL	447665	468.796
1088	siCTRL	554253	218.251
1089	siCTRL	765383	274.123
1090	siCTRL	410450	318.249
1091	siCTRL	351586	517.8
1092	siCTRL	1199006	47.9434
1093	siCTRL	333213	635.316
1094	siCTRL	468256	372.211
1095	siCTRL	1056238	221.256
1096	siCTRL	774820	32.2224
1097	siCTRL	416719	586.559
1098	siCTRL	384227	558.339
1099	siCTRL	390629	351.723
1100	siCTRL	415515	410.586
1101	siCTRL	418473	101.809
1102	siCTRL	362815	522.801
1103	siCTRL	382740	141.218
1104	siCTRL	303662	684.866
1105	siCTRL	401973	682.694
1106	siCTRL	399683	522.762
1107	siCTRL	394980	662.426
1108	siCTRL	801345	35.1094
1109	siCTRL	397675	546.022
1110	siCTRL	326392	121.399
1111	siCTRL	400788	34.9084
1112	siCTRL	865996	30.0537
1113	siCTRL	583092	248.735
1114	siCTRL	447005	284.765
1115	siCTRL	401333	266.311
1116	siCTRL	492651	370.446
1117	siCTRL	327717	593.154
1118	siCTRL	633121	288.443
1119	siCTRL	478696	519.215
1120	siCTRL	650893	258.968
1121	siCTRL	1107018	113.692
1122	siCTRL	416534	71.9194
1123	siCTRL	407684	299.629
1124	siCTRL	652257	264.04
1125	siCTRL	794012	59.2225
1126	siCTRL	452688	548.162
1127	siCTRL	627338	270.896
1128	siCTRL	395344	70.2445
1129	siCTRL	647979	242.967
1130	siCTRL	392607	679.378
1131	siCTRL	446850	538.774
1132	siCTRL	380302	327.114
1133	siCTRL	386488	1039.48
1134	siCTRL	435405	483.609
1135	siCTRL	897919	39.7551
1136	siCTRL	467369	406.271
1137	siCTRL	456285	613.881
1138	siCTRL	530837	465.929
1139	siCTRL	368084	736.113
1140	siCTRL	379799	675.125
1141	siCTRL	444148	623.549
1142	siCTRL	524823	399.439
1143	siCTRL	419119	1019.36
1144	siCTRL	896695	44.1115
1145	siCTRL	284296	104.585
1146	siCTRL	825431	24.9912
1147	siCTRL	385178	635.307
1148	siCTRL	441211	445.729
1149	siCTRL	915504	31.7271
1150	siCTRL	459332	586.785
1151	siCTRL	477650	515.83
1152	siCTRL	915454	38.6752
1153	siCTRL	450065	813.551
1154	siCTRL	412979	625.81
1155	siCTRL	463630	354.147
1156	siCTRL	309113	448.573
1157	siCTRL	426896	461.195
1158	siCTRL	412269	367.428
1159	siCTRL	437131	742.162
1160	siCTRL	423932	748.164
1161	siCTRL	297283	460.945
1162	siCTRL	357237	540.02
1163	siCTRL	413865	820.876
1164	siCTRL	384585	657.564
1165	siCTRL	901685	51.5927
1166	siCTRL	573310	358.469
1167	siCTRL	872786	36.9147
1168	siCTRL	362719	372.475
1169	siCTRL	616307	262.253
1170	siCTRL	425292	657.699
1171	siCTRL	515531	366.916
1172	siCTRL	296201	553.072
1173	siCTRL	427208	650.663
1174	siCTRL	520807	370.929
1175	siCTRL	1170588	407.201
1176	siCTRL	1026362	545.35
1177	siCTRL	866115	43.4302
1178	siCTRL	641301	35.7159
1179	siCTRL	366107	430.176
1180	siCTRL	1340289	241.153
1181	siCTRL	581526	312.886
1182	siCTRL	1215405	308.236
1183	siCTRL	358013	167.455
1184	siCTRL	489259	125.213
1185	siCTRL	376832	488.323
1186	siCTRL	437746	559.543
1187	siCTRL	343447	596.554
1188	siCTRL	387537	519.505
1189	siCTRL	295556	255.293
1190	siCTRL	250030	71.6844
1191	siCTRL	455541	316.554
1192	siCTRL	356634	468.808
1193	siCTRL	570181	247.153
1194	siCTRL	277367	92.5383
1195	siCTRL	596265	158.6
1196	siCTRL	468421	477.569
1197	siCTRL	355121	521.981
1198	siCTRL	648767	140.666
1199	siCTRL	458727	294.62
1200	siCTRL	595247	163.24
1201	siCTRL	677972	148.816
1202	siCTRL	384270	599.543
1203	siCTRL	397966	696.662
1204	siCTRL	283855	72.1355
1205	siCTRL	821290	31.6496
1206	siCTRL	352787	585.346
1207	siCTRL	485877	337.786
1208	siCTRL	466428	373.477
1209	siCTRL	397550	587.777
1210	siCTRL	366023	673.836
1211	siCTRL	381635	489.153
1212	siCTRL	362806	158.32
1213	siCTRL	395812	579.302
1214	siCTRL	530986	277.995
1215	siCTRL	391870	520.769
1216	siCTRL	366050	141.816
1217	siCTRL	386615	378.871
1218	siCTRL	794469	80.9288
1219	siCTRL	474574	227.551
1220	siCTRL	542316	285.534
1221	siCTRL	706307	223.876
1222	siCTRL	872076	35.0178
1223	siCTRL	757348	104.639
1224	siCTRL	856102	54.2558
1225	siCTRL	507411	233.477
1226	siCTRL	662071	243.699
1227	siCTRL	571557	281.854
1228	siCTRL	576827	333.564
1229	siCTRL	409349	535.664
1230	siCTRL	496408	431.373
1231	siCTRL	601007	348.75
1232	siCTRL	596631	358.825
1233	siCTRL	483310	284.943
1234	siCTRL	719724	259.555
1235	siCTRL	624080	315.827
1236	siCTRL	467955	357.004
1237	siCTRL	895135	42.0882
1238	siCTRL	852177	80.4754
1239	siCTRL	476486	335.177
1240	siCTRL	513347	323.388
1241	siCTRL	453341	235.7
1242	siCTRL	412231	476.485
1243	siCTRL	899709	40.8686
1244	siCTRL	412825	401.266
1245	siCTRL	523623	382.825
1246	siCTRL	887964	43.5424
1247	siCTRL	870410	40.9077
1248	siCTRL	856424	39.3739
1249	siCTRL	470014	513.809
1250	siCTRL	457879	496.285
1251	siCTRL	385552	468.778
1252	siCTRL	595304	243.473
1253	siCTRL	783340	39.5559
1254	siCTRL	591442	229.946
1255	siCTRL	458931	449.535
1256	siCTRL	307998	461.39
1257	siCTRL	334179	636.203
1258	siCTRL	816491	45.844
1259	siCTRL	274280	377.935
1260	siCTRL	551206	291.28
1261	siCTRL	622577	266.843
1262	siCTRL	374758	398.918
1263	siCTRL	378872	374.22
1264	siCTRL	569604	175.802
1265	siCTRL	653525	137.754
1266	siCTRL	353672	431.988
1267	siCTRL	387884	319.196
1268	siCTRL	311045	650.586
1269	siCTRL	386356	490.758
1270	siCTRL	350935	404.839
1271	siCTRL	393598	217.635
1272	siCTRL	402648	581.461
1273	siCTRL	330687	594.629
1274	siCTRL	400664	239.175
1275	siCTRL	822101	31.2113
1276	siCTRL	405828	439.874
1277	siCTRL	673403	126.285
1278	siCTRL	223017	316.676
1279	siCTRL	326632	623.07
1280	siCTRL	871817	44.9748
1281	siCTRL	695664	92.2464
1282	siCTRL	496789	337.184
1283	siCTRL	578578	337.569
1284	siCTRL	606361	127.589
1285	siCTRL	417922	254.189
1286	siCTRL	437641	795.201
1287	siCTRL	645307	92.7733
1288	siCTRL	495746	566.846
1289	siCTRL	418098	398.464
1290	siCTRL	656643	183.503
1291	siCTRL	859945	35.6837
1292	siCTRL	563133	326.331
1293	siCTRL	424996	385.783
1294	siCTRL	350370	23.1393
1295	siCTRL	335945	27.719
1296	siCTRL	400275	137.624
1297	siCTRL	605338	418.634
1298	siCTRL	582142	278.777
1299	siCTRL	867147	40.6853
1300	siCTRL	488985	239.439
1301	siCTRL	429154	662.06
1302	siCTRL	428287	377.382
1303	siCTRL	394988	134.489
1304	siCTRL	377099	418.054
1305	siCTRL	830438	27.4616
1306	siCTRL	382012	567.954
1307	siCTRL	405505	568.253
1308	siCTRL	432369	378.915
1309	siCTRL	602687	61.6056
1310	siCTRL	392514	338.943
1311	siCTRL	431789	417.944
1312	siCTRL	390897	329.556
1313	siCTRL	435603	247.189
1314	siCTRL	341123	335.225
1315	siCTRL	397244	332.124
1316	siCTRL	1458476	118.238
1317	siCTRL	450224	235.03
1318	siCTRL	528233	320.843
1319	siCTRL	327290	303.17
1320	siCTRL	277171	128.982
1321	siCTRL	289259	347.072
1322	siCTRL	1461842	45.0115
1323	siCTRL	328354	509.071
1324	siCTRL	327763	436.93
1325	siCTRL	525967	221.806
1326	siCTRL	511687	265.968
1327	siCTRL	404264	681.541
1328	siCTRL	387607	138.64
1329	siCTRL	505060	279.395
1330	siCTRL	447831	279.786
1331	siCTRL	435070	566.23
1332	siCTRL	342388	599.122
1333	siCTRL	405237	143.585
1334	siCTRL	347322	465.689
1335	siCTRL	376140	151.257
1336	siCTRL	353166	466.794
1337	siCTRL	466670	535.337
1338	siCTRL	391714	125.912
1339	siCTRL	317632	241.883
1340	siCTRL	373645	366.628
1341	siCTRL	529881	433.023
1342	siCTRL	393564	422.616
1343	siCTRL	389799	455.557
1344	siCTRL	415582	467.971
1345	siCTRL	453990	478.588
1346	siCTRL	411067	629.767
1347	siCTRL	411688	45.9685
1348	siCTRL	422984	208.843
1349	siCTRL	413931	791.014
1350	siCTRL	393246	41.1658
1351	siCTRL	406888	181.555
1352	siCTRL	401156	416.7
1353	siCTRL	842207	37.4704
1354	siCTRL	823002	34.5019
1355	siCTRL	637236	247.219
1356	siCTRL	381212	306.503
1357	siCTRL	461674	433.885
1358	siCTRL	412814	354.399
1359	siCTRL	813861	38.2684
1360	siCTRL	395083	290.64
1361	siCTRL	629165	189.286
1362	siCTRL	367217	349.692
1363	siCTRL	372097	322.74
1364	siCTRL	967217	190.354
1365	siCTRL	363267	27.6151
1366	siCTRL	321037	99.2654
1367	siCTRL	373595	564.227
1368	siCTRL	797131	32.9172
1369	siCTRL	800652	27.9623
1370	siCTRL	386399	328.931
1371	siCTRL	378244	467.819
1372	siCTRL	486712	384.286
1373	siCTRL	332346	374.202
1374	siCTRL	399556	362.684
1375	siCTRL	703246	55.0521
1376	siCTRL	820456	31.9384
1377	siCTRL	397076	709.311
1378	siCTRL	346585	426.561
1379	siCTRL	408613	359.83
1380	siCTRL	399837	677.179
1381	siCTRL	532972	368.507
1382	siCTRL	323841	457.147
1383	siCTRL	357623	466.794
1384	siCTRL	401485	501.391
1385	siCTRL	396552	53.1832
1386	siCTRL	399675	248.988
1387	siCTRL	507606	226.897
1388	siCTRL	323159	470.558
1389	siCTRL	394242	234.853
1390	siCTRL	318518	489.287
1391	siCTRL	397382	44.8401
1392	siCTRL	819525	31.0296
1393	siCTRL	426742	455.901
1394	siCTRL	181259	263.712
1395	siCTRL	327112	126.382
1396	siCTRL	305064	342.294
1397	siCTRL	256279	286.536
1398	siCTRL	959675	335.154
1399	siCTRL	368967	282.251
1400	siCTRL	872429	35.1734
1401	siCTRL	379339	192.417
1402	siCTRL	419616	509.829
1403	siCTRL	419698	379.432
1404	siCTRL	416420	409.052
1405	siCTRL	409847	333.296
1406	siCTRL	407225	334.641
1407	siCTRL	415773	332.559
1408	siCTRL	421970	482.407
1409	siCTRL	401848	367.609
1410	siCTRL	413477	352.29
1411	siCTRL	457556	383.251
1412	siCTRL	555190	279.523
1413	siCTRL	729847	170.525
1414	siCTRL	424079	611.469
1415	siCTRL	412564	566.863
1416	siCTRL	424854	286.982
1417	siCTRL	1450231	34.045
1418	siCTRL	469399	383.743
1419	siCTRL	422711	288.321
1420	siCTRL	500197	247.121
1421	siCTRL	405578	531.062
1422	siCTRL	877935	42.3306
1423	siCTRL	506982	392.954
1424	siCTRL	389771	567.398
1425	siCTRL	492599	270.66
1426	siCTRL	248551	227.193
1427	siCTRL	238933	226.428
1428	siCTRL	423498	558.121
1429	siCTRL	433531	289.547
1430	siCTRL	578525	302.118
1431	siCTRL	415136	450.915
1432	siCTRL	481782	417.456
1433	siCTRL	418651	543.255
1434	siCTRL	504315	221.656
1435	siCTRL	510979	304.19
1436	siCTRL	451029	354.649
1437	siCTRL	585362	114.017
1438	siCTRL	466895	29.7263
1439	siCTRL	331698	406.837
1440	siCTRL	338700	301.139
1441	siCTRL	370376	226.034
1442	siCTRL	674745	34.955
1443	siCTRL	726913	128.85
1444	siCTRL	320319	408.022
1445	siCTRL	844830	43.9981
1446	siCTRL	744664	33.6443
1447	siCTRL	360140	333.864
1448	siCTRL	318825	439.435
1449	siCTRL	620800	163.365
1450	siCTRL	577976	286.153
1451	siCTRL	333027	392.66
1452	siCTRL	780405	51.0313
1453	siCTRL	744041	41.3947
1454	siCTRL	780849	61.7976
1455	siCTRL	784553	74.1272
1456	siCTRL	784717	44.9654
1457	siCTRL	402415	275.633
1458	siCTRL	728109	41.4861
1459	siCTRL	798273	42.4533
1460	siCTRL	408844	283.268
1461	siCTRL	678547	244.246
1462	siCTRL	711436	84.8327
1463	siCTRL	423574	274.684
1464	siCTRL	796700	95.8465
1465	siCTRL	698991	118.536
1466	siCTRL	724667	76.2902
1467	siCTRL	644418	136.572
1468	siCTRL	429026	245.521
1469	siCTRL	851348	56.2968
1470	siCTRL	781757	113.515
1471	siCTRL	308927	207.504
1472	siCTRL	520982	123.665
1473	siCTRL	528643	222.529
1474	siCTRL	442496	413.241
1475	siCTRL	483305	165.313
1476	siCTRL	411081	25.8845
1477	siCTRL	385570	499.93
1478	siCTRL	257498	62.4858
1479	siCTRL	807640	67.1172
1480	siCTRL	812405	50.4284
1481	siCTRL	1643844	51.1133
1482	siCTRL	819065	61.8761
1483	siCTRL	783149	81.6233
1484	siCTRL	753155	45.9257
1485	siCTRL	754218	200.393
1486	siCTRL	317223	137.449
1487	siCTRL	475676	525.059
1488	siCTRL	463122	333.238
1489	siCTRL	492999	739.407
1490	siCTRL	529237	563.799
1491	siCTRL	456070	582.472
1492	siCTRL	929633	109.304
1493	siCTRL	886888	114.684
1494	siCTRL	443042	501.377
1495	siCTRL	505081	583.12
1496	siCTRL	642069	337.635
1497	siCTRL	452119	425.106
1498	siCTRL	736244	172.612
1499	siCTRL	589857	338.026
1500	siCTRL	690602	190.68
1501	siCTRL	488436	687.089
1502	siCTRL	572259	495.49
1503	siCTRL	820387	87.4646
1504	siCTRL	563454	374.289
1505	siCTRL	688253	141.159
1506	siCTRL	612186	190.346
1507	siCTRL	460031	397.04
1508	siCTRL	375158	490.109
1509	siCTRL	648065	217.36
1510	siCTRL	397453	612.745
1511	siCTRL	857479	63.7789
1512	siCTRL	520777	415.301
1513	siCTRL	503810	350.578
1514	siCTRL	477476	207.049
1515	siCTRL	734193	191.569
1516	siCTRL	417978	492.283
1517	siCTRL	843566	62.5093
1518	siCTRL	499263	254.628
1519	siCTRL	518019	214.108
1520	siCTRL	869029	49.226
1521	siCTRL	447289	631.222
1522	siCTRL	709190	85.6327
1523	siCTRL	925380	48.5724
1524	siCTRL	881891	46.0615
1525	siCTRL	884278	89.9247
1526	siCTRL	630907	352.227
1527	siCTRL	426639	594.018
1528	siCTRL	930318	60.7985
1529	siCTRL	466305	301.902
1530	siCTRL	927837	43.0024
1531	siCTRL	890158	48.947
1532	siCTRL	432229	544.848
1533	siCTRL	769339	80.7632
1534	siCTRL	847119	99.5394
1535	siCTRL	542091	340.858
1536	siCTRL	453191	495.155
1537	siCTRL	458045	153.881
1538	siCTRL	453020	488.707
1539	siCTRL	447000	150.506
1540	siCTRL	363714	69.8464
1541	siCTRL	484707	51.755
1542	siCTRL	406624	92.718
1543	siCTRL	912044	62.7436
1544	siCTRL	422730	99.9083
1545	siCTRL	403068	543.169
1546	siCTRL	440701	183.026
1547	siCTRL	427408	199.486
1548	siCTRL	402223	509.057
1549	siCTRL	436877	419.809
1550	siCTRL	424477	160.791
1551	siCTRL	382730	98.5262
1552	siCTRL	835538	37.6762
1553	siCTRL	396237	88.3412
1554	siCTRL	379676	383.443
1555	siCTRL	390673	158.273
1556	siCTRL	408871	159.004
1557	siCTRL	786359	42.5632
1558	siCTRL	420723	386.099
1559	siCTRL	533880	390.953
1560	siCTRL	840842	79.2917
1561	siCTRL	423647	365.546
1562	siCTRL	414132	391.512
1563	siCTRL	386605	433.06
1564	siCTRL	465656	539.896
1565	siCTRL	423358	314.513
1566	siCTRL	424483	112.453
1567	siCTRL	864912	49.1534
1568	siCTRL	428378	114.091
1569	siCTRL	409624	561.667
1570	siCTRL	925528	42.3628
1571	siCTRL	903045	48.1551
1572	siCTRL	374443	552.384
1573	siCTRL	396162	617.867
1574	siCTRL	511303	1076.98
1575	siCTRL	778451	546.545
1576	siCTRL	875768	44.0003
1577	siCTRL	898924	41.6662
1578	siCTRL	315571	1002.55
1579	siCTRL	456353	438.939
1580	siCTRL	570474	142.199
1581	siCTRL	1432353	318.531
1582	siCTRL	446058	534.117
1583	siCTRL	576539	175.405
1584	siCTRL	820682	36.1501
1586	siCTRL	596660	222.867
1587	siCTRL	1.38671e+06	293.782
1588	siCTRL	642804	85.0472
1589	siCTRL	368886	157.024
1590	siCTRL	818975	41.9985
1591	siCTRL	516684	208.459
1592	siCTRL	378307	147.889
1593	siCTRL	530708	179.403
1594	siCTRL	713147	61.1078
1595	siCTRL	413074	26.8268
1596	siCTRL	402596	28.5105
1597	siCTRL	720682	33.2831
1598	siCTRL	388581	198.575
1599	siCTRL	466684	273.704
1600	siCTRL	845432	35.9761
1601	siCTRL	456983	323.131
1602	siCTRL	425356	328.916
1603	siCTRL	375336	290.123
1604	siCTRL	495976	265.247
1605	siCTRL	416624	177.7
1606	siCTRL	375889	199.596
1607	siCTRL	461546	316.851
1608	siCTRL	378242	254.513
1609	siCTRL	411571	134.746
1610	siCTRL	774771	92.5318
1611	siCTRL	471713	311.294
1612	siCTRL	429448	344.685
1613	siCTRL	512355	297.616
1614	siCTRL	594074	202.257
1615	siCTRL	207749	176.478
1616	siCTRL	542344	256.872
1617	siCTRL	472741	329.691
1618	siCTRL	552297	268.566
1619	siCTRL	522562	251.433
1620	siCTRL	843192	44.5122
1621	siCTRL	491724	291.796
1622	siCTRL	528392	219.681
1623	siCTRL	668564	185.571
1624	siCTRL	586087	244.264
1625	siCTRL	404407	396.761
1626	siCTRL	1326084	302.885
1627	siCTRL	820433	528.085
1628	siCTRL	854793	501.584
1629	siCTRL	907379	38.4926
1630	siCTRL	408627	121.984
1631	siCTRL	417738	244.85
1632	siCTRL	453266	317.182
1633	siCTRL	809261	36.4341
1634	siCTRL	421773	129.111
1635	siCTRL	859510	81.281
1636	siCTRL	597953	261.069
1637	siCTRL	905592	33.9101
1638	siCTRL	627274	167.689
1639	siCTRL	851286	35.015
1640	siCTRL	426399	230.303
1641	siCTRL	926574	34.4151
1642	siCTRL	828964	75.7189
1643	siCTRL	879038	38.1831
1644	siCTRL	852810	104.264
1645	siCTRL	439588	468.305
1646	siCTRL	426160	131.01
1647	siCTRL	488745	305.121
1648	siCTRL	430285	395.021
1649	siCTRL	399561	58.6925
1650	siCTRL	768804	260.446
1651	siCTRL	371698	359.226
1652	siCTRL	429874	54.7508
1653	siCTRL	894213	39.448
1654	siCTRL	650765	238.866
1655	siCTRL	446326	150.423
1656	siCTRL	862289	126.157
1657	siCTRL	706518	226.136
1658	siCTRL	494879	134.48
1659	siCTRL	453353	679.073
1660	siCTRL	682444	263.122
1661	siCTRL	426524	254.946
1662	siCTRL	374562	276.954
1663	siCTRL	383078	287.87
1664	siCTRL	424257	298.437
1665	siCTRL	498525	454.487
1666	siCTRL	320769	257.692
1667	siCTRL	426229	428.715
1668	siCTRL	381941	287.708
1669	siCTRL	391981	752.691
1670	siCTRL	345135	287.863
1671	siCTRL	366155	370.094
1672	siCTRL	387412	289.959
1673	siCTRL	430549	411.225
1674	siCTRL	398714	418.946
1675	siCTRL	393734	398.741
1676	siCTRL	336613	426.404
1677	siCTRL	852965	35.6469
1678	siCTRL	368062	188.11
1679	siCTRL	386739	420.979
1680	siCTRL	349545	128.327
1681	siCTRL	412102	248.051
1682	siCTRL	393507	203.085
1683	siCTRL	669314	58.9968
1684	siCTRL	596381	218.902
1685	siCTRL	559914	303.463
1686	siCTRL	408135	422.616
1687	siCTRL	342599	249.684
1688	siCTRL	403169	273.084
1689	siCTRL	653164	206.063
1690	siCTRL	665153	80.4331
1691	siCTRL	390040	384.522
1692	siCTRL	420066	476.788
1693	siCTRL	535342	133.386
1694	siCTRL	646556	215.843
1695	siCTRL	382226	379.542
1696	siCTRL	741108	32.1602
1697	siCTRL	697839	137.63
1698	siCTRL	831623	32.6603
1699	siCTRL	720743	152.081
1700	siCTRL	885247	49.7773
1701	siCTRL	409605	388.97
1702	siCTRL	678898	192.46
1703	siCTRL	781236	71.7492
1704	siCTRL	631245	242.595
1705	siCTRL	429682	468.733
1706	siCTRL	928397	44.1486
1707	siCTRL	409938	337.771
1708	siCTRL	442453	474.929
1709	siCTRL	451640	347.842
1710	siCTRL	821599	40.1341
1711	siCTRL	458992	433.582
1712	siCTRL	420116	265.459
1713	siCTRL	460046	314.521
1714	siCTRL	873029	33.4334
1715	siCTRL	441125	354.433
1716	siCTRL	441145	369.193
1717	siCTRL	449496	512.009
1718	siCTRL	463405	456.489
1719	siCTRL	891777	44.7702
1720	siCTRL	638245	353.646
1721	siCTRL	453922	380.706
1722	siCTRL	450148	438.767
1723	siCTRL	558076	346.85
1724	siCTRL	452502	408.467
1725	siCTRL	937224	46.8496
1726	siCTRL	389853	320.027
1727	siCTRL	737778	146.628
1728	siCTRL	441507	270.849
1729	siCTRL	366847	373.515
1730	siCTRL	443594	576.189
1731	siCTRL	584605	139.891
1732	siCTRL	444375	207.555
1733	siCTRL	439303	317.984
1734	siCTRL	443612	320.487
1735	siCTRL	490934	167.778
1736	siCTRL	436247	338.042
1737	siCTRL	880310	41.7479
1738	siCTRL	534148	220.758
1739	siCTRL	431121	467.51
1740	siCTRL	419513	360.587
1741	siCTRL	539920	227.962
1742	siCTRL	593440	183.64
1743	siCTRL	442892	404.405
1744	siCTRL	465600	379.727
1745	siCTRL	792555	33.326
1746	siCTRL	810799	37.8646
1747	siCTRL	350039	292.155
1748	siCTRL	376457	28.9289
1749	siCTRL	811988	38.7693
1750	siCTRL	688855	660.451
1751	siCTRL	820248	70.0532
1752	siCTRL	869427	38.3546
1753	siCTRL	898946	408.743
1754	siCTRL	889144	115.194
1755	siCTRL	555849	363.842
1756	siCTRL	890443	189.761
1757	siCTRL	459040	184.27
1758	siCTRL	750343	43.1716
1759	siCTRL	596186	331.663
1760	siCTRL	449919	158.055
1761	siCTRL	439638	94.4799
1762	siCTRL	420421	111.3
1763	siCTRL	577267	235.956
1764	siCTRL	872201	330.657
1765	siCTRL	408119	415.832
1766	siCTRL	485386	224.548
1767	siCTRL	585384	196.075
1768	siCTRL	424633	148.862
1769	siCTRL	490222	220.313
1770	siCTRL	393863	469.771
1771	siCTRL	790076	36.7283
1772	siCTRL	408006	136.472
1773	siCTRL	628010	78.7641
1774	siCTRL	803048	35.3091
1775	siCTRL	522028	220.959
1776	siCTRL	452181	325.034
1777	siCTRL	435950	364.297
1778	siCTRL	477802	398.883
1779	siCTRL	883538	39.6707
1780	siCTRL	827397	36.8871
1781	siCTRL	896324	43.5204
1782	siCTRL	765180	184.007
1783	siCTRL	759675	163.198
1784	siCTRL	363520	337.431
1785	siCTRL	412130	203.512
1786	siCTRL	845232	127.59
1787	siCTRL	869628	92.2466
1788	siCTRL	430328	188.528
1789	siCTRL	452385	660.609
1790	siCTRL	1338905	234.351
1791	siCTRL	436818	559.174
1792	siCTRL	411835	566.026
1793	siCTRL	444940	291.197
1794	siCTRL	532541	247.307
1795	siCTRL	461235	341.611
1796	siCTRL	386329	552.403
1797	siCTRL	770247	33.6533
1798	siCTRL	450347	370.996
1799	siCTRL	447548	311.277
1800	siCTRL	426360	304.704
1801	siCTRL	387063	375.615
1802	siCTRL	704601	38.8244
1803	siCTRL	631814	146.992
1804	siCTRL	644276	85.9267
1805	siCTRL	626848	118.943
1806	siCTRL	562192	134.861
1807	siCTRL	743789	101.864
1808	siCTRL	803358	38.058
1809	siCTRL	396008	341.186
1810	siCTRL	708476	33.6476
1811	siCTRL	821899	89.7045
1812	siCTRL	398265	333.513
1813	siCTRL	733789	222.583
1814	siCTRL	405408	64.5712
1815	siCTRL	419440	470.081
1816	siCTRL	464035	429.189
1817	siCTRL	362777	674.137
1818	siCTRL	402391	67.311
1819	siCTRL	369981	334.767
1820	siCTRL	1324819	249.965
1821	siCTRL	352833	340.136
1822	siCTRL	450656	352.144
1823	siCTRL	662374	337.052
1824	siCTRL	434132	429.387
1825	siCTRL	421761	445.327
1826	siCTRL	447533	343.797
1827	siCTRL	283921	80.8075
1828	siCTRL	667558	285.448
1829	siCTRL	484373	396.009
1830	siCTRL	901014	29.4585
1831	siCTRL	458517	517.778
1832	siCTRL	601465	499.329
1833	siCTRL	907427	28.9865
1834	siCTRL	439230	471.314
1835	siCTRL	447340	235.248
1836	siCTRL	472411	230.924
1837	siCTRL	428119	575.599
1838	siCTRL	460212	472.8
1839	siCTRL	416297	536.765
1840	siCTRL	617444	530.195
1841	siCTRL	723953	249.031
1842	siCTRL	694511	275.993
1843	siCTRL	425553	236.971
1844	siCTRL	578555	361.111
1845	siCTRL	569293	189.317
1846	siCTRL	859684	36.837
1847	siCTRL	538079	446.035
1848	siCTRL	744704	193.162
1849	siCTRL	531595	536.399
1850	siCTRL	857150	33.1925
1851	siCTRL	494506	630.129
1852	siCTRL	336274	404.576
1853	siCTRL	891679	29.3319
1854	siCTRL	505606	648.085
1855	siCTRL	398717	52.7312
1856	siCTRL	713717	210.962
1857	siCTRL	507830	567.946
1858	siCTRL	544103	51.611
1859	siCTRL	846339	42.8766
1860	siCTRL	892839	38.7689
1861	siCTRL	884893	32.4103
1862	siCTRL	719699	57.8157
1863	siCTRL	467265	463.224
1864	siCTRL	483128	354.231
1865	siCTRL	699046	135.179
1866	siCTRL	839044	27.8593
1867	siCTRL	661294	145.505
1868	siCTRL	442737	323.526
1869	siCTRL	467175	367.865
1870	siCTRL	843364	37.6348
1871	siCTRL	517814	284.229
1872	siCTRL	341824	135.824
1873	siCTRL	848513	43.1016
1874	siCTRL	384059	254.722
1875	siCTRL	849071	33.5869
1876	siCTRL	825746	79.029
1877	siCTRL	699093	89.7743
1878	siCTRL	387016	282.873
1879	siCTRL	450568	513.863
1880	siCTRL	392093	621.244
1881	siCTRL	529353	338.185
1882	siCTRL	422770	823.425
1883	siCTRL	631626	314.15
1884	siCTRL	394703	326.666
1885	siCTRL	1492254	131.474
1886	siCTRL	914432	29.5352
1887	siCTRL	436267	815.081
1888	siCTRL	429710	549.479
1889	siCTRL	473972	591.716
1890	siCTRL	401891	409.519
1891	siCTRL	664883	266.415
1892	siCTRL	433069	218.771
1893	siCTRL	443708	567.057
1894	siCTRL	474555	36.4637
1895	siCTRL	941758	83.0468
1896	siCTRL	450498	230.923
1897	siCTRL	469134	32.6495
1898	siCTRL	398355	422.807
1899	siCTRL	465595	475.447
1900	siCTRL	888080	121.732
1901	siCTRL	479093	610.33
1902	siCTRL	463570	381.115
1903	siCTRL	466333	406.933
1904	siCTRL	902382	133.129
1905	siCTRL	490037	583.51
1906	siCTRL	382165	412.144
1907	siCTRL	489072	657.748
1908	siCTRL	411929	463.056
1909	siCTRL	397216	303.589
1910	siCTRL	908599	45.457
1911	siCTRL	442178	427.615
1912	siCTRL	439240	325.6
1913	siCTRL	801011	85.2555
1914	siCTRL	381724	254.514
1915	siCTRL	387348	417.129
1916	siCTRL	366066	545.811
1917	siCTRL	334259	621.821
1918	siCTRL	384518	616.771
1919	siCTRL	425872	355.454
1920	siCTRL	471208	299.058
1921	siCTRL	420504	347.363
1922	siCTRL	404887	432.321
1923	siCTRL	438537	517.524
1924	siCTRL	380582	284.298
1925	siCTRL	626544	204.727
1926	siCTRL	383914	550.975
1927	siCTRL	391552	681.601
1928	siCTRL	468497	462.138
1929	siCTRL	400280	641.715
1930	siCTRL	450625	739.547
1931	siCTRL	552767	42.9627
1932	siCTRL	708825	52.0214
1933	siCTRL	881954	54.1763
1934	siCTRL	534603	398.433
1935	siCTRL	395959	565.678
1936	siCTRL	799455	46.3972
1937	siCTRL	502947	672.721
1938	siCTRL	825937	126.113
1939	siCTRL	517797	510.065
1940	siCTRL	452888	904.302
1941	siCTRL	408054	508.412
1942	siCTRL	509714	534.086
1943	siCTRL	543460	416.606
1944	siCTRL	609702	365.859
1945	siCTRL	815146	50.9819
1946	siCTRL	397875	488.955
1947	siCTRL	528738	449.347
1948	siCTRL	802321	162.859
1949	siCTRL	542328	300.788
1950	siCTRL	484467	515.654
1951	siCTRL	815418	177.046
1952	siCTRL	459381	790.307
1953	siCTRL	457177	541.215
1954	siCTRL	715022	217.555
1955	siCTRL	342388	270.051
1956	siCTRL	542950	355.219
1957	siCTRL	343290	291.938
1958	siCTRL	457591	655.318
1959	siCTRL	445598	824.432
1960	siCTRL	740306	359.578
1961	siCTRL	511678	316.291
1962	siCTRL	980991	48.5542
1963	siCTRL	577832	241.622
1964	siCTRL	936268	77.0545
1965	siCTRL	538622	461.971
1966	siCTRL	901421	45.6998
1967	siCTRL	485573	487.507
1968	siCTRL	451878	464.169
1969	siCTRL	457039	414.052
1970	siCTRL	426532	186.312
1971	siCTRL	664283	398.206
1972	siCTRL	885203	139.643
1973	siCTRL	504523	381.928
1974	siCTRL	372059	222.306
1975	siCTRL	456725	418.939
1976	siCTRL	452582	215.364
1977	siCTRL	443136	215.949
1978	siCTRL	888423	114.58
1979	siCTRL	458697	349.351
1980	siCTRL	860803	76.3894
1981	siCTRL	555719	593.581
1982	siCTRL	458338	321.775
1983	siCTRL	964770	53.5511
1984	siCTRL	430979	284.426
1985	siCTRL	650698	278.969
1986	siCTRL	444464	543.871
1987	siCTRL	460194	695.913
1988	siCTRL	430689	543.388
1989	siCTRL	946460	43.3264
1990	siCTRL	684850	299.221
1991	siCTRL	475792	651.656
1992	siCTRL	519552	175.513
1993	siCTRL	461039	661.29
1994	siCTRL	432632	341.963
1995	siCTRL	455048	494.123
1996	siCTRL	867201	64.3614
1997	siCTRL	413372	687.882
1998	siCTRL	780628	126.753
1999	siCTRL	473465	230.078
2000	siCTRL	577555	334.396
[truncated: 6,233 more rows]

## Sheet: Supplementary Fig 4.h
MCM5 chromatin bound in G1/S (mean intensity, A.U.)
siCTRL	siDCAF12
303.139	408.423
187.143	29.433
158.633	516.38
394.932	27.4158
537.644	19.7825
338.411	20.38
357.701	347.047
389.573	359.144
417.237	273.534
265.138	516.828
117.925	217.77
326.252	464.725
193.452	159.38
127.15	156.217
367.358	386.003
739.153	377.643
586.955	435.978
619.197	327.355
486.47	712.547
280.509	154.093
720.992	333.008
595.468	225.457
391.083	360.899
370.896	634.574
301.768	562.149
75.4577	542.846
72.9216	517.103
207.815	497.533
209.873	349.828
567.996	730.503
503.337	557.511
566.727	396.271
397.641	386.632
76.4302	328.674
507.836	142.436
458.86	422.38
380.296	129.639
335.303	509.357
407.504	585.257
281.75	357.083
631.902	377.431
440.247	229.068
695.958	181.805
411.686	147.273
293.112	126.168
505.389	436.687
262.926	384.997
527.627	457.422
558.814	272.885
543.42	294.833
358.159	269.841
642.735	247.914
411.021	37.7131
369.451	158.688
456.171	436.299
436.814	93.8701
516.328	545.091
506.426	371.837
411.225	98.7127
209.037	182.092
524.687	457.076
452.854	33.854
521.593	30.8089
327.219	247.239
639.699	289.888
657.518	314.218
41.5091	153.488
368.999	241.102
38.4877	357.324
37.9953	130.626
43.8792	546.3
388.304	339.869
269.643	317.459
472.148	515.222
519.733	482.14
292.929	465.912
561.881	405.234
456.725	285.835
133.925	107.539
251.425	207.166
111.071	123.003
489.984	87.5477
363.89	319.415
144.08	211.325
118.03	246.917
71.6795	538.347
104.558	528.115
276.461	74.5294
296.658	23.8058
394.369	280.4
405.48	149.954
509.73	349.7
440.871	258.055
554.804	72.8817
527.614	369.529
548	372.373
526.956	169.655
484.809	598.634
524.68	431.588
460.174	232.585
454.686	496.29
493.754	213.455
495.398	280.494
509.713	150.782
517.392	292.778
448.326	278.105
320.128	374.291
290.378	276.095
41.4092	240.951
524.425	247.799
398.213	292.361
484.665	345.59
633.001	367.086
761.148	397.84
475.988	236.097
390.371	577.294
485.856	456.127
472.594	488.508
454.601	335.988
201.752	354.255
534.445	154.392
54.6194	498.279
480.225	129.495
152.911	560.21
380.949	175.209
460.685	60.4598
128.093	251.112
478.038	54.9731
405.706	132.267
75.7842	762.99
392.217	473.414
306.964	235.381
434.381	409
508.517	554.566
402.955	374.184
139.998	467.574
133.731	568.643
231.624	234.582
662.857	527.034
233.297	456.308
804.035	441.349
423.81	440.768
382.684	531.939
331.091	384.683
257.373	796.38
166.106	331.354
166.281	324.895
249.187	261.404
372.307	724.449
825.915	573.133
699.001	255.573
814.759	719.782
743.042	180.822
852.317	223.817
634.637	402.695
600.591	229.382
508.552	238.825
278.856	482.167
447.23	295.644
516.898	387.132
654.261	513.719
346.057	459.313
44.6499	546.855
467.522	232.781
347.669	43.8455
159.569	285.131
140.81	163.023
566.181	58.5615
553.391	51.8265
498.237	361.404
288.681	460.458
358.234	356.367
472.469	208.381
452.029	298.134
283.568	70.1762
447.237	47.2165
407.003	364.417
674.922	324.641
544.649	119.542
596.709	142.828
510.714	268.865
298.295	293.245
560.526	605.59
388.423	676.849
478.173	575.926
642.078	465.806
634.283	367.544
533.081	342.276
191.637	293.897
408.274	394.061
192.804	217.632
316.167	318.688
183.911	141.29
142.955	584.148
500.328	531.621
216.308	226.082
601.605	347.45
236.645	27.4961
157.509	374.608
156.139	564.998
99.4428	31.0813
88.0709	130.675
519.384	65.1827
55.2728	74.75
484.001	83.4542
53.5605	78.809
255.731	398.957
161.061	376.473
193.414	95.3146
526.078	339.194
579.795	772.854
556.117	656.846
556.815	236.55
550.059	219.884
470.408	637.619
544.555	182.24
756.736	345.37
492.984	259.672
49.8955	142.143
78.5961	276.032
100.458	301.612
172.194	587.746
297.054	244.341
131.942	260.35
456.729	150.223
364.618	124.679
448.563	47.9242
470.594	260.273
430.476	131.318
464.906	50.1515
684.005	109.378
672.77	138.799
441.039	324.359
496.11	119.88
551.717	24.2611
645.057	306.13
890.899	173.282
671.134	316.862
455.671	142.961
501.544	118.401
373.215	160.447
382.971	129.15
255.607	160.448
379.8	136.432
394.491	170.2
192.085	312.29
311.43	366.814
283.804	491.113
428.534	425.517
432.771	315.16
382.388	225.146
158.561	247.308
578.929	207.656
407.543	26.8194
554.097	22.5893
701.893	397.121
650.432	352.464
700.696	239.475
629.148	315.881
437.182	228.593
599.749	306.934
409.669	175.745
526.473	296.195
595.929	507.695
328.309	266.111
251.529	611.701
193.593	242.638
413.121	751.112
506.411	334.963
647.409	391.949
571.596	593.402
572.345	403.395
433.214	454.645
504.662	449.945
322.642	419.516
458.956	440.25
614.943	402.766
660.509	589.11
411.404	166.441
361.049	179.08
354.083	506.178
595.584	210.733
404.438	503.329
335.974	507.048
330.546	201.816
53.9979	378.298
422.864	366.068
423.902	462.905
47.5032	284.514
350.913	327.481
563.319	363.901
25.9916	213.955
29.9417	193.548
474.046	210.249
332.69	212.872
364.507	157.235
39.3811	61.4577
473.38	327.49
313.429	370.5
40.3701	183.786
302.175	50.0414
171.239	178.118
425.155	281.67
144.654	221.901
392.944	298.792
405.379	243.98
345.48	235.789
64.8267	232.356
65.7648	223.092
622.516	249.94
166.078	626.373
392.961	80.0163
434.693	81.0067
225.797	37.6322
383.121	103.578
662.365	360.334
329.218	317.01
48.1675	143.38
46.6596	565.773
304.698	433.748
254.395	380.026
474.221	23.6187
513.904	24.4856
449.403	130.602
401.435	756.939
467.772	405.869
792.09	342.674
924.497	328.677
310.374	302.844
626.214	205.32
543.919	162.84
633.609	316.585
659.201	213.3
518.518	567.58
808.257	317.409
399.609	522.388
464.662	162.203
476.64	525.431
473.107	167.222
335.302	403.58
346.131	463.195
535.085	46.3246
26.762	248.235
27.1896	53.0648
576.427	76.1096
139.879	44.2914
150.551	52.6598
604.938	366.4
559.936	366.9
232.059	514.467
449.114	139.969
181.327	152.55
678.946	401.952
452.169	464.495
395.853	306.827
243.54	267.644
620.667	302.299
471.253	177.08
253.763	375.566
640.641	190.888
820.899	238.188
747.994	375.861
354.472	87.898
400.047	82.2007
390.869	341.346
321.935	376.618
361.622	350.046
567.697	172.127
152.48	113.137
370.209	97.4657
116.768	274.576
132.96	158.643
302.307	313.141
112.536	249.991
738.874	318.661
402.769	255.508
677.796	23.4416
553.519	464.906
395.469	483.762
394.708	551.357
204.93	234.233
445.236	292.528
186.769	168.109
617.616	374.991
400.703	654.789
530.211	422.252
579.709	190.444
365.45	276.524
215.366	181.417
372.875	268.625
432.239	252.844
363.769	96.4276
598.948	289.752
385.182	318.772
187.68	653.37
405.913	587.962
425.185	591.453
325.688	561.607
420.109	448.42
420.615	451.685
164.432	25.6754
92.0339	418.914
114.17	24.2999
560.684	384.775
605.097	462.54
812.16	556.594
216.14	502.795
219.245	499.698
531.746	42.8811
543.755	239.704
513.503	360.312
813.836	455.96
480.706	346.393
526.698	335.065
592.093	49.8051
468.005	325.596
517.929	131.21
448.873	133.762
713.139	101.986
404.924	109.95
581.162	331.499
635.167	321.205
776.376	262.282
504.731	190.518
409.638	400.487
442.811	359.175
373.232	319.034
563.669	186.093
807.661	362.531
191.779	348.863
405.645	305.14
631.644	122.05
390.904	189.52
541.052	146.586
419.879	199.531
456.981	41.0667
554.954	574.18
583.298	444.233
480.127	454.213
352.865	434.285
49.1921	321.91
45.3498	63.8318
656.206	386.441
321.023	452.938
638.958	585.459
527.586	468.405
252.731	982.149
546.605	327.794
430.23	1106.89
542.964	71.1127
392.125	393.233
451.886	76.546
395.326	73.3631
215.28	414.467
127.846	85.298
145.633	450.094
216.77	454.114
261.038	427.966
346.378	437.762
531.847	484.829
305.909	517.494
425.038	370.565
145.368	494.255
515.678	712.271
477.988	582.789
373.6	475.591
179.392	150.098
222.44	314.058
565.195	307.162
533.498	105.195
254.527	293.273
502.752	342.686
662.701	199.329
62.1496	374.975
206.109	447.036
369.091	628.227
55.2537	167.282
623.813	284.602
381.192	423.973
396.762	548.89
510.489	340.192
343.135	320.686
382.424	376.024
570.019	528.578
321.99	326.148
167.519	652.925
538.312	788.858
500.417	765.898
802.282	649.229
507.186	439.482
896.875	803.115
432.133	466.381
501.956	396.536
306.607	412.97
779.712	761.52
605.48	572.78
40.4329	483.291
562.635	345.011
35.9631	702.661
62.6775	17.6642
130.364	906.465
411.518	767.63
560.32	706.32
478.642	702.167
32.2283	397.702
166.811	658.492
494.76	363.458
218.024	736.849
494.423	467.426
197.711	426.149
311.976	186.988
401.857	502.949
292.974	464.182
468.796	476.398
318.249	179.361
517.8	322.776
635.316	442.477
372.211	445.186
586.559	578.707
558.339	256.157
351.723	288.397
410.586	362.87
101.809	152.076
522.801	139.982
141.218	599.223
684.866	106.895
682.694	45.8907
522.762	477.486
662.426	30.675
546.022	621.053
121.399	466.067
34.9084	420.949
284.765	83.4813
266.311	165.814
370.446	283.226
593.154	403.145
519.215	83.2825
71.9194	241.051
299.629	404.339
548.162	341.541
70.2445	571.105
679.378	145.549
538.774	235.476
327.114	706.912
1039.48	165.451
483.609	324.495
406.271	806.999
613.881	817.501
736.113	67.1689
675.125	403.967
623.549	339.062
1019.36	421.414
104.585	394.376
635.307	353.161
445.729	493.237
586.785	143.881
515.83	479.705
813.551	410.92
625.81	400.342
354.147	490.478
448.573	128.671
461.195	431.832
367.428	614.73
742.162	520.368
748.164	65.7139
460.945	337.398
540.02	65.6623
820.876	238.654
657.564	73.4001
372.475	408.743
657.699	331.37
553.072	286.599
650.663	641.952
430.176	445.794
167.455	503.102
125.213	194.272
488.323	456.509
559.543	349.398
596.554	381.668
519.505	495.112
255.293	62.7583
71.6844	345.105
316.554	397.56
468.808	57.0191
92.5383	567.114
477.569	409.186
521.981	329.155
294.62	330.027
599.543	492.769
696.662	346.788
72.1355	486.386
585.346	430.334
337.786	464.202
373.477	105.325
587.777	513.334
673.836	482.783
489.153	523.028
158.32	445.698
579.302	527.895
520.769	23.4825
141.816	95.7289
378.871	432.278
227.551	147.168
535.664	387.696
431.373	385.066
284.943	414.788
357.004	266.028
335.177	328.865
235.7	334.688
476.485	528.281
401.266	518.311
513.809	299.692
496.285	299.722
468.778	719.953
449.535	369.821
461.39	311.571
636.203	216.594
377.935	283.315
398.918	559.049
374.22	558.382
431.988	172.646
319.196	159.662
650.586	253.781
490.758	482.512
404.839	427.262
217.635	470.082
581.461	204.751
594.629	190.89
239.175	130.892
439.874	80.5237
316.676	567.878
623.07	148.4
337.184	63.711
254.189	356.399
795.201	42.6489
566.846	382.164
398.464	58.8682
385.783	333.47
23.1393	323.67
27.719	43.4345
137.624	236.508
239.439	175.666
662.06	426.307
377.382	324.575
134.489	406.751
418.054	337.765
567.954	90.9629
568.253	160.868
378.915	89.9156
338.943	381.337
417.944	216.338
329.556	229.452
247.189	144.523
335.225	121.243
332.124	403.236
235.03	181.868
303.17	368.567
128.982	421.525
347.072	403.193
509.071	438.657
436.93	442.61
681.541	400.843
138.64	140.823
279.786	378.774
566.23	399.812
599.122	492.152
143.585	72.0957
465.689	69.3548
151.257	192.033
466.794	537.143
535.337	491.869
125.912	173.157
241.883	71.5092
366.628	543.33
422.616	321.363
455.557	320.302
467.971	319.718
478.588	289.321
629.767	85.8722
45.9685	516.467
208.843	429.304
791.014	396.022
41.1658	583.997
181.555	426.748
416.7	373.92
306.503	444.31
433.885	349.857
354.399	280.756
290.64	213.278
349.692	462.023
322.74	549.696
27.6151	432.507
99.2654	529.327
564.227	298.885
328.931	474.113
467.819	118.463
384.286	297.707
374.202	424.253
362.684	568.835
709.311	489.176
426.561	353.369
359.83	313.104
677.179	330.24
457.147	325.584
466.794	336.972
501.391	118.972
53.1832	115.409
248.988	496.808
470.558	200.325
234.853	193.823
489.287	498.461
44.8401	341.475
455.901	40.3698
263.712	129.395
126.382	355.563
342.294	39.2933
286.536	533.263
282.251	29.6865
192.417	27.9847
509.829	92.4084
379.432	103.309
409.052	211.443
333.296	187.187
334.641	299.176
332.559	882.87
482.407	389.743
367.609	863.395
352.29	561.935
383.251	494.413
611.469	136.459
566.863	151.065
286.982	468.478
383.743	58.9671
288.321	533.323
247.121	51.176
531.062	495.654
567.398	190.297
270.66	206.883
227.193	196.472
226.428	197.601
558.121	141.837
289.547	410.679
450.915	279.732
417.456	208.839
543.255	439.754
221.656	271.104
354.649	377.285
29.7263	340.559
406.837	303.278
301.139	223.584
226.034	50.1049
408.022	469.515
333.864	218.172
439.435	361.115
392.66	57.1999
275.633	344.563
283.268	361.527
274.684	381.672
245.521	285.238
207.504	469.142
413.241	411.44
165.313	463.86
25.8845	39.624
499.93	44.0936
62.4858	485.037
137.449	141.443
525.059	250.218
333.238	38.6116
739.407	496.342
582.472	37.7203
501.377	425.039
425.106	445.845
687.089	633.831
397.04	680.361
490.109	31.0256
612.745	20.6132
350.578	22.5738
207.049	419.721
492.283	195.194
254.628	274.154
631.222	314.335
594.018	193.285
301.902	205.165
544.848	139.501
495.155	198.864
153.881	124.224
488.707	284.806
150.506	527.606
69.8464	141.032
51.755	221.98
92.718	157.18
99.9083	370.861
543.169	761.942
183.026	217.514
199.486	222.171
509.057	517.837
419.809	231.256
160.791	388.983
98.5262	545.033
88.3412	547.3
383.443	448.601
158.273	58.1717
159.004	32.5491
386.099	37.9769
365.546	133.41
391.512	733.389
433.06	719.049
539.896	541.362
314.513	120.736
112.453	338.432
114.091	374.049
561.667	592.579
552.384	593.145
617.867	371.966
1002.55	680.27
438.939	580.535
534.117	489.69
157.024	29.9331
147.889	469.108
26.8268	446.413
28.5105	435.4
198.575	452.896
273.704	398.956
323.131	497.701
328.916	487.606
290.123	431.38
265.247	380.598
177.7	424.606
199.596	351.426
316.851	366.313
254.513	468.52
134.746	308.555
311.294	310.498
344.685	280.066
176.478	368.169
329.691	164.392
291.796	526.616
396.761	171.113
121.984	378.519
244.85	516.56
317.182	461.698
129.111	287.453
230.303	404.925
468.305	463.941
131.01	268.884
305.121	414.272
395.021	216.828
58.6925	439.837
359.226	475.876
54.7508	229.041
150.423	422.444
134.48	230.142
679.073	373.289
254.946	425.275
276.954	410.56
287.87	216.906
298.437	214.202
454.487	407.783
257.692	479.843
428.715	31.0542
287.708	131.015
752.691	387.467
287.863	404.895
370.094	424.633
289.959	27.1867
411.225	108.289
418.946	455.378
398.741	197.744
426.404	346.716
188.11	221.285
420.979	292.419
128.327	404.798
248.051	408.995
203.085	634.861
422.616	342.509
249.684	202.666
273.084	685.186
384.522	594.372
476.788	459.442
379.542	193.578
388.97	306.095
468.733	394.114
337.771	699.515
474.929	256.765
347.842	389.871
433.582	251.391
265.459	388.554
314.521	474.59
354.433	718.124
369.193	305.188
512.009	395.899
456.489	653.68
380.706	428.133
438.767	494.564
408.467	224.361
320.027	585.33
270.849	236.538
373.515	293.188
576.189	221.238
207.555	236.351
317.984	54.8373
320.487	471.057
167.778	57.0646
338.042	529.142
467.51	728.692
360.587	24.1784
404.405	33.5164
379.727	189.578
292.155	193.113
28.9289	509.041
184.27	571.902
158.055	45.8975
94.4799	44.0349
111.3	375.82
415.832	441.982
224.548	587.834
148.862	46.8003
220.313	478.235
469.771	411.717
136.472	300.989
325.034	224.274
364.297	1017.76
398.883	890.786
337.431	372.996
203.512	728.564
188.528	559.5
660.609	601.523
559.174	72.0743
566.026	645.175
291.197	66.0078
341.611	197.355
552.403	178.079
370.996	165.085
311.277	322.972
304.704	685.654
375.615	352.909
341.186	797.811
333.513	379.772
64.5712	631.229
470.081	354.188
429.189	621.504
674.137	447.408
67.311	97.3498
334.767	320.099
340.136	251.048
352.144	88.5354
429.387	452.376
445.327	189.854
343.797	182.268
80.8075	594.478
396.009	249.062
517.778	407.73
471.314	590.594
235.248	441.379
230.924	476.035
575.599	323.402
472.8	713.975
536.765	208.377
236.971	712.745
630.129	332.465
404.576	307.555
52.7312	222.703
463.224	331.129
354.231	594.05
323.526	719.783
367.865	369.624
135.824	393.884
254.722	203.371
282.873	387.823
513.863	437.226
621.244	357.202
823.425	394.536
326.666	634.873
815.081	557.677
549.479	559.113
591.716	457.978
409.519	434.643
218.771	279.9
567.057	420.781
36.4637	336.409
230.923	342.031
32.6495	264.528
422.807	436.625
475.447	632.577
610.33	387.1
381.115	300.66
406.933	725.452
583.51	671.975
412.144	109.684
657.748	678.572
463.056	122.017
303.589	186.727
427.615	406.967
325.6	755.107
254.514	553.55
417.129	209.666
545.811	560.483
621.821	704.157
616.771	586.274
355.454	772.559
299.058	267.875
347.363	428.555
432.321	301.852
517.524	432.584
284.298	167.846
550.975	417.798
681.601	170.469
462.138	449.596
641.715	179.943
739.547	178.129
565.678	320.935
672.721	685.517
904.302	146.764
508.412	149.913
488.955	441.986
515.654	544.333
790.307	462.658
541.215	440.239
270.051	133.229
291.938	484.929
655.318	284.371
824.432	673.656
487.507	890.944
464.169	84.6922
414.052	667.061
186.312	79.3096
381.928	807.228
222.306	925.843
418.939	929.556
215.364	389.359
215.949	826.366
349.351	735.563
321.775	142.555
284.426	641.125
543.871	401.849
695.913	676.624
543.388	39.0959
651.656	78.3568
661.29	35.9261
341.963	65.1954
494.123	461.094
687.882	181.696
230.078	158.427
694.081	195.034
691.574	673.41
349.1	277.663
639.738	421.12
591.683	49.5167
729.13	52.6497
99.2645	350.773
480.804	523.688
658.499	493.491
600.555	306.931
796.247	702.93
630.36	190.359
287.839	343.935
721.884	279.868
477.303	560.85
314.929	528.028
917.685	191.401
848.419	47.9881
76.9456	344.906
1019.63	486.827
73.1513	413.68
637.29	395.032
514.582	642.264
478.015	448.796
1066.88	600.626
602.274	613.944
654.748	497.216
614.318	510.796
319.975	228.464
802.328	588.308
47.7127	142.726
777.196	239.621
398.334	132.125
860.32	320.046
341.123	692.383
385.409	288.112
44.5819	230.731
872.439	206.5
497.818	286.709
180.797	180.02
284.198	169.296
725.89	283.792
59.9477	284.593
119.502	251.732
646.754	276.649
112.634	56.6367
756.513	26.2787
926.831	27.8481
952.912	446.818
720.514	512.751
718.114	638.216
707.219	397.257
712.178	213.689
951.288	339.403
498.065	76.3276
663.566	359.446
496.891	83.1095
750.622	112.414
454.069	100.102
565.488	482.201
683.785	524.447
947.23	163.769
1089.09	25.0264
888.414	202.216
710.512	414.169
792.342	446.529
481.151	360.471
904.745	83.4167
558.969	27.9918
726.056	220.286
515.376	305.778
355.992	324.179
394.908	374.953
200.911	662.732
198.528	240.913
818.743	266.501
883.892	335.442
43.2966	498.017
54.5675	635.343
555.255	469.311
569.931	236.889
321.7	708.99
341.32	253.348
272.851	228.03
296.006	238.234
308.3	446.226
312.49	555.151
61.6135	312.781
384.001	21.9199
342.551	281.782
505.775	579.337
670.755	24.5945
612.22	289.741
338.123	654.222
327.444	508.023
310.191	300.452
563.867	511.144
442.956	614.708
332.274	332.049
759.551	187.595
211.03	193.244
182.055	489.583
423.918	354.39
512.168	26.7103
606.251	27.9118
674.406	335.295
346.301	427.53
473.261	419.065
684.546	421.887
444.99	410.749
786.756	369.995
92.9182	413.596
567.843	519.182
333.907	263.598
328.266	366.155
754.663	600.836
147.675	365.877
116.546	631.763
755.929	308.277
272.283	746.282
455.084	670.066
880.441	837.083
337.587	583.53
540.329	274.327
382.527	258.562
83.9586	131.813
316.759	447.707
500.954	121.935
609.365	337.593
458.564	431.46
539.308	208.907
449.982	331.151
63.0055	330.707
420.298	199.788
385.788	542.612
411.258	508.202
412.127	384.717
22.2374	497.179
399.945	725.622
491.293	175.588
153.854	493.626
204.239	122.108
182.796	109.377
154.878	148.689
160.682	536.032
264.374	344.989
160.269	533.658
559.369	372.692
260.406	55.2062
300.267	45.5103
540.269	595.546
544.535	433.48
385.118	454.991
546.755	146.527
390.649	254.01
445.792	253.447
132.413	128.745
481.523	455.557
541.304	289.789
404.84	321.546
650.304	401.949
111.17	549.944
615.184	435.113
567.397	30.1623
522.255	566.217
592.047	34.7456
484.331	23.5346
495.835	426.647
25.4375	457.514
23.2814	511.464
374.013	27.836
588.597	87.5544
127.181	86.7005
154.839	352.058
111.651	626.44
66.7199	327.405
485.682	476.601
244.485	329.541
373.572	273.386
287.09	27.4908
318.639	217.839
295.739	19.5454
293.633	351.953
101.737	392.103
388.438	35.646
574.955	210.042
473.983	475.506
474.415	275.978
474.279	541.909
491.171	267.754
499.632	320.843
308.156	288.67
418.073	364.169
488.26	309.22
164.822	357.269
154.563	263.329
322.414	465.804
292.647	572.157
519.193	479.876
203.806	479.231
428.421	518.536
329.026	77.4977
346.308	66.0307
166.992	281.849
212.746	168.075
311.572	171.018
198.988	382.423
210.752	32.1972
355.012	357.251
284.327	391.068
441.284	283.264
256.958	457.228
639.067	417.215
312.983	319.473
345.029	389.926
330.989	683.937
35.1017	24.5
612.227	24.7723
262.048	109.602
631.819	445.529
318.708	338.624
387.778	215.311
372.589	333.315
310.259	264.076
616.238	235.674
735.3	414.83
216.89	109.267
191.191	104.319
283.345	438.037
175.755	446.264
226.29	373.071
220.606	383.294
337.318	154.435
28.0255	289.304
28.2784	297.341
443.421	189.915
430.094	256.656
373.847	459.132
214.712	649.378
183.257	619.144
333.227	17.5453
424.907	18.8667
327.042	237.916
438.012	299.279
351.943	49.0423
305.069	453.955
304.659	79.9698
288.038	279.235
450.622	87.7656
478.577	250.266
412.271	470.568
153.473	307.049
455.575	34.5568
165.365	185.043
200.81	400.264
304.931	269.486
383.659	252.876
630.062	471.825
161.08	162.52
125.674	422.481
186.989	352.174
358.841	616.531
320.645	89.5217
356.936	267.409
364.812	334.271
262.753	365.398
341.622	47.2719
298.921	499.765
406.585	75.2346
339.856	312.525
313.896	241.257
318.675	269.471
328.556	222.431
389.793	216.765
796.375	207.137
29.8061	196.977
32.2983	165.974
191.944	120.814
193.244	184.096
244.299	99.9714
111.026	89.2146
419.088	68.4226
190.83	442.573
381.058	328.497
373.263	275.547
224.204	61.9882
28.4969	339.898
26.526	66.4944
263.257	238.803
264.557	44.3437
82.7413	262.968
278.196	263.436
93.2759	275.336
86.833	312.624
91.9689	444.865
416.302	540.707
672.057	21.7989
55.2716	348.753
93.0314	275.808
479.061	228.987
443.594	122.033
420.233	211.908
296.843	194.217
307.157	247.483
416.913	214.883
315.619	343.849
491.376	283.376
308.758	222.143
625.371	120.112
487.048	122.741
587.963	379.468
608.971	322.479
458.198	28.4132
746.622	28.4081
344.314	153.823
491.141	136.585
107.387	195.964
86.5281	25.2026
501.922	307.688
389.824	380.848
248.972	345.305
364.018	361.481
413.579	405.906
469.022	143.143
355.295	168.071
27.7835	360.839
545.89	63.5693
496.131	64.7453
331.629	263.655
551.293	303.964
33.9363	310.38
527.723	510.463
27.9	269.175
649.838	497.758
621.71	387.297
39.3898	171.622
276.807	569.596
354.631	96.9872
578.454	438.078
23.1459	604.632
243.547	328.764
421.74	637.914
460.959	444.634
409.205	509.828
440.446	292.622
217.229	665.602
288.51	406.029
173.403	318.885
298.063	356.079
364.867	160.7
325.632	472.473
405.867	284.911
496.645	639.387
233.182	169.841
359.155	293.955
240.426	252.721
273.139	24.4401
440.595	276.393
403.586	348.86
263.797	334.327
342.561	302.901
464.011	371.439
460.563	366.798
449.684	274.302
391.964	240.566
335.817	380.505
383.403	248.504
423.036	121.965
669.04	164.37
508.937	158.975
104.331	278.869
246.19	269.404
269.163	316.142
523.037	89.9764
105.188	466.738
153.798	628.383
157.67	455.497
527.052	82.3034
437.17	371.032
496.325	319.99
481.579	757.65
445.941	632.41
499.076	671.298
415.274	449.828
276.137	514.176
563.211	384.361
603.555	150.64
480.394	122.072
199.037	415.909
232.482	317.212
251.361	342.714
585.121	212.704
456.845	600.466
506.284	351.391
438.946	44.323
671.901	145.623
815.957	197.643
456.075	408.72
782.255	309.749
580.474	204.078
605.495	304.679
461.099	36.9102
805.895	297.028
511.486	25.6431
289.421	749.843
703.755	166.518
471.547	675.207
226.08	466.474
457.13	249.272
564.821	163.4
560.807	232.709
730.801	543.864
870.331	314.828
921.57	127.367
567.036	233.551
723.729	176.817
668.187	325.017
633.079	52.4424
70.2797	185.24
532.16	130.137
592.503	332.408
899.559	374.865
593.027	296.808
626.897	312.591
823.89	400.19
571.758	349.065
186.55	78.0711
267.023	50.0434
232.758	221.909
652.598	206.031
193.451	174.294
669.983	20.037
659.343	174.519
218.935	377.019
595.31	330.578
215.556	368.389
388.97	559.02
400.798	193.837
645.251	163.557
583.293	360.682
585.137	284.899
677.965	36.92
423.842	39.1557
525.021	688.096
423.168	458.416
665.127	610.762
646.22	356.898
405.372	566.248
544.743	572.516
445.448	356.088
678.466	425.918
486.48	581.718
703.02	114.43
253.46	481.405
617.632	527.659
653.94	592.477
276.879	602.427
845.284	397.338
695.47	35.0481
390.406	35.8466
659.532	299.043
608.941	291.516
625.865	178.717
414.913	165.604
348.16	87.8486
488.997	440.316
390.328	90.2025
712.56	416.852
864.822	392.616
550.275	487.336
713.822	287.769
526.437	164.227
421.155	503.326
546.838	324.233
740.762	468.062
453.924	243.912
677.168	657.234
567.496	709.823
513.881	759.115
520.327	696.824
471.749	418.301
491.128	625.37
639.462	313.93
365.63	260.123
606.761	278.584
307.795	411.668
163.97	200.425
298.484	608.693
966.226	558.219
285.084	210.146
781.588	431.292
538.404	327.081
841.886	729.531
644.699	133.48
565.267	111.522
795.681	588.514
493.449	115.953
377.357	30.6642
870.775	113.71
387.626	23.9762
753.962	893.402
337.556	123.021
180.869	330.754
500.342	223.347
642.717	859.826
380.098	687.252
394.34	508.064
110.811	592.377
375.439	593.896
137.03	578.775
663.375	476.144
344.324	316.837
536.409	297.603
592.214	346.039
1391.6	422.644
206.026	573.489
134.159	220.986
199.758	211.097
800.291	598.117
970.471	299.323
772.802	430.208
123.35	344.082
497.063	546.892
111.147	436.33
642.703	405.376
518.061	409.762
254.184	334.691
527.818	267.337
919.665	337.635
505.97	308.597
647.007	399.383
223.028	233.965
505.279	367.243
1299.68	253.484
838.729	384.234
529	226.776
651.737	568.915
175.139	323.691
594.336	164.051
588.493	152.952
714.903	501.973
557.612	448.27
724.623	240.784
433.08	347.966
193.17	393.024
507.712	274.867
427.404	256.622
540.959	305.112
611.046	594.94
722.93	76.7653
388.674	78.0724
1159.28	358.132
938.158	210.957
828.758	332.513
926.902	299.829
735.363	207.784
960.507	291.169
254.701	119.749
759.441	417.415
300.081	115.65
937.245	280.699
469.764	287.508
463.822	591.891
710.44	868.766
592.621	485.213
421.332	1283.91
648.297	307.106
137.539	299.846
649.715	70.6508
19.4259	817.799
449.501	83.0837
421.22	493.459
335.2	640.727
251.012	682.945
262.878	623.452
308.532	768.476
244.335	353.899
939.453	624.658
61.4803	547.268
59.0834	178.735
417.603	195.402
500.385	625.85
681.415	526.386
78.529	588.846
278.945	290.759
567.797	506.764
1158.32	277.739
695.524	511.935
394.974	677.302
331.031	1132.17
819.944	346.968
328.482	556.075
536.752	415.737
801.164	614.378
486.089	522.483
878.733	594.618
523.071	532.819
535.867	825.858
550.391	248.503
573.979	686.935
694.186	1307.53
495.434	665.832
804.557	693.354
636.128	280.652
450.845	366.241
418.435	1012.79
888.809	723.51
42.2763	739.872
613.743	571.211
675.301	163.664
37.7183	1124.42
807.979	253.616
425.474	134.93
486.084	756.276
599.136	300.58
542.55	478.876
368.596	780.293
749.446	834.909
670.152	693.726
141.344	314.462
146.11	310.291
799.541	356.576
459.173	114.774
440.968	118.939
374.101	317.7
46.1171	563.091
64.6741	624.21
500.204	722.491
447.442	613.095
487.178	396.335
991.341	377.998
988.772	56.3609
336.977	58.4138
660.043	511.777
287.799	35.3735
594.768	266.262
38.3872	666.395
45.9691	822.699
603.552	715.3
504.711	848.254
473.09	974.643
472.668	617.746
826.315	1063.53
432.44	856.837
520.064	961.138
478.743	1186.76
566.325	629.571
577.954	289.761
421.374	564.044
268.395	689.895
507.432	660.298
221.275	855.699
159.964	870.975
254.935	185.12
981.159	244.217
147.23	193.47
316.07	1174.86
811.659	462.831
366.825	341.494
623.133	151.546
457.437	947.903
422.27	513.216
663.314	119.054
612.744	545.167
531.857	528.373
409.288	219.479
487.686	383.866
334.289	713.283
324.626	566.805
801.66	260.467
674.618	584.589
468.548	484.439
296.558	54.9282
420.161	627.133
224.779	239.173
614.532	658.429
783.801	273.076
644.543	581.958
71.2672	953.62
332.962	512.179
473.254	520.727
251.554	420.327
245.085	338.712
382.281	839.207
451.063	725.188
431.922	738.094
437.159	118.92
182.506	479.261
504.12	319.274
470.691	797.549
496.024	714.377
369.736	576.997
366.383	138.14
413.696	772.247
24.9983	40.3014
402.792	341.175
27.5576	307.706
460.699	794.854
629.906	284.864
368.754	32.337
364.376	552.232
450.705	32.7588
323.625	371.367
315.559	39.1442
593.182	356.927
270.577	836.803
593.341	598.12
394.25	618.065
305.702	124.259
541.613	149.753
129.342	344.803
90.1318	482.502
660.886	420.57
214.583	535.836
443.037	411.16
271.835	367.007
463.798	359.581
598.437	377.857
300.768	668.238
364.971	278.329
549.541	349.625
753.798	268.36
488.996	392.506
565.871	667.039
727.054	458.186
359.239	300.683
448.282	348.035
452.756	598.309
546.622	523.957
538.504	446.925
542.328	359.801
565.153	658.096
499.211	422.874
313.828	938.914
423.961	432.287
152.094	44.099
594.635	837.325
153.847	496.144
354.543	554.108
411.887	38.4348
295.909	471.791
391.034	509.714
327.566	421.633
315.391	528.723
318.405	465.181
215.63	290.589
434.625	732.01
267.378	550.672
250.384	284.029
592.237	166.964
249.766	181.288
369.405	372.853
492.946	28.843
356.927	349.97
388.922	308.306
353.846	311.994
71.3899	291.362
74.6831	27.8003
623.011	373.834
489.857	431.513
531.236	341.588
549.326	321.518
523.308	393.94
290.64	429.301
577.008	626.903
381.184	479.864
399.679	535.246
574.045	427.904
209.682	94.3771
652.374	32.9061
509.491	403.351
295.152	44.1755
186.179	397.766
250.343	294.404
129.058	206.637
120.681	491.451
125.918	749.254
121.107	410.021
315.897	617.184
474.103	208.925
562.208	417.794
276.558	512.534
35.441	556.609
529.502	346.796
30.6744	316.158
482.092	423.156
645.873	297.462
573.162	386.877
387.386	182.311
368.262	367.15
326.04	408.531
477.525	36.651
40.2555	538.614
415.922	163.657
479.02	167.021
325.503	20.8889
234.829	25.7521
452.16	24.4169
264.094	87.083
276.75	139.947
344.504	450.137
421.105	140.481
159.171	163.916
378.099	169.395
550.444	793.338
597.804	212.213
614.472	531.073
596.831	211.655
555.753	573.041
236.01	684.137
589.665	634.723
85.8678	302.989
135.385	357.945
146.672	343.901
152.08	342.746
146.359	503.641
158.277	467.161
145.827	446.767
274.216	382.453
506.877	450.521
511.102	278.929
303.541	412.154
587.642	512.977
539.171	288.977
405.065	274.24
322.791	249.722
366.178	30.7184
589.19	270.755
374.293	344.841
365.533	457.731
31.6121	714.646
30.8612	362.72
437.316	235.599
281.035	419.804
207.473	413.47
462.163	438.607
298.189	503.711
550.53	267.479
237.975	557.728
221.195	238.928
546.204	492.375
547.134	558.917
552.608	287.938
688.601	26.4917
68.5564	423.414
65.5679	200.205
431.033	299.148
448	387.262
395.706	192.547
390.034	330.805
447.576	457.46
459.283	33.8319
205.127	367.722
397.245	40.1424
182.735	177.194
139.655	255.214
400.016	147.869
185.311	364.623
208.895	546.014
453.589	287.753
259.766	193.649
194.389	505.177
155.902	570.496
265.052	222.73
617.732	225.023
154.917	419.585
159.607	78.7557
536.438	71.5813
437.057	457.11
287.736	444.861
339.26	509.05
273.329	452.185
287.5	424.14
647.237	247.355
688.731	75.3499
440.495	338.4
314.806	292.729
40.0216	67.5776
89.0353	398.371
42.001	365.268
71.4242	362.139
340.987	675.434
352.039	539.855
328.663	176.48
368.061	506.223
300.627	635.743
241.248	364.228
355.479	199.17
341.458	412.994
27.736	404.966
312.004	204.557
162.661	406.558
160.889	101.334
390.515	402.867
121.11	272.512
526.507	116.283
497.958	462.816
323.482	379.658
137.224	517.208
45.1818	113.536
138.341	328.488
526.581	108.14
315.271	143.166
137.12	169
280.497	440.249
47.633	188.9
318.977	485.971
129.008	139.86
443.967	336.115
156.144	237.85
289.193	290.975
114.935	381.07
512.196	171.688
414.047	159.673
81.5185	79.9599
362.201	192.475
528.01	129.741
158.511	54.6584
510.698	60.278
156.387	123.068
507.529	151.031
898.787	339.317
336.296	31.3457
462.669	559.747
530.226	26.8034
468.167	384.011
467.798	347.22
262.239	259.222
345.566	148.804
436.538	99.2436
246.792	388.342
493.683	157.349
502.291	85.1122
716.983	166.53
51.17	244.304
62.6657	355.347
604.506	266.283
49.8404	467.625
516.924	408.523
565.255	333.751
73.4257	402.389
592.166	28.9207
132.028	461.586
127.894	30.281
399.058	300.459
477.674	228.94
453.86	223.793
393.932	416.291
598.794	307.872
463.754	298.284
337.443	250.81
384.148	278.713
297.737	228.085
247.379	331.781
248.218	480.511
[truncated: 155 more rows]

## Sheet: Supplementary Fig 4.i
Object ID	treatment	Total Intensity DAPI	Mean Intensity A647 (MCM6)
17655	siCTRL	465841	556.912
17656	siCTRL	759058	21.054		Acquisition settings:
17657	siCTRL	746012	17.0418		Excitation Filter	Emission Filter	Intensity (%)	Exposure time (ms)	Objective
17658	siCTRL	421514	992.24		DAPI 377/50	DAPI 440	100	15	UPLSAPO 20x
17659	siCTRL	813258	22.9592		Cy5 650/13	Cy5 684	100	1000	UPLXAPO 20X
17660	siCTRL	424495	822.327
17661	siCTRL	704187	350.596
17662	siCTRL	499801	783.559
17663	siCTRL	1250893	523.653
17664	siCTRL	849857	26.2204
17665	siCTRL	457014	1466.88
17666	siCTRL	1227663	584.3
17667	siCTRL	874658	18.6055
17668	siCTRL	843936	21.3751
17669	siCTRL	865586	26.139
17670	siCTRL	406889	953.001
17671	siCTRL	882030	21.1724
17672	siCTRL	755186	26.1857
17673	siCTRL	637227	24.4048
17674	siCTRL	373249	989.231
17675	siCTRL	798930	91.1161
17676	siCTRL	382759	520.036
17677	siCTRL	548771	905.078
17678	siCTRL	842023	41.5996
17679	siCTRL	574654	756.031
17680	siCTRL	395752	737.548
17681	siCTRL	544540	538.687
17682	siCTRL	677655	84.2164
17683	siCTRL	508295	1018.66
17684	siCTRL	401664	582.483
17685	siCTRL	796579	30.8865
17686	siCTRL	418287	683.608
17687	siCTRL	401594	1491.29
17688	siCTRL	630248	719.829
17689	siCTRL	526884	1031.89
17690	siCTRL	880098	21.5231
17691	siCTRL	409627	1782.83
17692	siCTRL	887620	26.4771
17693	siCTRL	606612	933.019
17694	siCTRL	406710	102.218
17695	siCTRL	421036	87.7599
17696	siCTRL	422919	443.895
17697	siCTRL	415230	1085.65
17698	siCTRL	399470	410.953
17699	siCTRL	395710	201.754
17700	siCTRL	381164	202.749
17701	siCTRL	410813	959.528
17702	siCTRL	808420	283.389
17703	siCTRL	797549	766.281
17704	siCTRL	399334	598.802
17705	siCTRL	698332	221.789
17706	siCTRL	737126	222.86
17707	siCTRL	881860	237.258
17708	siCTRL	604625	244.241
17709	siCTRL	516585	344.467
17710	siCTRL	414978	858.18
17711	siCTRL	701590	396.427
17712	siCTRL	1345801	447.894
17713	siCTRL	437992	1306.53
17714	siCTRL	430205	1297.06
17715	siCTRL	916468	22.5429
17716	siCTRL	346805	1178.21
17717	siCTRL	932028	95.4398
17718	siCTRL	436238	812.67
17719	siCTRL	442019	1488.58
17720	siCTRL	931945	25.622
17721	siCTRL	450168	1432.93
17722	siCTRL	467501	491.358
17723	siCTRL	450939	452.214
17724	siCTRL	671236	426.492
17725	siCTRL	601175	914.03
17726	siCTRL	424175	1315.56
17727	siCTRL	425671	1359.77
17728	siCTRL	433502	730.831
17729	siCTRL	641173	768.91
17730	siCTRL	600639	802.476
17731	siCTRL	418009	741.729
17732	siCTRL	596584	818.827
17733	siCTRL	883025	56.1392
17734	siCTRL	422204	1291.82
17735	siCTRL	417577	440.002
17736	siCTRL	413245	155.092
17737	siCTRL	406462	154.013
17738	siCTRL	544010	703.968
17739	siCTRL	648688	647.725
17740	siCTRL	437425	1021.67
17741	siCTRL	404243	1175.76
17742	siCTRL	736148	474.411
17743	siCTRL	686790	580.081
17744	siCTRL	513822	1422.48
17745	siCTRL	775238	497.968
17746	siCTRL	551238	1228.23
17747	siCTRL	484240	902.916
17748	siCTRL	468545	928.562
17749	siCTRL	481716	1197.41
17750	siCTRL	493829	1408.52
17751	siCTRL	587289	686.199
17752	siCTRL	470796	1260.2
17753	siCTRL	604460	812.604
17754	siCTRL	578520	741.104
17755	siCTRL	573176	900.218
17756	siCTRL	1028175	25.4708
17757	siCTRL	475132	333.021
17758	siCTRL	503897	459.348
17759	siCTRL	690081	630.5
17760	siCTRL	525218	518.86
17761	siCTRL	878201	411.233
17762	siCTRL	463372	307.372
17763	siCTRL	984260	14.6039
17764	siCTRL	437277	1026.85
17765	siCTRL	674475	94.8262
17766	siCTRL	457893	922.976
17767	siCTRL	676050	357.942
17768	siCTRL	623982	824.555
17769	siCTRL	1.82581e+06	190.221
17770	siCTRL	891975	268.354
17771	siCTRL	665352	115.707
17772	siCTRL	444412	1221.15
17773	siCTRL	477617	19.4715
17774	siCTRL	479057	21.1091
17775	siCTRL	767362	341.331
17776	siCTRL	678227	946.641
17777	siCTRL	639774	332.79
17778	siCTRL	517551	782.013
17779	siCTRL	680821	560.753
17780	siCTRL	598537	740.168
17781	siCTRL	837643	16.3304
17782	siCTRL	682048	1023.57
17783	siCTRL	670660	485.733
17784	siCTRL	565696	662.179
17785	siCTRL	404549	184.036
17786	siCTRL	383531	797.121
17787	siCTRL	911206	17.9704
17788	siCTRL	587611	648.918
17789	siCTRL	345181	747.098
17790	siCTRL	551674	708.213
17791	siCTRL	697349	230.035
17792	siCTRL	432217	1142.62
17793	siCTRL	807702	36.5114
17794	siCTRL	383405	300.614
17795	siCTRL	359490	1544.25
17796	siCTRL	376462	680.67
17797	siCTRL	483834	1153.78
17798	siCTRL	1019756	72.2365
17799	siCTRL	2102488	1234.17
17800	siCTRL	486696	1289.15
17801	siCTRL	431872	809.65
17802	siCTRL	406862	1388.07
17803	siCTRL	400935	800.713
17804	siCTRL	478247	337.92
17805	siCTRL	420174	805.019
17806	siCTRL	494785	642.149
17807	siCTRL	459756	347.156
17808	siCTRL	487630	714.457
17809	siCTRL	962518	57.7376
17810	siCTRL	945308	107.947
17811	siCTRL	1011265	137.57
17812	siCTRL	744272	526.802
17813	siCTRL	796958	309.977
17814	siCTRL	888804	26.7185
17815	siCTRL	709455	425.376
17816	siCTRL	870313	22.6413
17817	siCTRL	377076	33.2382
17818	siCTRL	377816	1160.69
17819	siCTRL	398040	1098.74
17820	siCTRL	402166	1201.25
17821	siCTRL	410820	1046.57
17822	siCTRL	783784	24.5116
17823	siCTRL	396312	102.155
17824	siCTRL	413853	1163.3
17825	siCTRL	681327	69.8371
17826	siCTRL	569215	509.108
17827	siCTRL	655179	217.599
17828	siCTRL	404320	90.4835
17829	siCTRL	592715	512.175
17830	siCTRL	601768	272.391
17831	siCTRL	416187	885.321
17832	siCTRL	760788	69.4653
17833	siCTRL	313551	1288.41
17834	siCTRL	418864	935.024
17835	siCTRL	326200	1005.53
17836	siCTRL	808515	325.129
17837	siCTRL	455988	487.983
17838	siCTRL	462946	483.683
17839	siCTRL	824873	266.941
17840	siCTRL	700623	116.536
17841	siCTRL	434996	371.436
17842	siCTRL	447971	384.422
17843	siCTRL	857767	39.5669
17844	siCTRL	442717	608.676
17845	siCTRL	684465	22.8642
17846	siCTRL	424657	695.441
17847	siCTRL	899168	135.262
17848	siCTRL	904140	28.3998
17849	siCTRL	925280	31.4356
17850	siCTRL	823681	130.966
17851	siCTRL	656805	387.598
17852	siCTRL	685919	490.482
17853	siCTRL	671795	660.261
17854	siCTRL	632462	522.197
17855	siCTRL	820566	24.6843
17856	siCTRL	885351	45.1706
17857	siCTRL	474826	1067.36
17858	siCTRL	497163	995.849
17859	siCTRL	851762	164.924
17860	siCTRL	704481	399.656
17861	siCTRL	436610	786.556
17862	siCTRL	539543	763.864
17863	siCTRL	423210	979.846
17864	siCTRL	459014	598.826
17865	siCTRL	415873	963.252
17866	siCTRL	444925	1114.03
17867	siCTRL	423034	726.572
17868	siCTRL	439581	757.609
17869	siCTRL	409093	1056.9
17870	siCTRL	756912	179.848
17871	siCTRL	363781	1178.13
17872	siCTRL	410063	1003.13
17873	siCTRL	415835	1008.54
17874	siCTRL	398233	1071.54
17875	siCTRL	853122	34.5153
17876	siCTRL	397856	1144
17877	siCTRL	405622	723.852
17878	siCTRL	847393	38.4841
17879	siCTRL	326774	1303
17880	siCTRL	469624	855.306
17881	siCTRL	582996	391.313
17882	siCTRL	821917	33.2377
17883	siCTRL	668103	389.883
17884	siCTRL	374545	665.818
17885	siCTRL	1187355	373.248
17886	siCTRL	381230	326.186
17887	siCTRL	446161	1206.92
17888	siCTRL	667644	404.492
17889	siCTRL	700568	385.451
17890	siCTRL	621486	567.554
17891	siCTRL	398087	328.661
17892	siCTRL	795727	28.5621
17893	siCTRL	559921	649.276
17894	siCTRL	470642	1141.69
17895	siCTRL	446441	1311.76
17896	siCTRL	445840	1204.2
17897	siCTRL	548586	570.679
17898	siCTRL	898124	32.7063
17899	siCTRL	593994	1108.09
17900	siCTRL	546831	944.838
17901	siCTRL	501440	676.99
17902	siCTRL	569352	573.365
17903	siCTRL	522934	734.006
17904	siCTRL	910774	33.0753
17905	siCTRL	917770	67.3368
17906	siCTRL	411207	1314.78
17907	siCTRL	415156	1341.67
17908	siCTRL	642381	672.094
17909	siCTRL	401396	977.204
17910	siCTRL	408052	884.669
17911	siCTRL	376804	43.1134
17912	siCTRL	835275	27.1114
17913	siCTRL	400761	1039.85
17914	siCTRL	410816	534.994
17915	siCTRL	602673	520.251
17916	siCTRL	409696	1094.32
17917	siCTRL	803862	46.421
17918	siCTRL	775271	45.9957
17919	siCTRL	834087	13.9854
17920	siCTRL	834345	137.324
17921	siCTRL	407195	360.06
17922	siCTRL	862356	147.451
17923	siCTRL	826911	54.4634
17924	siCTRL	663518	511.583
17925	siCTRL	445479	1675.6
17926	siCTRL	435602	1586.47
17927	siCTRL	827691	61.0675
17928	siCTRL	870222	38.2241
17929	siCTRL	444243	1174.47
17930	siCTRL	449563	1527.64
17931	siCTRL	457003	1283.65
17932	siCTRL	462327	1027.27
17933	siCTRL	446195	1740.34
17934	siCTRL	453389	1163.19
17935	siCTRL	420784	1137.47
17936	siCTRL	517917	556.309
17937	siCTRL	615388	496.498
17938	siCTRL	1795864	70.4288
17939	siCTRL	554581	651.406
17940	siCTRL	522365	847.441
17941	siCTRL	514923	517.648
17942	siCTRL	469334	1242.99
17943	siCTRL	837931	303.49
17944	siCTRL	763680	223.33
17945	siCTRL	830240	38.0146
17946	siCTRL	348345	1830.17
17947	siCTRL	625922	517.738
17948	siCTRL	485170	937.369
17949	siCTRL	512561	812.296
17950	siCTRL	348590	1244.58
17951	siCTRL	418865	1249.73
17952	siCTRL	371799	1249.11
17953	siCTRL	433536	1201.83
17954	siCTRL	705944	465.546
17955	siCTRL	1251462	715.562
17956	siCTRL	470473	1609.75
17957	siCTRL	421053	546.735
17958	siCTRL	716715	372.716
17959	siCTRL	1201329	772.375
17960	siCTRL	633200	206.063
17961	siCTRL	591737	608.779
17962	siCTRL	1385646	510.836
17963	siCTRL	1197491	940.175
17964	siCTRL	445130	550.209
17965	siCTRL	446362	541.844
17966	siCTRL	676982	440.718
17967	siCTRL	426784	1005.06
17968	siCTRL	416472	1016.8
17969	siCTRL	788492	71.377
17970	siCTRL	467319	939.557
17971	siCTRL	343133	149.979
17972	siCTRL	420206	1054.14
17973	siCTRL	356239	1193.04
17974	siCTRL	389138	573.792
17975	siCTRL	896505	41.0352
17976	siCTRL	395694	1197.89
17977	siCTRL	387091	1285.63
17978	siCTRL	878991	28.3645
17979	siCTRL	443664	1076.05
17980	siCTRL	415053	543.271
17981	siCTRL	875787	30.8892
17982	siCTRL	491420	1048.09
17983	siCTRL	368588	1196.56
17984	siCTRL	386905	1236.76
17985	siCTRL	430722	951.895
17986	siCTRL	943953	56.0541
17987	siCTRL	459324	1223.97
17988	siCTRL	544233	1239.71
17989	siCTRL	437478	1104.28
17990	siCTRL	550554	1175.24
17991	siCTRL	462306	1578.41
17992	siCTRL	406321	1309.77
17993	siCTRL	452918	1531.56
17994	siCTRL	932751	15.9134
17995	siCTRL	421379	1392.62
17996	siCTRL	493163	975.104
17997	siCTRL	463691	1374.23
17998	siCTRL	487304	926.685
17999	siCTRL	922463	140.331
18000	siCTRL	1227283	495.485
18001	siCTRL	452574	1008.61
18002	siCTRL	443861	1232.44
18003	siCTRL	460644	1562.47
18004	siCTRL	923879	75.7781
18005	siCTRL	861281	124.929
18006	siCTRL	429288	1178.08
18007	siCTRL	447234	1920.61
18008	siCTRL	395423	961.078
18009	siCTRL	455650	1947.58
18010	siCTRL	465848	26.6216
18011	siCTRL	419217	668.12
18012	siCTRL	519769	973.027
18013	siCTRL	586563	430.307
18014	siCTRL	418064	950.946
18015	siCTRL	465896	33.198
18016	siCTRL	464738	1379.16
18017	siCTRL	832824	151.577
18018	siCTRL	417267	698.084
18019	siCTRL	818579	44.5747
18020	siCTRL	446632	631.15
18021	siCTRL	516065	753.241
18022	siCTRL	418782	17.2607
18023	siCTRL	784735	30.2639
18024	siCTRL	593531	824.698
18025	siCTRL	456590	620.731
18026	siCTRL	426364	20.1181
18027	siCTRL	392892	1153.83
18028	siCTRL	398626	1195.24
18029	siCTRL	567420	860.952
18030	siCTRL	643197	583.235
18031	siCTRL	355533	1394.55
18032	siCTRL	327339	335.364
18033	siCTRL	717550	32.6999
18034	siCTRL	585556	599.226
18035	siCTRL	549991	684.768
18036	siCTRL	423257	1324.69
18037	siCTRL	418631	1473.95
18038	siCTRL	748920	32.9434
18039	siCTRL	441793	44.2228
18040	siCTRL	395097	110.555
18041	siCTRL	912394	23.0755
18042	siCTRL	385354	178.568
18043	siCTRL	436744	41.9158
18044	siCTRL	382382	97.7013
18045	siCTRL	908881	32.1059
18046	siCTRL	474859	1139.07
18047	siCTRL	938447	31.8033
18048	siCTRL	804986	193.286
18049	siCTRL	790248	24.2809
18050	siCTRL	420005	796.077
18051	siCTRL	458341	1010.55
18052	siCTRL	910206	624.144
18053	siCTRL	507337	1303.52
18054	siCTRL	468197	1282.29
18055	siCTRL	426461	937.449
18056	siCTRL	792858	25.5248
18057	siCTRL	637628	1029.15
18058	siCTRL	819751	141.103
18059	siCTRL	485257	921.879
18060	siCTRL	941750	26.8535
18061	siCTRL	939630	24.89
18062	siCTRL	492998	914.635
18063	siCTRL	435889	623.382
18064	siCTRL	395656	362.246
18065	siCTRL	658103	995.933
18066	siCTRL	448228	875.975
18067	siCTRL	385708	347.905
18068	siCTRL	446403	909.498
18069	siCTRL	937444	30.1168
18070	siCTRL	435469	567.105
18071	siCTRL	587035	764.311
18072	siCTRL	443377	628.205
18073	siCTRL	442164	35.2773
18074	siCTRL	496375	702.299
18075	siCTRL	573090	715.757
18076	siCTRL	435455	570.512
18077	siCTRL	440801	42.1273
18078	siCTRL	421127	594.693
18079	siCTRL	445012	672.598
18080	siCTRL	543783	1016.26
18081	siCTRL	526722	765.261
18082	siCTRL	393912	1269.92
18083	siCTRL	431783	616.953
18084	siCTRL	400002	574.959
18085	siCTRL	531373	990.325
18086	siCTRL	444655	81.4837
18087	siCTRL	394047	1132.82
18088	siCTRL	1496188	157.089
18089	siCTRL	420170	70.5148
18090	siCTRL	373875	1091.15
18091	siCTRL	847010	50.3333
18092	siCTRL	400149	1575.11
18093	siCTRL	872172	793.245
18094	siCTRL	863248	724.398
18095	siCTRL	404227	1495.53
18096	siCTRL	860215	17.3411
18097	siCTRL	836251	14.0668
18098	siCTRL	446242	1342.76
18099	siCTRL	386188	883.705
18100	siCTRL	442712	1603.45
18101	siCTRL	765808	229.45
18102	siCTRL	754416	293.363
18103	siCTRL	451790	1438.56
18104	siCTRL	762028	868.991
18105	siCTRL	627411	467.545
18106	siCTRL	744214	320.227
18107	siCTRL	631477	1002.99
18108	siCTRL	745635	399.379
18109	siCTRL	980068	52.5523
18110	siCTRL	458487	640.758
18111	siCTRL	863317	122.498
18112	siCTRL	460821	1582.96
18113	siCTRL	722941	531.227
18114	siCTRL	466368	849.168
18115	siCTRL	958014	14.2873
18116	siCTRL	461125	733.843
18117	siCTRL	750304	641.254
18118	siCTRL	455815	687.759
18119	siCTRL	458218	1314.98
18120	siCTRL	986108	28.8777
18121	siCTRL	782159	427.757
18122	siCTRL	797542	231.657
18123	siCTRL	937736	1102.8
18124	siCTRL	453776	1575.45
18125	siCTRL	947092	18.8732
18126	siCTRL	927569	1074.07
18127	siCTRL	444432	1354.88
18128	siCTRL	965957	24.5319
18129	siCTRL	440332	684.319
18130	siCTRL	478362	759.344
18131	siCTRL	436929	330.918
18132	siCTRL	930484	13.2326
18133	siCTRL	470867	1636.28
18134	siCTRL	390959	1096.32
18135	siCTRL	433830	780.62
18136	siCTRL	449428	805.804
18137	siCTRL	446686	855.234
18138	siCTRL	428913	337.504
18139	siCTRL	920846	91.0078
18140	siCTRL	442923	725.403
18141	siCTRL	463378	1627.61
18142	siCTRL	897904	95.8857
18143	siCTRL	438622	1379.21
18144	siCTRL	424254	1117.43
18145	siCTRL	422524	1518.35
18146	siCTRL	798102	26.45
18147	siCTRL	998905	26.7038
18148	siCTRL	669641	627.826
18149	siCTRL	925807	23.5067
18150	siCTRL	546458	1028.16
18151	siCTRL	433058	1469.64
18152	siCTRL	737175	554.701
18153	siCTRL	1.00871e+06	23.0638
18154	siCTRL	685306	493.163
18155	siCTRL	927059	23.7942
18156	siCTRL	996818	156.91
18157	siCTRL	422757	1330.18
18158	siCTRL	400628	1100.15
18159	siCTRL	1.03545e+06	116.792
18160	siCTRL	803038	228.637
18161	siCTRL	435064	1158.96
18162	siCTRL	418657	428.288
18163	siCTRL	433117	477.666
18164	siCTRL	391007	101.829
18165	siCTRL	557526	690.124
18166	siCTRL	669521	999.338
18167	siCTRL	713412	407.99
18168	siCTRL	719229	622.118
18169	siCTRL	515005	1880.95
18170	siCTRL	509685	1704.92
18171	siCTRL	999477	23.0928
18172	siCTRL	676342	1014.94
18173	siCTRL	1007098	20.4887
18174	siCTRL	713795	445.537
18175	siCTRL	492483	1640.25
18176	siCTRL	504040	1574.38
18177	siCTRL	493239	1782.9
18178	siCTRL	481881	1460.84
18179	siCTRL	572334	1139.6
18180	siCTRL	551490	1032.46
18181	siCTRL	973466	27.2415
18182	siCTRL	545612	1363.51
18183	siCTRL	858702	431.155
18184	siCTRL	916079	445.813
18185	siCTRL	763820	415.041
18186	siCTRL	931554	22.6533
18187	siCTRL	761352	297.367
18188	siCTRL	927909	23.7628
18189	siCTRL	746592	392.849
18190	siCTRL	441828	1041.98
18191	siCTRL	920702	29.8122
18192	siCTRL	458026	670.423
18193	siCTRL	953641	24.2066
18194	siCTRL	487229	831.121
18195	siCTRL	469565	1143.43
18196	siCTRL	967571	154.506
18197	siCTRL	497239	815.541
18198	siCTRL	486346	862.546
18199	siCTRL	823683	398.733
18200	siCTRL	512021	883.305
18201	siCTRL	495421	875.254
18202	siCTRL	444927	308.186
18203	siCTRL	569741	1331.86
18204	siCTRL	864710	181.042
18205	siCTRL	500098	1808.76
18206	siCTRL	423311	623.08
18207	siCTRL	736687	492.397
18208	siCTRL	600548	232.541
18209	siCTRL	484722	733.705
18210	siCTRL	724262	178.595
18211	siCTRL	786067	376.519
18212	siCTRL	472661	435.053
18213	siCTRL	585421	833.991
18214	siCTRL	613043	764.032
18215	siCTRL	528617	890.187
18216	siCTRL	560430	1036.57
18217	siCTRL	313524	747.875
18218	siCTRL	837511	223.458
18219	siCTRL	364815	690.014
18220	siCTRL	443761	1206.36
18221	siCTRL	459904	874.879
18222	siCTRL	466090	722.092
18223	siCTRL	427742	1177.01
18224	siCTRL	298579	166.782
18225	siCTRL	452342	50.228
18226	siCTRL	499259	808.456
18227	siCTRL	272538	170.997
18228	siCTRL	580724	938.64
18229	siCTRL	485534	790.788
18230	siCTRL	446047	1197.32
18231	siCTRL	435140	47.6734
18232	siCTRL	535867	969.169
18233	siCTRL	958108	18.2961
18234	siCTRL	428551	446.29
18235	siCTRL	392644	841.997
18236	siCTRL	463471	1243.34
18237	siCTRL	392052	1327.55
18238	siCTRL	424563	417.518
18239	siCTRL	423660	432.735
18240	siCTRL	442797	750.023
18241	siCTRL	483423	1637.05
18242	siCTRL	445871	604.51
18243	siCTRL	389661	386.596
18244	siCTRL	373428	385.632
18245	siCTRL	427798	1342.59
18246	siCTRL	518622	671.637
18247	siCTRL	429942	843.067
18248	siCTRL	423679	764.767
18249	siCTRL	766742	377.529
18250	siCTRL	425501	1073
18251	siCTRL	383854	382.473
18252	siCTRL	886665	38.2177
18253	siCTRL	535476	704.336
18254	siCTRL	425659	957.984
18255	siCTRL	912200	24.4751
18256	siCTRL	402955	727.938
18257	siCTRL	872223	23.9755
18258	siCTRL	834175	317.277
18259	siCTRL	391108	966.615
18260	siCTRL	414618	665.195
18261	siCTRL	412469	758.173
18262	siCTRL	397320	1318.47
18263	siCTRL	679860	408.254
18264	siCTRL	851303	65.0909
18265	siCTRL	503458	953.802
18266	siCTRL	404863	132.896
18267	siCTRL	481071	635.919
18268	siCTRL	415000	1156.23
18269	siCTRL	421711	1349.1
18270	siCTRL	395907	146.816
18271	siCTRL	393516	1158.78
18272	siCTRL	322311	1452.22
18273	siCTRL	702871	24.1579
18274	siCTRL	483325	601.718
18275	siCTRL	636777	703.185
18276	siCTRL	894010	21.8082
18277	siCTRL	472896	780.249
18278	siCTRL	715975	548.04
18279	siCTRL	492660	651.417
18280	siCTRL	521318	346.661
18281	siCTRL	398332	1321.11
18282	siCTRL	621180	1064.85
18283	siCTRL	454987	1311.55
18284	siCTRL	410988	52.8304
18285	siCTRL	409893	54.871
18286	siCTRL	880573	419.097
18287	siCTRL	611566	135.598
18288	siCTRL	485132	2653.53
18289	siCTRL	454544	1603.1
18290	siCTRL	732897	22.0681
18291	siCTRL	886393	21.7435
18292	siCTRL	462044	2653.2
18293	siCTRL	429173	119.991
18294	siCTRL	868194	114.325
18295	siCTRL	446236	1155.73
18296	siCTRL	429720	1638.62
18297	siCTRL	688641	293.322
18298	siCTRL	344445	1120.61
18299	siCTRL	379926	1294.23
18300	siCTRL	368422	1226.33
18301	siCTRL	641671	194.242
18302	siCTRL	355518	2124.73
18303	siCTRL	382461	961.875
18304	siCTRL	752816	24.2593
18305	siCTRL	832948	35.7908
18306	siCTRL	378649	535.295
18307	siCTRL	831890	159.155
18308	siCTRL	396959	999.573
18309	siCTRL	573250	661.736
18310	siCTRL	909140	185.997
18311	siCTRL	389070	834.367
18312	siCTRL	678135	675.628
18313	siCTRL	549376	955.351
18314	siCTRL	333798	727.736
18315	siCTRL	470667	1637.08
18316	siCTRL	246144	594.878
18317	siCTRL	522054	1109.27
18318	siCTRL	418626	211.776
18319	siCTRL	493003	1311.07
18320	siCTRL	855649	1627.69
18321	siCTRL	417866	255.873
18322	siCTRL	466928	1507.42
18323	siCTRL	830306	2128.97
18324	siCTRL	427580	1380.75
18325	siCTRL	390623	131.374
18326	siCTRL	419708	843.337
18327	siCTRL	359955	267.68
18328	siCTRL	382222	287.311
18329	siCTRL	399086	842.986
18330	siCTRL	379557	836.153
18331	siCTRL	307203	1005.37
18332	siCTRL	720263	24.0927
18333	siCTRL	327137	1217.41
18334	siCTRL	338022	993.547
18335	siCTRL	748217	314.142
18336	siCTRL	836532	22.8373
18337	siCTRL	406405	950.473
18338	siCTRL	312936	1258.21
18339	siCTRL	684746	376.661
18340	siCTRL	797368	24.5117
18341	siCTRL	400258	647.072
18342	siCTRL	404804	551.523
18343	siCTRL	805029	24.6146
18344	siCTRL	397768	420.674
18345	siCTRL	640010	453.513
18346	siCTRL	375084	1414.54
18347	siCTRL	391164	1183.39
18348	siCTRL	626797	482.473
18349	siCTRL	391681	117.728
18350	siCTRL	379686	113.454
18351	siCTRL	743227	9.74228
18352	siCTRL	796068	34.0323
18353	siCTRL	782250	112.376
18354	siCTRL	495027	793.616
18355	siCTRL	804753	40.3133
18356	siCTRL	394481	962.497
18357	siCTRL	798520	46.6259
18358	siCTRL	394350	909.889
18359	siCTRL	752959	81.0358
18360	siCTRL	586278	729.66
18361	siCTRL	844865	37.6316
18362	siCTRL	476398	1326.47
18363	siCTRL	484482	908.464
18364	siCTRL	460059	1522.64
18365	siCTRL	678555	609.223
18366	siCTRL	529752	972.49
18367	siCTRL	522551	1128.71
18368	siCTRL	600903	1132.6
18369	siCTRL	423880	54.463
18370	siCTRL	416870	50.0699
18371	siCTRL	841973	35.608
18372	siCTRL	690867	1913.07
18373	siCTRL	652731	759.331
18374	siCTRL	590387	791.283
18375	siCTRL	586333	1100.3
18376	siCTRL	735007	36.2464
18377	siCTRL	557425	1326.12
18378	siCTRL	862813	53.0074
18379	siCTRL	554495	1156.81
18380	siCTRL	643166	1252.42
18381	siCTRL	442409	1404.39
18382	siCTRL	475982	1142.99
18383	siCTRL	871226	43.3273
18384	siCTRL	440193	1325.09
18385	siCTRL	400964	126.567
18386	siCTRL	433019	1020.8
18387	siCTRL	405737	149.467
18388	siCTRL	475724	1107.13
18389	siCTRL	1488700	32.7617
18390	siCTRL	760841	2262.32
18391	siCTRL	1146555	845.536
18392	siCTRL	431246	883.984
18393	siCTRL	741187	478.026
18394	siCTRL	895284	39.3488
18395	siCTRL	418714	204.814
18396	siCTRL	1323211	535.743
18397	siCTRL	438199	940.816
18398	siCTRL	419419	191.679
18399	siCTRL	420786	719.337
18400	siCTRL	437630	1052.31
18401	siCTRL	838829	41.2438
18402	siCTRL	705197	444.93
18403	siCTRL	878291	1222.54
18404	siCTRL	643545	532.467
18405	siCTRL	415237	1135.43
18406	siCTRL	374123	231.766
18407	siCTRL	405809	1540.15
18408	siCTRL	713222	54.4808
18409	siCTRL	390091	1049.08
18410	siCTRL	574781	743.79
18411	siCTRL	361101	232.349
18412	siCTRL	223684	1207.26
18413	siCTRL	484269	675.612
18414	siCTRL	517509	643.343
18415	siCTRL	673602	32.2101
18416	siCTRL	743611	37.3151
18417	siCTRL	731973	229.014
18418	siCTRL	472139	631.041
18419	siCTRL	381310	1395.8
18420	siCTRL	399335	677.053
18421	siCTRL	394744	1155.67
18422	siCTRL	761689	39.2507
18423	siCTRL	406029	404.683
18424	siCTRL	417632	496.246
18425	siCTRL	462984	1018.75
18426	siCTRL	404803	759.52
18427	siCTRL	512810	655.243
18428	siCTRL	390785	1781.57
18429	siCTRL	528440	805.417
18430	siCTRL	750010	37.0492
18431	siCTRL	479536	857.25
18432	siCTRL	405907	1422.94
18433	siCTRL	405894	460.732
18434	siCTRL	483853	1097.63
18435	siCTRL	575120	1055.9
18436	siCTRL	621697	553.83
18437	siCTRL	525071	1062.72
18438	siCTRL	414392	1413.73
18439	siCTRL	448006	1278.8
18440	siCTRL	470341	1190.42
18441	siCTRL	626531	725.766
18442	siCTRL	683902	606.222
18443	siCTRL	421894	1472.31
18444	siCTRL	780479	312.889
18445	siCTRL	370537	1639.03
18446	siCTRL	654828	485.528
18447	siCTRL	455787	1164.56
18448	siCTRL	351442	1408.39
18449	siCTRL	932773	63.892
18450	siCTRL	435691	1071.93
18451	siCTRL	711263	303.148
18452	siCTRL	403214	1065.58
18453	siCTRL	436969	1037.33
18454	siCTRL	360873	1157.36
18455	siCTRL	333821	734.858
18456	siCTRL	546817	740.392
18457	siCTRL	420329	430.685
18458	siCTRL	740024	404.163
18459	siCTRL	707199	474.578
18460	siCTRL	487926	777.327
18461	siCTRL	409472	75.9602
18462	siCTRL	407799	447.111
18463	siCTRL	452735	64.5994
18464	siCTRL	621152	289.2
18465	siCTRL	329730	1221.14
18466	siCTRL	318703	1002.21
18467	siCTRL	620677	468.906
18468	siCTRL	873644	37.0096
18469	siCTRL	742008	257.219
18470	siCTRL	538530	424.876
18471	siCTRL	430181	1490.12
18472	siCTRL	418349	624.145
18473	siCTRL	526476	340.763
18474	siCTRL	577254	402.522
18475	siCTRL	390858	1292.32
18476	siCTRL	514887	641.777
18477	siCTRL	536234	425.315
18478	siCTRL	589660	363.277
18479	siCTRL	439309	1329.61
18480	siCTRL	435426	1424.27
18481	siCTRL	770323	385.327
18482	siCTRL	702202	393.278
18483	siCTRL	439160	1471.04
18484	siCTRL	434881	1575.35
18485	siCTRL	813589	226.362
18486	siCTRL	455166	1035.31
18487	siCTRL	412167	1326.39
18488	siCTRL	461041	1049.66
18489	siCTRL	871446	32.3377
18490	siCTRL	435868	1357.42
18491	siCTRL	480198	927.837
18492	siCTRL	527520	1161.33
18493	siCTRL	478549	531.592
18494	siCTRL	424365	637.488
18495	siCTRL	430196	1752.36
18496	siCTRL	429678	1333.29
18497	siCTRL	499393	557.276
18498	siCTRL	426703	384.475
18499	siCTRL	816433	37.7405
18500	siCTRL	763573	282.838
18501	siCTRL	834477	52.7965
18502	siCTRL	724454	467.488
18503	siCTRL	668073	618.408
18504	siCTRL	508555	1021.37
18505	siCTRL	473322	831.297
18506	siCTRL	471193	897.58
18507	siCTRL	946110	38.535
18508	siCTRL	441976	951.27
18509	siCTRL	471865	696.709
18510	siCTRL	919801	33.9968
18511	siCTRL	671569	549.192
18512	siCTRL	644175	515.16
18513	siCTRL	599370	525.887
18514	siCTRL	744196	310.433
18515	siCTRL	489522	1218.81
18516	siCTRL	495809	1220.31
18517	siCTRL	501719	1054.59
18518	siCTRL	493378	1311.07
18519	siCTRL	513448	960.228
18520	siCTRL	519644	1589
18521	siCTRL	531906	1393.03
18522	siCTRL	498182	1679.89
18523	siCTRL	515532	1087.09
18524	siCTRL	1018367	99.8182
18525	siCTRL	512055	1121.84
18526	siCTRL	992657	139.288
18527	siCTRL	839205	114.114
18528	siCTRL	504813	1735.43
18529	siCTRL	507038	1216.5
18530	siCTRL	498951	1654.2
18531	siCTRL	511179	1573.08
18532	siCTRL	499164	46.1257
18533	siCTRL	500819	23.4425
18534	siCTRL	790282	297.686
18535	siCTRL	944854	208.966
18536	siCTRL	999727	57.8484
18537	siCTRL	601161	677.175
18538	siCTRL	874932	28.0564
18539	siCTRL	713243	351.971
18540	siCTRL	764244	53.8254
18541	siCTRL	519136	1174.27
18542	siCTRL	771284	446.652
18543	siCTRL	504546	890.296
18544	siCTRL	507585	692.19
18545	siCTRL	1248266	1148.12
18546	siCTRL	498994	617.626
18547	siCTRL	425300	364.117
18548	siCTRL	876215	169.184
18549	siCTRL	451120	1421.75
18550	siCTRL	924454	59.7655
18551	siCTRL	833183	30.4213
18552	siCTRL	436563	367.901
18553	siCTRL	611818	643.6
18554	siCTRL	646332	627.025
18555	siCTRL	498126	637.052
18556	siCTRL	830999	292.804
18557	siCTRL	920614	38.553
18558	siCTRL	604978	788.4
18559	siCTRL	449280	323.991
18560	siCTRL	435377	990.152
18561	siCTRL	968423	107.805
18562	siCTRL	898428	198.092
18563	siCTRL	465107	293.357
18564	siCTRL	418683	866.749
18565	siCTRL	455951	403.729
18566	siCTRL	465566	149.694
18567	siCTRL	450422	1554.31
18568	siCTRL	913064	137.151
18569	siCTRL	415778	1041.83
18570	siCTRL	468441	130.435
18571	siCTRL	449116	408.366
18572	siCTRL	461090	903.538
18573	siCTRL	444848	1342.16
18574	siCTRL	626129	1012.75
18575	siCTRL	518406	968.485
18576	siCTRL	989611	50.4859
18577	siCTRL	477821	1118.75
18578	siCTRL	1000509	23.5783
18579	siCTRL	426202	1120.94
18580	siCTRL	494197	335.528
18581	siCTRL	564539	1022.33
18582	siCTRL	452661	1207.21
18583	siCTRL	499321	1073.86
18584	siCTRL	486197	321.131
18585	siCTRL	474411	1147.68
18586	siCTRL	474618	1503.72
18587	siCTRL	465200	27.17
18588	siCTRL	481773	992.778
18589	siCTRL	541556	879.348
18590	siCTRL	801992	40.006
18591	siCTRL	677480	765.939
18592	siCTRL	443913	1962.22
18593	siCTRL	468184	29.3749
18594	siCTRL	967282	36.647
18595	siCTRL	435587	342.601
18596	siCTRL	609114	835.724
18597	siCTRL	476229	1314.04
18598	siCTRL	764015	353.243
18599	siCTRL	447662	1452.54
18600	siCTRL	477899	25.7444
18601	siCTRL	967929	46.5174
18602	siCTRL	475907	25.2302
18603	siCTRL	954318	59.8967
18604	siCTRL	869941	174.096
18605	siCTRL	442111	1109.33
18606	siCTRL	699607	2017.4
18607	siCTRL	585031	844.257
18608	siCTRL	573304	779.512
18609	siCTRL	534528	1295.92
18610	siCTRL	660670	484.23
18611	siCTRL	568931	1133.48
18612	siCTRL	651415	692.968
18613	siCTRL	572754	923.675
18614	siCTRL	596123	884.914
18615	siCTRL	584681	893.825
18616	siCTRL	472643	1092.71
18617	siCTRL	402700	1245.4
18618	siCTRL	549344	784.284
18619	siCTRL	409544	877.06
18620	siCTRL	536075	868.218
18621	siCTRL	370243	1724.72
18622	siCTRL	511124	871.519
18623	siCTRL	429228	804.697
18624	siCTRL	413394	322.022
18625	siCTRL	439574	25.5072
18626	siCTRL	544961	275.141
18627	siCTRL	811265	148.335
18628	siCTRL	420322	22.2133
18629	siCTRL	387304	337.158
18630	siCTRL	792687	47.6463
18631	siCTRL	818450	42.6761
18632	siCTRL	592684	732.455
18633	siCTRL	310588	877.72
18634	siCTRL	484190	1185.08
18635	siCTRL	522885	860.424
18636	siCTRL	724376	282.988
18637	siCTRL	869690	43.7411
18638	siCTRL	728555	336.492
18639	siCTRL	880373	54.5962
18640	siCTRL	606163	716.912
18641	siCTRL	638074	407.058
18642	siCTRL	762541	54.7618
18643	siCTRL	545484	907.368
18644	siCTRL	793321	1018.69
18645	siCTRL	569068	431.377
18646	siCTRL	757114	443.732
18647	siCTRL	895092	39.7491
18648	siCTRL	500851	795.885
18649	siCTRL	873385	58.1018
18650	siCTRL	452923	1553.33
18651	siCTRL	460573	1084.21
18652	siCTRL	448289	1464.84
18653	siCTRL	572515	702.396
18654	siCTRL	478735	1312.75
18655	siCTRL	788267	470.064
18656	siCTRL	2721678	99.7423
18657	siCTRL	456655	452.843
18658	siCTRL	436258	1330.61
18659	siCTRL	903377	77.4062
18660	siCTRL	895543	91.2873
18661	siCTRL	451148	439.145
18662	siCTRL	447749	928.126
18663	siCTRL	424975	1036.02
18664	siCTRL	538126	1032.97
18665	siCTRL	485644	1094.4
18666	siCTRL	380982	797.911
18667	siCTRL	856136	70.5414
18668	siCTRL	361803	173.535
18669	siCTRL	407129	1312.41
18670	siCTRL	405906	1465.59
18671	siCTRL	678798	25.8748
18672	siCTRL	395750	181.098
18673	siCTRL	416085	1162.49
18674	siCTRL	432293	1258.54
18675	siCTRL	441529	1190.68
18676	siCTRL	432233	1386.27
18677	siCTRL	362464	1545.88
18678	siCTRL	856369	66.7545
18679	siCTRL	888606	65.6056
18680	siCTRL	664020	381.608
18681	siCTRL	753837	309.053
18682	siCTRL	653789	408.15
18683	siCTRL	416069	1475.52
18684	siCTRL	852915	19.752
18685	siCTRL	854018	85.9035
18686	siCTRL	902643	48.6463
18687	siCTRL	863277	108.693
18688	siCTRL	448932	1152.09
18689	siCTRL	465799	1862.3
18690	siCTRL	455202	1097.08
18691	siCTRL	460452	2065.89
18692	siCTRL	651691	568.067
18693	siCTRL	434084	1359.78
18694	siCTRL	409020	1663.65
18695	siCTRL	485232	1753.9
18696	siCTRL	891831	1950.83
18697	siCTRL	404436	1661.14
18698	siCTRL	883603	121.178
18699	siCTRL	435618	946.458
18700	siCTRL	398017	1253.3
18701	siCTRL	394931	1153.19
18702	siCTRL	382313	551.588
18703	siCTRL	1450738	1703.65
18704	siCTRL	778303	63.1356
18705	siCTRL	985183	39.1456
18706	siCTRL	987232	38.2973
18707	siCTRL	521084	1223.57
18708	siCTRL	955729	36.6909
18709	siCTRL	597797	721.481
18710	siCTRL	456940	427.384
18711	siCTRL	541040	731.65
18712	siCTRL	444570	447.033
18713	siCTRL	876986	30.6024
18714	siCTRL	921012	37.2028
18715	siCTRL	525164	874.562
18716	siCTRL	445834	1013.87
18717	siCTRL	846283	33.4129
18718	siCTRL	387837	915.041
18719	siCTRL	479976	888.818
18720	siCTRL	374236	956.946
18721	siCTRL	388191	691.428
18722	siCTRL	410761	1552.15
18723	siCTRL	290111	770.253
18724	siCTRL	698166	372.574
18725	siCTRL	398703	1683.4
18726	siCTRL	370899	1694.56
18727	siCTRL	753752	372.159
18728	siCTRL	531528	1237.35
18729	siCTRL	948271	47.9007
18730	siCTRL	491299	1060.79
18731	siCTRL	468018	581.532
18732	siCTRL	784332	276.841
18733	siCTRL	428056	1659.81
18734	siCTRL	444464	484.501
18735	siCTRL	419017	1405.41
18736	siCTRL	410776	1431.38
18737	siCTRL	697959	596.782
18738	siCTRL	442170	1012.14
18739	siCTRL	389032	1462.64
18740	siCTRL	502421	845.573
18741	siCTRL	644459	581.948
18742	siCTRL	459585	1039.48
18743	siCTRL	388597	497.716
18744	siCTRL	638239	660.376
18745	siCTRL	443898	1184.35
18746	siCTRL	308384	454.886
18747	siCTRL	616048	671.464
18748	siCTRL	932848	84.1991
18749	siCTRL	693792	497.031
18750	siCTRL	785243	294.245
18751	siCTRL	746019	743.186
18752	siCTRL	436486	1039.92
18753	siCTRL	641136	972.889
18754	siCTRL	925072	20.2458
18755	siCTRL	446104	1002.3
18756	siCTRL	427981	1038
18757	siCTRL	429758	21.1476
18758	siCTRL	855266	40.4984
18759	siCTRL	933891	38.276
18760	siCTRL	357464	1105.45
18761	siCTRL	365172	1156.05
18762	siCTRL	370327	1169.02
18763	siCTRL	351805	1136.58
18764	siCTRL	300521	1202.24
18765	siCTRL	487362	1187.58
18766	siCTRL	382865	898.428
18767	siCTRL	776545	283.842
18768	siCTRL	475493	1443.52
18769	siCTRL	834599	103.012
18770	siCTRL	445120	1628.82
18771	siCTRL	452870	1373.86
18772	siCTRL	423603	1389.23
18773	siCTRL	454843	1918.34
18774	siCTRL	400209	833.135
18775	siCTRL	671398	836.031
18776	siCTRL	576293	565.425
18777	siCTRL	577084	590.035
18778	siCTRL	462176	1025.14
18779	siCTRL	399487	988.247
18780	siCTRL	435242	737.081
18781	siCTRL	415571	1171.88
18782	siCTRL	468390	888.685
18783	siCTRL	685132	641.108
18784	siCTRL	419879	1530.63
18785	siCTRL	484719	470.613
18786	siCTRL	749708	516.666
18787	siCTRL	324423	876.486
18788	siCTRL	907831	32.9033
18789	siCTRL	677127	609.711
18790	siCTRL	371333	1490.49
18791	siCTRL	898590	34.5869
18792	siCTRL	441338	881.516
18793	siCTRL	535752	266.517
18794	siCTRL	305409	1038.39
18795	siCTRL	431322	904.586
18796	siCTRL	845607	65.1364
18797	siCTRL	226406	762.164
18798	siCTRL	327780	1287.99
18799	siCTRL	419802	813.927
18800	siCTRL	400356	289.961
18801	siCTRL	753635	12.5823
18802	siCTRL	413243	827.115
18803	siCTRL	410468	1727.55
18804	siCTRL	485402	644.057
18805	siCTRL	432413	1554.8
18806	siCTRL	489430	737.091
18807	siCTRL	439968	1786.91
18808	siCTRL	458557	1320.15
18809	siCTRL	788898	22.7685
18810	siCTRL	385822	1399.03
18811	siCTRL	445668	2130.51
18812	siCTRL	422002	273.626
18813	siCTRL	845831	33.976
18814	siCTRL	810423	22.699
18815	siCTRL	381027	89.7558
18816	siCTRL	312180	946.333
18817	siCTRL	448637	1427.88
18818	siCTRL	924252	25.213
18819	siCTRL	431886	1210.23
18820	siCTRL	766417	18.5864
18821	siCTRL	409850	1165.26
18822	siCTRL	856614	20.3567
18823	siCTRL	453942	1345.72
18824	siCTRL	462487	19.5285
18825	siCTRL	468529	17.9619
18826	siCTRL	906352	42.7872
18827	siCTRL	842535	133.052
18828	siCTRL	435243	779.861
18829	siCTRL	459333	2062.14
18830	siCTRL	411384	690.404
18831	siCTRL	440983	583.844
18832	siCTRL	409389	1018.98
18833	siCTRL	828564	17.1701
18834	siCTRL	392655	689.308
18835	siCTRL	851877	21.106
18836	siCTRL	444346	566.966
18837	siCTRL	470659	782.22
18838	siCTRL	301316	253.017
18839	siCTRL	846683	16.8658
18840	siCTRL	634187	516.056
18841	siCTRL	415066	1111.83
18842	siCTRL	309628	249.999
18843	siCTRL	583925	474.235
18844	siCTRL	586888	657.897
18845	siCTRL	652682	579.764
18846	siCTRL	640915	638.39
18847	siCTRL	388191	156.346
18848	siCTRL	666178	636.583
18849	siCTRL	372025	158.114
18850	siCTRL	1138068	964.97
18851	siCTRL	622755	409.304
18852	siCTRL	432497	497.768
18853	siCTRL	985685	43.404
18854	siCTRL	439085	567.915
18855	siCTRL	466906	564.407
18856	siCTRL	411240	582.383
18857	siCTRL	427796	675.812
18858	siCTRL	908779	81.5553
18859	siCTRL	467722	640.835
18860	siCTRL	535345	747.453
18861	siCTRL	421437	567.739
18862	siCTRL	397902	580.052
18863	siCTRL	453136	292.673
18864	siCTRL	465040	310.364
18865	siCTRL	531449	644.039
18866	siCTRL	823849	204.864
18867	siCTRL	950441	51.6346
18868	siCTRL	600107	713.894
18869	siCTRL	486263	948.658
18870	siCTRL	377022	216.466
18871	siCTRL	853655	18.6437
18872	siCTRL	890708	21.0851
18873	siCTRL	795716	24.5423
18874	siCTRL	371580	1225.81
18875	siCTRL	385977	1218.51
18876	siCTRL	757274	12.3508
18877	siCTRL	585806	823.691
18878	siCTRL	862506	64.0112
18879	siCTRL	600384	688.416
18880	siCTRL	451081	72.342
18881	siCTRL	386630	1324.99
18882	siCTRL	415328	1747.26
18883	siCTRL	643621	779.254
18884	siCTRL	851352	293.848
18885	siCTRL	484589	92.593
18886	siCTRL	569686	731.626
18887	siCTRL	436897	1749.29
18888	siCTRL	810702	60.9035
18889	siCTRL	463282	573.108
18890	siCTRL	738566	470.293
18891	siCTRL	478878	687.377
18892	siCTRL	953664	22.2205
18893	siCTRL	927351	53.0762
18894	siCTRL	530196	1614.46
18895	siCTRL	635104	1753.84
18896	siCTRL	606875	536.633
18897	siCTRL	483347	1353.29
18898	siCTRL	481416	1385.23
18899	siCTRL	458484	799.588
18900	siCTRL	465453	820.459
18901	siCTRL	385131	976.11
18902	siCTRL	362922	836.571
18903	siCTRL	411140	1430.85
18904	siCTRL	269759	23.6899
18905	siCTRL	690819	28.4246
18906	siCTRL	559622	719.899
18907	siCTRL	373598	673.068
18908	siCTRL	392154	735.925
18909	siCTRL	810832	16.3928
18910	siCTRL	658429	855.879
18911	siCTRL	599844	904.113
18912	siCTRL	424499	124.52
18913	siCTRL	428092	1231.12
18914	siCTRL	599540	1072.98
18915	siCTRL	446618	256.814
18916	siCTRL	437889	1232.38
18917	siCTRL	489077	1204.82
18918	siCTRL	619029	1059.03
18919	siCTRL	657832	896.899
18920	siCTRL	498766	1198.25
18921	siCTRL	415863	1391.53
18922	siCTRL	635963	846.125
18923	siCTRL	792584	17.8436
18924	siCTRL	695238	752.137
18925	siCTRL	435137	759.347
18926	siCTRL	454710	885.876
18927	siCTRL	960519	24.3466
18928	siCTRL	395135	1471.44
18929	siCTRL	456336	1074.74
18930	siCTRL	952516	23.6238
18931	siCTRL	419387	911.811
18932	siCTRL	955682	26.6534
18933	siCTRL	606518	487.186
18934	siCTRL	623098	690.105
18935	siCTRL	515028	643.36
18936	siCTRL	439419	1180.96
18937	siCTRL	567344	600.098
18938	siCTRL	367684	1034.24
18939	siCTRL	941362	24.8824
18940	siCTRL	566944	881.588
18941	siCTRL	835721	209.268
18942	siCTRL	503167	804.106
18943	siCTRL	419183	877.751
18944	siCTRL	429335	893.08
18945	siCTRL	483990	889.113
18946	siCTRL	414847	1122.62
18947	siCTRL	886223	37.7012
18948	siCTRL	414143	1115.09
18949	siCTRL	439856	962.147
18950	siCTRL	423541	994.268
18951	siCTRL	422976	1056.08
18952	siCTRL	460475	773.677
18953	siCTRL	396898	737.907
18954	siCTRL	430258	724.315
18955	siCTRL	405854	711.003
18956	siCTRL	410264	936.168
18957	siCTRL	444978	770.971
18958	siCTRL	349866	954.758
18959	siCTRL	758485	148.095
18960	siCTRL	489144	473.048
18961	siCTRL	473479	1622.84
18962	siCTRL	403770	916.521
18963	siCTRL	487223	1165.47
18964	siCTRL	373863	946.744
18965	siCTRL	784701	71.9831
18966	siCTRL	462916	1251.22
18967	siCTRL	483108	1185.83
18968	siCTRL	451334	1030.24
18969	siCTRL	338446	1016.39
18970	siCTRL	401862	1201.02
18971	siCTRL	756584	113.837
18972	siCTRL	419820	1299.87
18973	siCTRL	323392	740.961
18974	siCTRL	540254	933.353
18975	siCTRL	433051	998.842
18976	siCTRL	504688	798.005
18977	siCTRL	498976	915.85
18978	siCTRL	580156	217.161
18979	siCTRL	397951	990.693
18980	siCTRL	575666	619.378
18981	siCTRL	638060	449.129
18982	siCTRL	575054	776.057
18983	siCTRL	588317	859.289
18984	siCTRL	677584	22.7588
18985	siCTRL	662101	495.439
18986	siCTRL	680125	20.9696
18987	siCTRL	337892	338.176
18988	siCTRL	575631	648.148
18989	siCTRL	346272	1254.99
18990	siCTRL	789718	69.3062
18991	siCTRL	390179	183.479
18992	siCTRL	390102	108.793
18993	siCTRL	460433	920.431
18994	siCTRL	859521	18.5921
18995	siCTRL	828806	20.1387
18996	siCTRL	800946	41.5166
18997	siCTRL	718460	567.304
18998	siCTRL	592854	1035.77
18999	siCTRL	794250	214.257
19000	siCTRL	669091	330.046
19001	siCTRL	565507	1308.68
19002	siCTRL	500575	1452.71
19003	siCTRL	915013	27.5663
19004	siCTRL	520170	1235.21
19005	siCTRL	645770	541.312
19006	siCTRL	652522	469.798
19007	siCTRL	756593	121.117
19008	siCTRL	415488	1463.14
19009	siCTRL	457660	958.269
19010	siCTRL	435188	1335.96
19011	siCTRL	441259	981.259
19012	siCTRL	497628	1306.39
19013	siCTRL	379294	1368.79
19014	siCTRL	388667	1193.58
19015	siCTRL	306784	661.732
19016	siCTRL	643042	529.455
19017	siCTRL	882796	772.576
19018	siCTRL	654942	274.34
19019	siCTRL	395601	1455.35
19020	siCTRL	390807	1317.32
19021	siCTRL	293134	1799.91
19022	siCTRL	701327	493.393
19023	siCTRL	651489	215.806
19024	siCTRL	513898	868.587
19025	siCTRL	347653	767.244
19026	siCTRL	831627	25.7206
19027	siCTRL	852725	30.4405
19028	siCTRL	668301	389.279
19029	siCTRL	373443	1185.33
19030	siCTRL	401692	599.002
19031	siCTRL	385868	597.948
19032	siCTRL	344419	367.931
19033	siCTRL	577974	682.287
19034	siCTRL	556980	575.216
19035	siCTRL	396087	1395.44
19036	siCTRL	632336	503.503
19037	siCTRL	418863	1363.3
19038	siCTRL	381970	1459.14
19039	siCTRL	427477	1223.37
19040	siCTRL	600369	284.681
19041	siCTRL	401508	1612.45
19042	siCTRL	415524	636.958
19043	siCTRL	396147	1258.9
19044	siCTRL	421998	1620.52
19045	siCTRL	368400	1362.2
19046	siCTRL	622181	605.247
19047	siCTRL	277186	182.216
19048	siCTRL	428833	1189.16
19049	siCTRL	419024	692.479
19050	siCTRL	409795	1622.57
19051	siCTRL	475120	1240.65
19052	siCTRL	472518	170.546
19053	siCTRL	852185	28.4893
19054	siCTRL	483307	1144.29
19055	siCTRL	877871	29.1376
19056	siCTRL	429029	1236.18
19057	siCTRL	328087	1071.15
19058	siCTRL	416473	1180.24
19059	siCTRL	801730	153.96
19060	siCTRL	825009	28.6555
19061	siCTRL	392612	1326.25
19062	siCTRL	352438	1155.41
19063	siCTRL	332905	597.773
19064	siCTRL	535851	981.286
19065	siCTRL	412619	1789.46
19066	siCTRL	639931	280.723
19067	siCTRL	325916	581.165
19068	siCTRL	473964	332.055
19069	siCTRL	542288	838.304
19070	siCTRL	406759	2215.89
19071	siCTRL	410793	1320.6
19072	siCTRL	547082	656.645
19073	siCTRL	447231	870.851
19074	siCTRL	449583	732.088
19075	siCTRL	559846	689.467
19076	siCTRL	438658	611.596
19077	siCTRL	338407	273.73
19078	siCTRL	374191	586.934
19079	siCTRL	574282	350.254
19080	siCTRL	373463	752.993
19081	siCTRL	378625	814.176
19082	siCTRL	800938	26.5896
19083	siCTRL	383341	1140.94
19084	siCTRL	381333	955.544
19085	siCTRL	667560	34.4856
19086	siCTRL	826888	24.1408
19087	siCTRL	391818	1136.5
19088	siCTRL	1.25029e+06	28.2495
19089	siCTRL	506908	587.198
19090	siCTRL	1297388	110.112
19091	siCTRL	725387	303.259
19092	siCTRL	422185	1373.3
19093	siCTRL	420523	1339.11
19094	siCTRL	1197586	77.6847
19095	siCTRL	417495	1046.69
19096	siCTRL	553749	493.564
19097	siCTRL	751247	356.882
19098	siCTRL	421889	1075.17
19099	siCTRL	612522	733.051
19100	siCTRL	427136	905.331
19101	siCTRL	416857	994.226
19102	siCTRL	581532	961.141
19103	siCTRL	546780	635.955
19104	siCTRL	374995	1007.04
19105	siCTRL	335219	1520.46
19106	siCTRL	345956	1550.54
19107	siCTRL	377004	1586.43
19108	siCTRL	352841	1383.91
19109	siCTRL	373305	1193.83
19110	siCTRL	384796	911.08
19111	siCTRL	792817	670.562
19112	siCTRL	360046	1407.68
19113	siCTRL	820082	685.509
19114	siCTRL	385735	698.55
19115	siCTRL	772117	179.938
19116	siCTRL	807899	51.76
19117	siCTRL	1806596	56.8559
19118	siCTRL	422765	1724.78
19119	siCTRL	1304692	1199.66
19120	siCTRL	434795	1130.8
19121	siCTRL	493320	1069.77
19122	siCTRL	367213	939.416
19123	siCTRL	436274	1553.67
19124	siCTRL	441514	1095.85
19125	siCTRL	864073	49.5352
19127	siCTRL	400334	1652.78
19128	siCTRL	850704	51.166
19129	siCTRL	456829	607.104
19130	siCTRL	434987	1269.5
19131	siCTRL	415760	1486.97
19132	siCTRL	400995	1096.34
19133	siCTRL	784170	44.2945
19134	siCTRL	414250	1348.82
19135	siCTRL	398999	1357.78
19136	siCTRL	348926	1557.17
19137	siCTRL	361169	1317.53
19138	siCTRL	367744	1269.24
19139	siCTRL	684825	381.799
19140	siCTRL	811472	39.4809
19141	siCTRL	382887	1104.63
19142	siCTRL	406483	1259.7
19143	siCTRL	611784	577.281
19144	siCTRL	477810	1107.95
19145	siCTRL	809780	54.2056
19146	siCTRL	602673	560.279
19147	siCTRL	656757	334.754
19148	siCTRL	903357	211.23
19149	siCTRL	676749	35.0861
19150	siCTRL	478749	367.698
19151	siCTRL	725368	1003.53
19152	siCTRL	337331	1195.83
19153	siCTRL	482253	1227.33
19154	siCTRL	503380	1250.31
19155	siCTRL	356553	1542.23
19156	siCTRL	348635	1765.65
19157	siCTRL	327686	1321.15
19158	siCTRL	820974	143.347
19159	siCTRL	377421	1535
19160	siCTRL	412203	1848.9
19161	siCTRL	372488	1021.47
19162	siCTRL	390361	1333.18
19163	siCTRL	360341	968.875
19164	siCTRL	368667	873.652
19165	siCTRL	394063	1115.43
19166	siCTRL	817509	1867.01
19167	siCTRL	341514	1304.31
19168	siCTRL	381305	1112.56
19169	siCTRL	842717	1591.6
19170	siCTRL	589357	486.27
19171	siCTRL	350140	230.051
19172	siCTRL	317731	41.6508
19173	siCTRL	341588	197.649
19174	siCTRL	532899	392.605
19175	siCTRL	714963	438.736
19176	siCTRL	367427	326.286
19177	siCTRL	817485	284.146
19178	siCTRL	464290	823.776
19179	siCTRL	359355	286.82
19180	siCTRL	413120	1788.74
19181	siCTRL	470209	1694.05
19182	siCTRL	477271	1025.28
19183	siCTRL	392390	1383.34
19184	siCTRL	427131	894.708
19185	siCTRL	423614	1135.75
19186	siCTRL	406399	1509.55
19187	siCTRL	397674	557.03
19188	siCTRL	488529	1221.97
19189	siCTRL	482553	1065.5
19190	siCTRL	394523	539.708
19191	siCTRL	473475	849.957
19192	siCTRL	839824	24.9242
19193	siCTRL	388953	1281.21
19194	siCTRL	495680	1194.22
19195	siCTRL	353069	1150.19
19196	siCTRL	348819	1193.84
19197	siCTRL	485455	799.492
19198	siCTRL	846823	60.4099
19199	siCTRL	733455	115.088
19200	siCTRL	321441	1165.55
19201	siCTRL	363528	758.533
19202	siCTRL	437956	1072.9
19203	siCTRL	431066	1330.05
19204	siCTRL	769427	48.5621
19205	siCTRL	465126	1267.79
19206	siCTRL	481498	1071.26
19207	siCTRL	335716	151.901
19208	siCTRL	335108	142.774
19209	siCTRL	481042	1632.26
19210	siCTRL	412722	1605.07
19211	siCTRL	441030	1284.78
19212	siCTRL	455211	1621.37
19213	siCTRL	635270	601.269
19214	siCTRL	468644	1521.63
19215	siCTRL	441053	1550.27
19216	siCTRL	614312	469.518
19217	siCTRL	593450	617.393
19218	siCTRL	736351	202.662
19219	siCTRL	685125	305.967
19220	siCTRL	718397	292.24
19221	siCTRL	753215	45.9109
19222	siCTRL	573410	547.104
19223	siCTRL	443253	1768.99
19224	siCTRL	789901	224.94
19225	siCTRL	386565	244.616
19226	siCTRL	484402	891.231
19227	siCTRL	648969	19.3686
19228	siCTRL	373918	245.506
19229	siCTRL	421106	1561.11
19230	siCTRL	676598	36.3397
19231	siCTRL	660728	260.667
19232	siCTRL	458586	937.433
19233	siCTRL	877628	76.0249
19234	siCTRL	436873	498.278
19235	siCTRL	425773	1327.14
19236	siCTRL	494990	1365.65
19237	siCTRL	443019	1381.41
19238	siCTRL	449046	1180.71
19239	siCTRL	675237	671.912
19240	siCTRL	586477	791.895
19241	siCTRL	454870	454.927
19242	siCTRL	425539	1154.95
19243	siCTRL	473772	1924.36
19244	siCTRL	768967	450.82
19245	siCTRL	601495	936.604
19246	siCTRL	402396	850.106
19247	siCTRL	463213	2009.53
19248	siCTRL	474580	1873.06
19249	siCTRL	470112	1084.94
19250	siCTRL	905103	65.2994
19251	siCTRL	822978	262.581
19252	siCTRL	507413	1231.83
19253	siCTRL	468920	805.438
19254	siCTRL	597589	878.27
19255	siCTRL	965323	42.6827
19256	siCTRL	986340	45.4971
19257	siCTRL	389455	1673.79
19258	siCTRL	379767	1875.07
19259	siCTRL	350381	1435.21
19260	siCTRL	443539	1112.34
19261	siCTRL	350705	515.939
19262	siCTRL	437372	959.295
19263	siCTRL	790775	265.444
19264	siCTRL	475726	808.542
19265	siCTRL	267704	291.904
19266	siCTRL	466963	1540.54
19267	siCTRL	493696	1352.22
19268	siCTRL	960110	61.5846
19269	siCTRL	798037	663.784
19270	siCTRL	1586247	564.012
19271	siCTRL	907401	375.675
19272	siCTRL	484668	1459.23
19273	siCTRL	579079	848.184
19274	siCTRL	507854	1536.1
19275	siCTRL	533583	1319.45
19276	siCTRL	549435	1289.66
19277	siCTRL	447849	1675.02
19278	siCTRL	1089054	223.527
19279	siCTRL	530442	695.813
19280	siCTRL	1124673	22.3549
19281	siCTRL	1.03516e+06	361.1
19282	siCTRL	430787	705.4
19283	siCTRL	558656	1079.18
19284	siCTRL	401611	689.9
19285	siCTRL	549668	1907.97
19286	siCTRL	1151284	207.328
19287	siCTRL	557570	78.9605
19288	siCTRL	603961	1190.36
19289	siCTRL	651045	1337.08
19290	siCTRL	571339	1451.42
19291	siCTRL	1038918	316.344
19292	siCTRL	694568	1357.3
19293	siCTRL	909752	302.978
19294	siCTRL	686547	1329.06
19295	siCTRL	797293	854.105
19296	siCTRL	787169	657.41
19297	siCTRL	781060	683.793
19298	siCTRL	1044787	863.288
19299	siCTRL	948548	238.39
19300	siCTRL	493897	2455.18
19301	siCTRL	807068	589.196
19302	siCTRL	719976	959.943
19303	siCTRL	497616	2516.41
19304	siCTRL	879813	74.0335
19305	siCTRL	648383	942.004
19306	siCTRL	819677	318.37
19307	siCTRL	783206	88.4921
19308	siCTRL	859479	80.3097
19309	siCTRL	587437	1035.28
19310	siCTRL	475233	581.016
19311	siCTRL	470807	1426.24
19312	siCTRL	961887	83.4094
19313	siCTRL	376010	1021.07
19314	siCTRL	404697	1775.34
19315	siCTRL	459068	1389.67
19316	siCTRL	938051	49.5224
19317	siCTRL	565545	864.095
19318	siCTRL	479430	325.714
19319	siCTRL	393428	995.017
19320	siCTRL	479830	1423.97
19321	siCTRL	666125	1102.24
19322	siCTRL	689570	1153.7
19323	siCTRL	484794	399.251
19324	siCTRL	884950	357.169
19325	siCTRL	537061	1240.31
19326	siCTRL	1044481	54.7481
19327	siCTRL	955470	289.918
19328	siCTRL	1.02865e+06	69.9082
19329	siCTRL	528232	1544.03
19330	siCTRL	554985	1080.39
19331	siCTRL	696284	750.492
19332	siCTRL	595148	985.399
19333	siCTRL	478787	1267.81
19334	siCTRL	468722	1192.21
19335	siCTRL	481582	1497.08
19336	siCTRL	550476	1041.16
19337	siCTRL	494778	1323.3
19338	siCTRL	497683	1453.97
19339	siCTRL	470576	1520.27
19340	siCTRL	535403	659.982
19341	siCTRL	908314	60.8722
19342	siCTRL	497227	982.474
19343	siCTRL	489431	839.052
19344	siCTRL	480259	948.401
19345	siCTRL	898860	55.4408
19346	siCTRL	935433	96.7304
19347	siCTRL	358426	1015.81
19348	siCTRL	793051	316.649
19349	siCTRL	548675	807.712
19350	siCTRL	929934	112.427
19351	siCTRL	362027	951.953
19352	siCTRL	526689	934.34
19353	siCTRL	961450	62.3798
19354	siCTRL	545649	953.171
19355	siCTRL	925816	103.695
19356	siCTRL	611271	1018.92
19357	siCTRL	494230	1220.84
19358	siCTRL	892710	167.306
19359	siCTRL	938043	159.728
19360	siCTRL	1375963	428.487
19361	siCTRL	692184	719.363
19362	siCTRL	749772	544.882
19363	siCTRL	513096	1240.95
19364	siCTRL	441043	1380.3
19365	siCTRL	484787	1595.1
19366	siCTRL	453311	1232.6
19367	siCTRL	475806	1633.08
19368	siCTRL	467549	1038.53
19369	siCTRL	470229	1483.5
19370	siCTRL	464370	952.606
19371	siCTRL	410558	541.299
19372	siCTRL	412906	425.923
19373	siCTRL	424287	1127.35
19374	siCTRL	469157	1312.75
19375	siCTRL	522901	1150.67
19376	siCTRL	539801	1266.91
19377	siCTRL	378357	628.774
19378	siCTRL	702838	596.383
19379	siCTRL	352932	618.41
19380	siCTRL	617228	756.559
19381	siCTRL	788821	426.936
19382	siCTRL	398624	1434.87
19383	siCTRL	738226	513.142
19384	siCTRL	439849	674.646
19385	siCTRL	632533	705.006
19386	siCTRL	567530	995.659
19387	siCTRL	432217	1776.34
19388	siCTRL	814378	57.6249
19389	siCTRL	418275	87.6996
19390	siCTRL	433895	92.3166
19391	siCTRL	580582	1364.45
19392	siCTRL	421640	419.41
19393	siCTRL	403678	785.738
19394	siCTRL	451867	969.779
19395	siCTRL	432659	725.893
19396	siCTRL	510798	669.041
19397	siCTRL	786096	38.8479
19398	siCTRL	837670	98.747
19399	siCTRL	718533	627.062
19400	siCTRL	908612	120.532
19401	siCTRL	468427	1939.22
19402	siCTRL	751748	548.742
19403	siCTRL	858092	104.807
19404	siCTRL	441338	998.39
19405	siCTRL	457239	1871.73
19406	siCTRL	789743	387.934
19407	siCTRL	424761	850.791
19408	siCTRL	490551	1130.55
19409	siCTRL	909799	50.5453
19410	siCTRL	703731	473.836
19411	siCTRL	812057	475.657
19412	siCTRL	719414	72.7624
19413	siCTRL	407443	1479.2
19414	siCTRL	779948	676.409
19415	siCTRL	551307	1040.9
19416	siCTRL	415390	1410.36
19417	siCTRL	741642	68.371
19418	siCTRL	439673	1531.63
19419	siCTRL	621485	1056.34
19420	siCTRL	453278	1464.22
19421	siCTRL	433517	1073.58
19422	siCTRL	419472	1134.72
19423	siCTRL	860615	93.8537
19424	siCTRL	426628	109.242
19425	siCTRL	443265	969.192
19426	siCTRL	431322	1164.08
19427	siCTRL	406219	101.815
19428	siCTRL	532557	1945.73
19429	siCTRL	938404	62.4048
19430	siCTRL	470467	1238.78
19431	siCTRL	658085	661.534
19432	siCTRL	561117	647.111
19433	siCTRL	449558	1003.4
19434	siCTRL	342051	1045.92
19435	siCTRL	821635	82.323
19436	siCTRL	748960	75.1582
19437	siCTRL	888273	140.383
19438	siCTRL	906963	103.914
19439	siCTRL	632870	707.947
19440	siCTRL	927951	81.5357
19441	siCTRL	598653	1060.77
19442	siCTRL	694016	510.095
19443	siCTRL	434883	1359.89
19444	siCTRL	672397	485.091
19445	siCTRL	470586	2093.99
19446	siCTRL	477016	1360.01
19447	siCTRL	472865	240.577
19448	siCTRL	461297	251.488
19449	siCTRL	416177	360.918
19450	siCTRL	478556	1939.72
19451	siCTRL	723846	304.233
19452	siCTRL	422372	305.183
19453	siCTRL	744633	41.6768
19454	siCTRL	710230	585.865
19455	siCTRL	638954	580.298
19456	siCTRL	405629	1341.59
19457	siCTRL	446293	1019.87
19458	siCTRL	421677	869.628
19459	siCTRL	438975	1542.96
19460	siCTRL	500677	858.18
19461	siCTRL	850660	90.9925
19462	siCTRL	413737	1383.44
19463	siCTRL	635302	592.547
19464	siCTRL	329776	928.756
19465	siCTRL	235542	491.726
19466	siCTRL	424038	990.292
19467	siCTRL	390178	524.688
19468	siCTRL	392344	935.306
19469	siCTRL	313176	973.24
19470	siCTRL	416289	1402.46
19471	siCTRL	914376	87.7009
19472	siCTRL	917731	37.4459
19473	siCTRL	1292989	76.5993
19474	siCTRL	527735	1024.51
19475	siCTRL	411043	1644.6
19476	siCTRL	362984	453.475
19477	siCTRL	897041	36.1938
19478	siCTRL	404817	414.415
19479	siCTRL	333384	421.506
19480	siCTRL	436515	244.482
19481	siCTRL	398679	1479.14
19482	siCTRL	448979	1927.17
19483	siCTRL	417037	1440.14
19484	siCTRL	431497	228.48
19485	siCTRL	599320	857.916
19486	siCTRL	368706	449.69
19487	siCTRL	440822	614.917
19488	siCTRL	384813	474.59
19489	siCTRL	450317	774.793
19490	siCTRL	541443	821.774
19491	siCTRL	785642	334.247
19492	siCTRL	403954	579.814
19493	siCTRL	643198	724.448
19494	siCTRL	775721	351.398
19495	siCTRL	583373	653.888
19496	siCTRL	1084228	1561.37
19497	siCTRL	552624	831.054
19498	siCTRL	1131786	1490.68
19499	siCTRL	583921	435.659
19500	siCTRL	749762	430.279
19501	siCTRL	429912	1238.01
19502	siCTRL	751280	128.546
19503	siCTRL	709299	511.897
19504	siCTRL	779696	59.7129
19505	siCTRL	831338	49.3395
19506	siCTRL	617563	536.242
19507	siCTRL	293724	321.504
19508	siCTRL	391008	1775.13
19509	siCTRL	814255	55.8393
19510	siCTRL	865350	60.8443
19511	siCTRL	404021	889.26
19512	siCTRL	737761	367.849
19513	siCTRL	424503	1115.55
19514	siCTRL	411449	1496.06
19515	siCTRL	427509	1574.73
19516	siCTRL	436180	1550.04
19517	siCTRL	449283	1755.66
19518	siCTRL	600441	786.679
19519	siCTRL	679474	688.312
19520	siCTRL	302552	147.27
19521	siCTRL	557281	743.572
19522	siCTRL	764171	54.5551
19523	siCTRL	420962	554.71
19524	siCTRL	863666	517.368
19525	siCTRL	868934	476.811
19526	siCTRL	636801	903.288
19527	siCTRL	925416	1548.13
19528	siCTRL	600342	1236.85
19529	siCTRL	573466	816.194
19530	siCTRL	562093	832.256
19531	siCTRL	343560	1087.09
19532	siCTRL	377417	972.393
19533	siCTRL	436257	640.838
19534	siCTRL	385720	1161.93
19535	siCTRL	406260	1080.92
19536	siCTRL	441137	879.146
19537	siCTRL	377427	1165.03
19538	siCTRL	404023	1052.66
19539	siCTRL	467567	774.838
19540	siCTRL	883097	26.3945
19541	siCTRL	447527	1340.14
19542	siCTRL	400026	1097.14
19543	siCTRL	455132	691.895
19544	siCTRL	753814	591.685
19545	siCTRL	447445	1413.29
19546	siCTRL	456120	736.657
19547	siCTRL	802512	496.54
19548	siCTRL	903955	30.9251
19549	siCTRL	969598	27.4391
19550	siCTRL	464388	1231.3
19551	siCTRL	983007	35.8094
19552	siCTRL	466778	1248.99
19553	siCTRL	947733	78.9174
19554	siCTRL	898392	37.067
19555	siCTRL	452698	1500.85
19556	siCTRL	878650	118.417
19557	siCTRL	464744	1374.52
19558	siCTRL	467096	819.944
19559	siCTRL	961852	33.234
19560	siCTRL	460005	1297.02
19561	siCTRL	714323	467.638
19562	siCTRL	447044	1384.98
19563	siCTRL	467018	878.374
19564	siCTRL	872171	15.6165
19565	siCTRL	952394	31.5467
19566	siCTRL	641929	558.943
19567	siCTRL	921127	24.3355
19568	siCTRL	934480	35.3325
19569	siCTRL	934923	13.6779
19570	siCTRL	605680	886.355
19571	siCTRL	668656	721.167
19572	siCTRL	899568	54.9552
19573	siCTRL	438504	1377.33
19574	siCTRL	451930	1749.01
19575	siCTRL	383466	978.932
19576	siCTRL	481720	1116.13
19577	siCTRL	788422	209.472
19578	siCTRL	740667	134.222
19579	siCTRL	415983	991.972
19580	siCTRL	1016328	1027.42
19581	siCTRL	332275	287.981
19582	siCTRL	357453	311.972
19583	siCTRL	410962	431.041
19584	siCTRL	692350	1123.22
19585	siCTRL	411038	368.204
19586	siCTRL	781507	629.83
19587	siCTRL	834569	13.4516
19588	siCTRL	446777	1150.5
19589	siCTRL	446549	1055.2
19590	siCTRL	372583	889.145
19591	siCTRL	441499	910.112
19592	siCTRL	439126	1476.34
19593	siCTRL	397007	868.021
19594	siCTRL	460130	1052.31
19595	siCTRL	467434	1542.19
19596	siCTRL	473650	1147.82
19597	siCTRL	745229	639.033
19598	siCTRL	675381	723.214
19599	siCTRL	629640	879.773
19600	siCTRL	625184	805.865
19601	siCTRL	540315	811.911
19602	siCTRL	908127	640.98
19603	siCTRL	607883	857.977
19604	siCTRL	617937	723.346
19605	siCTRL	442389	1263.54
19606	siCTRL	502428	1216.27
19607	siCTRL	460358	1157.1
19608	siCTRL	493814	998.957
19609	siCTRL	663389	556.194
19610	siCTRL	473286	1017.11
19611	siCTRL	857063	802.691
19612	siCTRL	451990	1461.91
19613	siCTRL	373266	1246
19614	siCTRL	433852	1580.63
19615	siCTRL	485019	1187.43
19616	siCTRL	372040	1340.55
19617	siCTRL	437874	1080.97
19618	siCTRL	463689	1459.78
19619	siCTRL	438448	1236.2
19620	siCTRL	699914	346.191
19621	siCTRL	1384883	736.278
19622	siCTRL	777560	23.9087
19623	siCTRL	847895	304.073
19624	siCTRL	505073	1295.35
19625	siCTRL	784602	359.182
19626	siCTRL	437306	1359.97
19627	siCTRL	885688	27.0565
19628	siCTRL	775766	217.667
19629	siCTRL	451278	1278.95
19630	siCTRL	358561	1103.62
19631	siCTRL	950839	42.6909
19632	siCTRL	924036	29.8858
19633	siCTRL	827688	25.9133
19634	siCTRL	353125	1366.14
19635	siCTRL	1.83495e+06	25.0865
19636	siCTRL	489682	1659.04
19637	siCTRL	476539	1216.16
19638	siCTRL	460497	1098.66
19639	siCTRL	499557	1126.3
19640	siCTRL	811886	24.9774
19641	siCTRL	474290	723.842
19642	siCTRL	898389	24.2213
19643	siCTRL	890763	43.9198
19644	siCTRL	652455	652.17
19645	siCTRL	847198	117.148
19646	siCTRL	713085	452.276
19647	siCTRL	417485	691.156
19648	siCTRL	682761	590.758
19649	siCTRL	408620	188.591
19650	siCTRL	349327	164.922
19651	siCTRL	359429	200.638
19652	siCTRL	418629	171.86
19653	siCTRL	450556	684.562
19654	siCTRL	461696	701.162
[truncated: 5,094 more rows]

## Sheet: Supplementary Fig 4.j
MCM6 chromatin bound in G1/S (mean intensity, A.U.)
siCTRL	siDCAF12
556.912	64.0326
992.24	972.247
822.327	1426.23
783.559	136.246
1466.88	1185.58
953.001	1386.24
989.231	1333.01
520.036	1347.57
737.548	915.248
538.687	835.294
1018.66	849.33
582.483	1081.06
683.608	971.546
1491.29	1144.32
1031.89	880.025
1782.83	785.736
102.218	66.005
87.7599	55.3568
443.895	1369.68
1085.65	1202.67
410.953	523.705
201.754	1463.14
202.749	825.899
959.528	244.429
598.802	1171.69
344.467	253.998
858.18	990.531
1306.53	770.63
1297.06	1042.81
1178.21	873.508
812.67	843.487
1488.58	731.671
1432.93	401.511
491.358	585.291
452.214	555.578
1315.56	808.315
1359.77	1092.71
730.831	1302.38
741.729	877.543
1291.82	918.229
440.002	1636.63
155.092	524.898
154.013	1170.96
703.968	1002.75
1021.67	805.914
1175.76	122.031
1422.48	684.874
902.916	939.862
928.562	142.978
1197.41	421.16
1408.52	881.996
1260.2	952.454
333.021	841.775
459.348	842.418
518.86	944.495
307.372	1053.13
1026.85	1042.44
922.976	729.94
1221.15	1389.42
19.4715	697.507
21.1091	844.398
782.013	935.027
184.036	637.09
797.121	674.73
747.098	1033.29
1142.62	1157.95
300.614	991.118
1544.25	1050.98
680.67	1370.17
1153.78	1251.53
1289.15	394.726
809.65	380.43
1388.07	459.949
800.713	152.594
337.92	294.852
805.019	32.1612
642.149	29.3468
347.156	246.814
714.457	661.806
33.2382	714.597
1160.69	1392.08
1098.74	487.147
1201.25	458.269
1046.57	968.254
102.155	879.258
1163.3	618.945
90.4835	1141.25
885.321	801.083
1288.41	746.638
935.024	1216.66
1005.53	826.822
487.983	100.599
483.683	103.29
371.436	1353.28
384.422	2297.83
608.676	839.632
695.441	1665.84
1067.36	288.536
995.849	317.449
786.556	952.435
763.864	288.618
979.846	224.26
598.826	219.614
963.252	1278.33
1114.03	807.209
726.572	776.677
757.609	1321.7
1056.9	1638.13
1178.13	1684.83
1003.13	1542
1008.54	441.673
1071.54	742.502
1144	1022.74
723.852	866.639
1303	2390.43
855.306	1646.66
665.818	1812.26
326.186	991.757
1206.92	1177.63
328.661	1213.69
1141.69	1140.09
1311.76	255.712
1204.2	892.408
676.99	901.465
734.006	267.538
1314.78	1210.31
1341.67	832.82
977.204	1447.37
884.669	581.068
43.1134	1434.29
1039.85	1092.45
534.994	47.987
1094.32	223.555
360.06	954.525
1675.6	931.713
1586.47	1110.84
1174.47	1438.13
1527.64	503.64
1283.65	1247.67
1027.27	545.404
1740.34	597.992
1163.19	70.0256
1137.47	75.0491
556.309	1588.99
847.441	669.304
517.648	123.238
1242.99	1143.97
1830.17	133.749
937.369	581.045
812.296	584.043
1244.58	307.612
1249.73	304.807
1249.11	185.221
1201.83	198.107
1609.75	328.615
546.735	326.33
550.209	323.589
541.844	1008.2
1005.06	327.285
1016.8	996.792
939.557	436.471
149.979	370.565
1054.14	31.3676
1193.04	38.0827
573.792	1302.45
1197.89	239.532
1285.63	1479.25
1076.05	256.895
543.271	1199.59
1048.09	1186.5
1196.56	336.112
1236.76	735.749
951.895	405.277
1223.97	501.171
1239.71	312.492
1104.28	335.502
1578.41	499.685
1309.77	933.637
1531.56	617.553
1392.62	963.786
975.104	298.025
1374.23	286.308
926.685	1471.33
1008.61	1438.96
1232.44	1191.34
1562.47	384.299
1178.08	1015.37
1920.61	728.205
961.078	1349.72
1947.58	90.9571
26.6216	959.402
668.12	581.116
973.027	344.007
950.946	1002.47
33.198	1001.9
1379.16	660.625
698.084	886.181
631.15	894.308
753.241	776.423
17.2607	1161.17
620.731	666.053
20.1181	615.323
1153.83	1062.41
1195.24	872.652
1394.55	701.42
335.364	84.2532
1324.69	85.4593
1473.95	731.208
44.2228	739.038
110.555	613.228
178.568	93.3368
41.9158	650.263
97.7013	96.1267
1139.07	743.55
796.077	707.952
1010.55	63.8292
1303.52	68.5969
1282.29	1684.92
937.449	185.298
921.879	1970.55
914.635	186.324
623.382	431.08
362.246	504.852
875.975	944.843
347.905	919.142
909.498	941.172
567.105	1095.75
628.205	190.604
35.2773	1282.4
702.299	88.0452
570.512	55.0551
42.1273	1157.47
594.693	870.279
672.598	252.403
1016.26	261.094
765.261	871.667
1269.92	1086.9
616.953	314.953
574.959	22.9828
990.325	18.5074
81.4837	1305.3
1132.82	305.253
70.5148	1269.79
1091.15	712.908
1575.11	118.896
1495.53	325.116
1342.76	819.183
883.705	1329.59
1603.45	409.587
1438.56	410.051
640.758	713.164
1582.96	788.988
849.168	610.707
733.843	988.838
687.759	1067.83
1314.98	937.23
1575.45	16.9983
1354.88	15.4351
684.319	354.212
759.344	322.53
330.918	686.697
1636.28	974.186
1096.32	726.96
780.62	928.26
805.804	486.193
855.234	459.659
337.504	724.245
725.403	823.857
1627.61	655.289
1379.21	855.47
1117.43	736.986
1518.35	814.51
1469.64	546.868
1330.18	1171.74
1100.15	765.004
1158.96	1226.39
428.288	1567.54
477.666	922.391
101.829	1335.8
1880.95	1058.86
1704.92	1174.04
1640.25	1106.22
1574.38	1096.93
1782.9	250.009
1460.84	268.095
1041.98	797.857
670.423	773.473
831.121	795.01
1143.43	864.661
815.541	1117.22
862.546	1212.44
883.305	1290.2
875.254	753.983
308.186	1488.1
1808.76	82.014
623.08	64.0772
733.705	1259.32
435.053	229.431
890.187	1294.35
747.875	1226.26
690.014	215.682
1206.36	1100.78
874.879	158.613
722.092	800.476
1177.01	156.219
166.782	776.483
50.228	848.725
808.456	687.647
170.997	1090.88
790.788	1060.63
1197.32	704.602
47.6734	740.716
969.169	928.272
446.29	802.453
841.997	753.941
1243.34	548.406
1327.55	820.703
417.518	1024.25
432.735	147.088
750.023	613.29
1637.05	630.753
604.51	85.4734
386.596	827.101
385.632	105.541
1342.59	956.294
671.637	1122.08
843.067	1097.02
764.767	1109.7
1073	1777.98
382.473	1053.23
704.336	1583.68
957.984	1439.14
727.938	131.33
966.615	1756.23
665.195	1351.56
758.173	1409.41
1318.47	146.547
953.802	1317.66
132.896	1751.95
635.919	1144.56
1156.23	1687.08
1349.1	1370.78
146.816	1111.54
1158.78	1179.49
1452.22	479.253
601.718	1583.12
780.249	1031.16
651.417	946.216
346.661	2165.52
1321.11	1150.87
1311.55	1107.62
52.8304	1402.33
54.871	1620.91
2653.53	1363.23
1603.1	1829.3
2653.2	571.243
119.991	892.637
1155.73	1033.16
1638.62	1258.11
1120.61	834.212
1294.23	424.658
1226.33	336.609
2124.73	1495.83
961.875	1138.63
535.295	1250.05
999.573	190.296
834.367	519.666
727.736	513.074
1637.08	675.801
594.878	709.016
1109.27	688.163
211.776	733.77
1311.07	614.042
255.873	749.588
1507.42	1592.19
1380.75	1334.48
131.374	722.279
843.337	839.582
267.68	187.315
287.311	184.096
842.986	195.237
836.153	179.533
1005.37	1533.33
1217.41	944.344
993.547	1592.9
950.473	1517.17
1258.21	1642.84
647.072	633.565
551.523	1254.37
420.674	1330.26
1414.54	1566.42
1183.39	1708.35
117.728	150.961
113.454	1042.93
793.616	240.225
962.497	909.899
909.889	1615.28
1326.47	1192.07
908.464	1142.24
1522.64	609.573
972.49	1126.64
1128.71	478.276
54.463	799.379
50.0699	733.89
1404.39	890.926
1142.99	421.978
1325.09	153.887
126.567	536.936
1020.8	124.31
149.467	57.1495
1107.13	147.956
883.984	664.24
204.814	56.9599
940.816	28.8919
191.679	123.697
719.337	23.9317
1052.31	257.416
1135.43	290.573
231.766	752.309
1540.15	154.909
1049.08	2166.62
232.349	350.997
1207.26	804.205
675.612	759.402
643.343	880.509
631.041	824.804
1395.8	214.746
677.053	1675.68
1155.67	621.735
404.683	1612.66
496.246	1353.48
1018.75	1565.35
759.52	1160.32
655.243	1627.64
1781.57	1233.67
805.417	1292.86
857.25	505.097
1422.94	376.427
460.732	1063.62
1097.63	2621.39
1062.72	515.89
1413.73	840.609
1278.8	96.9868
1190.42	111.123
1472.31	256.49
1639.03	251.201
1164.56	1705.52
1408.39	1681.28
1071.93	878.621
1065.58	795.568
1037.33	1551.89
[truncated: 1,549 more rows]

[truncated: 5 more sheets: Supplementary Fig 4.k, Supplementary Fig 4.l, Supplementary Fig 4.m, Supplementary Fig 4.n, Supplementary Fig 4.o]
