# Supplementary material for: CRL4DCAF12 regulation of MCMBP ensures optimal licensing of DNA replication
Source: Nat Commun. 2025 Oct 27;16:9391. doi: 10.1038/s41467-025-64258-5 (PMC12559739; doi:10.1038/s41467-025-64258-5)
Supplement: Supplementary file 4 — Source Data [file 41467_2025_64258_MOESM4_ESM.zip › Yadav_Abdirov_et_al_Source data_02092025/Source data_Supplementary_Fig.5.xlsx]

## Sheet: Supplementary Fig 5.a
Object ID	treatment	cell cycle phases	Total Intensity DAPI	Mean Intensity A647 (PCNA)
17466	siCTRL	S	692867	566.592		Acquisition settings:
17467	siCTRL	G1	578754	29.382		Excitation Filter	Emission Filter	Intensity (%)	Exposure time (ms)	Objective
17468	siCTRL	G1	579894	23.2033		DAPI 377/50	DAPI 440	100	15	UPLSAPO 20x
17469	siCTRL	G1	574241	53.2438		Cy5 650/13	Cy5 684	100	1000	UPLSAPO 20x
17470	siCTRL	G1	557812	19.4272
17471	siCTRL	G2	1185909	69.1679
17472	siCTRL	G1	665168	37.261
17473	siCTRL	S	1116418	577.378
17474	siCTRL	S	1.04752e+06	225.836
17475	siCTRL	G1	581690	52.2952
17476	siCTRL	G2	1271765	32.5088
17477	siCTRL	G1	598572	34.0912
17478	siCTRL	G1	620530	29.7699
17479	siCTRL	G2	1077961	27.877
17480	siCTRL	G1	627348	43.795
17481	siCTRL	G1	632084	32.2905
17482	siCTRL	S	1139751	534.843
17483	siCTRL	G1	623494	32.8526
17484	siCTRL	G1	605607	35.9661
17485	siCTRL	S	1085988	429.759
17486	siCTRL	S	1272244	483.321
17487	siCTRL	S	631248	191.214
17488	siCTRL	S	617361	383.666
17489	siCTRL	G2	1294598	71.2589
17490	siCTRL	G2	1276609	69.9681
17491	siCTRL	G2	1202375	35.1686
17492	siCTRL	G1	550829	25.3877
17493	siCTRL	G2	1303696	67.7595
17494	siCTRL	G2	1266398	35.5358
17495	siCTRL	S	1201659	473.094
17496	siCTRL	G1	558271	19.7058
17497	siCTRL	G2	1247168	25.0139
17498	siCTRL	S	605284	207.186
17499	siCTRL	G1	609985	30.3501
17500	siCTRL	S	758260	574.945
17501	siCTRL	S	579298	211.275
17502	siCTRL	G1	607050	26.9139
17503	siCTRL	G2	1294968	36.1411
17504	siCTRL	S	744803	487.82
17505	siCTRL	G1	445756	29.5565
17507	siCTRL	G1	622047	32.7152
17508	siCTRL	S	864943	554.493
17509	siCTRL	S	762752	472.373
17510	siCTRL	S	525102	368.273
17511	siCTRL	S	530979	360.033
17512	siCTRL	S	914413	573.402
17513	siCTRL	G1	641248	34.0679
17514	siCTRL	G1	564439	26.0092
17515	siCTRL	G1	599069	27.9042
17516	siCTRL	S	561872	312.392
17517	siCTRL	S	612077	298.889
17518	siCTRL	G1	635507	28.0367
17519	siCTRL	G1	549196	26.3634
17520	siCTRL	G1	585051	29.2167
17521	siCTRL	S	585242	281.607
17522	siCTRL	S	648821	217.935
17523	siCTRL	G1	598714	33.3278
17524	siCTRL	G1	635345	29.3487
17525	siCTRL	G2	1173423	22.3449
17526	siCTRL	S	1129740	447.601
17527	siCTRL	S	754238	601.163
17528	siCTRL	S	1080768	486.817
17529	siCTRL	S	755404	480.278
17530	siCTRL	S	634934	300.667
17531	siCTRL	G1	594642	37.6488
17532	siCTRL	S	601782	161.431
17533	siCTRL	G1	541155	34.9064
17534	siCTRL	S	1047812	368.798
17535	siCTRL	S	566234	402.814
17536	siCTRL	S	773204	419.801
17537	siCTRL	S	1080524	320.202
17538	siCTRL	S	590912	368.324
17539	siCTRL	S	864618	422.587
17540	siCTRL	G1	514358	20.2004
17541	siCTRL	G2	1248735	51.0276
17542	siCTRL	G2	1154998	45.8168
17543	siCTRL	S	632182	138.314
17544	siCTRL	S	600263	250.198
17545	siCTRL	S	843433	371.273
17546	siCTRL	G1	625567	46.6824
17547	siCTRL	G2	1217204	42.8973
17548	siCTRL	S	640447	111.034
17549	siCTRL	S	1139952	325.541
17550	siCTRL	G1	646821	84.7933
17551	siCTRL	G1	644307	38.3035
17552	siCTRL	S	1146585	469.665
17553	siCTRL	S	921876	473.741
17554	siCTRL	S	1054187	564.61
17555	siCTRL	S	679365	385.679
17556	siCTRL	G2	1128258	42.2344
17557	siCTRL	S	887281	460.678
17558	siCTRL	S	960153	574.824
17559	siCTRL	S	1034372	420.859
17560	siCTRL	S	720645	425.44
17561	siCTRL	S	635730	759.634
17562	siCTRL	G2	1125655	78.9373
17563	siCTRL	S	898313	493.108
17564	siCTRL	S	910990	542.479
17565	siCTRL	S	1.02474e+06	473.486
17566	siCTRL	S	669421	300.356
17567	siCTRL	S	1.01757e+06	502.153
17568	siCTRL	S	732735	356.253
17569	siCTRL	S	1083927	500.141
17570	siCTRL	G1	654770	45.7792
17571	siCTRL	S	618935	408.15
17572	siCTRL	G2	1182017	46.4071
17573	siCTRL	G1	658404	35.3148
17574	siCTRL	S	952371	497.07
17575	siCTRL	S	1121479	424.986
17576	siCTRL	G1	653772	37.8313
17577	siCTRL	S	1027472	563.336
17578	siCTRL	G2	1346740	32.2396
17579	siCTRL	G1	651606	34.1704
17580	siCTRL	G1	585601	61.0461
17581	siCTRL	S	1359781	345.606
17582	siCTRL	S	1005950	485.032
17583	siCTRL	S	575635	270.955
17584	siCTRL	S	1282505	340.516
17585	siCTRL	S	1137243	319.778
17586	siCTRL	S	1025699	462.631
17587	siCTRL	G1	628284	21.3772
17588	siCTRL	G1	640821	28.2964
17589	siCTRL	G1	616498	19.1769
17590	siCTRL	S	736047	505.315
17591	siCTRL	S	1165162	399.445
17592	siCTRL	S	665895	311.745
17593	siCTRL	G2	1050813	77.9428
17594	siCTRL	S	1164930	408.711
17595	siCTRL	G1	541838	57.755
17596	siCTRL	S	729925	430.113
17597	siCTRL	G1	631226	26.9067
17598	siCTRL	G1	623882	49.0263
17599	siCTRL	S	707976	385.123
17600	siCTRL	S	610059	284.394
17601	siCTRL	G2	1296380	42.1533
17602	siCTRL	G1	548806	40.7467
17603	siCTRL	S	765391	491.066
17604	siCTRL	S	1001964	320.366
17605	siCTRL	G1	617712	26.0724
17606	siCTRL	S	705220	348.425
17607	siCTRL	S	512483	199.617
17608	siCTRL	G1	619839	27.1444
17609	siCTRL	S	617230	285.651
17610	siCTRL	G1	554161	43.5777
17611	siCTRL	G2	1206313	30.8901
17612	siCTRL	G2	1116000	38.6303
17613	siCTRL	S	788032	509.574
17614	siCTRL	S	594663	303.012
17615	siCTRL	S	736174	435.386
17616	siCTRL	S	449579	194.671
17617	siCTRL	S	532933	305.34
17618	siCTRL	G1	521072	22.9639
17619	siCTRL	G1	541664	23.5368
17620	siCTRL	G1	527577	18.3145
17621	siCTRL	S	833294	375.288
17622	siCTRL	S	666674	508.041
17623	siCTRL	G1	528725	30.8091
17624	siCTRL	G1	466528	20.0748
17625	siCTRL	G1	568682	21.2948
17626	siCTRL	G1	601517	49.4862
17627	siCTRL	G2	1246202	35.8753
17628	siCTRL	G2	1087548	53.5087
17629	siCTRL	G1	596243	35.5855
17630	siCTRL	S	665398	387.235
17631	siCTRL	G1	617455	38.2096
17632	siCTRL	G1	477395	19.3989
17633	siCTRL	S	596162	289.858
17634	siCTRL	S	683252	423.977
17635	siCTRL	S	667513	348.3
17636	siCTRL	G1	460791	18.6807
17637	siCTRL	S	591832	240.87
17638	siCTRL	G2	1253116	37.8534
17639	siCTRL	S	1219637	426.857
17640	siCTRL	S	661460	382.869
17641	siCTRL	S	658286	368.068
17642	siCTRL	S	1254257	377.393
17643	siCTRL	S	1015452	469.91
17644	siCTRL	G1	561458	14.3711
17645	siCTRL	S	678691	491.151
17646	siCTRL	S	718821	416.082
17647	siCTRL	G1	578281	17.3193
17648	siCTRL	G1	631716	77.1474
17649	siCTRL	S	727660	572.751
17650	siCTRL	S	770602	503.761
17651	siCTRL	S	568878	343.033
17652	siCTRL	S	757829	571.724
17653	siCTRL	S	973480	476.786
17654	siCTRL	S	802198	517.016
17655	siCTRL	S	918581	464.807
17656	siCTRL	S	769401	511.023
17657	siCTRL	S	753858	487.306
17658	siCTRL	S	841655	573.83
17659	siCTRL	G2	1313559	61.4671
17660	siCTRL	G1	504887	21.6729
17661	siCTRL	S	593399	224.055
17662	siCTRL	S	1258673	477.104
17663	siCTRL	S	784314	499.664
17664	siCTRL	G2	1283297	64.931
17665	siCTRL	S	617645	255.619
17666	siCTRL	S	775162	555.098
17667	siCTRL	S	1079487	535.941
17668	siCTRL	G1	632060	38.9964
17669	siCTRL	S	638735	347.894
17670	siCTRL	G2	1235855	37.6336
17671	siCTRL	S	565942	212.053
17672	siCTRL	S	607974	252.695
17673	siCTRL	S	621007	153.334
17674	siCTRL	S	336947	475.996
17675	siCTRL	G2	1217644	22.7282
17676	siCTRL	S	692315	560.007
17678	siCTRL	S	1038086	428.571
17679	siCTRL	S	631529	394.456
17680	siCTRL	S	700207	443.609
17681	siCTRL	S	945275	452.134
17682	siCTRL	S	589733	435.451
17683	siCTRL	S	1.01569e+06	450.352
17684	siCTRL	G1	422649	19.5266
17685	siCTRL	S	916070	294.445
17686	siCTRL	S	734578	384.462
17687	siCTRL	S	798709	382.837
17688	siCTRL	S	930068	367.097
17689	siCTRL	S	1119620	402.193
17690	siCTRL	S	1008558	191.568
17691	siCTRL	S	778379	353.025
17692	siCTRL	S	774074	387.063
17693	siCTRL	S	721366	367.015
17694	siCTRL	S	701538	409.841
17695	siCTRL	G1	578105	22.1741
17696	siCTRL	S	1185214	248.527
17697	siCTRL	G1	559991	25.9509
17698	siCTRL	G1	567173	25.225
17699	siCTRL	G1	572165	19.6655
17700	siCTRL	S	860377	374.954
17701	siCTRL	G1	602144	18.091
17702	siCTRL	G1	569920	22.5382
17703	siCTRL	G1	577830	27.1159
17704	siCTRL	S	610798	272.373
17705	siCTRL	S	481276	278.28
17706	siCTRL	G1	583518	22.6365
17707	siCTRL	S	1310947	277.001
17708	siCTRL	S	850514	385.418
17709	siCTRL	S	1161098	412.848
17710	siCTRL	S	923625	440.439
17711	siCTRL	S	796299	462.584
17712	siCTRL	G2	1243654	39.2157
17713	siCTRL	G1	635902	67.793
17714	siCTRL	S	851059	334.858
17715	siCTRL	G2	1195580	41.2118
17716	siCTRL	G2	1245641	32.0597
17717	siCTRL	G2	1302261	39.2862
17718	siCTRL	S	674684	417.384
17719	siCTRL	S	614964	308.134
17720	siCTRL	G2	1314861	34.9893
17721	siCTRL	G2	1229225	36.0149
17722	siCTRL	S	853053	550.741
17723	siCTRL	G2	1048803	13.9414
17724	siCTRL	G1	560679	28.8292
17725	siCTRL	S	702216	490.656
17726	siCTRL	G1	581532	32.2602
17727	siCTRL	G1	625295	28.335
17728	siCTRL	S	1264864	396.162
17729	siCTRL	S	660520	331.7
17730	siCTRL	G1	621906	69.9368
17731	siCTRL	S	1263305	208.086
17732	siCTRL	S	797136	441.226
17733	siCTRL	G1	476697	25.0412
17734	siCTRL	G1	514053	25.0173
17735	siCTRL	S	673742	349.076
17736	siCTRL	S	1212493	166.47
17737	siCTRL	G1	491811	21.5458
17738	siCTRL	S	753889	428.905
17739	siCTRL	S	1217842	287.866
17740	siCTRL	S	627062	380.501
17741	siCTRL	S	1248291	149.978
17742	siCTRL	S	1279266	120.928
17743	siCTRL	S	813697	367.127
17744	siCTRL	S	661614	463.424
17745	siCTRL	G2	1296753	57.4255
17746	siCTRL	G1	471946	22.7594
17747	siCTRL	S	1201714	318.358
17748	siCTRL	S	772918	473.452
17749	siCTRL	S	487239	203.453
17750	siCTRL	S	1093517	370.447
17751	siCTRL	S	631284	402.57
17752	siCTRL	S	601316	297.514
17753	siCTRL	S	1262999	146.153
17754	siCTRL	S	506908	211.419
17755	siCTRL	S	1089986	391.986
17756	siCTRL	G1	587192	64.3475
17757	siCTRL	G1	487121	43.456
17759	siCTRL	G2	1160203	57.2323
17760	siCTRL	S	968582	601.776
17761	siCTRL	G2	1194990	40.1214
17762	siCTRL	S	926420	422.483
17763	siCTRL	S	916181	492.926
17764	siCTRL	S	1205951	574.977
17765	siCTRL	S	1279479	172.006
17766	siCTRL	G2	1313897	49.7709
17767	siCTRL	S	972612	477.922
17768	siCTRL	S	1105928	489.111
17769	siCTRL	S	1154373	461.486
17771	siCTRL	S	1199315	464.119
17772	siCTRL	G2	1265895	36.6579
17773	siCTRL	S	724923	498.201
17774	siCTRL	G2	1336246	38.2424
17775	siCTRL	G2	1339720	37.117
17776	siCTRL	S	704552	464.318
17777	siCTRL	S	858660	455.949
17778	siCTRL	S	718643	490.406
17779	siCTRL	S	683110	392.952
17780	siCTRL	S	691733	410.301
17781	siCTRL	G1	652307	27.2896
17782	siCTRL	S	668140	395.388
17783	siCTRL	S	938305	536.702
17784	siCTRL	G1	640191	34.3679
17785	siCTRL	S	746254	556.351
17786	siCTRL	S	951901	555.117
17787	siCTRL	S	883874	558.175
17788	siCTRL	S	856521	567.429
17789	siCTRL	S	772067	492.347
17790	siCTRL	S	688751	362.527
17791	siCTRL	S	907088	420.384
17792	siCTRL	S	640806	423.331
17793	siCTRL	S	702910	418.684
17794	siCTRL	S	644771	357.949
17795	siCTRL	S	639316	341.506
17796	siCTRL	S	846472	510.469
17797	siCTRL	S	597993	264.8
17798	siCTRL	S	924980	407.121
17799	siCTRL	S	552815	302.992
17800	siCTRL	S	641724	254.632
17801	siCTRL	G1	580686	27.6263
17802	siCTRL	G2	1247778	20.2373
17803	siCTRL	S	750723	597.389
17804	siCTRL	S	846755	444.578
17805	siCTRL	S	889630	524.052
17806	siCTRL	S	597370	365.961
17807	siCTRL	S	632786	418.927
17808	siCTRL	G2	1226769	34.3209
17809	siCTRL	G2	1169493	36.0331
17810	siCTRL	S	606387	251.317
17811	siCTRL	G2	1177190	42.9359
17812	siCTRL	S	681233	375.166
17814	siCTRL	S	1136835	464.629
17815	siCTRL	S	631380	338.48
17816	siCTRL	G2	1202160	33.3238
17817	siCTRL	G1	551582	32.2768
17818	siCTRL	G1	631440	37.9123
17819	siCTRL	G1	564051	28.5466
17820	siCTRL	S	1099329	167.09
17821	siCTRL	S	1140896	496.343
17822	siCTRL	G1	613166	44.0835
17823	siCTRL	G1	636520	30.9183
17824	siCTRL	S	1185104	197.233
17825	siCTRL	S	686691	375.717
17826	siCTRL	S	1218159	317.767
17827	siCTRL	G1	611596	31.5046
17828	siCTRL	S	1171117	249.235
17829	siCTRL	G2	1225582	29.4507
17831	siCTRL	G2	1116303	31.7876
17832	siCTRL	G2	1028410	33.4877
17833	siCTRL	S	1095831	448.749
17834	siCTRL	G1	617348	52.7685
17835	siCTRL	S	655743	296.725
17836	siCTRL	G2	1116786	29.3934
17837	siCTRL	S	869137	475.026
17838	siCTRL	S	838405	535.936
17839	siCTRL	G2	1265020	30.2858
17840	siCTRL	S	860323	629.128
17841	siCTRL	S	924437	498.468
17842	siCTRL	S	830437	489.638
17843	siCTRL	G2	1036131	14.9518
17844	siCTRL	S	852465	463.793
17845	siCTRL	S	884415	477.403
17846	siCTRL	S	794357	611.839
17847	siCTRL	S	622407	180.865
17848	siCTRL	S	755327	462.128
17849	siCTRL	G2	1241525	33.6921
17850	siCTRL	S	665251	374.955
17851	siCTRL	G1	593206	23.2203
17852	siCTRL	G1	544274	33.3388
17853	siCTRL	G1	588112	36.88
17854	siCTRL	S	737957	451.275
17855	siCTRL	G1	587791	25.7862
17856	siCTRL	G2	1214064	35.5891
17857	siCTRL	S	925905	412.368
17858	siCTRL	S	875429	404.744
17859	siCTRL	G2	1315725	30.4173
17860	siCTRL	S	743716	375.675
17861	siCTRL	S	730128	497.07
17862	siCTRL	S	847142	516.081
17863	siCTRL	G2	1275724	32.6552
17864	siCTRL	G1	547408	30.8511
17865	siCTRL	S	624793	385.972
17866	siCTRL	S	628413	384.955
17867	siCTRL	S	661040	438.576
17868	siCTRL	S	1118189	396.951
17869	siCTRL	S	647557	321.207
17870	siCTRL	S	919224	562.751
17871	siCTRL	S	670016	463.471
17872	siCTRL	S	685754	488.436
17873	siCTRL	G1	629436	33.2158
17874	siCTRL	G2	1261699	47.5094
17875	siCTRL	G1	628203	47.0568
17876	siCTRL	S	767746	433.858
17877	siCTRL	S	855175	474.464
17878	siCTRL	S	827097	495.832
17879	siCTRL	S	1189808	573.086
17880	siCTRL	S	1099336	638.014
17881	siCTRL	S	736716	446.096
17882	siCTRL	S	1250680	505.827
17883	siCTRL	S	1226484	495.454
17884	siCTRL	S	1149892	487.045
17885	siCTRL	S	768840	473.088
17886	siCTRL	S	1246870	376.045
17887	siCTRL	S	626057	350.097
17888	siCTRL	S	354917	373.922
17889	siCTRL	S	671115	437.985
17890	siCTRL	S	1143867	421.813
17892	siCTRL	G2	1237669	45.1237
17893	siCTRL	S	1157266	106.624
17894	siCTRL	S	486926	225.798
17895	siCTRL	S	631761	326.57
17896	siCTRL	S	1136182	421.354
17897	siCTRL	S	1145328	354.706
17898	siCTRL	S	1018314	525.432
17899	siCTRL	S	1118344	568.343
17900	siCTRL	G1	560665	59.1827
17901	siCTRL	G1	543821	49.5237
17902	siCTRL	S	1156371	464.328
17903	siCTRL	S	964036	467.774
17904	siCTRL	S	1134618	618.762
17905	siCTRL	S	1151471	117.251
17906	siCTRL	S	1187848	332.516
17907	siCTRL	G2	1116058	67.534
17908	siCTRL	S	1158498	275.662
17909	siCTRL	S	1115182	380.896
17910	siCTRL	G2	1262945	47.5165
17911	siCTRL	S	665544	362.605
17912	siCTRL	S	944411	565.068
17913	siCTRL	S	1165157	523.434
17914	siCTRL	S	712799	473.423
17915	siCTRL	S	644146	149.365
17916	siCTRL	S	1151522	460.237
17917	siCTRL	S	641866	304.208
17918	siCTRL	S	1096140	446.049
17919	siCTRL	S	546499	375.89
17920	siCTRL	G2	1263816	38.1266
17921	siCTRL	S	1053592	587.578
17922	siCTRL	G1	625055	43.0091
17923	siCTRL	G1	478352	20.0733
17924	siCTRL	G1	629240	37.1776
17925	siCTRL	S	1187962	517.669
17926	siCTRL	G1	617773	32.8086
17927	siCTRL	S	1207869	420.667
17928	siCTRL	S	1141443	401.451
17929	siCTRL	S	838800	541.96
17930	siCTRL	G1	556808	42.4945
17931	siCTRL	G1	611011	24.6238
17932	siCTRL	S	1.03726e+06	652.172
17933	siCTRL	G1	603480	21.6103
17934	siCTRL	S	865250	558.973
17935	siCTRL	S	1277310	146.143
17936	siCTRL	G2	1188255	29.1567
17937	siCTRL	G1	605639	22.8124
17938	siCTRL	S	534480	286.702
17939	siCTRL	S	807866	515.267
17940	siCTRL	G2	1219893	33.0495
17941	siCTRL	S	542905	355.17
17942	siCTRL	G1	507705	21.7686
17943	siCTRL	G2	1229339	54.9408
17944	siCTRL	G2	1241970	50.3766
17945	siCTRL	G2	1112297	65.2543
17946	siCTRL	S	1111674	446.775
17947	siCTRL	S	1167381	364.776
17948	siCTRL	S	747061	508.06
17949	siCTRL	G2	1247096	55.0895
17950	siCTRL	S	844948	472.952
17951	siCTRL	G1	439759	16.5723
17952	siCTRL	S	751963	554.397
17953	siCTRL	G2	1203222	38.1736
17954	siCTRL	G2	1180940	83.9033
17955	siCTRL	G2	1175391	22.5182
17956	siCTRL	S	934968	482.831
17957	siCTRL	S	839718	550.871
17958	siCTRL	G1	611036	84.5529
17959	siCTRL	S	818615	552.373
17960	siCTRL	S	910298	515.869
17961	siCTRL	G1	508073	68.3586
17962	siCTRL	S	637426	288.029
17963	siCTRL	G1	561392	58.4391
17964	siCTRL	G1	550284	72.4414
17965	siCTRL	S	931800	513.837
17966	siCTRL	S	1166942	369.689
17967	siCTRL	S	991545	414.105
17968	siCTRL	S	855130	715.318
17969	siCTRL	S	969635	483.309
17970	siCTRL	S	1.04543e+06	459.541
17971	siCTRL	S	1014978	375.438
17972	siCTRL	G1	659188	54.1388
17973	siCTRL	S	1094391	394.45
17974	siCTRL	S	699290	354.738
17975	siCTRL	S	1281556	409.057
17976	siCTRL	S	1124428	377.18
17977	siCTRL	S	1061857	359.172
17978	siCTRL	S	604665	154.624
17979	siCTRL	S	1053558	466.126
17980	siCTRL	S	769507	410.106
17981	siCTRL	G2	1120217	50.9496
17982	siCTRL	S	767372	369.8
17983	siCTRL	S	864812	396.587
17984	siCTRL	S	1083298	406.416
17985	siCTRL	S	849770	362.897
17986	siCTRL	S	1181801	397.555
17987	siCTRL	S	640877	292.529
17988	siCTRL	S	741694	416.933
17989	siCTRL	S	1154484	408.823
17990	siCTRL	S	903769	414.12
17991	siCTRL	S	643081	181.429
17992	siCTRL	S	1221598	399.881
17993	siCTRL	G2	1243166	25.147
17994	siCTRL	G2	1266048	47.4115
17995	siCTRL	S	820259	485.424
17996	siCTRL	G2	1264063	54.1367
17997	siCTRL	G2	1251512	27.6702
17998	siCTRL	G1	625186	26.3225
17999	siCTRL	S	828170	488.349
18000	siCTRL	G2	1220636	40.5543
18001	siCTRL	G1	621583	45.4652
18002	siCTRL	G2	1228743	65.349
18003	siCTRL	S	864052	497.442
18004	siCTRL	S	860635	662.396
18005	siCTRL	S	647657	365.38
18006	siCTRL	S	853233	427.716
18007	siCTRL	G1	541756	48.5767
18008	siCTRL	G1	507323	35.3085
18009	siCTRL	S	1148078	399.903
18010	siCTRL	G2	1165187	53.9929
18011	siCTRL	G1	551553	30.2948
18012	siCTRL	G1	549694	45.4871
18013	siCTRL	S	989118	458.245
18014	siCTRL	G1	440282	39.8574
18015	siCTRL	G1	521574	33.0313
18016	siCTRL	G1	565489	32.1004
18017	siCTRL	S	1053166	537.904
18018	siCTRL	S	515612	505.543
18019	siCTRL	G2	1194181	33.3221
18020	siCTRL	G2	1239247	37.4996
18021	siCTRL	G2	1197012	47.847
18022	siCTRL	S	1007049	521.802
18023	siCTRL	G2	1222849	46.352
18024	siCTRL	S	984250	443.852
18025	siCTRL	G1	554964	29.5423
18026	siCTRL	G1	564721	31.5434
18027	siCTRL	S	1095907	553.966
18028	siCTRL	S	1186315	440.446
18029	siCTRL	G2	1255634	29.8789
18030	siCTRL	G2	1235967	31.8665
18031	siCTRL	G2	1234142	41.9705
18032	siCTRL	G1	552085	32.9077
18033	siCTRL	S	969658	366.986
18034	siCTRL	G1	534697	30.4821
18035	siCTRL	S	627099	283.919
18036	siCTRL	G2	1292775	32.4924
18037	siCTRL	S	670753	359.289
18038	siCTRL	S	641072	243.11
18039	siCTRL	S	1027887	546.858
18040	siCTRL	S	824892	478.388
18041	siCTRL	G2	1278408	32.2469
18042	siCTRL	S	621423	371.797
18043	siCTRL	G2	986525	48.6228
18044	siCTRL	S	1114206	393.217
18045	siCTRL	S	1117052	417.086
18046	siCTRL	G2	907188	55.3421
18047	siCTRL	S	855462	462.889
18048	siCTRL	S	620812	352.561
18049	siCTRL	S	853589	417.988
18050	siCTRL	G2	1272058	34.1133
18051	siCTRL	S	638568	280.651
18052	siCTRL	S	632310	232.482
18053	siCTRL	G1	543095	42.9708
18054	siCTRL	S	809421	390.808
18055	siCTRL	S	627038	410.992
18056	siCTRL	S	840749	475.151
18057	siCTRL	S	636317	183.517
18058	siCTRL	S	634178	221.138
18059	siCTRL	S	649951	235.808
18060	siCTRL	S	940210	676.106
18061	siCTRL	S	747734	475.646
18062	siCTRL	S	664363	211.963
18063	siCTRL	G2	1239879	27.9456
18064	siCTRL	G2	1235534	27.0144
18065	siCTRL	S	759464	542.2
18066	siCTRL	S	635840	400.804
18067	siCTRL	G2	1246997	64.2379
18068	siCTRL	G2	1256916	42.3716
18069	siCTRL	S	952284	432.453
18070	siCTRL	S	1230203	222.492
18071	siCTRL	S	1002733	355.519
18072	siCTRL	G1	553829	44.1801
18073	siCTRL	S	748132	462.483
18074	siCTRL	G1	573820	48.3889
18075	siCTRL	G2	1210933	33.9962
18076	siCTRL	S	1042130	429.206
18077	siCTRL	S	593209	220.508
18078	siCTRL	G1	508086	33.723
18079	siCTRL	G1	423758	26.0669
18080	siCTRL	G1	556488	28.3779
18081	siCTRL	S	577344	320.081
18082	siCTRL	G1	554498	25.6524
18083	siCTRL	G1	502542	56.0057
18084	siCTRL	G2	1041341	17.04
18085	siCTRL	G2	1219236	27.9374
18086	siCTRL	S	533099	130.208
18087	siCTRL	G2	1357465	35.6165
18088	siCTRL	G1	557858	25.2024
18089	siCTRL	S	613479	223.73
18090	siCTRL	S	606883	197.902
18091	siCTRL	G1	490155	25.6464
18092	siCTRL	G1	613333	31.6757
18093	siCTRL	S	937674	422.8
18094	siCTRL	G1	613693	29.7734
18095	siCTRL	S	629376	219.306
18096	siCTRL	G1	515325	23.7456
18097	siCTRL	G1	581379	22.8956
18098	siCTRL	G2	1084544	26.7216
18099	siCTRL	G2	1127518	35.1399
18100	siCTRL	S	615079	196.4
18101	siCTRL	G1	620267	37.0016
18102	siCTRL	G1	538579	20.9931
18103	siCTRL	S	642031	244.344
18104	siCTRL	S	549510	204.864
18105	siCTRL	S	641743	320.379
18106	siCTRL	S	658179	255.419
18107	siCTRL	G1	501500	19.8788
18108	siCTRL	S	1134177	347.599
18109	siCTRL	G1	604400	33.5769
18110	siCTRL	S	629621	267.727
18111	siCTRL	S	971931	485.181
18112	siCTRL	G1	663809	36.2101
18113	siCTRL	S	544545	194.784
18114	siCTRL	G1	666530	66.0053
18115	siCTRL	G2	1333942	34.7988
18116	siCTRL	G2	1232611	27.0892
18117	siCTRL	G2	1159824	22.5093
18118	siCTRL	G1	651234	34.0753
18119	siCTRL	G1	670590	27.7942
18120	siCTRL	G1	632465	23.5716
18121	siCTRL	G1	665734	28.3962
18122	siCTRL	G2	1353564	29.1329
18123	siCTRL	S	1160067	465.805
18124	siCTRL	G1	638572	20.2818
18125	siCTRL	G2	1228034	23.632
18126	siCTRL	G2	1080254	21.2129
18127	siCTRL	G2	1247870	50.7235
18128	siCTRL	G2	1343088	34.3384
18129	siCTRL	S	1271288	534.275
18130	siCTRL	G1	611206	30.2951
18131	siCTRL	G1	626906	23.2963
18132	siCTRL	G2	1255621	22.9795
18133	siCTRL	G2	1057744	21.8132
18134	siCTRL	G1	548693	21.5029
18135	siCTRL	S	617411	437.902
18136	siCTRL	G2	1308161	40.2332
18137	siCTRL	G2	1248818	32.1716
18138	siCTRL	G1	536543	18.5516
18139	siCTRL	S	613657	277.91
18140	siCTRL	G1	592928	34.6917
18141	siCTRL	S	952919	453.084
18142	siCTRL	G1	586722	30.2242
18143	siCTRL	G1	559942	26.8928
18144	siCTRL	S	613986	91.7352
18145	siCTRL	S	634442	105.342
18146	siCTRL	G1	570930	44.579
18147	siCTRL	S	975220	451.371
18148	siCTRL	G1	554208	26.5547
18149	siCTRL	G1	588818	45.7971
18150	siCTRL	S	866527	448.847
18151	siCTRL	G1	609129	31.654
18152	siCTRL	S	865839	447.795
18153	siCTRL	G1	563938	26.4586
18154	siCTRL	S	730821	380.681
18155	siCTRL	S	607382	305.365
18156	siCTRL	S	545040	103.702
18157	siCTRL	S	1065883	190.755
18158	siCTRL	G1	520590	18.1301
18159	siCTRL	S	625888	343.998
18160	siCTRL	S	782007	392.817
18161	siCTRL	S	563273	328.179
18162	siCTRL	G1	508866	17.6786
18163	siCTRL	S	564484	317.627
18164	siCTRL	G1	582679	32.1162
18165	siCTRL	S	782734	421.557
18166	siCTRL	S	557856	114.578
18167	siCTRL	G1	552958	30.4449
18168	siCTRL	S	668177	383.73
18169	siCTRL	S	637193	333.851
18170	siCTRL	S	788400	450.189
18171	siCTRL	S	578466	291.955
18172	siCTRL	G1	594252	35.9094
18173	siCTRL	S	568629	231.265
18174	siCTRL	G1	569585	27.3877
18175	siCTRL	S	633274	365.962
18177	siCTRL	G1	327931	34.5003
18178	siCTRL	S	727753	381.265
18179	siCTRL	S	769679	461.84
18180	siCTRL	S	747796	422.818
18181	siCTRL	S	665317	325.701
18182	siCTRL	S	780472	512.023
18184	siCTRL	S	839145	412.291
18185	siCTRL	S	762910	389.466
18186	siCTRL	S	655577	358.661
18187	siCTRL	S	554217	374.493
18188	siCTRL	S	1185587	450.601
18189	siCTRL	S	1337797	140.626
18190	siCTRL	S	690480	336.345
18191	siCTRL	S	645527	204.595
18192	siCTRL	S	1257204	516.437
18193	siCTRL	S	1092542	487.999
18194	siCTRL	S	637411	279.457
18195	siCTRL	S	735286	340.279
18196	siCTRL	G1	529942	41.9986
18197	siCTRL	S	969472	410.737
18198	siCTRL	S	795216	397.012
18199	siCTRL	S	744618	312.442
18200	siCTRL	S	650469	369.183
18201	siCTRL	G1	607426	31.3869
18202	siCTRL	S	877123	468.131
18203	siCTRL	S	857770	456.796
18204	siCTRL	S	739621	321.128
18205	siCTRL	G1	620535	24.4691
18206	siCTRL	S	972486	413.896
18207	siCTRL	S	697633	280.68
18208	siCTRL	G2	1182684	48.6551
18209	siCTRL	S	795683	406.865
18210	siCTRL	G1	597070	23.285
18211	siCTRL	S	785797	400.902
18212	siCTRL	S	1007372	393.688
18213	siCTRL	G1	377208	19.0953
18214	siCTRL	G1	605433	19.2922
18215	siCTRL	S	957025	464.656
18216	siCTRL	S	902685	387.872
18217	siCTRL	G1	614256	18.4388
18218	siCTRL	G1	611498	43.0591
18219	siCTRL	G2	890145	19.3416
18220	siCTRL	S	676921	372.811
18221	siCTRL	G1	580056	18.4188
18222	siCTRL	S	623761	192.052
18223	siCTRL	S	640512	269.429
18224	siCTRL	G1	578616	17.0824
18225	siCTRL	S	635022	207.129
18226	siCTRL	S	615617	178.003
18227	siCTRL	S	663447	341.535
18228	siCTRL	S	840838	432.627
18229	siCTRL	S	962889	437.724
18230	siCTRL	S	632704	303.781
18231	siCTRL	G2	1.04593e+06	35.958
18232	siCTRL	S	594285	194.289
18233	siCTRL	S	1083350	393.356
18234	siCTRL	S	838583	315.369
18235	siCTRL	S	986776	317.845
18236	siCTRL	G2	1159796	24.9957
18237	siCTRL	S	1052247	332.08
18238	siCTRL	S	922820	323.649
18239	siCTRL	S	520082	125.553
18240	siCTRL	S	574073	264.283
18241	siCTRL	S	1056677	383.737
18242	siCTRL	S	562531	212.591
18243	siCTRL	G2	993261	20.6919
18244	siCTRL	S	1067524	307.927
18245	siCTRL	S	618866	334.215
18246	siCTRL	S	820641	332.574
18247	siCTRL	G2	1208098	39.9643
18248	siCTRL	S	863907	339.45
18249	siCTRL	G2	1085583	76.4118
18250	siCTRL	S	934439	332.732
18251	siCTRL	G1	601004	29.6575
18252	siCTRL	S	749610	406.918
18253	siCTRL	S	1137733	417.089
18254	siCTRL	G1	616999	38.0577
18255	siCTRL	S	1122207	369.647
18256	siCTRL	S	800067	412.07
18257	siCTRL	S	1194393	347.297
18258	siCTRL	S	651714	297.417
18259	siCTRL	G1	609111	22.8611
18260	siCTRL	S	1083016	425.164
18261	siCTRL	S	845852	333.519
18262	siCTRL	G2	1298527	26.0239
18263	siCTRL	G1	656047	25.4937
18264	siCTRL	G2	1380316	32.8868
18265	siCTRL	G2	1302069	24.1213
18266	siCTRL	S	904168	443.787
18267	siCTRL	G2	1285520	26.3468
18268	siCTRL	S	841458	456.309
18269	siCTRL	S	860427	452.837
18270	siCTRL	G1	667800	21.1115
18271	siCTRL	S	1150973	473.573
18272	siCTRL	S	698196	363.867
18273	siCTRL	S	526836	222.59
18274	siCTRL	G1	660508	20.5044
18275	siCTRL	S	1175911	344.568
18276	siCTRL	S	552410	246.839
18277	siCTRL	G1	670677	17.679
18278	siCTRL	G2	1332383	87.2237
18279	siCTRL	G1	616022	22.339
18280	siCTRL	G2	1318211	28.596
18281	siCTRL	S	642147	418.574
18282	siCTRL	G1	640306	23.1412
18283	siCTRL	G1	677704	16.8078
18284	siCTRL	G1	645808	12.38
18285	siCTRL	S	1211012	348.39
18286	siCTRL	G2	1305367	36.0681
18287	siCTRL	G1	659849	14.7038
18288	siCTRL	G1	535999	27.5685
18289	siCTRL	S	1193471	428.196
18290	siCTRL	S	941533	454.955
18291	siCTRL	G1	644134	12.6493
18292	siCTRL	S	936727	421.247
18293	siCTRL	G1	632455	20.1202
18294	siCTRL	S	1250972	357.133
18295	siCTRL	G1	652542	16.6472
18296	siCTRL	S	1220341	361.168
18297	siCTRL	G1	652595	19.4561
18298	siCTRL	S	954702	322.534
18299	siCTRL	G1	646549	17.8791
18300	siCTRL	G1	629422	17.5397
18301	siCTRL	G2	1300657	38.021
18302	siCTRL	G2	1253620	19.6491
18303	siCTRL	S	621020	359.542
18304	siCTRL	S	616481	301.868
18305	siCTRL	S	1225639	344.377
18306	siCTRL	G2	1247660	20.4715
18307	siCTRL	G2	1213358	22.0386
18308	siCTRL	S	1089035	435.117
18309	siCTRL	S	768650	499.561
18310	siCTRL	S	1072338	190.228
18311	siCTRL	G1	550425	30.3221
18312	siCTRL	S	713473	442.66
18313	siCTRL	G1	548838	34.0309
18314	siCTRL	S	817684	421.752
18315	siCTRL	S	856953	422.438
18316	siCTRL	S	829441	450.626
18317	siCTRL	G1	566248	48.3599
18318	siCTRL	S	1064601	404.534
18319	siCTRL	G2	1218442	33.402
18320	siCTRL	G1	548061	25.8826
18321	siCTRL	G2	1221133	47.1368
18322	siCTRL	S	1120605	336.438
18323	siCTRL	S	591282	202.528
18324	siCTRL	G2	1251091	46.4725
18325	siCTRL	S	684175	305.35
18326	siCTRL	S	860917	435.628
18327	siCTRL	S	569015	147.172
18328	siCTRL	G1	530823	22.6858
18329	siCTRL	G1	543501	23.95
18330	siCTRL	G2	1186909	41.2369
18331	siCTRL	S	601389	98.7137
18332	siCTRL	S	1200192	309.705
18333	siCTRL	S	645018	127.598
18334	siCTRL	S	688898	319.179
18335	siCTRL	S	690807	384.176
18336	siCTRL	S	667359	178.989
18337	siCTRL	S	666351	153.881
18338	siCTRL	G1	533928	20.3925
18339	siCTRL	S	649658	141.384
18340	siCTRL	S	672089	361.91
18341	siCTRL	S	822507	405.249
18342	siCTRL	S	638524	207.94
18343	siCTRL	S	697558	369.402
18344	siCTRL	S	972308	353.452
18345	siCTRL	G2	1216767	27.1875
18346	siCTRL	G1	613037	17.3756
18347	siCTRL	G1	663341	21.7747
18348	siCTRL	S	657653	118.617
18349	siCTRL	S	922608	469.673
18350	siCTRL	G1	675252	16.5734
18352	siCTRL	G1	704388	22.3976
18353	siCTRL	G2	1272703	32.2496
18354	siCTRL	G1	681893	19.9601
18355	siCTRL	G2	1258347	26.4174
18356	siCTRL	S	874142	439.36
18357	siCTRL	S	664418	131.816
18358	siCTRL	G1	656052	21.5984
18359	siCTRL	S	655720	419.639
18360	siCTRL	S	948977	327.175
18361	siCTRL	S	732489	394.049
18362	siCTRL	S	682816	227.901
18363	siCTRL	S	1264764	221
18364	siCTRL	G2	1326530	28.1755
18365	siCTRL	G2	1276743	25.0812
18366	siCTRL	S	663646	258.277
18367	siCTRL	G2	1090588	19.3695
18368	siCTRL	S	691587	281.153
18369	siCTRL	S	981957	427.466
18370	siCTRL	S	868747	335.925
18371	siCTRL	G2	1309491	23.1067
18372	siCTRL	G2	1229075	30.02
18373	siCTRL	G2	1347708	31.6975
18374	siCTRL	G2	1287110	26.7426
18375	siCTRL	S	1125119	92.2493
18377	siCTRL	G2	1115727	26.1407
18378	siCTRL	S	582260	345.438
18379	siCTRL	S	664099	460.525
18380	siCTRL	S	796696	419.335
18381	siCTRL	G2	1263003	31.6441
18382	siCTRL	G1	619760	31.0741
18383	siCTRL	S	1176917	384.705
18384	siCTRL	S	522329	176.749
18385	siCTRL	S	573110	236.925
18386	siCTRL	S	630620	316.966
18387	siCTRL	G1	610548	26.1394
18388	siCTRL	S	779844	313.213
18389	siCTRL	G1	592836	27.2521
18390	siCTRL	S	978612	254.653
18391	siCTRL	G2	1148893	30.9814
18392	siCTRL	S	971409	196.391
18393	siCTRL	G1	586370	43.8424
18394	siCTRL	S	1146051	298.77
18395	siCTRL	G1	504554	27.4281
18396	siCTRL	S	740617	524.207
18397	siCTRL	G2	1196529	35.9502
18398	siCTRL	G1	504782	27.3664
18399	siCTRL	S	763623	378.685
18400	siCTRL	G2	1118497	40.1331
18401	siCTRL	G1	625368	30.5218
18402	siCTRL	S	642328	320.27
18403	siCTRL	G1	612175	36.487
18404	siCTRL	S	647009	352.063
18405	siCTRL	G2	936306	35.298
18406	siCTRL	G1	637810	29.159
18407	siCTRL	G1	547910	22.1021
18408	siCTRL	G1	579985	24.6576
18409	siCTRL	G2	1193376	30.9305
18410	siCTRL	G1	727787	37.6889
18411	siCTRL	G1	638968	48.6952
18412	siCTRL	G2	934805	33.2354
18413	siCTRL	S	1036088	133.83
18414	siCTRL	S	1181781	242.689
18415	siCTRL	G1	602964	18.9428
18416	siCTRL	S	1079047	303.171
18417	siCTRL	G1	608642	21.3538
18418	siCTRL	S	1169871	385.358
18419	siCTRL	S	1183976	312.204
18420	siCTRL	S	1111433	310.709
18421	siCTRL	G1	502949	40.6655
18422	siCTRL	G2	1095437	27.7315
18423	siCTRL	G1	606923	31.3812
18424	siCTRL	G1	594980	27.8894
18425	siCTRL	S	1091470	321.426
18426	siCTRL	S	1158288	434.459
18427	siCTRL	G1	620204	32.2778
18428	siCTRL	G1	557170	24.2927
18429	siCTRL	G1	592203	25.3867
18430	siCTRL	G1	594933	19.7886
18431	siCTRL	G1	611692	27.8383
18432	siCTRL	G2	1040891	31.2964
18433	siCTRL	S	622822	92.1144
18434	siCTRL	S	903307	419.671
18435	siCTRL	S	781952	469.266
18436	siCTRL	S	888118	437.751
18437	siCTRL	S	705401	366.331
18438	siCTRL	S	518768	99.7013
18439	siCTRL	S	1200148	490.579
18440	siCTRL	G2	1268010	37.619
18441	siCTRL	S	716669	484.103
18442	siCTRL	G2	1254169	30.8098
18443	siCTRL	S	822534	446.133
18444	siCTRL	G2	1287666	43.6754
18445	siCTRL	S	839420	437.846
18446	siCTRL	S	1224689	406.114
18448	siCTRL	S	485770	358.804
18449	siCTRL	G1	545129	25.6088
18450	siCTRL	G1	550385	24.4563
18451	siCTRL	G2	1.01663e+06	36.7008
18452	siCTRL	G1	575775	36.3634
18453	siCTRL	S	918375	485.335
18454	siCTRL	S	667367	422.249
18455	siCTRL	G2	1109147	43.073
18456	siCTRL	S	839878	399.132
18457	siCTRL	G1	593648	48.5734
18458	siCTRL	G1	496066	30.9034
18459	siCTRL	S	750961	495.627
18460	siCTRL	S	919477	367.45
18461	siCTRL	S	653909	433.577
18462	siCTRL	G1	535089	23.9086
18463	siCTRL	S	809289	393.429
18464	siCTRL	S	658569	499.36
18465	siCTRL	S	1080369	408.968
18466	siCTRL	G1	480286	21.4184
18467	siCTRL	S	625609	140.336
18468	siCTRL	S	922312	391.313
18469	siCTRL	G2	1102519	54.0344
18470	siCTRL	S	1157788	333.497
18471	siCTRL	S	724238	483.182
18472	siCTRL	S	826203	482.37
18473	siCTRL	G1	625643	26.015
18474	siCTRL	G1	528618	21.3684
18475	siCTRL	S	718410	459.93
18476	siCTRL	S	910992	438.375
18477	siCTRL	S	1103730	416.01
18478	siCTRL	S	858641	527.979
18479	siCTRL	S	757239	580.44
18480	siCTRL	S	1255165	280.885
18481	siCTRL	S	674697	385.317
18482	siCTRL	S	1246919	124.757
18483	siCTRL	S	1107993	461.287
18484	siCTRL	G2	1293432	56.7144
18485	siCTRL	S	1027895	425.737
18486	siCTRL	G1	651528	41.9014
18487	siCTRL	S	622415	288.917
18488	siCTRL	S	779763	415.156
18489	siCTRL	S	750819	416.177
18490	siCTRL	S	628154	235.324
18491	siCTRL	G1	619096	56.7873
18492	siCTRL	S	977203	514.861
18493	siCTRL	S	705612	458.506
18494	siCTRL	S	678509	422.948
18495	siCTRL	S	807954	482.486
18496	siCTRL	S	788132	439.381
18497	siCTRL	G1	471777	46.0201
18498	siCTRL	S	961583	545.688
18499	siCTRL	S	1019020	443.811
18500	siCTRL	G1	642642	37.3618
18501	siCTRL	S	627129	389.232
18502	siCTRL	S	831653	566.913
18503	siCTRL	S	898205	331.301
18504	siCTRL	S	989099	517.084
18505	siCTRL	S	629289	251.248
18506	siCTRL	G2	1181023	34.8781
18507	siCTRL	S	710123	534.809
18508	siCTRL	G2	1240473	90.5009
18509	siCTRL	G2	1209096	27.052
18510	siCTRL	G1	595034	29.4006
18511	siCTRL	G1	487553	24.3788
18512	siCTRL	G1	570844	25.0369
18513	siCTRL	S	661142	494.181
18514	siCTRL	S	659446	526.445
18515	siCTRL	S	740914	493.957
18516	siCTRL	G1	558016	31.9639
18517	siCTRL	G1	465738	25.1111
18518	siCTRL	S	593526	321.488
18520	siCTRL	S	828271	354.758
18521	siCTRL	S	1204806	347.871
18522	siCTRL	S	564066	218.785
18523	siCTRL	S	619037	377.26
18524	siCTRL	G1	582728	51.6309
18525	siCTRL	G1	493124	21.5499
18526	siCTRL	G1	572186	48.055
18527	siCTRL	G1	505713	29.3645
18528	siCTRL	G1	569359	70.9417
18529	siCTRL	G1	529662	27.1131
18530	siCTRL	G1	562231	25.9451
18531	siCTRL	G1	541169	34.2005
18532	siCTRL	S	619810	285.423
18533	siCTRL	S	733393	588.971
18534	siCTRL	G2	1255745	30.0307
18535	siCTRL	S	622749	341.3
18536	siCTRL	S	1.01399e+06	330.355
18537	siCTRL	G1	586095	24.8825
18538	siCTRL	S	764902	509.947
18539	siCTRL	S	919254	616.283
18540	siCTRL	S	593028	345.534
18541	siCTRL	G2	1251760	28.0527
18542	siCTRL	S	654560	132.405
18543	siCTRL	S	628197	293.56
18544	siCTRL	S	617373	135.067
18545	siCTRL	G1	554382	30.1396
18546	siCTRL	S	749329	593.065
18547	siCTRL	S	938194	588.611
18548	siCTRL	G1	511435	28.1089
18549	siCTRL	G1	542494	31.1035
18550	siCTRL	S	723866	454.378
18551	siCTRL	S	633715	166.572
18552	siCTRL	G1	628412	28.1356
18553	siCTRL	S	682144	380.736
18554	siCTRL	G1	603326	43.708
18555	siCTRL	S	721068	505.111
18556	siCTRL	G1	674487	73.9897
18557	siCTRL	S	756026	491.722
18558	siCTRL	S	651288	119.118
18559	siCTRL	G1	658292	30.0601
18560	siCTRL	S	911004	556.066
18561	siCTRL	G2	1316672	50.9389
18562	siCTRL	G2	1245852	56.9856
18563	siCTRL	G1	692928	29.5731
18564	siCTRL	S	1079556	515.218
18565	siCTRL	S	1171875	584.165
18566	siCTRL	G1	680310	28.9011
18567	siCTRL	S	818627	586.137
18568	siCTRL	S	1295991	185.109
18569	siCTRL	G1	737605	33.7105
18570	siCTRL	G2	1244994	34.8252
18571	siCTRL	G2	1220043	22.443
18572	siCTRL	S	909238	563.388
18573	siCTRL	G1	716069	28.76
18574	siCTRL	G2	987642	27.0598
18575	siCTRL	S	1116639	386.259
18576	siCTRL	S	1121487	410.99
18577	siCTRL	S	751764	542.109
18578	siCTRL	S	845598	510.575
18579	siCTRL	G2	1195291	45.4521
18580	siCTRL	S	711406	386.994
18581	siCTRL	G2	1157473	32.3099
18582	siCTRL	G2	1225285	34.653
18583	siCTRL	S	761361	501.261
18584	siCTRL	G2	1184583	89.1796
18585	siCTRL	S	1132914	440.189
18586	siCTRL	S	1135405	436.215
18587	siCTRL	S	1133000	373.623
18588	siCTRL	G1	622304	45.1964
18589	siCTRL	G1	522535	25.1547
18590	siCTRL	S	1218246	396.319
18591	siCTRL	S	1167800	415.746
18592	siCTRL	G1	471840	28.3519
18593	siCTRL	G1	579456	30.8106
18594	siCTRL	G1	505981	22.9254
18595	siCTRL	G1	625172	38.5834
18596	siCTRL	S	1190148	212.022
18597	siCTRL	G1	605320	61.6888
18598	siCTRL	G1	440399	20.8509
18599	siCTRL	G1	560462	25.9223
18600	siCTRL	G1	600905	28.4957
18601	siCTRL	S	995430	363.794
18602	siCTRL	G1	594478	26.5137
18603	siCTRL	S	1030970	293.768
18604	siCTRL	G2	1134440	40.37
18605	siCTRL	G2	1172362	35.0013
18606	siCTRL	G2	1016142	63.4196
18607	siCTRL	S	1053750	378.543
18608	siCTRL	S	516528	331.812
18609	siCTRL	S	1165647	150.314
18610	siCTRL	G1	573259	34.5881
18611	siCTRL	S	846744	627.854
18612	siCTRL	S	533855	252.39
18613	siCTRL	G2	1253312	29.397
18614	siCTRL	G2	1087489	41.0646
18615	siCTRL	S	1208105	298.836
18617	siCTRL	S	867978	534.12
18618	siCTRL	S	956367	301.006
18619	siCTRL	S	683945	472.607
18620	siCTRL	S	578557	195.578
18621	siCTRL	S	877182	507.383
18622	siCTRL	S	767404	433.06
18623	siCTRL	G1	542134	31.4696
18624	siCTRL	S	626463	282.075
18625	siCTRL	S	1.02294e+06	379.976
18626	siCTRL	S	500478	311.165
18627	siCTRL	S	1033052	602.582
18628	siCTRL	S	1086721	438.447
18629	siCTRL	S	511571	442.774
18630	siCTRL	G1	561646	32.6741
18631	siCTRL	S	1367726	480.372
18632	siCTRL	G1	589082	24.6823
18633	siCTRL	S	865880	489.366
18634	siCTRL	G1	547186	24.914
18635	siCTRL	G2	1081996	24.2735
18636	siCTRL	G1	598832	26.0757
18637	siCTRL	G2	1311178	39.3118
18638	siCTRL	G1	531727	25.1066
18639	siCTRL	G1	520829	20.7693
18640	siCTRL	G1	555709	31.0943
18641	siCTRL	S	785355	435.779
18642	siCTRL	G1	617662	21.1268
18643	siCTRL	S	708746	490.458
18645	siCTRL	G1	600793	21.1041
18646	siCTRL	G1	290958	21.4042
18647	siCTRL	S	672592	399.534
18649	siCTRL	S	837508	394.058
18650	siCTRL	S	1142329	372.122
18651	siCTRL	S	737203	540.519
18652	siCTRL	S	758979	506.679
18653	siCTRL	G2	1344914	33.1164
18654	siCTRL	G2	1298454	39.3249
18655	siCTRL	G1	596416	29.8752
18656	siCTRL	S	741709	507.73
18657	siCTRL	S	743664	503.451
18658	siCTRL	G1	506973	20.2598
18659	siCTRL	G1	578613	26.8841
18660	siCTRL	G2	1309547	35.3173
18661	siCTRL	G1	584760	24.3557
18662	siCTRL	G1	551649	20.9289
18663	siCTRL	G1	654620	29.8612
18664	siCTRL	G1	591047	32.2715
18665	siCTRL	G1	535669	22.2681
18666	siCTRL	G1	617054	25.7881
18667	siCTRL	G1	625103	27.3039
18668	siCTRL	S	671684	415.2
18669	siCTRL	G1	591835	34.3949
18670	siCTRL	G1	583138	31.4704
18671	siCTRL	S	946958	510.037
18672	siCTRL	G2	1179687	26.9856
18673	siCTRL	G2	1197461	26.8416
18674	siCTRL	S	825236	375.238
18675	siCTRL	G2	1228162	28.9199
18676	siCTRL	S	808468	350.364
18677	siCTRL	G2	1174196	23.3963
18678	siCTRL	G2	1131316	56.1964
18679	siCTRL	S	496167	305.929
18680	siCTRL	G1	433230	19.6973
18681	siCTRL	S	540751	145.613
18682	siCTRL	G1	533965	29.6586
18683	siCTRL	G1	481202	23.6767
18684	siCTRL	G1	508686	44.6973
18685	siCTRL	G1	479029	24.2439
18686	siCTRL	G2	1144135	63.0921
18687	siCTRL	G1	552047	30.671
18688	siCTRL	G2	1224826	26.6777
18689	siCTRL	S	907658	512.893
18690	siCTRL	S	813600	483.469
18691	siCTRL	S	899360	556.168
18692	siCTRL	S	798515	644.309
18694	siCTRL	S	805719	398.778
18695	siCTRL	S	778268	484.478
18696	siCTRL	S	777453	518.874
18697	siCTRL	S	996304	526.899
18698	siCTRL	G2	1337649	35.6935
18699	siCTRL	S	695450	441.641
18700	siCTRL	S	687965	453.115
18701	siCTRL	S	1136848	410.908
18702	siCTRL	S	750078	473.287
18703	siCTRL	G1	647376	41.6263
18704	siCTRL	S	761420	567.489
18705	siCTRL	S	681948	420.502
18706	siCTRL	S	697436	545.131
18707	siCTRL	G2	1240357	28.458
18708	siCTRL	S	651661	337.191
18709	siCTRL	S	637253	359.094
18710	siCTRL	G2	1254658	39.8306
18711	siCTRL	G2	1241426	39.8894
18712	siCTRL	S	932408	419.419
18713	siCTRL	S	861928	435.877
18714	siCTRL	G1	575112	36.0616
18715	siCTRL	S	1263248	125.152
18716	siCTRL	S	955635	408.119
18717	siCTRL	S	926511	392.372
18718	siCTRL	S	591719	470.467
18719	siCTRL	G1	617010	30.9159
18720	siCTRL	G1	482257	29.9485
18721	siCTRL	G1	532254	25.2189
18722	siCTRL	G1	539586	27.9728
18723	siCTRL	S	1162044	173.288
18724	siCTRL	G1	497815	21.6809
18725	siCTRL	S	1015364	285.587
18726	siCTRL	G2	1192696	37.3962
18727	siCTRL	G1	564818	28.5684
18728	siCTRL	G2	1202736	61.2025
18729	siCTRL	G2	1201168	72.8408
18730	siCTRL	S	655490	510.125
18731	siCTRL	G2	1238141	33.4787
18732	siCTRL	S	1106565	447.323
18733	siCTRL	S	756020	545.015
18734	siCTRL	S	1168098	606.167
18735	siCTRL	G1	636983	33.0911
18736	siCTRL	G1	684144	30.7606
18737	siCTRL	S	1054372	532.766
18738	siCTRL	G1	649908	37.5473
18739	siCTRL	G1	577439	37.0374
18740	siCTRL	S	690885	299.675
18741	siCTRL	G1	594103	26.073
18742	siCTRL	S	1216504	592.637
18743	siCTRL	S	904562	564.45
18744	siCTRL	S	722645	353.341
18745	siCTRL	S	511077	303.152
18746	siCTRL	S	745538	402.509
18747	siCTRL	G2	1256703	37.1206
18748	siCTRL	S	751461	528.621
18750	siCTRL	S	786517	501.184
18751	siCTRL	S	1244107	285.658
18752	siCTRL	G1	632198	31.8319
18753	siCTRL	G1	607694	38.0496
18754	siCTRL	G1	514790	21.8859
18755	siCTRL	S	920137	518.352
18756	siCTRL	S	796434	514.088
18757	siCTRL	S	801418	419.601
18758	siCTRL	S	730799	482.595
18759	siCTRL	S	813852	476.169
18760	siCTRL	S	791115	471.491
18761	siCTRL	G2	1339673	36.5858
18762	siCTRL	G1	659415	49.813
18763	siCTRL	S	885281	476.647
18764	siCTRL	S	607565	331.563
18765	siCTRL	G1	647251	36.7198
18766	siCTRL	G1	603616	50.3837
18767	siCTRL	G1	578530	27.6996
18768	siCTRL	G1	616852	30.1281
18769	siCTRL	S	607846	363.055
18770	siCTRL	G1	599000	62.2171
18771	siCTRL	G2	1268285	26.9431
18772	siCTRL	S	636589	329.961
18773	siCTRL	G1	585477	31.2961
18774	siCTRL	S	750384	483.48
18775	siCTRL	S	570098	359.43
18776	siCTRL	G1	519826	31.4232
18777	siCTRL	S	740715	486.515
18778	siCTRL	S	489944	246.06
18779	siCTRL	S	588185	281.681
18780	siCTRL	G1	542810	43.6744
18781	siCTRL	S	578287	120.633
18782	siCTRL	S	1140957	574.29
18783	siCTRL	G1	528989	42.5102
18784	siCTRL	S	552395	327.741
18785	siCTRL	G1	529958	33.2695
18786	siCTRL	S	1075761	588.501
18787	siCTRL	S	685122	335.585
18788	siCTRL	S	586110	319.029
18789	siCTRL	S	646912	431.291
18790	siCTRL	G1	516222	43.2254
18791	siCTRL	G1	587650	51.7757
18792	siCTRL	S	1155504	485.866
18793	siCTRL	S	1184918	144.96
18794	siCTRL	G1	598803	35.1284
18795	siCTRL	G1	547368	40.6424
18796	siCTRL	G1	548976	42.8846
18797	siCTRL	S	739261	459.041
18798	siCTRL	S	1235413	490.634
18799	siCTRL	S	894557	633.82
18800	siCTRL	S	801394	622.577
18801	siCTRL	S	831262	383.635
18802	siCTRL	S	902688	506.844
18803	siCTRL	S	603866	412.323
18804	siCTRL	S	977702	581.372
18805	siCTRL	S	1084277	656.214
18806	siCTRL	G2	1206985	34.7323
18807	siCTRL	G1	492829	36.1422
18808	siCTRL	G1	652546	56.7949
18809	siCTRL	G1	649858	49.5356
18811	siCTRL	S	394507	464.581
18812	siCTRL	G1	579765	36.2442
18813	siCTRL	S	548028	92.4768
18814	siCTRL	G2	1266080	29.4282
18815	siCTRL	G1	603521	41.5232
18816	siCTRL	G2	1197353	38.5705
18817	siCTRL	G1	521252	29.5873
18818	siCTRL	G2	1228814	46.9324
18819	siCTRL	G2	1225843	42.7159
18820	siCTRL	G1	569115	28.2433
18821	siCTRL	G1	447580	28.1328
18822	siCTRL	S	971696	564.655
18823	siCTRL	S	620157	382.475
18824	siCTRL	S	1175801	511.937
18825	siCTRL	S	663483	451.133
18826	siCTRL	G1	582222	46.0652
18827	siCTRL	S	464910	94.3674
18828	siCTRL	G2	1165244	50.1567
18829	siCTRL	S	749612	524.225
18830	siCTRL	G2	1175539	37.3193
18831	siCTRL	S	661964	459.999
18832	siCTRL	S	627388	477.881
18833	siCTRL	S	682042	445.257
18834	siCTRL	S	740487	448.142
18835	siCTRL	S	602156	464.955
18836	siCTRL	G1	508274	39.5342
18837	siCTRL	S	754614	450.39
18838	siCTRL	S	1219780	289.797
18839	siCTRL	G2	1204506	55.5884
18840	siCTRL	S	646847	530.928
18842	siCTRL	S	836580	432.863
18844	siCTRL	S	609807	501.757
18845	siCTRL	S	682043	388.861
18846	siCTRL	S	642161	475.943
18847	siCTRL	S	1177841	404.965
18848	siCTRL	S	1016127	415.467
18849	siCTRL	S	717551	583.562
18850	siCTRL	S	922608	462.285
18851	siCTRL	G2	1256306	34.5914
18852	siCTRL	S	643015	539.949
18854	siCTRL	S	1036683	378.298
18855	siCTRL	S	782886	517.911
18856	siCTRL	S	936909	567.44
18857	siCTRL	S	852169	390.873
18858	siCTRL	G1	561241	26.207
18859	siCTRL	S	790844	397.903
18860	siCTRL	S	859021	543.49
18861	siCTRL	G1	595560	22.4925
18862	siCTRL	S	1118346	510.206
18863	siCTRL	G2	1305972	28.9466
18864	siCTRL	S	1099542	555.891
18865	siCTRL	S	796996	614.52
18866	siCTRL	S	1092327	509.433
18867	siCTRL	G1	405167	41.906
18868	siCTRL	G1	400293	40.8879
18869	siCTRL	S	1179348	423.615
18870	siCTRL	S	1156132	376.336
18871	siCTRL	G1	585491	31.4727
18873	siCTRL	S	1197313	400.527
18874	siCTRL	S	632343	489.79
18875	siCTRL	G2	1243074	35.3624
18876	siCTRL	S	630215	430.304
18877	siCTRL	S	1087029	524.708
18878	siCTRL	G1	537922	29.5427
18879	siCTRL	S	1210259	244.812
18880	siCTRL	S	1176641	462.586
18881	siCTRL	G1	521160	32.8304
18882	siCTRL	S	993002	387.279
18883	siCTRL	G2	1218768	35.6036
18884	siCTRL	G1	545702	20.5303
18885	siCTRL	S	733739	459.178
18886	siCTRL	S	944034	413.096
18887	siCTRL	G1	537896	20.8466
18888	siCTRL	S	701646	442.214
18889	siCTRL	S	951852	564.174
18890	siCTRL	S	1106061	380.58
18891	siCTRL	G2	1173313	33.0663
18892	siCTRL	S	562873	175.852
18893	siCTRL	G1	583566	18.5696
18894	siCTRL	S	867298	406.491
18895	siCTRL	G1	556823	18.2691
18896	siCTRL	S	1108441	409.226
18897	siCTRL	G1	554374	27.4772
18898	siCTRL	G1	566086	29.4448
18899	siCTRL	S	1085595	386.014
18900	siCTRL	G1	568101	53.9731
18901	siCTRL	G1	604774	65.8085
18902	siCTRL	S	1063130	426.793
18903	siCTRL	S	965010	475.637
18904	siCTRL	G1	526318	32.9706
18905	siCTRL	G2	1108790	52.9892
18906	siCTRL	S	1224874	379.399
18907	siCTRL	G1	629653	50.5755
18908	siCTRL	G1	603326	30.6533
18909	siCTRL	G1	513619	42.2735
18910	siCTRL	G1	583077	31.8736
18911	siCTRL	S	579882	294.111
18912	siCTRL	G2	1277059	71.6957
18913	siCTRL	G1	595265	33.4137
18914	siCTRL	S	648056	417.224
18915	siCTRL	S	950449	449.502
18916	siCTRL	S	684125	437.287
18917	siCTRL	S	823716	455.701
18918	siCTRL	G1	604064	31.9901
18919	siCTRL	S	618033	308.15
18920	siCTRL	S	558844	172.841
18921	siCTRL	S	896481	478.158
18922	siCTRL	S	516923	219.533
18923	siCTRL	G1	614349	24.2443
18924	siCTRL	S	704009	465.519
18925	siCTRL	S	667033	414.842
18926	siCTRL	S	801060	470.033
18927	siCTRL	S	627661	411.008
18928	siCTRL	S	647331	383.066
18929	siCTRL	G1	607481	34.4121
18930	siCTRL	S	693220	387.324
18931	siCTRL	S	1097379	430.559
18932	siCTRL	S	1324698	357.785
18933	siCTRL	S	1264631	313.754
18934	siCTRL	S	1362031	116.049
18935	siCTRL	G1	590686	26.4348
18936	siCTRL	S	682757	385.138
18937	siCTRL	S	992946	423.864
18938	siCTRL	S	949759	420.301
18939	siCTRL	S	1197577	441.691
18940	siCTRL	S	1170956	474.701
18941	siCTRL	S	646014	293.205
18942	siCTRL	S	648976	428.355
18943	siCTRL	G1	609499	28.5735
18944	siCTRL	S	809940	433.622
18945	siCTRL	S	665470	322.645
18946	siCTRL	G1	631038	24.5204
18947	siCTRL	S	1313662	233.836
18948	siCTRL	G2	1314172	27.44
18949	siCTRL	S	691332	365.85
18950	siCTRL	G1	595224	19.4837
18951	siCTRL	S	1100279	495.062
18952	siCTRL	S	605589	320.145
18953	siCTRL	G1	642299	23.4376
18954	siCTRL	G1	610845	23.6768
18955	siCTRL	G1	627554	23.8356
18956	siCTRL	S	581171	292.179
18957	siCTRL	G1	608773	42.6993
18958	siCTRL	S	608842	92.7325
18959	siCTRL	S	1075743	530.065
18960	siCTRL	G2	1274289	58.5001
18961	siCTRL	S	982555	570.968
18962	siCTRL	G1	490923	20.9127
18963	siCTRL	G2	1192140	32.4629
18964	siCTRL	S	1237769	356.656
18965	siCTRL	G2	1240902	37.6655
18966	siCTRL	G1	604875	32.5773
18967	siCTRL	G1	504906	18.6186
18968	siCTRL	S	819369	567.564
18969	siCTRL	S	1207385	400.185
18970	siCTRL	S	1049733	472.482
18971	siCTRL	G1	592443	39.0126
18972	siCTRL	G2	1216470	43.4324
18973	siCTRL	S	860785	416.957
18974	siCTRL	G2	1132797	36.5649
18975	siCTRL	S	1160273	251.354
18976	siCTRL	G1	483118	38.2848
18977	siCTRL	S	589039	420.983
18978	siCTRL	G1	506841	19.9939
18979	siCTRL	G2	1128897	17.5203
18980	siCTRL	G2	1100469	75.8647
18981	siCTRL	S	614315	437.54
18982	siCTRL	S	889837	415.261
18983	siCTRL	G1	569743	21.7069
18984	siCTRL	G1	540524	31.8268
18985	siCTRL	S	664968	406.456
18986	siCTRL	G1	565688	18.3325
18987	siCTRL	S	578790	123.268
18988	siCTRL	G1	505729	49.0133
18989	siCTRL	S	593281	259.631
18990	siCTRL	G2	1230247	13.3411
18991	siCTRL	G1	603994	21.5563
18992	siCTRL	G1	589869	19.8888
18993	siCTRL	S	820053	491.234
18994	siCTRL	S	1074756	408.015
18995	siCTRL	G1	592637	26.7013
18996	siCTRL	G1	584724	18.388
18997	siCTRL	G1	463026	61.0281
18998	siCTRL	G2	1250533	45.1929
18999	siCTRL	S	833665	806.84
19000	siCTRL	G2	1251759	36.6638
19001	siCTRL	S	664875	422.821
19002	siCTRL	G1	482469	32.3491
19003	siCTRL	S	710898	448.531
19004	siCTRL	G1	608338	41.1609
19005	siCTRL	G1	528531	33.6079
19006	siCTRL	G2	1293122	52.3302
19007	siCTRL	G2	1332958	52.2073
19008	siCTRL	S	1140086	107.58
19009	siCTRL	S	956614	397.219
19010	siCTRL	S	1090187	416.914
19011	siCTRL	S	596301	129.457
19012	siCTRL	S	635011	333.593
19013	siCTRL	S	662494	525.957
19014	siCTRL	S	682412	495.064
19015	siCTRL	G1	587463	88.8646
19016	siCTRL	S	622681	447.155
19017	siCTRL	G1	499888	24.3643
19018	siCTRL	S	643952	368.09
19019	siCTRL	S	686922	440.796
19020	siCTRL	G1	608146	36.246
19021	siCTRL	G1	614446	58.7664
19022	siCTRL	S	610818	146.32
19023	siCTRL	S	789505	546.041
19024	siCTRL	S	689137	430.482
19025	siCTRL	S	704133	435.061
19026	siCTRL	S	410952	368.37
19027	siCTRL	S	653734	420.327
19029	siCTRL	G2	1157690	77.2346
19030	siCTRL	G2	1141666	57.8374
19031	siCTRL	S	681627	348.783
19032	siCTRL	G2	1136951	62.6127
19033	siCTRL	G2	1111045	80.754
19034	siCTRL	G2	1194920	71.2461
19035	siCTRL	G1	573167	61.7819
19036	siCTRL	S	494029	316.783
19037	siCTRL	S	1024972	513.521
19038	siCTRL	S	566492	272.093
19039	siCTRL	G1	543447	60.862
19040	siCTRL	G2	1140631	54.8153
19041	siCTRL	S	1115469	338.064
19042	siCTRL	G1	592662	43.0386
19043	siCTRL	S	609002	347.333
19044	siCTRL	G1	540125	47.712
19045	siCTRL	G1	590068	29.2844
19046	siCTRL	G1	548179	45.6116
19047	siCTRL	G1	587463	38.2097
19048	siCTRL	G2	1241030	52.0818
19049	siCTRL	S	868039	599.686
19050	siCTRL	G1	610899	33.479
19051	siCTRL	S	600612	215.891
19052	siCTRL	G1	614494	52.8357
19053	siCTRL	G1	554910	33.1709
19054	siCTRL	G2	1241429	42.5494
19055	siCTRL	S	853021	664.995
19056	siCTRL	G1	624080	55.4231
19057	siCTRL	S	621448	198.106
19058	siCTRL	S	556739	370.578
19059	siCTRL	S	924767	498.057
19060	siCTRL	G1	586575	35.792
19061	siCTRL	G1	597693	32.5387
19062	siCTRL	G2	1250053	39.4049
19063	siCTRL	S	1087895	585.761
19064	siCTRL	S	521590	289.83
19065	siCTRL	S	926251	450.841
19066	siCTRL	S	1204074	453.52
19067	siCTRL	S	1219170	677.347
19068	siCTRL	S	653104	245.71
19069	siCTRL	S	1205916	326.13
19070	siCTRL	S	762867	494.304
19071	siCTRL	G1	569845	44.0496
19072	siCTRL	S	1208800	423.996
19073	siCTRL	G1	482541	27.4422
19074	siCTRL	S	675868	271.073
19075	siCTRL	G1	617669	32.2416
19076	siCTRL	G2	1334118	42.129
19077	siCTRL	S	654494	148.772
19078	siCTRL	S	645302	206.091
19079	siCTRL	G2	1196771	40.1777
19080	siCTRL	G1	614393	26.2834
19081	siCTRL	S	857401	437.369
19082	siCTRL	G1	653279	33.7479
19083	siCTRL	G1	592818	26.1576
19084	siCTRL	G1	661483	35.5183
19085	siCTRL	G2	1158019	37.2017
19086	siCTRL	G1	629036	51.1493
19087	siCTRL	S	1093017	542.566
19088	siCTRL	G2	1223668	48.16
19089	siCTRL	G1	631398	48.9529
19090	siCTRL	G1	612590	31.7872
19091	siCTRL	S	1317859	232.48
19092	siCTRL	G2	1149064	56.504
19093	siCTRL	S	688108	427.517
19094	siCTRL	S	1238455	98.9347
19095	siCTRL	G1	573104	39.6475
19096	siCTRL	S	695659	446.005
19097	siCTRL	G2	1263547	46.1108
19098	siCTRL	S	976664	367.977
19099	siCTRL	S	564819	247.078
19100	siCTRL	S	635376	412.723
19101	siCTRL	S	938714	424.091
19102	siCTRL	S	1121475	156.946
19103	siCTRL	S	602466	289.221
19104	siCTRL	G2	1179244	32.1626
19105	siCTRL	S	879355	304.83
19106	siCTRL	S	611876	281.973
19107	siCTRL	S	601456	385.723
19108	siCTRL	G1	429844	10.8636
19109	siCTRL	S	688407	446.607
19110	siCTRL	S	602454	328.225
19111	siCTRL	G1	587040	29.0482
19112	siCTRL	G1	543584	35.4196
19113	siCTRL	G1	550446	22.9602
19114	siCTRL	G1	490483	18.3644
19115	siCTRL	S	1002586	376.486
19116	siCTRL	G1	539547	17.6433
19117	siCTRL	S	549787	328.884
19118	siCTRL	G1	550137	20.7507
19119	siCTRL	S	510042	113.617
19120	siCTRL	G1	567242	43.4838
19121	siCTRL	G1	560453	29.7784
19122	siCTRL	S	586605	399.061
19123	siCTRL	S	651787	325.011
19124	siCTRL	S	581964	149.488
19125	siCTRL	S	504767	236.806
19126	siCTRL	S	658348	459.53
19127	siCTRL	S	854220	341.896
19128	siCTRL	S	903587	351.467
19129	siCTRL	S	585964	162.927
19130	siCTRL	S	911783	413.757
19131	siCTRL	S	585312	294.344
19132	siCTRL	S	644189	355.701
19133	siCTRL	G1	476435	20.1348
19134	siCTRL	S	596890	307.668
19135	siCTRL	S	625190	295.411
19136	siCTRL	S	623853	307.332
19137	siCTRL	S	831701	342.46
19138	siCTRL	S	661891	307.973
19139	siCTRL	S	624366	281.607
19140	siCTRL	S	628517	284.711
19141	siCTRL	S	845326	378.049
19142	siCTRL	S	630119	295.78
19143	siCTRL	S	640378	331.221
19144	siCTRL	G1	603709	32.0777
19145	siCTRL	S	658635	512.058
19146	siCTRL	S	558706	106.69
19147	siCTRL	G1	579043	25.2734
19148	siCTRL	S	812137	415.924
19149	siCTRL	S	618796	519.141
19150	siCTRL	G1	580593	32.1107
19151	siCTRL	G1	598694	24.8951
19152	siCTRL	S	687527	410.523
19153	siCTRL	G1	577938	23.2017
19154	siCTRL	G1	642344	29.2972
19155	siCTRL	S	616630	325.285
19156	siCTRL	S	736235	379.879
19157	siCTRL	S	515285	279.888
19158	siCTRL	S	956210	489.515
19159	siCTRL	S	730117	488.311
19160	siCTRL	S	703946	443.462
19161	siCTRL	S	623484	349.446
19162	siCTRL	S	719788	477.408
19163	siCTRL	G2	1296987	25.381
19164	siCTRL	G1	516698	18.2473
19165	siCTRL	S	567936	329.514
19166	siCTRL	S	843311	393.231
19167	siCTRL	S	1237011	471.893
19168	siCTRL	G1	585261	17.9003
19169	siCTRL	G1	696250	76.5755
19170	siCTRL	S	684343	327.77
19171	siCTRL	G2	1276848	24.3117
19172	siCTRL	G1	588481	22.828
19173	siCTRL	S	606653	257.295
19174	siCTRL	G1	606860	19.1741
19175	siCTRL	S	1126528	572.287
19176	siCTRL	S	801690	410.704
19177	siCTRL	S	912947	181.654
19178	siCTRL	S	784559	443.687
19179	siCTRL	G2	1266021	35.4482
19180	siCTRL	G1	584320	22.2838
19181	siCTRL	S	918239	217.088
19182	siCTRL	S	859587	486.466
19183	siCTRL	G2	1255779	26.2718
19184	siCTRL	S	780524	361.999
19185	siCTRL	S	598701	325.616
19186	siCTRL	G1	547346	24.0102
19187	siCTRL	S	791618	506.692
19188	siCTRL	S	644722	408.837
19189	siCTRL	S	576232	404.096
19190	siCTRL	G1	517741	17.6854
19191	siCTRL	G1	569451	26.6069
19192	siCTRL	G2	1198205	29.3062
19193	siCTRL	S	820117	381.628
19194	siCTRL	G2	1224539	17.9729
19195	siCTRL	S	1020848	321.297
19196	siCTRL	S	699420	446.555
19197	siCTRL	S	1074411	309.131
19198	siCTRL	G1	616255	21.1952
19199	siCTRL	G1	606723	22.7043
19200	siCTRL	G1	559559	35.6657
19201	siCTRL	S	1202413	302.725
19202	siCTRL	S	880228	333.055
19203	siCTRL	G1	546304	29.2277
19204	siCTRL	G2	1259879	29.9206
19205	siCTRL	G2	1102890	50.5651
19206	siCTRL	S	935988	459.738
19207	siCTRL	G2	1241863	37.1108
19208	siCTRL	S	1.02391e+06	454.461
19209	siCTRL	S	894570	545.117
19210	siCTRL	G2	1252906	44.33
19211	siCTRL	S	636402	164.453
19212	siCTRL	G2	1266240	28.0061
19213	siCTRL	G2	1247327	31.2642
19214	siCTRL	G1	630889	27.0282
19215	siCTRL	S	1130699	483.376
19216	siCTRL	G1	570802	47.2785
19217	siCTRL	S	1220845	268.387
19218	siCTRL	S	1186235	185.67
19219	siCTRL	G2	1287384	31.6438
19220	siCTRL	G1	575182	16.3538
19221	siCTRL	G2	1325449	31.0597
19222	siCTRL	G1	639882	25.3071
19223	siCTRL	S	690884	388.692
19224	siCTRL	G1	541412	31.9412
19225	siCTRL	G2	1336359	28.2403
19226	siCTRL	G1	293435	17.262
19227	siCTRL	G1	294019	15.318
19228	siCTRL	G1	635574	22.8245
19229	siCTRL	G1	619156	25.8387
19230	siCTRL	G2	1340392	21.9396
19231	siCTRL	S	529124	276.194
19232	siCTRL	S	539344	233.276
19233	siCTRL	G1	594954	25.4724
19234	siCTRL	S	753757	406.445
19235	siCTRL	S	664060	412.881
19236	siCTRL	S	826191	459.543
19237	siCTRL	S	626637	176.097
19238	siCTRL	G2	1361675	37.9712
19239	siCTRL	S	772914	458.013
19240	siCTRL	S	632175	177.519
19241	siCTRL	G2	1139650	32.2722
19242	siCTRL	G2	1196669	17.2768
19243	siCTRL	G1	585153	26.0606
19244	siCTRL	S	679234	432.325
19245	siCTRL	S	710012	423.952
19246	siCTRL	S	773247	359.957
19247	siCTRL	S	855265	469.766
19248	siCTRL	G2	1081672	47.4352
19249	siCTRL	G2	1141962	26.3235
19250	siCTRL	S	619527	289.044
19251	siCTRL	S	1100321	261.169
19252	siCTRL	S	593268	288.307
19253	siCTRL	G1	614385	40.4924
19254	siCTRL	G2	1162504	35.3587
19255	siCTRL	S	640976	404.441
19256	siCTRL	S	757806	366.038
19257	siCTRL	S	985359	306.258
19258	siCTRL	S	590800	195.002
19259	siCTRL	S	593706	234.748
19261	siCTRL	S	1193268	195.823
19262	siCTRL	S	947927	386.522
19263	siCTRL	G1	499011	14.9579
19264	siCTRL	S	623525	199.939
19265	siCTRL	S	615380	199.743
19266	siCTRL	S	618650	276.328
19267	siCTRL	G2	1114918	25.2341
19268	siCTRL	G2	1226147	67.1084
19269	siCTRL	S	1.04387e+06	413.656
19270	siCTRL	S	790486	273.571
19271	siCTRL	S	924754	293.168
19272	siCTRL	G1	605769	23.7691
19273	siCTRL	G2	1249373	17.3328
19274	siCTRL	G1	625861	26.7298
19275	siCTRL	S	1145134	391.56
19276	siCTRL	S	1130356	300.712
19277	siCTRL	S	1216725	251.579
19278	siCTRL	S	708030	330.095
19279	siCTRL	G1	599467	18.7373
19280	siCTRL	G2	1319840	17.2906
19281	siCTRL	S	1133076	469.616
19282	siCTRL	S	732209	384.661
19283	siCTRL	G1	615758	19.8988
19284	siCTRL	G1	610801	14.7619
19285	siCTRL	S	1062419	389.309
19286	siCTRL	S	781139	433.702
19287	siCTRL	S	684784	318.142
19288	siCTRL	S	1080674	417.572
19289	siCTRL	G1	620018	26.4244
19290	siCTRL	G2	1307641	23.0262
19291	siCTRL	G1	592949	14.733
19292	siCTRL	S	985684	441.628
19293	siCTRL	G1	620791	15.5384
19294	siCTRL	S	914685	408.144
19295	siCTRL	S	956610	408.233
19296	siCTRL	S	1277116	294.495
19297	siCTRL	S	979081	487.578
19298	siCTRL	S	949131	450.209
19299	siCTRL	G2	1271826	47.785
19300	siCTRL	S	898241	477.284
19301	siCTRL	S	536206	297.761
19302	siCTRL	G2	1283991	21.588
19303	siCTRL	S	1167259	341.669
19304	siCTRL	S	763332	394.962
19305	siCTRL	G2	1276807	24.1678
19306	siCTRL	S	1264330	213.557
19307	siCTRL	S	767610	370.729
19308	siCTRL	S	996361	361.291
19309	siCTRL	G1	614213	14.8947
19310	siCTRL	G2	1305604	22.8686
19311	siCTRL	G1	618904	18.3052
19312	siCTRL	G1	614747	17.2885
19313	siCTRL	G2	1184733	26.5561
19314	siCTRL	S	770157	369.381
19315	siCTRL	G2	1320160	21.929
19316	siCTRL	G1	629637	24.3339
19317	siCTRL	G1	626326	17.6775
19318	siCTRL	G1	531734	63.6485
19319	siCTRL	S	759722	363.585
19320	siCTRL	S	788802	525.318
19321	siCTRL	G1	573878	15.4825
19322	siCTRL	S	841828	409.964
19323	siCTRL	G1	608288	17.0932
19324	siCTRL	S	647243	271.42
19325	siCTRL	G1	599790	17.2841
19326	siCTRL	G1	564537	16.6075
19327	siCTRL	G1	594793	15.0057
19328	siCTRL	G1	585507	17.3646
19329	siCTRL	G2	1278559	20.0369
19330	siCTRL	S	745428	426.141
19331	siCTRL	S	665925	322.036
19332	siCTRL	G1	583000	14.0026
19333	siCTRL	G1	581644	16.1822
19334	siCTRL	S	1061144	289.48
19335	siCTRL	S	679339	362.688
19336	siCTRL	S	1100531	350.953
19337	siCTRL	S	361745	351.123
19338	siCTRL	S	340065	375.523
19340	siCTRL	S	794005	332.092
19341	siCTRL	G2	1091879	13.4323
19342	siCTRL	G2	1055121	18.6644
19343	siCTRL	G2	1251545	19.9381
19344	siCTRL	S	485487	362.297
19345	siCTRL	G1	582726	19.3452
19346	siCTRL	G1	546997	20.3951
19347	siCTRL	G1	585632	31.7125
19348	siCTRL	G1	567891	14.1125
19349	siCTRL	S	636046	363.669
19350	siCTRL	G1	578127	16.3555
19351	siCTRL	S	621271	275.662
19352	siCTRL	G1	548268	18.0065
19353	siCTRL	G2	1112612	12.8267
19354	siCTRL	S	915372	411.894
19355	siCTRL	G1	640293	15.6677
19356	siCTRL	S	900940	422.849
19357	siCTRL	G1	532199	17.8582
19358	siCTRL	G1	356858	16.9629
19359	siCTRL	S	649270	289.067
19360	siCTRL	G1	565844	17.3602
19361	siCTRL	G1	572880	14.9797
19363	siCTRL	G2	1165562	20.4319
19364	siCTRL	S	948293	331.885
19365	siCTRL	S	631732	308.788
19366	siCTRL	S	584409	201.923
19367	siCTRL	G2	1.03245e+06	51.8647
19368	siCTRL	S	861876	455.395
19369	siCTRL	G2	1044096	17.1127
19370	siCTRL	S	600549	264.546
19371	siCTRL	G2	1206407	20.306
19372	siCTRL	G1	600029	20.1614
19373	siCTRL	S	647415	392.501
19374	siCTRL	S	892330	325.673
19375	siCTRL	G2	1312793	28.3959
19376	siCTRL	G1	600968	14.4976
19377	siCTRL	S	899823	376.615
19378	siCTRL	G2	1229268	40.1464
19379	siCTRL	G2	1168548	22.1792
19380	siCTRL	G1	596311	12.7021
19381	siCTRL	G2	1277252	13.5898
19382	siCTRL	S	1160117	320.473
19383	siCTRL	G2	1.33168e+06	13.9724
19384	siCTRL	S	956633	379.309
19385	siCTRL	G2	957126	29.0105
19386	siCTRL	G2	1278104	49.5148
19387	siCTRL	G1	659139	33.0564
19388	siCTRL	S	645894	344.171
19389	siCTRL	S	774123	468.959
19390	siCTRL	S	948337	395.649
19391	siCTRL	S	1285927	304.218
19392	siCTRL	S	825001	403.989
19393	siCTRL	G2	1110453	17.4609
19395	siCTRL	G1	747906	18.1461
19396	siCTRL	G1	691706	31.7343
19398	siCTRL	S	621653	231.664
19399	siCTRL	G1	472023	14.8738
19400	siCTRL	S	751929	436.043
19401	siCTRL	G1	332379	26.5158
19402	siCTRL	S	1165445	439.874
19403	siCTRL	G2	1057927	84.0519
19404	siCTRL	G2	1111166	22.6473
19405	siCTRL	G1	649354	29.7614
19406	siCTRL	G1	372545	20.3914
19407	siCTRL	S	1182505	463.357
19408	siCTRL	S	999795	296.099
19409	siCTRL	G1	596249	16.2083
19410	siCTRL	G1	601030	20.8402
19411	siCTRL	S	775525	543.667
19412	siCTRL	G1	611937	14.065
19413	siCTRL	S	838586	339.488
19414	siCTRL	G1	624385	17.3147
19415	siCTRL	G1	710228	22.9639
19416	siCTRL	G1	633344	22.9053
19417	siCTRL	G1	620975	13.6873
19418	siCTRL	G1	608715	14.5141
19419	siCTRL	G2	1312754	15.1368
19421	siCTRL	G1	609423	13.1716
19422	siCTRL	S	887803	344.739
19423	siCTRL	S	972681	374.183
19424	siCTRL	G1	529482	12.2289
19426	siCTRL	S	736809	163.863
19427	siCTRL	S	1170495	131.37
19428	siCTRL	G2	1295403	11.0411
19429	siCTRL	G2	1234404	13.9961
19430	siCTRL	S	936616	506.473
19431	siCTRL	S	1.00382e+06	279.886
19432	siCTRL	S	757566	401.897
19433	siCTRL	S	759582	403.075
19434	siCTRL	G1	585713	13.1096
19435	siCTRL	G2	1229095	19.5557
19436	siCTRL	S	530614	266.537
19437	siCTRL	S	978712	316.243
19438	siCTRL	S	829533	358.027
19439	siCTRL	G1	567072	24.7358
19440	siCTRL	S	793091	401.129
19441	siCTRL	G1	575704	51.8779
19442	siCTRL	S	684818	365.504
19443	siCTRL	S	661271	336.656
19444	siCTRL	G1	596668	23.1568
19445	siCTRL	G1	477575	17.6135
19446	siCTRL	S	616317	344.502
19447	siCTRL	G1	532556	19.3357
19448	siCTRL	G1	576959	18.7927
19449	siCTRL	G1	604005	19.6506
19450	siCTRL	S	647178	326.571
19451	siCTRL	S	621376	290.226
19452	siCTRL	G2	1068322	23.8059
19453	siCTRL	G2	1247893	35.3826
19454	siCTRL	G1	621860	19.5233
19455	siCTRL	S	634338	304.351
19456	siCTRL	G1	540490	18.8892
19457	siCTRL	S	556771	293.549
19458	siCTRL	S	629351	145.051
19459	siCTRL	G2	1314826	24.4974
19460	siCTRL	G2	1130484	20.7176
19461	siCTRL	G2	1277840	27.6282
19462	siCTRL	S	576874	269.936
19463	siCTRL	G2	1209722	31.1182
19464	siCTRL	S	1279415	652.477
19465	siCTRL	G1	634841	43.2336
19466	siCTRL	G1	553091	15.1346
19467	siCTRL	S	1131599	617.383
19468	siCTRL	S	1296455	614.269
19469	siCTRL	S	1075836	283.811
19470	siCTRL	G1	601204	15.1679
19471	siCTRL	S	620437	260.158
19472	siCTRL	S	1233777	246.435
19473	siCTRL	G2	1250277	27.2135
19474	siCTRL	G1	557536	19.454
19475	siCTRL	G1	604832	15.7107
19476	siCTRL	S	601689	285.434
19477	siCTRL	G1	563031	23.1877
19478	siCTRL	G2	1344067	68.7363
19479	siCTRL	S	622000	241.797
19480	siCTRL	G2	1275314	19.5635
19481	siCTRL	G1	591664	28.7441
19482	siCTRL	G2	1240524	68.3425
19483	siCTRL	G1	614693	18.0492
19484	siCTRL	G2	1266883	24.8567
19485	siCTRL	G1	588031	14.4731
19486	siCTRL	S	611076	135.852
19487	siCTRL	S	516068	256.463
19488	siCTRL	G1	534188	68.7334
19489	siCTRL	G1	616505	21.7312
19490	siCTRL	S	508281	243.224
19491	siCTRL	G1	614137	27.198
19492	siCTRL	G1	561143	14.2255
19493	siCTRL	G1	613277	16.9967
19494	siCTRL	G1	512849	56.9438
19495	siCTRL	G1	610703	23.1289
[truncated: 13,130 more rows]

## Sheet: Supplementary Fig 5.b
	Cell cycle phases (%)
	G1			S			G2
	Biological replicate #1	Biological replicate #2	Biological replicate #3	Biological replicate #1	Biological replicate #2	Biological replicate #3	Biological replicate #1	Biological replicate #2	Biological replicate #3
siCTRL	28.2651	25.2182	28.2866	61.0786	60.3783	56.0205	10.6563	14.4035	15.6928
siDCAF12 #1	30.6593	19.3681	28.4945	55.57	61.698	54.0379	13.7707	18.9339	17.4676
siDCAF12 #2	32.9013	29.7003	37.5	51.2463	55.9449	47.8407	15.8524	14.3548	14.6593

## Sheet: Supplementary Fig 5.d
Object ID	cells	Total Intensity DAPI	Mean Intensity JFX554 (parental MCM4-Halo)	Rand(1)
0	siCTRL	956425	600.501	0.417022
1	siCTRL	750800	532.409	0.720324		Acquisition settings:
2	siCTRL	847268	663.614	0.000114375		Excitation Filter	Emission Filter	Intensity (%)	Exposure time (ms)	Objective
3	siCTRL	1049324	495.183	0.302333		DAPI 377/50	DAPI 440	100	15	UPLSAPO 20x
4	siCTRL	733041	637.054	0.146756		Cy3 560/25	Cy3 607	100	1000	UPLSAPO 20x
5	siCTRL	1.01716e+06	588.786	0.0923386
6	siCTRL	1149705	355.103	0.18626
7	siCTRL	576809	863.276	0.345561
8	siCTRL	275641	893.754	0.396767
9	siCTRL	1150525	645.559	0.538817
10	siCTRL	318357	852.019	0.419195
11	siCTRL	596764	813.626	0.68522
12	siCTRL	943485	579.558	0.204452
13	siCTRL	1100209	654.115	0.878117
14	siCTRL	1058629	456.08	0.0273876
15	siCTRL	1003511	808.853	0.670468
16	siCTRL	623055	332.233	0.417305
17	siCTRL	594757	623.45	0.55869
18	siCTRL	1073284	576.587	0.140387
19	siCTRL	631477	328.388	0.198101
20	siCTRL	1133291	802.395	0.800745
21	siCTRL	589346	504.148	0.968262
22	siCTRL	304258	695.248	0.313424
23	siCTRL	465707	761.88	0.692323
24	siCTRL	597362	563.826	0.876389
25	siCTRL	1030269	620.329	0.894607
26	siCTRL	1180221	725.944	0.0850442
27	siCTRL	981700	806.193	0.0390548
28	siCTRL	1152369	718.96	0.16983
29	siCTRL	1130722	646.737	0.878143
30	siCTRL	1059419	629.998	0.0983468
31	siCTRL	608633	593.051	0.421108
32	siCTRL	971225	767.095	0.95789
33	siCTRL	1231443	609.32	0.533165
34	siCTRL	606957	480.454	0.691877
35	siCTRL	614681	507.851	0.315516
36	siCTRL	613224	715.498	0.686501
37	siCTRL	1138795	713.501	0.834626
38	siCTRL	1108990	674.6	0.0182883
39	siCTRL	618477	674.046	0.750144
40	siCTRL	1004763	710.533	0.988861
41	siCTRL	786214	602.898	0.748166
42	siCTRL	745623	717.15	0.280444
43	siCTRL	1152620	693.441	0.789279
44	siCTRL	1.0409e+06	532.517	0.103226
45	siCTRL	600252	545.457	0.447894
46	siCTRL	533779	464.589	0.908596
47	siCTRL	203401	524.077	0.293614
48	siCTRL	675109	794.751	0.287775
49	siCTRL	1045909	671.427	0.130029
50	siCTRL	543921	642.335	0.019367
51	siCTRL	551190	596.364	0.678836
52	siCTRL	602088	573.637	0.211628
53	siCTRL	1.02558e+06	659.761	0.265547
54	siCTRL	579174	583.531	0.491573
55	siCTRL	1077272	529.59	0.0533625
56	siCTRL	525072	695.321	0.574118
57	siCTRL	1121352	685.905	0.146729
58	siCTRL	563520	544.466	0.589306
59	siCTRL	956950	703.273	0.699758
60	siCTRL	609089	566.489	0.102334
61	siCTRL	620256	566.611	0.414056
62	siCTRL	1200742	699.883	0.6944
63	siCTRL	578804	884.523	0.414179
64	siCTRL	974649	656.138	0.0499535
65	siCTRL	562729	970.372	0.535896
66	siCTRL	920327	718.662	0.663795
67	siCTRL	828939	637.936	0.514889
68	siCTRL	1219279	731.523	0.944595
69	siCTRL	819670	607.279	0.586555
70	siCTRL	642152	618.773	0.903402
71	siCTRL	773274	561.229	0.137475
72	siCTRL	597695	746.823	0.139276
73	siCTRL	1.01833e+06	530.75	0.807391
74	siCTRL	583112	615.855	0.397677
75	siCTRL	1053264	629.506	0.165354
76	siCTRL	626088	597.289	0.927509
77	siCTRL	1030785	866.027	0.347766
78	siCTRL	909372	761.799	0.750812
79	siCTRL	953872	483.183	0.725998
80	siCTRL	1136488	628.139	0.883306
81	siCTRL	1119467	543.907	0.623672
82	siCTRL	515528	562.2	0.750942
83	siCTRL	1210136	621.624	0.348898
84	siCTRL	592196	371.243	0.269928
85	siCTRL	950958	461.207	0.895886
86	siCTRL	895277	863.754	0.428091
87	siCTRL	613710	600.105	0.96484
88	siCTRL	340423	737.47	0.663441
89	siCTRL	381684	542.491	0.621696
90	siCTRL	607678	547.82	0.114746
91	siCTRL	356337	769.556	0.949489
92	siCTRL	601205	597.752	0.449912
93	siCTRL	614590	622.73	0.57839
94	siCTRL	533382	549.038	0.408137
95	siCTRL	669914	758.414	0.237027
96	siCTRL	558501	652.759	0.90338
97	siCTRL	609535	571.079	0.573679
98	siCTRL	837676	666.023	0.00287033
99	siCTRL	1178878	653.169	0.617145
100	siCTRL	647091	719.847	0.326645
101	siCTRL	624722	721.122	0.527058
102	siCTRL	569078	511.225	0.885942
103	siCTRL	601300	654.276	0.35727
104	siCTRL	1017360	542.268	0.908535
105	siCTRL	575968	630.406	0.62336
106	siCTRL	548775	462.736	0.0158212
107	siCTRL	667006	548.778	0.929437
108	siCTRL	601503	563.19	0.690897
109	siCTRL	769096	850.617	0.997323
110	siCTRL	476552	433.904	0.172341
111	siCTRL	561679	643.663	0.137136
112	siCTRL	1186125	841.066	0.932595
113	siCTRL	818747	505.472	0.696818
114	siCTRL	782232	767.649	0.0660002
115	siCTRL	1179980	658.197	0.755463
116	siCTRL	246281	653.158	0.753876
117	siCTRL	273347	600.536	0.923025
118	siCTRL	993635	589.743	0.711525
119	siCTRL	824846	651.133	0.124271
120	siCTRL	838750	735.246	0.0198801
121	siCTRL	643640	530.15	0.026211
122	siCTRL	700798	498.632	0.0283065
123	siCTRL	432024	757.671	0.246211
124	siCTRL	808007	764.147	0.860028
125	siCTRL	719455	509.755	0.538831
126	siCTRL	490553	773.024	0.552822
127	siCTRL	1168251	728.371	0.842031
128	siCTRL	544030	928.57	0.124173
129	siCTRL	1086574	719.464	0.279184
130	siCTRL	1133379	729.177	0.585759
131	siCTRL	793775	1208.22	0.969596
132	siCTRL	813258	701.401	0.56103
133	siCTRL	610523	511.557	0.0186473
134	siCTRL	619303	549.798	0.800633
135	siCTRL	1.78411e+06	1200.4	0.232974
136	siCTRL	924924	837.95	0.807105
137	siCTRL	1055756	940.862	0.387861
138	siCTRL	600827	615.884	0.863542
139	siCTRL	663963	674.332	0.747122
140	siCTRL	612131	511.526	0.55624
141	siCTRL	932634	1370.58	0.136455
142	siCTRL	1019183	690.184	0.0599177
143	siCTRL	641388	515.137	0.121343
144	siCTRL	633347	534.028	0.0445519
145	siCTRL	620625	530.566	0.107494
146	siCTRL	1277050	451.462	0.225709
147	siCTRL	633520	714.695	0.712989
148	siCTRL	1305798	499.327	0.559717
149	siCTRL	1205633	508.732	0.012556
150	siCTRL	1131524	609.554	0.0719743
151	siCTRL	1380153	745.315	0.967276
152	siCTRL	502903	611.276	0.5681
153	siCTRL	909907	792.58	0.203293
154	siCTRL	576520	700.163	0.252326
155	siCTRL	1414067	452.705	0.743826
156	siCTRL	636364	745.028	0.195429
157	siCTRL	977661	693.314	0.581359
158	siCTRL	599630	696.047	0.97002
159	siCTRL	1520531	632.274	0.846829
160	siCTRL	509541	621.406	0.239848
161	siCTRL	2605155	607.222	0.49377
162	siCTRL	1268792	599.93	0.619956
163	siCTRL	1112037	705.564	0.828981
164	siCTRL	1118198	744.664	0.156791
165	siCTRL	1446759	672.378	0.0185762
166	siCTRL	1283045	633.584	0.0700221
167	siCTRL	581026	612.489	0.486345
168	siCTRL	1102994	786.279	0.606329
169	siCTRL	1235502	700.56	0.568851
170	siCTRL	1264202	694.403	0.317362
171	siCTRL	788830	656.393	0.988616
172	siCTRL	634118	714.265	0.579745
173	siCTRL	849165	629.951	0.380141
174	siCTRL	693879	524.189	0.550948
175	siCTRL	642976	733.328	0.745334
176	siCTRL	650988	570.885	0.669233
177	siCTRL	324165	667.384	0.26492
178	siCTRL	835880	489.632	0.0663348
179	siCTRL	680318	822.31	0.370084
180	siCTRL	280507	655.481	0.629718
181	siCTRL	1109493	532.87	0.210174
182	siCTRL	718650	690.422	0.752756
183	siCTRL	632866	666.858	0.0665365
184	siCTRL	924710	607.398	0.260315
185	siCTRL	624915	728.822	0.804755
186	siCTRL	662392	516.745	0.193434
187	siCTRL	668301	860.374	0.639461
188	siCTRL	678763	554.678	0.52467
189	siCTRL	663394	664.19	0.924808
190	siCTRL	1120474	560.158	0.263297
191	siCTRL	617454	697.589	0.0659611
192	siCTRL	618729	724.458	0.735066
193	siCTRL	589286	721.5	0.772178
194	siCTRL	270128	836.453	0.907816
195	siCTRL	423193	919.197	0.931972
196	siCTRL	752491	541.39	0.0139516
197	siCTRL	1103243	484.824	0.234362
198	siCTRL	1104939	620.587	0.616778
199	siCTRL	745932	567.457	0.949016
200	siCTRL	684033	562.384	0.950176
201	siCTRL	466700	93.9796	0.556653
202	siCTRL	580505	766.412	0.915606
203	siCTRL	1143277	169.733	0.641566
204	siCTRL	563715	728.996	0.390008
205	siCTRL	1165321	727.336	0.485991
206	siCTRL	1161685	150.292	0.60431
207	siCTRL	900781	539.549	0.549548
208	siCTRL	527499	661.286	0.926181
209	siCTRL	598973	495.717	0.918733
210	siCTRL	722584	781.172	0.394876
211	siCTRL	577357	586.295	0.963263
212	siCTRL	590554	657.467	0.173956
213	siCTRL	458416	383.692	0.12633
214	siCTRL	526953	659.222	0.135079
215	siCTRL	552872	492.93	0.505662
216	siCTRL	603015	884.93	0.0215248
217	siCTRL	601589	535.248	0.94797
218	siCTRL	610017	690.725	0.827115
219	siCTRL	574855	772.204	0.015019
220	siCTRL	497581	418.634	0.176196
221	siCTRL	606399	689.126	0.332064
222	siCTRL	577416	611.931	0.130997
223	siCTRL	232331	727.024	0.809491
224	siCTRL	585820	715.447	0.344737
225	siCTRL	317992	766.684	0.940107
226	siCTRL	1183011	795.651	0.582014
227	siCTRL	1235300	489.585	0.878832
228	siCTRL	635088	687.139	0.844734
229	siCTRL	255734	563.531	0.905392
230	siCTRL	890410	540.476	0.45988
231	siCTRL	310531	560.394	0.546347
232	siCTRL	1250005	852.701	0.798604
233	siCTRL	578650	753.303	0.285719
234	siCTRL	599061	672.76	0.490254
235	siCTRL	709868	730.326	0.59911
236	siCTRL	583751	622.091	0.0155333
237	siCTRL	708386	695.458	0.593481
238	siCTRL	1152071	687.344	0.433676
239	siCTRL	608658	644.272	0.807361
240	siCTRL	1213857	691.059	0.315245
241	siCTRL	621258	1320.1	0.892889
242	siCTRL	600687	625.139	0.577857
243	siCTRL	598974	717.696	0.18401
244	siCTRL	627820	962.883	0.787929
245	siCTRL	746431	773.036	0.612031
246	siCTRL	1.02085e+06	591.816	0.0539093
247	siCTRL	1250412	771.953	0.420194
248	siCTRL	813377	733.652	0.679069
249	siCTRL	1020863	550.865	0.918602
250	siCTRL	614289	768.507	0.000402025
251	siCTRL	645411	773.871	0.976759
252	siCTRL	747821	1045.13	0.37658
253	siCTRL	573514	611.258	0.973784
254	siCTRL	462597	607.488	0.604716
255	siCTRL	686512	1092.49	0.828846
256	siCTRL	645398	728.499	0.574712
257	siCTRL	695549	648.26	0.628076
258	siCTRL	905961	581.692	0.285576
259	siCTRL	789518	773.095	0.586833
260	siCTRL	582529	601.073	0.750022
261	siCTRL	749728	834.188	0.858314
262	siCTRL	809927	677.782	0.755082
263	siCTRL	766752	661.506	0.698057
264	siCTRL	1288295	675.864	0.864479
265	siCTRL	1104415	546.335	0.322681
266	siCTRL	626584	807.224	0.670789
267	siCTRL	688772	814.464	0.450874
268	siCTRL	487705	621.48	0.382103
269	siCTRL	1178807	507.638	0.410811
270	siCTRL	618764	516.81	0.40148
271	siCTRL	639849	847.228	0.317384
272	siCTRL	468196	367.787	0.621919
273	siCTRL	645609	535.755	0.430247
274	siCTRL	1203830	574.073	0.973802
275	siCTRL	1223467	542.52	0.677801
276	siCTRL	569855	384.227	0.19857
277	siCTRL	619300	773.866	0.426701
278	siCTRL	596054	843.065	0.343346
279	siCTRL	1146836	715.721	0.797639
280	siCTRL	572273	874.555	0.879998
281	siCTRL	693296	614.637	0.903842
282	siCTRL	864477	723.341	0.66272
283	siCTRL	631661	608.725	0.270208
284	siCTRL	922758	743.715	0.252367
285	siCTRL	1059232	642.406	0.854898
286	siCTRL	1229281	642.034	0.527715
287	siCTRL	578396	672.631	0.802161
288	siCTRL	619849	1059.44	0.572489
289	siCTRL	591075	546.007	0.733143
290	siCTRL	1115752	683.286	0.519012
291	siCTRL	1145290	729.718	0.770884
292	siCTRL	1.43243e+06	545.846	0.568858
293	siCTRL	675891	537.94	0.46571
294	siCTRL	600375	691.872	0.342689
295	siCTRL	621834	502.357	0.0682093
296	siCTRL	437464	599.195	0.377924
297	siCTRL	912861	668.202	0.0796261
298	siCTRL	552844	717.524	0.982817
299	siCTRL	727414	793.509	0.181613
300	siCTRL	536826	601.465	0.811859
301	siCTRL	1054437	673.965	0.874962
302	siCTRL	507012	573.373	0.688413
303	siCTRL	583572	343.139	0.569494
304	siCTRL	954432	584.498	0.160971
305	siCTRL	1015433	648.303	0.46688
306	siCTRL	592135	528.705	0.345172
307	siCTRL	905898	579.913	0.22504
308	siCTRL	1018312	549.16	0.592512
309	siCTRL	590549	465.235	0.31227
310	siCTRL	1252433	533.459	0.916306
311	siCTRL	722488	592.505	0.909636
312	siCTRL	2494126	832.39	0.257118
313	siCTRL	925811	649.534	0.110891
314	siCTRL	656318	587.53	0.192963
315	siCTRL	708834	484.242	0.499584
316	siCTRL	782050	745.541	0.728586
317	siCTRL	695007	567.489	0.208194
318	siCTRL	1069557	598.827	0.248034
319	siCTRL	1232278	626.952	0.851672
320	siCTRL	1290620	555.925	0.415849
321	siCTRL	985565	632.006	0.616685
322	siCTRL	1450264	609.1	0.233666
323	siCTRL	1177374	683.26	0.101967
324	siCTRL	1.03849e+06	592.367	0.515857
325	siCTRL	624187	736.848	0.477141
326	siCTRL	1076111	609.18	0.152672
327	siCTRL	809218	647.984	0.621806
328	siCTRL	999064	1055.56	0.54401
329	siCTRL	770602	741.016	0.654137
330	siCTRL	748625	142.452	0.144546
331	siCTRL	668310	572.312	0.751528
332	siCTRL	810504	748.761	0.222049
333	siCTRL	983419	761.405	0.519352
334	siCTRL	707135	685.568	0.785296
335	siCTRL	650891	531.674	0.0223304
336	siCTRL	1010616	948.422	0.324362
337	siCTRL	916723	641.697	0.872922
338	siCTRL	1268947	744.056	0.84471
339	siCTRL	822091	719.762	0.538441
340	siCTRL	597973	534.801	0.866608
341	siCTRL	719582	651.37	0.949806
342	siCTRL	914914	783.198	0.826407
343	siCTRL	606704	695.012	0.854115
344	siCTRL	634554	693.106	0.0987434
345	siCTRL	600679	449.59	0.651304
346	siCTRL	1267907	731.883	0.703517
347	siCTRL	1061095	751.753	0.610241
348	siCTRL	781456	734.715	0.799615
349	siCTRL	765284	819.143	0.0345712
350	siCTRL	1258028	756.726	0.770239
351	siCTRL	670240	785.642	0.731729
352	siCTRL	604032	734.596	0.259698
353	siCTRL	585549	464.455	0.257069
354	siCTRL	1307205	750.203	0.632303
355	siCTRL	1075043	603.083	0.345297
356	siCTRL	611152	736.861	0.796589
357	siCTRL	275122	716.194	0.446146
358	siCTRL	921090	730.419	0.782749
359	siCTRL	1068083	795.841	0.990472
360	siCTRL	253554	482.913	0.300248
361	siCTRL	345931	531.823	0.143006
362	siCTRL	566686	503.743	0.901308
363	siCTRL	373341	854.492	0.541559
364	siCTRL	544513	565.812	0.97474
365	siCTRL	944470	629.453	0.636604
366	siCTRL	877234	615.706	0.993913
367	siCTRL	1054825	703.551	0.546071
368	siCTRL	936519	660.088	0.526426
369	siCTRL	564018	504.269	0.135428
370	siCTRL	599927	710.048	0.355705
371	siCTRL	539150	427.819	0.0262186
372	siCTRL	1257742	750	0.160395
373	siCTRL	589837	715.714	0.745637
374	siCTRL	1271138	611.681	0.0303997
375	siCTRL	528546	407.332	0.366543
376	siCTRL	636508	682.684	0.862346
377	siCTRL	764865	740.535	0.692678
378	siCTRL	959535	677.188	0.690942
379	siCTRL	575854	469.519	0.188637
380	siCTRL	596304	709.439	0.441904
381	siCTRL	564066	793.95	0.581577
382	siCTRL	774976	585.314	0.989752
383	siCTRL	833520	669.101	0.203906
384	siCTRL	924050	579.5	0.247733
385	siCTRL	553996	406.355	0.262173
386	siCTRL	521266	374.787	0.750172
387	siCTRL	598245	659.676	0.456975
388	siCTRL	1154049	682.698	0.0569294
389	siCTRL	599243	531.008	0.508516
390	siCTRL	677786	596.807	0.21196
391	siCTRL	924067	553.02	0.798604
392	siCTRL	855075	532.775	0.297331
393	siCTRL	875379	521.083	0.027606
394	siCTRL	847641	528.185	0.593432
395	siCTRL	1227931	479.29	0.84384
396	siCTRL	687372	566.737	0.381016
397	siCTRL	847088	465.598	0.749858
398	siCTRL	1285590	673.118	0.511141
399	siCTRL	1213107	502.971	0.540952
400	siCTRL	958601	491.098	0.959434
401	siCTRL	1083277	718.687	0.803961
402	siCTRL	716696	414.407	0.0323231
403	siCTRL	650487	718.705	0.709387
404	siCTRL	1263579	601.771	0.465001
405	siCTRL	910662	543.641	0.947549
406	siCTRL	800886	492.483	0.221433
407	siCTRL	1206613	566.594	0.267072
408	siCTRL	701894	520.377	0.081474
409	siCTRL	1031379	636.538	0.428619
410	siCTRL	672820	817.477	0.109019
411	siCTRL	867405	405.111	0.633787
412	siCTRL	356975	499.978	0.802963
413	siCTRL	1221796	804.456	0.6968
414	siCTRL	699062	569.468	0.766211
415	siCTRL	1342905	644.853	0.342454
416	siCTRL	1.322e+06	540.978	0.845851
417	siCTRL	1100960	612.816	0.428769
418	siCTRL	1249878	738.566	0.82401
419	siCTRL	1175979	674.805	0.626496
420	siCTRL	638079	557.599	0.143423
421	siCTRL	699688	518.685	0.0783869
422	siCTRL	667021	952.186	0.0183326
423	siCTRL	1159987	650.047	0.066725
424	siCTRL	1305459	772.961	0.458584
425	siCTRL	1021759	656.374	0.113342
426	siCTRL	595131	599.904	0.0277833
427	siCTRL	1270083	724.68	0.754861
428	siCTRL	1303755	675.864	0.39485
429	siCTRL	1348751	818.802	0.746938
430	siCTRL	1261914	616.723	0.452405
431	siCTRL	676485	925.394	0.450087
432	siCTRL	935180	547.775	0.478073
433	siCTRL	651238	641.601	0.474004
434	siCTRL	1339304	685.11	0.803163
435	siCTRL	791140	573.909	0.402393
436	siCTRL	1186598	611.914	0.904686
437	siCTRL	759853	559.857	0.037061
438	siCTRL	1198040	770.596	0.773874
439	siCTRL	662536	621.529	0.125641
440	siCTRL	1030838	570.381	0.618514
441	siCTRL	655765	1009.34	0.0103643
442	siCTRL	1218677	1286.34	0.538627
443	siCTRL	655302	875.137	0.00301796
444	siCTRL	1.0015e+06	421.656	0.951194
445	siCTRL	645180	902.351	0.905402
446	siCTRL	1458158	633.93	0.795967
447	siCTRL	1055358	385.608	0.915274
448	siCTRL	905287	725.892	0.145558
449	siCTRL	854638	652.195	0.15773
450	siCTRL	1067087	382.999	0.187632
451	siCTRL	655730	689.871	0.622496
452	siCTRL	621599	895.654	0.905809
453	siCTRL	1290450	642.082	0.989955
454	siCTRL	723111	699.685	0.711122
455	siCTRL	1254682	629.761	0.7318
456	siCTRL	4554183	2111.96	0.909293
457	siCTRL	650600	606.799	0.400874
458	siCTRL	585853	519.281	0.249851
459	siCTRL	536020	525.72	0.17343
460	siCTRL	499710	432.645	0.119457
461	siCTRL	600196	716.936	0.812611
462	siCTRL	453163	752.712	0.146792
463	siCTRL	853736	460.746	0.264297
464	siCTRL	1087143	405.641	0.819089
465	siCTRL	624685	783.6	0.310587
466	siCTRL	1080441	753.629	0.982417
467	siCTRL	1092869	464.301	0.266639
468	siCTRL	752909	625.809	0.533653
469	siCTRL	751427	617.469	0.314467
470	siCTRL	871529	592.057	0.910773
471	siCTRL	671094	1059.2	0.366557
472	siCTRL	726837	605.939	0.433592
473	siCTRL	540984	466.728	0.512293
474	siCTRL	721180	583.923	0.938886
475	siCTRL	599855	647.419	0.030949
476	siCTRL	350452	788.322	0.716879
477	siCTRL	1166995	424.101	0.891019
478	siCTRL	1637681	554.117	0.0272872
479	siCTRL	262040	794.458	0.522051
480	siCTRL	615742	745.813	0.32599
481	siCTRL	620418	851.503	0.859489
482	siCTRL	868218	718.651	0.558517
483	siCTRL	616990	718.517	0.690228
484	siCTRL	512847	445.125	0.452853
485	siCTRL	1214970	1113.81	0.628309
486	siCTRL	298045	717.596	0.290097
487	siCTRL	892787	786.707	0.00934858
488	siCTRL	725984	666.84	0.576756
489	siCTRL	1128907	152.951	0.311444
490	siCTRL	325560	698.004	0.517268
491	siCTRL	813938	896.255	0.916406
492	siCTRL	1273128	665.712	0.426475
493	siCTRL	943724	691.842	0.247396
494	siCTRL	460008	576.951	0.371294
495	siCTRL	989449	643.222	0.931861
496	siCTRL	665678	552.765	0.936868
497	siCTRL	1.04689e+06	606.817	0.84433
498	siCTRL	1290998	743.73	0.920207
499	siCTRL	1241229	410.017	0.2279
500	siCTRL	1238622	747.307	0.0874822
501	siCTRL	619231	629.55	0.22731
502	siCTRL	653539	692.287	0.314377
503	siCTRL	1269702	398.421	0.174766
504	siCTRL	1075747	515.059	0.607094
505	siCTRL	653365	769.677	0.413586
506	siCTRL	469810	501.698	0.816352
507	siCTRL	609072	495.507	0.18513
508	siCTRL	1232642	523.115	0.701877
509	siCTRL	614397	580.314	0.240356
510	siCTRL	1233937	617.002	0.574219
511	siCTRL	595457	468.386	0.348988
512	siCTRL	578139	577.985	0.0569644
513	siCTRL	832837	496.605	0.228814
514	siCTRL	845843	769.319	0.664103
515	siCTRL	572663	593.109	0.49725
516	siCTRL	559882	551.794	0.519016
517	siCTRL	984510	630.327	0.17472
518	siCTRL	645863	811.085	0.570716
519	siCTRL	1039576	582.99	0.996753
520	siCTRL	604745	557.617	0.816835
521	siCTRL	805135	687.043	0.594373
522	siCTRL	602140	741.931	0.975989
523	siCTRL	681202	513.453	0.901563
524	siCTRL	1436007	1027.32	0.595608
525	siCTRL	649549	794.752	0.0324263
526	siCTRL	419712	611.768	0.0935771
527	siCTRL	871871	661.37	0.0653717
528	siCTRL	629580	562.929	0.451733
529	siCTRL	991361	722.861	0.375435
530	siCTRL	2637915	778.797	0.97535
531	siCTRL	644971	815.098	0.167983
532	siCTRL	563668	545.297	0.972788
533	siCTRL	648983	601.169	0.767475
534	siCTRL	613474	819.011	0.824238
535	siCTRL	258750	537.093	0.632616
536	siCTRL	523259	566.976	0.668733
537	siCTRL	748879	574.926	0.476882
538	siCTRL	638470	452.881	0.0131364
539	siCTRL	695253	601.645	0.353006
540	siCTRL	672185	1049.75	0.492072
541	siCTRL	582918	522.29	0.730091
542	siCTRL	604544	543.709	0.468628
543	siCTRL	596496	687.02	0.457405
544	siCTRL	579681	589.734	0.137663
545	siCTRL	852089	897.842	0.0108887
546	siCTRL	835742	571.01	0.758278
547	siCTRL	663136	940.62	0.319953
548	siCTRL	655078	888.951	0.984383
549	siCTRL	825132	834.343	0.220234
550	siCTRL	619138	492.355	0.338708
551	siCTRL	778604	869.693	0.523896
552	siCTRL	1312540	587.697	0.754891
553	siCTRL	872733	720.832	0.463858
554	siCTRL	295937	498.573	0.124823
555	siCTRL	936034	954.274	0.312501
556	siCTRL	1313982	314.066	0.504519
557	siCTRL	271436	549.043	0.673849
558	siCTRL	626256	654.967	0.77015
559	siCTRL	1265624	574.866	0.130336
560	siCTRL	326433	422.74	0.0229151
561	siCTRL	719338	791.855	0.519082
562	siCTRL	876180	657.932	0.809989
563	siCTRL	299422	456.259	0.0126038
564	siCTRL	1256886	494.859	0.67247
565	siCTRL	959575	908.851	0.686808
566	siCTRL	710039	1085.84	0.449247
567	siCTRL	1176460	725.493	0.914789
568	siCTRL	635584	410.882	0.644361
569	siCTRL	932414	990.768	0.00523984
570	siCTRL	1126451	898.686	0.484428
571	siCTRL	1146426	605.464	0.859318
572	siCTRL	811258	792.673	0.8304
573	siCTRL	619797	560.54	0.649154
574	siCTRL	893549	825.439	0.673698
575	siCTRL	680615	453.791	0.5785
576	siCTRL	1251518	433.665	0.27412
577	siCTRL	886730	660	0.56053
578	siCTRL	1364002	540.354	0.67173
579	siCTRL	1.01887e+06	750.063	0.35243
580	siCTRL	674600	461.796	0.855828
581	siCTRL	910893	618.171	0.195037
582	siCTRL	660705	451.34	0.747321
583	siCTRL	907282	589.895	0.289603
584	siCTRL	1111811	758.517	0.773799
585	siCTRL	681090	542.601	0.427737
586	siCTRL	779371	789.534	0.807698
587	siCTRL	927312	636.842	0.353535
588	siCTRL	232560	456.981	0.213693
589	siCTRL	1068701	722.334	0.767285
590	siCTRL	759121	723.604	0.308642
591	siCTRL	617826	548.82	0.733245
592	siCTRL	403423	468.75	0.744473
593	siCTRL	1176048	710.441	0.221397
594	siCTRL	666320	486.517	0.214112
595	siCTRL	679521	527.005	0.198948
596	siCTRL	1135945	534.952	0.142518
597	siCTRL	654941	580.149	0.377083
598	siCTRL	373172	573.941	0.0266279
599	siCTRL	1107827	624.705	0.11092
600	siCTRL	694118	568.714	0.674564
601	siCTRL	868248	841.99	0.799777
602	siCTRL	281484	549.031	0.0805295
603	siCTRL	1107757	468.093	0.231702
604	siCTRL	899913	409.607	0.207626
605	siCTRL	657609	590.087	0.917334
606	siCTRL	835929	703.864	0.711315
607	siCTRL	732318	535.36	0.553885
608	siCTRL	648073	670.305	0.304518
609	siCTRL	1192515	750.192	0.834854
610	siCTRL	631485	661.152	0.435306
611	siCTRL	666459	566.368	0.923456
612	siCTRL	678101	787.179	0.706052
613	siCTRL	618685	716.219	0.478031
614	siCTRL	1333696	771.705	0.12621
615	siCTRL	1313684	539.016	0.976044
616	siCTRL	1043510	343.408	0.159834
617	siCTRL	715117	544.761	0.202602
618	siCTRL	735389	1005.02	0.431182
619	siCTRL	1235425	415.633	0.404202
620	siCTRL	731335	835.083	0.146751
621	siCTRL	718756	738.708	0.729319
622	siCTRL	605476	708.832	0.188745
623	siCTRL	615247	708.404	0.643896
624	siCTRL	1.04565e+06	385.606	0.754306
625	siCTRL	609358	514.487	0.210732
626	siCTRL	702728	705.872	0.600954
627	siCTRL	650743	630.364	0.748928
628	siCTRL	995300	690.422	0.638219
629	siCTRL	1098797	455.042	0.597127
630	siCTRL	686650	503.763	0.295482
631	siCTRL	1257254	482.158	0.731606
632	siCTRL	1250746	801.033	0.945308
633	siCTRL	926841	599.051	0.425561
634	siCTRL	1282907	555.929	0.782182
635	siCTRL	486802	458.892	0.056141
636	siCTRL	1227589	545.343	0.835272
637	siCTRL	805486	790.573	0.19225
638	siCTRL	469319	450.896	0.395097
639	siCTRL	1158898	558.783	0.300081
640	siCTRL	719581	755.322	0.0801036
641	siCTRL	598929	657.101	0.904631
642	siCTRL	658047	749.12	0.370154
643	siCTRL	1091132	633.012	0.530697
644	siCTRL	883699	472.471	0.494116
645	siCTRL	2428041	801.808	0.132161
646	siCTRL	1295018	585.876	0.206454
647	siCTRL	1006529	1435.12	0.0761888
648	siCTRL	834097	1486.81	0.507922
649	siCTRL	596863	614.692	0.26155
650	siCTRL	639738	784.417	0.357062
651	siCTRL	640694	691.24	0.108065
652	siCTRL	875059	1477.53	0.787552
653	siCTRL	574082	620.001	0.106584
654	siCTRL	1262361	631.906	0.985709
655	siCTRL	620088	634.384	0.177161
656	siCTRL	638659	667.591	0.572405
657	siCTRL	783749	412.134	0.0448453
658	siCTRL	962719	832.971	0.787116
659	siCTRL	1.00982e+06	788.972	0.189606
660	siCTRL	1173382	777.604	0.527904
661	siCTRL	1117387	623.186	0.740078
662	siCTRL	313864	474.881	0.149931
663	siCTRL	632804	596.981	0.551087
664	siCTRL	594637	660.096	0.216617
665	siCTRL	1331938	913.283	0.759196
666	siCTRL	997366	1209.3	0.722915
667	siCTRL	1136079	596.784	0.176549
668	siCTRL	834808	525.628	0.861967
669	siCTRL	1158632	691.032	0.0197751
670	siCTRL	853028	976.067	0.860237
671	siCTRL	605481	632.076	0.558904
672	siCTRL	1028026	627.999	0.40322
673	siCTRL	905685	544.982	0.758747
674	siCTRL	643412	528.162	0.716929
675	siCTRL	773846	869.034	0.987326
676	siCTRL	649325	563.61	0.278085
677	siCTRL	1215789	737.221	0.00379367
678	siCTRL	917643	701.984	0.933903
679	siCTRL	682901	969.914	0.857897
680	siCTRL	931197	623.088	0.728851
681	siCTRL	626332	676.589	0.516689
682	siCTRL	571633	1004.92	0.706956
683	siCTRL	797320	847.882	0.78053
684	siCTRL	732830	957.058	0.374876
685	siCTRL	566200	563.419	0.770323
686	siCTRL	683168	967.61	0.750624
687	siCTRL	611022	605.035	0.613211
688	siCTRL	577478	532.56	0.401866
689	siCTRL	634225	451.307	0.697308
690	siCTRL	559322	590.784	0.00311286
691	siCTRL	585311	678.259	0.774897
692	siCTRL	619461	716.481	0.896417
693	siCTRL	302035	611.635	0.239316
694	siCTRL	744756	824.156	0.120767
695	siCTRL	397724	847.304	0.220284
696	siCTRL	315826	698.612	0.302097
697	siCTRL	705016	866.472	0.883029
698	siCTRL	385126	832.958	0.543166
699	siCTRL	619913	235.75	0.286712
700	siCTRL	940350	779.355	0.138355
701	siCTRL	592304	215.45	0.290144
702	siCTRL	1246361	890.146	0.613871
703	siCTRL	792882	692.553	0.324139
704	siCTRL	370523	470.786	0.45736
705	siCTRL	744735	791.637	0.444117
706	siCTRL	1018638	819.279	0.828135
707	siCTRL	547890	544.447	0.426348
708	siCTRL	815383	725.155	0.345699
709	siCTRL	579665	602.507	0.674972
710	siCTRL	431380	382.338	0.221482
711	siCTRL	568921	661.314	0.467246
712	siCTRL	646834	580.827	0.314766
713	siCTRL	950431	552.548	0.626856
714	siCTRL	660417	591.304	0.87736
715	siCTRL	1208532	522.165	0.447689
716	siCTRL	1320286	212.799	0.784457
717	siCTRL	1024490	486.261	0.456966
718	siCTRL	718537	615.644	0.656229
719	siCTRL	812380	612.23	0.131841
720	siCTRL	717943	666.198	0.432982
721	siCTRL	807768	556.931	0.909312
722	siCTRL	637753	602.01	0.605479
723	siCTRL	1280873	660.416	0.766775
724	siCTRL	1124615	711.734	0.504701
725	siCTRL	670669	712.648	0.498056
726	siCTRL	783434	492.68	0.8429
727	siCTRL	903807	394.069	0.0678069
728	siCTRL	774578	618.996	0.573272
729	siCTRL	1320982	602.333	0.942763
730	siCTRL	1186194	623.707	0.51786
731	siCTRL	1105730	505.235	0.194466
732	siCTRL	1224292	475.632	0.847939
733	siCTRL	941189	426.318	0.251639
734	siCTRL	690511	289.07	0.700726
735	siCTRL	693607	293.056	0.540261
736	siCTRL	620467	575.88	0.948836
737	siCTRL	685211	626.225	0.624337
738	siCTRL	1215183	621.768	0.837978
739	siCTRL	654679	230.716	0.00793288
740	siCTRL	681436	571.278	0.98934
741	siCTRL	654098	233.753	0.0777146
742	siCTRL	626090	521.695	0.32213
743	siCTRL	1076202	510.268	0.946152
744	siCTRL	1081486	873.383	0.0089391
745	siCTRL	1358804	167.346	0.82273
746	siCTRL	696903	667.037	0.861212
747	siCTRL	1335216	664.554	0.439831
748	siCTRL	1166552	716.038	0.255745
749	siCTRL	1050795	742.521	0.80269
750	siCTRL	1268057	633.726	0.477862
751	siCTRL	1336218	699.325	0.134339
752	siCTRL	688121	397.394	0.927849
753	siCTRL	770088	481.108	0.89597
754	siCTRL	678175	470.364	0.491545
755	siCTRL	1133387	859.431	0.856702
756	siCTRL	1030160	864.845	0.418578
757	siCTRL	628936	562.362	0.683465
758	siCTRL	690074	681.909	0.397991
759	siCTRL	1070323	835.321	0.505742
760	siCTRL	827396	626.374	0.189552
761	siCTRL	691569	607.22	0.964989
762	siCTRL	649231	567.903	0.294216
763	siCTRL	652047	659.363	0.10346
764	siCTRL	718155	628.456	0.144315
765	siCTRL	607527	741.222	0.0140923
766	siCTRL	989259	562.948	0.715946
767	siCTRL	884160	735.161	0.564498
768	siCTRL	647179	588.56	0.794578
769	siCTRL	949146	687.764	0.50708
770	siCTRL	637922	660.612	0.791821
771	siCTRL	795328	482.191	0.695764
772	siCTRL	1035259	727.715	0.777848
773	siCTRL	865311	729.8	0.406483
774	siCTRL	622746	593.171	0.647771
775	siCTRL	601705	718.701	0.179794
776	siCTRL	621434	545.607	0.32182
777	siCTRL	873233	894.746	0.172605
778	siCTRL	1030261	745.24	0.408637
779	siCTRL	1049884	415.29	0.241419
780	siCTRL	1278395	645.014	0.406922
781	siCTRL	740647	504.314	0.975222
782	siCTRL	625203	489.394	0.320319
783	siCTRL	644341	652.005	0.982491
784	siCTRL	642170	567.047	0.636306
785	siCTRL	938474	462.087	0.375091
786	siCTRL	612013	727.005	0.857484
787	siCTRL	1180723	820.255	0.619587
788	siCTRL	892504	727.931	0.252033
789	siCTRL	557523	749.659	0.792856
790	siCTRL	636893	544.455	0.432939
791	siCTRL	636938	772.372	0.357511
792	siCTRL	702736	387.902	0.330277
793	siCTRL	466673	561.146	0.697369
794	siCTRL	578410	425.286	0.26865
795	siCTRL	706411	704.667	0.808278
796	siCTRL	787913	566.034	0.295289
797	siCTRL	612028	691.199	0.544121
798	siCTRL	595437	472.042	0.487921
799	siCTRL	1214628	632.021	0.855356
800	siCTRL	1197514	600.022	0.888386
801	siCTRL	734272	469.067	0.184384
802	siCTRL	619743	642.245	0.585348
803	siCTRL	583321	678.111	0.898205
804	siCTRL	629921	724.858	0.446117
805	siCTRL	631255	819.137	0.921868
806	siCTRL	595993	782.229	0.278991
807	siCTRL	1285862	744.369	0.608831
808	siCTRL	1164434	1019.69	0.682454
809	siCTRL	992704	1064.83	0.228206
810	siCTRL	1077706	579.518	0.0137675
811	siCTRL	1191401	583.688	0.416724
812	siCTRL	651375	621.327	0.938482
813	siCTRL	676369	861.87	0.343028
814	siCTRL	635981	780.2	0.779744
815	siCTRL	1207344	763.328	0.174736
816	siCTRL	674658	677.557	0.341953
817	siCTRL	935760	644.558	0.144598
818	siCTRL	611435	759.885	0.716771
819	siCTRL	630852	714.54	0.699308
820	siCTRL	922789	706.874	0.688497
821	siCTRL	673346	730.235	0.253396
822	siCTRL	659643	731.283	0.69236
823	siCTRL	957792	658.55	0.227298
824	siCTRL	537232	710.856	0.424649
825	siCTRL	642917	699.691	0.371922
826	siCTRL	872390	794.607	0.355308
827	siCTRL	1328019	622.853	0.0576548
828	siCTRL	1275089	439.085	0.631647
829	siCTRL	545787	427.25	0.707317
830	siCTRL	616730	558.647	0.613589
831	siCTRL	1122900	744.436	0.648313
832	siCTRL	875309	782.667	0.169941
833	siCTRL	1137504	679.216	0.149447
834	siCTRL	735083	736.552	0.514175
835	siCTRL	607272	549.567	0.875333
836	siCTRL	644873	623.566	0.183953
837	siCTRL	1216377	623.209	0.462839
838	siCTRL	638138	595.692	0.428932
839	siCTRL	1278297	671.641	0.497289
840	siCTRL	742265	642.972	0.161511
841	siCTRL	1070938	1003.47	0.342441
842	siCTRL	533025	488.792	0.26188
843	siCTRL	654766	591.234	0.844527
844	siCTRL	806745	890.709	0.800332
845	siCTRL	574477	519.749	0.426639
846	siCTRL	1262671	774.18	0.607015
847	siCTRL	1037668	820.547	0.145466
848	siCTRL	1.01676e+06	617.327	0.509613
849	siCTRL	1306888	557.988	0.296947
850	siCTRL	1328676	728.338	0.859651
851	siCTRL	852456	656.898	0.671598
852	siCTRL	1207414	612.969	0.633474
853	siCTRL	1328451	636.397	0.124751
854	siCTRL	1066506	847.773	0.470588
855	siCTRL	1174760	513.993	0.986573
856	siCTRL	657692	654.267	0.948299
857	siCTRL	1298092	581.386	0.645086
858	siCTRL	1083644	657.516	0.151725
859	siCTRL	520827	539.352	0.639127
860	siCTRL	849654	747.521	0.565662
861	siCTRL	1025814	448.967	0.468666
862	siCTRL	1267229	696.477	0.428037
863	siCTRL	693377	510.05	0.59927
864	siCTRL	635943	679.558	0.84997
865	siCTRL	600785	842.135	0.751121
866	siCTRL	531030	514.044	0.579361
867	siCTRL	1273311	652.038	0.924704
868	siCTRL	664729	290.688	0.06474
869	siCTRL	622296	608.662	0.991347
870	siCTRL	605024	567.135	0.0529945
871	siCTRL	608203	537.628	0.199496
872	siCTRL	963194	604.779	0.422753
873	siCTRL	609282	621.935	0.107509
874	siCTRL	633740	578.412	0.62367
875	siCTRL	648464	249.022	0.0479926
876	siCTRL	586577	416.255	0.284624
877	siCTRL	965022	635.767	0.0610367
878	siCTRL	601679	582.067	0.703519
879	siCTRL	844108	672.631	0.668456
880	siCTRL	998523	825.036	0.378581
881	siCTRL	1174842	490.561	0.188194
882	siCTRL	610131	402.916	0.747005
883	siCTRL	1079771	464.209	0.340379
884	siCTRL	639887	429.214	0.795301
885	siCTRL	1177026	570.528	0.487901
886	siCTRL	926223	838.413	0.525669
887	siCTRL	967515	598.059	0.0284908
888	siCTRL	653924	586.769	0.644232
889	siCTRL	681145	739.084	0.350657
890	siCTRL	846544	604.573	0.229205
891	siCTRL	902305	606.045	0.433883
892	siCTRL	1312504	531.356	0.382467
893	siCTRL	637902	517.308	0.469789
894	siCTRL	646406	471.057	0.979483
895	siCTRL	748936	795.198	0.364378
896	siCTRL	797396	540.495	0.77441
897	siCTRL	652857	476.406	0.552768
898	siCTRL	297519	496.671	0.889131
899	siCTRL	710911	649.797	0.354953
900	siCTRL	607212	645.096	0.245519
901	siCTRL	605978	581.716	0.911019
902	siCTRL	359014	512.55	0.0435343
903	siCTRL	631010	621.293	0.950753
904	siCTRL	1053371	639.151	0.556407
905	siCTRL	1103544	674.689	0.376363
906	siCTRL	968192	648.996	0.995052
907	siCTRL	1068185	617.196	0.0583626
908	siCTRL	2047154	932.989	0.516706
909	siCTRL	617603	667.374	0.0310971
910	siCTRL	1086044	917.571	0.571176
911	siCTRL	963048	715.539	0.180469
912	siCTRL	834686	1137.37	0.630959
913	siCTRL	1365140	701.418	0.980924
914	siCTRL	636348	691.901	0.874903
915	siCTRL	1205036	681.086	0.451836
916	siCTRL	1089333	623.356	0.708461
917	siCTRL	425063	644.813	0.777469
918	siCTRL	799993	1166.34	0.494843
919	siCTRL	1208291	500.145	0.528533
920	siCTRL	812298	575.301	0.150784
921	siCTRL	617464	588.563	0.3694
922	siCTRL	795960	1174.1	0.142221
923	siCTRL	1129030	789.973	0.726894
924	siCTRL	929773	751.386	0.477013
925	siCTRL	636365	796.137	0.448879
926	siCTRL	844885	722.759	0.885998
927	siCTRL	899770	781.416	0.527619
928	siCTRL	785786	540.402	0.409091
929	siCTRL	632518	549.167	0.268892
930	siCTRL	920168	717.82	0.072012
931	siCTRL	1313103	834.181	0.418136
932	siCTRL	692902	1158.46	0.0257535
933	siCTRL	773762	1062.17	0.291154
934	siCTRL	563499	514.129	0.50351
935	siCTRL	1202998	792.988	0.965933
936	siCTRL	531109	487.818	0.109383
937	siCTRL	664889	465.469	0.673041
938	siCTRL	1218790	829.134	0.499932
939	siCTRL	215951	527.029	0.777098
940	siCTRL	463380	603.413	0.143607
941	siCTRL	1358765	977.168	0.0832026
942	siCTRL	665466	505.438	0.399219
943	siCTRL	659137	525.371	0.796962
944	siCTRL	1008215	683.927	0.191676
945	siCTRL	716825	241.811	0.767777
946	siCTRL	1362337	911.835	0.290298
947	siCTRL	708916	744.446	0.216891
948	siCTRL	623586	616.422	0.0167156
949	siCTRL	1105829	677.041	0.398659
950	siCTRL	706000	233.614	0.381081
951	siCTRL	1309804	630.043	0.659345
952	siCTRL	747168	877.676	0.0709184
953	siCTRL	867352	828.86	0.152604
954	siCTRL	1.04269e+06	729.458	0.0165759
955	siCTRL	1300168	711.034	0.113796
956	siCTRL	824236	1032.25	0.651789
957	siCTRL	639874	572.603	0.402657
958	siCTRL	971103	606.177	0.321026
959	siCTRL	604413	745.869	0.557912
960	siCTRL	634440	564.497	0.99346
961	siCTRL	625722	425.3	0.834487
962	siCTRL	1325720	222.355	0.699623
963	siCTRL	733666	726.83	0.918259
964	siCTRL	797971	752.364	0.0397287
965	siCTRL	1271683	577.778	0.0703334
966	siCTRL	917462	728.135	0.474006
967	siCTRL	1305103	789.811	0.349167
968	siCTRL	720730	583.37	0.937252
969	siCTRL	601488	506.091	0.489565
970	siCTRL	606838	459.372	0.539649
971	siCTRL	795610	619.282	0.89526
972	siCTRL	804605	860.473	0.446635
973	siCTRL	1.0424e+06	709.098	0.877034
974	siCTRL	710988	551.313	0.253582
975	siCTRL	1172598	454.393	0.27381
976	siCTRL	1077475	695.204	0.328361
977	siCTRL	654305	618.164	0.547564
978	siCTRL	679514	782.431	0.220129
979	siCTRL	541834	554.031	0.671429
980	siCTRL	631855	603.315	0.142793
981	siCTRL	873099	641.812	0.0941003
982	siCTRL	695421	792.789	0.870192
983	siCTRL	1226090	484.348	0.236869
984	siCTRL	614411	574.85	0.386004
985	siCTRL	1030045	644.508	0.571542
986	siCTRL	517700	581.123	0.525802
987	siCTRL	626079	488.13	0.0760239
988	siCTRL	226095	521.065	0.874126
989	siCTRL	420350	580.063	0.951136
990	siCTRL	1100607	617.204	0.812507
991	siCTRL	482081	528.335	0.283802
992	siCTRL	520633	428.062	0.527847
993	siCTRL	1209822	640.507	0.339417
994	siCTRL	720534	909.259	0.554667
995	siCTRL	1105529	420.42	0.974403
996	siCTRL	1272618	505.911	0.311703
997	siCTRL	1326574	506.809	0.668797
998	siCTRL	649786	602.828	0.325967
999	siCTRL	1317869	476.106	0.774477
1000	siCTRL	641744	690.608	0.32581
1001	siCTRL	1377688	715.327	0.889827
1002	siCTRL	785271	841.778	0.751708
1003	siCTRL	579449	475.864	0.762632
1004	siCTRL	956761	749.086	0.469479
1005	siCTRL	1303910	548.519	0.210765
1006	siCTRL	343642	501.976	0.0414751
1007	siCTRL	886796	739.912	0.321829
1008	siCTRL	682964	777.968	0.0371127
1009	siCTRL	255756	453.188	0.693855
1010	siCTRL	860164	766.939	0.67035
1011	siCTRL	1365145	598.555	0.430472
1012	siCTRL	1060337	709.53	0.767789
1013	siCTRL	746763	892.571	0.536008
1014	siCTRL	893074	745.374	0.0398599
1015	siCTRL	680424	682.153	0.134793
1016	siCTRL	1394185	764.889	0.193416
1017	siCTRL	716738	814.567	0.335664
1018	siCTRL	1395412	630.196	0.0523129
1019	siCTRL	736028	484.721	0.605117
1020	siCTRL	1432138	737.139	0.512061
1021	siCTRL	647700	664.317	0.617461
1022	siCTRL	621049	734.109	0.432356
1023	siCTRL	770739	797.324	0.8477
1024	siCTRL	1286060	637.504	0.454059
1025	siCTRL	660817	323.744	0.0154035
1026	siCTRL	816665	791.522	0.873068
1027	siCTRL	668411	633.538	0.656202
1028	siCTRL	669360	469.129	0.823003
1029	siCTRL	629622	952.601	0.951776
1030	siCTRL	1335685	665.214	0.0509124
1031	siCTRL	1788896	869.692	0.235072
1032	siCTRL	695647	529.148	0.0633434
1033	siCTRL	782193	753.119	0.421658
1034	siCTRL	1137086	723.948	0.863829
1035	siCTRL	681540	617.982	0.081624
1036	siCTRL	672360	625.715	0.473112
1037	siCTRL	804427	634.345	0.125543
1038	siCTRL	1343457	867.362	0.772886
1039	siCTRL	689600	530.991	0.841422
1040	siCTRL	667227	673.788	0.0432909
1041	siCTRL	1278399	634.221	0.486441
1042	siCTRL	1315897	772.741	0.239411
1043	siCTRL	742002	792.306	0.952474
1044	siCTRL	858532	740.545	0.943893
1045	siCTRL	663756	581.618	0.613934
1046	siCTRL	649575	709.51	0.973487
1047	siCTRL	717509	828.083	0.344861
1048	siCTRL	1142496	622.819	0.897851
1049	siCTRL	1190101	455.894	0.434595
1050	siCTRL	1139149	790.845	0.235815
1051	siCTRL	602350	674.506	0.940828
1052	siCTRL	645343	641.969	0.684218
1053	siCTRL	695207	742.828	0.0649116
1054	siCTRL	1199861	569.974	0.870425
1055	siCTRL	1241705	809.844	0.70138
1056	siCTRL	633256	738.303	0.604927
1057	siCTRL	1099935	828.467	0.732375
1058	siCTRL	640603	582.044	0.253439
1059	siCTRL	1312045	781.913	0.600489
1060	siCTRL	768675	710.698	0.814619
1061	siCTRL	751776	788.984	0.0541137
1062	siCTRL	1253829	609.063	0.130511
1063	siCTRL	1305207	587.937	0.842446
1064	siCTRL	1090810	432.836	0.618346
1065	siCTRL	291178	748.856	0.531288
1066	siCTRL	1430300	956.557	0.248291
1067	siCTRL	555778	868.582	0.295079
1068	siCTRL	982338	337.447	0.872686
1069	siCTRL	1.94656e+06	628.527	0.421666
1070	siCTRL	916659	664.905	0.0644303
1071	siCTRL	580568	515.979	0.896985
1072	siCTRL	1120788	643.711	0.203381
1073	siCTRL	898504	491.276	0.826228
1074	siCTRL	1277303	763.295	0.881771
1075	siCTRL	1295623	730.293	0.486751
1076	siCTRL	882522	811.183	0.598465
1077	siCTRL	702612	478.013	0.527267
1078	siCTRL	617587	680.82	0.624821
1079	siCTRL	711652	678.214	0.855042
1080	siCTRL	1149669	707.83	0.282139
1081	siCTRL	1331921	544.568	0.883756
1082	siCTRL	707937	540.827	0.56769
1083	siCTRL	573733	580.058	0.115103
1084	siCTRL	765584	793.007	0.227001
1085	siCTRL	586590	607.292	0.595982
1086	siCTRL	1374628	637.037	0.239446
1087	siCTRL	1332263	646.137	0.131416
1088	siCTRL	846849	656.428	0.161848
1089	siCTRL	734558	753.683	0.844873
1090	siCTRL	1188852	642.468	0.602184
1091	siCTRL	682700	551.861	0.963567
1092	siCTRL	837969	650.107	0.345679
1093	siCTRL	609448	572.503	0.595625
1094	siCTRL	839779	904.258	0.598985
1095	siCTRL	1521543	826.321	0.615704
1096	siCTRL	897074	730.079	0.0591772
1097	siCTRL	1201286	677.418	0.750317
1098	siCTRL	791974	929.188	0.948209
1099	siCTRL	322450	432.437	0.534679
1100	siCTRL	882364	682.566	0.192556
1101	siCTRL	826423	665.999	0.752926
1102	siCTRL	845801	745.229	0.00731897
1103	siCTRL	626200	523.671	0.328256
1104	siCTRL	642172	659.013	0.917606
1105	siCTRL	216484	374.247	0.588367
1106	siCTRL	906053	755.008	0.85519
1107	siCTRL	659469	552.074	0.604672
1108	siCTRL	690174	711.179	0.822578
1109	siCTRL	522482	410.054	0.879484
1110	siCTRL	662449	573.769	0.320986
1111	siCTRL	1310328	644.018	0.122955
1112	siCTRL	910949	660.24	0.721303
1113	siCTRL	784645	631.936	0.440347
1114	siCTRL	1443360	479.586	0.126736
1115	siCTRL	1490584	238.796	0.589824
1116	siCTRL	636348	795.529	0.0360683
1117	siCTRL	1141218	557.967	0.200182
1118	siCTRL	829882	742.316	0.788301
1119	siCTRL	856338	897.365	0.0120968
1120	siCTRL	669119	513.916	0.303346
1121	siCTRL	614063	709.207	0.021376
1122	siCTRL	1327331	618.767	0.997485
1123	siCTRL	677224	512.488	0.58203
1124	siCTRL	631264	269.178	0.293376
1125	siCTRL	804393	652.256	0.928949
1126	siCTRL	697992	589.364	0.507119
1127	siCTRL	595078	237.333	0.454692
1128	siCTRL	859507	626.103	0.587872
1129	siCTRL	1302651	714.733	0.264138
1130	siCTRL	1272333	749.349	0.305288
1131	siCTRL	1356217	782.314	0.371655
1132	siCTRL	1190131	619.817	0.244448
1133	siCTRL	674077	573.254	0.584547
1134	siCTRL	656477	824.23	0.695846
1135	siCTRL	677411	860.801	0.0719472
1136	siCTRL	689400	640.298	0.971083
1137	siCTRL	683167	459.563	0.753071
1138	siCTRL	846748	601.094	0.806163
1139	siCTRL	670505	490.76	0.75164
1140	siCTRL	681299	515.023	0.080061
1141	siCTRL	549189	1037.22	0.481696
1142	siCTRL	416670	727.983	0.445673
1143	siCTRL	706600	189.427	0.672473
1144	siCTRL	717575	166.385	0.448737
1145	siCTRL	671501	616.629	0.704313
1146	siCTRL	329378	887.951	0.681645
1147	siCTRL	666814	527.583	0.697149
1148	siCTRL	813906	694.638	0.618601
1149	siCTRL	836906	555.868	0.150981
1150	siCTRL	1023379	740.856	0.760802
1151	siCTRL	673509	643.629	0.781046
1152	siCTRL	672898	561.536	0.904103
1153	siCTRL	727250	615.059	0.233769
1154	siCTRL	639826	507.205	0.176679
1155	siCTRL	626391	482.953	0.391099
1156	siCTRL	824972	922.421	0.320565
1157	siCTRL	1361745	950.71	0.815477
1158	siCTRL	775155	747.99	0.613526
1159	siCTRL	665085	575.569	0.760002
1160	siCTRL	669459	572.289	0.427665
1161	siCTRL	1269824	874.537	0.0994406
1162	siCTRL	888502	527.785	0.115035
1163	siCTRL	660991	601.519	0.373407
1164	siCTRL	879980	509.221	0.193848
1165	siCTRL	643246	585.7	0.820746
1166	siCTRL	769936	446.408	0.599636
1167	siCTRL	660350	613.183	0.688845
1168	siCTRL	494086	626.814	0.49111
1169	siCTRL	451531	635.732	0.0881737
1170	siCTRL	705664	454.495	0.235078
1171	siCTRL	799603	583.115	0.461602
1172	siCTRL	1228318	708.489	0.198592
1173	siCTRL	1286055	603.815	0.0254762
1174	siCTRL	601955	627.88	0.729398
1175	siCTRL	611710	484.655	0.724917
1176	siCTRL	1165201	679.73	0.330392
1177	siCTRL	720193	355.496	0.843494
1178	siCTRL	626863	556.708	0.428442
1179	siCTRL	588195	574.044	0.864686
1180	siCTRL	644934	680.276	0.657065
1181	siCTRL	629077	654.279	0.581036
1182	siCTRL	757204	426.497	0.200727
1183	siCTRL	780499	751.826	0.529547
1184	siCTRL	682183	763.726	0.894432
1185	siCTRL	977872	608.488	0.304994
1186	siCTRL	563171	1079.86	0.870946
1187	siCTRL	578308	784.416	0.908745
1188	siCTRL	1015954	730.846	0.329845
1189	siCTRL	595864	703.458	0.683074
1190	siCTRL	605270	791.47	0.899221
1191	siCTRL	527268	496.037	0.0756969
1192	siCTRL	599413	636.819	0.878588
1193	siCTRL	1051614	649.286	0.190839
1194	siCTRL	709122	612.781	0.849769
1195	siCTRL	1307358	658.768	0.667119
1196	siCTRL	549263	563.349	0.344339
1197	siCTRL	690391	713.481	0.151376
1198	siCTRL	544228	478.269	0.635371
1199	siCTRL	934901	578.416	0.847788
1200	siCTRL	772189	659.683	0.821849
1201	siCTRL	1786363	651.848	0.62824
1202	siCTRL	554678	469.848	0.956302
1203	siCTRL	677066	725.729	0.589923
1204	siCTRL	575131	486.515	0.197833
1205	siCTRL	646972	861.81	0.429331
1206	siCTRL	881787	707.36	0.336746
1207	siCTRL	833216	792.497	0.991945
1208	siCTRL	671586	457.867	0.380236
1209	siCTRL	659772	529.656	0.992701
1210	siCTRL	620139	741.917	0.518804
1211	siCTRL	646076	551.961	0.17228
1212	siCTRL	384714	596.418	0.0745741
1213	siCTRL	194055	534.521	0.370306
1214	siCTRL	1250315	609.942	0.123419
1215	siCTRL	695027	527.467	0.634519
1216	siCTRL	664444	954.004	0.41392
1217	siCTRL	720500	593.094	0.990916
1218	siCTRL	587379	621.135	0.929956
1219	siCTRL	664970	698.488	0.149236
1220	siCTRL	631766	777.018	0.394882
1221	siCTRL	800478	848.625	0.46158
1222	siCTRL	855280	873.12	0.560949
1223	siCTRL	670130	671.498	0.780364
1224	siCTRL	723029	570.528	0.487194
1225	siCTRL	691201	324.555	0.419994
1226	siCTRL	652191	630.478	0.262
1227	siCTRL	685952	366.498	0.910806
1228	siCTRL	666366	687.712	0.0222715
1229	siCTRL	610928	624.532	0.821122
1230	siCTRL	668372	616.114	0.188468
1231	siCTRL	667036	527.307	0.685757
1232	siCTRL	1172895	986.592	0.355209
1233	siCTRL	692594	516.937	0.974213
1234	siCTRL	682017	630.886	0.122772
1235	siCTRL	768922	836.242	0.18757
1236	siCTRL	1304497	726.028	0.889442
1237	siCTRL	619962	628.631	0.583406
1238	siCTRL	1259476	624.145	0.309246
1239	siCTRL	700787	741.934	0.000764385
1240	siCTRL	1309478	945.987	0.227598
1241	siCTRL	698099	691.747	0.145404
1242	siCTRL	672300	814.677	0.203434
1243	siCTRL	791978	872.313	0.896323
1244	siCTRL	1194467	834.813	0.873094
1245	siCTRL	627326	630.813	0.700289
1246	siCTRL	1215846	457.739	0.470498
1247	siCTRL	1029447	903.593	0.827136
1248	siCTRL	674500	718.412	0.495826
1249	siCTRL	657172	617.022	0.363489
1250	siCTRL	1166500	547.598	0.275603
1251	siCTRL	326455	764.869	0.924741
1252	siCTRL	1363176	240.917	0.386989
1253	siCTRL	1324988	770.245	0.492881
1254	siCTRL	353729	800.324	0.254438
1255	siCTRL	925474	787.355	0.884967
1256	siCTRL	1260188	491.319	0.383263
1257	siCTRL	924577	591.295	0.297575
1258	siCTRL	633056	618.159	0.717595
1259	siCTRL	581294	514.776	0.19087
1260	siCTRL	1292946	575.922	0.118193
1261	siCTRL	680239	633.41	0.836998
1262	siCTRL	740869	828.559	0.744136
1263	siCTRL	502720	968.575	0.590521
1264	siCTRL	367802	967.086	0.242892
1265	siCTRL	1269740	752.56	0.623247
1266	siCTRL	653127	561.134	0.638355
1267	siCTRL	605428	678.831	0.327569
1268	siCTRL	516709	594.091	0.0674893
1269	siCTRL	336902	680.446	0.880539
1270	siCTRL	544794	662.835	0.459957
1271	siCTRL	612629	492.997	0.763873
1272	siCTRL	1147671	739.112	0.253889
1273	siCTRL	1192440	810.673	0.591387
1274	siCTRL	1156791	686.191	0.428795
1275	siCTRL	615315	501.113	0.382101
1276	siCTRL	547558	596.967	0.126713
1277	siCTRL	553655	603.786	0.244267
1278	siCTRL	903217	607.489	0.0793416
1279	siCTRL	551571	627.48	0.302858
1280	siCTRL	614403	710.905	0.741705
1281	siCTRL	537469	577.67	0.615016
1282	siCTRL	1035373	383.264	0.672411
1283	siCTRL	581662	425.214	0.00838308
1284	siCTRL	1114674	543.015	0.678377
1285	siCTRL	573338	423.141	0.503181
1286	siCTRL	628747	856.013	0.230908
1287	siCTRL	827918	523.042	0.174897
1288	siCTRL	1130303	775.047	0.184983
1289	siCTRL	1268693	626.952	0.84426
1290	siCTRL	622312	561.315	0.98259
1291	siCTRL	598373	545.714	0.91374
1292	siCTRL	1051053	607.965	0.347369
1293	siCTRL	1028858	810.146	0.780225
1294	siCTRL	585519	596.059	0.546455
1295	siCTRL	1242850	563.662	0.816442
1296	siCTRL	1047696	860.325	0.483727
1297	siCTRL	868244	707.914	0.589951
1298	siCTRL	621909	548.722	0.787263
1299	siCTRL	1328691	657.67	0.100235
1300	siCTRL	731946	751.798	0.537007
1301	siCTRL	616780	548.931	0.365983
1302	siCTRL	860419	861.56	0.604307
1303	siCTRL	339295	685.743	0.958803
1304	siCTRL	929835	835.206	0.392823
1305	siCTRL	294859	719.663	0.392973
1306	siCTRL	620258	580.365	0.790637
1307	siCTRL	625677	547.536	0.645078
1308	siCTRL	944232	1024.3	0.393884
1309	siCTRL	632090	598.832	0.688955
1310	siCTRL	1285011	634.353	0.404002
1311	siCTRL	1240148	629.012	0.136113
1312	siCTRL	836769	736.333	0.450643
1313	siCTRL	712253	749.106	0.334419
1314	siCTRL	966558	865.6	0.217969
1315	siCTRL	1229539	601.998	0.925775
1316	siCTRL	700105	683.03	0.689639
1317	siCTRL	1028848	844.603	0.598821
1318	siCTRL	1164423	650.69	0.746657
1319	siCTRL	1152623	589.592	0.541971
1320	siCTRL	694460	617.117	0.700533
1321	siCTRL	382259	527.796	0.93056
1322	siCTRL	1.03138e+06	14.4557	0.862617
1323	siCTRL	599727	629.783	0.167442
1324	siCTRL	902015	585.838	0.263139
1325	siCTRL	685654	606.331	0.0716103
1326	siCTRL	639998	511.424	0.978673
1327	siCTRL	544317	586.796	0.236384
1328	siCTRL	638070	771.413	0.660598
1329	siCTRL	683270	437.774	0.0896307
1330	siCTRL	537657	728.956	0.210771
1331	siCTRL	1120214	591.361	0.502824
1332	siCTRL	774902	641.597	0.104954
1333	siCTRL	616395	674.917	0.388873
1334	siCTRL	1186117	676.627	0.537988
1335	siCTRL	454252	734.92	0.339204
1336	siCTRL	625918	425.025	0.5559
1337	siCTRL	617762	452.513	0.536768
1338	siCTRL	475532	566.656	0.39061
1339	siCTRL	897815	638.445	0.69627
1340	siCTRL	635893	517.472	0.678482
1341	siCTRL	580111	25.8957	0.687303
1342	siCTRL	758886	658.683	0.561491
1343	siCTRL	601645	626.631	0.35808
1344	siCTRL	758250	695.333	0.613112
1345	siCTRL	260832	573.743	0.935736
1346	siCTRL	382495	633.455	0.596889
1347	siCTRL	792220	762.821	0.97959
1348	siCTRL	811322	798.176	0.441007
1349	siCTRL	678233	732.339	0.739612
1350	siCTRL	592111	578.469	0.0376039
1351	siCTRL	696591	721.158	0.764727
1352	siCTRL	847287	620.112	0.518282
1353	siCTRL	1014201	645.898	0.00531653
1354	siCTRL	687669	811.716	0.2772
1355	siCTRL	675981	688.88	0.534832
1356	siCTRL	700888	668.221	0.767963
1357	siCTRL	892198	677.576	0.0530926
1358	siCTRL	849996	618.935	0.549053
1359	siCTRL	777363	631.145	0.800995
1360	siCTRL	580342	527.021	0.649583
1361	siCTRL	709242	567.691	0.931447
1362	siCTRL	633595	687.788	0.0747314
1363	siCTRL	709209	584.589	0.276806
1364	siCTRL	1186942	807.272	0.919238
1365	siCTRL	853754	620.545	0.765005
1366	siCTRL	1215388	860.51	0.59974
1367	siCTRL	246334	485.826	0.832968
1368	siCTRL	441466	510.082	0.896043
1369	siCTRL	711990	652.623	0.97272
1370	siCTRL	1207921	798.718	0.998521
1371	siCTRL	1188516	775.921	0.139649
1372	siCTRL	699988	524.104	0.070542
1373	siCTRL	567307	701.366	0.0734667
1374	siCTRL	1065580	449.311	0.0147438
1375	siCTRL	1171036	458.443	0.97182
1376	siCTRL	685997	602.792	0.0947669
1377	siCTRL	562329	705.235	0.841737
1378	siCTRL	493868	482.187	0.685173
1379	siCTRL	562977	810.762	0.487557
1380	siCTRL	604047	592.65	0.346695
1381	siCTRL	519772	311.28	0.353648
1382	siCTRL	691530	656.22	0.253839
1383	siCTRL	1216076	829.734	0.911018
1384	siCTRL	561338	689.34	0.725643
1385	siCTRL	578944	609.498	0.0259258
1386	siCTRL	664634	626.698	0.461521
1387	siCTRL	542924	678.444	0.281301
1388	siCTRL	768881	714.482	0.0289662
1389	siCTRL	663546	791.107	0.884682
1390	siCTRL	609674	492.929	0.771005
1391	siCTRL	586693	802.901	0.329735
1392	siCTRL	601645	428.798	0.796559
1393	siCTRL	775860	771.428	0.324638
1394	siCTRL	555359	575.371	0.307882
1395	siCTRL	253498	716.986	0.928109
1396	siCTRL	593239	722.204	0.976916
1397	siCTRL	225191	652.033	0.523555
1398	siCTRL	567937	679.206	0.951935
1399	siCTRL	588767	617.992	0.887996
1400	siCTRL	583698	796.755	0.518033
1401	siCTRL	1192467	546.691	0.372749
1402	siCTRL	608952	431.415	0.710355
1403	siCTRL	751136	1029.96	0.455643
1404	siCTRL	353411	1027.59	0.605213
1405	siCTRL	563289	580.133	0.990406
1406	siCTRL	543000	643.147	0.773916
1407	siCTRL	327247	809.046	0.334276
1408	siCTRL	279090	719.824	0.0889982
1409	siCTRL	679378	813.118	0.184906
1410	siCTRL	679812	804.417	0.526852
1411	siCTRL	1211815	659.187	0.417102
1412	siCTRL	1128764	665.092	0.80066
1413	siCTRL	613580	447.411	0.933202
1414	siCTRL	549963	733.008	0.177865
1415	siCTRL	334210	716.144	0.860067
1416	siCTRL	716951	973.411	0.957395
1417	siCTRL	645208	777.33	0.959471
1418	siCTRL	2390052	647.994	0.0378626
1419	siCTRL	636588	773.054	0.0575835
1420	siCTRL	1165728	574.348	0.00579739
1421	siCTRL	1313823	529.855	0.312681
1422	siCTRL	577642	514.449	0.0556984
1423	siCTRL	775581	609.794	0.293862
1424	siCTRL	974857	686.364	0.356016
1425	siCTRL	1260718	629.494	0.953677
1426	siCTRL	1213996	778.8	0.476951
1427	siCTRL	631223	487.547	0.278238
1428	siCTRL	699280	985.23	0.503005
1429	siCTRL	747001	613.094	0.643358
1430	siCTRL	1120918	671.55	0.111246
1431	siCTRL	713677	772.554	0.758062
1432	siCTRL	610542	618.6	0.851946
1433	siCTRL	691633	662.967	0.84425
1434	siCTRL	616209	652.632	0.890507
1435	siCTRL	1195061	757.929	0.381842
1436	siCTRL	1272309	779	0.443805
1437	siCTRL	628832	515.274	0.101581
1438	siCTRL	800954	883.039	0.225807
1439	siCTRL	601783	559.632	0.97132
1440	siCTRL	721612	849.784	0.284624
1441	siCTRL	1602717	568.873	0.907396
1442	siCTRL	740053	1225.01	0.890552
1443	siCTRL	577847	526.82	0.922504
1444	siCTRL	720262	867.579	0.15615
1445	siCTRL	865824	694.266	0.879722
1446	siCTRL	286753	328.371	0.631995
1447	siCTRL	748868	962.39	0.210628
1448	siCTRL	281497	675.808	0.345116
1449	siCTRL	714270	1030.18	0.159919
1450	siCTRL	773217	468.665	0.444348
1451	siCTRL	685896	832.81	0.083775
1452	siCTRL	968395	973.856	0.165318
1453	siCTRL	807052	1132.06	0.197196
1454	siCTRL	591669	676.287	0.691027
1455	siCTRL	1153234	606.288	0.573803
1456	siCTRL	859997	691.225	0.873323
1457	siCTRL	841027	797.971	0.244634
1458	siCTRL	1227843	684.792	0.629608
1459	siCTRL	866539	665.971	0.0344313
1460	siCTRL	1083648	660.626	0.516198
1461	siCTRL	953090	808.602	0.863226
1462	siCTRL	848807	702.903	0.984127
1463	siCTRL	847407	689.567	0.00987298
1464	siCTRL	864309	733.165	0.252841
1465	siCTRL	590518	722.124	0.22385
1466	siCTRL	779958	727.737	0.0475376
1467	siCTRL	609079	612.009	0.0101725
1468	siCTRL	675615	592.766	0.490195
1469	siCTRL	776322	714.969	0.0454821
1470	siCTRL	581993	633.112	0.278328
1471	siCTRL	505937	645.05	0.639975
1472	siCTRL	947875	687.445	0.294692
1473	siCTRL	585353	678.093	0.269655
1474	siCTRL	876643	638.674	0.590547
1475	siCTRL	515588	594.884	0.380534
1476	siCTRL	820166	783.065	0.702523
1477	siCTRL	462892	521.24	0.496124
1478	siCTRL	880889	794.672	0.633209
1479	siCTRL	472085	525.545	0.353394
1480	siCTRL	692808	466.559	0.287044
1481	siCTRL	879744	656.981	0.133207
1482	siCTRL	887995	693.509	0.93708
1483	siCTRL	590180	583.1	0.804836
1484	siCTRL	329730	632.953	0.938029
1485	siCTRL	1246961	670.118	0.185381
1486	siCTRL	488054	569.903	0.933156
1487	siCTRL	593909	553.513	0.935753
1488	siCTRL	793079	655.188	0.283545
1489	siCTRL	594952	612.666	0.274634
1490	siCTRL	1113325	770.278	0.551432
1491	siCTRL	1007255	696.946	0.185289
1492	siCTRL	1249693	502.436	0.442101
1493	siCTRL	598851	541.252	0.185318
1494	siCTRL	815781	705.138	0.947376
1495	siCTRL	769353	613.525	0.493825
1496	siCTRL	656520	882.002	0.963918
1497	siCTRL	641272	642.986	0.644942
1498	siCTRL	1252415	733.802	0.484316
1499	siCTRL	617136	573.583	0.967695
1500	siCTRL	496564	619.375	0.14319
1501	siCTRL	850405	520.741	0.63233
1502	siCTRL	647082	574.418	0.661888
1503	siCTRL	621211	565.123	0.43384
1504	siCTRL	622412	711.703	0.0593572
1505	siCTRL	832837	521.716	0.492723
1506	siCTRL	1328898	578.668	0.465134
1507	siCTRL	705205	789.853	0.806747
1508	siCTRL	1268416	663.482	0.256661
1509	siCTRL	703887	807.4	0.39143
1510	siCTRL	793704	678.806	0.240172
1511	siCTRL	674184	478.918	0.686443
1512	siCTRL	714320	572.114	0.989883
1513	siCTRL	724545	825.318	0.17743
1514	siCTRL	695214	674.783	0.821447
1515	siCTRL	624430	575.234	0.230989
1516	siCTRL	747023	752.8	0.0579758
1517	siCTRL	730540	332.777	0.138817
1518	siCTRL	1202250	548.802	0.935153
1519	siCTRL	1230648	796.907	0.888542
1520	siCTRL	751533	669.924	0.28926
1521	siCTRL	664332	599.942	0.947764
1522	siCTRL	760076	640.882	0.849931
1523	siCTRL	749102	776.629	0.434655
1524	siCTRL	672582	712.222	0.46805
1525	siCTRL	595119	685.956	0.629853
1526	siCTRL	510889	580.678	0.158032
1527	siCTRL	675064	719.21	0.0147821
1528	siCTRL	674099	573.493	0.265512
1529	siCTRL	737190	759.398	0.0154436
1530	siCTRL	750526	617.419	0.674499
1531	siCTRL	663127	478.666	0.551469
1532	siCTRL	647741	452.601	0.321648
1533	siCTRL	1143779	614.671	0.780202
1534	siCTRL	717066	681.714	0.145785
1535	siCTRL	1068589	529.563	0.244881
1536	siCTRL	746486	567.245	0.292314
1537	siCTRL	1259558	778.428	0.195932
1538	siCTRL	1179795	563.38	0.0879387
1539	siCTRL	1041338	579.75	0.869976
1540	siCTRL	803731	1026.76	0.0881886
1541	siCTRL	945527	1278.44	0.68371
1542	siCTRL	987764	549.876	0.120401
1543	siCTRL	766558	652.422	0.010699
1544	siCTRL	1242085	618.844	0.557268
1545	siCTRL	1172990	847.347	0.907109
1546	siCTRL	845844	1029.07	0.860457
1547	siCTRL	1231905	696.559	0.338451
1548	siCTRL	736604	714.829	0.0271588
1549	siCTRL	641005	547.685	0.800859
1550	siCTRL	565285	552.614	0.805985
1551	siCTRL	970394	601.31	0.868488
1552	siCTRL	918559	559.774	0.669647
1553	siCTRL	538618	462.034	0.807779
1554	siCTRL	965126	680.054	0.897498
1555	siCTRL	887227	579.367	0.45383
1556	siCTRL	1180937	570.597	0.557825
1557	siCTRL	620304	830.063	0.506131
1558	siCTRL	284738	633.792	0.691984
1559	siCTRL	433712	619.903	0.682907
1560	siCTRL	1114258	840.298	0.520314
1561	siCTRL	1219240	596.468	0.828468
1562	siCTRL	521308	556.55	0.505779
1563	siCTRL	586689	710.969	0.824859
1564	siCTRL	981823	764.922	0.281845
1565	siCTRL	641488	571.228	0.178495
1566	siCTRL	1180721	580.951	0.969871
1567	siCTRL	960445	765.388	0.74194
1568	siCTRL	609352	740.05	0.259792
1569	siCTRL	555136	689.404	0.581235
1570	siCTRL	592471	575.891	0.955262
1571	siCTRL	733610	551.744	0.0807539
1572	siCTRL	578821	621.033	0.0835342
1573	siCTRL	964956	680.279	0.619135
1574	siCTRL	393696	600.294	0.224493
1575	siCTRL	607853	655.135	0.765184
1576	siCTRL	1028411	470.281	0.568153
1577	siCTRL	1218689	662.325	0.666188
1578	siCTRL	663297	738.903	0.107814
1579	siCTRL	1227769	564.134	0.0842831
1580	siCTRL	1268285	733.801	0.625121
1581	siCTRL	611481	771.851	0.409731
1582	siCTRL	722633	849.903	0.0872525
1583	siCTRL	2152862	1988.54	0.371064
1584	siCTRL	705953	750.661	0.672144
1585	siCTRL	647122	653.227	0.189587
1586	siCTRL	677099	854.092	0.895729
1587	siCTRL	1194896	525.704	0.949846
1588	siCTRL	714493	738.635	0.961573
1589	siCTRL	947037	519.091	0.730083
1590	siCTRL	356530	447.785	0.406288
1591	siCTRL	766376	598.96	0.743749
1592	siCTRL	782859	868.457	0.287987
1593	siCTRL	633008	254.584	0.314417
1594	siCTRL	672720	517.506	0.605896
1595	siCTRL	637204	818.162	0.594847
1596	siCTRL	1331909	763.165	0.878661
1597	siCTRL	634416	557.461	0.254601
1598	siCTRL	1207000	659.188	0.766188
1599	siCTRL	1055839	754.329	0.941013
1600	siCTRL	839817	848.234	0.00103293
1601	siCTRL	1158547	781.128	0.476089
1602	siCTRL	1334576	515.04	0.65704
1603	siCTRL	1003278	593.857	0.843323
1604	siCTRL	715672	577.156	0.183739
1605	siCTRL	681719	489.502	0.856159
1606	siCTRL	2173994	843.908	0.364365
1607	siCTRL	623050	11.7641	0.892274
1608	siCTRL	699991	810.022	0.0277117
1609	siCTRL	1365455	552.099	0.0853901
1610	siCTRL	651944	682.964	0.98141
1611	siCTRL	683829	716.58	0.609502
1612	siCTRL	586812	527.117	0.417632
1613	siCTRL	625816	572.929	0.169214
1614	siCTRL	728477	593.253	0.649901
1615	siCTRL	662878	682.777	0.0369751
1616	siCTRL	307692	15.9017	0.311614
1617	siCTRL	668210	853.888	0.323479
1618	siCTRL	622582	579.36	0.607442
1619	siCTRL	366563	12.5405	0.650831
1620	siCTRL	627089	543.917	0.846055
1621	siCTRL	664564	709.816	0.927581
1622	siCTRL	640042	788.589	0.660458
1623	siCTRL	638462	507.469	0.578174
1624	siCTRL	625987	12.0296	0.398716
1625	siCTRL	1196566	664.185	0.966612
1626	siCTRL	615809	10.2195	0.154079
1627	siCTRL	580494	557.274	0.895087
1628	siCTRL	885000	941.257	0.311013
1629	siCTRL	626547	648.616	0.548489
1630	siCTRL	1073670	751.001	0.682066
1631	siCTRL	665630	664.003	0.23647
1632	siCTRL	1159893	693.307	0.167737
1633	siCTRL	828061	1306.04	0.508482
1634	siCTRL	646884	647.137	0.791864
1635	siCTRL	584530	486.871	0.692414
1636	siCTRL	638643	657.047	0.118973
1637	siCTRL	611086	622.849	0.900742
1638	siCTRL	1195449	648.831	0.479738
1639	siCTRL	906663	715.966	0.946677
1640	siCTRL	636912	905.038	0.553434
1641	siCTRL	851342	864.341	0.0848018
1642	siCTRL	621878	686.752	0.202463
1643	siCTRL	1207116	687.14	0.854238
1644	siCTRL	636234	542.638	0.705927
1645	siCTRL	1225889	479.287	0.89494
1646	siCTRL	615042	654.541	0.329146
1647	siCTRL	604606	692.285	0.528001
1648	siCTRL	877207	840.229	0.650398
1649	siCTRL	624290	896.416	0.594291
1650	siCTRL	920123	807.292	0.231463
1651	siCTRL	624051	541.359	0.426821
1652	siCTRL	616766	656.881	0.248111
1653	siCTRL	1.03167e+06	721.903	0.845615
1654	siCTRL	600533	645.029	0.986677
1655	siCTRL	900996	716.477	0.0665708
1656	siCTRL	660834	579.54	0.713928
1657	siCTRL	620732	703.566	0.330116
1658	siCTRL	685411	737.806	0.625435
1659	siCTRL	651821	621.917	0.25813
1660	siCTRL	591958	616.287	0.651008
1661	siCTRL	841161	1098.49	0.371147
1662	siCTRL	509799	404.705	0.294821
1663	siCTRL	893714	645.218	0.911763
1664	siCTRL	679667	761.64	0.942499
1665	siCTRL	1793537	897.612	0.61355
1666	siCTRL	1031728	480.046	0.214468
1667	siCTRL	826598	734.364	0.939419
1668	siCTRL	575719	621.218	0.750454
1669	siCTRL	534589	486.877	0.75109
1670	siCTRL	1149367	471.927	0.211721
1671	siCTRL	596006	526.936	0.830157
1672	siCTRL	975550	416.188	0.240095
1673	siCTRL	1007269	582.354	0.631621
1674	siCTRL	562012	541.461	0.71074
1675	siCTRL	685971	940.184	0.742383
1676	siCTRL	1088133	413.33	0.390265
1677	siCTRL	581399	709.586	0.759825
1678	siCTRL	837869	633.317	0.902936
1679	siCTRL	684022	816.156	0.58742
1680	siCTRL	1251976	583.243	0.0904097
1681	siCTRL	1103272	688.528	0.128976
1682	siCTRL	911671	540.847	0.105263
1683	siCTRL	644451	690.651	0.172727
1684	siCTRL	1181485	606.489	0.126431
1685	siCTRL	573162	824.614	0.778301
1686	siCTRL	953107	772.784	0.0394115
1687	siCTRL	711215	686.553	0.241558
1688	siCTRL	606129	587.341	0.879066
1689	siCTRL	621884	631.265	0.973519
1690	siCTRL	1054959	732.836	0.605422
1691	siCTRL	1124454	565.299	0.976238
1692	siCTRL	1209160	626.588	0.0434515
1693	siCTRL	597372	803.36	0.948573
1694	siCTRL	662859	753.255	0.311296
1695	siCTRL	753881	755.988	0.798973
1696	siCTRL	1064984	854.185	0.810629
1697	siCTRL	519160	560.024	0.859999
1698	siCTRL	721976	725.093	0.458551
1699	siCTRL	850220	807.006	0.930644
1700	siCTRL	585027	693.504	0.257893
1701	siCTRL	573426	609.013	0.934445
1702	siCTRL	705835	814.118	0.61912
1703	siCTRL	775288	784.313	0.985445
1704	siCTRL	532237	356.489	0.0326439
1705	siCTRL	1050222	804.691	0.725167
1706	siCTRL	701950	856.567	0.565554
1707	siCTRL	611278	684.103	0.492424
1708	siCTRL	480782	463.631	0.259218
1709	siCTRL	718460	933.131	0.326831
1710	siCTRL	1187921	757.76	0.249462
1711	siCTRL	613759	758.018	0.219268
1712	siCTRL	733597	876.681	0.799661
1713	siCTRL	1021028	934.693	0.502395
1714	siCTRL	959661	624.913	0.0831899
1715	siCTRL	930517	1036.18	0.776984
1716	siCTRL	866487	762.787	0.533649
1717	siCTRL	505520	548.096	0.739388
1718	siCTRL	788553	795.413	0.515394
1719	siCTRL	927129	1143.46	0.399946
1720	siCTRL	611797	749.41	0.986247
1721	siCTRL	793734	698.143	0.0282426
1722	siCTRL	1019008	629.651	0.932764
1723	siCTRL	591441	662.14	0.930855
1724	siCTRL	575861	831.002	0.390919
1725	siCTRL	869193	847.578	0.214465
1726	siCTRL	815409	888.934	0.619213
1727	siCTRL	694213	658.266	0.177972
1728	siCTRL	841258	836.724	0.803208
1729	siCTRL	612865	727.388	0.253934
1730	siCTRL	884527	798.207	0.290806
1731	siCTRL	646441	676.554	0.915916
1732	siCTRL	1212025	757.196	0.902917
1733	siCTRL	1269467	666.653	0.535381
1734	siCTRL	627573	691.094	0.862839
1735	siCTRL	922567	978.26	0.352533
1736	siCTRL	666546	547.871	0.997884
1737	siCTRL	484708	780.504	0.43369
1738	siCTRL	1154841	638.916	0.294812
1739	siCTRL	1038761	639.945	0.0415742
1740	siCTRL	565321	649.171	0.989707
1741	siCTRL	1206160	802.325	0.464888
1742	siCTRL	586264	619.691	0.734585
1743	siCTRL	585703	584.127	0.640808
1744	siCTRL	647814	554.989	0.723093
1745	siCTRL	1071535	749.329	0.0511109
1746	siCTRL	1220412	660.925	0.920045
1747	siCTRL	525695	569.033	0.926841
1748	siCTRL	1224948	564.384	0.551995
1749	siCTRL	961930	554.168	0.963916
1750	siCTRL	1236671	626.869	0.280956
1751	siCTRL	617268	734.897	0.602147
1752	siCTRL	606963	748.5	0.396463
1753	siCTRL	574119	726.438	0.628023
1754	siCTRL	255076	534.679	0.300632
1755	siCTRL	544879	539.726	0.819358
1756	siCTRL	282684	528.63	0.069786
1757	siCTRL	1180078	730.667	0.0418776
1758	siCTRL	561638	561.708	0.0493964
1759	siCTRL	562555	586.032	0.150455
1760	siCTRL	480076	476.673	0.39535
1761	siCTRL	621617	512.28	0.95539
1762	siCTRL	830496	442.715	0.110795
1763	siCTRL	515608	330.791	0.647553
1764	siCTRL	980783	693.888	0.527622
1765	siCTRL	573627	734.63	0.353242
1766	siCTRL	530820	481.751	0.198199
1767	siCTRL	521550	394.835	0.220594
1768	siCTRL	569916	464.202	0.0438215
1769	siCTRL	598026	519.537	0.713164
1770	siCTRL	667163	720.336	0.65384
1771	siCTRL	725585	630.293	0.44377
1772	siCTRL	606660	695.672	0.718939
1773	siCTRL	703360	604.849	0.109976
1774	siCTRL	797959	537.343	0.938719
1775	siCTRL	601407	855.401	0.847627
1776	siCTRL	1135971	625.407	0.659036
1777	siCTRL	619845	627.987	0.378831
1778	siCTRL	829873	545.109	0.416567
1779	siCTRL	788889	784.379	0.482154
1780	siCTRL	890511	681.1	0.935284
1781	siCTRL	1041582	559.644	0.863593
1782	siCTRL	816253	798.526	0.477924
1783	siCTRL	699021	527.778	0.554518
1784	siCTRL	979018	619.682	0.875404
1785	siCTRL	833009	705.82	0.949264
1786	siCTRL	872234	689.331	0.639185
1787	siCTRL	899914	615.047	0.74852
1788	siCTRL	859767	731.311	0.351625
1789	siCTRL	527058	452.91	0.918028
1790	siCTRL	757406	492.293	0.836752
1791	siCTRL	942899	692.771	0.552056
1792	siCTRL	876617	639.17	0.867627
1793	siCTRL	959780	682.396	0.849872
1794	siCTRL	760292	915.265	0.808411
1795	siCTRL	894059	767.25	0.130693
1796	siCTRL	715715	658.754	0.536003
1797	siCTRL	678346	681.544	0.900783
1798	siCTRL	985777	775.257	0.770832
1799	siCTRL	749959	826.856	0.420713
1800	siCTRL	1208641	561	0.97788
1801	siCTRL	612209	687.88	0.250773
1802	siCTRL	1094425	545.385	0.33361
1803	siCTRL	510468	603.129	0.954201
1804	siCTRL	793070	811.744	0.808715
1805	siCTRL	1178925	562.779	0.90034
1806	siCTRL	670514	760.943	0.0115896
1807	siCTRL	469830	672.272	0.379764
1808	siCTRL	518447	517.269	0.235522
1809	siCTRL	576007	508.214	0.295935
1810	siCTRL	1117631	433.735	0.737995
1811	siCTRL	747018	828.797	0.724085
1812	siCTRL	751396	731.583	0.461799
1813	siCTRL	291693	379.548	0.365274
1814	siCTRL	562239	788.241	0.584692
1815	siCTRL	534026	510.142	0.533708
1816	siCTRL	774094	716.988	0.55058
1817	siCTRL	691937	842.42	0.615477
1818	siCTRL	542856	688.581	0.395648
1819	siCTRL	784996	717.285	0.771718
1820	siCTRL	229660	364.278	0.251203
1821	siCTRL	1064029	777.55	0.655761
1822	siCTRL	584327	486.285	0.960397
1823	siCTRL	374271	642.327	0.00355476
1824	siCTRL	658314	685.206	0.723361
1825	siCTRL	865673	918.47	0.108995
1826	siCTRL	1058258	744.71	0.543787
1827	siCTRL	859513	883.651	0.626916
1828	siCTRL	1266946	688.71	0.242947
1829	siCTRL	1913150	788.023	0.913844
1830	siCTRL	606640	451.252	0.622313
1831	siCTRL	1192673	708.079	0.231695
1832	siCTRL	1269024	1001.63	0.770132
1833	siCTRL	651801	618.404	0.105507
1834	siCTRL	813506	907.003	0.555225
1835	siCTRL	647995	765.485	0.0949561
1836	siCTRL	1218377	558.172	0.580984
1837	siCTRL	1073744	814.921	0.25298
1838	siCTRL	710753	846.347	0.649467
1839	siCTRL	929107	812.091	0.715827
1840	siCTRL	1060034	695.96	0.524186
1841	siCTRL	530912	558.843	0.657521
1842	siCTRL	1447171	1255.62	0.813294
1843	siCTRL	621929	712.546	0.807512
1844	siCTRL	592639	647.966	0.619682
1845	siCTRL	345742	601.287	0.451102
1846	siCTRL	267084	542.33	0.40795
1847	siCTRL	787852	836.723	0.874748
1848	siCTRL	1405376	583.5	0.702932
1849	siCTRL	610946	968.56	0.184935
1850	siCTRL	1306789	687.04	0.565732
1851	siCTRL	625253	485.661	0.908808
1852	siCTRL	821403	1016.21	0.15069
1853	siCTRL	638904	873.71	0.845518
1854	siCTRL	636286	675.515	0.820202
1855	siCTRL	365462	753.605	0.499341
1856	siCTRL	285230	734.209	0.0375839
1857	siCTRL	638424	542.886	0.147503
1858	siCTRL	566468	583.802	0.922639
1859	siCTRL	655913	847.203	0.0441548
1860	siCTRL	636774	963.429	0.372499
1861	siCTRL	526339	509.439	0.61904
1862	siCTRL	1339369	650.876	0.196948
1863	siCTRL	1044334	927.606	0.98108
1864	siCTRL	1105648	1001.99	0.155975
1865	siCTRL	657425	540.365	0.539679
1866	siCTRL	564903	606.817	0.618011
1867	siCTRL	967234	883.363	0.23099
1868	siCTRL	530642	496.293	0.466309
1869	siCTRL	648028	536.907	0.491009
1870	siCTRL	1238361	669.458	0.766862
1871	siCTRL	981805	1135.83	0.634281
1872	siCTRL	659010	597.828	0.46755
1873	siCTRL	664974	684.621	0.666943
1874	siCTRL	1358380	909.835	0.453377
1875	siCTRL	1138410	657.502	0.525712
1876	siCTRL	621337	423.17	0.658568
1877	siCTRL	680749	603.996	0.181195
1878	siCTRL	1103825	894.385	0.78805
1879	siCTRL	553178	540.648	0.602865
1880	siCTRL	775001	682.203	0.980333
1881	siCTRL	686255	649.974	0.222383
1882	siCTRL	1.04251e+06	657.16	0.466266
1883	siCTRL	634881	521.732	0.895642
1884	siCTRL	1163054	792.461	0.601433
1885	siCTRL	680783	710.796	0.725959
1886	siCTRL	359102	684.58	0.41367
1887	siCTRL	870718	793.576	0.68431
1888	siCTRL	876241	918.544	0.946055
1889	siCTRL	246419	647.186	0.200186
1890	siCTRL	612753	519.695	0.807365
1891	siCTRL	666648	368.154	0.969538
1892	siCTRL	606198	660.372	0.0145687
1893	siCTRL	1317103	693.856	0.21521
1894	siCTRL	657158	553.576	0.117377
1895	siCTRL	522443	508.142	0.767424
1896	siCTRL	605897	644.771	0.0812166
1897	siCTRL	522714	502.836	0.998414
1898	siCTRL	634390	656.549	0.389612
1899	siCTRL	646146	701.333	0.905203
1900	siCTRL	1292134	688.432	0.188578
1901	siCTRL	695850	382.062	0.440872
1902	siCTRL	891589	864.091	0.844812
1903	siCTRL	1281052	676.477	0.59527
1904	siCTRL	1075024	886.282	0.462158
1905	siCTRL	600472	747.88	0.51265
1906	siCTRL	805940	859.215	0.573886
1907	siCTRL	653165	670.396	0.440319
1908	siCTRL	594320	552.181	0.193559
1909	siCTRL	675858	590.593	0.113966
1910	siCTRL	1074518	688.21	0.151228
1911	siCTRL	983938	638.722	0.052491
1912	siCTRL	580202	548.961	0.558676
1913	siCTRL	628181	515.389	0.847721
1914	siCTRL	446700	367.469	0.359119
1915	siCTRL	1070800	830.08	0.0753109
1916	siCTRL	1316073	274.615	0.425724
1917	siCTRL	658730	559.386	0.602008
1918	siCTRL	623107	568.968	0.425403
1919	siCTRL	1166547	648.345	0.810721
1920	siCTRL	1157380	626.049	0.941886
1921	siCTRL	915582	976.145	0.869911
1922	siCTRL	652423	524.423	0.703999
1923	siCTRL	911588	1030.15	0.470299
1924	siCTRL	1252934	584.398	0.682698
1925	siCTRL	1216787	566.724	0.0134183
1926	siCTRL	1233692	655.727	0.982478
1927	siCTRL	1194616	501.085	0.172077
1928	siCTRL	570170	721.576	0.90626
1929	siCTRL	727786	968.38	0.80711
1930	siCTRL	650546	430.406	0.80014
1931	siCTRL	294182	649.129	0.268936
1932	siCTRL	664459	566.421	0.219154
1933	siCTRL	395078	700.719	0.428801
1934	siCTRL	535625	825.091	0.849371
1935	siCTRL	555963	846.062	0.45038
1936	siCTRL	481480	839.399	0.93542
1937	siCTRL	606979	379.325	0.352679
1938	siCTRL	706417	580.768	0.619392
1939	siCTRL	1072297	468.681	0.980699
1940	siCTRL	1144315	500.606	0.643463
1941	siCTRL	607731	96.4293	0.0454982
1942	siCTRL	862288	641.08	0.463557
1943	siCTRL	598818	817.946	0.334751
1944	siCTRL	611613	332.841	0.532182
1945	siCTRL	1.044e+06	558.696	0.284746
1946	siCTRL	614953	106.776	0.122261
1947	siCTRL	800147	605.225	0.668289
1948	siCTRL	712586	570.159	0.68136
1949	siCTRL	1254592	529.635	0.867139
1950	siCTRL	799252	599.164	0.132381
1951	siCTRL	1274489	506.946	0.79862
1952	siCTRL	1144445	543.092	0.826769
1953	siCTRL	1319346	1013.32	0.64655
1954	siCTRL	1183847	658.91	0.204922
1955	siCTRL	993916	580.248	0.261421
1956	siCTRL	1219670	231.731	0.418497
1957	siCTRL	1092793	176.968	0.541799
1958	siCTRL	1317377	479.269	0.477438
1959	siCTRL	1308738	563.262	0.46746
1960	siCTRL	635098	539.2	0.839841
1961	siCTRL	1242273	781.54	0.870102
1962	siCTRL	975596	904.995	0.816754
1963	siCTRL	991868	653.872	0.877801
1964	siCTRL	788205	682.284	0.571009
1965	siCTRL	946340	616.213	0.964036
1966	siCTRL	314648	551.543	0.606544
1967	siCTRL	973512	738.296	0.603948
1968	siCTRL	631763	614.547	0.319298
1969	siCTRL	653479	797.411	0.681204
1970	siCTRL	1327108	596.429	0.0519657
1971	siCTRL	318764	572.005	0.134546
1972	siCTRL	1352031	627.465	0.130242
1973	siCTRL	1276639	130.627	0.655201
1974	siCTRL	269726	591.367	0.175333
1975	siCTRL	672910	686.044	0.341147
1976	siCTRL	843333	772.515	0.0443117
1977	siCTRL	388667	633.396	0.233734
1978	siCTRL	662399	612.573	0.964224
1979	siCTRL	1226157	772.843	0.509139
1980	siCTRL	876521	655.006	0.151075
1981	siCTRL	972236	679.775	0.523009
1982	siCTRL	657844	914.505	0.943509
1983	siCTRL	1280672	812.72	0.865686
1984	siCTRL	645284	564.26	0.392066
1985	siCTRL	638266	490.505	0.283868
1986	siCTRL	650807	588.257	0.76173
1987	siCTRL	637948	539.176	0.240484
1988	siCTRL	1163872	497.653	0.254232
1989	siCTRL	842429	679.233	0.0840864
1990	siCTRL	1261577	856.238	0.864144
1991	siCTRL	629237	583.299	0.447899
1992	siCTRL	1264217	909.198	0.561786
1993	siCTRL	617204	538.476	0.736711
1994	siCTRL	748566	749.944	0.796489
1995	siCTRL	639983	596.003	0.447508
1996	siCTRL	605208	659.028	0.184128
1997	siCTRL	758950	650.161	0.828733
1998	siCTRL	1059993	929.144	0.030998
[truncated: 11,553 more rows]

## Sheet: Supplementary Fig 5.e
	parental MCM4-Halo nuclear pool (median of mean intensity, %)
treatment	Biological replicate #1	Biological replicate #2	Biological replicate #3
siCTRL	100	100	100
siDCAF12	105.861	115.714	105.085
siMCMBP	104.919	108.758	104.531
siMCMBP + siDCAF12	109.385	119.321	107.801

## Sheet: Supplementary Fig 5.f
parental MCM4 cytoplasmic pool (mean intensity, A.U.)
siCTRL	siDCAF12	siMCMBP	siMCMBP + siDCAF12
19.422	19.004	18.335	28.374
17.472	16.588	8.848	21.104
6.861	20.459	13.148	18.854
14.25	17.707	10.04	24.605
25.183	15.115	13.602	23.504
16.293	10.658	13.407	17.286
15.389	14.845	29.347	21.702
24.437	11.439	23.869	12.244
20.43	17.181	18.748	11.277
14.385	15.121	15.377	12.066
13.594	21.714	22.542	28.243
13.265	14.842	30.828	25.902
14.1	13.787	59.162	37.224
7.287	13.371	29.284	22.081
12.535	9.469	30.015	25.083
11.424	11.449	25.953	37.31
14.687	15.096	16.295	29.175
12.431	12.777	10.042	40.668
13.474	8.158	18.252	33.22
6.228	13.339	21.042	34.921
13.044	9.851	19.131	24.743
10.861	19.689	19.519	28.842
15.202	9.25	30.351	14.395
12.093	4.684	20.893	27.482
7.83	10.135	30.948	30.115
0.861	12.295	15.659	30.885
16.304	20.259	15.521	24.425
11.144	27.864	34.205	16.708
21.622	24.525	20.606	17.234
10.054	24.704	28.189	30.605
16.348	24.577	36.137	17.115
5.617	35.012	27.494	27.878
26.994	25.795	36.878	7.918
19.543	35.804	43.983	43.847
11.27	25.001	49.433	11.71
8.504	17.596	52.578	4.597
9.937	21.347	45.218	11.214
15.837	15.212	57.762	11.671
12.25	23.065	56.634	5.059
17.206	14.876	47.971	11.089
15.02	29.598	52.14	23.964
5.185	31.231	54.951	26.484
9.089	24.66	48.863	29.998
15.156	25.485	38.189	19.77
1.493	29.444	31.299	27.131
2.017	32.46	31.765	24.33
5.028	40.255	39.849	9.41
21.712	32.8	39.25	27.069
12.112	31.372	30.567	19.802
7.815	26.275	27.794	19.966
8.858	22.88	45.352	8.054
11.195	34.201	39.602	42.123
20.133	28.988	42.276	22.064
10.208	24.979	51.634	23.322
15.44	27.442	40.619	18.975
23.886	32.822	28.971	28.474
17.483	39.963	41.035	24.203
24.077	40.131	31.852	25.541
19.092	20.372	35.436	26.132
14.79	36.307	14.64	32.377
14.35	24.284	19.346	21.946
28.303	21.904	26.032	26.322
15.155	24.35	65.945	23.446
18.202	24.854	45.485	32.322
17.219	30.187	40.831	22.567
10.979	27.331	45.962	13.554
14.687	25.669	42.98	21.742
15.219	23.709	49.593	13.792
26.534	24.346	46.933	13.363
16.845	18.946	43.488	11.979
13.444	22.74	43.105	16.93
14.245	20.248	45.669	13.75
19.976	11.693	49.433	8.582
18.146	14.788	39.215	19.397
6.361	23.766	46.343	24.144
24.734	19.57	51.927	19.343
34.918	24.127	41.177	21.152
23.47	24.646	60.509	31.918
20.35	21.518	32.494	17.147
14.524	27.646	36.57	14.605
11.592	16.594	46.698	14.778
10.863	19.317	37.198	14.487
10.249	15.789	34.826	15.351
13.44	14.36	22.14	12.577
10.292	24.281	22.218	14.041
1.453	20.05	31.718	5.057
4.12	23.14	28.573	35.802
9.24	21.343	36.962	18.823
8.212	14.69	28.712	19.322
9.345	20.64	13.128	16.75
8.335	17.442	15.791	26.481
15.562	17.946	11.814	21.341
21.247	25.635	29.003	21.011
16.124	21.534	38.828	29.114
21.129	16.877	31.971	25.397
13.605	15.323	23.311	23.63
5.865	25.161	17.23	18.541
8.648	19.125	7.346	18.648
38.109	12.059	10.73	12.814
27.519	21.363	24.142	20.031
24.444	19.242	10.869	16.509
13.618	21.927	11.998	16.852
13.517	13.749	14.3	17.886
11.12	12.582	21.913	10.758
14.264	26.923	27.43	26.23
6.742	24.912	36.488	21.456
4.633	21.358	24.787	15.356
14.311	16.296	22.071	31.514
14.579	15.269	26.05	18.653
11.839	8.14	20.803	21.887
12.618	14.434	23.079	16.864
23.414	12.829	27.524	18.947
19.775	13.205	30.087	29.528
20.687	19.42	17.99	18.102
21.318	16.087	21.903	17.298
19.356	22.296	24.145	41.661
18.983	16.395	29.936	21.517
20.858	10.817	26.553	21.431
13.908	14.882	31.32	19.48
19.348	25.288	24.493	31.948
23.277	16.524	16.912	40.22
19.635	26.02	19.709	12.941
6.386	15.734	23.109	13.969
11.283	12.906	36.354	10.833
15.245	22.217	31.983	23.155
7.635	22.896	33.169	16.075
15.305	11.975	27.16	25.905
5.708	8.136	32.235	37.747
0.521	11.841	22.945	28.025
7.828	20.034	25.005	21.558
12.632	16.529	24.135	24.406
16.071	13.394	33.629	28.295
25.652	15.643	21.948	27.409
15.61	15.502	17.575	12.85
24.211	12.767	28.743	29.608
20.494	14.543	14.481	24.164
28.211	21.048	19.498	18.34
16.303	14.35	24.772	19.523
24.748	17.091	24.995	17.404
28.388	19.155	26.048	18.249
23.213	20.031	23.893	16.153
21.949	21.422	35.475	23.638
22.579	25.94	24.177	31.312
11.199	15.712	30.981	19.528
12.827	12.22	32.571	26.713
19.264	18.579	23.268	17.125
23.348	21.132	22.901	17.493
20.368	24.434	19.688	22.876
23.98	30.926	28.025	22.207
29.173	26.873	23.582	29.85
11.638	20.972	30.512	26.069
27.264	21.591	32.435	30.815
11.173	27.154	28.949	27.283
25.5	23.296	38.875	19.025
18.372	31.38	34.592	27.114
31.882	21.727	22.575	28.549
13.205	34.586	25.886	32.702
18.157	27.729	27.274	32.451
22.333	28.006	37.654	18.984
30.738	25.42	39.178	20.984
17.864	20.418	16.364	15.686
27.98	28.695	30.478	23.68
20.933	19.592	23.722	26.069
15.783	23.845	31.407	23.701
20.911	24.261	28.922	26.702
15.252	31.958	29.451	16.451
27.561	29.35	18.939	27.875
18.488	25.569	26.251	27.408
23.622	20.154	29.941	22.499
12.419	22.353	16.115	18.932
10.183	24.388	33.731	18.754
17.175	21.722	32.295	12.668
16.801	24.81	15.992	27.12
23.035	17.561	18.649	27.141
17.14	20.325	29.02	22.918
22.874	23.083	21.075	15.347
18.049	24.503	23.176	31.715
23.136	21.902	33.568	15.126
29.057	21.272	25.275	13.05
27.299	16.609	30.946	40.656
17.982	10.156	21.736	26.288
18.522	5.061	9.053	14.65
11.474	22.957	37.969	27.518
16.079	19.706	38.398	23.644
10.039	24.028	38.136	20.547
28.443	18.144	26.521	17.397
16.331	31.637	29.69	11.227
8.646	27.743	25.343	0.459
12.583	23.05	26.671	27.307
7.254	25.906	23.402	34.393
26.226	17.053	32.995	7.089
12.738	35.048	25.083	6.822
11.874	15.489	29.462	25.982
14.116	22.334	20.483	20.79
21.76	22.954	24.419	20.234
11.841	8.688	51.105	16.605
15.701	8.527	23.855	11.324
9.707	16.188	21.205	20.449
9.238	21.008	18.248	21.874
12.28	14.873	47.11	25.25
5.142	14.177	36.905	15.555
10.415	16.111	27.586	5.29
7.78	14.913	33.65	5.38
3.939	16.764	28.226	23.969
7.858	20.846	13.543	23.907
10.348	21.122	35.112	2.179
11.465	14.325	18.545	12.592
21.911	24.065	31	38.076
6.657	22.159	28.75	18.24
14.569	28.07	27.876	44.914
17.811	20.105	31.036	41.13
16.053	18.809	35.126	15.188
15.132	14.114	34.014	15.912
5.122	10.825	27.95	28.01
12.817	14.674	25.562	18.395
27.961	16.542	29.085	25.191
23.183	20.304	17.758	23.899
26.831	17.582	44.423	18.818
21.236	15.753	27.452	35.905
18.754	19.316	14.735	18.446
14.055	19.358	34.576	15.125
17.276	18.175	23.346	26.657
11.144	14.691	36.722	27.392
19.004	10.303	25.451	17.774
21.051	16.538	21.594	33.454
30.333	8.814	17.449	13.329
8.621	10.348	31.063	40.22
10.103	6.721	28.306	26.527
10.234	15.795	32.898	37.343
24.286	15.471	18.489	26.333
25.016	14.618	23.617	38.936
20.025	22.409	44.404	43.561
24.636	16.65	20.256	25.444
14.996	15.571	23.782	25.361
24.377	25.831	19.241	23.617
11.431	18.151	19.377	8.718
26.259	17.75	29.414	19.672
26.134	21.136	22.5	28.649
18.379	22.572	12.358	12.934
20.107	26.299	23.938	20.135
26.328	13.636	34.118	34.03
23.799	16.346	14.267	23.855
21.228	23.764	26.601	11.618
22.542	25.482	28.376	21.622
18.766	20.945	24.494	28.931
15.362	19.075	22.705	17.989
24.237	13.659	27.826	16.929
32.665	9.866	15.512	25.969
24.973	16.194	31.792	16.697
10.839	12.847	20.691	17.384
15.672	19.013	33.183	16.057
26.116	8.884	28.672	18.294
14.612	19.192	20.88	18.298
12.647	20.118	22.241	22.178
18.549	14.226	13.701	15.75
34.665	17.221	17.919	18.672
26.647	18.935	13.64	19.462
24.569	15.31	10.906	40.503
18.911	12.139	13.033	24.339
29.48	23.734	17.763	28.363
13.551	17.847	23.965	14.795
21.679	11.98	7.942	22.564
19.694	23.587	10.273	27.702
22.567	17.023	10.776	20.593
31.83	16.601	21.833	16.463
17.502	45.232	20.428	24.443
22.549	25.928	17.698	40.251
27.007	18.942	23.7	26.251
21.451	22.204	15.703	25.827
26.143	19.976	21.191	25.38
19.413	16.79	31.051	16.922
23.007	24.565	15.38	12
21.261	25.501	12.93	17.675
15.754	20.768	14.809	14.198
12.19	21.177	17.954	18.1
25.719	18.871	30.212	13.694
18.844	19.425	14.942	9.014
22.688	20.349	28.782	22.612
27.228	26.677	8.976	16.04
19.384	19.552	21.806	15.76
12.656	20.851	11.626	4.466
11.279	18.256	1.941	28.249
19.562	12.458	23.931	28.624
21.685	24.089	13.786	21.271
21.835	14.956	31.378	25.426
23.333	18.052	25.433	20.613
30.6	22.809	18.642	40.432
14.708	26.562	11.719	11.359
21.837	55.338	44.432	28.967
12.306	18.333	27.738	17.945
17.663	19.719	28.154	15.073
20.444	22.525	21.757	19.719
18.862	23.649	22.567	28.578
17.819	18.439	36.004	17.084
14.929	24.855	38.288	16.528
16.475	26.882	26.656	35.306
16.761	34.053	18.723	48.82
16.328	29.486	21.187	21.826
20.154	15.768	34.397	22.713
21.576	22.014	17.394	35.52
14.33	20.081	16.096	25.931
12.373	21.274	27.66	65.495
21.839	25.082	28.521	31.577
13.781	15.416	35.835	30.665
21.728	18.525	33.451	28.069
23.772	9.938	13.874	44.006
18.06	13.113	16.026	17.777
15.433	17.044	16.268	12.786
13.484	16.504	7.526	13.293
18.051	12.885	23.946	5.034
14.009	21.613	25.229	14.674
16.176	24.423	13.632	12.873
8.344	26.263	15.278	36.587
12.047	25.641	28.34	23.573
10.737	17.668	20.3	27.154
5.549	15.421	29.234	31.07
11.964	11.573	19.025	31.308
2.545	18.6	36.421	19.593
22.429	10.12	30.188	22.944
11.788	14.188	18.542	23.588
9.118	10.294	28.373	27.084
20.685	26.606	14.553	16.396
20.632	18.703	19.116	16.235
16.605	21.549	26.494	21.213
6.232	27.441	22.768	12.593
15.054	27.941	21	17.389
11.741	20.561	27.228	20.141
3.875	21.251	26.574	28.441
8.556	23.135	18.628	16.821
6.717	27.113	21.092	21.117
14.902	16.923	25.918	19.268
22.904	18.058	14.887	29.473
7.1	15.139	10.727	22.301
4.998	14.191	13.191	22.988
14.79	12.028	27.595	24.041
5.777	20.475	21.973	20.019
15.467	12.237	20.939	12.684
17.614	17.851	24.262	11.164
12.694	19.181	36.895	18.598
19.714	28.528	21.433	19.274
11.844	22.341	27.092	28.055
4.63	21.514	24.455	20.749
13.579	16.319	15.856	27.218
11.702	13.177	11.868	23.9
10.386	19.144	18.574	24.038
17.787	16.825	18.269	25.005
11.855	18.596	30.392	21.823
11.622	30.177	23.041	27.78
16.038	26.26	29.849	28.309
12.914	20.085	29.215	31.648
25.976	23.757	33.023	24.1
23.772	15.023	14.195	27.564
27.791	19.355	26.275	20.218
14.682	16.084	18.144	24.78
18.426	22.042	20.168	24.996
17.844	14.639	43.773	20.775
23.568	23.957	32.41	32.958
17.702	17.124	19.302	16.917
16.26	14.395	32.747	12.886
31.907	11.762	27.479	10.968
29.462	22.87	30.737	14.583
25.398	17.448	33.972	9.972
22.1	12.463	26.28	17.224
16.087	14.54	27.931	8.378
14.135	14.851	15.301	10.376
24.594	17.114	24.788	11.956
21.443	20.666	39.804	19.008
16.974	10.088	30.62	29.967
18.439	10.115	18.934	25.978
17.89	9.194	18.928	29.403
21.291	23.26	15.864	33.364
25.754	23.748	27.592	13.478
16.564	22.097	50.16	23.119
19.85	20.957	27.376	21.816
19.631	14.632	24.363	7.992
22.785	12.376	17.739	11.663
25.186	8.929	17.315	30.241
18.874	17.002	28.075	17.788
10.878	20.439	32.384	9.886
15.032	20.284	37.989	11.668
21.465	14.099	26.316	19.112
17.456	14.093	32.291	10.703
25.249	20.409	25.921	7.899
18.503	13.701	23.59	15.152
14.783	15.612	7.912	33.438
11.105	21.594	12.691	18.886
14.635	18.093	11.753	20.225
9.874	21.6	8.73	22.373
11.203	34.508	8.455	13.753
14.943	22.874	25.064	5.663
19.222	21.048	12.466	6.597
11.878	29.271	11.959	10.46
19.459	29.341	32.688	20.278
16.045	28.364	17	17.932
14.561	29.845	21.289	9.85
15.721	18.808	16.616	3.019
15.084	25.78	14.35	15.622
22.119	24.344	14.951	6.79
26.548	33.905	27.584	9.729
16.919	31.268	21.147	22.224
19.892	18.582	35.682	17.925
17.658	24.859	11.026	18.133
22.679	26.34	33.34	29.437
20.965	23.857	13.331	19.365
15.737	29.307	10.208	51.35
20.519	33.233	24.485	33.347
18.754	21.159	21.919	46.925
16.836	14.765	13.297	31.277
14.328	17.017	19.446	18.319
16.504	28.011	19.929	24.908
13.497	19.875	14.311	18.732
17.228	28.003	11.597	14.349
16.833	18.287	9.132	41.031
17.288	23.623	13.73	51.624
20.509	22.257	11.006	29.18
14.475	16.618	10.349	25.278
10.67	12.75	11.141	16.849
17.016	20.041	30.709	18.3
9.884	34.209	21.602	15.079
7.006	25.34	17.203	32.414
7.36	15.872	23.426	29.342
9.792	22.589	12.18	15.488
11.318	23.435	30.297	42.432
22.961	19.731	21.924	18.018
19.195	19.105	20.946	27.314
11.722	24.263	22.497	20.349
7.564	13.971	28.017	17.71
9.856	15.278	23.025	12.141
9.259	12.877	17.693	11.062
10.748	13.068	31.179	1.079
12.637	19.55	17.922	3.214
14.527	16.749	17.705	23.355
8.236	17.14	18.206	26.113
22.755	14.23	21.141	19.509
18.235	11.917	19.156	23.761
24.451	14.221	39.5	15.079
7.637	0.798	31.259	24.052
11.91	15.814	27.251	43.309
19.475	11.651	30.818	15.211
19.505	10.535	31.907	15.722
14.899	16.504	31.606	25.041
18.549	9.743	20.988	19.723
20.694	12.789	26.212	15.573
21.855	21.394	19.541	23.205
24.356	18.477	24.179	5.776
28.826	19.693	29.225	7.44
37.324	29.696	19.062	29.481
27.831	19.538	23.766	17.294
29.85	21.158	20.536	19.766
13.865	21.29	25.334	20.131
19.194	32.442	27.654	20.319
17.358	25.12	23.699	29.02
6.882	16.878	12.666	38.8
30.767	25.233	27.5	16.083
30.902	16.305	9.39	35.059
28.914	15.426	23.68	24.781
29.846	19.728	19.647	29.826
22.772	24.862	53.308	19.741
24.637	14.941	41.147	30.963
21.873	11.513	36.199	24.137
19.76	12.88	15.268	23.284
19.843	21.702	36.303	32.402
23.968	11.991	16.226	32.109
19.63	18.065	25.771	26.105
17.534	11.812	22.413	28.297
23.022	11.122	15.977	20.317
15.014	1.398	21.733	20.829
14.027	13.662	15.795	27.458
21.622	9.593	18.888	20.371
17.654	8.077	37.763	24.616
18.642	10.102	25.847	19.536
17.458	22.289	24.264	18.79
11.368	11.909	30.944	22.8
18.821	11.944	27.226	31.225
14.015	11.066	34.888	23.122
14.578	9.625	23.135	27.02
21.193	9.727	20.482	17.322
15.838	9.802	23.373	22.163
9.008	9.198	39.01	34.667
8.216	10.099	27.551	25.099
11.209	9.079	22.691	31.157
16.453	6.128	31.851	39.647
15.166	12.23	26.856	15.447
20.591	15.597	24.488	34.977
22.22	17.003	34.523	30.737
30.855	17.653	14.987	34.969
21.838	14.465	17.649	19.191
23.331	11.671	4.609	21.549
27.816	16.313	31.644	11.672
17.821	15.995	24.874	14.587
21.306	9.106	25.777	12.978
20.775	10.664	26.074	16.254
31.333	14.168	21.197	17.519
26.834	15.872	32.203	13.926
31.179	15.429	33.91	6.032
14.652	16.64	24.549	13.733
24.684	14.48	15.877	9.313
13.836	23.731	18.473	10
19.721	16.793	13.799	11.291
18.125	12.778	11.238	14.996

## Sheet: Supplementary Fig 5.g
	parental MCM4-Halo cytoplasmic pool (median of mean intensity, %)
treatment	Biological replicate #1	Biological replicate #2
siCTRL	22.882	23.2765
siDCAF12	19.1345	22.8905
siMCMBP	24.7795	26.7075
siMCMBP + siDCAF12	21.1105	28.7835

## Sheet: Supplementary Fig 5.h (MCM2, 3)
Object ID	treatment	Total Intensity DAPI	Mean Intensity A568 (MCM2)	Mean Intensity A647 (MCM3)	Rand(1)
21046	siCTRL	534440	267.689	177.725	0.127641
21047	siCTRL	657379	292.191	139.924	0.70799		Acquisition settings:
21048	siCTRL	685008	227.853	111.467	0.57713		Excitation Filter	Emission Filter	Intensity (%)	Exposure time (ms)	Objective
21049	siCTRL	569112	274.797	178.995	0.0709629		DAPI 377/50	DAPI 440	100	15	UPLSAPO 20x
21050	siCTRL	383947	299.837	437.268	0.916256		Cy3 560/25	Cy3 607	100	1000	UPLSAPO 20x
21051	siCTRL	721536	202.241	87.7085	0.739934		Cy5 650/13	Cy5 684	100	1000	UPLSAPO 20x
21052	siCTRL	635186	325.569	235.305	0.0200658
21053	siCTRL	382851	273.008	380.911	0.400218
21054	siCTRL	667393	262.318	132.241	0.394008
21055	siCTRL	780984	243.855	109.6	0.196756
21056	siCTRL	844034	265.181	72.827	0.9873
21057	siCTRL	943139	252.077	56.9586	0.569403
21058	siCTRL	562671	301.88	312.822	0.415944
21059	siCTRL	393399	284.299	382.519	0.396281
21060	siCTRL	665179	199.446	100.882	0.880265
21061	siCTRL	570962	323.199	325.34	0.0329662
21062	siCTRL	750572	232.641	62.1017	0.510298
21063	siCTRL	368726	247.873	343.79	0.947082
21064	siCTRL	451544	222.786	227.013	0.91942
21065	siCTRL	320523	218.525	288.779	0.0629852
21066	siCTRL	414794	282.891	251.584	0.874383
21067	siCTRL	343506	225.874	289.431	0.535014
21068	siCTRL	834617	243.875	48.6237	0.920698
21069	siCTRL	638143	237.588	139.965	0.966333
21070	siCTRL	567498	264.558	224.669	0.245446
21071	siCTRL	810664	281.974	61.075	0.15599
21072	siCTRL	527308	298.038	278.211	0.776173
21073	siCTRL	550111	258.119	221.111	0.617921
21074	siCTRL	356186	217.209	365.954	0.860689
21075	siCTRL	747292	419.309	61.1058	0.724032
21076	siCTRL	696250	223.86	80.9374	0.739022
21077	siCTRL	441276	219.78	184.292	0.425694
21078	siCTRL	708901	251.442	106.217	0.553949
21079	siCTRL	766302	248.988	55.036	0.997981
21080	siCTRL	372811	193.753	66.1503	0.819911
21081	siCTRL	384265	204.158	73.2759	0.0463376
21082	siCTRL	812281	259.657	64.4484	0.660153
21083	siCTRL	583159	200.38	141.344	0.640974
21084	siCTRL	611322	304.89	136.996	0.414046
21085	siCTRL	673087	201.478	84.294	0.462287
21086	siCTRL	804055	352.052	88.0317	0.614627
21087	siCTRL	389714	337.989	267.732	0.803502
21088	siCTRL	826377	161.099	55.666	0.136594
21089	siCTRL	378366	323.523	280.603	0.806361
21090	siCTRL	403722	268.535	162.179	0.0124714
21091	siCTRL	408103	228.8	153.666	0.192366
21092	siCTRL	367166	195.709	171.143	0.249466
21093	siCTRL	697152	266.992	140.671	0.480933
21094	siCTRL	682751	287.084	172.408	0.754466
21095	siCTRL	392385	260.03	341.84	0.613238
21096	siCTRL	375678	277.851	363.073	0.0361763
21097	siCTRL	751176	214.25	51.9765	0.636296
21098	siCTRL	399724	248.042	216.719	0.793858
21099	siCTRL	524032	267.834	86.6885	0.331554
21100	siCTRL	614765	300.915	165.03	0.0755455
21101	siCTRL	448643	262.07	328.26	0.489101
21102	siCTRL	545356	268.321	238.488	0.202206
21103	siCTRL	888793	141.466	35.0561	0.0230689
21104	siCTRL	661075	362.988	197.439	0.876201
21105	siCTRL	450846	297.188	267.255	0.547124
21106	siCTRL	688013	369.148	179.598	0.00340198
21107	siCTRL	841523	239.747	73.0892	0.423252
21108	siCTRL	789896	349.297	94.3241	0.370222
21109	siCTRL	366113	206.415	126.071	0.329026
21110	siCTRL	409263	281.698	165.119	0.204013
21111	siCTRL	818344	299.36	91.9994	0.063245
21112	siCTRL	403484	275.35	166.873	0.769049
21113	siCTRL	507931	313.865	422.946	0.0021976
21114	siCTRL	350988	243.541	339.12	0.856918
21115	siCTRL	1602424	321.609	70.35	0.175472
21116	siCTRL	396364	199.558	86.8186	0.0542526
21117	siCTRL	774613	269.326	66.3998	0.935316
21118	siCTRL	187636	248.925	208.649	0.736003
21119	siCTRL	397699	264.037	321.945	0.690074
21120	siCTRL	670527	219.801	99.3667	0.025395
21121	siCTRL	196440	234.351	217.423	0.593683
21122	siCTRL	383343	197.846	89.3488	0.849758
21123	siCTRL	362988	250.216	312.723	0.00508694
21124	siCTRL	487461	326.083	433.944	0.703631
21125	siCTRL	346924	233.149	290.844	0.796532
21126	siCTRL	636243	238.845	128.247	0.508349
21127	siCTRL	813352	143.618	41.2443	0.952758
21128	siCTRL	765742	336.223	82.0502	0.973103
21129	siCTRL	678021	301.143	167.804	0.347236
21130	siCTRL	797135	400.818	114.517	0.457898
21131	siCTRL	520804	255.38	201.483	0.0248837
21132	siCTRL	781333	391.062	108.76	0.99226
21133	siCTRL	797417	239.282	95.5125	0.55361
21134	siCTRL	671936	216.308	97.0261	0.692196
21135	siCTRL	831129	357.287	79.5638	0.00448801
21136	siCTRL	517610	416.601	397.469	0.440244
21137	siCTRL	478844	403.964	451.981	0.454416
21138	siCTRL	527111	260.372	229.893	0.853252
21139	siCTRL	399681	497.357	534.53	0.970951
21140	siCTRL	293555	260.112	434.027	0.869711
21141	siCTRL	826852	241.315	68.8311	0.868006
21142	siCTRL	730720	250.321	164.527	0.680846
21143	siCTRL	400481	284.19	269.101	0.0856064
21144	siCTRL	404118	324.284	327.304	0.225349
21145	siCTRL	412539	405.679	279.484	0.0634797
21146	siCTRL	405621	262.49	182.047	0.547704
21147	siCTRL	719050	254.004	48.8662	0.736837
21148	siCTRL	749024	244.248	233.398	0.00360094
21149	siCTRL	615714	245.283	74.9779	0.629623
21150	siCTRL	281578	247.513	319.237	0.664931
21151	siCTRL	839919	251.471	52.8889	0.368362
21152	siCTRL	439277	391.147	463.909	0.172145
21153	siCTRL	392318	151.328	40.3832	0.799926
21154	siCTRL	393176	155.39	41.8532	0.388416
21155	siCTRL	763885	341.612	123.025	0.158983
21156	siCTRL	472322	340.575	340.219	0.472771
21157	siCTRL	400818	405.689	177.858	0.444106
21158	siCTRL	607756	249.744	92.7665	0.718466
21159	siCTRL	344744	293.563	466.631	0.197071
21160	siCTRL	394218	614.114	225.531	0.293741
21161	siCTRL	523502	323.847	150.071	0.0270425
21162	siCTRL	381070	227.283	181.168	0.216405
21163	siCTRL	335253	38.8693	19.2952	0.194863
21164	siCTRL	280923	133.772	61.2554	0.891581
21165	siCTRL	584417	261.062	160.168	0.376895
21166	siCTRL	553961	244.478	208.42	0.940139
21167	siCTRL	335087	294.084	343.275	0.65942
21168	siCTRL	264519	226.41	304.202	0.568697
21169	siCTRL	772210	257.199	60.6243	0.990474
21170	siCTRL	376251	291.994	407.392	0.864575
21171	siCTRL	689431	248.492	68.8312	0.226004
21172	siCTRL	391518	250.07	219.078	0.685409
21173	siCTRL	397430	259.929	262.515	0.505899
21174	siCTRL	805181	252.91	78.3905	0.186591
21175	siCTRL	393288	271.201	331.061	0.126251
21176	siCTRL	358179	303.06	310.923	0.871858
21177	siCTRL	782201	281.126	84.4072	0.999464
21178	siCTRL	828193	219.151	51.6178	0.0662815
21179	siCTRL	797304	300.752	81.7693	0.229143
21180	siCTRL	348766	261.911	214.31	0.760779
21181	siCTRL	829559	255.822	70.7612	0.444105
21182	siCTRL	826733	300.505	81.3095	0.541711
21183	siCTRL	858680	357.148	66.6179	0.5707
21184	siCTRL	922104	430.74	106.02	0.763316
21185	siCTRL	828892	285.671	78.02	0.843413
21186	siCTRL	338482	216.104	213.804	0.0222982
21187	siCTRL	828428	354.415	74.8634	0.241146
21188	siCTRL	759642	363.245	106.729	0.502488
21189	siCTRL	275183	212.446	355.937	0.386913
21190	siCTRL	342699	203.169	77.2549	0.117494
21191	siCTRL	772418	296.475	75.5247	0.33028
21192	siCTRL	373311	218.508	168.26	0.683554
21193	siCTRL	750006	282.729	77.9713	0.778464
21194	siCTRL	309550	241.627	205.765	0.594625
21195	siCTRL	361577	264.281	202.567	0.373271
21196	siCTRL	353643	172.702	148.786	0.724624
21197	siCTRL	366238	219.545	123.646	0.97035
21198	siCTRL	385411	236.877	228.137	0.7828
21199	siCTRL	1515724	368.165	62.4585	0.495714
21200	siCTRL	406639	226.757	245.894	0.720028
21201	siCTRL	767898	147.046	34.6001	0.830985
21202	siCTRL	422261	230.399	187.822	0.458633
21203	siCTRL	381943	206.051	183.038	0.801201
21204	siCTRL	778552	158.626	41.465	0.11742
21205	siCTRL	782839	275.887	74.3122	0.213842
21206	siCTRL	683582	247.821	80.012	0.966541
21207	siCTRL	804977	332.745	77.0854	0.898542
21208	siCTRL	284399	256.092	444.202	0.842529
21209	siCTRL	355903	318.287	487.004	0.756491
21210	siCTRL	727703	290.576	99.191	0.765059
21211	siCTRL	235471	236.667	397.094	0.220007
21212	siCTRL	362497	256.849	388.732	0.890396
21213	siCTRL	372529	305.307	480.002	0.793784
21214	siCTRL	357563	261.461	426.149	0.925079
21215	siCTRL	254511	290.086	534.356	0.520619
21216	siCTRL	386205	334.323	493.804	0.720035
21217	siCTRL	382712	210.654	340.704	0.666181
21218	siCTRL	845669	321.899	72.4886	0.572667
21219	siCTRL	284769	261.272	459.196	0.504691
21220	siCTRL	399144	308.846	459.793	0.106029
21221	siCTRL	388548	260.631	345.444	0.0485706
21222	siCTRL	670707	295.132	150.449	0.237436
21223	siCTRL	433075	250.124	296.427	0.694567
21224	siCTRL	372931	292.359	486.117	0.52872
21225	siCTRL	312650	241.902	267.036	0.796203
21226	siCTRL	385893	312.435	403.16	0.200627
21227	siCTRL	303073	198.786	264.487	0.755745
21228	siCTRL	298021	175.508	80.6741	0.597685
21229	siCTRL	237144	176.368	64.8906	0.742218
21230	siCTRL	511203	172.806	75.614	0.110547
21231	siCTRL	315490	348.046	506.774	0.597185
21232	siCTRL	266584	213.252	356.121	0.932941
21233	siCTRL	344179	231.482	267.648	0.514089
21234	siCTRL	192112	248.159	312.771	0.899424
21235	siCTRL	341779	404.293	482.508	0.378068
21236	siCTRL	352708	266.111	247.066	0.619117
21237	siCTRL	621628	194.976	64.9263	0.413446
21238	siCTRL	331115	321.606	476.448	0.308044
21239	siCTRL	425116	210.031	245.999	0.471944
21240	siCTRL	308124	232.968	393.829	0.0133993
21241	siCTRL	456194	287.787	323.953	0.238741
21242	siCTRL	720632	211.954	62.3009	0.418895
21243	siCTRL	744874	232.092	111.823	0.171977
21244	siCTRL	665464	204.794	66.1147	0.296505
21245	siCTRL	330646	261.074	466.829	0.681917
21246	siCTRL	323313	229.231	89.0947	0.808042
21247	siCTRL	775500	224.525	117.896	0.629522
21248	siCTRL	698746	169.836	39.7519	0.432035
21249	siCTRL	795761	209.875	64.9058	0.561577
21250	siCTRL	766442	204.419	57.4376	0.980626
21251	siCTRL	362191	232.116	173.986	0.404667
21252	siCTRL	1501475	563.754	128.617	0.513774
21253	siCTRL	316102	252.779	388.797	0.995656
21254	siCTRL	341745	246.923	341.794	0.90992
21255	siCTRL	741725	264.733	112.162	0.314806
21256	siCTRL	368493	229.104	301.851	0.991086
21257	siCTRL	1.66517e+06	373.601	94.6705	0.356003
21258	siCTRL	807661	221.626	72.2876	0.265977
21259	siCTRL	719810	199.227	90.6543	0.334703
21260	siCTRL	335502	265.235	440.91	0.79918
21261	siCTRL	374551	190.969	131.21	0.790299
21262	siCTRL	382412	259.582	179.732	0.955097
21263	siCTRL	299068	210.134	264.082	0.596606
21264	siCTRL	358462	268.142	439.469	0.385518
21265	siCTRL	364129	263.303	80.119	0.876281
21266	siCTRL	363772	217.03	149.748	0.94246
21267	siCTRL	763140	281.762	108.735	0.747519
21268	siCTRL	282411	224.792	268.12	0.736728
21269	siCTRL	345355	238.059	432.267	0.607142
21270	siCTRL	372470	316.686	201.078	0.331944
21271	siCTRL	367259	418.173	257.73	0.999121
21272	siCTRL	344662	259.955	424.656	0.0353482
21273	siCTRL	394617	314.69	482.78	0.369335
21274	siCTRL	520282	199.154	113.446	0.062284
21275	siCTRL	337648	257.616	446.719	0.268521
21276	siCTRL	349102	306.893	459.521	0.485513
21277	siCTRL	338612	233.783	397.697	0.180925
21278	siCTRL	286425	232.585	386.346	0.23031
21279	siCTRL	380944	347.826	556.843	0.312559
21280	siCTRL	396987	326.514	422.638	0.694582
21281	siCTRL	380596	351.967	573.354	0.29329
21282	siCTRL	386479	277.099	390.542	0.337871
21283	siCTRL	256616	331.278	464.583	0.949493
21284	siCTRL	412200	288.855	366.572	0.29063
21285	siCTRL	394263	272.319	361.519	0.745607
21286	siCTRL	252666	228.265	391.176	0.18632
21287	siCTRL	329774	257.502	386.126	0.427457
21288	siCTRL	280255	218.417	296.467	0.991576
21289	siCTRL	768009	291.538	85.1363	0.394211
21290	siCTRL	584730	177.605	111.704	0.776749
21291	siCTRL	377643	312.4	349.722	0.0871543
21292	siCTRL	646268	117.38	29.7846	0.769116
21293	siCTRL	700420	221.266	48.0635	0.11042
21294	siCTRL	695651	191.733	40.1529	0.309693
21295	siCTRL	957618	155.833	198.258	0.466266
21296	siCTRL	673763	263.272	73.9404	0.824234
21297	siCTRL	424460	264.105	278.347	0.584678
21298	siCTRL	348072	242.075	321.809	0.182374
21299	siCTRL	588518	46.4341	39.8863	0.242283
21300	siCTRL	437710	75.11	67.2908	0.594822
21301	siCTRL	347260	271.182	297.375	0.503132
21302	siCTRL	856578	94.2959	50.0371	0.476344
21303	siCTRL	368970	296.775	286.305	0.375296
21304	siCTRL	798062	353.609	73.4515	0.859042
21305	siCTRL	628425	44.7682	37.5178	0.445432
21306	siCTRL	664699	247.273	101.036	0.228588
21307	siCTRL	466990	263.663	271.635	0.282424
21308	siCTRL	368791	303.273	573.532	0.907072
21309	siCTRL	777020	300.161	78.8475	0.941041
21310	siCTRL	359122	308.002	520.341	0.0984332
21311	siCTRL	468559	234.468	238.184	0.868753
21312	siCTRL	514724	336.332	397.112	0.870875
21313	siCTRL	362754	358.606	532.143	0.194064
21314	siCTRL	373600	322.293	509.094	0.621781
21315	siCTRL	370256	308.819	318.203	0.957453
21316	siCTRL	381719	270.798	284.502	0.355255
21317	siCTRL	607623	290.748	239.003	0.998072
21318	siCTRL	653884	218.896	97.9864	0.866738
21319	siCTRL	441776	235.903	183.811	0.0126728
21320	siCTRL	379441	335.509	496.761	0.548761
21321	siCTRL	534598	288.059	336.229	0.387693
21322	siCTRL	370587	328.124	504.793	0.722341
21323	siCTRL	581493	316.164	268.294	0.912473
21324	siCTRL	864109	313.783	90.574	0.708776
21325	siCTRL	455688	249.992	199.814	0.947464
21326	siCTRL	389866	233.289	276.222	0.34045
21327	siCTRL	352201	232.495	231.036	0.609929
21328	siCTRL	855174	231.109	38.248	0.7183
21329	siCTRL	850166	115.454	28.7728	0.828972
21330	siCTRL	815118	367.944	114.71	0.887228
21331	siCTRL	397094	222.257	191.521	0.0155309
21332	siCTRL	408752	258.81	239.129	0.777611
21333	siCTRL	433665	263.39	191.455	0.903933
21334	siCTRL	480303	148.592	54.7179	0.220486
21335	siCTRL	824278	260.21	78.6032	0.715232
21336	siCTRL	408626	202.123	163.945	0.72041
21337	siCTRL	343641	342.631	359.178	0.445007
21338	siCTRL	454080	69.7748	23.6033	0.547296
21339	siCTRL	507562	260.402	284.095	0.385026
21340	siCTRL	368685	270.355	479.053	0.0365635
21341	siCTRL	223738	250.808	136.498	0.157269
21342	siCTRL	512149	269.661	146.937	0.139689
21343	siCTRL	495454	314.57	213.99	0.271205
21344	siCTRL	934616	348.923	435.67	0.097492
21345	siCTRL	726013	247.87	108.728	0.734786
21346	siCTRL	448782	280.338	238.133	0.132361
21347	siCTRL	376987	261.395	158.481	0.0613025
21348	siCTRL	730557	238.362	62.4074	0.141447
21349	siCTRL	665709	198.9	113.335	0.448281
21350	siCTRL	375263	231.941	141.385	0.376706
21351	siCTRL	581418	333.025	97.7535	0.362702
21352	siCTRL	492661	354.956	343.587	0.27868
21353	siCTRL	435729	350.857	434.634	0.967909
21354	siCTRL	765680	144.544	39.0169	0.691376
21355	siCTRL	577152	255.594	147.676	0.111155
21356	siCTRL	494268	216.237	117.1	0.406812
21357	siCTRL	675359	249.332	127.449	0.280697
21358	siCTRL	606285	294.431	182.24	0.782555
21359	siCTRL	374963	194.227	78.3848	0.596469
21360	siCTRL	357708	314.608	117.975	0.513559
21361	siCTRL	510577	174.271	47.8528	0.0870373
21362	siCTRL	334950	226.291	302.711	0.197568
21363	siCTRL	357755	282.073	429.391	0.0537965
21364	siCTRL	360618	279.975	376.477	0.450812
21365	siCTRL	387556	266.56	232.104	0.760702
21366	siCTRL	576161	197.486	140.037	0.443602
21367	siCTRL	616491	190.921	95.4089	0.0490008
21368	siCTRL	653942	402.725	100.973	0.859319
21369	siCTRL	613903	242.473	120.117	0.24786
21370	siCTRL	380741	292.683	376.249	0.292313
21371	siCTRL	577761	257.378	215.736	0.887976
21372	siCTRL	667401	297.766	155.595	0.276685
21373	siCTRL	385658	243.556	324.039	0.630502
21374	siCTRL	338042	237.636	292.353	0.0793508
21375	siCTRL	303321	269.3	324.077	0.188901
21376	siCTRL	452655	210.872	157.183	0.828708
21377	siCTRL	354951	271.222	451.801	0.417865
21378	siCTRL	339735	249.491	454.178	0.684489
21379	siCTRL	331239	186.563	167.311	0.0652193
21380	siCTRL	287879	174.039	160.258	0.586583
21381	siCTRL	729813	236.534	72.228	0.572285
21382	siCTRL	413072	264.269	281.952	0.442457
21383	siCTRL	570526	197.004	164.992	0.999433
21384	siCTRL	399147	232.949	281.944	0.753932
21385	siCTRL	413800	276.024	336.467	0.361213
21386	siCTRL	500438	287.209	289.697	0.225337
21387	siCTRL	388789	316.085	430.855	0.838295
21388	siCTRL	398599	297.222	313.535	0.23175
21389	siCTRL	688906	273.559	102.008	0.480071
21390	siCTRL	448142	136.935	34.2352	0.872741
21391	siCTRL	445478	138.925	38.3706	0.939177
21392	siCTRL	820957	298.089	79.1563	0.582017
21393	siCTRL	394949	348.182	455.43	0.963931
21394	siCTRL	694867	246.975	137.351	0.112464
21395	siCTRL	385628	296.3	436.306	0.108808
21396	siCTRL	528664	336.12	315.475	0.44476
21397	siCTRL	300188	126.413	106.175	0.661004
21398	siCTRL	378230	235.075	389.275	0.106338
21399	siCTRL	790297	247.214	100.104	0.425823
21400	siCTRL	421131	272.19	263.224	0.0201413
21401	siCTRL	761847	273.095	94.5646	0.343277
21402	siCTRL	795247	293.75	101.794	0.42342
21403	siCTRL	822961	207.07	46.8885	0.808561
21404	siCTRL	363926	302.277	179.821	0.296893
21405	siCTRL	354772	251.999	150.87	0.832121
21406	siCTRL	271118	212.514	356.66	0.265916
21407	siCTRL	305294	306.239	466.022	0.429697
21408	siCTRL	610230	180.67	40.9796	0.767408
21409	siCTRL	308151	277.319	475.719	0.885459
21410	siCTRL	300619	238.2	400.946	0.43672
21411	siCTRL	675508	339.834	94.7132	0.331558
21412	siCTRL	816717	285.99	168.71	0.529127
21413	siCTRL	779778	260.466	161.277	0.566656
21414	siCTRL	571399	312.502	269.121	0.344342
21415	siCTRL	515957	273.039	252.54	0.628708
21416	siCTRL	428809	304.473	386.226	0.603598
21417	siCTRL	767368	283.085	75.7418	0.238256
21418	siCTRL	477298	266.994	302.151	0.205374
21419	siCTRL	569083	313.338	296.682	0.00179996
21420	siCTRL	373007	258.395	425.956	0.881798
21421	siCTRL	393314	236.767	372.77	0.196183
21422	siCTRL	359142	217.287	318.268	0.645556
21423	siCTRL	480305	273.408	323.244	0.570022
21424	siCTRL	535029	320.847	296.275	0.637514
21425	siCTRL	499719	260.234	290.621	0.540983
21426	siCTRL	445477	293.472	309.27	0.230931
21427	siCTRL	372829	281.092	422.503	0.451745
21428	siCTRL	717082	238.18	106.504	0.665953
21429	siCTRL	306886	212.443	250.659	0.518567
21430	siCTRL	715136	279.275	79.3062	0.59821
21431	siCTRL	608534	191.253	137.926	0.577244
21432	siCTRL	395343	339.009	647.782	0.185273
21433	siCTRL	430438	226.278	280.997	0.19454
21434	siCTRL	397589	301.324	506.087	0.0136335
21435	siCTRL	658494	201.429	126.416	0.844035
21436	siCTRL	325246	205.577	298.323	0.906306
21437	siCTRL	558492	320.348	296.109	0.801917
21438	siCTRL	363210	260.574	396.911	0.773036
21439	siCTRL	396715	213.405	279.969	0.127124
21440	siCTRL	382735	257.242	229.75	0.219581
21441	siCTRL	783016	237.683	66.79	0.392807
21442	siCTRL	295653	237.547	301.968	0.746832
21443	siCTRL	474659	219.633	216.702	0.0386076
21444	siCTRL	388835	279.28	504.409	0.622008
21445	siCTRL	378515	331.028	504.076	0.951207
21446	siCTRL	778514	203.971	62.6218	0.59796
21447	siCTRL	386689	234.269	249.974	0.294924
21448	siCTRL	369811	213.064	380.516	0.341975
21449	siCTRL	733515	589.386	858.125	0.584668
21450	siCTRL	455434	221.278	223.154	0.690436
21451	siCTRL	753464	238.161	63.1187	0.295724
21452	siCTRL	355925	255.109	525.502	0.0786631
21453	siCTRL	694306	249.592	62.0137	0.326315
21454	siCTRL	359584	129.521	45.3157	0.799017
21455	siCTRL	390442	260.388	336.129	0.0511978
21456	siCTRL	647380	359.238	117.427	0.693224
21457	siCTRL	606461	315.864	115.519	0.72865
21458	siCTRL	733801	237.112	68.0857	0.196487
21459	siCTRL	256187	180.448	165.52	0.64701
21460	siCTRL	720681	167.916	52.3602	0.297392
21461	siCTRL	381754	301.797	293.988	0.485098
21462	siCTRL	492083	301.056	183.446	0.359927
21463	siCTRL	267625	241.425	346.474	0.639814
21464	siCTRL	719402	360.84	82.5956	0.548279
21465	siCTRL	402569	136.367	38.3784	0.539602
21466	siCTRL	398257	314.291	263.698	0.143156
21467	siCTRL	714600	313.887	87.083	0.705393
21468	siCTRL	387462	219.44	55.5357	0.924219
21469	siCTRL	388325	321.102	324.9	0.820155
21470	siCTRL	391260	201.614	55.7827	0.00520772
21471	siCTRL	382899	248.134	291.533	0.519682
21472	siCTRL	801260	257.167	79.3632	0.996496
21473	siCTRL	394001	221.473	227.789	0.94232
21474	siCTRL	811040	329.621	88.3043	0.667341
21475	siCTRL	383283	213.859	201.384	0.993581
21476	siCTRL	444186	541.833	528.93	0.58402
21477	siCTRL	377259	245.555	335.29	0.932376
21478	siCTRL	366029	189.716	231.679	0.170672
21479	siCTRL	373854	283.022	378.221	0.916803
21480	siCTRL	360956	348.761	548.742	0.85261
21481	siCTRL	656390	198.532	89.6823	0.693022
21482	siCTRL	389504	327.726	470.743	0.450024
21483	siCTRL	362221	291.336	437.197	0.463719
21484	siCTRL	375819	293.278	360.502	0.467018
21485	siCTRL	367533	209.575	226.342	0.485408
21486	siCTRL	451481	272.418	285.381	0.0603185
21487	siCTRL	347558	244.437	217.288	0.0855709
21488	siCTRL	402402	327.238	251.605	0.988365
21489	siCTRL	515002	287.632	192.654	0.124191
21490	siCTRL	362608	288.96	274.279	0.926348
21491	siCTRL	398258	314.006	219.106	0.978077
21492	siCTRL	397780	383.492	352.305	0.200984
21493	siCTRL	394383	262.75	297.895	0.575175
21494	siCTRL	417901	530.026	589.355	0.112474
21495	siCTRL	486557	288.094	245.348	0.616991
21496	siCTRL	381755	339.084	357.232	0.0668575
21497	siCTRL	317631	246.368	148.517	0.659425
21498	siCTRL	306888	203.421	132.255	0.655187
21499	siCTRL	388853	350.7	376.198	0.0827416
21500	siCTRL	347766	214.053	285.537	0.85363
21501	siCTRL	321545	194.357	213.87	0.144029
21502	siCTRL	423893	325.754	174.49	0.928066
21503	siCTRL	418443	842.293	956.751	0.567597
21504	siCTRL	858358	354.69	68.7494	0.990603
21505	siCTRL	411031	433.185	552.071	0.242234
21506	siCTRL	650795	429.318	131.352	0.720959
21507	siCTRL	424137	295.223	149.835	0.340576
21508	siCTRL	1370002	444.429	182.597	0.6015
21509	siCTRL	695148	462.907	243.948	0.6641
21510	siCTRL	863210	275.646	63.8323	0.963112
21511	siCTRL	415635	245.248	297.652	0.588908
21512	siCTRL	393385	236.636	312.106	0.632255
21513	siCTRL	858048	202.628	61.2907	0.280821
21514	siCTRL	525718	210.985	173.169	0.806465
21515	siCTRL	424605	261.96	271.173	0.839594
21516	siCTRL	418460	317.859	371.504	0.401893
21517	siCTRL	436475	281.92	338.086	0.673209
21518	siCTRL	393021	236.11	335.143	0.305428
21519	siCTRL	448555	250.226	310.587	0.499309
21520	siCTRL	838936	295.781	79.052	0.402259
21521	siCTRL	513063	291.234	261.704	0.731152
21522	siCTRL	347784	225.38	265.244	0.440199
21523	siCTRL	382054	222.091	298.056	0.17579
21524	siCTRL	766780	273.241	103.614	0.636658
21525	siCTRL	820270	339.955	76.4022	0.390925
21526	siCTRL	554510	230.047	155.56	0.108304
21527	siCTRL	366429	235.987	269.609	0.33867
21528	siCTRL	476304	244.255	187.504	0.634138
21529	siCTRL	801239	256.386	61.6092	0.519164
21530	siCTRL	401708	324.578	244.954	0.777572
21531	siCTRL	524584	234.266	110.349	0.968715
21532	siCTRL	731855	434.979	96.0938	0.25343
21533	siCTRL	387085	283.234	362.958	0.175498
21534	siCTRL	319389	223.722	199.586	0.0951282
21535	siCTRL	426725	220.148	142.456	0.617959
21536	siCTRL	301947	206.853	92.3372	0.360257
21537	siCTRL	217630	212.248	98.3782	0.360128
21538	siCTRL	708231	280.998	94.5209	0.172034
21539	siCTRL	380673	294.29	386.151	0.803441
21540	siCTRL	231878	184.588	221.42	0.193184
21541	siCTRL	415694	240.039	142.678	0.679968
21542	siCTRL	414426	287.541	247.921	0.772873
21543	siCTRL	357913	187.193	183.243	0.957473
21544	siCTRL	240271	168.784	163.39	0.456684
21545	siCTRL	315627	266.494	314.65	0.208579
21546	siCTRL	785700	379.437	101.958	0.0683415
21547	siCTRL	776021	330.425	68.7617	0.315977
21548	siCTRL	383552	256.819	223.073	0.179034
21549	siCTRL	494621	267.766	225.506	0.163677
21550	siCTRL	346709	176.87	187.329	0.746979
21551	siCTRL	588046	231.223	144.958	0.800292
21552	siCTRL	284447	174.542	266.516	0.07802
21553	siCTRL	348764	186.717	203.694	0.665141
21554	siCTRL	386295	208.795	252.127	0.720429
21555	siCTRL	461737	235.931	211.331	0.482692
21556	siCTRL	358159	263.402	296.203	0.981438
21557	siCTRL	419456	268.733	300.305	0.822809
21558	siCTRL	418321	269.889	311.672	0.357172
21559	siCTRL	417773	253.855	288.818	0.61535
21560	siCTRL	425540	260.248	314.047	0.371596
21561	siCTRL	230021	234.055	270.164	0.281631
21562	siCTRL	604538	250.121	163.224	0.075245
21563	siCTRL	571651	258.149	197.645	0.341461
21564	siCTRL	606258	281.693	172.978	0.14732
21565	siCTRL	501503	182.846	130.207	0.667796
21566	siCTRL	474012	163.827	123.514	0.169002
21567	siCTRL	613726	209.369	131.921	0.0690698
21568	siCTRL	552347	233.794	209.111	0.876683
21569	siCTRL	703509	241.054	114.659	0.351279
21570	siCTRL	420669	254.634	299.127	0.632002
21571	siCTRL	393874	272.246	315.086	0.695228
21572	siCTRL	486632	275.44	306.745	0.472008
21573	siCTRL	337125	203.148	308.052	0.901614
21574	siCTRL	892661	255.725	70.5027	0.956856
21575	siCTRL	647814	195.129	120.393	0.359949
21576	siCTRL	626562	292.12	154.478	0.949802
21577	siCTRL	583397	253.402	222.135	0.989817
21578	siCTRL	469027	245.04	243.878	0.735008
21579	siCTRL	344326	201.285	285.787	0.333838
21580	siCTRL	472713	208.956	244.801	0.952683
21581	siCTRL	420136	308.148	385.811	0.369338
21582	siCTRL	491217	280.059	304.615	0.476785
21583	siCTRL	417555	231.363	246.818	0.575639
21584	siCTRL	465816	281.879	259.003	0.33386
21585	siCTRL	613111	234.4	132.023	0.245949
21586	siCTRL	1864094	188.34	47.983	0.0145844
21587	siCTRL	400505	230.132	276.982	0.63321
21588	siCTRL	403919	246.031	151.642	0.0579385
21589	siCTRL	487534	238.644	212.22	0.489153
21590	siCTRL	450745	266.563	236.795	0.388583
21591	siCTRL	398111	286.592	348.043	0.363584
21592	siCTRL	647876	243.457	140.878	0.0988147
21593	siCTRL	408011	221.494	243.006	0.692287
21594	siCTRL	412520	255.847	167.088	0.707588
21595	siCTRL	596267	246.242	154.108	0.000815984
21596	siCTRL	715239	297.837	124.543	0.0699273
21597	siCTRL	727115	266.232	93.1789	0.477761
21598	siCTRL	455020	226.143	198.52	0.950545
21599	siCTRL	409955	266.339	301.991	0.337498
21600	siCTRL	429533	292.038	381.353	0.32329
21601	siCTRL	1001810	228.847	132.013	0.378451
21602	siCTRL	738399	266.212	112.53	0.273171
21603	siCTRL	515969	202.285	133.467	0.825824
21604	siCTRL	405903	276.774	155.15	0.544469
21605	siCTRL	238550	183.921	117.632	0.760412
21606	siCTRL	229060	262.134	169.473	0.226647
21607	siCTRL	646555	292.835	163.747	0.0227667
21608	siCTRL	626729	286.927	173.714	0.0524757
21609	siCTRL	822623	288.868	80.0245	0.585934
21610	siCTRL	394959	325.546	205.522	0.466821
21611	siCTRL	239812	258.219	333.551	0.0623288
21612	siCTRL	623668	351.626	155.111	0.744141
21613	siCTRL	730587	438.598	88.7251	0.07564
21614	siCTRL	420837	133.534	37.0984	0.8592
21615	siCTRL	685301	307.554	120.851	0.349303
21616	siCTRL	627252	164.796	43.0645	0.684025
21617	siCTRL	698621	178.017	71.6109	0.555996
21618	siCTRL	750821	420.691	90.5954	0.435493
21619	siCTRL	297987	263.542	149.933	0.793456
21620	siCTRL	419635	230.611	230.349	0.142599
21621	siCTRL	366657	189.235	68.1321	0.553006
21622	siCTRL	393597	290.057	172.41	0.241029
21623	siCTRL	773161	344.431	89.3881	0.265028
21624	siCTRL	670304	164.078	46.7306	0.512979
21625	siCTRL	782583	348.158	101.712	0.770643
21626	siCTRL	788261	416.026	114.885	0.935188
21627	siCTRL	809814	327.44	98.2347	0.1955
21628	siCTRL	714296	376.051	158.025	0.730374
21629	siCTRL	784309	355.994	123.785	0.394487
21630	siCTRL	780868	104.734	30.3595	0.732026
21631	siCTRL	485764	321.596	290.684	0.473034
21632	siCTRL	826086	458.256	129.506	0.490112
21633	siCTRL	812013	607.529	165.725	0.911312
21634	siCTRL	483177	312.208	272.506	0.304066
21635	siCTRL	406257	351.63	356.174	0.384569
21636	siCTRL	310043	251.814	467.412	0.833962
21637	siCTRL	453179	290.741	303.499	0.646271
21638	siCTRL	464456	387.417	347.109	0.422351
21639	siCTRL	463054	330.562	400.465	0.106419
21640	siCTRL	406551	456.209	419.074	0.00763294
21641	siCTRL	324350	254.866	347.207	0.292737
21642	siCTRL	612544	318.735	181.208	0.152364
21643	siCTRL	1.60718e+06	406.646	111.685	0.0902789
21644	siCTRL	397192	275.891	167.559	0.440138
21645	siCTRL	444992	256.365	289.575	0.943785
21646	siCTRL	386788	266.276	255.667	0.872984
21647	siCTRL	496081	337.38	299.658	0.83682
21648	siCTRL	770070	252.476	303.847	0.575288
21649	siCTRL	401122	300.204	202.539	0.440464
21650	siCTRL	389447	364.928	602.146	0.365979
21651	siCTRL	425934	359.212	132.201	0.617193
21652	siCTRL	688492	284.104	298.627	0.709242
21653	siCTRL	546502	278.025	159.999	0.0878175
21654	siCTRL	389012	256.675	310.136	0.0237461
21655	siCTRL	464252	495.397	511.98	0.115046
21656	siCTRL	411628	302.503	136.943	0.0347821
21657	siCTRL	410514	288.619	323.239	0.325085
21658	siCTRL	388867	238.051	198.297	0.637389
21659	siCTRL	366696	279.646	341.332	0.962132
21660	siCTRL	496259	339.38	230.494	0.825734
21661	siCTRL	772248	235.65	222.423	0.255504
21662	siCTRL	354350	295.382	409.62	0.0357415
21663	siCTRL	714945	293.667	122.262	0.0899228
21664	siCTRL	800756	360.787	93.3332	0.570547
21665	siCTRL	456040	240.159	192.337	0.523456
21666	siCTRL	386272	299.013	380.902	0.252334
21667	siCTRL	631293	589.216	422.547	0.478409
21668	siCTRL	1223045	311.751	209.902	0.398786
21669	siCTRL	377268	190.974	230.81	0.603116
21670	siCTRL	761964	469.896	157.784	0.944399
21671	siCTRL	414227	274.441	239.624	0.828127
21672	siCTRL	387349	330.319	241.089	0.373938
21673	siCTRL	398921	299.229	228.799	0.13211
21674	siCTRL	427930	372.938	321.305	0.134879
21675	siCTRL	864948	182.867	48.7843	0.633935
21676	siCTRL	836288	288.816	422.746	0.299429
21677	siCTRL	418133	219.737	227.186	0.166714
21678	siCTRL	409152	245.371	354.274	0.595838
21679	siCTRL	890196	277.542	70.6001	0.685276
21680	siCTRL	651898	201.506	195.314	0.767191
21681	siCTRL	379401	216.925	288.114	0.687412
21682	siCTRL	894275	321.787	70.6079	0.224318
21683	siCTRL	424741	283.8	428.392	0.874828
21684	siCTRL	285048	261.597	400.062	0.619165
21685	siCTRL	376243	312.474	407.096	0.11211
21686	siCTRL	408298	206.792	154.191	0.292628
21687	siCTRL	835313	307.085	348.563	0.299795
21688	siCTRL	435102	499.792	562.976	0.534216
21689	siCTRL	386188	341.57	413.218	0.791541
21690	siCTRL	406342	178.055	146.25	0.546217
21691	siCTRL	390898	228.02	266.338	0.0539073
21692	siCTRL	510782	237.146	196.177	0.927623
21693	siCTRL	524729	349.144	262.422	0.0524451
21694	siCTRL	519340	456.116	337.173	0.409095
21695	siCTRL	599436	212.614	117.72	0.519594
21696	siCTRL	400764	197.856	223.662	0.76496
21697	siCTRL	416706	294.442	162.542	0.335332
21698	siCTRL	432624	288.171	291.296	0.173862
21699	siCTRL	545622	176.893	134.054	0.438249
21700	siCTRL	1645183	322.713	93.1179	0.723975
21701	siCTRL	230344	216.404	158.892	0.27508
21702	siCTRL	414807	251.458	146.345	0.594942
21703	siCTRL	323834	240.131	337.345	0.884783
21704	siCTRL	825754	511.394	167.554	0.684338
21705	siCTRL	373191	251.728	232.986	0.385503
21706	siCTRL	330372	274.779	390.63	0.558693
21707	siCTRL	385169	197.831	93.6136	0.622945
21708	siCTRL	393845	269.116	320.123	0.111981
21709	siCTRL	588819	432.592	239.678	0.964644
21710	siCTRL	362138	199.493	195.557	0.398705
21711	siCTRL	727311	448.823	144.424	0.529198
21712	siCTRL	362107	162.801	82.0078	0.723823
21713	siCTRL	637623	250.505	115.001	0.0569698
21714	siCTRL	338605	275.318	502.435	0.300923
21715	siCTRL	738840	271.466	77.1108	0.118509
21716	siCTRL	782423	204.315	60.0738	0.973577
21717	siCTRL	378279	263.468	394.474	0.636196
21718	siCTRL	774259	200.101	63.6903	0.271357
21719	siCTRL	392120	295.518	388.552	0.596221
21720	siCTRL	835310	388.35	102.272	0.447884
21721	siCTRL	741843	208.111	65.6085	0.594241
21722	siCTRL	817401	231.333	64.9542	0.228904
21723	siCTRL	383801	268.721	527.941	0.936593
21724	siCTRL	380504	318.343	463.024	0.47464
21725	siCTRL	598296	258.476	131.923	0.365151
21726	siCTRL	830225	136.118	36.3061	0.338131
21727	siCTRL	391686	256.138	415.014	0.626174
21728	siCTRL	618552	258.905	137.632	0.894365
21729	siCTRL	821548	202.848	54.8523	0.270534
21730	siCTRL	786790	282.869	68.6554	0.654699
21731	siCTRL	668066	304.11	140.403	0.802614
21732	siCTRL	397146	290.988	593.908	0.58189
21733	siCTRL	787284	358.916	63.1247	0.307235
21734	siCTRL	722978	207.591	93.5399	0.0788238
21735	siCTRL	401590	243.609	282.662	0.163399
21736	siCTRL	386573	244.92	343.308	0.230599
21737	siCTRL	641478	262.027	148.188	0.426672
21738	siCTRL	825404	268.737	62.4124	0.935247
21739	siCTRL	618078	248.971	134.957	0.861044
21740	siCTRL	398174	255.627	296.427	0.534784
21741	siCTRL	888149	258.692	76.7122	0.504862
21742	siCTRL	756928	276.051	126.319	0.415157
21743	siCTRL	904906	224.122	52.4241	0.787873
21744	siCTRL	394178	231.661	323.941	0.559071
21745	siCTRL	728992	306.277	180.544	0.927072
21746	siCTRL	409556	269.74	145.613	0.375705
21747	siCTRL	840843	248.01	87.6283	0.757455
21748	siCTRL	759479	224.943	94.9223	0.694232
21749	siCTRL	752484	246.072	84.306	0.691289
21750	siCTRL	581868	234.389	149.508	0.83907
21751	siCTRL	1084307	284.141	211.556	0.0230899
21752	siCTRL	418550	282.178	178.415	0.694231
21753	siCTRL	693981	321.479	235.197	0.342281
21754	siCTRL	494375	191.304	103.457	0.0193468
21755	siCTRL	734434	217.685	105.161	0.551169
21756	siCTRL	416285	333.29	433.936	0.831214
21757	siCTRL	3.59175e+06	503.291	136.264	0.864789
21758	siCTRL	549836	342.621	282.555	0.217172
21759	siCTRL	942035	139.495	33.734	0.590319
21760	siCTRL	486943	220.974	128.955	0.112637
21761	siCTRL	412245	297.577	457.602	0.0339887
21762	siCTRL	799047	245.566	97.7287	0.147822
21763	siCTRL	922852	425.574	126.099	0.896628
21764	siCTRL	767682	252.262	52.1503	0.823899
21765	siCTRL	853283	298.268	80.454	0.315152
21766	siCTRL	600571	342.746	306.739	0.969819
21767	siCTRL	654077	303.725	226.744	0.788455
21768	siCTRL	847677	386.274	85.0451	0.536471
21769	siCTRL	397888	258.841	440.101	0.421097
21770	siCTRL	692371	335.371	218.877	0.182957
21771	siCTRL	452347	269.347	261.432	0.479899
21772	siCTRL	319543	226.565	356.692	0.742218
21773	siCTRL	716360	245.995	142.307	0.594983
21774	siCTRL	355140	220.562	306.228	0.366067
21775	siCTRL	399871	230.643	318.151	0.319105
21776	siCTRL	404150	279.096	331.628	0.738874
21777	siCTRL	366925	239.315	407.159	0.748254
21778	siCTRL	356339	277.276	538.295	0.15281
21779	siCTRL	282627	209.964	326.45	0.453171
21780	siCTRL	398870	303.261	384.828	0.990533
21781	siCTRL	468588	325.044	266.234	0.516762
21782	siCTRL	362612	195.508	293.86	0.447154
21783	siCTRL	400682	310.612	367.591	0.642176
21784	siCTRL	284311	255.081	490.219	0.336952
21785	siCTRL	395034	295.678	527.232	0.0724415
21786	siCTRL	415014	369.449	299.877	0.722545
21787	siCTRL	386227	312.094	547.352	0.344201
21788	siCTRL	429597	499.712	366.719	0.486549
21789	siCTRL	366926	253.577	178.361	0.177302
21790	siCTRL	887623	141.515	37.4862	0.268923
21791	siCTRL	302508	237.39	246.562	0.813424
21792	siCTRL	363498	220.437	226.582	0.419944
21793	siCTRL	356989	199.089	219.098	0.681277
21794	siCTRL	703395	309.686	368.753	0.30032
21795	siCTRL	653171	211.291	100.846	0.333478
21796	siCTRL	576036	244.214	143.521	0.593589
21797	siCTRL	755023	262.186	85.0852	0.470827
21798	siCTRL	786875	287.816	337.182	0.590347
21799	siCTRL	419631	321.228	471.454	0.514659
21800	siCTRL	753141	217.165	79.0594	0.660085
21801	siCTRL	739690	202.769	82.2785	0.559676
21802	siCTRL	372200	308.583	426.144	0.352834
21803	siCTRL	645998	213.734	145.633	0.366505
21804	siCTRL	393504	298.134	364.051	0.591914
21805	siCTRL	328538	300.575	166.448	0.974263
21806	siCTRL	405179	280.405	147.899	0.290637
21807	siCTRL	308108	248.109	63.5159	0.24445
21808	siCTRL	989180	284.27	68.1705	0.0769854
21809	siCTRL	385430	292.417	68.4604	0.409284
21810	siCTRL	856926	278.327	70.445	0.0437944
21811	siCTRL	447016	221.452	202.631	0.490742
21812	siCTRL	826965	260.419	64.8191	0.873211
21813	siCTRL	430336	262.042	93.1494	0.778738
21814	siCTRL	457571	280.069	311.995	0.616384
21815	siCTRL	536744	228.739	188.352	0.137048
21816	siCTRL	442733	244.599	238.862	0.350369
21817	siCTRL	421375	293.712	155.596	0.479529
21818	siCTRL	435254	332.189	458.879	0.362754
21819	siCTRL	422089	290.179	340.872	0.412568
21820	siCTRL	194961	219.336	206.899	0.583554
21821	siCTRL	213067	243.246	211.829	0.948479
21822	siCTRL	485889	199.219	219.118	0.542309
21823	siCTRL	887244	259.046	73.3954	0.588636
21824	siCTRL	241711	395.421	413.784	0.291609
21825	siCTRL	448598	287.884	372.742	0.185908
21826	siCTRL	236011	409.391	415.967	0.430466
21827	siCTRL	828438	355.364	660.03	0.00798353
21828	siCTRL	520515	257.014	250.299	0.440391
21829	siCTRL	374673	275.989	392.74	0.456501
21830	siCTRL	454272	296.686	422.022	0.222366
21831	siCTRL	452357	287.246	375.244	0.0323531
21832	siCTRL	498817	280.679	274.754	0.82186
21833	siCTRL	474094	239.563	251.197	0.735066
21834	siCTRL	790104	353.053	99.8546	0.530483
21835	siCTRL	445969	217.228	290.376	0.415826
21836	siCTRL	825280	316.105	556.23	0.300404
21837	siCTRL	452334	250.261	282.319	0.915757
21838	siCTRL	780765	276.856	60.7966	0.830569
21839	siCTRL	739788	368.47	115.324	0.693195
21840	siCTRL	402555	268.058	369.422	0.950923
21841	siCTRL	581832	258.412	300.181	0.0869565
21842	siCTRL	798540	320.211	572.845	0.300384
21843	siCTRL	782008	213.565	104.659	0.838043
21844	siCTRL	471540	243.727	274.788	0.345546
21845	siCTRL	450943	338.068	389.736	0.0558588
21846	siCTRL	248038	224.47	231.891	0.126377
21847	siCTRL	500403	280.04	243.665	0.727474
21848	siCTRL	365760	381.302	439.174	0.938715
21849	siCTRL	334530	273.509	327.71	0.289574
21850	siCTRL	554512	280.866	204.766	0.600697
21851	siCTRL	376491	287.986	443.137	0.867235
21852	siCTRL	436536	293.442	412.165	0.769306
21853	siCTRL	347951	258.396	428.847	0.923886
21854	siCTRL	450346	223.578	191.413	0.669773
21855	siCTRL	355124	422.052	650.031	0.845761
21856	siCTRL	289057	283.12	472.881	0.331909
21857	siCTRL	301908	305.94	630.095	0.0900822
21858	siCTRL	379427	327.372	542.857	0.987357
21859	siCTRL	276354	236.125	173.119	0.564494
21860	siCTRL	409214	302.176	457.092	0.31469
21861	siCTRL	352123	232.786	409.935	0.600385
21862	siCTRL	339181	235.018	289.521	0.274522
21863	siCTRL	268591	234.089	186.423	0.551495
21864	siCTRL	759265	295.53	140.112	0.102478
21865	siCTRL	219581	279.509	392.788	0.521461
21866	siCTRL	462719	229.546	223.664	0.950161
21867	siCTRL	599710	275.506	139.822	0.867729
21868	siCTRL	377360	196.37	201.289	0.425866
21869	siCTRL	368647	230.902	345.355	0.0934556
21870	siCTRL	600206	295.296	187.839	0.286912
21871	siCTRL	738075	247.331	72.4768	0.898227
21872	siCTRL	417179	344.176	294.535	0.395805
21873	siCTRL	371527	337.085	423.705	0.301435
21874	siCTRL	361372	213.34	169.296	0.704201
21875	siCTRL	387159	276.59	416.854	0.147954
21876	siCTRL	398117	344.333	470.296	0.292121
21877	siCTRL	723800	248.948	78.405	0.233125
21878	siCTRL	411982	473.171	633.214	0.828584
21879	siCTRL	770878	211.417	93.9316	0.732818
21880	siCTRL	834326	263.687	87.387	0.98738
21881	siCTRL	710473	286.753	169.369	0.962316
21882	siCTRL	831300	268.746	82.017	0.99703
21883	siCTRL	438463	346.554	528.828	0.732961
21884	siCTRL	383184	365.968	579.195	0.0311286
21885	siCTRL	512137	306.033	338.395	0.883086
21886	siCTRL	790630	239.66	102.598	0.101878
21887	siCTRL	277851	269.488	180.086	0.476218
21888	siCTRL	693354	225.832	167.296	0.453992
21889	siCTRL	548405	334.378	377.06	0.586523
21890	siCTRL	413023	242.396	169.042	0.831308
21891	siCTRL	510438	226.768	264.395	0.812236
21892	siCTRL	456744	320.704	454.207	0.942059
21893	siCTRL	495385	382.543	469.912	0.751336
21894	siCTRL	1734514	541.024	164.995	0.769298
21895	siCTRL	634285	352.193	251.594	0.0658977
21896	siCTRL	1808412	485.062	163.326	0.944114
21897	siCTRL	650062	341.68	233.72	0.757821
21898	siCTRL	445986	304.017	437.99	0.292844
21899	siCTRL	331307	235.738	266.622	0.410346
21900	siCTRL	674343	287.216	141.462	0.485834
21901	siCTRL	915798	350.581	286.645	0.195302
21902	siCTRL	588829	255.614	211.821	0.244935
21903	siCTRL	510291	211.787	185.545	0.643236
21904	siCTRL	430818	336.121	376.862	0.181647
21905	siCTRL	393350	244.07	261.77	0.421468
21906	siCTRL	730430	249.029	168.874	0.528983
21907	siCTRL	295848	288.826	400.82	0.0625604
21908	siCTRL	749889	276.849	165.703	0.826015
21909	siCTRL	602032	341.713	199.763	0.441644
21910	siCTRL	388009	400.506	486.586	0.245143
21911	siCTRL	790171	273.707	100.522	0.604793
21912	siCTRL	604983	296.83	210.073	0.277103
21913	siCTRL	483805	250.664	264.598	0.887612
21914	siCTRL	726113	261.425	93.5428	0.832657
21915	siCTRL	835406	256.014	94.5427	0.894967
21916	siCTRL	543229	222.388	125.511	0.427756
21917	siCTRL	361520	241.927	314.351	0.695456
21918	siCTRL	722481	244.489	107.678	0.0490776
21919	siCTRL	571410	273.529	484.7	0.69739
21920	siCTRL	390268	309.659	555.25	0.598148
21921	siCTRL	383559	342.392	527.542	0.557214
21922	siCTRL	390115	326.779	470.551	0.284381
21923	siCTRL	571337	208.168	115.945	0.181825
21924	siCTRL	678920	238.243	179.982	0.786777
21925	siCTRL	567289	230.826	151.038	0.0143907
21926	siCTRL	194309	140.581	178.615	0.891326
21927	siCTRL	396028	357.207	540.779	0.50883
21928	siCTRL	404024	311.846	420.39	0.332987
21929	siCTRL	374652	265.988	346.944	0.974054
21930	siCTRL	397435	307.825	405.449	0.890229
21931	siCTRL	760025	236.841	125.464	0.121717
21932	siCTRL	403704	274.93	514.997	0.353963
21933	siCTRL	787880	262.258	95.1398	0.849331
21934	siCTRL	183559	248.594	393.612	0.290387
21935	siCTRL	841011	157.53	29.7243	0.629693
21936	siCTRL	273641	277.877	444.524	0.0747614
21937	siCTRL	591259	285.16	170.4	0.692642
21938	siCTRL	1441843	287.377	67.9092	0.92218
21939	siCTRL	824524	239.347	99.116	0.171534
21940	siCTRL	481991	350.223	480.715	0.231574
21941	siCTRL	762062	204.259	46.1328	0.604665
21942	siCTRL	565122	246.284	250.345	0.0554831
21943	siCTRL	420474	240.504	167.919	0.851482
21944	siCTRL	482112	261.271	283.662	0.0521771
21945	siCTRL	358296	221.066	128.171	0.37297
21946	siCTRL	603044	232.573	204.192	0.74003
21947	siCTRL	408999	251.606	161.122	0.736033
21948	siCTRL	429647	275.095	374.035	0.110822
21949	siCTRL	785260	261.882	83.2025	0.796774
21950	siCTRL	665874	247.43	192.234	0.855634
21951	siCTRL	567343	219.303	196.714	0.270076
21952	siCTRL	685425	240.301	116.965	0.695868
21953	siCTRL	360462	260.604	391.498	0.701092
21954	siCTRL	367576	309.186	485.803	0.9306
21955	siCTRL	349177	211.603	327.76	0.482517
21956	siCTRL	348071	289.841	373.205	0.017478
21957	siCTRL	802697	179.741	53.6819	0.8156
21958	siCTRL	503765	247.388	248.753	0.703073
21959	siCTRL	717209	308.369	344.276	0.970174
21960	siCTRL	298317	462.893	314.496	0.834635
21961	siCTRL	517379	255.95	203.587	0.10778
21962	siCTRL	480767	1268.47	1024.46	0.374187
21963	siCTRL	390118	280.058	277.743	0.603595
21964	siCTRL	318082	284.661	220.721	0.946574
21965	siCTRL	235194	285.206	463.519	0.51826
21966	siCTRL	640074	239.158	142.378	0.217573
21967	siCTRL	309696	309.142	526.616	0.147295
21968	siCTRL	1387223	309.836	76.799	0.439541
21969	siCTRL	456892	314.388	318.169	0.92809
21970	siCTRL	556495	329.086	247.214	0.376196
21971	siCTRL	766081	240.2	49.3862	0.843649
21972	siCTRL	1383878	252.145	64.3523	0.93922
21973	siCTRL	369291	420.752	729.561	0.392056
21974	siCTRL	614956	280.05	152.138	0.595548
21975	siCTRL	583383	282.591	209.727	0.573717
21976	siCTRL	374663	209.366	171.63	0.555479
21977	siCTRL	377081	196.203	164.097	0.33181
21978	siCTRL	379473	371.32	644.238	0.243538
21979	siCTRL	653922	302.112	129.442	0.948803
21980	siCTRL	573483	266.555	183.059	0.602065
21981	siCTRL	399701	375.193	592.718	0.993197
21982	siCTRL	578953	291.319	128.321	0.980381
21983	siCTRL	365816	184.328	66.8594	0.00119253
21984	siCTRL	412300	421.004	634.212	0.888661
21985	siCTRL	435208	283.035	200.549	0.926568
21986	siCTRL	375805	336.638	367.36	0.945163
21987	siCTRL	373628	306.575	367.775	0.113442
21988	siCTRL	374072	302.596	472.469	0.191417
21989	siCTRL	363964	310.247	474.581	0.976886
21990	siCTRL	344110	308.3	373.78	0.541857
21991	siCTRL	810430	241.37	63.771	0.561478
21992	siCTRL	674663	206.986	68.9163	0.402305
21993	siCTRL	417014	231.812	67.5801	0.230593
21994	siCTRL	595754	199.569	79.6959	0.578562
21995	siCTRL	379375	238.849	152.903	0.0801152
21996	siCTRL	620008	243.805	114.047	0.644286
21997	siCTRL	682539	213.904	65.1335	0.918387
21998	siCTRL	618134	260.013	130.635	0.213207
21999	siCTRL	539696	293.763	190.518	0.401177
22000	siCTRL	668265	245.294	111.401	0.265067
22001	siCTRL	539882	288.09	184.929	0.24464
22002	siCTRL	734555	262.286	89.2793	0.685591
22003	siCTRL	642799	332.733	188.769	0.885164
22004	siCTRL	692422	269.473	105.229	0.550812
22005	siCTRL	597762	341.42	203.596	0.49314
22006	siCTRL	877145	858.103	225.635	0.0149529
22007	siCTRL	540889	323.922	238.363	0.442049
22008	siCTRL	498776	270.637	220.863	0.976499
22009	siCTRL	734960	300.857	114.457	0.0273944
22010	siCTRL	484690	236.114	236.183	0.107298
22011	siCTRL	310405	256.295	353.934	0.641989
22012	siCTRL	361063	247.773	327.581	0.957954
22013	siCTRL	627733	333.35	195.385	0.268717
22014	siCTRL	614504	307.466	200.586	0.972321
22015	siCTRL	555598	349.085	262.552	0.566659
22016	siCTRL	754120	259.074	75.9825	0.740693
22017	siCTRL	374959	330.445	396.408	0.927273
22018	siCTRL	693190	308.659	126.132	0.771452
22019	siCTRL	492558	388.777	399.692	0.73416
22020	siCTRL	398602	350.812	374.271	0.779938
22021	siCTRL	538035	255.236	164.174	0.716169
22022	siCTRL	748036	290.591	326.602	0.580309
22023	siCTRL	647993	383.327	240.284	0.900651
22024	siCTRL	502532	284.257	224.952	0.891878
22025	siCTRL	708725	302.502	128.215	0.0475284
22026	siCTRL	399523	287.515	307.141	0.242011
22027	siCTRL	407284	272.639	273.626	0.939191
22028	siCTRL	682693	373.833	135.555	0.933125
22029	siCTRL	411481	353.09	267.75	0.179658
22030	siCTRL	415578	299.314	248.476	0.64687
22031	siCTRL	482139	308.311	220.086	0.796201
22032	siCTRL	310657	308.898	430.656	0.272105
22033	siCTRL	724674	355.724	91.5958	0.965465
22034	siCTRL	551597	149.454	44.6554	0.454123
22035	siCTRL	740012	303.887	92.513	0.0936122
22036	siCTRL	670873	249.617	42.8212	0.0480285
22037	siCTRL	715429	407.206	122.168	0.209632
22038	siCTRL	759169	299.559	85.1591	0.270646
22039	siCTRL	317354	304.67	567.527	0.510243
22040	siCTRL	449623	284.222	103.369	0.94875
22041	siCTRL	756655	385.967	128.568	0.614621
22042	siCTRL	315264	262.221	93.2103	0.740475
22043	siCTRL	340969	303.66	607.733	0.564712
22044	siCTRL	259829	351.707	691.695	0.262439
22045	siCTRL	225600	293.32	369.495	0.865861
22046	siCTRL	282621	317.868	332.735	0.660111
22047	siCTRL	232529	329.318	466.265	0.329002
22048	siCTRL	331656	332.232	295.085	0.0969551
22049	siCTRL	239852	220.436	331.497	0.167715
22050	siCTRL	354205	268.28	303.036	0.753951
22051	siCTRL	412943	296.15	396.563	0.559366
22052	siCTRL	306454	215.583	282.184	0.125127
22053	siCTRL	809597	310.326	104.181	0.609797
22054	siCTRL	383547	317.49	356.739	0.555509
22055	siCTRL	505546	321.151	269.89	0.695889
22056	siCTRL	366789	290.193	324.379	0.673808
22057	siCTRL	568034	276.387	163.64	0.0301502
22058	siCTRL	598724	325.917	200.331	0.543611
22059	siCTRL	316515	229.347	294.655	0.484084
22060	siCTRL	603950	220.482	154.346	0.610958
22061	siCTRL	398886	228.924	365.703	0.681897
22062	siCTRL	468279	316.042	280.528	0.619738
22063	siCTRL	498849	480.551	409.632	0.202771
22064	siCTRL	404416	275.171	317.324	0.813592
22065	siCTRL	611322	207.818	143.317	0.928851
22066	siCTRL	245320	214.528	294.985	0.934783
22067	siCTRL	395020	294.096	332.415	0.0521952
22068	siCTRL	552293	239.535	256.282	0.800537
22069	siCTRL	596369	264.703	143.067	0.764076
22070	siCTRL	499475	296.294	336.441	0.907643
22071	siCTRL	734856	209.193	60.5834	0.0918635
22072	siCTRL	550826	296.76	288.518	0.0514405
22073	siCTRL	768415	227.211	77.5092	0.572894
22074	siCTRL	458581	336.319	396.78	0.54428
22075	siCTRL	473107	413.859	472.977	0.650554
22076	siCTRL	383900	299.271	453.925	0.503729
22077	siCTRL	388574	377.84	623.605	0.442373
22078	siCTRL	376990	299.973	469.837	0.74044
22079	siCTRL	612947	259.402	145.086	0.757938
22080	siCTRL	755165	234.915	60.8383	0.0816779
22081	siCTRL	440374	444.058	607.74	0.943144
22082	siCTRL	207330	270.884	380.906	0.8839
22083	siCTRL	403272	377.629	544.195	0.503685
22084	siCTRL	242488	281.845	383.209	0.635997
22085	siCTRL	391165	337.699	487.245	0.956843
22086	siCTRL	594987	245.185	116.433	0.751398
22087	siCTRL	503104	258.035	232.887	0.448407
22088	siCTRL	497090	243.461	195.02	0.0844914
22089	siCTRL	615353	266.48	120.729	0.133753
22090	siCTRL	588208	221.876	106.079	0.494428
22091	siCTRL	504834	240.12	204.548	0.70733
22092	siCTRL	615207	259.992	195.122	0.884622
22093	siCTRL	630273	270.375	129.305	0.0693123
22094	siCTRL	728486	293.564	163.641	0.884129
22095	siCTRL	665372	288.935	155.867	0.256548
22096	siCTRL	353201	375.784	189.132	0.800978
22097	siCTRL	360818	319.809	163.812	0.717651
22098	siCTRL	248703	192.138	94.4654	0.94541
22099	siCTRL	847172	248.286	107.581	0.300875
22100	siCTRL	275008	225.898	92.4024	0.545708
22101	siCTRL	362425	265.136	80.2838	0.526818
22102	siCTRL	327829	275.743	89.9733	0.0406018
22103	siCTRL	556345	362.709	284.952	0.835391
22104	siCTRL	349992	282.884	406.386	0.69595
22105	siCTRL	612206	339.104	212.774	0.0393958
22106	siCTRL	690321	282.033	111.066	0.0222754
22107	siCTRL	928670	339.054	330.012	0.0841322
22108	siCTRL	276406	233.79	335.581	0.237241
22109	siCTRL	309728	218.822	402.759	0.516282
22110	siCTRL	854065	251.948	323.986	0.0662206
22111	siCTRL	689072	244.056	94.1376	0.285058
22112	siCTRL	297382	248.943	318.737	0.00611068
22113	siCTRL	232900	243.796	297.271	0.152132
22114	siCTRL	224725	235.58	290.342	0.948777
22115	siCTRL	771556	259.105	88.4182	0.92331
22116	siCTRL	737353	300.88	91.6442	0.938225
22117	siCTRL	198877	246.013	258.773	0.952493
22118	siCTRL	694482	203.954	58.9272	0.594936
22119	siCTRL	351483	272.154	353.339	0.314588
22120	siCTRL	323325	333.514	389.126	0.200702
22121	siCTRL	656624	289.01	64.0979	0.228429
22122	siCTRL	320253	183.203	155.324	0.746295
22123	siCTRL	330629	492.413	572.092	0.283385
22124	siCTRL	445275	269.643	267.102	0.96272
22125	siCTRL	751640	249.386	64.5309	0.835798
22126	siCTRL	405410	270.239	321.791	0.979611
22127	siCTRL	322213	187.699	146.948	0.242376
22128	siCTRL	473938	329.638	216.332	0.536124
22129	siCTRL	327134	266.495	297.923	0.692631
22130	siCTRL	353494	320.43	433.517	0.391216
22131	siCTRL	581855	346.735	169.889	0.405613
22132	siCTRL	370847	330.993	351.578	0.422299
22133	siCTRL	338465	295.373	304.815	0.615939
22134	siCTRL	370764	273.483	124.467	0.456574
22135	siCTRL	803331	339.156	98.5207	0.674281
22136	siCTRL	734099	335.861	116.615	0.878522
22137	siCTRL	847264	203.752	45.9853	0.122268
22138	siCTRL	849933	365.106	95.2283	0.69779
22139	siCTRL	357661	300.146	433.764	0.92624
22140	siCTRL	392186	298.31	129.359	0.00293976
22141	siCTRL	396107	404.17	685.573	0.981769
22142	siCTRL	360845	341.44	480.743	0.499821
22143	siCTRL	397276	287.001	124.436	0.163836
22144	siCTRL	160715	288.955	519.817	0.776635
22145	siCTRL	159553	265.133	484.499	0.742311
22146	siCTRL	454119	318.571	367.37	0.435209
22147	siCTRL	453258	299.476	420.587	0.966033
22148	siCTRL	573934	258.082	132.631	0.30317
22149	siCTRL	493762	228.418	177.537	0.514429
22150	siCTRL	441691	276.462	357.294	0.245122
22151	siCTRL	368219	277.831	415.199	0.505079
22152	siCTRL	360156	275.112	402.866	0.536114
22153	siCTRL	770803	220.618	66.5274	0.83558
22154	siCTRL	356473	101.688	28.7421	0.566167
22155	siCTRL	348602	107.743	29.3745	0.909382
22156	siCTRL	413827	221.565	276.302	0.916199
22157	siCTRL	669921	262.393	71.1921	0.238726
22158	siCTRL	624677	241.518	54.5514	0.789776
22159	siCTRL	742675	211.906	49.2147	0.245447
22160	siCTRL	721071	202.308	54.8649	0.451945
22161	siCTRL	341553	485.104	680.522	0.505309
22162	siCTRL	738220	246.505	58.4019	0.948556
22163	siCTRL	333070	255.302	424.017	0.768053
22164	siCTRL	745294	318.585	79.5005	0.238652
22165	siCTRL	779638	263.502	75.9052	0.296217
22166	siCTRL	378929	336.429	529.423	0.0693682
22167	siCTRL	380164	529.902	863.955	0.854891
22168	siCTRL	377116	212.797	191.147	0.0481299
22169	siCTRL	373047	525.027	824.834	0.310056
22170	siCTRL	386159	290.068	185.613	0.334598
22171	siCTRL	376422	210.668	188.93	0.25775
22172	siCTRL	433294	348.787	397.676	0.735416
22173	siCTRL	363788	429.237	694.057	0.487948
22174	siCTRL	351975	423.012	671.671	0.459372
22175	siCTRL	364507	210.19	134.541	0.681064
22176	siCTRL	763980	323.766	84.5411	0.173437
22177	siCTRL	748508	222.583	61.9441	0.931425
22178	siCTRL	704023	265.59	117.188	0.258568
22179	siCTRL	669561	292.695	176.026	0.68473
22180	siCTRL	340064	234.104	362.687	0.37422
22181	siCTRL	332379	217.245	210.743	0.359806
22182	siCTRL	447766	235.421	223.842	0.830958
22183	siCTRL	351558	215.873	353.28	0.12116
22184	siCTRL	600383	351.155	110.089	0.0899526
22185	siCTRL	592710	229.554	144.999	0.480511
22186	siCTRL	367052	262.153	341.867	0.805063
22187	siCTRL	667880	211.717	91.7517	0.856978
22188	siCTRL	713449	351.988	90.7345	0.767974
22189	siCTRL	621734	205.183	61.9779	0.215045
22190	siCTRL	356479	317.257	442.762	0.417071
22191	siCTRL	575604	279.192	152.93	0.0594648
22192	siCTRL	593728	260.983	150.359	0.562544
22193	siCTRL	627426	235.97	144.373	0.0394633
22194	siCTRL	562322	231.023	141.529	0.469535
22195	siCTRL	639390	211.051	118.299	0.477661
22196	siCTRL	369434	110.383	25.1085	0.722742
22197	siCTRL	692054	225.039	92.9634	0.0373403
22198	siCTRL	432358	275.018	210.852	0.4356
22199	siCTRL	703037	241.502	90.0939	0.713892
22200	siCTRL	471051	243.842	133.796	0.617181
22201	siCTRL	409917	249.604	261.867	0.39939
22202	siCTRL	797576	330.53	99.0475	0.045146
22203	siCTRL	389627	228.301	153.611	0.323515
22204	siCTRL	386370	259.807	215.319	0.703528
22205	siCTRL	384666	316.065	223.086	0.623685
22206	siCTRL	450627	243.845	200.822	0.480917
22207	siCTRL	536683	263.37	148.563	0.568651
22208	siCTRL	817337	381.044	71.1525	0.325903
22209	siCTRL	649283	290.044	161.947	0.835609
22210	siCTRL	725203	238.671	118.193	0.672936
22211	siCTRL	660493	254.899	98.1575	0.336777
22212	siCTRL	390932	277.392	344.847	0.639504
22213	siCTRL	230213	270.871	237.796	0.579624
22214	siCTRL	515262	322.231	266.138	0.278692
22215	siCTRL	253698	257.042	226.858	0.956061
22216	siCTRL	552052	307.601	242.514	0.38518
22217	siCTRL	396331	320.536	385.149	0.195646
22218	siCTRL	330766	237.515	181.558	0.790899
22219	siCTRL	647905	197.565	79.3911	0.611373
22220	siCTRL	502193	309.99	302.179	0.732307
22221	siCTRL	518711	283.236	247.189	0.478945
22222	siCTRL	820928	260.169	58.7508	0.490984
22223	siCTRL	596143	273.552	137.89	0.247395
22224	siCTRL	282090	226.189	176.028	0.350666
22225	siCTRL	897531	208.687	44.3298	0.480082
22226	siCTRL	572832	378.821	176.213	0.81383
22227	siCTRL	772290	311.222	66.9054	0.806864
22228	siCTRL	699510	316.301	122.569	0.632717
22229	siCTRL	1584688	330.237	70.8257	0.475909
22230	siCTRL	526248	361.722	313.042	0.847352
22231	siCTRL	365792	279.551	462.679	0.127342
22232	siCTRL	352843	335.384	601.433	0.337968
22233	siCTRL	353233	322.251	422.055	0.205693
22234	siCTRL	550614	232.092	166.449	0.344973
22235	siCTRL	499606	307.113	233.584	0.928767
22236	siCTRL	365053	281.291	418.395	0.668261
22237	siCTRL	350525	297.189	249.232	0.365005
22238	siCTRL	411764	266.996	206.823	0.330025
22239	siCTRL	333064	356.188	374.371	0.0640371
22240	siCTRL	299293	206.484	116.357	0.545731
22241	siCTRL	461560	195.494	112.838	0.723053
22242	siCTRL	674689	262.121	89.3796	0.317247
22243	siCTRL	347402	339.407	335.094	0.169983
22244	siCTRL	455053	356.89	231.422	0.864874
22245	siCTRL	504591	327.017	201.01	0.951331
22246	siCTRL	429815	300.848	222.588	0.256858
22247	siCTRL	932738	318.682	199.889	0.384305
22248	siCTRL	744782	293.173	98.8832	0.646265
22249	siCTRL	299454	227.79	272.716	0.581951
22250	siCTRL	723569	247.252	132.109	0.532656
22251	siCTRL	301792	266.237	315.207	0.763906
22252	siCTRL	793889	297.066	89.6739	0.643283
22253	siCTRL	373648	450.817	645.804	0.303748
22254	siCTRL	359311	488.715	698.964	0.646426
22255	siCTRL	704010	223.49	43.8107	0.829305
22256	siCTRL	412959	241.074	140.225	0.557733
22257	siCTRL	455272	303.446	252.922	0.651651
22258	siCTRL	464889	309.576	248.021	0.0730541
22259	siCTRL	619101	249.975	90.9835	0.896136
22260	siCTRL	664076	276.923	93.5734	0.584339
22261	siCTRL	582322	315.814	107.679	0.395411
22262	siCTRL	655693	249.28	104.386	0.440718
22263	siCTRL	333786	217.067	250.981	0.359975
22264	siCTRL	304153	226.98	324.115	0.920741
22265	siCTRL	480028	192.341	152.006	0.506644
22266	siCTRL	706080	303.175	91.094	0.097725
22267	siCTRL	524017	258.119	137.547	0.718526
22268	siCTRL	418275	263.556	265.693	0.913802
22269	siCTRL	377325	250.962	302.21	0.889633
22270	siCTRL	544675	362.745	286.184	0.980211
22271	siCTRL	358608	221.515	204.501	0.570477
22272	siCTRL	360049	227.713	182.034	0.590885
22273	siCTRL	458490	223.802	156.899	0.864573
22274	siCTRL	400884	306.511	374.395	0.633138
22275	siCTRL	435319	228.41	175.605	0.107917
22276	siCTRL	776107	362.502	99.2786	0.701077
22277	siCTRL	410611	569.998	539.827	0.755397
22278	siCTRL	460877	229.733	236.092	0.673637
22279	siCTRL	391962	291.956	340.289	0.806408
22280	siCTRL	189595	566.702	499.864	0.582608
22281	siCTRL	657651	327.824	316.032	0.706347
22282	siCTRL	384989	194.122	164.393	0.03194
22283	siCTRL	439010	253.094	324.688	0.740554
22284	siCTRL	678345	259.635	105.344	0.74227
22285	siCTRL	680207	246.185	68.96	0.596761
22286	siCTRL	341133	259.499	177.061	0.366942
22287	siCTRL	736091	448.201	223.928	0.938344
22288	siCTRL	719271	251.875	87.4579	0.414974
22289	siCTRL	796432	317.69	75.0195	0.880242
22290	siCTRL	391444	165.332	138.972	0.127728
22291	siCTRL	767872	255.611	74.2207	0.218712
22292	siCTRL	804498	355.535	71.9529	0.389144
22293	siCTRL	391093	282.958	335.944	0.0923279
22294	siCTRL	740861	278.141	81.541	0.00595814
22295	siCTRL	762640	264.4	79.065	0.22228
22296	siCTRL	611470	372.893	225.588	0.95426
22297	siCTRL	410711	301.494	325.618	0.0185531
22298	siCTRL	709242	298.609	81.8554	0.788792
22299	siCTRL	780081	267.361	73.9075	0.250334
22300	siCTRL	798749	254.378	69.8618	0.0493683
22301	siCTRL	693229	324.252	105.098	0.465883
22302	siCTRL	720697	281.647	78.7195	0.234528
22303	siCTRL	276418	251.747	143.641	0.198542
22304	siCTRL	221472	272.648	155.603	0.617083
22305	siCTRL	684799	213.067	38.1644	0.777418
22306	siCTRL	529679	217.54	135.311	0.185907
22307	siCTRL	423693	349.022	368.871	0.342471
22308	siCTRL	402602	335.474	384.435	0.761081
22309	siCTRL	334819	244.877	73.8709	0.438032
22310	siCTRL	371791	327.78	375.141	0.186233
22311	siCTRL	416826	272.84	293.823	0.613913
22312	siCTRL	740265	302.37	67.9136	0.51588
22313	siCTRL	407672	261.071	295.183	0.688896
22314	siCTRL	1426512	538.175	510.824	0.708997
22315	siCTRL	714789	318.131	63.7448	0.342134
22316	siCTRL	661398	229.471	66.7078	0.0342542
22317	siCTRL	358546	264.11	301.728	0.824675
22318	siCTRL	497028	229.326	125.825	0.458983
22319	siCTRL	249596	200.259	221.148	0.756693
22320	siCTRL	322278	362.267	504.163	0.168548
22321	siCTRL	316439	310.443	458.575	0.217506
22322	siCTRL	327420	215.864	184.36	0.340181
22323	siCTRL	335809	313.075	321.677	0.741968
22324	siCTRL	306657	252.846	326.875	0.698622
22325	siCTRL	798641	234.917	71.7818	0.466992
22326	siCTRL	436438	350.751	298.777	0.902983
22327	siCTRL	354452	294.084	326.04	0.549813
22328	siCTRL	300170	315.984	423.324	0.691575
22329	siCTRL	408780	354.698	244.137	0.413089
22330	siCTRL	801949	250.361	61.0097	0.292013
22331	siCTRL	746385	175.808	43.9817	0.912989
22332	siCTRL	393342	271.193	294.963	0.696771
22333	siCTRL	656405	201.255	64.8392	0.672323
22334	siCTRL	372352	230.446	243.205	0.380994
22335	siCTRL	382151	238.758	268.719	0.0461247
22336	siCTRL	731387	233.46	53.7304	0.237215
22337	siCTRL	976778	416.682	106.874	0.308832
22338	siCTRL	487546	321.292	280.638	0.0536368
22339	siCTRL	710625	246.056	100.671	0.00120887
22340	siCTRL	314695	218.673	251.317	0.621013
22341	siCTRL	593853	479.139	146.363	0.533938
22342	siCTRL	492911	369.157	257.694	0.354787
22343	siCTRL	610264	247.076	116.378	0.30285
22344	siCTRL	386210	248.889	225.483	0.203982
22345	siCTRL	386019	350.448	298.425	0.174658
22346	siCTRL	372165	172.806	73.3359	0.175823
22347	siCTRL	716802	157.08	41.6553	0.2223
22348	siCTRL	355196	214.77	181.887	0.82686
22349	siCTRL	1332837	294.918	55.9241	0.874265
22350	siCTRL	377288	295.375	235.554	0.366548
22351	siCTRL	369253	236.399	81.9106	0.341312
22352	siCTRL	379401	281.465	241.078	0.599186
22353	siCTRL	309741	323.523	352.707	0.0600241
22354	siCTRL	388338	262.737	179.211	0.104602
22355	siCTRL	399500	257.784	206.715	0.95139
22356	siCTRL	500695	252.598	119.496	0.823569
22357	siCTRL	1514136	349.123	77.6849	0.540786
22358	siCTRL	340567	262.062	123.661	0.42128
22359	siCTRL	378672	352.555	424.187	0.790753
22360	siCTRL	600766	249.599	107.72	0.60879
22361	siCTRL	614692	291.592	135.882	0.232096
22362	siCTRL	552451	247.422	123.455	0.143655
22363	siCTRL	392250	362.034	409.495	0.267198
22364	siCTRL	368257	244.792	320.193	0.651672
22365	siCTRL	322372	191.358	196.685	0.565903
22366	siCTRL	360095	305.467	376.039	0.334636
22367	siCTRL	405511	285.872	257.672	0.652471
22368	siCTRL	660748	323.952	67.3542	0.451064
22369	siCTRL	801776	295.791	79.3881	0.111046
22370	siCTRL	369109	333.122	237.636	0.313065
22371	siCTRL	385755	256.592	202.497	0.569551
22372	siCTRL	428949	258.879	191.117	0.387313
22373	siCTRL	323941	159.851	219.132	0.269401
22374	siCTRL	411182	279.594	249.151	0.377092
22375	siCTRL	672646	229.278	56.814	0.762164
22376	siCTRL	419517	736.026	230.553	0.240394
22377	siCTRL	390337	267.487	229.039	0.835225
22378	siCTRL	760511	106.123	32.6983	0.152048
22379	siCTRL	792634	300.021	89.2908	0.0859395
22380	siCTRL	369506	284.99	281.412	0.0192803
22381	siCTRL	337284	246.482	203.474	0.362763
22382	siCTRL	381200	237.76	189.103	0.79508
22383	siCTRL	331247	249.471	240.985	0.0838474
22384	siCTRL	212687	227.707	229.633	0.635464
22385	siCTRL	627130	224.559	98.2026	0.0974356
22386	siCTRL	789746	323.936	96.7935	0.0151236
22387	siCTRL	629852	294.427	148.47	0.632149
22388	siCTRL	771242	261.236	71.1995	0.401271
22389	siCTRL	782979	372.431	112.266	0.523084
22390	siCTRL	766986	267.38	64.3221	0.458457
22391	siCTRL	377981	196.098	148.46	0.0764009
22392	siCTRL	739467	247.039	89.4067	0.0105042
22393	siCTRL	396253	234.981	67.5469	0.914707
22394	siCTRL	801924	343.832	66.7663	0.380685
22395	siCTRL	794869	252.796	72.4025	0.97908
22396	siCTRL	396101	250.002	232.006	0.597081
22397	siCTRL	633399	242.397	97.7222	0.175187
22398	siCTRL	392897	218.58	196.555	0.961273
22399	siCTRL	646342	251.196	78.0775	0.26374
22400	siCTRL	748889	254.12	67.7348	0.986675
22401	siCTRL	405772	465.418	212.813	0.758361
22402	siCTRL	398879	233.031	216.774	0.73165
22403	siCTRL	503168	260.406	182.066	0.371084
22404	siCTRL	397147	238.529	253.647	0.710486
22405	siCTRL	416422	229.39	148.595	0.854326
22406	siCTRL	768490	287.684	92.5028	0.57773
22407	siCTRL	664852	268.871	162.333	0.914081
22408	siCTRL	626436	274.213	119.492	0.113544
22409	siCTRL	417927	219.369	228.238	0.145244
22410	siCTRL	436115	230.934	208.056	0.633104
22411	siCTRL	434803	255.041	224.672	0.860928
22412	siCTRL	698185	268.776	136.017	0.114186
22413	siCTRL	607797	213.075	115.185	0.669202
22414	siCTRL	593447	278.681	135.829	0.319774
22415	siCTRL	566372	217.591	111.812	0.308904
22416	siCTRL	373099	294.739	150.854	0.0869086
22417	siCTRL	743160	342.902	129.23	0.110445
22418	siCTRL	399679	265.466	134.063	0.590016
22419	siCTRL	834514	266.153	71.0465	0.287004
22420	siCTRL	558989	270.185	187.558	0.991363
22421	siCTRL	531656	205.784	108.215	0.0898638
22422	siCTRL	645248	207.222	80.4784	0.684218
22423	siCTRL	290555	161.173	129.555	0.657578
22424	siCTRL	795378	339.702	88.4323	0.875784
22425	siCTRL	603327	222.164	121.793	0.254848
22426	siCTRL	798991	271.082	71.9001	0.417272
22427	siCTRL	436422	207.574	140.951	0.67321
22428	siCTRL	650805	206.123	93.4913	0.410552
22429	siCTRL	356623	197.411	125.397	0.697079
22430	siCTRL	351785	188.224	137.919	0.829765
22431	siCTRL	690906	266.091	83.0797	0.104542
22432	siCTRL	402106	308.218	234.718	0.633936
22433	siCTRL	369482	255.664	272.229	0.219667
22434	siCTRL	662554	97.57	26.0307	0.199764
22435	siCTRL	347186	294.084	285.733	0.0590783
22436	siCTRL	640062	204.984	63.8539	0.479758
22437	siCTRL	1581402	418.382	106.449	0.916258
22438	siCTRL	389770	358.639	432.978	0.881
22439	siCTRL	404571	318.307	335.181	0.351227
22440	siCTRL	383884	352.057	429.751	0.102289
22441	siCTRL	737468	247.494	74.3404	0.62124
22442	siCTRL	393525	265.819	300.539	0.488283
22443	siCTRL	626190	229.688	84.8866	0.805358
22444	siCTRL	680478	243.234	62.9902	0.315582
22445	siCTRL	547252	198.73	109.059	0.51279
22446	siCTRL	403885	299.476	273.796	0.466281
22447	siCTRL	355739	238.127	258.758	0.115612
22448	siCTRL	602392	331.812	216.888	0.785769
22449	siCTRL	579251	297.124	220.504	0.922567
22450	siCTRL	408375	437.623	619.824	0.60104
22451	siCTRL	367091	276.506	339.789	0.191502
22452	siCTRL	327889	222.289	155.414	0.115577
22453	siCTRL	373996	257.062	263.27	0.0797263
22454	siCTRL	363407	252.421	213.328	0.838156
22455	siCTRL	850506	316.491	67.6862	0.445293
22456	siCTRL	424590	246.822	180.954	0.677397
22457	siCTRL	407707	230.391	213.983	0.868843
22458	siCTRL	611092	367.663	180.106	0.338392
22459	siCTRL	858568	271.419	66.6803	0.463392
22460	siCTRL	397572	239.663	219.168	0.11429
22461	siCTRL	555428	253.364	190.526	0.513344
22462	siCTRL	1607411	342.828	331.977	0.190488
22463	siCTRL	388146	260.472	245.135	0.904675
22464	siCTRL	457465	233.546	173.595	0.979895
22465	siCTRL	390996	266.43	97.2255	0.0558363
22466	siCTRL	397875	245.623	148.346	0.547322
22467	siCTRL	746559	317.377	82.9379	0.98673
22468	siCTRL	594612	220.313	90.8741	0.306962
22469	siCTRL	506953	373.146	317.367	0.295246
22470	siCTRL	751261	320.863	99.4416	0.576354
22471	siCTRL	367997	236.402	281.458	0.294231
22472	siCTRL	305941	212.563	196.274	0.661969
22473	siCTRL	385051	228.99	248.661	0.313479
22474	siCTRL	311915	290.547	221.411	0.695037
22475	siCTRL	621652	270.792	126.252	0.310173
22476	siCTRL	337321	222.475	242.977	0.194886
22477	siCTRL	846405	167.959	45.8399	0.396963
22478	siCTRL	315931	235.306	198.827	0.833527
22479	siCTRL	1466777	290.378	133.738	0.666846
22480	siCTRL	634418	285.229	172.642	0.0972575
22481	siCTRL	1.62577e+06	383.977	145.206	0.183876
22482	siCTRL	1386990	231.146	136.405	0.164322
22483	siCTRL	563436	280.067	229.815	0.451982
22484	siCTRL	728138	187.428	53.2066	0.640979
22485	siCTRL	1705077	366.684	117.724	0.490347
22486	siCTRL	780997	182.681	50.2089	0.903562
22487	siCTRL	547374	248.398	168.715	0.549894
22488	siCTRL	596590	230.464	158.547	0.858128
22489	siCTRL	380304	298.273	274.642	0.760405
22490	siCTRL	826525	355.84	140.425	0.509211
22491	siCTRL	406327	285.116	228.499	0.154135
22492	siCTRL	754382	364.157	132.018	0.144817
22493	siCTRL	355498	286.006	252.01	0.819281
22494	siCTRL	839260	443.37	157.013	0.420786
22495	siCTRL	806408	353.012	119.834	0.548597
22496	siCTRL	377862	370.436	318.873	0.492778
22497	siCTRL	499515	249.077	234.626	0.378507
22498	siCTRL	348364	281.311	306.097	0.377818
22499	siCTRL	408487	255.17	296.727	0.391772
22500	siCTRL	338506	298.565	323.579	0.701052
22501	siCTRL	945916	258.447	198.536	0.34875
22502	siCTRL	608137	358.15	210.639	0.897128
22503	siCTRL	1029016	383.636	390.585	0.435818
22504	siCTRL	371912	248.514	308.554	0.845448
22505	siCTRL	446233	317.919	392.836	0.505701
22506	siCTRL	555229	222.181	134.242	0.429798
22507	siCTRL	529673	232.594	131.233	0.273674
22508	siCTRL	779389	254.28	58.7711	0.876539
22509	siCTRL	377767	416.956	384.195	0.510618
22510	siCTRL	373264	241.087	315.048	0.878852
22511	siCTRL	375355	366.448	555.177	0.613141
22512	siCTRL	582209	263.787	187.304	0.506651
22513	siCTRL	491890	335.097	396.688	0.939891
22514	siCTRL	812804	344.017	87.8018	0.125356
22515	siCTRL	260508	240.486	66.7323	0.120268
22516	siCTRL	563217	277.169	72.9828	0.030035
22517	siCTRL	414790	340.063	442.072	0.11059
22518	siCTRL	382167	292.369	378.262	0.738031
22519	siCTRL	864614	380.01	613.312	0.08457
22520	siCTRL	958907	420.158	498.194	0.101898
22521	siCTRL	405770	349.372	332.288	0.219223
22522	siCTRL	396691	265.13	323.49	0.833624
22523	siCTRL	319224	212.628	279.675	0.518554
22524	siCTRL	394858	299.617	365.636	0.126605
22525	siCTRL	595341	454.014	246.544	0.0990369
22526	siCTRL	717779	291.428	166.853	0.754528
22527	siCTRL	507866	181.926	130.608	0.127624
22528	siCTRL	384254	278.47	232.638	0.101698
22529	siCTRL	771231	298.045	123.173	0.354516
22530	siCTRL	601302	233.317	210.739	0.344465
22531	siCTRL	762339	257.833	116.71	0.149597
22532	siCTRL	377257	255.971	228.336	0.384148
22533	siCTRL	390785	202.849	158.402	0.28916
22534	siCTRL	337409	233.403	352.913	0.546352
22535	siCTRL	407270	196.855	173.109	0.771366
22536	siCTRL	405453	269.369	216.726	0.617848
22537	siCTRL	656883	359.858	226.86	0.461199
22538	siCTRL	401313	252.022	253.78	0.0492308
22539	siCTRL	574691	209.426	148.374	0.164006
22540	siCTRL	406707	223.115	272.614	0.884033
22541	siCTRL	431850	172.038	121.808	0.8626
22542	siCTRL	323456	241.968	342.836	0.0350346
22543	siCTRL	399688	269.076	236.616	0.0949204
22544	siCTRL	415306	199.146	168.003	0.31972
22545	siCTRL	506242	238.38	177.323	0.426433
22546	siCTRL	449711	279.522	331.894	0.222056
22547	siCTRL	415328	237.286	97.5878	0.119853
22548	siCTRL	831685	196.488	46.4125	0.68097
22549	siCTRL	398383	163.388	145.559	0.474524
22550	siCTRL	1491153	304.055	59.4134	0.238094
22551	siCTRL	408346	241.019	95.556	0.799554
22552	siCTRL	280742	237.847	314.474	0.142898
22553	siCTRL	430388	276.737	317.157	0.0558573
22554	siCTRL	666349	214.347	77.0516	0.47616
22555	siCTRL	356218	275.841	433.37	0.735246
22556	siCTRL	655467	199.072	103.542	0.912714
22557	siCTRL	369446	248.572	223	0.330432
22558	siCTRL	737383	308.422	105.788	0.564317
22559	siCTRL	390663	215.117	276.592	0.134186
22560	siCTRL	292873	243.358	358.261	0.197176
22561	siCTRL	383972	280.882	219.686	0.99331
22562	siCTRL	673315	241.536	118.976	0.669244
22563	siCTRL	688744	203.039	73.2356	0.193792
22564	siCTRL	409125	236.88	328.677	0.317643
22565	siCTRL	701451	256.416	113.056	0.317394
22566	siCTRL	331598	227.878	325.363	0.18408
22567	siCTRL	665033	336.683	195.248	0.570444
22568	siCTRL	597210	243.399	196.458	0.215019
22569	siCTRL	655268	322.954	149.102	0.240905
22570	siCTRL	502674	309.135	321.267	0.536477
22571	siCTRL	383065	365.492	545.32	0.0634462
22572	siCTRL	579855	291.413	248.27	0.512336
22573	siCTRL	383795	394.297	694.07	0.025262
22574	siCTRL	501193	264.082	283.28	0.223831
22575	siCTRL	358356	348.251	514.204	0.269942
22576	siCTRL	390979	281.149	516.131	0.325254
22577	siCTRL	397699	308.177	609.657	0.0498384
22578	siCTRL	476320	300.072	400.83	0.336878
22579	siCTRL	453299	227.222	256.818	0.825519
22580	siCTRL	456222	237.388	263.587	0.0473321
22581	siCTRL	402872	243.638	199.421	0.830588
22582	siCTRL	397644	481.775	621.786	0.804414
22583	siCTRL	400498	327.106	518.681	0.016601
22584	siCTRL	421408	349.696	572.396	0.989021
22585	siCTRL	741235	237.875	69.3701	0.699836
22586	siCTRL	768098	269.763	113.298	0.0987533
22587	siCTRL	534593	322.389	336.674	0.932168
22588	siCTRL	481637	240.141	243.847	0.355486
22589	siCTRL	420629	268.73	238.264	0.63651
22590	siCTRL	610442	398.814	238.195	0.628757
22591	siCTRL	710023	281.523	132.256	0.0845138
22592	siCTRL	208012	392.839	566.074	0.460648
22593	siCTRL	435172	329.466	142.374	0.861474
22594	siCTRL	658117	223.015	140.948	0.696526
22595	siCTRL	492084	209.802	213.024	0.626661
22596	siCTRL	223037	311.212	503.347	0.478393
22597	siCTRL	925756	387.419	110.166	0.800092
22598	siCTRL	421858	348.554	397.433	0.276415
22599	siCTRL	500471	316.683	338.381	0.266809
22600	siCTRL	423730	374.434	735.613	0.117401
22601	siCTRL	418057	337.453	431.865	0.528677
22602	siCTRL	427612	277.195	126.475	0.253421
22603	siCTRL	543971	224.711	178.431	0.684718
22604	siCTRL	820156	207.27	120.749	0.330569
22605	siCTRL	880013	295.689	83.973	0.640877
22606	siCTRL	413385	244.912	197.844	0.66684
22607	siCTRL	386484	264.525	272.397	0.502356
22608	siCTRL	838016	198.784	128.635	0.69872
22609	siCTRL	433764	354.265	285.301	0.254098
22610	siCTRL	732484	216.489	52.6316	0.278297
22611	siCTRL	389140	249.624	330.489	0.989417
22612	siCTRL	883449	337.75	81.3534	0.21941
22613	siCTRL	544051	294.78	228.625	0.188856
22614	siCTRL	353646	385.457	645.233	0.872156
22615	siCTRL	896973	299.791	81.3378	0.0846551
22616	siCTRL	887223	392.546	89.24	0.654778
22617	siCTRL	386006	265.762	486.579	0.941223
22618	siCTRL	736163	232.143	113.502	0.0284085
22619	siCTRL	457298	384.61	503.274	0.76289
22620	siCTRL	574415	203.813	151.918	0.259506
22621	siCTRL	662396	257.066	166.683	0.720017
22622	siCTRL	391243	234.325	226.4	0.945364
22623	siCTRL	404646	253.506	244.752	0.150606
22624	siCTRL	422082	365.431	529.327	0.660203
22625	siCTRL	883318	391.433	408.051	0.806092
22626	siCTRL	301111	233.317	155.948	0.666105
22627	siCTRL	275183	244.356	157.636	0.430593
22628	siCTRL	748264	309.107	67.8983	0.651133
22629	siCTRL	318834	203.832	271.965	0.96035
22630	siCTRL	669582	244.597	319.367	0.740749
22631	siCTRL	664387	245.989	76.2641	0.0610765
22632	siCTRL	791984	379.869	88.2544	0.181629
22633	siCTRL	402422	243.357	357.247	0.899035
22634	siCTRL	651383	211.61	143.61	0.983382
22635	siCTRL	817016	288.828	74.0455	0.556385
22636	siCTRL	662948	318.34	348.379	0.716045
22637	siCTRL	371007	249.149	153.167	0.15346
22638	siCTRL	813076	312.992	90.4772	0.019453
22639	siCTRL	412077	286.144	290.25	0.274171
22640	siCTRL	413829	277.336	107.703	0.669189
22641	siCTRL	445315	335.569	295.201	0.777331
22642	siCTRL	374948	209.752	147.719	0.0140678
22643	siCTRL	416279	247.592	104.416	0.522301
22644	siCTRL	396527	305.592	510.114	0.636453
22645	siCTRL	428683	301.215	501.586	0.7841
22646	siCTRL	423917	264.532	211.842	0.663234
22647	siCTRL	479847	331	396.894	0.983223
22648	siCTRL	781548	297.118	78.8848	0.988264
22649	siCTRL	307306	242.242	342.015	0.185376
22650	siCTRL	356671	293.935	385.498	0.900325
22651	siCTRL	686667	215.045	98.9538	0.0666282
22652	siCTRL	434537	294.54	223.844	0.257354
22653	siCTRL	564269	249.859	133.779	0.232964
22654	siCTRL	473069	300.815	376.751	0.554167
22655	siCTRL	310428	208.884	282.139	0.367044
22656	siCTRL	410542	403.881	601.106	0.207566
22657	siCTRL	337371	264.964	343.785	0.357652
22658	siCTRL	420791	291.84	297.624	0.772314
22659	siCTRL	506066	284.952	264.278	0.37247
22660	siCTRL	588075	312.545	197.174	0.640105
22661	siCTRL	591545	354.072	222.827	0.561436
22662	siCTRL	842555	275.44	75.5695	0.553988
22663	siCTRL	579425	268.176	184.36	0.442344
22664	siCTRL	585854	310.097	231.933	0.160242
22665	siCTRL	396785	380.966	441.082	0.465209
22666	siCTRL	1381375	207.733	73.64	0.702454
22667	siCTRL	643399	227.422	118.647	0.597685
22668	siCTRL	395677	307.814	337.639	0.290089
22669	siCTRL	657566	268.213	118.531	0.964087
22670	siCTRL	758970	299.064	96.3446	0.443268
22671	siCTRL	406564	306.395	373.261	0.983318
22672	siCTRL	399670	265.345	360.751	0.431732
22673	siCTRL	385534	255.325	408.548	0.421918
22674	siCTRL	600578	221.113	117.102	0.307893
22675	siCTRL	310220	188.869	289.364	0.121533
22676	siCTRL	370506	255.408	393.955	0.774874
22677	siCTRL	832063	278.644	81.5006	0.572782
22678	siCTRL	704055	297.51	112.888	0.992333
22679	siCTRL	582732	194.03	100.965	0.626338
22680	siCTRL	561882	165.32	103.53	0.912104
22681	siCTRL	707904	224.553	70.8783	0.55428
22682	siCTRL	414110	298.011	351.555	0.971153
22683	siCTRL	597903	240.422	148.886	0.365381
22684	siCTRL	578855	260.573	75.4152	0.592866
22685	siCTRL	664937	255.061	75.6103	0.497537
22686	siCTRL	556383	271.566	215.294	0.490401
22687	siCTRL	631845	244.74	151.837	0.273822
22688	siCTRL	444548	305.92	246.287	0.873753
22689	siCTRL	752764	276.952	85.3657	0.118354
22690	siCTRL	433285	301.627	61.3166	0.0252359
22691	siCTRL	350969	261.585	96.9174	0.862192
22692	siCTRL	341278	291.564	61.7159	0.377248
22693	siCTRL	596397	283.238	262.632	0.695599
22694	siCTRL	608278	214.309	160.944	0.241505
22695	siCTRL	711160	121.372	27.6575	0.647543
22696	siCTRL	817984	302.814	79.2169	0.685486
22697	siCTRL	786027	292.329	82.0465	0.2559
22698	siCTRL	360756	224.782	96.817	0.504299
22699	siCTRL	499452	435.066	292.053	0.804094
22700	siCTRL	739230	241.563	83.8659	0.338748
22701	siCTRL	675496	270.079	152.464	0.514927
22702	siCTRL	697578	356.23	172.909	0.083288
22703	siCTRL	782345	280.031	94.973	0.532087
22704	siCTRL	695868	281.698	65.611	0.341959
22705	siCTRL	631655	342.319	168.517	0.730697
22706	siCTRL	946394	235.543	330.161	0.352492
22707	siCTRL	846193	314.682	75.2896	0.520135
22708	siCTRL	728251	287.833	157.439	0.545425
22709	siCTRL	805829	225.85	82.4646	0.965978
22710	siCTRL	825172	241.882	101.255	0.385954
22711	siCTRL	403290	270.821	338.075	0.759658
22712	siCTRL	414933	238.621	327.966	0.130467
22713	siCTRL	368379	377.196	661.032	0.770492
22714	siCTRL	404320	313.685	477.813	0.314957
22715	siCTRL	413555	247.981	369.452	0.309044
22716	siCTRL	383120	274.018	472.726	0.17764
22717	siCTRL	394147	430.218	738.369	0.12508
22718	siCTRL	424205	260.946	365.62	0.482977
22719	siCTRL	425153	267.277	333.575	0.823725
22720	siCTRL	426615	250.339	347.383	0.548183
22721	siCTRL	426712	268.913	322.234	0.68842
22722	siCTRL	853169	298.029	120.986	0.735687
22723	siCTRL	403814	327.986	470.359	0.700449
22724	siCTRL	163879	282.966	369.227	0.652395
22725	siCTRL	182112	264.268	349.89	0.170633
22726	siCTRL	419971	396.312	615.589	0.418449
22727	siCTRL	429704	406.337	668.147	0.588055
22728	siCTRL	660708	302.834	208.061	0.432199
22729	siCTRL	372323	297.203	401.354	0.741155
22730	siCTRL	642314	282.109	180.22	0.250105
22731	siCTRL	834663	348.709	90.5849	0.363131
22732	siCTRL	781260	234.822	68.6787	0.187123
22733	siCTRL	871960	337.944	96.6466	0.464331
22734	siCTRL	834334	265.852	78.3735	0.595976
22735	siCTRL	350563	321.365	444.39	0.591359
22736	siCTRL	393053	351.583	530.145	0.60879
22737	siCTRL	751681	118.325	28.0518	0.0340096
22738	siCTRL	430510	254.522	359.365	0.193157
22739	siCTRL	407443	347.627	344.235	0.0137496
22740	siCTRL	417561	149.052	38.7379	0.328308
22741	siCTRL	418485	137.725	35.1486	0.460375
22742	siCTRL	332252	285.132	454.28	0.520474
22743	siCTRL	452960	234.043	247.107	0.784621
22744	siCTRL	393970	285.08	307.346	0.324416
22745	siCTRL	301791	237.066	404.299	0.989217
22746	siCTRL	421864	233.26	245.731	0.884291
22747	siCTRL	610107	301.482	180.164	0.5339
22748	siCTRL	152135	242.507	330.814	0.483226
22749	siCTRL	707905	380.173	168.305	0.944233
22750	siCTRL	239050	269.317	411.196	0.392175
22751	siCTRL	371214	254.095	276.088	0.75945
22752	siCTRL	376305	229.895	251.253	0.00276042
22753	siCTRL	636698	375.001	258.788	0.828003
22754	siCTRL	301254	263.465	347.625	0.455009
22755	siCTRL	607801	324.956	223.087	0.78889
22756	siCTRL	395997	296.421	263.609	0.151624
22757	siCTRL	856012	184.691	43.9213	0.49704
22758	siCTRL	1.74378e+06	416.32	108.088	0.417539
22759	siCTRL	1.75437e+06	373.804	92.3615	0.407221
22760	siCTRL	579038	241.687	157.674	0.231176
22761	siCTRL	841062	386.563	113.486	0.385529
22762	siCTRL	1280553	321.312	345.482	0.513267
22763	siCTRL	738583	371.048	405.532	0.725185
22764	siCTRL	859962	244.733	59.5331	0.233165
22765	siCTRL	846795	284.36	111.646	0.556751
22766	siCTRL	413385	185.255	169.667	0.875888
22767	siCTRL	437351	287.814	349.262	0.0536258
22768	siCTRL	506847	146.63	195.501	0.0262403
22769	siCTRL	412198	225.227	188.378	0.30387
22770	siCTRL	537061	225.44	206.287	0.41448
22771	siCTRL	836952	415.598	108.344	0.45834
22772	siCTRL	400724	238.965	356.615	0.66312
22773	siCTRL	811956	415.105	118.429	0.332778
22774	siCTRL	400596	323.533	289.936	0.234062
22775	siCTRL	809772	228.286	96.9134	0.15141
22776	siCTRL	867665	97.4757	27.7536	0.53306
22777	siCTRL	786503	223.247	77.7805	0.282627
22778	siCTRL	330802	228.164	234.225	0.642117
22779	siCTRL	326111	181.218	188.792	0.742001
22780	siCTRL	585598	225.671	180.661	0.717416
22781	siCTRL	386814	258.49	362.338	0.68422
22782	siCTRL	588841	222.268	137.603	0.240953
22783	siCTRL	776242	351.063	121.188	0.225432
22784	siCTRL	233018	276.08	364.347	0.396389
22785	siCTRL	208980	274.263	272.547	0.527479
22786	siCTRL	751546	275.858	104.429	0.614445
22787	siCTRL	336641	296.29	396.892	0.471173
22788	siCTRL	416229	164.344	36.5466	0.939372
22789	siCTRL	225524	226.684	347.531	0.511464
22790	siCTRL	714398	320.115	98.9993	0.274381
22791	siCTRL	234061	280.809	274.352	0.615809
22792	siCTRL	736412	296.862	104.776	0.134484
22793	siCTRL	292349	228.164	334.358	0.185422
22794	siCTRL	722649	167.755	37.2223	0.223514
22795	siCTRL	390250	433.901	448.79	0.935713
22796	siCTRL	817104	273.347	106.864	0.138325
22797	siCTRL	411906	150.503	33.2364	0.828965
22798	siCTRL	371749	303.665	311.249	0.693595
22799	siCTRL	366871	260.895	294.229	0.128384
22800	siCTRL	419370	209.671	175.6	0.342863
22801	siCTRL	423520	183.011	41.8242	0.470888
22802	siCTRL	406032	496.377	745.911	0.839092
22803	siCTRL	394134	374.905	556.424	0.928521
22804	siCTRL	400704	224.973	145.643	0.275162
22805	siCTRL	381027	220.317	284.184	0.401639
22806	siCTRL	742886	278.482	164.602	0.953483
22807	siCTRL	369833	266.506	342.237	0.407497
22808	siCTRL	533545	269.679	286.828	0.883202
22809	siCTRL	819674	276.094	64.2356	0.56225
22810	siCTRL	396087	280.215	353.733	0.466303
22811	siCTRL	600020	261.007	253.752	0.627485
22812	siCTRL	1147349	411.689	309.316	0.258249
22813	siCTRL	806043	337.346	154.902	0.339878
22814	siCTRL	393291	315.071	391.729	0.346343
22815	siCTRL	790346	263.947	85.7293	0.124124
22816	siCTRL	547307	797.438	962.249	0.564339
22817	siCTRL	1160297	459.795	442.432	0.902008
22818	siCTRL	328657	331.815	509.052	0.641105
22819	siCTRL	343873	302.706	405.654	0.0938817
22820	siCTRL	355899	367.72	479.193	0.311069
22821	siCTRL	373109	272.16	74.4596	0.356113
22822	siCTRL	437738	301.379	305.778	0.388618
22823	siCTRL	917759	201.171	78.9376	0.504943
22824	siCTRL	338468	427.986	621.005	0.201648
22825	siCTRL	410228	429.707	114.38	0.654307
22826	siCTRL	317809	188.887	65.1263	0.990643
22827	siCTRL	282933	195.013	75.2892	0.380603
22828	siCTRL	335743	363.156	713.564	0.783283
22829	siCTRL	348066	367.762	612.612	0.010115
22830	siCTRL	746583	327.185	100.034	0.178372
22831	siCTRL	637082	180.212	73.3803	0.62851
22832	siCTRL	683913	194.038	62.7559	0.338193
22833	siCTRL	536934	237.468	102.047	0.149391
22834	siCTRL	601410	206.02	92.0375	0.543066
22835	siCTRL	582517	276.556	245.22	0.158121
22836	siCTRL	831843	164.798	44.6769	0.851509
22837	siCTRL	619879	243.256	253.76	0.963811
22838	siCTRL	602540	286.094	262.389	0.265729
22839	siCTRL	396449	291.066	221.202	0.657671
22840	siCTRL	196763	260.195	252.924	0.399052
22841	siCTRL	396692	232.327	188.245	0.888669
22842	siCTRL	235173	261.078	218.814	0.699446
22843	siCTRL	477989	292.465	236.525	0.270556
22844	siCTRL	632151	225.75	103.456	0.915989
22845	siCTRL	641015	300.111	198.179	0.228119
22846	siCTRL	599983	351.78	315.933	0.686698
22847	siCTRL	653802	231.143	155.131	0.208233
22848	siCTRL	440781	277.209	410.149	0.843112
22849	siCTRL	459902	227.77	309.08	0.188205
22850	siCTRL	597302	310.944	216.235	0.77606
22851	siCTRL	647297	281.157	197.103	0.022977
22852	siCTRL	401474	276.808	378.173	0.308809
22853	siCTRL	562837	281.996	179.645	0.735859
22854	siCTRL	573691	309.76	273.296	0.287262
22855	siCTRL	397328	248.356	440.765	0.0998238
22856	siCTRL	589326	312.233	286.018	0.610726
22857	siCTRL	710280	254.679	167.719	0.857474
22858	siCTRL	398426	293.308	383.613	0.168332
22859	siCTRL	391894	346.041	560.352	0.0115155
22860	siCTRL	524573	321.431	334.653	0.786062
22861	siCTRL	680955	330.65	169.346	0.38295
22862	siCTRL	622349	288.786	211.6	0.394949
22863	siCTRL	403304	271.724	517.785	0.154892
22864	siCTRL	784797	226.2	74.1966	0.663748
22865	siCTRL	396257	296.36	563.915	0.854601
22866	siCTRL	572818	270.46	257.858	0.841893
22867	siCTRL	384641	154.694	177.278	0.738322
22868	siCTRL	386545	341.791	596.987	0.209226
22869	siCTRL	800502	319.826	109.215	0.893414
22870	siCTRL	381941	273.608	502.691	0.31506
22871	siCTRL	589900	353.194	345.94	0.0582251
22872	siCTRL	787487	241.016	85.6464	0.843391
22873	siCTRL	879238	283.616	318.74	0.687838
22874	siCTRL	887229	293.293	403.847	0.394281
22875	siCTRL	363148	287.612	431.274	0.395874
22876	siCTRL	350425	251.426	398.182	0.535948
22877	siCTRL	400598	288.425	281.231	0.921749
22878	siCTRL	320516	313.551	535.864	0.747463
22879	siCTRL	469392	293.917	316.435	0.65285
22880	siCTRL	532141	275.865	231.601	0.676114
22881	siCTRL	746555	308.197	352.681	0.334165
22882	siCTRL	420838	265.759	262.912	0.913093
22883	siCTRL	585340	231.641	160.841	0.29244
22884	siCTRL	541143	210.828	122.603	0.582623
22885	siCTRL	756217	284.331	450.541	0.757403
22886	siCTRL	383127	279.782	311.563	0.871404
22887	siCTRL	588619	308.932	151.941	0.965006
22888	siCTRL	538541	231.583	152.251	0.261245
22889	siCTRL	719886	216.951	58.8713	0.0604345
22890	siCTRL	694312	260.4	132.928	0.141658
22891	siCTRL	791229	284.558	67.5568	0.130436
22892	siCTRL	304251	304.855	672.616	0.703361
22893	siCTRL	812331	294.07	76.6982	0.069571
22894	siCTRL	330474	207.525	240.526	0.535276
22895	siCTRL	339957	244.938	260.15	0.833821
22896	siCTRL	1027162	328.27	89.9623	0.0974943
22897	siCTRL	376237	306.508	469.79	0.241079
22898	siCTRL	385454	304.675	362.848	0.201872
22899	siCTRL	384331	317.868	491.516	0.629994
22900	siCTRL	400629	297.633	251.099	0.028133
22901	siCTRL	393259	345.99	303.814	0.776754
22902	siCTRL	357812	340.45	173.582	0.451869
22903	siCTRL	391827	357.212	454.522	0.631157
22904	siCTRL	412360	301.962	388.988	0.766958
22905	siCTRL	817072	349.229	88.6007	0.201141
22906	siCTRL	422779	294.877	385.608	0.722157
22907	siCTRL	546751	336.943	239.465	0.130296
22908	siCTRL	612097	293.518	73.8837	0.755716
22909	siCTRL	263441	273.471	299.886	0.484229
22910	siCTRL	537097	349.965	289.812	0.0559388
22911	siCTRL	573667	242.045	66.6811	0.333414
22912	siCTRL	464622	251.051	215.313	0.294926
22913	siCTRL	259450	295.14	421.217	0.558402
22914	siCTRL	343770	247.508	346.175	0.753436
22915	siCTRL	406467	286.212	349.377	0.840014
22916	siCTRL	785233	303.516	73.5931	0.679248
22917	siCTRL	327233	281.272	368.408	0.87886
22918	siCTRL	338721	298.955	303.964	0.526346
22919	siCTRL	790560	331.86	103.034	0.203248
22920	siCTRL	798850	321.359	72.3117	0.724173
22921	siCTRL	350198	158.471	80.2303	0.930512
22922	siCTRL	364927	286.32	367.97	0.793302
22923	siCTRL	311533	348.641	535.246	0.0254289
22924	siCTRL	473653	311.562	370.995	0.49475
22925	siCTRL	360670	301.493	412.832	0.464022
22926	siCTRL	367138	272.314	299.699	0.971408
22927	siCTRL	608088	301.316	221.771	0.241226
22928	siCTRL	438263	132.722	24.4395	0.88709
22929	siCTRL	390435	259.606	391.331	0.387221
22930	siCTRL	559987	242.627	217.271	0.819081
22931	siCTRL	436706	139.863	31.6167	0.846956
22932	siCTRL	527830	288.226	319.889	0.96904
22933	siCTRL	660856	233.668	112.055	0.5283
22934	siCTRL	389617	240.929	280.077	0.102966
22935	siCTRL	383823	248.006	275.415	0.660193
22936	siCTRL	365151	287.874	303.799	0.411276
22937	siCTRL	561916	276.792	155.279	0.0440726
22938	siCTRL	740706	279.875	116.2	0.595808
22939	siCTRL	378578	236.843	244.085	0.0999215
22940	siCTRL	670771	279.047	163.267	0.318209
22941	siCTRL	374126	258.945	352.753	0.236019
22942	siCTRL	650522	261.294	117.546	0.48386
22943	siCTRL	540987	270.822	212.16	0.156394
22944	siCTRL	372309	249.952	365.597	0.943832
22945	siCTRL	532640	253.671	204.101	0.512982
22946	siCTRL	370857	321.171	459.084	0.699944
22947	siCTRL	595633	211.697	172.705	0.287333
22948	siCTRL	386826	311.811	377.054	0.940483
22949	siCTRL	275263	242.679	311.925	0.311205
22950	siCTRL	320990	306.24	343.176	0.315839
22951	siCTRL	687982	237.351	102.439	0.320155
22952	siCTRL	426570	276.828	320.222	0.1919
22953	siCTRL	612337	275.4	166.464	0.391661
22954	siCTRL	741800	306.312	96.0345	0.526717
22955	siCTRL	470992	252.419	215.298	0.483718
22956	siCTRL	254748	331.727	531.008	0.757305
22957	siCTRL	286122	351.735	496.937	0.274254
22958	siCTRL	553832	281.429	224.143	0.502482
22959	siCTRL	683347	280.849	101.763	0.103424
22960	siCTRL	693515	271.14	130.188	0.724646
22961	siCTRL	527210	283.006	247.894	0.704752
22962	siCTRL	514080	344.015	272.274	0.404045
22963	siCTRL	251874	233.654	246.21	0.908024
22964	siCTRL	423618	284.654	363.235	0.188226
22965	siCTRL	420645	224.703	238.872	0.118842
22966	siCTRL	463830	276.406	180.066	0.752069
22967	siCTRL	787504	320.801	124.198	0.893025
22968	siCTRL	393770	326.662	388.236	0.374922
22969	siCTRL	486659	272.334	198.32	0.640304
22970	siCTRL	451125	276.97	256.259	0.66602
22971	siCTRL	252449	237.292	322.08	0.554555
22972	siCTRL	592412	331.422	243.471	0.777056
22973	siCTRL	598172	340.783	213.857	0.391271
22974	siCTRL	397175	314.329	365.525	0.634757
22975	siCTRL	411006	289.168	282.931	0.493426
22976	siCTRL	544427	371.224	311.926	0.955035
22977	siCTRL	662797	275.676	159.556	0.0759092
22978	siCTRL	346605	1379.28	1712.48	0.518533
22979	siCTRL	372638	260.175	209.522	0.136665
22980	siCTRL	453555	452.478	682.011	0.290283
22981	siCTRL	587690	312.243	269.3	0.732211
22982	siCTRL	373003	257.091	211.298	0.0971557
22983	siCTRL	408908	317.003	457.967	0.686697
22984	siCTRL	394620	304.32	288.211	0.985075
22985	siCTRL	755512	357.119	85.8663	0.759347
22986	siCTRL	424552	355.058	467.039	0.20967
22987	siCTRL	414811	340.984	490.181	0.5627
22988	siCTRL	474092	241.596	100.815	0.50235
22989	siCTRL	634275	266.459	75.7858	0.0359793
22990	siCTRL	309249	335.387	527.256	0.143597
22991	siCTRL	316398	343.595	534.27	0.106965
22992	siCTRL	207254	379.874	534.715	0.131226
22993	siCTRL	1238026	298.173	113.634	0.390401
22994	siCTRL	309167	316.46	328.703	0.796762
22995	siCTRL	425367	219.152	256.178	0.443949
22996	siCTRL	608323	257.483	134.722	0.143813
22997	siCTRL	248007	364.541	513.031	0.115933
22998	siCTRL	1365002	314.485	106.284	0.325642
22999	siCTRL	536381	266.944	206.212	0.794707
23000	siCTRL	798275	394.863	298.81	0.248573
23001	siCTRL	566912	291.839	186.589	0.911943
23002	siCTRL	337596	238.583	360.829	0.27353
23003	siCTRL	554110	509.613	290.069	0.256583
23004	siCTRL	350352	331.57	406.431	0.820988
23005	siCTRL	343462	247.62	178.855	0.521623
23006	siCTRL	359669	350.561	437.554	0.36228
23007	siCTRL	352304	261.941	361.484	0.602125
23008	siCTRL	746740	268.754	81.9662	0.483971
23009	siCTRL	451404	267.607	219.048	0.300534
23010	siCTRL	485417	277.047	199.808	0.733112
23011	siCTRL	367369	360.039	268.237	0.693505
23012	siCTRL	314379	217.994	90.4889	0.435484
23013	siCTRL	360869	279.277	222.905	0.814601
23014	siCTRL	313372	267.063	119.574	0.95816
23015	siCTRL	327196	283.388	433.943	0.136181
23016	siCTRL	492449	416.719	387.398	0.733529
23017	siCTRL	757339	285.077	82.9018	0.416793
23018	siCTRL	351259	207.756	280.376	0.457267
23019	siCTRL	345375	215.644	292.841	0.824833
23020	siCTRL	411131	264.45	218.674	0.422055
23021	siCTRL	351126	325.753	531.717	0.345941
23022	siCTRL	495841	370.441	305.423	0.330458
23023	siCTRL	382560	335.324	326.476	0.6351
23024	siCTRL	347516	333.086	325.673	0.765617
23025	siCTRL	364224	289.856	317.894	0.0396205
23026	siCTRL	317927	280.566	341.293	0.264896
23027	siCTRL	345009	275.173	428.627	0.740923
23028	siCTRL	240228	399.008	649.337	0.260722
23029	siCTRL	164629	250.368	395.364	0.994503
23030	siCTRL	262139	276.669	352.982	0.251734
23031	siCTRL	425444	301.746	77.5925	0.0228871
23032	siCTRL	485667	287.806	139.456	0.776933
23033	siCTRL	268328	299.413	74.812	0.812664
23034	siCTRL	193428	251.851	181.461	0.852992
23035	siCTRL	330202	407.506	419.273	0.92011
23036	siCTRL	191065	268.669	441.552	0.624838
23037	siCTRL	213903	383.297	464.706	0.216609
23038	siCTRL	362277	351.323	259.023	0.180022
23039	siCTRL	191693	202.053	139.026	0.584406
23040	siCTRL	330629	345.848	425.107	0.912431
23041	siCTRL	622165	322.83	538.499	0.37884
23042	siCTRL	244368	259.497	352.71	0.891967
23043	siCTRL	291987	251.075	268.83	0.514731
23044	siCTRL	236834	263.646	420.508	0.0364969
[truncated: 8,319 more rows]

## Sheet: Supplementary Fiig 5.h (MCM4-H)
Object ID	treatment	Total Intensity DAPI	Mean Intensity A568 (MCM4-Halo)	Rand(1)
21719	siCTRL II	789685	382.488	0.596221
21720	siCTRL II	460587	431.093	0.447884		Acquisition settings:
21721	siCTRL II	356304	423.893	0.594241		Excitation Filter	Emission Filter	Intensity (%)	Exposure time (ms)	Objective
21722	siCTRL II	331732	504.698	0.228904		DAPI 377/50	DAPI 440	100	15	UPLSAPO 20x
21723	siCTRL II	759675	389.168	0.936593		Cy3 560/25	Cy3 607	100	1000	UPLSAPO 20x
21724	siCTRL II	750891	312.21	0.47464
21725	siCTRL II	964845	228.734	0.365151
21726	siCTRL II	603134	510.603	0.338131
21727	siCTRL II	343789	377.43	0.626174
21728	siCTRL II	448235	416.187	0.894365
21729	siCTRL II	374443	215.45	0.270534
21730	siCTRL II	843870	466.007	0.654699
21731	siCTRL II	516961	493.652	0.802614
21732	siCTRL II	387475	423.251	0.58189
21733	siCTRL II	392663	425.604	0.307235
21734	siCTRL II	356232	461.732	0.0788238
21735	siCTRL II	917820	551.982	0.163399
21736	siCTRL II	542816	483.24	0.230599
21737	siCTRL II	396606	427.958	0.426672
21738	siCTRL II	458134	510.561	0.935247
21739	siCTRL II	370894	495.903	0.861044
21740	siCTRL II	442811	437.958	0.534784
21741	siCTRL II	503804	778.36	0.504862
21742	siCTRL II	581209	463.007	0.415157
21743	siCTRL II	785866	378.598	0.787873
21744	siCTRL II	433251	523.3	0.559071
21745	siCTRL II	544070	734.37	0.927072
21746	siCTRL II	479175	372.544	0.375705
21747	siCTRL II	239321	462.158	0.757455
21748	siCTRL II	179222	447.537	0.694232
21749	siCTRL II	471126	383.603	0.691289
21750	siCTRL II	716122	478.267	0.83907
21751	siCTRL II	907867	353.285	0.0230899
21752	siCTRL II	955868	492.655	0.694231
21753	siCTRL II	664236	399.449	0.342281
21754	siCTRL II	690823	400.602	0.0193468
21755	siCTRL II	885592	625.535	0.551169
21756	siCTRL II	436295	573.45	0.831214
21757	siCTRL II	675559	559.985	0.864789
21758	siCTRL II	611939	527.026	0.217172
21759	siCTRL II	361489	583.431	0.590319
21760	siCTRL II	567846	462.659	0.112637
21761	siCTRL II	764521	493.955	0.0339887
21762	siCTRL II	607653	327.3	0.147822
21763	siCTRL II	471876	428.623	0.896628
21764	siCTRL II	654704	410.287	0.823899
21765	siCTRL II	552069	423.782	0.315152
21766	siCTRL II	468005	392.087	0.969819
21767	siCTRL II	637688	736.051	0.788455
21768	siCTRL II	456410	551.557	0.536471
21769	siCTRL II	455595	447.249	0.421097
21770	siCTRL II	715297	822.431	0.182957
21771	siCTRL II	583061	374.249	0.479899
21772	siCTRL II	445364	546.473	0.742218
21773	siCTRL II	408815	454.403	0.594983
21774	siCTRL II	1.00118e+06	204.135	0.366067
21775	siCTRL II	445916	501.39	0.319105
21776	siCTRL II	543128	718.728	0.738874
21777	siCTRL II	452318	539.61	0.748254
21778	siCTRL II	452451	507.434	0.15281
21779	siCTRL II	451543	570.047	0.453171
21780	siCTRL II	277668	420.424	0.990533
21781	siCTRL II	166226	377.163	0.516762
21782	siCTRL II	442517	532.479	0.447154
21783	siCTRL II	707772	452.177	0.642176
21784	siCTRL II	710703	797.832	0.336952
21785	siCTRL II	918661	554.185	0.0724415
21786	siCTRL II	402078	429.897	0.722545
21787	siCTRL II	522235	692.11	0.344201
21788	siCTRL II	804340	493.457	0.486549
21789	siCTRL II	878671	510.841	0.177302
21790	siCTRL II	670354	615.638	0.268923
21791	siCTRL II	719707	660.02	0.813424
21792	siCTRL II	757860	524.155	0.419944
21793	siCTRL II	330019	436.93	0.681277
21794	siCTRL II	722290	414.685	0.30032
21795	siCTRL II	337124	446.917	0.333478
21796	siCTRL II	835094	609.171	0.593589
21797	siCTRL II	390347	440.892	0.470827
21798	siCTRL II	1377382	591.802	0.590347
21799	siCTRL II	378907	163.637	0.514659
21800	siCTRL II	1363721	631.65	0.660085
21801	siCTRL II	569787	232.809	0.559676
21802	siCTRL II	775692	442.688	0.352834
21803	siCTRL II	493097	249.246	0.366505
21804	siCTRL II	553078	230.108	0.591914
21805	siCTRL II	789515	429.262	0.974263
21806	siCTRL II	358058	378.346	0.290637
21807	siCTRL II	377143	394.309	0.24445
21808	siCTRL II	773129	406.594	0.0769854
21809	siCTRL II	350772	400.827	0.409284
21810	siCTRL II	798148	538.679	0.0437944
21811	siCTRL II	317858	441.203	0.490742
21812	siCTRL II	830874	525.918	0.873211
21813	siCTRL II	709950	582.008	0.778738
21814	siCTRL II	850144	466.157	0.616384
21815	siCTRL II	897073	519.174	0.137048
21816	siCTRL II	877859	449.032	0.350369
21817	siCTRL II	850105	379.851	0.479529
21818	siCTRL II	601544	484.919	0.362754
21819	siCTRL II	883097	162.689	0.412568
21820	siCTRL II	408641	384.413	0.583554
21821	siCTRL II	566201	503.68	0.948479
21822	siCTRL II	600175	516.854	0.542309
21823	siCTRL II	880855	464.213	0.588636
21824	siCTRL II	600453	557.165	0.291609
21825	siCTRL II	456147	473.224	0.185908
21826	siCTRL II	425922	517.301	0.430466
21827	siCTRL II	615475	616.574	0.00798353
21828	siCTRL II	427819	447.839	0.440391
21829	siCTRL II	456769	483.106	0.456501
21830	siCTRL II	436606	449.648	0.222366
21831	siCTRL II	861259	390.707	0.0323531
21832	siCTRL II	795965	365.068	0.82186
21833	siCTRL II	557629	524.615	0.735066
21834	siCTRL II	439094	418.399	0.530483
21835	siCTRL II	895580	419.765	0.415826
21836	siCTRL II	376112	442.569	0.300404
21837	siCTRL II	455621	485.752	0.915757
21838	siCTRL II	727457	336.033	0.830569
21839	siCTRL II	427735	485.621	0.693195
21840	siCTRL II	453256	546.691	0.950923
21841	siCTRL II	462256	447.213	0.0869565
21842	siCTRL II	434417	363.053	0.300384
21843	siCTRL II	905730	439.707	0.838043
21844	siCTRL II	412531	470.565	0.345546
21845	siCTRL II	416975	669.265	0.0558588
21846	siCTRL II	1461430	444.808	0.126377
21847	siCTRL II	409095	631.676	0.727474
21848	siCTRL II	848011	499.131	0.938715
21849	siCTRL II	430302	418.228	0.289574
21850	siCTRL II	538834	638.577	0.600697
21851	siCTRL II	409358	356.909	0.867235
21852	siCTRL II	457890	483.498	0.769306
21853	siCTRL II	446549	520.537	0.923886
21854	siCTRL II	419060	347.27	0.669773
21855	siCTRL II	391195	327.876	0.845761
21856	siCTRL II	437692	485.287	0.331909
21857	siCTRL II	447435	525.362	0.0900822
21858	siCTRL II	405015	365.214	0.987357
21859	siCTRL II	845954	406.318	0.564494
21860	siCTRL II	407302	630.288	0.31469
21861	siCTRL II	1927941	322.542	0.600385
21862	siCTRL II	444231	479.574	0.274522
21863	siCTRL II	532475	445.28	0.551495
21864	siCTRL II	419909	585.307	0.102478
21865	siCTRL II	432948	567.349	0.521461
21866	siCTRL II	383635	363.05	0.950161
21867	siCTRL II	416266	398.441	0.867729
21868	siCTRL II	363320	340.453	0.425866
21869	siCTRL II	863263	517.828	0.0934556
21870	siCTRL II	587027	526.7	0.286912
21871	siCTRL II	570319	384.406	0.898227
21872	siCTRL II	326952	465.696	0.395805
21873	siCTRL II	351961	423.598	0.301435
21874	siCTRL II	545307	421.565	0.704201
21875	siCTRL II	407797	401.017	0.147954
21876	siCTRL II	412692	383.019	0.292121
21877	siCTRL II	417407	409.43	0.233125
21878	siCTRL II	735819	370.02	0.828584
21879	siCTRL II	405951	433.24	0.732818
21880	siCTRL II	409622	446.987	0.98738
21881	siCTRL II	419429	368.192	0.962316
21882	siCTRL II	904201	463.407	0.99703
21883	siCTRL II	412815	332.517	0.732961
21884	siCTRL II	293732	315.783	0.0311286
21885	siCTRL II	829903	488.722	0.883086
21886	siCTRL II	899411	442.018	0.101878
21887	siCTRL II	571580	401.491	0.476218
21888	siCTRL II	611667	431.323	0.453992
21889	siCTRL II	862067	356.574	0.586523
21890	siCTRL II	930341	478.789	0.831308
21891	siCTRL II	864407	369.137	0.812236
21892	siCTRL II	438993	531.074	0.942059
21893	siCTRL II	423749	528.212	0.751336
21894	siCTRL II	412524	405.854	0.769298
21895	siCTRL II	857222	329.513	0.0658977
21896	siCTRL II	388428	470.573	0.944114
21897	siCTRL II	436735	412.627	0.757821
21898	siCTRL II	896333	388.172	0.292844
21899	siCTRL II	424692	457.511	0.410346
21900	siCTRL II	488362	409.377	0.485834
21901	siCTRL II	224865	673.404	0.195302
21902	siCTRL II	442622	483.354	0.244935
21903	siCTRL II	247480	629.095	0.643236
21904	siCTRL II	437556	541.801	0.181647
21905	siCTRL II	882358	346.966	0.421468
21906	siCTRL II	543574	541.887	0.528983
21907	siCTRL II	430672	480.406	0.0625604
21908	siCTRL II	435000	482.666	0.826015
21909	siCTRL II	948670	516.85	0.441644
21910	siCTRL II	898764	331.664	0.245143
21911	siCTRL II	896544	372.905	0.604793
21912	siCTRL II	445902	621.193	0.277103
21913	siCTRL II	448857	352.248	0.887612
21914	siCTRL II	461991	403.95	0.832657
21915	siCTRL II	442907	745.2	0.894967
21916	siCTRL II	458223	457.387	0.427756
21917	siCTRL II	521683	494.108	0.695456
21918	siCTRL II	744937	395.535	0.0490776
21919	siCTRL II	493096	516.508	0.69739
21920	siCTRL II	1112706	446.569	0.598148
21921	siCTRL II	477350	421.689	0.557214
21922	siCTRL II	939646	277.769	0.284381
21923	siCTRL II	917143	569.864	0.181825
21924	siCTRL II	907870	692	0.786777
21925	siCTRL II	429845	591.285	0.0143907
21926	siCTRL II	1046620	539.281	0.891326
21927	siCTRL II	779478	354.468	0.50883
21928	siCTRL II	880297	386.292	0.332987
21929	siCTRL II	1707506	175.619	0.974054
21930	siCTRL II	791832	334.474	0.890229
21931	siCTRL II	748090	394.287	0.121717
21932	siCTRL II	410908	569.262	0.353963
21933	siCTRL II	755058	361.327	0.849331
21934	siCTRL II	352413	586.645	0.290387
21935	siCTRL II	754127	384.563	0.629693
21936	siCTRL II	457644	487.859	0.0747614
21937	siCTRL II	993556	343.853	0.692642
21938	siCTRL II	874184	510.446	0.92218
21939	siCTRL II	594627	382.936	0.171534
21940	siCTRL II	804541	354.457	0.231574
21941	siCTRL II	810908	385.864	0.604665
21942	siCTRL II	590033	484.711	0.0554831
21943	siCTRL II	399880	358.394	0.851482
21944	siCTRL II	564246	511.895	0.0521771
21945	siCTRL II	377980	432.32	0.37297
21946	siCTRL II	411737	572.174	0.74003
21947	siCTRL II	377004	476.689	0.736033
21948	siCTRL II	360154	438.401	0.110822
21949	siCTRL II	581471	556.305	0.796774
21950	siCTRL II	596244	596.258	0.855634
21951	siCTRL II	931985	381.465	0.270076
21952	siCTRL II	635828	590.541	0.695868
21953	siCTRL II	536122	419.434	0.701092
21954	siCTRL II	592168	618.578	0.9306
21955	siCTRL II	513047	474.43	0.482517
21956	siCTRL II	885810	584.752	0.017478
21957	siCTRL II	892197	570.192	0.8156
21958	siCTRL II	322568	253.239	0.703073
21959	siCTRL II	304960	306.447	0.970174
21960	siCTRL II	401238	544.279	0.834635
21961	siCTRL II	395563	466.06	0.10778
21962	siCTRL II	401417	546.797	0.374187
21963	siCTRL II	433932	584.78	0.603595
21964	siCTRL II	487909	461.875	0.946574
21965	siCTRL II	396913	542.893	0.51826
21966	siCTRL II	436525	567.94	0.217573
21967	siCTRL II	452353	438.991	0.147295
21968	siCTRL II	806520	485.241	0.439541
21969	siCTRL II	575085	363.079	0.92809
21970	siCTRL II	438023	368.796	0.376196
21971	siCTRL II	647750	390.905	0.843649
21972	siCTRL II	396722	578.653	0.93922
21973	siCTRL II	856495	628.407	0.392056
21974	siCTRL II	386726	470.07	0.595548
21975	siCTRL II	449692	549.276	0.573717
21976	siCTRL II	768176	557.556	0.555479
21977	siCTRL II	450661	335.034	0.33181
21978	siCTRL II	688100	436.178	0.243538
21979	siCTRL II	791978	575.628	0.948803
21980	siCTRL II	400258	461.567	0.602065
21981	siCTRL II	430672	417.272	0.993197
21982	siCTRL II	726760	383.607	0.980381
21983	siCTRL II	455806	404.795	0.00119253
21984	siCTRL II	427599	491.888	0.888661
21985	siCTRL II	419626	469.396	0.926568
21986	siCTRL II	428255	311.218	0.945163
21987	siCTRL II	415924	339.807	0.113442
21988	siCTRL II	926974	529.438	0.191417
21989	siCTRL II	388161	443.426	0.976886
21990	siCTRL II	491239	361.822	0.541857
21991	siCTRL II	910422	404.673	0.561478
21992	siCTRL II	359523	394.964	0.402305
21993	siCTRL II	593764	297.217	0.230593
21994	siCTRL II	414121	554.664	0.578562
21995	siCTRL II	482855	428.604	0.0801152
21996	siCTRL II	298090	268.705	0.644286
21997	siCTRL II	269703	305.571	0.918387
21998	siCTRL II	587004	294.635	0.213207
21999	siCTRL II	448178	457.025	0.401177
22000	siCTRL II	406601	529.404	0.265067
22001	siCTRL II	464529	450.189	0.24464
22002	siCTRL II	948773	570.461	0.685591
22003	siCTRL II	1796702	583.061	0.885164
22004	siCTRL II	910714	422.509	0.550812
22005	siCTRL II	584028	796.862	0.49314
22006	siCTRL II	444253	484.53	0.0149529
22007	siCTRL II	597611	781.111	0.442049
22008	siCTRL II	458567	452.644	0.976499
22009	siCTRL II	546894	619.659	0.0273944
22010	siCTRL II	497610	383.116	0.107298
22011	siCTRL II	912355	593.816	0.641989
22012	siCTRL II	429084	542.35	0.957954
22013	siCTRL II	749007	420.477	0.268717
22014	siCTRL II	467658	378.062	0.972321
22015	siCTRL II	791482	401.635	0.566659
22016	siCTRL II	417880	478.263	0.740693
22017	siCTRL II	455144	556.561	0.927273
22018	siCTRL II	259112	251.457	0.771452
22019	siCTRL II	487045	468.769	0.73416
22020	siCTRL II	401523	508.867	0.779938
22021	siCTRL II	697414	462.184	0.716169
22022	siCTRL II	192683	206.093	0.580309
22023	siCTRL II	451147	593.112	0.900651
22024	siCTRL II	502605	364.269	0.891878
22025	siCTRL II	408268	616.757	0.0475284
22026	siCTRL II	763491	495.751	0.242011
22027	siCTRL II	782540	418.795	0.939191
22028	siCTRL II	679156	427.068	0.933125
22029	siCTRL II	400339	458.93	0.179658
22030	siCTRL II	690367	507.349	0.64687
22031	siCTRL II	922054	154.411	0.796201
22032	siCTRL II	344085	344.482	0.272105
22033	siCTRL II	386687	248.898	0.965465
22034	siCTRL II	917280	415.556	0.454123
22035	siCTRL II	914720	367.047	0.0936122
22036	siCTRL II	815145	673.492	0.0480285
22037	siCTRL II	863628	338.418	0.209632
22038	siCTRL II	435244	469.139	0.270646
22039	siCTRL II	887820	471.078	0.510243
22040	siCTRL II	857334	394.333	0.94875
22041	siCTRL II	426469	430.21	0.614621
22042	siCTRL II	961023	450.237	0.740475
22043	siCTRL II	894090	476.397	0.564712
22044	siCTRL II	839834	492.862	0.262439
22045	siCTRL II	453606	582.144	0.865861
22046	siCTRL II	491058	464.796	0.660111
22047	siCTRL II	817255	442.282	0.329002
22048	siCTRL II	573411	468.483	0.0969551
22049	siCTRL II	506023	404.755	0.167715
22050	siCTRL II	471250	618.72	0.753951
22051	siCTRL II	487879	470.856	0.559366
22052	siCTRL II	581608	499.19	0.125127
22053	siCTRL II	598067	514.461	0.609797
22054	siCTRL II	577062	463.9	0.555509
22055	siCTRL II	480730	528.951	0.695889
22056	siCTRL II	572272	436.039	0.673808
22057	siCTRL II	461593	655.264	0.0301502
22058	siCTRL II	586679	504.585	0.543611
22059	siCTRL II	493701	503.706	0.484084
22060	siCTRL II	503771	450.688	0.610958
22061	siCTRL II	447229	635.337	0.681897
22062	siCTRL II	611664	487.63	0.619738
22063	siCTRL II	447963	471.28	0.202771
22064	siCTRL II	276453	536.274	0.813592
22065	siCTRL II	503359	691.687	0.928851
22066	siCTRL II	974749	487.561	0.934783
22067	siCTRL II	569894	438.818	0.0521952
22068	siCTRL II	610431	546.424	0.800537
22069	siCTRL II	239240	539.845	0.764076
22070	siCTRL II	445612	566.932	0.907643
22071	siCTRL II	734181	430.937	0.0918635
22072	siCTRL II	409603	555.104	0.0514405
22073	siCTRL II	443917	521.733	0.572894
22074	siCTRL II	498736	607.538	0.54428
22075	siCTRL II	438213	267.675	0.650554
22076	siCTRL II	609108	484.168	0.503729
22077	siCTRL II	335834	368.645	0.442373
22078	siCTRL II	512420	671.078	0.74044
22079	siCTRL II	900378	472.291	0.757938
22080	siCTRL II	876098	407.932	0.0816779
22081	siCTRL II	608543	566.391	0.943144
22082	siCTRL II	493046	478.822	0.8839
22083	siCTRL II	432882	506.436	0.503685
22084	siCTRL II	506048	516.683	0.635997
22085	siCTRL II	458207	408.226	0.956843
22086	siCTRL II	454601	575.386	0.751398
22087	siCTRL II	772730	391.475	0.448407
22088	siCTRL II	435122	368.52	0.0844914
22089	siCTRL II	445678	634.918	0.133753
22090	siCTRL II	786506	430.646	0.494428
22091	siCTRL II	576483	459.7	0.70733
22092	siCTRL II	466334	452.175	0.884622
22093	siCTRL II	925504	392.102	0.0693123
22094	siCTRL II	436049	404.927	0.884129
22095	siCTRL II	992794	146.517	0.256548
22096	siCTRL II	835862	364.689	0.800978
22097	siCTRL II	747619	472.625	0.717651
22098	siCTRL II	356949	423.383	0.94541
22099	siCTRL II	493289	284.578	0.300875
22100	siCTRL II	468162	225.96	0.545708
22101	siCTRL II	759149	463.786	0.526818
22102	siCTRL II	516972	501.861	0.0406018
22103	siCTRL II	426298	493.118	0.835391
22104	siCTRL II	427687	478.601	0.69595
22105	siCTRL II	356003	404.351	0.0393958
22106	siCTRL II	519231	666.754	0.0222754
22107	siCTRL II	378198	456.335	0.0841322
22108	siCTRL II	432561	324.147	0.237241
22109	siCTRL II	472424	477.781	0.516282
22110	siCTRL II	489451	576.354	0.0662206
22111	siCTRL II	481370	483.623	0.285058
22112	siCTRL II	337618	428.316	0.00611068
22113	siCTRL II	691371	506.603	0.152132
22114	siCTRL II	368541	537.88	0.948777
22115	siCTRL II	803124	449.893	0.92331
22116	siCTRL II	982023	302.903	0.938225
22117	siCTRL II	365072	307.281	0.952493
22118	siCTRL II	680510	364.896	0.594936
22119	siCTRL II	382580	367.078	0.314588
22120	siCTRL II	668830	528.848	0.200702
22121	siCTRL II	775239	552.208	0.228429
22122	siCTRL II	362719	422.874	0.746295
22123	siCTRL II	488777	525.014	0.283385
22124	siCTRL II	676505	509.172	0.96272
22125	siCTRL II	427740	549.671	0.835798
22126	siCTRL II	637991	577.223	0.979611
22127	siCTRL II	309386	392.307	0.242376
22128	siCTRL II	341603	420.376	0.536124
22129	siCTRL II	789914	268.321	0.692631
22130	siCTRL II	805521	436.617	0.391216
22131	siCTRL II	643356	489.724	0.405613
22132	siCTRL II	461111	475.005	0.422299
22133	siCTRL II	454353	532.304	0.615939
22134	siCTRL II	444442	498.617	0.456574
22135	siCTRL II	657179	559.494	0.674281
22136	siCTRL II	449240	527.321	0.878522
22137	siCTRL II	455276	466.774	0.122268
22138	siCTRL II	693288	38.359	0.69779
22139	siCTRL II	920556	499.209	0.92624
22140	siCTRL II	1702696	692.266	0.00293976
22141	siCTRL II	455227	601.435	0.981769
22142	siCTRL II	965620	530.355	0.499821
22143	siCTRL II	730850	881.317	0.163836
22144	siCTRL II	465928	518.033	0.776635
22145	siCTRL II	783811	18.1312	0.742311
22146	siCTRL II	425506	404.419	0.435209
22147	siCTRL II	396629	450.087	0.966033
22148	siCTRL II	451088	469.378	0.30317
22149	siCTRL II	753094	372.686	0.514429
22150	siCTRL II	850866	387.166	0.245122
22151	siCTRL II	810233	483.607	0.505079
22152	siCTRL II	724978	549.565	0.536114
22153	siCTRL II	436762	450.519	0.83558
22154	siCTRL II	804269	435.17	0.566167
22155	siCTRL II	439092	440.28	0.909382
22156	siCTRL II	450691	498.889	0.916199
22157	siCTRL II	868803	486.125	0.238726
22158	siCTRL II	465844	564.49	0.789776
22159	siCTRL II	456697	495.273	0.245447
22160	siCTRL II	509385	598.441	0.451945
22161	siCTRL II	436797	446.947	0.505309
22162	siCTRL II	418253	572.625	0.948556
22163	siCTRL II	394803	419.888	0.768053
22164	siCTRL II	809170	443.948	0.238652
22165	siCTRL II	408225	419.501	0.296217
22166	siCTRL II	422607	503.685	0.0693682
22167	siCTRL II	287983	421.455	0.854891
22168	siCTRL II	819969	514.867	0.0481299
22169	siCTRL II	504922	354.09	0.310056
22170	siCTRL II	723384	379.452	0.334598
22171	siCTRL II	286294	403.507	0.25775
22172	siCTRL II	860352	373.515	0.735416
22173	siCTRL II	598539	488.503	0.487948
22174	siCTRL II	761004	387.962	0.459372
22175	siCTRL II	746892	641.984	0.681064
22176	siCTRL II	863820	442.546	0.173437
22177	siCTRL II	902685	393.634	0.931425
22178	siCTRL II	513531	578.566	0.258568
22179	siCTRL II	772445	651.964	0.68473
22180	siCTRL II	599343	455.375	0.37422
22181	siCTRL II	761023	488.125	0.359806
22182	siCTRL II	957915	202.37	0.830958
22183	siCTRL II	448786	606.885	0.12116
22184	siCTRL II	593481	470.329	0.0899526
22185	siCTRL II	456543	607.446	0.480511
22186	siCTRL II	902951	388.368	0.805063
22187	siCTRL II	420039	253.402	0.856978
22188	siCTRL II	391911	456.02	0.767974
22189	siCTRL II	407002	294.497	0.215045
22190	siCTRL II	888534	417.657	0.417071
22191	siCTRL II	444762	433.609	0.0594648
22192	siCTRL II	453325	435.24	0.562544
22193	siCTRL II	890882	231.974	0.0394633
22194	siCTRL II	874584	560.839	0.469535
22195	siCTRL II	428209	629.137	0.477661
22196	siCTRL II	433065	607.824	0.722742
22197	siCTRL II	580555	494.153	0.0373403
22198	siCTRL II	390280	535.081	0.4356
22199	siCTRL II	397501	518.128	0.713892
22200	siCTRL II	334034	485.998	0.617181
22201	siCTRL II	767676	374.666	0.39939
22202	siCTRL II	352250	591.322	0.045146
22203	siCTRL II	376329	538.212	0.323515
22204	siCTRL II	792267	563.07	0.703528
22205	siCTRL II	398371	602.108	0.623685
22206	siCTRL II	388362	590.271	0.480917
22207	siCTRL II	484104	578.461	0.568651
22208	siCTRL II	351088	547.608	0.325903
22209	siCTRL II	771786	536.409	0.835609
22210	siCTRL II	430470	655.43	0.672936
22211	siCTRL II	358233	409.194	0.336777
22212	siCTRL II	451105	516.813	0.639504
22213	siCTRL II	447582	554.732	0.579624
22214	siCTRL II	333061	313.939	0.278692
22215	siCTRL II	355804	589.072	0.956061
22216	siCTRL II	409278	644.827	0.38518
22217	siCTRL II	516443	527.668	0.195646
22218	siCTRL II	382341	552.457	0.790899
22219	siCTRL II	926893	575.358	0.611373
22220	siCTRL II	643435	670.408	0.732307
22221	siCTRL II	866019	713.663	0.478945
22222	siCTRL II	747701	506.846	0.490984
22223	siCTRL II	693389	653.098	0.247395
22224	siCTRL II	425673	603.636	0.350666
22225	siCTRL II	1.02569e+06	290.277	0.480082
22226	siCTRL II	1.00403e+06	212.776	0.81383
22227	siCTRL II	447758	643.962	0.806864
22228	siCTRL II	432956	675.15	0.632717
22229	siCTRL II	453082	432.049	0.475909
22230	siCTRL II	528975	425.019	0.847352
22231	siCTRL II	572662	506.584	0.127342
22232	siCTRL II	379609	557.829	0.337968
22233	siCTRL II	443478	626.442	0.205693
22234	siCTRL II	434410	608.178	0.344973
22235	siCTRL II	572152	590.777	0.928767
22236	siCTRL II	753407	528.682	0.668261
22237	siCTRL II	722408	397.672	0.365005
22238	siCTRL II	438596	760.055	0.330025
22239	siCTRL II	578444	567.916	0.0640371
22240	siCTRL II	953619	237.989	0.545731
22241	siCTRL II	712423	542.103	0.723053
22242	siCTRL II	651184	461.845	0.317247
22243	siCTRL II	454751	594.759	0.169983
22244	siCTRL II	484801	537.335	0.864874
22245	siCTRL II	458063	342.53	0.951331
22246	siCTRL II	842861	540.421	0.256858
22247	siCTRL II	661592	572.106	0.384305
22248	siCTRL II	851337	676.73	0.646265
22249	siCTRL II	488544	610.406	0.581951
22250	siCTRL II	500395	586.61	0.532656
22251	siCTRL II	419899	419.854	0.763906
22252	siCTRL II	500815	470.316	0.643283
22253	siCTRL II	453057	362.101	0.303748
22254	siCTRL II	728885	427.801	0.646426
22255	siCTRL II	413068	359.586	0.829305
22256	siCTRL II	751376	645.956	0.557733
22257	siCTRL II	396157	510.337	0.651651
22258	siCTRL II	409806	479.655	0.0730541
22259	siCTRL II	653425	545.121	0.896136
22260	siCTRL II	411802	290.368	0.584339
22261	siCTRL II	492610	1004.34	0.395411
22262	siCTRL II	457889	643.216	0.440718
22263	siCTRL II	345209	690.386	0.359975
22264	siCTRL II	784155	516.097	0.920741
22265	siCTRL II	651880	794.861	0.506644
22266	siCTRL II	354553	613.035	0.097725
22267	siCTRL II	517572	663.946	0.718526
22268	siCTRL II	333764	443.346	0.913802
22269	siCTRL II	335512	350.225	0.889633
22270	siCTRL II	837381	488.496	0.980211
22271	siCTRL II	193122	424.622	0.570477
22272	siCTRL II	331659	371.391	0.590885
22273	siCTRL II	325567	359.029	0.864573
22274	siCTRL II	734065	345.687	0.633138
22275	siCTRL II	689260	454.954	0.107917
22276	siCTRL II	187584	343.169	0.701077
22277	siCTRL II	179010	333.214	0.755397
22278	siCTRL II	631749	358.721	0.673637
22279	siCTRL II	339992	527.638	0.806408
22280	siCTRL II	350822	429.361	0.582608
22281	siCTRL II	403314	477.992	0.706347
22282	siCTRL II	578115	322.027	0.03194
22283	siCTRL II	393092	334.166	0.740554
22284	siCTRL II	535970	448.014	0.74227
22285	siCTRL II	370185	545.153	0.596761
22286	siCTRL II	307397	381.189	0.366942
22287	siCTRL II	988718	282.695	0.938344
22288	siCTRL II	951745	168.942	0.414974
22289	siCTRL II	445447	570.841	0.880242
22290	siCTRL II	449306	593.74	0.127728
22291	siCTRL II	1732040	642.873	0.218712
22292	siCTRL II	418642	448.931	0.389144
22293	siCTRL II	420673	579.057	0.0923279
22294	siCTRL II	432650	371.204	0.00595814
22295	siCTRL II	350293	422.184	0.22228
22296	siCTRL II	426294	686.962	0.95426
22297	siCTRL II	430106	593.782	0.0185531
22298	siCTRL II	351263	401.958	0.788792
22299	siCTRL II	406902	402.633	0.250334
22300	siCTRL II	421604	442.818	0.0493683
22301	siCTRL II	609699	563.703	0.465883
22302	siCTRL II	594842	502.718	0.234528
22303	siCTRL II	856297	687.133	0.198542
22304	siCTRL II	416278	416.299	0.617083
22305	siCTRL II	792634	454.463	0.777418
22306	siCTRL II	829336	186.029	0.185907
22307	siCTRL II	844489	547.738	0.342471
22308	siCTRL II	876259	589.072	0.761081
22309	siCTRL II	708063	420.013	0.438032
22310	siCTRL II	849490	532.145	0.186233
22311	siCTRL II	783172	353.507	0.613913
22312	siCTRL II	724592	586.501	0.51588
22313	siCTRL II	387272	402.579	0.688896
22314	siCTRL II	368115	362.68	0.708997
22315	siCTRL II	504066	456.442	0.342134
22316	siCTRL II	394109	358.62	0.0342542
22317	siCTRL II	371150	416.485	0.824675
22318	siCTRL II	831933	285.726	0.458983
22319	siCTRL II	623432	452.072	0.756693
22320	siCTRL II	612925	492.734	0.168548
22321	siCTRL II	494357	443.426	0.217506
22322	siCTRL II	409466	538.664	0.340181
22323	siCTRL II	866428	391.325	0.741968
22324	siCTRL II	534907	410.385	0.698622
22325	siCTRL II	405949	541.659	0.466992
22326	siCTRL II	497525	400.725	0.902983
22327	siCTRL II	311063	441.725	0.549813
22328	siCTRL II	420689	599.021	0.691575
22329	siCTRL II	417492	354.222	0.413089
22330	siCTRL II	203885	374.556	0.292013
22331	siCTRL II	889927	461.484	0.912989
22332	siCTRL II	396038	356.213	0.696771
22333	siCTRL II	210766	359.496	0.672323
22334	siCTRL II	420144	605.95	0.380994
22335	siCTRL II	431705	400.66	0.0461247
22336	siCTRL II	399123	412.581	0.237215
22337	siCTRL II	773467	439.591	0.308832
22338	siCTRL II	433964	422.354	0.0536368
22339	siCTRL II	805609	472.7	0.00120887
22340	siCTRL II	340296	424.812	0.621013
22341	siCTRL II	430383	658.299	0.533938
22342	siCTRL II	560026	655.877	0.354787
22343	siCTRL II	596520	556.534	0.30285
22344	siCTRL II	433805	604.081	0.203982
22345	siCTRL II	592484	665.98	0.174658
22346	siCTRL II	452028	658.074	0.175823
22347	siCTRL II	724859	507.989	0.2223
22348	siCTRL II	452311	380.304	0.82686
22349	siCTRL II	468973	496.725	0.874265
22350	siCTRL II	568391	495.641	0.366548
22351	siCTRL II	466267	509.186	0.341312
22352	siCTRL II	580659	381.545	0.599186
22353	siCTRL II	457801	389.261	0.0600241
22354	siCTRL II	741529	431.56	0.104602
22355	siCTRL II	452028	453.157	0.95139
22356	siCTRL II	455687	439.505	0.823569
22357	siCTRL II	469434	534.068	0.540786
22358	siCTRL II	946155	436.15	0.42128
22359	siCTRL II	674707	449.769	0.790753
22360	siCTRL II	731977	483.304	0.60879
22361	siCTRL II	459935	476.92	0.232096
22362	siCTRL II	739640	505.511	0.143655
22363	siCTRL II	740666	384.628	0.267198
22364	siCTRL II	643351	615.985	0.651672
22365	siCTRL II	445681	517.403	0.565903
22366	siCTRL II	217735	513.472	0.334636
22367	siCTRL II	231462	484.847	0.652471
22368	siCTRL II	947639	485.283	0.451064
22369	siCTRL II	450041	448.891	0.111046
22370	siCTRL II	847564	559.931	0.313065
22371	siCTRL II	882309	486.513	0.569551
22372	siCTRL II	773005	415.246	0.387313
22373	siCTRL II	683320	559.73	0.269401
22374	siCTRL II	833880	463.519	0.377092
22375	siCTRL II	783627	397.717	0.762164
22376	siCTRL II	436171	364.201	0.240394
22377	siCTRL II	873316	422.759	0.835225
22378	siCTRL II	436536	457.897	0.152048
22379	siCTRL II	440046	474.749	0.0859395
22380	siCTRL II	905102	557.601	0.0192803
22381	siCTRL II	356290	443.209	0.362763
22382	siCTRL II	435659	433.37	0.79508
22383	siCTRL II	430424	364.075	0.0838474
22384	siCTRL II	424519	382.577	0.635464
22385	siCTRL II	451479	605.369	0.0974356
22386	siCTRL II	881812	598.025	0.0151236
22387	siCTRL II	425902	451.38	0.632149
22388	siCTRL II	362304	453.993	0.401271
22389	siCTRL II	467212	473.649	0.523084
22390	siCTRL II	923463	153.565	0.458457
22391	siCTRL II	3276243	726.088	0.0764009
22392	siCTRL II	310916	462.199	0.0105042
22393	siCTRL II	489247	362.42	0.914707
22394	siCTRL II	556703	609.254	0.380685
22395	siCTRL II	700683	459.95	0.97908
22396	siCTRL II	578816	278.128	0.597081
22397	siCTRL II	567077	434.683	0.175187
22398	siCTRL II	779562	364.373	0.961273
22399	siCTRL II	638743	347.491	0.26374
22400	siCTRL II	387358	360.131	0.986675
22401	siCTRL II	600787	386.644	0.758361
22402	siCTRL II	761624	301.082	0.73165
22403	siCTRL II	678078	331.972	0.371084
22404	siCTRL II	346229	504.62	0.710486
22405	siCTRL II	464431	449.814	0.854326
22406	siCTRL II	556990	508.258	0.57773
22407	siCTRL II	395643	323.598	0.914081
22408	siCTRL II	823347	442.701	0.113544
22409	siCTRL II	444922	156.553	0.145244
22410	siCTRL II	611050	474.476	0.633104
22411	siCTRL II	407056	372.34	0.860928
22412	siCTRL II	416219	397.51	0.114186
22413	siCTRL II	561021	549.996	0.669202
22414	siCTRL II	839796	529.488	0.319774
22415	siCTRL II	793720	587.396	0.308904
22416	siCTRL II	592083	534.805	0.0869086
22417	siCTRL II	808071	471.194	0.110445
22418	siCTRL II	816011	489.553	0.590016
22419	siCTRL II	479222	448.951	0.287004
22420	siCTRL II	830069	389.013	0.991363
22421	siCTRL II	568097	620.15	0.0898638
22422	siCTRL II	854510	504.404	0.684218
22423	siCTRL II	648093	395.657	0.657578
22424	siCTRL II	871749	479.969	0.875784
22425	siCTRL II	452684	411.828	0.254848
22426	siCTRL II	790457	485.429	0.417272
22427	siCTRL II	427316	435.178	0.67321
22428	siCTRL II	627441	598.368	0.410552
22429	siCTRL II	418698	361.664	0.697079
22430	siCTRL II	635118	309.7	0.829765
22431	siCTRL II	846214	328.012	0.104542
22432	siCTRL II	802190	412.781	0.633936
22433	siCTRL II	820160	289.585	0.219667
22434	siCTRL II	807236	556.883	0.199764
22435	siCTRL II	444142	250.861	0.0590783
22436	siCTRL II	399008	431.967	0.479758
22437	siCTRL II	723852	364.641	0.916258
22438	siCTRL II	322352	114.526	0.881
22439	siCTRL II	575879	433.129	0.351227
22440	siCTRL II	537502	335.212	0.102289
22441	siCTRL II	1722644	411.816	0.62124
22442	siCTRL II	568913	453.964	0.488283
22443	siCTRL II	1.73357e+06	439.368	0.805358
22444	siCTRL II	420662	164.039	0.315582
22445	siCTRL II	787955	482.488	0.51279
22446	siCTRL II	422190	331.076	0.466281
22447	siCTRL II	1637677	332.379	0.115612
22448	siCTRL II	515153	382.369	0.785769
22449	siCTRL II	782298	439.222	0.922567
22450	siCTRL II	829891	453.814	0.60104
22451	siCTRL II	421970	317.508	0.191502
22452	siCTRL II	1598587	336.852	0.115577
22453	siCTRL II	439471	246.028	0.0797263
22454	siCTRL II	460252	540.688	0.838156
22455	siCTRL II	504863	437.02	0.445293
22456	siCTRL II	462058	446.348	0.677397
22457	siCTRL II	475469	423.014	0.868843
22458	siCTRL II	434717	213.899	0.338392
22459	siCTRL II	848202	507.799	0.463392
22460	siCTRL II	442169	616.28	0.11429
22461	siCTRL II	489313	595.621	0.513344
22462	siCTRL II	454956	382.86	0.190488
22463	siCTRL II	460020	648.061	0.904675
22464	siCTRL II	484155	398.589	0.979895
22465	siCTRL II	499930	574.265	0.0558363
22466	siCTRL II	534860	568.35	0.547322
22467	siCTRL II	759966	558.176	0.98673
22468	siCTRL II	844736	524.278	0.306962
22469	siCTRL II	607024	455.569	0.295246
22470	siCTRL II	360507	568.699	0.576354
22471	siCTRL II	321862	450.33	0.294231
22472	siCTRL II	584135	495.737	0.661969
22473	siCTRL II	819314	438.572	0.313479
22474	siCTRL II	343942	426.011	0.695037
22475	siCTRL II	1.52157e+06	394.432	0.310173
22476	siCTRL II	584551	547.458	0.194886
22477	siCTRL II	699706	282.582	0.396963
22478	siCTRL II	630242	469.737	0.833527
22479	siCTRL II	318467	231.579	0.666846
22480	siCTRL II	655884	407.706	0.0972575
22481	siCTRL II	363393	360.546	0.183876
22482	siCTRL II	349304	345.462	0.164322
22483	siCTRL II	882580	493.692	0.451982
22484	siCTRL II	597337	601.916	0.640979
22485	siCTRL II	214327	388.526	0.490347
22486	siCTRL II	181239	386.635	0.903562
22487	siCTRL II	812994	295.361	0.549894
22488	siCTRL II	582523	420.35	0.858128
22489	siCTRL II	806349	466.769	0.760405
22490	siCTRL II	334887	305.514	0.509211
22491	siCTRL II	436424	461.353	0.154135
22492	siCTRL II	424224	432.918	0.144817
22493	siCTRL II	496525	538.709	0.819281
22494	siCTRL II	460404	506.984	0.420786
22495	siCTRL II	875102	383.789	0.548597
22496	siCTRL II	504745	449.542	0.492778
22497	siCTRL II	988540	123.079	0.378507
22498	siCTRL II	409836	270.4	0.377818
22499	siCTRL II	413081	302.398	0.391772
22500	siCTRL II	524764	434.064	0.701052
22501	siCTRL II	890837	292.206	0.34875
22502	siCTRL II	424385	378.449	0.897128
22503	siCTRL II	474711	488.158	0.435818
22504	siCTRL II	798303	448.15	0.845448
22505	siCTRL II	469243	510.815	0.505701
22506	siCTRL II	422933	382.8	0.429798
22507	siCTRL II	863967	308.771	0.273674
22508	siCTRL II	862938	292.928	0.876539
22509	siCTRL II	731363	211.409	0.510618
22510	siCTRL II	455890	348.781	0.878852
22511	siCTRL II	511480	407.668	0.613141
22512	siCTRL II	844242	400.62	0.506651
22513	siCTRL II	450775	489.579	0.939891
22514	siCTRL II	788520	387.354	0.125356
22515	siCTRL II	429096	468.313	0.120268
22516	siCTRL II	509966	628.361	0.030035
22517	siCTRL II	846255	457.887	0.11059
22518	siCTRL II	407917	372.516	0.738031
22519	siCTRL II	499765	698.914	0.08457
22520	siCTRL II	458243	406.532	0.101898
22521	siCTRL II	781789	423.709	0.219223
22522	siCTRL II	403201	542.188	0.833624
22523	siCTRL II	420504	379.386	0.518554
22524	siCTRL II	426944	469.203	0.126605
22525	siCTRL II	399072	1212.94	0.0990369
22526	siCTRL II	669089	472.265	0.754528
22527	siCTRL II	417196	435.204	0.127624
22528	siCTRL II	1498113	346.452	0.101698
22529	siCTRL II	421552	558.323	0.354516
22530	siCTRL II	435110	396.394	0.344465
22531	siCTRL II	843729	399.589	0.149597
22532	siCTRL II	1.58427e+06	339.409	0.384148
22533	siCTRL II	679226	388.432	0.28916
22534	siCTRL II	424454	300.746	0.546352
22535	siCTRL II	414305	400.972	0.771366
22536	siCTRL II	450264	468.729	0.617848
22537	siCTRL II	429964	363.427	0.461199
22538	siCTRL II	585041	611.399	0.0492308
22539	siCTRL II	449877	345.607	0.164006
22540	siCTRL II	920543	396.339	0.884033
22541	siCTRL II	866752	443.341	0.8626
22542	siCTRL II	430643	480.943	0.0350346
22543	siCTRL II	769057	377.48	0.0949204
22544	siCTRL II	686329	494.199	0.31972
22545	siCTRL II	661863	390.003	0.426433
22546	siCTRL II	419632	517.657	0.222056
22547	siCTRL II	604056	417.245	0.119853
22548	siCTRL II	660193	425.685	0.68097
22549	siCTRL II	382412	352.793	0.474524
22550	siCTRL II	968151	562.064	0.238094
22551	siCTRL II	662667	533.404	0.799554
22552	siCTRL II	922407	388.132	0.142898
22553	siCTRL II	880503	469.941	0.0558573
22554	siCTRL II	688532	445.15	0.47616
22555	siCTRL II	415478	414.766	0.735246
22556	siCTRL II	546683	424.66	0.912714
22557	siCTRL II	712862	571.228	0.330432
22558	siCTRL II	427235	561.076	0.564317
22559	siCTRL II	906299	342.214	0.134186
22560	siCTRL II	418635	474.694	0.197176
22561	siCTRL II	348004	545.904	0.99331
22562	siCTRL II	459923	439.061	0.669244
22563	siCTRL II	637495	505.643	0.193792
22564	siCTRL II	878630	267.884	0.317643
22565	siCTRL II	205945	501.529	0.317394
22566	siCTRL II	209723	450.741	0.18408
22567	siCTRL II	620590	542.268	0.570444
22568	siCTRL II	632638	407.7	0.215019
22569	siCTRL II	599931	474.692	0.240905
22570	siCTRL II	594135	400.96	0.536477
22571	siCTRL II	659709	428.016	0.0634462
22572	siCTRL II	614654	364.953	0.512336
22573	siCTRL II	547460	483.494	0.025262
22574	siCTRL II	559877	486.895	0.223831
22575	siCTRL II	576136	444.037	0.269942
22576	siCTRL II	389163	388.565	0.325254
22577	siCTRL II	380230	281.782	0.0498384
22578	siCTRL II	405233	416.788	0.336878
22579	siCTRL II	812155	542.597	0.825519
22580	siCTRL II	407407	394.353	0.0473321
22581	siCTRL II	412884	378.33	0.830588
22582	siCTRL II	807839	512.373	0.804414
22583	siCTRL II	416036	370.982	0.016601
22584	siCTRL II	841649	345.996	0.989021
22585	siCTRL II	657844	500.225	0.699836
22586	siCTRL II	1676266	489.577	0.0987533
22587	siCTRL II	1.66478e+06	497.983	0.932168
22588	siCTRL II	857165	373.294	0.355486
22589	siCTRL II	587142	347.043	0.63651
22590	siCTRL II	350862	464.918	0.628757
22591	siCTRL II	597894	503.931	0.0845138
22592	siCTRL II	1748460	272.543	0.460648
22593	siCTRL II	550343	498.913	0.861474
22594	siCTRL II	872893	553.53	0.696526
22595	siCTRL II	658533	538.017	0.626661
22596	siCTRL II	452773	528.673	0.478393
22597	siCTRL II	865491	482.029	0.800092
22598	siCTRL II	894180	447.787	0.276415
22599	siCTRL II	446547	841.333	0.266809
22600	siCTRL II	387910	460.141	0.117401
22601	siCTRL II	930663	164.146	0.528677
22602	siCTRL II	426028	359.61	0.253421
22603	siCTRL II	450449	878.758	0.684718
22604	siCTRL II	979109	121.886	0.330569
22605	siCTRL II	421508	384.828	0.640877
22606	siCTRL II	431984	500.986	0.66684
22607	siCTRL II	915151	522.188	0.502356
22608	siCTRL II	654989	477.422	0.69872
22609	siCTRL II	456441	454.43	0.254098
22610	siCTRL II	709615	602.753	0.278297
22611	siCTRL II	635836	479.962	0.989417
22612	siCTRL II	871208	446.605	0.21941
22613	siCTRL II	931896	587.351	0.188856
22614	siCTRL II	468096	428.659	0.872156
22615	siCTRL II	476721	530.5	0.0846551
22616	siCTRL II	871007	511.24	0.654778
22617	siCTRL II	905948	362.286	0.941223
22618	siCTRL II	764281	398.091	0.0284085
22619	siCTRL II	553694	584.705	0.76289
22620	siCTRL II	428742	332.871	0.259506
22621	siCTRL II	895841	494.919	0.720017
22622	siCTRL II	444402	387.672	0.945364
22623	siCTRL II	445223	431.49	0.150606
22624	siCTRL II	421028	314.126	0.660203
22625	siCTRL II	541916	516.296	0.806092
22626	siCTRL II	431433	299.694	0.666105
22627	siCTRL II	811496	412.979	0.430593
22628	siCTRL II	590483	381.41	0.651133
22629	siCTRL II	527477	562.616	0.96035
22630	siCTRL II	835973	417.645	0.740749
22631	siCTRL II	423277	521.284	0.0610765
22632	siCTRL II	516811	313.679	0.181629
22633	siCTRL II	406295	448.125	0.899035
22634	siCTRL II	476763	467.572	0.983382
22635	siCTRL II	487968	601.594	0.556385
22636	siCTRL II	388770	420.954	0.716045
22637	siCTRL II	388544	476.949	0.15346
22638	siCTRL II	404929	175.458	0.019453
22639	siCTRL II	381335	313.447	0.274171
22640	siCTRL II	368762	332.942	0.669189
22641	siCTRL II	420285	497.97	0.777331
22642	siCTRL II	213678	302.638	0.0140678
22643	siCTRL II	446434	503.349	0.522301
22644	siCTRL II	254112	308.084	0.636453
22645	siCTRL II	915015	489.185	0.7841
22646	siCTRL II	742501	538.603	0.663234
22647	siCTRL II	441647	483.362	0.983223
22648	siCTRL II	431052	406.001	0.988264
22649	siCTRL II	903592	467.622	0.185376
22650	siCTRL II	821183	292.062	0.900325
22651	siCTRL II	378424	346.241	0.0666282
22652	siCTRL II	437659	428.199	0.257354
22653	siCTRL II	942358	444.53	0.232964
22654	siCTRL II	755458	639.484	0.554167
22655	siCTRL II	482089	512.207	0.367044
22656	siCTRL II	912558	469.132	0.207566
22657	siCTRL II	1839318	485.64	0.357652
22658	siCTRL II	903348	423.872	0.772314
22659	siCTRL II	650495	524.865	0.37247
22660	siCTRL II	438219	392.066	0.640105
22661	siCTRL II	847708	359.715	0.561436
22662	siCTRL II	667228	514.489	0.553988
22663	siCTRL II	432129	336.863	0.442344
22664	siCTRL II	786538	595.748	0.160242
22665	siCTRL II	473330	494.483	0.465209
22666	siCTRL II	753729	588.274	0.702454
22667	siCTRL II	1821099	481.147	0.597685
22668	siCTRL II	538184	472.977	0.290089
22669	siCTRL II	408499	295.055	0.964087
22670	siCTRL II	1.88116e+06	310.387	0.443268
22671	siCTRL II	477833	457.341	0.983318
22672	siCTRL II	418687	583.726	0.431732
22673	siCTRL II	533182	476.626	0.421918
22674	siCTRL II	564702	625.89	0.307893
22675	siCTRL II	609936	706.452	0.121533
22676	siCTRL II	629998	648.61	0.774874
22677	siCTRL II	834821	35.4214	0.572782
22678	siCTRL II	669043	596.753	0.992333
22679	siCTRL II	920747	410.766	0.626338
22680	siCTRL II	339693	311.374	0.912104
22681	siCTRL II	337214	239.544	0.55428
22682	siCTRL II	472541	482.977	0.971153
22683	siCTRL II	319103	336.014	0.365381
22684	siCTRL II	639263	336.914	0.592866
22685	siCTRL II	675654	415.566	0.497537
22686	siCTRL II	444056	507.128	0.490401
22687	siCTRL II	380413	396.014	0.273822
22688	siCTRL II	727304	304.094	0.873753
22689	siCTRL II	311436	364.937	0.118354
22690	siCTRL II	474866	477.413	0.0252359
22691	siCTRL II	693027	438.1	0.862192
22692	siCTRL II	509902	519.415	0.377248
22693	siCTRL II	365598	387.451	0.695599
22694	siCTRL II	446389	300.182	0.241505
22695	siCTRL II	815540	366.662	0.647543
22696	siCTRL II	437818	424.248	0.685486
22697	siCTRL II	443563	319.262	0.2559
22698	siCTRL II	417570	411.461	0.504299
22699	siCTRL II	699686	369.007	0.804094
22700	siCTRL II	516278	487.368	0.338748
22701	siCTRL II	485470	499.045	0.514927
22702	siCTRL II	452099	338.228	0.083288
22703	siCTRL II	459239	343.499	0.532087
22704	siCTRL II	375594	487.615	0.341959
22705	siCTRL II	441870	295.09	0.730697
22706	siCTRL II	411689	418.118	0.352492
22707	siCTRL II	399290	403.785	0.520135
22708	siCTRL II	450914	373.845	0.545425
22709	siCTRL II	1951009	630.581	0.965978
22710	siCTRL II	1970639	615.028	0.385954
22711	siCTRL II	686329	177.352	0.759658
22712	siCTRL II	561407	524.25	0.130467
22713	siCTRL II	372249	177.256	0.770492
22714	siCTRL II	947476	418.873	0.314957
22715	siCTRL II	920644	403.809	0.309044
22716	siCTRL II	576832	463.607	0.17764
22717	siCTRL II	532555	729.733	0.12508
22718	siCTRL II	898758	365.385	0.482977
22719	siCTRL II	913412	367.591	0.823725
22720	siCTRL II	426394	78.3381	0.548183
22721	siCTRL II	478801	451.324	0.68842
22722	siCTRL II	450100	85.6281	0.735687
22723	siCTRL II	765458	471.945	0.700449
22724	siCTRL II	340471	427.508	0.652395
22725	siCTRL II	967499	465.644	0.170633
22726	siCTRL II	478086	484.094	0.418449
22727	siCTRL II	348389	343.437	0.588055
22728	siCTRL II	780572	468.868	0.432199
22729	siCTRL II	967921	407.661	0.741155
22730	siCTRL II	625474	376.504	0.250105
22731	siCTRL II	1378468	400.222	0.363131
22732	siCTRL II	502543	169.668	0.187123
22733	siCTRL II	419044	456.266	0.464331
22734	siCTRL II	608415	368.936	0.595976
22735	siCTRL II	458915	528.608	0.591359
22736	siCTRL II	440443	457.298	0.60879
22737	siCTRL II	368997	381.933	0.0340096
22738	siCTRL II	785410	197.965	0.193157
22739	siCTRL II	895189	370.879	0.0137496
22740	siCTRL II	379538	390.111	0.328308
22741	siCTRL II	432797	447.412	0.460375
22742	siCTRL II	450170	419.479	0.520474
22743	siCTRL II	433112	471.486	0.784621
22744	siCTRL II	424034	446.453	0.324416
22745	siCTRL II	493136	542.595	0.989217
22746	siCTRL II	507287	799.709	0.884291
22747	siCTRL II	910165	306.735	0.5339
22748	siCTRL II	763321	378.209	0.483226
22749	siCTRL II	816889	331.279	0.944233
22750	siCTRL II	400776	452.074	0.392175
22751	siCTRL II	440903	485.867	0.75945
22752	siCTRL II	450861	517.309	0.00276042
22753	siCTRL II	489629	519.105	0.828003
22754	siCTRL II	388630	487.075	0.455009
22755	siCTRL II	874657	424.194	0.78889
22756	siCTRL II	452425	430.589	0.151624
22757	siCTRL II	501851	405.253	0.49704
22758	siCTRL II	440181	531.57	0.417539
22759	siCTRL II	412611	484.108	0.407221
22760	siCTRL II	433392	459.271	0.231176
22761	siCTRL II	461466	485.469	0.385529
22762	siCTRL II	843582	360.123	0.513267
22763	siCTRL II	433162	460.725	0.725185
22764	siCTRL II	727397	438.83	0.233165
22765	siCTRL II	903655	386.255	0.556751
22766	siCTRL II	462524	381.988	0.875888
22767	siCTRL II	1952181	804.807	0.0536258
22768	siCTRL II	413351	473.038	0.0262403
22769	siCTRL II	431515	371.861	0.30387
22770	siCTRL II	598192	459.643	0.41448
22771	siCTRL II	764500	496.185	0.45834
22772	siCTRL II	249509	477.439	0.66312
22773	siCTRL II	451631	340.68	0.332778
22774	siCTRL II	1073771	718.067	0.234062
22775	siCTRL II	272170	526.476	0.15141
22776	siCTRL II	757259	446.521	0.53306
22777	siCTRL II	477965	595.446	0.282627
22778	siCTRL II	474013	519.688	0.642117
22779	siCTRL II	523077	425.519	0.742001
22780	siCTRL II	1152519	580.644	0.717416
22781	siCTRL II	386078	383.902	0.68422
22782	siCTRL II	469621	499.648	0.240953
22783	siCTRL II	405919	434.385	0.225432
22784	siCTRL II	556544	580.88	0.396389
22785	siCTRL II	640130	516.159	0.527479
22786	siCTRL II	532557	444.333	0.614445
22787	siCTRL II	515743	573.53	0.471173
22788	siCTRL II	606278	465.483	0.939372
22789	siCTRL II	544236	395.96	0.511464
22790	siCTRL II	786333	492.417	0.274381
22791	siCTRL II	441886	535.245	0.615809
22792	siCTRL II	293605	484.641	0.134484
22793	siCTRL II	797279	445.55	0.185422
22794	siCTRL II	725070	478.963	0.223514
22795	siCTRL II	730384	433.051	0.935713
22796	siCTRL II	870467	612.219	0.138325
22797	siCTRL II	478791	535.808	0.828965
22798	siCTRL II	631888	500.296	0.693595
22799	siCTRL II	537568	559.035	0.128384
22800	siCTRL II	512388	570.021	0.342863
22801	siCTRL II	594510	475.162	0.470888
22802	siCTRL II	565906	681.448	0.839092
22803	siCTRL II	881801	607.415	0.928521
22804	siCTRL II	746286	553.505	0.275162
22805	siCTRL II	943847	688.732	0.401639
22806	siCTRL II	481450	501.262	0.953483
22807	siCTRL II	463430	718.033	0.407497
22808	siCTRL II	464173	447.204	0.883202
22809	siCTRL II	705804	424.096	0.56225
22810	siCTRL II	702860	513.355	0.466303
22811	siCTRL II	457574	629.726	0.627485
22812	siCTRL II	631376	614.582	0.258249
22813	siCTRL II	424536	394.789	0.339878
22814	siCTRL II	452032	375.618	0.346343
22815	siCTRL II	302110	456.471	0.124124
22816	siCTRL II	1573286	492.554	0.564339
22817	siCTRL II	473261	371.871	0.902008
22818	siCTRL II	421373	152.481	0.641105
22819	siCTRL II	929324	396.775	0.0938817
22820	siCTRL II	427573	457.596	0.311069
22821	siCTRL II	732356	458.014	0.356113
22822	siCTRL II	563121	496.989	0.388618
22823	siCTRL II	918563	440.701	0.504943
22824	siCTRL II	1619366	660.05	0.201648
22825	siCTRL II	833338	370.434	0.654307
22826	siCTRL II	815070	497.277	0.990643
22827	siCTRL II	735974	687.787	0.380603
22828	siCTRL II	602273	576.213	0.783283
22829	siCTRL II	824225	591.073	0.010115
22830	siCTRL II	576008	540.356	0.178372
22831	siCTRL II	395373	162.436	0.62851
22832	siCTRL II	651066	470.128	0.338193
22833	siCTRL II	597196	575.812	0.149391
22834	siCTRL II	1398662	514.183	0.543066
22835	siCTRL II	855204	666.21	0.158121
22836	siCTRL II	301912	476.935	0.851509
22837	siCTRL II	418547	510.813	0.963811
22838	siCTRL II	604455	509.24	0.265729
22839	siCTRL II	425564	595.736	0.657671
22840	siCTRL II	894461	315.47	0.399052
22841	siCTRL II	417526	559.873	0.888669
22842	siCTRL II	677445	472.119	0.699446
22843	siCTRL II	900402	339.223	0.270556
22844	siCTRL II	387433	392.009	0.915989
22845	siCTRL II	813803	1150.59	0.228119
22846	siCTRL II	382452	265.137	0.686698
22847	siCTRL II	412288	407.495	0.208233
22848	siCTRL II	795115	424.777	0.843112
22849	siCTRL II	753733	495.796	0.188205
22850	siCTRL II	494425	462.392	0.77606
22851	siCTRL II	3098331	679.046	0.022977
22852	siCTRL II	654918	362.582	0.308809
22853	siCTRL II	777414	1167.19	0.735859
22854	siCTRL II	372885	444.552	0.287262
22855	siCTRL II	492799	399.029	0.0998238
22856	siCTRL II	417850	515.627	0.610726
22857	siCTRL II	459488	476.219	0.857474
22858	siCTRL II	613893	419.775	0.168332
22859	siCTRL II	410621	510.723	0.0115155
22860	siCTRL II	424786	619.238	0.786062
22861	siCTRL II	490569	656.486	0.38295
22862	siCTRL II	791988	498.284	0.394949
22863	siCTRL II	518801	522.53	0.154892
22864	siCTRL II	424881	786.754	0.663748
22865	siCTRL II	1011136	184.003	0.854601
22866	siCTRL II	675529	312.951	0.841893
22867	siCTRL II	1162715	325.295	0.738322
22868	siCTRL II	427365	435.108	0.209226
22869	siCTRL II	365155	387.062	0.893414
22870	siCTRL II	756832	457.906	0.31506
22871	siCTRL II	496807	503.699	0.0582251
22872	siCTRL II	446907	580.408	0.843391
22873	siCTRL II	426272	760.303	0.687838
22874	siCTRL II	433164	411.529	0.394281
22875	siCTRL II	427728	400.44	0.395874
22876	siCTRL II	392796	410.976	0.535948
22877	siCTRL II	434481	508.294	0.921749
22878	siCTRL II	742194	413.763	0.747463
22879	siCTRL II	445353	661.134	0.65285
22880	siCTRL II	813037	533.896	0.676114
22881	siCTRL II	496929	564.089	0.334165
22882	siCTRL II	444796	452.26	0.913093
22883	siCTRL II	891011	604.11	0.29244
22884	siCTRL II	478110	494.536	0.582623
22885	siCTRL II	432458	695.827	0.757403
22886	siCTRL II	756468	364.988	0.871404
22887	siCTRL II	830048	140.48	0.965006
22888	siCTRL II	846726	389.651	0.261245
22889	siCTRL II	913882	480.584	0.0604345
22890	siCTRL II	423241	675.117	0.141658
22891	siCTRL II	705233	544.74	0.130436
22892	siCTRL II	465494	633.465	0.703361
22893	siCTRL II	590571	544.331	0.069571
22894	siCTRL II	558562	490.29	0.535276
22895	siCTRL II	945239	483.795	0.833821
22896	siCTRL II	428653	290.838	0.0974943
22897	siCTRL II	648084	546.531	0.241079
22898	siCTRL II	915489	528.463	0.201872
22899	siCTRL II	429739	321.512	0.629994
22900	siCTRL II	524468	513.027	0.028133
22901	siCTRL II	439783	554.111	0.776754
22902	siCTRL II	812583	756.457	0.451869
22903	siCTRL II	448841	596.902	0.631157
22904	siCTRL II	438619	488.366	0.766958
22905	siCTRL II	637899	484.432	0.201141
22906	siCTRL II	866387	479.513	0.722157
22907	siCTRL II	428499	686.247	0.130296
22908	siCTRL II	1.23581e+06	614.332	0.755716
22909	siCTRL II	401241	259.976	0.484229
22910	siCTRL II	531841	454.903	0.0559388
22911	siCTRL II	548938	592.09	0.333414
22912	siCTRL II	524091	680.642	0.294926
22913	siCTRL II	748100	538.204	0.558402
22914	siCTRL II	567636	540.904	0.753436
22915	siCTRL II	336256	412.465	0.840014
22916	siCTRL II	765630	485.503	0.679248
22917	siCTRL II	340194	434.781	0.87886
22918	siCTRL II	410714	333.292	0.526346
22919	siCTRL II	499217	580.147	0.203248
22920	siCTRL II	355497	466.034	0.724173
22921	siCTRL II	333845	320.262	0.930512
22922	siCTRL II	524842	657.879	0.793302
22923	siCTRL II	533320	560.647	0.0254289
22924	siCTRL II	439177	539.013	0.49475
22925	siCTRL II	532987	618.547	0.464022
22926	siCTRL II	731355	270.948	0.971408
22927	siCTRL II	276428	431.044	0.241226
22928	siCTRL II	553831	556.779	0.88709
22929	siCTRL II	304542	471.272	0.387221
22930	siCTRL II	288087	263.688	0.819081
22931	siCTRL II	756426	594.644	0.846956
22932	siCTRL II	728345	480.381	0.96904
22933	siCTRL II	824435	505.091	0.5283
22934	siCTRL II	773832	314.402	0.102966
22935	siCTRL II	318525	444.228	0.660193
22936	siCTRL II	860507	506.801	0.411276
22937	siCTRL II	338232	511.516	0.0440726
22938	siCTRL II	313616	487.08	0.595808
22939	siCTRL II	491966	669.501	0.0999215
22940	siCTRL II	532301	690.326	0.318209
22941	siCTRL II	344611	575	0.236019
22942	siCTRL II	864517	562.422	0.48386
22943	siCTRL II	738618	601.139	0.156394
22944	siCTRL II	909724	607.123	0.943832
22945	siCTRL II	928240	527.365	0.512982
22946	siCTRL II	1004210	385.84	0.699944
22947	siCTRL II	841295	515.568	0.287333
22948	siCTRL II	689821	737.352	0.940483
22949	siCTRL II	911035	826.833	0.311205
22950	siCTRL II	905179	521.004	0.315839
22951	siCTRL II	879203	413.403	0.320155
22952	siCTRL II	403881	555.64	0.1919
22953	siCTRL II	1053150	387.954	0.391661
22954	siCTRL II	890678	436.192	0.526717
22955	siCTRL II	768582	633.934	0.483718
22956	siCTRL II	399326	677.581	0.757305
22957	siCTRL II	797050	587.023	0.274254
22958	siCTRL II	934435	168.99	0.502482
22959	siCTRL II	1238464	542.848	0.103424
22960	siCTRL II	439913	655.174	0.724646
22961	siCTRL II	418374	586.33	0.704752
22962	siCTRL II	688438	528.971	0.404045
22963	siCTRL II	437850	589.72	0.908024
22964	siCTRL II	417754	603.789	0.188226
22965	siCTRL II	858643	483.339	0.118842
22966	siCTRL II	714842	469.318	0.752069
22967	siCTRL II	735590	512.83	0.893025
22968	siCTRL II	612493	351.323	0.374922
22969	siCTRL II	967783	164.789	0.640304
22970	siCTRL II	435824	341.366	0.66602
22971	siCTRL II	799894	463.013	0.554555
22972	siCTRL II	632959	457.92	0.777056
22973	siCTRL II	855480	529.064	0.391271
22974	siCTRL II	780547	404.469	0.634757
22975	siCTRL II	798926	404.17	0.493426
22976	siCTRL II	666324	582.983	0.955035
22977	siCTRL II	410560	426.022	0.0759092
22978	siCTRL II	413083	428.737	0.518533
22979	siCTRL II	853204	545.311	0.136665
22980	siCTRL II	818421	395.563	0.290283
22981	siCTRL II	777907	396.204	0.732211
22982	siCTRL II	855587	487.704	0.0971557
22983	siCTRL II	621948	622.288	0.686697
22984	siCTRL II	573770	531.87	0.985075
22985	siCTRL II	664970	362.335	0.759347
22986	siCTRL II	831965	667.307	0.20967
22987	siCTRL II	447905	698.711	0.5627
22988	siCTRL II	483998	460.526	0.50235
22989	siCTRL II	430642	445.024	0.0359793
22990	siCTRL II	543335	539.5	0.143597
22991	siCTRL II	434659	413.734	0.106965
22992	siCTRL II	479959	505.886	0.131226
22993	siCTRL II	471348	526.535	0.390401
22994	siCTRL II	319275	394.474	0.796762
22995	siCTRL II	1617569	484.763	0.443949
22996	siCTRL II	304874	322.258	0.143813
22997	siCTRL II	575633	582.644	0.115933
22998	siCTRL II	523390	556.363	0.325642
22999	siCTRL II	1.62558e+06	507.396	0.794707
23000	siCTRL II	362697	452.954	0.248573
23001	siCTRL II	333621	216.847	0.911943
23002	siCTRL II	616021	476.977	0.27353
23003	siCTRL II	848456	160.32	0.256583
23004	siCTRL II	380322	230.861	0.820988
23005	siCTRL II	360893	446.284	0.521623
23006	siCTRL II	761707	433.631	0.36228
23007	siCTRL II	1591725	523.896	0.602125
23008	siCTRL II	421499	433.852	0.483971
23009	siCTRL II	368929	458.031	0.300534
23010	siCTRL II	355111	424.287	0.733112
23011	siCTRL II	432633	427.965	0.693505
23012	siCTRL II	575848	522.106	0.435484
23013	siCTRL II	1356699	580.266	0.814601
23014	siCTRL II	661409	496.476	0.95816
23015	siCTRL II	1322793	628.604	0.136181
23016	siCTRL II	434049	642.685	0.733529
23017	siCTRL II	435549	759.989	0.416793
23018	siCTRL II	428026	735.167	0.457267
23019	siCTRL II	418981	568.446	0.824833
23020	siCTRL II	845669	752.3	0.422055
23021	siCTRL II	707484	622.135	0.345941
23022	siCTRL II	823981	782.018	0.330458
23023	siCTRL II	844378	755.563	0.6351
23024	siCTRL II	732870	500.876	0.765617
23025	siCTRL II	660656	576.22	0.0396205
23026	siCTRL II	677609	814.832	0.264896
23027	siCTRL II	610011	666.259	0.740923
23028	siCTRL II	309740	422.46	0.260722
23029	siCTRL II	818780	499.678	0.994503
23030	siCTRL II	829276	596.606	0.251734
23031	siCTRL II	330405	478.922	0.0228871
23032	siCTRL II	311891	438.715	0.776933
23033	siCTRL II	773002	427.642	0.812664
23034	siCTRL II	806530	174.134	0.852992
23035	siCTRL II	749742	511.498	0.92011
23036	siCTRL II	534659	656.586	0.624838
23037	siCTRL II	739905	347.621	0.216609
23038	siCTRL II	723290	524.599	0.180022
23039	siCTRL II	337150	357.358	0.584406
23040	siCTRL II	214748	406.588	0.912431
23041	siCTRL II	170711	394.161	0.37884
23042	siCTRL II	319271	386.971	0.891967
23043	siCTRL II	373648	424.59	0.514731
23044	siCTRL II	460563	543.727	0.0364969
23045	siCTRL II	734156	466.009	0.720952
23046	siCTRL II	343885	415.397	0.575829
23047	siCTRL II	768157	545.378	0.629492
23048	siCTRL II	486997	596.59	0.289139
23049	siCTRL II	369052	370.328	0.356922
23050	siCTRL II	456394	647.777	0.0901732
23051	siCTRL II	491273	624.807	0.930145
23052	siCTRL II	403981	446.992	0.835846
23053	siCTRL II	605732	600.352	0.604977
23054	siCTRL II	459271	447.957	0.527581
23055	siCTRL II	835061	558.888	0.102909
23056	siCTRL II	370613	514.71	0.521531
23057	siCTRL II	766765	483.682	0.120517
23058	siCTRL II	443041	489.972	0.452821
23059	siCTRL II	896910	271.189	0.656593
23060	siCTRL II	412914	429.172	0.330166
23061	siCTRL II	541335	451.865	0.466448
23062	siCTRL II	904471	132.727	0.161431
23063	siCTRL II	615481	504.234	0.143237
23064	siCTRL II	831751	589.547	0.304372
23065	siCTRL II	351829	617.271	0.652266
23066	siCTRL II	372483	511.09	0.244613
23067	siCTRL II	396295	643.106	0.0743293
23068	siCTRL II	403954	702.656	0.590631
23069	siCTRL II	918843	264.839	0.437962
23070	siCTRL II	301136	462.679	0.992568
23071	siCTRL II	367852	491.078	0.641334
23072	siCTRL II	266101	531.63	0.424298
23073	siCTRL II	829626	532.151	0.0027459
23074	siCTRL II	835602	427.297	0.212308
23075	siCTRL II	328292	396.809	0.241334
23076	siCTRL II	641508	365.23	0.94491
23077	siCTRL II	674081	445.156	0.964939
23078	siCTRL II	712628	485.141	0.702398
23079	siCTRL II	576998	628.774	0.710132
23080	siCTRL II	773009	563.719	0.126724
23081	siCTRL II	389251	539.23	0.844887
23082	siCTRL II	387710	526.375	0.995595
23083	siCTRL II	418580	503.326	0.565004
23084	siCTRL II	626731	720.808	0.942276
23085	siCTRL II	417515	575.996	0.211254
23086	siCTRL II	426021	618.66	0.445313
23087	siCTRL II	778836	664.477	0.231106
23088	siCTRL II	418343	579.814	0.288
23089	siCTRL II	675100	593.006	0.231987
23090	siCTRL II	422070	433.138	0.355681
23091	siCTRL II	421656	421.379	0.329363
23092	siCTRL II	174724	476.464	0.0779965
23093	siCTRL II	186577	487.712	0.865592
23094	siCTRL II	282775	378.27	0.609529
23095	siCTRL II	504303	372.765	0.00131193
23096	siCTRL II	388762	519.127	0.228553
23097	siCTRL II	2.09215e+06	497.222	0.141528
23098	siCTRL II	475631	635.4	0.964714
23099	siCTRL II	405781	545.354	0.57553
23100	siCTRL II	452492	689.582	0.308912
23101	siCTRL II	426938	293.078	0.420321
23102	siCTRL II	1354686	514.556	0.692471
23103	siCTRL II	541100	583.664	0.824246
23104	siCTRL II	420374	453.992	0.499258
23105	siCTRL II	414277	477.377	0.390954
23106	siCTRL II	392416	353.654	0.211904
23107	siCTRL II	681861	393.932	0.781784
23108	siCTRL II	391004	480.449	0.295426
23109	siCTRL II	406723	481.787	0.382567
23110	siCTRL II	416654	454.073	0.186392
23111	siCTRL II	879037	477.974	0.984201
23112	siCTRL II	429332	504.14	0.131068
23113	siCTRL II	558917	529.826	0.952689
23114	siCTRL II	855432	527.965	0.56157
23115	siCTRL II	730472	517.732	0.0253384
23116	siCTRL II	431328	505.768	0.823419
23117	siCTRL II	969989	148.241	0.239777
23118	siCTRL II	493673	643.443	0.344705
23119	siCTRL II	407751	491.692	0.821276
23120	siCTRL II	1.03178e+06	119.414	0.161169
23121	siCTRL II	883391	570.347	0.954649
23122	siCTRL II	840815	431.432	0.543371
23123	siCTRL II	504930	594.075	0.66184
23124	siCTRL II	441765	513.184	0.990682
23125	siCTRL II	405623	275.371	0.835282
23126	siCTRL II	872911	429.327	0.107664
23127	siCTRL II	436208	541.37	0.517416
23128	siCTRL II	766607	688.289	0.51051
23129	siCTRL II	867633	439.633	0.929291
23130	siCTRL II	448946	500.146	0.374678
23131	siCTRL II	437746	549.944	0.347051
23132	siCTRL II	410204	513.502	0.0656833
23133	siCTRL II	935746	502.216	0.855493
23134	siCTRL II	408527	532.788	0.90873
23135	siCTRL II	743467	364.177	0.506752
23136	siCTRL II	909930	508.322	0.632727
23137	siCTRL II	580170	644.863	0.294522
23138	siCTRL II	421806	245.035	0.919107
23139	siCTRL II	543138	584.344	0.16605
23140	siCTRL II	424464	619.512	0.943071
23141	siCTRL II	534426	518.91	0.873136
23142	siCTRL II	462073	386.41	0.107332
23143	siCTRL II	422309	536.957	0.481537
23144	siCTRL II	679650	678.447	0.923735
23145	siCTRL II	562385	543.191	0.88559
23146	siCTRL II	549218	512.606	0.181892
23147	siCTRL II	700642	648.088	0.168443
23148	siCTRL II	587462	486.512	0.816453
23149	siCTRL II	469069	483.052	0.276532
23150	siCTRL II	369766	549.798	0.735558
23151	siCTRL II	753882	501.323	0.753334
23152	siCTRL II	520326	410.961	0.484659
23153	siCTRL II	471179	628.083	0.0858535
23154	siCTRL II	392299	370.691	0.425179
23155	siCTRL II	401317	361.167	0.19632
23156	siCTRL II	510443	551.535	0.650067
23157	siCTRL II	550608	352.925	0.303063
23158	siCTRL II	306385	346.127	0.597006
23159	siCTRL II	496468	463.282	0.0634798
23160	siCTRL II	224275	348.754	0.717304
23161	siCTRL II	487572	529.968	0.847599
23162	siCTRL II	829882	479.44	0.391606
23163	siCTRL II	422209	413.926	0.0690703
23164	siCTRL II	655454	493.345	0.44368
23165	siCTRL II	415415	492.85	0.78876
23166	siCTRL II	460852	522.561	0.989024
23167	siCTRL II	857510	430.867	0.67149
23168	siCTRL II	526397	544.976	0.509823
23169	siCTRL II	446396	476.024	0.345239
23170	siCTRL II	447312	381.331	0.704409
23171	siCTRL II	460033	572.768	0.808936
23172	siCTRL II	464469	437.77	0.777387
23173	siCTRL II	411308	402.854	0.436199
23174	siCTRL II	604090	522.566	0.900722
23175	siCTRL II	409685	416.338	0.344286
23176	siCTRL II	548687	408.767	0.556777
23177	siCTRL II	444239	401.759	0.00586211
23178	siCTRL II	930462	941.877	0.367599
23179	siCTRL II	1041913	1265.81	0.76016
23180	siCTRL II	677324	350.09	0.485828
23181	siCTRL II	1217837	526.642	0.30095
23182	siCTRL II	446066	455.677	0.610497
23183	siCTRL II	443832	520.28	0.931409
23184	siCTRL II	196031	532.667	0.100035
23185	siCTRL II	218660	565.528	0.279719
23186	siCTRL II	418603	448.987	0.6837
23187	siCTRL II	398123	446.81	0.71419
23188	siCTRL II	436150	469.723	0.975443
23189	siCTRL II	389676	429.797	0.749252
23190	siCTRL II	858501	476.937	0.678568
23191	siCTRL II	348815	587.504	0.703955
23192	siCTRL II	307441	552.412	0.261803
23193	siCTRL II	820638	441.31	0.451779
23194	siCTRL II	348811	335.645	0.68186
23195	siCTRL II	384330	442.313	0.0226236
23196	siCTRL II	386849	386.511	0.0492273
23197	siCTRL II	370840	415.652	0.00608389
23198	siCTRL II	404046	494.205	0.896556
23199	siCTRL II	361978	492.375	0.0383938
23200	siCTRL II	651867	526.562	0.646664
23201	siCTRL II	861825	563.841	0.320713
23202	siCTRL II	635707	565.072	0.696915
23203	siCTRL II	389994	540.552	0.980035
23204	siCTRL II	364524	348.332	0.88644
23205	siCTRL II	383141	564.235	0.608944
23206	siCTRL II	900234	528.133	0.777808
23207	siCTRL II	595294	488.415	0.436385
23208	siCTRL II	684147	612.461	0.302312
23209	siCTRL II	242485	153.802	0.807411
23210	siCTRL II	202257	139.776	0.137922
23211	siCTRL II	877696	426.848	0.923401
23212	siCTRL II	457915	174.502	0.293671
23213	siCTRL II	447895	410.335	0.954999
23214	siCTRL II	910064	495.632	0.198467
23215	siCTRL II	431103	379.217	0.760843
23216	siCTRL II	489100	427.869	0.0375378
23217	siCTRL II	942150	526.167	0.653733
23218	siCTRL II	813962	395.242	0.471057
23219	siCTRL II	493862	451.922	0.625581
23220	siCTRL II	919579	461.862	0.605183
23221	siCTRL II	798804	474.386	0.76172
23222	siCTRL II	521622	449.129	0.368469
23223	siCTRL II	494458	496.069	0.955516
23224	siCTRL II	458847	461.833	0.0587008
23225	siCTRL II	622027	646.138	0.707908
23226	siCTRL II	495277	436.439	0.444149
23227	siCTRL II	924246	442.822	0.233501
23228	siCTRL II	396656	577.498	0.0925412
23229	siCTRL II	896666	367.907	0.341152
23230	siCTRL II	807377	402.811	0.990118
23231	siCTRL II	502441	537.136	0.874254
23232	siCTRL II	330548	341.159	0.520633
23233	siCTRL II	551172	438.859	0.688131
23234	siCTRL II	517011	547.051	0.792255
23235	siCTRL II	680068	609.27	0.483376
23236	siCTRL II	371197	299.596	0.433573
23237	siCTRL II	383284	282.529	0.277327
23238	siCTRL II	324739	480.447	0.441896
23239	siCTRL II	519648	403.133	0.655235
23240	siCTRL II	380234	264.392	0.0839342
23241	siCTRL II	330558	510.125	0.655346
23242	siCTRL II	684611	430.995	0.481631
23243	siCTRL II	689180	430.464	0.628357
23244	siCTRL II	605436	376.738	0.320567
23245	siCTRL II	699894	512.723	0.263583
23246	siCTRL II	558418	534.024	0.516863
23247	siCTRL II	541590	942.966	0.0618825
23248	siCTRL II	1104116	510.127	0.890091
23249	siCTRL II	865952	543.458	0.312368
23250	siCTRL II	1967389	529.247	0.00200007
23251	siCTRL II	663957	489.835	0.56843
23252	siCTRL II	563959	477.146	0.433353
23253	siCTRL II	459681	450.774	0.891328
23254	siCTRL II	458563	474.676	0.768844
23255	siCTRL II	654423	504.623	0.489214
23256	siCTRL II	689033	453.891	0.698098
23257	siCTRL II	460099	452.418	0.797358
23258	siCTRL II	620613	445.484	0.235552
23259	siCTRL II	730003	443.173	0.451971
23260	siCTRL II	694095	459.957	0.0382005
23261	siCTRL II	861583	570.767	0.741605
23262	siCTRL II	445794	537.06	0.355677
23263	siCTRL II	688762	526.552	0.18943
23264	siCTRL II	843838	585.304	0.0771325
23265	siCTRL II	435959	457.734	0.138401
23266	siCTRL II	761142	514.715	0.189412
23267	siCTRL II	438996	385.465	0.801444
23268	siCTRL II	395537	406.987	0.374741
23269	siCTRL II	727117	387.215	0.873899
23270	siCTRL II	833758	200.362	0.460714
23271	siCTRL II	374806	509.615	0.846364
23272	siCTRL II	280243	470.376	0.569739
23273	siCTRL II	376293	437.15	0.874609
23274	siCTRL II	418523	526.32	0.29962
23275	siCTRL II	1042282	142.456	0.22959
23276	siCTRL II	429285	480.094	0.392827
23277	siCTRL II	361711	350.952	0.357912
23278	siCTRL II	407075	414.985	0.70665
23279	siCTRL II	848661	501.8	0.366591
23280	siCTRL II	663066	386.946	0.202296
23281	siCTRL II	788293	264.809	0.358321
23282	siCTRL II	354896	324.378	0.325332
23283	siCTRL II	408152	560.122	0.933607
23284	siCTRL II	504265	497.294	0.472139
23285	siCTRL II	728620	440.347	0.0389154
23286	siCTRL II	407739	185.81	0.647453
23287	siCTRL II	311514	442.695	0.372186
23288	siCTRL II	625449	390.523	0.284268
23289	siCTRL II	364654	365.393	0.309309
23290	siCTRL II	317557	326.649	0.333143
23291	siCTRL II	803245	367.809	0.253258
23292	siCTRL II	431452	390.227	0.00738571
23293	siCTRL II	446956	400.86	0.313235
23294	siCTRL II	429572	276.138	0.819186
23295	siCTRL II	434294	279.322	0.118048
23296	siCTRL II	467245	371.646	0.324897
23297	siCTRL II	1213852	593.156	0.175138
23298	siCTRL II	419846	481.841	0.260261
23299	siCTRL II	445197	368.848	0.467477
23300	siCTRL II	515289	431.675	0.135106
23301	siCTRL II	417506	430.078	0.118475
23302	siCTRL II	427776	405.434	0.961637
23303	siCTRL II	454960	428.982	0.171019
23304	siCTRL II	465587	467.024	0.197756
23305	siCTRL II	1242943	572.078	0.751489
23306	siCTRL II	1278788	497.647	0.765314
23307	siCTRL II	551393	471.426	0.73993
23308	siCTRL II	579514	450.192	0.0559623
23309	siCTRL II	276507	593.312	0.707012
23310	siCTRL II	1132983	598.337	0.542947
23311	siCTRL II	1240173	566.343	0.463363
23312	siCTRL II	419206	550.355	0.896241
23313	siCTRL II	839005	447.758	0.283667
23314	siCTRL II	303351	342.863	0.447117
23315	siCTRL II	248606	337.619	0.833395
23316	siCTRL II	1111590	481.688	0.00892427
23317	siCTRL II	402134	549.428	0.259521
23318	siCTRL II	387279	433.473	0.603768
23319	siCTRL II	299349	302.248	0.455695
23320	siCTRL II	356314	353.059	0.398964
23321	siCTRL II	375110	405.325	0.791998
23322	siCTRL II	364926	312.018	0.258166
23323	siCTRL II	378605	413.335	0.894823
23324	siCTRL II	357676	286.491	0.0711309
23325	siCTRL II	375259	399.664	0.269415
23326	siCTRL II	382575	409.501	0.178718
23327	siCTRL II	373360	427.431	0.339999
23328	siCTRL II	304330	209.601	0.532797
23329	siCTRL II	746091	403.384	0.0861642
23330	siCTRL II	799054	539.156	0.564181
23331	siCTRL II	802800	491.953	0.549016
23332	siCTRL II	494410	533.36	0.644646
23333	siCTRL II	388249	279.017	0.867448
23334	siCTRL II	674253	438.575	0.983095
23335	siCTRL II	799865	405.272	0.47392
23336	siCTRL II	636336	351.16	0.198778
23337	siCTRL II	470238	445.398	0.166872
23338	siCTRL II	765088	415.589	0.105241
23339	siCTRL II	499277	310.401	0.962226
23340	siCTRL II	919265	319.086	0.891395
23341	siCTRL II	516001	359.053	0.889292
23342	siCTRL II	541133	490.393	0.574026
23343	siCTRL II	452482	292.3	0.417477
23344	siCTRL II	853890	368.052	0.569019
23345	siCTRL II	801138	365.081	0.710438
23346	siCTRL II	502506	372.47	0.587142
23347	siCTRL II	630938	318.484	0.883346
23348	siCTRL II	331444	350.842	0.0982881
23349	siCTRL II	1141993	686.925	0.459735
23350	siCTRL II	863194	602.667	0.211339
23351	siCTRL II	278877	316.513	0.648365
23352	siCTRL II	1346869	835.941	0.367552
23353	siCTRL II	528406	427.691	0.604986
23354	siCTRL II	678599	503.083	0.455489
23355	siCTRL II	515653	423.212	0.877645
23356	siCTRL II	416742	547.762	0.376971
23357	siCTRL II	755226	356.815	0.810611
23358	siCTRL II	756407	516.767	0.0659611
23359	siCTRL II	890553	413.051	0.347819
23360	siCTRL II	853781	398.056	0.82519
23361	siCTRL II	896468	391.377	0.308838
23362	siCTRL II	619392	531.818	0.224336
23363	siCTRL II	416526	486.271	0.0587841
23364	siCTRL II	859990	445.359	0.174696
23365	siCTRL II	430846	319.466	0.488827
23366	siCTRL II	568044	557.863	0.144384
23367	siCTRL II	425106	343.384	0.183973
23368	siCTRL II	450329	355.792	0.884847
23369	siCTRL II	373256	366.218	0.709276
23370	siCTRL II	478405	341.872	0.338285
23371	siCTRL II	357417	253.761	0.729019
23372	siCTRL II	635881	540.289	0.357218
23373	siCTRL II	309674	314.149	0.993331
23374	siCTRL II	374558	366.513	0.174799
23375	siCTRL II	845860	184.252	0.592936
23376	siCTRL II	864241	480.786	0.67471
23377	siCTRL II	843737	722.738	0.535963
23378	siCTRL II	374324	360.55	0.177874
23379	siCTRL II	696063	364.051	0.245701
23380	siCTRL II	962641	762.983	0.305004
23381	siCTRL II	407323	119.667	0.659288
23382	siCTRL II	351088	398.729	0.459827
23383	siCTRL II	436831	621.447	0.873052
23384	siCTRL II	415665	424.131	0.212389
23385	siCTRL II	370574	388.517	0.894534
23386	siCTRL II	703648	385.444	0.3722
23387	siCTRL II	450847	532.686	0.14627
23388	siCTRL II	439107	413.277	0.824243
23389	siCTRL II	394943	403.364	0.634632
23390	siCTRL II	434165	338.296	0.715945
23391	siCTRL II	741762	481.291	0.982023
23392	siCTRL II	448963	322.245	0.318348
23393	siCTRL II	976265	458.649	0.26347
23394	siCTRL II	982078	464.484	0.429047
23395	siCTRL II	803459	425.489	0.958918
23396	siCTRL II	766463	432.065	0.418701
23397	siCTRL II	447123	772.838	0.50797
23398	siCTRL II	265474	348.041	0.525185
23399	siCTRL II	359081	386.258	0.957141
23400	siCTRL II	347843	360.104	0.701103
23401	siCTRL II	418672	438.63	0.877478
23402	siCTRL II	731536	475.749	0.229298
23403	siCTRL II	396481	361.143	0.271617
23404	siCTRL II	797855	695.527	0.235377
23405	siCTRL II	427520	475.183	0.357063
23406	siCTRL II	428737	484.798	0.890209
23407	siCTRL II	665229	598.447	0.187115
23408	siCTRL II	432408	507.678	0.337718
23409	siCTRL II	936993	504.629	0.67497
23410	siCTRL II	966650	458.837	0.459332
23411	siCTRL II	616527	590.467	0.925506
23412	siCTRL II	485314	273.777	0.230045
23413	siCTRL II	437765	496.88	0.178404
23414	siCTRL II	529243	301.512	0.680822
23415	siCTRL II	475311	285.704	0.843719
23416	siCTRL II	473274	602.329	0.0177186
23417	siCTRL II	465144	538.633	0.349225
23418	siCTRL II	468700	638.489	0.669724
23419	siCTRL II	464528	619.643	0.285287
23420	siCTRL II	466277	633.329	0.981234
23421	siCTRL II	511710	228.847	0.314518
23422	siCTRL II	435363	176.933	0.800902
23423	siCTRL II	922965	445.968	0.131422
23424	siCTRL II	459167	696.18	0.931715
23425	siCTRL II	928059	489.15	0.938615
23426	siCTRL II	890973	369.219	0.440278
23427	siCTRL II	912569	498.311	0.204604
23428	siCTRL II	936420	460.95	0.487668
23429	siCTRL II	596986	498.866	0.849187
23430	siCTRL II	876069	421.479	0.346002
23431	siCTRL II	898420	602.151	0.805757
23432	siCTRL II	793109	386.624	0.773807
23433	siCTRL II	852150	430.627	0.7165
23434	siCTRL II	636668	591.27	0.143056
23435	siCTRL II	624542	22.5404	0.962728
23436	siCTRL II	682661	462.397	0.305986
23437	siCTRL II	951995	506.953	0.571472
23438	siCTRL II	503699	365.698	0.291509
23439	siCTRL II	781228	498.532	0.575588
23440	siCTRL II	972017	403.807	0.174562
23441	siCTRL II	966377	454.384	0.83134
23442	siCTRL II	938107	381.068	0.612776
23443	siCTRL II	496191	325.452	0.484365
23444	siCTRL II	201461	262.655	0.831373
23445	siCTRL II	245023	277.548	0.343645
23446	siCTRL II	958473	342.691	0.860832
23447	siCTRL II	715643	523.068	0.389742
23448	siCTRL II	515872	631.412	0.308786
23449	siCTRL II	456773	419.282	0.49809
23450	siCTRL II	516502	540.048	0.581294
23451	siCTRL II	687804	566.292	0.117867
23452	siCTRL II	478344	443.228	0.376273
23453	siCTRL II	464352	553.158	0.147649
23454	siCTRL II	946327	409.648	0.821347
23455	siCTRL II	644481	458.346	0.118678
23456	siCTRL II	904047	462.594	0.997868
23457	siCTRL II	698053	382.473	0.971474
23458	siCTRL II	452725	517.318	0.262433
23459	siCTRL II	432126	520.458	0.87854
23460	siCTRL II	448847	356.066	0.915063
23461	siCTRL II	440390	354.101	0.692098
23462	siCTRL II	583975	420.656	0.969322
23463	siCTRL II	863145	446.481	0.30199
23464	siCTRL II	429329	439.752	0.188539
23465	siCTRL II	671145	568.064	0.454872
23466	siCTRL II	693642	353.307	0.817146
23467	siCTRL II	447612	565.015	0.303028
23468	siCTRL II	747098	243.031	0.910859
23469	siCTRL II	426533	637.808	0.0442112
23470	siCTRL II	417869	527.97	0.103459
23471	siCTRL II	889606	328.498	0.962346
23472	siCTRL II	355040	680.579	0.840498
23473	siCTRL II	504000	755.226	0.0911363
23474	siCTRL II	422249	644.093	0.837038
23475	siCTRL II	871284	308.599	0.891505
23476	siCTRL II	870576	395.09	0.180192
23477	siCTRL II	497384	525.122	0.599528
23478	siCTRL II	419341	404.286	0.105949
23479	siCTRL II	483456	386.795	0.0693636
23480	siCTRL II	626341	356.647	0.830216
23481	siCTRL II	417680	398.041	0.708528
23482	siCTRL II	343551	296.656	0.729813
23483	siCTRL II	355617	322.225	0.710802
23484	siCTRL II	381035	338.224	0.9388
23485	siCTRL II	3439577	789.795	0.424281
23486	siCTRL II	421777	365.597	0.534585
23487	siCTRL II	424405	331.161	0.0733239
23488	siCTRL II	366713	321.318	0.499801
23489	siCTRL II	414788	423.148	0.76852
23490	siCTRL II	433799	349.369	0.295776
23491	siCTRL II	736752	448.963	0.048192
23492	siCTRL II	455976	416.858	0.0558606
23493	siCTRL II	434275	404.566	0.0484346
23494	siCTRL II	430723	389.088	0.150263
23495	siCTRL II	750962	522.774	0.98984
23496	siCTRL II	433152	374.331	0.79564
23497	siCTRL II	898865	311.318	0.141336
23498	siCTRL II	451218	422.108	0.678042
23499	siCTRL II	930722	403.655	0.80526
23500	siCTRL II	1168224	503.842	0.194072
23501	siCTRL II	438785	484.3	0.616357
23502	siCTRL II	380970	363.985	0.0172917
23503	siCTRL II	1059371	596.033	0.151442
23504	siCTRL II	759081	359.335	0.980682
23505	siCTRL II	753604	384.115	0.285688
23506	siCTRL II	484065	24.3888	0.663857
23507	siCTRL II	806020	416.026	0.942516
23508	siCTRL II	672065	296.734	0.633412
23509	siCTRL II	470701	566.297	0.29341
23510	siCTRL II	887780	313.986	0.184348
23511	siCTRL II	590337	277.41	0.0215282
23512	siCTRL II	455667	21.5744	0.24441
23513	siCTRL II	458690	570.926	0.309032
23514	siCTRL II	508091	25.0711	0.372869
23515	siCTRL II	385042	303.798	0.872535
23516	siCTRL II	439898	405.588	0.773231
23517	siCTRL II	554447	488.359	0.0511538
23518	siCTRL II	412288	267.534	0.835417
23519	siCTRL II	411334	19.521	0.766608
23520	siCTRL II	434839	435.992	0.0821789
23521	siCTRL II	319496	365.679	0.697865
23522	siCTRL II	244866	392.415	0.975129
23523	siCTRL II	513611	391.807	0.284177
23524	siCTRL II	333726	167.712	0.434373
23525	siCTRL II	553457	489.586	0.769919
23526	siCTRL II	832422	381.389	0.899315
23527	siCTRL II	886368	527.95	0.715298
23528	siCTRL II	431554	577.69	0.37462
23529	siCTRL II	349113	488.39	0.814359
23530	siCTRL II	419312	360.397	0.0483161
23531	siCTRL II	393065	515.131	0.501966
23532	siCTRL II	857483	513.103	0.517866
23533	siCTRL II	382496	528.013	0.615194
23534	siCTRL II	493701	273.493	0.52283
23535	siCTRL II	369504	302.946	0.213936
23536	siCTRL II	474444	280.842	0.275841
23537	siCTRL II	522681	469.604	0.341459
23538	siCTRL II	416026	488.396	0.537149
23539	siCTRL II	518018	449.767	0.921685
23540	siCTRL II	400182	353.162	0.65789
23541	siCTRL II	405296	379.893	0.151218
23542	siCTRL II	431010	466.797	0.131008
23543	siCTRL II	492514	310.983	0.43725
23544	siCTRL II	388252	426.62	0.52195
23545	siCTRL II	669437	256.094	0.434422
23546	siCTRL II	382160	360.886	0.103909
23547	siCTRL II	553098	504.807	0.255639
23548	siCTRL II	567261	392.983	0.102941
23549	siCTRL II	486291	389.071	0.614637
23550	siCTRL II	536772	510.011	0.0864839
23551	siCTRL II	584100	512.956	0.0545042
23552	siCTRL II	700714	388.563	0.274999
23553	siCTRL II	965430	245.718	0.933122
23554	siCTRL II	559239	661.145	0.0109858
23555	siCTRL II	539606	452.891	0.0679332
23556	siCTRL II	671386	692.182	0.642175
23557	siCTRL II	526216	484.287	0.816629
23558	siCTRL II	846143	316.331	0.226893
23559	siCTRL II	712550	410.078	0.260034
23560	siCTRL II	627030	484.316	0.0614547
23561	siCTRL II	454114	458.114	0.110549
23562	siCTRL II	454083	572.105	0.56983
23563	siCTRL II	459261	422.283	0.932079
23564	siCTRL II	455049	563.201	0.921542
23565	siCTRL II	516117	491.865	0.93375
23566	siCTRL II	673648	327.098	0.142262
23567	siCTRL II	455312	638.065	0.334552
23568	siCTRL II	783364	362.049	0.793884
23569	siCTRL II	582132	375.43	0.139374
23570	siCTRL II	837835	384.581	0.679094
23571	siCTRL II	851449	272.606	0.410249
23572	siCTRL II	391279	302.564	0.660854
23573	siCTRL II	418853	354.239	0.0900412
23574	siCTRL II	379368	283.917	0.00263137
23575	siCTRL II	647785	453.56	0.336063
23576	siCTRL II	411022	335.538	0.44941
23577	siCTRL II	610322	420.162	0.39793
23578	siCTRL II	1247670	239.537	0.709703
23579	siCTRL II	812667	161.852	0.928638
23580	siCTRL II	378348	249.873	0.293047
23581	siCTRL II	333442	399.311	0.774371
23582	siCTRL II	422115	425.474	0.297657
23583	siCTRL II	579905	375.574	0.021869
23584	siCTRL II	370867	283.347	0.634469
23585	siCTRL II	722352	497.136	0.00326613
23586	siCTRL II	436498	472.035	0.38254
23587	siCTRL II	811813	187.367	0.459704
23588	siCTRL II	440861	418.834	0.441007
23589	siCTRL II	478508	509.629	0.178866
23590	siCTRL II	507370	413.188	0.797231
23591	siCTRL II	491335	469.917	0.327262
23592	siCTRL II	678464	561.707	0.692486
23593	siCTRL II	482192	435.88	0.117612
23594	siCTRL II	385640	495.339	0.0365653
23595	siCTRL II	518132	437.169	0.298255
23596	siCTRL II	783505	513.578	0.215422
23597	siCTRL II	404235	309.79	0.392586
23598	siCTRL II	415692	367.743	0.195407
23599	siCTRL II	487124	513.748	0.542607
23600	siCTRL II	897653	202.38	0.35559
23601	siCTRL II	925437	186.836	0.673139
23602	siCTRL II	652789	352.748	0.942142
23603	siCTRL II	388568	493.748	0.911906
23604	siCTRL II	885942	404.179	0.474193
23605	siCTRL II	730267	379.788	0.870119
23606	siCTRL II	404276	473.171	0.70135
23607	siCTRL II	784016	264.732	0.439321
23608	siCTRL II	767470	384.158	0.922577
23609	siCTRL II	548908	420.165	0.0639846
23610	siCTRL II	378893	597.604	0.206988
23611	siCTRL II	546753	411.922	0.525821
23612	siCTRL II	864318	373.754	0.166843
23613	siCTRL II	435924	520.005	0.906655
23614	siCTRL II	515364	408.896	0.0485646
23615	siCTRL II	807465	343.859	0.646386
23616	siCTRL II	365382	558.941	0.82526
23617	siCTRL II	789909	462.57	0.770093
23618	siCTRL II	453555	511.959	0.914061
23619	siCTRL II	453421	471.158	0.489593
23620	siCTRL II	565225	387.818	0.535272
23621	siCTRL II	918884	549.328	0.451283
23622	siCTRL II	376209	373.79	0.629849
23623	siCTRL II	910903	390.41	0.442962
23624	siCTRL II	413038	383.115	0.670133
23625	siCTRL II	831614	424.444	0.831049
23626	siCTRL II	445738	454.51	0.506527
23627	siCTRL II	399616	317.581	0.908392
23628	siCTRL II	474723	428.827	0.646496
23629	siCTRL II	474957	498.134	0.557978
23630	siCTRL II	376886	383.376	0.374944
23631	siCTRL II	917233	406.861	0.839869
23632	siCTRL II	776449	400.15	0.726753
23633	siCTRL II	440207	373.858	0.953516
23634	siCTRL II	407073	352.363	0.888818
23635	siCTRL II	458140	413.061	0.0259058
23636	siCTRL II	2.02474e+06	697.469	0.279267
23637	siCTRL II	442481	408.517	0.297828
23638	siCTRL II	237238	469.237	0.497555
23639	siCTRL II	210125	468.06	0.455296
23640	siCTRL II	439382	347.133	0.118935
23641	siCTRL II	879989	381.148	0.804006
23642	siCTRL II	641942	491.778	0.28383
23643	siCTRL II	419976	506.284	0.211335
23644	siCTRL II	934678	352.356	0.640577
23645	siCTRL II	457897	375.631	0.150483
23646	siCTRL II	755766	509.478	0.767328
23647	siCTRL II	463092	485.556	0.825209
23648	siCTRL II	472097	442.879	0.962004
23649	siCTRL II	781585	589.407	0.108609
23650	siCTRL II	480304	398.186	0.511165
23651	siCTRL II	885541	506.782	0.399824
23652	siCTRL II	417480	431.73	0.0769845
23653	siCTRL II	777452	390.788	0.537748
23654	siCTRL II	441302	484.736	0.0317281
23655	siCTRL II	1253492	596.08	0.581573
23656	siCTRL II	421340	496.641	0.263947
23657	siCTRL II	364833	464.818	0.433982
23658	siCTRL II	871994	392.104	0.0879206
23659	siCTRL II	449486	490.222	0.783755
23660	siCTRL II	515476	440.909	0.134102
23661	siCTRL II	407492	490.242	0.0646878
23662	siCTRL II	749580	578.464	0.0878334
23663	siCTRL II	227798	182.295	0.312936
23664	siCTRL II	562300	418.618	0.0833331
23665	siCTRL II	369882	459.723	0.494005
23666	siCTRL II	536707	329.542	0.557699
23667	siCTRL II	746789	334.4	0.670655
23668	siCTRL II	398836	434.991	0.691085
23669	siCTRL II	871150	515.316	0.410628
23670	siCTRL II	879309	533.97	0.666633
23671	siCTRL II	660947	441.07	0.920629
23672	siCTRL II	526062	533.03	0.697575
23673	siCTRL II	641785	481.248	0.0109704
23674	siCTRL II	931829	440.112	0.743858
23675	siCTRL II	398411	391.212	0.974754
23676	siCTRL II	612038	425.718	0.105666
23677	siCTRL II	811019	352.758	0.594189
23678	siCTRL II	487295	556.207	0.713363
23679	siCTRL II	367581	485.121	0.9525
23680	siCTRL II	475486	436.086	0.470018
23681	siCTRL II	245948	439.07	0.107447
23682	siCTRL II	495988	509.536	0.928648
23683	siCTRL II	430588	414.74	0.849902
23684	siCTRL II	527499	342.11	0.421485
23685	siCTRL II	496878	499.664	0.951135
23686	siCTRL II	586414	528.066	0.429421
23687	siCTRL II	662270	508.117	0.862824
23688	siCTRL II	194271	422.839	0.652277
23689	siCTRL II	484008	413.449	0.0734131
23690	siCTRL II	499597	396.416	0.473678
23691	siCTRL II	1.51055e+06	470.348	0.616609
23692	siCTRL II	503755	488.966	0.637231
23693	siCTRL II	590761	552.842	0.591452
23694	siCTRL II	756821	510.162	0.382656
23695	siCTRL II	634391	395.272	0.144582
23696	siCTRL II	433834	436.025	0.644259
23697	siCTRL II	430240	83.6367	0.194148
23698	siCTRL II	485136	422.773	0.59559
23699	siCTRL II	384788	350.96	0.469881
23700	siCTRL II	536796	428.706	0.556035
23701	siCTRL II	862690	634.649	0.87362
23702	siCTRL II	229885	517.877	0.610683
23703	siCTRL II	457868	485.905	0.197279
23704	siCTRL II	1062114	1838.1	0.81698
23705	siCTRL II	432365	413.749	0.915708
23706	siCTRL II	797287	560.273	0.0975575
23707	siCTRL II	230312	345.799	0.725656
23708	siCTRL II	260441	521.26	0.992201
23709	siCTRL II	279876	531.031	0.299542
23710	siCTRL II	448563	518.751	0.145077
23711	siCTRL II	569743	476.664	0.240342
23712	siCTRL II	251069	495.376	0.360526
23713	siCTRL II	507401	439.325	0.618979
23714	siCTRL II	434949	398.407	0.632408
23715	siCTRL II	433096	505.674	0.529941
23716	siCTRL II	858486	491.775	0.757271
23717	siCTRL II	634571	538.905	0.551206
[truncated: 7,121 more rows]

## Sheet: Supplementary Fig 5.h (MCM5, 7)
Object ID	cells	Total Intensity DAPI	Mean Intensity A568 (MCM5)	Mean Intensity A647 (MCM7)	Rand(1)
23011	siCTRL	284878	324.544	668.919	0.693505
23012	siCTRL	606084	177.113	676.811	0.435484		Acquisition settings:
23013	siCTRL	288262	186.06	418.756	0.814601		Excitation Filter	Emission Filter	Intensity (%)	Exposure time (ms)	Objective
23014	siCTRL	293084	134.297	255.093	0.95816		DAPI 377/50	DAPI 440	100	15	UPLSAPO 20x
23015	siCTRL	307661	244.635	577.511	0.136181		Cy3 560/25	Cy3 607	100	1000	UPLSAPO 20x
23016	siCTRL	280313	183.259	428.441	0.733529		Cy5 650/13	Cy5 684	100	1000	UPLSAPO 20x
23017	siCTRL	311839	271.178	701.612	0.416793
23018	siCTRL	617066	198.267	681.333	0.457267
23019	siCTRL	326238	257.433	634.942	0.824833
23020	siCTRL	307263	291.096	667.457	0.422055
23021	siCTRL	505014	117.813	415.319	0.345941
23022	siCTRL	373518	195.581	490.335	0.330458
23023	siCTRL	248864	283.83	552.976	0.6351
23024	siCTRL	402032	183.222	436.336	0.765617
23025	siCTRL	521370	124.623	544.243	0.0396205
23026	siCTRL	248694	248.272	493.496	0.264896
23027	siCTRL	240586	341.654	635.58	0.740923
23028	siCTRL	428441	232.265	554.807	0.260722
23029	siCTRL	259488	135.584	358.044	0.994503
23030	siCTRL	268952	152.355	381.532	0.251734
23031	siCTRL	272857	260.089	522.373	0.0228871
23032	siCTRL	302577	293.238	648.922	0.776933
23033	siCTRL	357964	348.125	616.347	0.812664
23034	siCTRL	352487	293.941	654.938	0.852992
23035	siCTRL	547403	170.704	580.274	0.92011
23036	siCTRL	654066	132.005	580.713	0.624838
23037	siCTRL	291924	277.068	541.412	0.216609
23038	siCTRL	313876	336.672	652.772	0.180022
23039	siCTRL	247463	244.924	535.275	0.584406
23040	siCTRL	583133	143.177	405.401	0.912431
23041	siCTRL	308506	212.583	523.125	0.37884
23042	siCTRL	660570	187.039	652.161	0.891967
23043	siCTRL	626773	139.868	452.448	0.514731
23044	siCTRL	280461	288.862	642.021	0.0364969
23045	siCTRL	394022	190.653	648.382	0.720952
23046	siCTRL	649703	143.413	729.752	0.575829
23047	siCTRL	605462	120.828	390.102	0.629492
23048	siCTRL	325410	173.095	514.891	0.289139
23049	siCTRL	290176	370.182	693.195	0.356922
23050	siCTRL	242430	238.458	572.575	0.0901732
23051	siCTRL	617440	123.032	436.075	0.930145
23052	siCTRL	600652	110.133	395.814	0.835846
23053	siCTRL	461458	168.29	512.929	0.604977
23054	siCTRL	235126	263.2	585.173	0.527581
23055	siCTRL	579781	138.018	533.436	0.102909
23056	siCTRL	247548	290.938	598.84	0.521531
23057	siCTRL	207243	313.968	684.021	0.120517
23058	siCTRL	274496	246.698	586.036	0.452821
23059	siCTRL	452287	222.734	640.782	0.656593
23060	siCTRL	589713	164.527	210.65	0.330166
23061	siCTRL	578068	157.245	556.153	0.466448
23062	siCTRL	240396	191.62	473.387	0.161431
23063	siCTRL	282529	215.294	456.22	0.143237
23064	siCTRL	292918	273.995	555.339	0.304372
23065	siCTRL	286643	399.641	731.731	0.652266
23066	siCTRL	531491	171.64	356.105	0.244613
23067	siCTRL	245879	188.482	434.311	0.0743293
23068	siCTRL	253054	153.547	316.575	0.590631
23069	siCTRL	299805	251.913	461.506	0.437962
23070	siCTRL	310507	324.524	752.457	0.992568
23071	siCTRL	296186	262.845	491.523	0.641334
23072	siCTRL	327550	225.554	505.322	0.424298
23073	siCTRL	282600	330.568	687.437	0.0027459
23074	siCTRL	380623	241.236	448.847	0.212308
23075	siCTRL	526082	166.123	442.898	0.241334
23076	siCTRL	430619	217.027	682.553	0.94491
23077	siCTRL	329412	251.966	547.734	0.964939
23078	siCTRL	276489	329.274	748.906	0.702398
23079	siCTRL	327342	322.748	787.162	0.710132
23080	siCTRL	513029	149.85	381.376	0.126724
23081	siCTRL	423384	215.289	559.098	0.844887
23082	siCTRL	359122	322.161	671.107	0.995595
23083	siCTRL	318228	238.318	484.473	0.565004
23084	siCTRL	336046	272.774	501.146	0.942276
23085	siCTRL	670716	258.46	729.332	0.211254
23086	siCTRL	634639	250.05	644.61	0.445313
23087	siCTRL	601594	161.604	511.952	0.231106
23088	siCTRL	417402	266.987	644.015	0.288
23089	siCTRL	401172	239.719	604.736	0.231987
23090	siCTRL	630121	144.683	483.762	0.355681
23091	siCTRL	310082	203.844	419.254	0.329363
23092	siCTRL	515132	203.815	547.995	0.0779965
23093	siCTRL	317750	141.07	318.926	0.865592
23094	siCTRL	282117	232.35	451.086	0.609529
23095	siCTRL	578299	130.164	411.665	0.00131193
23096	siCTRL	679212	133.968	368.044	0.228553
23097	siCTRL	324497	129.204	314.028	0.141528
23098	siCTRL	303523	350.598	899.26	0.964714
23099	siCTRL	644417	189.243	215.982	0.57553
23100	siCTRL	304233	261.218	641.511	0.308912
23101	siCTRL	310661	162.525	522.76	0.420321
23102	siCTRL	556689	194.932	587.419	0.692471
23103	siCTRL	656858	120.208	481.274	0.824246
23104	siCTRL	294992	249.871	509.968	0.499258
23105	siCTRL	303416	174.08	542.4	0.390954
23106	siCTRL	466583	181.392	447.164	0.211904
23107	siCTRL	537058	108.614	409.877	0.781784
23108	siCTRL	411523	209.177	527.083	0.295426
23109	siCTRL	317924	250.445	576.099	0.382567
23110	siCTRL	510662	136.645	462.896	0.186392
23111	siCTRL	323515	307.093	648.819	0.984201
23112	siCTRL	572992	184.972	400.055	0.131068
23113	siCTRL	351716	202.52	507.802	0.952689
23114	siCTRL	423684	229.037	529.138	0.56157
23115	siCTRL	589087	177.208	581.309	0.0253384
23116	siCTRL	352395	312.451	695.811	0.823419
23117	siCTRL	477435	188.51	532.134	0.239777
23118	siCTRL	472603	222.917	579.037	0.344705
23119	siCTRL	344129	208.786	460.581	0.821276
23120	siCTRL	620888	221.131	490.945	0.161169
23121	siCTRL	585938	183.88	455.598	0.954649
23122	siCTRL	352082	385.533	800.307	0.543371
23123	siCTRL	639879	124.768	442.693	0.66184
23124	siCTRL	626820	126.992	478.732	0.990682
23125	siCTRL	471970	236.215	855.644	0.835282
23126	siCTRL	312383	415.902	897.714	0.107664
23127	siCTRL	304830	450.106	924.077	0.517416
23128	siCTRL	424679	373.571	880.152	0.51051
23129	siCTRL	446584	368.209	921.104	0.929291
23130	siCTRL	327545	268.843	691.946	0.374678
23131	siCTRL	437459	326.454	841.425	0.347051
23132	siCTRL	649657	121.286	449.007	0.0656833
23133	siCTRL	481894	304.422	763.598	0.855493
23134	siCTRL	321533	209.41	494.443	0.90873
23135	siCTRL	596132	108.691	398.457	0.506752
23136	siCTRL	517272	97.8759	263.189	0.632727
23137	siCTRL	328619	329.243	578.048	0.294522
23138	siCTRL	565794	141.803	405.085	0.919107
23139	siCTRL	260511	286.288	496.847	0.16605
23140	siCTRL	313863	167.77	309.9	0.943071
23141	siCTRL	376311	149.882	320.251	0.873136
23142	siCTRL	586682	170.097	368.528	0.107332
23143	siCTRL	293718	175.379	297.207	0.481537
23144	siCTRL	962030	179.849	496.104	0.923735
23145	siCTRL	412574	156.26	352.183	0.88559
23146	siCTRL	441355	363.237	615.427	0.181892
23147	siCTRL	652457	160.961	394.038	0.168443
23148	siCTRL	578364	286.911	490.911	0.816453
23149	siCTRL	610507	155.177	482.307	0.276532
23150	siCTRL	579552	166.525	433.685	0.735558
23151	siCTRL	553961	229.43	506.829	0.753334
23152	siCTRL	437830	160.229	437.485	0.484659
23153	siCTRL	644079	138.457	398.539	0.0858535
23154	siCTRL	597284	153.732	560.884	0.425179
23155	siCTRL	280155	221.864	452.666	0.19632
23156	siCTRL	617555	179.684	532.024	0.650067
23157	siCTRL	278788	272.725	492.362	0.303063
23158	siCTRL	662026	299.169	611.215	0.597006
23159	siCTRL	593490	211.847	687.484	0.0634798
23160	siCTRL	223864	141.368	361.783	0.717304
23161	siCTRL	540735	195.696	422.336	0.847599
23162	siCTRL	750629	256.581	232.33	0.391606
23163	siCTRL	660555	130.224	412.214	0.0690703
23164	siCTRL	631266	151.415	489.489	0.44368
23165	siCTRL	247192	144.648	331.218	0.78876
23166	siCTRL	452295	172.13	385.373	0.989024
23167	siCTRL	522601	162.785	427.254	0.67149
23168	siCTRL	507639	219.295	491.794	0.509823
23169	siCTRL	231124	144.45	314.242	0.345239
23170	siCTRL	661801	129.52	405.268	0.704409
23171	siCTRL	297243	291.512	517.763	0.808936
23172	siCTRL	663294	144.671	361.482	0.777387
23173	siCTRL	285998	157.778	351.49	0.436199
23174	siCTRL	266154	284.63	562.402	0.900722
23175	siCTRL	492116	119.824	317.828	0.344286
23176	siCTRL	170250	293.443	600.509	0.556777
23177	siCTRL	310138	220.253	240.659	0.00586211
23178	siCTRL	260362	219.942	686.058	0.367599
23179	siCTRL	373319	203.766	511.099	0.76016
23180	siCTRL	253543	275.163	618.32	0.485828
23181	siCTRL	323914	208.008	246.763	0.30095
23182	siCTRL	276726	184.735	533.64	0.610497
23183	siCTRL	624859	135.759	536.726	0.931409
23184	siCTRL	245718	280.633	557.78	0.100035
23185	siCTRL	642769	130.808	388.58	0.279719
23186	siCTRL	285104	297.453	727.996	0.6837
23187	siCTRL	286844	200.577	471.708	0.71419
23188	siCTRL	286019	347.983	735.908	0.975443
23189	siCTRL	263167	299.503	599.22	0.749252
23190	siCTRL	164845	169.797	436.026	0.678568
23191	siCTRL	292122	169.047	476.393	0.703955
23192	siCTRL	357368	106.226	218.57	0.261803
23193	siCTRL	342128	208.945	504.333	0.451779
23194	siCTRL	702530	245.682	375.251	0.68186
23195	siCTRL	303869	352.058	594.902	0.0226236
23196	siCTRL	268142	201.348	473.429	0.0492273
23197	siCTRL	660691	214.561	703.404	0.00608389
23198	siCTRL	297748	202.444	439.148	0.896556
23199	siCTRL	351874	205.939	485.337	0.0383938
23200	siCTRL	285823	202.137	524.42	0.646664
23201	siCTRL	194400	176.268	401.494	0.320713
23202	siCTRL	1147665	161.314	471.889	0.696915
23203	siCTRL	471430	233.838	562.838	0.980035
23204	siCTRL	256767	229.181	488.256	0.88644
23205	siCTRL	240888	182.149	458.652	0.608944
23206	siCTRL	665363	239.98	808.862	0.777808
23207	siCTRL	1268468	201.945	557.784	0.436385
23208	siCTRL	324431	393.728	522.702	0.302312
23209	siCTRL	446274	278.797	777.074	0.807411
23210	siCTRL	223231	173.612	499.529	0.137922
23211	siCTRL	483714	219.277	622.332	0.923401
23212	siCTRL	348975	318.466	604.66	0.293671
23213	siCTRL	482727	186.84	463.238	0.954999
23214	siCTRL	320194	272.89	592.277	0.198467
23215	siCTRL	720324	308.596	447.247	0.760843
23216	siCTRL	327308	242.07	534.514	0.0375378
23217	siCTRL	280816	245.724	533.128	0.653733
23218	siCTRL	553569	161.953	433.899	0.471057
23219	siCTRL	332127	263.132	535.72	0.625581
23220	siCTRL	270857	287.156	664.476	0.605183
23221	siCTRL	306158	365.999	635.966	0.76172
23222	siCTRL	284480	211.119	447.554	0.368469
23223	siCTRL	627199	280.538	472.246	0.955516
23224	siCTRL	335565	281.394	656.485	0.0587008
23225	siCTRL	328133	233.811	569.624	0.707908
23226	siCTRL	310490	399.748	701.315	0.444149
23227	siCTRL	308400	360.676	799.886	0.233501
23228	siCTRL	655206	160.215	400.667	0.0925412
23229	siCTRL	267175	264.538	485.257	0.341152
23230	siCTRL	306657	110.057	139.347	0.990118
23231	siCTRL	246260	237.791	487.409	0.874254
23232	siCTRL	215495	203.761	368.861	0.520633
23233	siCTRL	256169	195.469	445.224	0.688131
23234	siCTRL	212053	255.411	562.005	0.792255
23235	siCTRL	227047	303.441	653.031	0.483376
23236	siCTRL	419709	110.834	468.609	0.433573
23237	siCTRL	247465	166.164	372.219	0.277327
23238	siCTRL	211711	362.468	724.92	0.441896
23239	siCTRL	268726	170.403	390.33	0.655235
23240	siCTRL	221582	264.185	559.334	0.0839342
23241	siCTRL	244721	188.894	390.81	0.655346
23242	siCTRL	265897	259.449	600.991	0.481631
23243	siCTRL	257326	225.181	412.175	0.628357
23244	siCTRL	251844	301.278	533.841	0.320567
23245	siCTRL	443695	175.076	519.085	0.263583
23246	siCTRL	377114	269.9	671.492	0.516863
23247	siCTRL	264444	291.936	532.611	0.0618825
23248	siCTRL	252327	280.548	700.259	0.890091
23249	siCTRL	237512	299.521	660.61	0.312368
23250	siCTRL	344519	293.896	657.418	0.00200007
23251	siCTRL	408516	217.099	555.386	0.56843
23252	siCTRL	411971	249.167	611.52	0.433353
23253	siCTRL	204160	139.835	344.409	0.891328
23254	siCTRL	358188	270.934	652.545	0.768844
23255	siCTRL	301433	263.106	478.415	0.489214
23256	siCTRL	582221	124.732	476.854	0.698098
23257	siCTRL	601020	144.278	527.102	0.797358
23258	siCTRL	614491	123.802	412.816	0.235552
23259	siCTRL	286692	267.293	559.33	0.451971
23260	siCTRL	624948	150.673	523.589	0.0382005
23261	siCTRL	489571	197.365	709.859	0.741605
23262	siCTRL	625484	196.159	914.402	0.355677
23263	siCTRL	289480	288.667	617.338	0.18943
23264	siCTRL	623592	153.469	724.798	0.0771325
23265	siCTRL	633533	156.954	613.764	0.138401
23266	siCTRL	243771	214.636	495.69	0.189412
23267	siCTRL	403595	244.439	767.238	0.801444
23268	siCTRL	655958	392.028	450.454	0.374741
23269	siCTRL	413530	201.649	460.481	0.873899
23270	siCTRL	417976	197.664	469.313	0.460714
23271	siCTRL	604533	162.338	841.323	0.846364
23272	siCTRL	299280	288.572	621.143	0.569739
23273	siCTRL	622433	132.916	486.932	0.874609
23274	siCTRL	1154385	183.172	751.406	0.29962
23275	siCTRL	299371	408.1	774.516	0.22959
23276	siCTRL	295501	404.317	772.07	0.392827
23277	siCTRL	294981	265.493	584.854	0.357912
23278	siCTRL	1187631	164.645	679.261	0.70665
23279	siCTRL	535688	137.629	483.546	0.366591
23280	siCTRL	1161568	136.069	692.319	0.202296
23281	siCTRL	507057	163.013	634.068	0.358321
23282	siCTRL	204293	325.529	729.934	0.325332
23283	siCTRL	214213	330.483	698.064	0.933607
23284	siCTRL	251833	210.602	403.945	0.472139
23285	siCTRL	541121	156.186	619.243	0.0389154
23286	siCTRL	226543	303.484	679.915	0.647453
23287	siCTRL	255882	142.359	245.754	0.372186
23288	siCTRL	237612	247.012	505.523	0.284268
23289	siCTRL	196028	195.771	434.706	0.309309
23290	siCTRL	250987	294.723	511.285	0.333143
23291	siCTRL	237085	321.32	871.029	0.253258
23292	siCTRL	244217	156.169	313.434	0.00738571
23293	siCTRL	313127	230.983	593.372	0.313235
23294	siCTRL	587886	133.958	577.664	0.819186
23295	siCTRL	327852	219.187	531.339	0.118048
23296	siCTRL	403970	242.72	699.058	0.324897
23297	siCTRL	421687	150.783	413.482	0.175138
23298	siCTRL	357040	264.504	590.401	0.260261
23299	siCTRL	459050	215.549	647.03	0.467477
23300	siCTRL	382179	258.356	715.337	0.135106
23301	siCTRL	401549	255.276	613.776	0.118475
23302	siCTRL	469621	170.854	458.326	0.961637
23303	siCTRL	471450	185.308	510.71	0.171019
23304	siCTRL	258038	321.703	599.674	0.197756
23305	siCTRL	487600	159.507	443.545	0.751489
23306	siCTRL	288517	552.727	874.389	0.765314
23307	siCTRL	397649	244.278	613.932	0.73993
23308	siCTRL	267466	331.002	627.723	0.0559623
23309	siCTRL	292262	345.095	529.721	0.707012
23310	siCTRL	421968	232.622	591.831	0.542947
23311	siCTRL	1086767	232.149	821.837	0.463363
23312	siCTRL	188960	238.943	499.139	0.896241
23313	siCTRL	280415	312.15	674.749	0.283667
23314	siCTRL	274493	370.098	730.821	0.447117
23315	siCTRL	171214	265.036	562.919	0.833395
23316	siCTRL	581241	233.26	316.381	0.00892427
23317	siCTRL	288199	393.891	694.711	0.259521
23318	siCTRL	272085	462.331	723.628	0.603768
23319	siCTRL	241108	298.065	655.357	0.455695
23320	siCTRL	813113	334.808	720.176	0.398964
23321	siCTRL	282578	282.218	427.609	0.791998
23322	siCTRL	242899	285.322	639.908	0.258166
23323	siCTRL	303959	144.398	429.304	0.894823
23324	siCTRL	570881	195.528	692.036	0.0711309
23325	siCTRL	566764	157.47	623.507	0.269415
23326	siCTRL	265410	249.482	399.896	0.178718
23327	siCTRL	286633	145.426	371.896	0.339999
23328	siCTRL	589026	138.897	375.947	0.532797
23329	siCTRL	220755	271.41	597.934	0.0861642
23330	siCTRL	194266	265.928	423.351	0.564181
23331	siCTRL	161089	323.788	657.838	0.549016
23332	siCTRL	311271	162.683	416.982	0.644646
23333	siCTRL	258601	160.691	375.69	0.867448
23334	siCTRL	245702	301.826	680.177	0.983095
23335	siCTRL	321714	303.764	651.176	0.47392
23336	siCTRL	323420	289.315	667.523	0.198778
23337	siCTRL	478530	130.643	419.687	0.166872
23338	siCTRL	384288	228.428	639.311	0.105241
23339	siCTRL	385271	290.004	581.45	0.962226
23340	siCTRL	622442	141.653	131.163	0.891395
23341	siCTRL	437832	291.169	739.657	0.889292
23342	siCTRL	585902	184.604	562.002	0.574026
23343	siCTRL	603553	146.081	475.453	0.417477
23344	siCTRL	489659	185.491	507.948	0.569019
23345	siCTRL	631170	142.749	465.508	0.710438
23346	siCTRL	439925	179.42	530.964	0.587142
23347	siCTRL	425991	173.784	472.256	0.883346
23348	siCTRL	574799	201.424	553.041	0.0982881
23349	siCTRL	534515	173.851	160.884	0.459735
23350	siCTRL	678216	984.468	1201.63	0.211339
23351	siCTRL	593144	229.754	576.485	0.648365
23352	siCTRL	1204104	201.43	941.195	0.367552
23353	siCTRL	229722	414.483	744.709	0.604986
23354	siCTRL	253544	381.099	726.024	0.455489
23355	siCTRL	248190	282.094	605.808	0.877645
23356	siCTRL	264776	269.826	495.519	0.376971
23357	siCTRL	239214	356.79	744.446	0.810611
23358	siCTRL	268494	367.685	754.228	0.0659611
23359	siCTRL	281943	258.329	516.198	0.347819
23360	siCTRL	290564	277.168	520.525	0.82519
23361	siCTRL	285852	366.493	722.183	0.308838
23362	siCTRL	245844	319.534	652.812	0.224336
23363	siCTRL	271587	266.993	577.214	0.0587841
23364	siCTRL	486072	228.64	731.058	0.174696
23365	siCTRL	444779	273.989	760.334	0.488827
23366	siCTRL	295477	372.996	747.375	0.144384
23367	siCTRL	546888	185.843	626.302	0.183973
23368	siCTRL	305782	380.645	755.968	0.884847
23369	siCTRL	840887	290.947	853.426	0.709276
23370	siCTRL	686795	258.927	664.069	0.338285
23371	siCTRL	328502	380.784	641.342	0.729019
23372	siCTRL	339161	442.753	706.138	0.357218
23373	siCTRL	378974	303.845	889.558	0.993331
23374	siCTRL	393166	313.432	884.284	0.174799
23375	siCTRL	560552	169.011	583.592	0.592936
23376	siCTRL	551509	156.89	532.961	0.67471
23377	siCTRL	337905	223.512	594.421	0.535963
23378	siCTRL	276271	315.894	525.257	0.177874
23379	siCTRL	599248	127.351	475.677	0.245701
23380	siCTRL	622024	134.343	450.273	0.305004
23381	siCTRL	709487	232.13	159.314	0.659288
23382	siCTRL	1027303	309.191	743.881	0.459827
23383	siCTRL	637959	143.233	475.907	0.873052
23384	siCTRL	565515	168.315	492.524	0.212389
23385	siCTRL	544950	248.322	624.187	0.894534
23386	siCTRL	308294	207.88	616.717	0.3722
23387	siCTRL	648228	273.786	579.17	0.14627
23388	siCTRL	698148	147.767	453.048	0.824243
23389	siCTRL	327119	173.836	549.703	0.634632
23390	siCTRL	301484	182.259	478.827	0.715945
23391	siCTRL	531911	193.469	554.521	0.982023
23392	siCTRL	276846	259.929	521.201	0.318348
23393	siCTRL	572204	156.43	528.134	0.26347
23394	siCTRL	335144	170.323	554.877	0.429047
23395	siCTRL	531622	289.577	721.817	0.958918
23396	siCTRL	547903	174.018	697.539	0.418701
23397	siCTRL	386696	343.178	663.361	0.50797
23398	siCTRL	291947	269.088	495.867	0.525185
23399	siCTRL	419826	216.14	524.597	0.957141
23400	siCTRL	318694	156.237	377.04	0.701103
23401	siCTRL	409288	354.699	790.273	0.877478
23402	siCTRL	340571	177.876	562.867	0.229298
23403	siCTRL	566389	227.243	526.683	0.271617
23404	siCTRL	422579	263.889	652.163	0.235377
23405	siCTRL	684780	218.431	834.93	0.357063
23406	siCTRL	626266	145.413	462.458	0.890209
23407	siCTRL	357094	307.438	701.945	0.187115
23408	siCTRL	316141	153.133	387.277	0.337718
23409	siCTRL	698491	179.906	778.964	0.67497
23410	siCTRL	269462	397.08	717.49	0.459332
23411	siCTRL	695228	161.376	597.484	0.925506
23412	siCTRL	348402	341.479	745.764	0.230045
23413	siCTRL	254041	210.341	508.619	0.178404
23414	siCTRL	306645	284.409	702.836	0.680822
23415	siCTRL	366511	190.875	594.601	0.843719
23416	siCTRL	306509	335.749	657.62	0.0177186
23417	siCTRL	485896	260.936	846.685	0.349225
23418	siCTRL	306208	259.133	664.598	0.669724
23419	siCTRL	318366	225.415	560.664	0.285287
23420	siCTRL	329414	223.429	611.392	0.981234
23421	siCTRL	477442	214.476	602.516	0.314518
23422	siCTRL	353290	232.242	614.067	0.800902
23423	siCTRL	312626	363.203	721.5	0.131422
23424	siCTRL	296733	356.713	831.655	0.931715
23425	siCTRL	618872	160.15	521.925	0.938615
23426	siCTRL	321529	307.534	649.139	0.440278
23427	siCTRL	276804	241.167	550.922	0.204604
23428	siCTRL	341881	209.372	445.438	0.487668
23429	siCTRL	330703	187.808	498.965	0.849187
23430	siCTRL	311154	301.207	631.953	0.346002
23431	siCTRL	284774	331.653	685.747	0.805757
23432	siCTRL	302075	205.578	451.694	0.773807
23433	siCTRL	571560	107.424	377.374	0.7165
23434	siCTRL	494267	199.37	493.003	0.143056
23435	siCTRL	301008	321.085	673.566	0.962728
23436	siCTRL	551819	149.211	550.553	0.305986
23437	siCTRL	298969	295.401	597.571	0.571472
23438	siCTRL	342294	253.876	582.16	0.291509
23439	siCTRL	542640	124.419	426.117	0.575588
23440	siCTRL	258149	228.974	436.082	0.174562
23441	siCTRL	267702	247.52	534.196	0.83134
23442	siCTRL	285999	184.517	305.187	0.612776
23443	siCTRL	286218	351.864	716.538	0.484365
23444	siCTRL	299243	390.473	718.596	0.831373
23445	siCTRL	303675	179.61	319.44	0.343645
23446	siCTRL	326994	268.268	737.126	0.860832
23447	siCTRL	367892	369.772	783.13	0.389742
23448	siCTRL	317937	326.901	670.934	0.308786
23449	siCTRL	398578	244.492	639.979	0.49809
23450	siCTRL	249644	189.412	472.206	0.581294
23451	siCTRL	508331	197.878	505.428	0.117867
23452	siCTRL	266989	227.214	626.291	0.376273
23453	siCTRL	480949	203.157	537.921	0.147649
23454	siCTRL	141050	286.087	591.371	0.821347
23455	siCTRL	346139	278.772	551.74	0.118678
23456	siCTRL	592567	115.867	462.332	0.997868
23457	siCTRL	170535	82.4027	206.114	0.971474
23458	siCTRL	390081	299.223	710.436	0.262433
23459	siCTRL	351542	94.2275	253.306	0.87854
23460	siCTRL	309637	264.077	488.442	0.915063
23461	siCTRL	388386	305.182	653.148	0.692098
23462	siCTRL	523175	234.242	700.183	0.969322
23463	siCTRL	295959	299.885	596.159	0.30199
23464	siCTRL	571664	113.028	469.016	0.188539
23465	siCTRL	545654	130.705	379.945	0.454872
23466	siCTRL	427424	251.283	637.66	0.817146
23467	siCTRL	319468	238.58	436.866	0.303028
23468	siCTRL	246147	172.173	445.756	0.910859
23469	siCTRL	619483	177.926	613.31	0.0442112
23470	siCTRL	352633	239.48	664.739	0.103459
23471	siCTRL	715950	158.104	690.717	0.962346
23472	siCTRL	344235	238.329	631.088	0.840498
23473	siCTRL	300102	186.202	611.828	0.0911363
23474	siCTRL	220146	233.823	439.399	0.837038
23475	siCTRL	676140	127.818	500.524	0.891505
23476	siCTRL	294269	170.268	537.573	0.180192
23477	siCTRL	699611	170.134	608.863	0.599528
23478	siCTRL	616355	180.853	672.695	0.105949
23479	siCTRL	288254	233.401	504.392	0.0693636
23480	siCTRL	604798	119.091	408	0.830216
23481	siCTRL	385406	221.271	574.882	0.708528
23482	siCTRL	728653	170.558	156.372	0.729813
23483	siCTRL	336967	256.976	561.528	0.710802
23484	siCTRL	306607	249.546	617.799	0.9388
23485	siCTRL	677284	128.436	500.57	0.424281
23486	siCTRL	320609	167.168	430.916	0.534585
23487	siCTRL	333077	236.739	541.026	0.0733239
23488	siCTRL	313799	205.917	567.219	0.499801
23489	siCTRL	255900	176.687	372.893	0.76852
23490	siCTRL	357948	294.702	626.136	0.295776
23491	siCTRL	265245	226.458	484.364	0.048192
23492	siCTRL	257386	250.138	527.921	0.0558606
23493	siCTRL	439293	131.52	420.569	0.0484346
23494	siCTRL	1287148	194.038	662.388	0.150263
23495	siCTRL	230621	308.587	647.981	0.98984
23496	siCTRL	387698	270.073	626.005	0.79564
23497	siCTRL	629807	130.841	482.692	0.141336
23498	siCTRL	468615	135.095	498.18	0.678042
23499	siCTRL	361536	174.952	447.772	0.80526
23500	siCTRL	393841	158.729	395.745	0.194072
23501	siCTRL	712705	134.862	487.496	0.616357
23502	siCTRL	283555	294.779	671.538	0.0172917
23503	siCTRL	292112	387.91	785.554	0.151442
23504	siCTRL	455023	164.717	517.135	0.980682
23505	siCTRL	278322	366.714	748.713	0.285688
23506	siCTRL	313862	288.308	607.05	0.663857
23507	siCTRL	689600	141.269	537.789	0.942516
23508	siCTRL	312600	267.434	592.266	0.633412
23509	siCTRL	940972	173.25	465.574	0.29341
23510	siCTRL	447052	285.949	614.413	0.184348
23511	siCTRL	339824	217.458	392.483	0.0215282
23512	siCTRL	764678	92.0736	352.372	0.24441
23513	siCTRL	381411	275.282	575.758	0.309032
23514	siCTRL	341239	250.693	601.067	0.372869
23515	siCTRL	337777	203.519	374.886	0.872535
23516	siCTRL	478690	260.054	678.698	0.773231
23517	siCTRL	706412	292.68	692.432	0.0511538
23518	siCTRL	649889	134.464	549.889	0.835417
23519	siCTRL	365704	298.75	671.718	0.766608
23520	siCTRL	360929	328.427	693.016	0.0821789
23521	siCTRL	342760	405.641	777.351	0.697865
23522	siCTRL	356193	339.342	747.058	0.975129
23523	siCTRL	181726	78.3916	131.732	0.284177
23524	siCTRL	478122	275.136	654.214	0.434373
23525	siCTRL	685949	336.291	713.454	0.769919
23526	siCTRL	365782	383.897	766.395	0.899315
23527	siCTRL	337479	381.476	735.588	0.715298
23528	siCTRL	460195	163.371	463.743	0.37462
23529	siCTRL	648607	265.137	675.886	0.814359
23530	siCTRL	577476	211.126	494.595	0.0483161
23531	siCTRL	620762	185.303	690.954	0.501966
23532	siCTRL	466648	218.693	683.594	0.517866
23533	siCTRL	793016	242.453	194.804	0.615194
23534	siCTRL	540146	187.355	680.81	0.52283
23535	siCTRL	239032	188.471	415.679	0.213936
23536	siCTRL	335162	265.292	521.671	0.275841
23537	siCTRL	338855	277.307	534.644	0.341459
23538	siCTRL	325864	153.6	226.946	0.537149
23539	siCTRL	462138	151.824	416.435	0.921685
23540	siCTRL	507611	191.645	660.865	0.65789
23541	siCTRL	625687	108.442	394.218	0.151218
23542	siCTRL	641741	240.537	755.39	0.131008
23543	siCTRL	676287	108.197	400.633	0.43725
23544	siCTRL	327081	251.093	462.159	0.52195
23545	siCTRL	335419	159.813	507.058	0.434422
23546	siCTRL	702752	182.864	671.173	0.103909
23547	siCTRL	336332	151.715	474.58	0.255639
23548	siCTRL	546009	106.237	392.83	0.102941
23549	siCTRL	150515	373.202	581.205	0.614637
23550	siCTRL	648158	182.364	795.148	0.0864839
23551	siCTRL	612408	149.567	487.564	0.0545042
23552	siCTRL	275814	302.692	709.049	0.274999
23553	siCTRL	351470	209.76	172.303	0.933122
23554	siCTRL	370300	225.147	190.56	0.0109858
23555	siCTRL	370603	266.05	646.243	0.0679332
23556	siCTRL	320706	288.644	620.137	0.642175
23557	siCTRL	329219	208.378	362.062	0.816629
23558	siCTRL	326132	318.378	804.896	0.226893
23559	siCTRL	363480	254.258	633.652	0.260034
23560	siCTRL	697862	129.976	413	0.0614547
23561	siCTRL	331646	385.876	721.572	0.110549
23562	siCTRL	335548	207.47	471.654	0.56983
23563	siCTRL	379913	309.82	631.411	0.932079
23564	siCTRL	490292	268.715	714.243	0.921542
23565	siCTRL	341011	366.628	720.53	0.93375
23566	siCTRL	341092	235.053	426.764	0.142262
23567	siCTRL	351859	215.094	509.09	0.334552
23568	siCTRL	419540	304.065	712.294	0.793884
23569	siCTRL	428035	180.414	521.629	0.139374
23570	siCTRL	338572	250.987	603.027	0.679094
23571	siCTRL	589726	239.124	721.382	0.410249
23572	siCTRL	414071	250.802	573.067	0.660854
23573	siCTRL	343847	246.029	615.325	0.0900412
23574	siCTRL	417677	325.162	711.817	0.00263137
23575	siCTRL	613103	205.685	598.499	0.336063
23576	siCTRL	356736	216.886	558.801	0.44941
23577	siCTRL	323377	288.57	556.133	0.39793
23578	siCTRL	566642	222.181	627.878	0.709703
23579	siCTRL	363114	191.584	515.272	0.928638
23580	siCTRL	437354	262.274	589.287	0.293047
23581	siCTRL	780779	165.217	569.163	0.774371
23582	siCTRL	361155	221.718	640.435	0.297657
23583	siCTRL	344408	458.95	848.662	0.021869
23584	siCTRL	458444	209.441	461.348	0.634469
23585	siCTRL	360634	286.211	677.141	0.00326613
23586	siCTRL	344424	272.327	618.425	0.38254
23587	siCTRL	369844	349.969	689.244	0.459704
23588	siCTRL	489011	173.101	430.737	0.441007
23589	siCTRL	391299	156.326	371.993	0.178866
23590	siCTRL	756007	154.256	509.01	0.797231
23591	siCTRL	1.02053e+06	249.739	644.37	0.327262
23592	siCTRL	466104	169.527	401.193	0.692486
23593	siCTRL	346763	381.233	783.523	0.117612
23594	siCTRL	758473	178.808	600.123	0.0365653
23595	siCTRL	350872	252.478	554.339	0.298255
23596	siCTRL	684803	181.046	250.583	0.215422
23597	siCTRL	360884	383.813	761.247	0.392586
23598	siCTRL	459499	157.898	474.166	0.195407
23599	siCTRL	355849	491.676	939.299	0.542607
23600	siCTRL	355447	453.357	914.704	0.35559
23601	siCTRL	364754	329.934	674.951	0.673139
23602	siCTRL	763869	175.87	598.496	0.942142
23603	siCTRL	773551	345.3	787.353	0.911906
23604	siCTRL	614299	173.598	513.228	0.474193
23605	siCTRL	553740	161.532	484.567	0.870119
23606	siCTRL	770222	335.401	761.085	0.70135
23607	siCTRL	360215	169.336	490.224	0.439321
23608	siCTRL	329796	250.847	481.912	0.922577
23609	siCTRL	607276	144.561	540.289	0.0639846
23610	siCTRL	725685	184.002	676.725	0.206988
23611	siCTRL	470599	194.945	533.911	0.525821
23612	siCTRL	329258	265.519	490.441	0.166843
23613	siCTRL	246558	143.965	415.121	0.906655
23614	siCTRL	499942	174.946	515.075	0.0485646
23615	siCTRL	578971	162.918	645.042	0.646386
23616	siCTRL	434313	221.038	528.198	0.82526
23617	siCTRL	213046	123.472	356.671	0.770093
23618	siCTRL	238665	111.037	383.164	0.914061
23619	siCTRL	175180	261.67	562.094	0.489593
23620	siCTRL	499830	192.277	454.68	0.535272
23621	siCTRL	651155	141.615	551.811	0.451283
23622	siCTRL	229824	312.579	544.046	0.629849
23623	siCTRL	661432	174.716	689.691	0.442962
23624	siCTRL	541684	161.127	463.92	0.670133
23625	siCTRL	286807	210.228	435.573	0.831049
23626	siCTRL	376924	343.249	811.135	0.506527
23627	siCTRL	689346	137.952	578.198	0.908392
23628	siCTRL	302777	238.43	609.458	0.646496
23629	siCTRL	378220	359.945	857.905	0.557978
23630	siCTRL	326463	338.243	747.248	0.374944
23631	siCTRL	265042	271.216	504.033	0.839869
23632	siCTRL	389929	213.278	552.046	0.726753
23633	siCTRL	590199	193.752	668.176	0.953516
23634	siCTRL	301555	226.353	513.264	0.888818
23635	siCTRL	340745	342.488	691.502	0.0259058
23636	siCTRL	316003	253.915	544.774	0.279267
23637	siCTRL	234170	222.865	465.239	0.297828
23638	siCTRL	205787	269.525	412.918	0.497555
23639	siCTRL	771193	235.692	426.083	0.455296
23640	siCTRL	689293	167.768	504.793	0.118935
23641	siCTRL	722058	151.595	610.179	0.804006
23642	siCTRL	473255	216.202	560.662	0.28383
23643	siCTRL	707126	180.193	557.544	0.211335
23644	siCTRL	710816	168.761	662.853	0.640577
23645	siCTRL	418241	273.954	614.259	0.150483
23646	siCTRL	471790	187.167	421.242	0.767328
23647	siCTRL	417662	228.556	624.173	0.825209
23648	siCTRL	310934	238.646	468.162	0.962004
23649	siCTRL	436586	204.963	491.028	0.108609
23650	siCTRL	300365	212.961	422.848	0.511165
23651	siCTRL	488025	139.039	447.352	0.399824
23652	siCTRL	256731	214.336	380.659	0.0769845
23653	siCTRL	276657	238.996	538.35	0.537748
23654	siCTRL	594602	166.302	424.083	0.0317281
23655	siCTRL	260513	264.361	524.323	0.581573
23656	siCTRL	315494	270.453	555.139	0.263947
23657	siCTRL	270567	218.791	423.861	0.433982
23658	siCTRL	629791	149.652	513.62	0.0879206
23659	siCTRL	317299	274.17	599.395	0.783755
23660	siCTRL	337093	211.222	542.86	0.134102
23661	siCTRL	402228	173.97	446.749	0.0646878
23662	siCTRL	313471	347.209	654.675	0.0878334
23663	siCTRL	697746	213.616	584.272	0.312936
23664	siCTRL	145113	196.99	515.567	0.0833331
23665	siCTRL	171421	183.8	537.26	0.494005
23666	siCTRL	382024	257.586	536.899	0.557699
23667	siCTRL	584791	196.654	425.958	0.670655
23668	siCTRL	325556	374.623	719.839	0.691085
23669	siCTRL	604418	142.939	591.423	0.410628
23670	siCTRL	406033	239.982	471.822	0.666633
23671	siCTRL	346230	540.385	838.727	0.920629
23672	siCTRL	616031	178.47	550.063	0.697575
23673	siCTRL	342809	222.103	482.697	0.0109704
23674	siCTRL	402072	232.619	428.013	0.743858
23675	siCTRL	375911	323.023	750.346	0.974754
23676	siCTRL	304378	348.566	681.791	0.105666
23677	siCTRL	505576	163.458	488.828	0.594189
23678	siCTRL	347064	279.636	537.881	0.713363
23679	siCTRL	436864	239.686	656.523	0.9525
23680	siCTRL	617506	246.579	594.064	0.470018
23681	siCTRL	334258	327.64	642.566	0.107447
23682	siCTRL	379095	285.45	684.878	0.928648
23683	siCTRL	340120	133.286	415.03	0.849902
23684	siCTRL	539427	170.032	572.029	0.421485
23685	siCTRL	353011	273.406	497.967	0.951135
23686	siCTRL	299799	297.384	623.007	0.429421
23687	siCTRL	309638	220.323	456.134	0.862824
23688	siCTRL	338931	301.976	618.592	0.652277
23689	siCTRL	382584	244.217	563.417	0.0734131
23690	siCTRL	304801	216.956	429.7	0.473678
23691	siCTRL	340125	324.653	655.107	0.616609
23692	siCTRL	300199	166.595	425.822	0.637231
23693	siCTRL	301160	228.619	505.59	0.591452
23694	siCTRL	281744	237.887	491.394	0.382656
23695	siCTRL	339348	445.228	876.725	0.144582
23696	siCTRL	584112	101.743	351.623	0.644259
23697	siCTRL	370987	158.201	177.201	0.194148
23698	siCTRL	339526	310.086	630.496	0.59559
23699	siCTRL	810132	278.772	294.823	0.469881
23700	siCTRL	715110	261.434	477.176	0.556035
23701	siCTRL	354432	147.113	198.883	0.87362
23702	siCTRL	339323	351.47	721.8	0.610683
23703	siCTRL	293619	223.507	442.296	0.197279
23704	siCTRL	408147	224.721	550.228	0.81698
23705	siCTRL	271987	232.703	493.69	0.915708
23706	siCTRL	343637	403.554	836.184	0.0975575
23707	siCTRL	345421	362.688	666.479	0.725656
23708	siCTRL	399512	329.993	737.761	0.992201
23709	siCTRL	275833	204.615	364.465	0.299542
23710	siCTRL	572484	177.771	254.212	0.145077
23711	siCTRL	686475	165.317	528.82	0.240342
23712	siCTRL	354776	329.778	557.535	0.360526
23713	siCTRL	265216	182.085	362.377	0.618979
23714	siCTRL	335140	263.388	408.49	0.632408
23715	siCTRL	291476	176.797	452.283	0.529941
23716	siCTRL	285982	177.673	434.414	0.757271
23717	siCTRL	612492	174.842	566.39	0.551206
23718	siCTRL	289555	250.398	505.262	0.163574
23719	siCTRL	270833	284.521	615.228	0.504502
23720	siCTRL	639976	155.702	517.145	0.925668
23721	siCTRL	269151	414.068	771.349	0.115124
23722	siCTRL	614244	254.444	639.946	0.273211
23723	siCTRL	413829	184.158	541.954	0.642482
23724	siCTRL	425581	161.798	456.397	0.613789
23725	siCTRL	676475	228.038	734.464	0.88455
23726	siCTRL	750286	370.729	532.031	0.8044
23727	siCTRL	313947	297.266	572.62	0.231581
23728	siCTRL	658365	302.491	809.022	0.370088
23729	siCTRL	396607	264.609	658.501	0.258068
23730	siCTRL	317417	450.666	688.274	0.983194
23731	siCTRL	440300	144.04	415.12	0.474209
23732	siCTRL	331710	622.861	906.537	0.934818
23733	siCTRL	1275997	396.118	1184.81	0.29122
23734	siCTRL	317123	140.64	284.345	0.46228
23735	siCTRL	646999	136.908	436.983	0.3915
23736	siCTRL	686267	162.603	169.063	0.470713
23737	siCTRL	335034	321.35	662.514	0.822437
23738	siCTRL	332805	322.6	606.897	0.254626
23739	siCTRL	553954	224.169	579.113	0.527369
23740	siCTRL	510542	211.418	539.705	0.313781
23741	siCTRL	342062	237.613	460.269	0.29969
23742	siCTRL	359791	364.445	668.737	0.651008
23743	siCTRL	346892	247.241	431.067	0.471989
23744	siCTRL	366671	315.579	592.873	0.655615
23745	siCTRL	764808	231.221	191.674	0.875472
23746	siCTRL	511468	184.28	471.895	0.789294
23747	siCTRL	343229	353.606	654.103	0.751812
23748	siCTRL	579079	224.033	620.652	0.234294
23749	siCTRL	430321	227.598	576.009	0.697238
23750	siCTRL	685127	198.862	165.614	0.332189
23751	siCTRL	365401	311.693	637.529	0.194576
23752	siCTRL	493089	183.553	579.515	0.805141
23753	siCTRL	462433	174.944	576.533	0.83139
23754	siCTRL	382240	242.552	617.509	0.959861
23755	siCTRL	663977	168.235	629.601	0.794152
23756	siCTRL	306115	307.449	676.223	0.00320197
23757	siCTRL	624554	154.697	672.795	0.546924
23758	siCTRL	294928	278.572	599.478	0.914464
23759	siCTRL	545112	240.713	800.633	0.554552
23760	siCTRL	626948	217.427	683.164	0.617526
23761	siCTRL	513316	205.771	258.83	0.0546793
23762	siCTRL	289835	257.97	568.197	0.134678
23763	siCTRL	284068	400.134	792.001	0.580791
23764	siCTRL	641778	171.211	453.623	0.688003
23765	siCTRL	404243	325.499	785.811	0.612958
23766	siCTRL	665804	195.004	539.551	0.361029
23767	siCTRL	309740	231.942	479.359	0.495925
23768	siCTRL	382832	259.576	726.478	0.719162
23769	siCTRL	161830	233.857	469.21	0.734587
23770	siCTRL	385931	327.405	758.495	0.323304
23771	siCTRL	308232	252.061	578.676	0.776227
23772	siCTRL	287366	267.471	566.576	0.239672
23773	siCTRL	314579	283.878	603.599	0.533841
23774	siCTRL	294333	266.404	612.681	0.834777
23775	siCTRL	550273	160.485	596.94	0.799997
23776	siCTRL	278947	153.309	400.887	0.61609
23777	siCTRL	128713	269.697	553.377	0.560559
23778	siCTRL	686233	274.66	681.333	0.61926
23779	siCTRL	348124	474.557	1032.93	0.373134
23780	siCTRL	276951	154.357	398.599	0.0667092
23781	siCTRL	317551	347.537	689.248	0.247951
23782	siCTRL	583948	238.246	734.874	0.15099
23783	siCTRL	329096	324.044	634.437	0.595854
23784	siCTRL	337048	264.237	598.752	0.793931
23785	siCTRL	679361	181.643	643.455	0.336819
23786	siCTRL	488629	202.275	651.099	0.323092
23787	siCTRL	546380	171.775	385.195	0.366718
23788	siCTRL	319069	284.871	585.622	0.403583
23789	siCTRL	343401	377.663	782.031	0.499576
23790	siCTRL	333649	364.168	763.705	0.719284
23791	siCTRL	302984	311.03	644.824	0.751767
23792	siCTRL	716260	201.632	685.466	0.598736
23793	siCTRL	628693	280.937	934.657	0.626308
23794	siCTRL	563791	226.901	662.834	0.90666
23795	siCTRL	950535	257.897	886.215	0.242576
23796	siCTRL	259163	276.944	568.219	0.968519
23797	siCTRL	335266	374.269	803.905	0.288282
23798	siCTRL	273541	193.19	384.439	0.559085
23799	siCTRL	353242	333.678	703.714	0.181245
23800	siCTRL	837875	262.619	743.417	0.502991
23801	siCTRL	291188	163.939	367.409	0.0723534
23802	siCTRL	662405	210.051	781.538	0.632456
23803	siCTRL	349027	352.496	667.132	0.914714
23804	siCTRL	346041	220.59	514.853	0.164168
23805	siCTRL	350370	381.942	792.049	0.920276
23806	siCTRL	627392	235.585	707.043	0.399723
23807	siCTRL	350334	222.885	502.401	0.510537
23808	siCTRL	346583	333.271	713.472	0.6584
23809	siCTRL	667503	244.456	427.695	0.825114
23810	siCTRL	678157	279.115	849.508	0.364147
23811	siCTRL	250843	229.647	400.871	0.778229
23812	siCTRL	421092	353.041	953.801	0.874795
23813	siCTRL	197478	192.189	359.696	0.103261
23814	siCTRL	432153	339.115	1003.92	0.812955
23815	siCTRL	431776	106.739	379.369	0.671323
23816	siCTRL	206852	235.197	471.745	0.20863
23817	siCTRL	386979	174.427	524.017	0.723804
23818	siCTRL	428699	166.149	427.415	0.984268
23819	siCTRL	292686	268.16	587.734	0.340023
23820	siCTRL	227147	282.901	513.147	0.0884879
23821	siCTRL	196077	200.164	375.413	0.610466
23822	siCTRL	443879	154.405	406.758	0.962037
23823	siCTRL	290713	254.972	535.983	0.589153
23824	siCTRL	303132	266.466	486.451	0.384404
23825	siCTRL	503032	242.281	673.726	0.612476
23826	siCTRL	242062	333.908	549.301	0.0429622
23827	siCTRL	538161	275.278	814.839	0.429181
23828	siCTRL	248513	217.496	586.86	0.141134
23829	siCTRL	305587	236.626	440.902	0.463372
23830	siCTRL	187799	221.092	562.63	0.726716
23831	siCTRL	419916	237.014	523.998	0.813299
23832	siCTRL	346503	233.598	540.453	0.609914
23833	siCTRL	293595	202.713	416.293	0.00922651
23834	siCTRL	343975	274.401	534.195	0.0162208
23835	siCTRL	666982	158.167	489.132	0.135032
23836	siCTRL	672326	168.436	444.451	0.448176
23837	siCTRL	303751	213.386	436.296	0.660072
23838	siCTRL	570572	400.979	825.776	0.593824
23839	siCTRL	1470696	283.178	849.033	0.717492
23840	siCTRL	658206	193.453	623.515	0.264499
23841	siCTRL	342655	344.413	658.384	0.511883
23842	siCTRL	332833	281.413	596.009	0.126525
23843	siCTRL	331532	218.478	594.734	0.655909
23844	siCTRL	685298	139.052	184.433	0.0483241
23845	siCTRL	416116	343.454	891.963	0.621053
23846	siCTRL	323592	226.34	588.86	0.133073
23847	siCTRL	667627	189.983	587.212	0.951416
23848	siCTRL	627106	180.515	674.577	0.802416
23849	siCTRL	538086	213.006	721.843	0.3486
23850	siCTRL	357445	334.33	740.245	0.406449
23851	siCTRL	373845	293.336	737.726	0.896822
23852	siCTRL	389498	289.967	778.735	0.0189674
23853	siCTRL	342388	344.056	838.927	0.887126
23854	siCTRL	549184	173.966	585.718	0.568606
23855	siCTRL	203816	231.72	463.196	0.716447
23856	siCTRL	528878	126.969	430.119	0.876441
23857	siCTRL	217075	229.128	517.811	0.488153
23858	siCTRL	248734	317.373	618.267	0.720807
23859	siCTRL	370804	267.095	521.279	0.0108739
23860	siCTRL	536142	149.52	545.717	0.335281
23861	siCTRL	347079	203.416	556.951	0.912701
23862	siCTRL	380367	187.625	547.856	0.19167
23863	siCTRL	296884	232.807	534.17	0.675396
23864	siCTRL	448242	171.512	409.026	0.197607
23865	siCTRL	474256	131.576	344.732	0.860101
23866	siCTRL	308636	216.291	454.8	0.586748
23867	siCTRL	349127	241.919	566.999	0.395118
23868	siCTRL	506573	151.768	404.262	0.934918
23869	siCTRL	580625	392.987	498.27	0.293595
23870	siCTRL	230083	310.464	663.625	0.371291
23871	siCTRL	259229	244.046	508.134	0.605792
23872	siCTRL	658700	3123.18	771.483	0.710476
23873	siCTRL	280102	281.05	578.701	0.678192
23874	siCTRL	524009	273.872	434.203	0.647084
23875	siCTRL	541040	119.175	420.935	0.83869
23876	siCTRL	270436	242.57	573.702	0.319905
23877	siCTRL	344621	183.571	324.969	0.302271
23878	siCTRL	505307	113.714	372.024	0.428148
23879	siCTRL	490443	103.848	444.551	0.892659
23880	siCTRL	276534	267.15	525.938	0.296963
23881	siCTRL	252817	193.357	442.822	0.649764
23882	siCTRL	556344	152.1	481.424	0.125825
23883	siCTRL	287232	240.959	535.56	0.981611
23884	siCTRL	601824	156.056	495.655	0.242914
23885	siCTRL	614669	149.48	458.395	0.215989
23886	siCTRL	280799	289.495	560.943	0.738043
23887	siCTRL	521814	134.052	380.811	0.483947
23888	siCTRL	1210216	338.557	865.748	0.781792
23889	siCTRL	259501	292.236	596.181	0.999373
23890	siCTRL	291284	372.113	689.397	0.668535
23891	siCTRL	287128	364.58	673.43	0.266019
23892	siCTRL	271331	326.352	717.087	0.368077
23893	siCTRL	1142625	192.35	669.124	0.150136
23894	siCTRL	262691	180.599	432.49	0.47261
23895	siCTRL	269316	203.548	489.982	0.348058
23896	siCTRL	255789	230.567	776.44	0.569413
23897	siCTRL	238694	189.252	329.296	0.0893541
23898	siCTRL	374086	184.195	634.941	0.623928
23899	siCTRL	313554	247.505	407.847	0.821431
23900	siCTRL	283210	334.217	566.717	0.36621
23901	siCTRL	389046	172.908	716.111	0.55458
23902	siCTRL	221129	126.288	327.183	0.842763
23903	siCTRL	286962	270.287	541.446	0.768771
23904	siCTRL	368575	176.854	445.43	0.479459
23905	siCTRL	570577	133.504	492.685	0.0543084
23906	siCTRL	603780	175.13	572.513	0.676246
23907	siCTRL	206069	273.57	786.305	0.710849
23908	siCTRL	391745	207.05	474.611	0.789738
23909	siCTRL	201670	448.002	951.198	0.626801
23910	siCTRL	288628	168.982	353.777	0.285483
23911	siCTRL	393286	303.786	673.862	0.984615
23912	siCTRL	288739	159.217	361.292	0.864874
23913	siCTRL	769738	232.162	622.026	0.464766
23914	siCTRL	933504	172.242	594.992	0.495701
23915	siCTRL	167210	361.241	761.36	0.780615
23916	siCTRL	285396	311.72	707.512	0.353946
23917	siCTRL	306191	311.109	816.573	0.923834
23918	siCTRL	470446	135.991	649.219	0.370044
23919	siCTRL	562526	232.753	793.743	0.0109852
23920	siCTRL	479560	164.539	720.051	0.187887
23921	siCTRL	593262	169.342	868.133	0.943685
23922	siCTRL	526209	163.106	747.736	0.862809
23923	siCTRL	241234	259.419	545.068	0.322114
23924	siCTRL	186711	258.618	535.954	0.459957
23925	siCTRL	233956	184.669	373.436	0.94813
23926	siCTRL	230968	221.625	468.855	0.912003
23927	siCTRL	253193	223.994	524.686	0.188903
23928	siCTRL	396427	168.912	424.373	0.632137
23929	siCTRL	184043	284.533	568.476	0.48913
23930	siCTRL	224202	320.647	585.176	0.468676
23931	siCTRL	222998	165.022	449.976	0.734771
23932	siCTRL	383003	179.065	424.965	0.729755
23933	siCTRL	237082	266.093	495.794	0.961605
23934	siCTRL	246916	167.127	478.401	0.740523
23935	siCTRL	220939	266.429	493.217	0.668791
23936	siCTRL	436537	144.165	423.768	0.657356
23937	siCTRL	367076	170.07	451.907	0.0766261
23938	siCTRL	372582	167.26	384.566	0.70734
23939	siCTRL	208120	273.624	566.423	0.787212
23940	siCTRL	439946	150.054	365.794	0.553196
23941	siCTRL	242612	327.312	712.698	0.949449
23942	siCTRL	227612	262.8	562.192	0.0920618
23943	siCTRL	233309	168.771	372.482	0.769128
23944	siCTRL	274858	245.201	618.938	0.153055
23945	siCTRL	223560	240.371	493.92	0.470602
23946	siCTRL	204025	308.474	624.482	0.926393
23947	siCTRL	257831	109.337	199.026	0.684405
23948	siCTRL	240159	303.865	775.152	0.61354
23949	siCTRL	244483	187.635	389.019	0.521996
23950	siCTRL	249261	257.435	531.824	0.511719
23951	siCTRL	235187	326.508	608.377	0.275374
23952	siCTRL	281051	291.616	784.494	0.860568
23953	siCTRL	256418	296.035	603.429	0.404653
23954	siCTRL	184101	390.614	484.944	0.2738
23955	siCTRL	344774	206.932	694.706	0.224342
23956	siCTRL	199144	196.342	406.387	0.835798
23957	siCTRL	666646	331.239	212.504	0.940201
23958	siCTRL	325045	231.625	253.159	0.556084
23959	siCTRL	573025	163.275	498.776	0.101803
23960	siCTRL	292556	244.605	580.364	0.697468
23961	siCTRL	282882	160.975	237.258	0.388107
23962	siCTRL	231186	209.522	390.192	0.377466
23963	siCTRL	284695	363.789	689.903	0.947992
23964	siCTRL	399767	146.969	607.734	0.604679
23965	siCTRL	321849	201.077	220.939	0.042739
23966	siCTRL	310573	220.652	406.477	0.0736614
23967	siCTRL	539670	204.067	571.799	0.724633
23968	siCTRL	304266	177.643	352.174	0.77081
23969	siCTRL	550760	165.48	581.828	0.0453104
23970	siCTRL	223642	255.653	595.38	0.17922
23971	siCTRL	610647	194.027	696.246	0.416714
23972	siCTRL	208456	245.241	523.088	0.885752
23973	siCTRL	449096	139.827	591.637	0.369489
23974	siCTRL	556733	167.991	394.462	0.946038
23975	siCTRL	444180	179.205	440.181	0.577343
23976	siCTRL	478974	169.16	581.583	0.454992
23977	siCTRL	280069	313.679	703.605	0.223295
23978	siCTRL	260665	284.275	649.815	0.198089
23979	siCTRL	337746	121.527	407.245	0.651183
23980	siCTRL	441456	161.226	582.869	0.0706873
23981	siCTRL	554882	143.713	513.837	0.980664
23982	siCTRL	421318	168.482	495.34	0.980564
23983	siCTRL	541230	166.584	560.542	0.578889
23984	siCTRL	497386	134.675	460.052	0.827938
23985	siCTRL	243936	287.898	654.298	0.305862
23986	siCTRL	584066	151.702	559.572	0.755602
23987	siCTRL	167402	293.181	651.889	0.497295
23988	siCTRL	246321	176.169	525.349	0.576907
23989	siCTRL	318302	219.703	520.897	0.400021
23990	siCTRL	275997	202.307	393.485	0.380661
23991	siCTRL	277566	200.885	470.185	0.262014
23992	siCTRL	1147291	163.889	750.345	0.269102
23993	siCTRL	282652	279.129	409.334	0.970319
23994	siCTRL	598074	152.186	501.833	0.908758
23995	siCTRL	284728	185.459	362.447	0.194371
23996	siCTRL	213831	271.084	725.473	0.0453171
23997	siCTRL	501571	176.714	471.147	0.447208
23998	siCTRL	372220	213.112	591.079	0.453408
23999	siCTRL	284795	328.402	602.244	0.566165
24000	siCTRL	265072	351.723	793.827	0.376446
24001	siCTRL	324237	315.068	608.049	0.161099
24002	siCTRL	432917	216.742	525.708	0.227298
24003	siCTRL	1294285	150.353	576.643	0.0605168
24004	siCTRL	551389	348.746	295.317	0.0945548
24005	siCTRL	299833	243.894	527.892	0.162921
24006	siCTRL	295260	242.174	546.559	0.872213
24007	siCTRL	594289	137.328	514.192	0.0955744
24008	siCTRL	366460	255.768	678.969	0.0488653
24009	siCTRL	625209	245.313	735.107	0.21102
24010	siCTRL	678366	215.277	195.546	0.771696
24011	siCTRL	452736	161.806	294.898	0.24162
24012	siCTRL	353663	275.843	757.741	0.297144
24013	siCTRL	328058	342.661	751.965	0.672288
24014	siCTRL	385165	193.315	400.653	0.764689
24015	siCTRL	293780	392.48	706.923	0.906148
24016	siCTRL	294654	282.501	552.289	0.120225
24017	siCTRL	260606	314.406	613.28	0.374355
24018	siCTRL	311291	235.217	436.348	0.993084
24019	siCTRL	307161	254.197	508.048	0.905964
24020	siCTRL	618025	111.503	291.666	0.378903
24021	siCTRL	478500	148.719	499.931	0.327855
24022	siCTRL	424885	203.454	432.164	0.569639
24023	siCTRL	296410	243.256	499.762	0.252681
24024	siCTRL	623608	232.015	743.328	0.73522
24025	siCTRL	264319	249.659	510.044	0.931983
24026	siCTRL	454944	131.706	283.012	0.235434
24027	siCTRL	230550	200.619	450.983	0.682277
24028	siCTRL	250979	234.402	456.062	0.0496715
24029	siCTRL	230662	196.416	428.498	0.896863
24030	siCTRL	596309	141.071	460.834	0.0502303
24031	siCTRL	279841	410.998	692.378	0.768355
24032	siCTRL	551160	147.012	469.28	0.814431
24033	siCTRL	485995	139.291	551.948	0.81652
24034	siCTRL	211604	292.119	693.575	0.60189
24035	siCTRL	367753	237.905	613.824	0.105753
24036	siCTRL	568684	150.55	399.615	0.791269
24037	siCTRL	453388	127.122	337.715	0.147432
24038	siCTRL	462255	144.784	405.24	0.792164
24039	siCTRL	418863	247.509	656.334	0.801144
24040	siCTRL	381700	244.847	647.995	0.180359
24041	siCTRL	1203920	256.205	1023.95	0.418288
24042	siCTRL	390919	291.431	649.357	0.477838
24043	siCTRL	346632	261.675	639.036	0.782749
24044	siCTRL	292290	276.05	719.816	0.831792
24045	siCTRL	433331	128.401	469.504	0.21497
24046	siCTRL	374026	297.346	749.997	0.418091
24047	siCTRL	303246	197.594	171.552	0.825599
24048	siCTRL	611929	283.48	687.488	0.603802
24049	siCTRL	448907	341.369	717.804	0.170097
24050	siCTRL	461601	225.515	549.128	0.616487
24051	siCTRL	415216	120.977	415.173	0.0808627
24052	siCTRL	545934	145.554	474.244	0.730127
24053	siCTRL	663444	202.278	704.019	0.767636
24054	siCTRL	521910	174.213	514.426	0.743983
24055	siCTRL	584686	128.521	422.49	0.418905
24056	siCTRL	623063	191.155	148.296	0.775003
24057	siCTRL	323251	350.428	512.248	0.0690068
24058	siCTRL	483757	136.067	470.789	0.603468
24059	siCTRL	319035	358.024	533.976	0.850315
24060	siCTRL	250067	224.375	503.078	0.385668
24061	siCTRL	381933	142.308	331.368	0.246556
24062	siCTRL	230805	230.458	593.285	0.952952
24063	siCTRL	554564	120.026	423.116	0.287508
24064	siCTRL	304022	225.018	457.081	0.156634
24065	siCTRL	557869	111.851	570.07	0.703917
24066	siCTRL	548745	140.917	600.725	0.374754
24067	siCTRL	370043	212.97	451.436	0.864405
24068	siCTRL	573778	138.543	609.862	0.70969
24069	siCTRL	310546	255.449	560.516	0.721558
24070	siCTRL	367182	240.228	583.136	0.816234
24071	siCTRL	341349	310.926	656.85	0.996081
24072	siCTRL	203842	315.104	655.728	0.138925
24073	siCTRL	277592	274.974	582.23	0.16714
24074	siCTRL	300234	350.961	632.474	0.0121855
24075	siCTRL	660853	284.834	251.956	0.0263721
24076	siCTRL	351991	347.461	736.431	0.0912062
24077	siCTRL	486855	167.028	529.703	0.370764
24078	siCTRL	420676	188.561	659.713	0.49877
24079	siCTRL	637696	126.159	487.707	0.0461733
24080	siCTRL	485715	157.524	639.295	0.293285
24081	siCTRL	517198	852.731	1195.4	0.578443
24082	siCTRL	549833	138.621	522.735	0.986961
24083	siCTRL	430734	296.317	719.362	0.73026
24084	siCTRL	331085	374.967	678.019	0.934149
24085	siCTRL	547273	182.682	656.267	0.364513
24086	siCTRL	513317	159.082	567.089	0.53893
24087	siCTRL	566923	182.653	626.977	0.227492
24088	siCTRL	648745	138.435	478.016	0.401892
24089	siCTRL	323506	372.688	648.6	0.743304
24090	siCTRL	395397	392.971	757.011	0.388102
24091	siCTRL	320751	390.243	696.243	0.415963
24092	siCTRL	567670	218.728	773.527	0.363302
24093	siCTRL	432562	223.385	703.794	0.566721
24094	siCTRL	349792	213.492	549.144	0.405093
24095	siCTRL	293645	316.23	629.43	0.731211
24096	siCTRL	459030	187.353	647.11	0.168505
24097	siCTRL	412885	262.393	621.695	0.845407
24098	siCTRL	372765	186.501	581.132	0.245258
24099	siCTRL	280690	317.163	849.196	0.732943
24100	siCTRL	337070	215.575	269.324	0.44745
24101	siCTRL	327886	384.867	716.961	0.706116
24102	siCTRL	318869	396.382	675.444	0.102141
24103	siCTRL	270385	249.891	524.576	0.149946
24104	siCTRL	304619	279.229	553.411	0.679158
24105	siCTRL	311560	333.132	643.395	0.97287
24106	siCTRL	308917	340.161	693.031	0.0774917
24107	siCTRL	303683	235.677	594.45	0.95613
24108	siCTRL	374814	274.727	573.664	0.256072
24109	siCTRL	422918	241.533	558.862	0.182357
24110	siCTRL	288177	229.196	515.32	0.646768
24111	siCTRL	401673	324.292	759.635	0.4557
24112	siCTRL	1069569	362.838	1161.96	0.49018
24113	siCTRL	701997	239.529	858.838	0.757075
24114	siCTRL	395788	301.085	662.215	0.604025
24115	siCTRL	433464	129.54	530.379	0.206921
24116	siCTRL	549803	302.569	774.375	0.899149
24117	siCTRL	358384	257.268	434.586	0.0846136
24118	siCTRL	570296	217.816	652.228	0.00833147
24119	siCTRL	187945	219.261	631.25	0.430498
24120	siCTRL	221964	328.778	779.465	0.791573
24121	siCTRL	345358	319.534	772.042	0.803747
24122	siCTRL	288556	559.319	966.51	0.179126
24123	siCTRL	536577	165.476	490.447	0.0818863
24124	siCTRL	293940	251.817	714.738	0.732178
24125	siCTRL	538624	142.963	372.167	0.37344
24126	siCTRL	454634	227.948	708.375	0.908328
24127	siCTRL	297081	267.345	651.673	0.608111
24128	siCTRL	269467	271.313	585.127	0.653494
24129	siCTRL	585502	197.789	892.559	0.247528
24130	siCTRL	382844	261.773	680.482	0.410831
24131	siCTRL	328859	328.194	568.49	0.118683
24132	siCTRL	306119	301.34	549.309	0.82014
24133	siCTRL	296911	333.204	661.003	0.109125
24134	siCTRL	324775	325.774	566.43	0.264582
24135	siCTRL	286457	250.829	539.897	0.999863
24136	siCTRL	390122	262.935	631.634	0.468187
24137	siCTRL	332514	194.489	531.304	0.188998
24138	siCTRL	642217	197.749	731.411	0.994304
24139	siCTRL	356773	259.532	546.635	0.0102402
24140	siCTRL	521444	205.847	603.196	0.615925
24141	siCTRL	313279	329.1	584.378	0.987546
24142	siCTRL	307215	253.708	467.167	0.344273
24143	siCTRL	374291	292.401	591.212	0.6127
24144	siCTRL	542647	203.404	595.943	0.0340307
24145	siCTRL	488699	231.703	638.442	0.812203
24146	siCTRL	420142	245.562	708.215	0.140698
24147	siCTRL	549752	274.9	685.813	0.176156
24148	siCTRL	706625	179.145	597.308	0.142421
24149	siCTRL	729430	182.414	585.133	0.0984994
24150	siCTRL	530927	253.551	504.012	0.892625
24151	siCTRL	431740	215.015	596.1	0.0706099
24152	siCTRL	460999	258.261	721.567	0.978673
24153	siCTRL	729777	132.263	521.653	0.443477
24154	siCTRL	287907	176.883	195.015	0.983631
24155	siCTRL	514480	272.291	570.291	0.498599
24156	siCTRL	657262	172.479	529.438	0.978955
24157	siCTRL	340455	251.362	573.942	0.407287
24158	siCTRL	336436	215.06	457.25	0.33831
24159	siCTRL	321345	203.014	514.017	0.544838
24160	siCTRL	158889	327.225	668.885	0.523989
24161	siCTRL	167112	335.339	667.361	0.529939
24162	siCTRL	324837	168.746	460.094	0.445209
24163	siCTRL	314605	320.83	699.629	0.00553156
24164	siCTRL	268791	274.638	504.213	0.344202
24165	siCTRL	300616	282.226	625.585	0.638677
24166	siCTRL	644528	165.382	386.729	0.565046
24167	siCTRL	286576	150.125	412.967	0.456293
24168	siCTRL	622188	179.423	518.201	0.479499
24169	siCTRL	482772	183.654	499.733	0.204425
24170	siCTRL	647642	153.441	525.814	0.155472
24171	siCTRL	404800	208.1	478.79	0.139389
24172	siCTRL	359700	211.982	489.121	0.640662
24173	siCTRL	406021	192.24	619.831	0.397947
24174	siCTRL	419370	178.933	533.058	0.503538
24175	siCTRL	477502	200.567	702.004	0.368511
24176	siCTRL	412798	235.885	583.447	0.488959
24177	siCTRL	624774	129.694	497.748	0.792596
24178	siCTRL	546826	151.234	458.715	0.202887
24179	siCTRL	553713	131.004	541.911	0.409915
24180	siCTRL	448028	365.65	1009.96	0.0901907
24181	siCTRL	653000	139.239	537.043	0.462918
24182	siCTRL	630759	126.038	474.763	0.762177
24183	siCTRL	741041	194.361	234.491	0.181857
24184	siCTRL	652468	160.252	514.372	0.448075
24185	siCTRL	527652	203.599	529.662	0.258868
24186	siCTRL	676312	192.442	610.286	0.0705396
24187	siCTRL	497623	152.943	473.944	0.372172
24188	siCTRL	586748	188.525	454.81	0.84617
24189	siCTRL	310831	329.967	814.576	0.733443
24190	siCTRL	321675	251.35	546.258	0.338122
24191	siCTRL	690853	174.928	742.842	0.644288
24192	siCTRL	395274	134.972	328.517	0.0392252
24193	siCTRL	346026	239.572	574.769	0.688599
24194	siCTRL	334937	458.382	917.337	0.375716
24195	siCTRL	553798	185.247	504.629	0.161955
24196	siCTRL	611894	261.96	682.437	0.822905
24197	siCTRL	520743	187.319	539.578	0.814862
24198	siCTRL	358309	267.54	558.016	0.0533944
24199	siCTRL	539925	226.509	609.882	0.0577274
24200	siCTRL	347405	200.03	433.814	0.984043
24201	siCTRL	746597	205.571	468.517	0.618314
24202	siCTRL	737684	161.791	425.5	0.318342
24203	siCTRL	354737	172.653	405.035	0.445191
24204	siCTRL	613286	163.656	447.735	0.396747
24205	siCTRL	372615	309.514	650.604	0.985954
24206	siCTRL	519491	195.652	479.079	0.90874
24207	siCTRL	357559	319.599	670.442	0.698869
24208	siCTRL	579234	100.872	322.483	0.412776
24209	siCTRL	373729	260.252	541.924	0.00356456
24210	siCTRL	329795	315.128	680.626	0.0999714
24211	siCTRL	366373	282.076	517.168	0.784146
24212	siCTRL	373192	258.473	501.09	0.814583
24213	siCTRL	655784	147.727	455.842	0.927125
24214	siCTRL	563174	94.3004	369.204	0.804853
24215	siCTRL	335605	306.786	685.592	0.977411
24216	siCTRL	369645	289.177	614.32	0.347053
24217	siCTRL	449635	184.798	373.227	0.0529774
24218	siCTRL	510058	228.481	578.309	0.133198
24219	siCTRL	344342	301.808	584.543	0.00821106
24220	siCTRL	403823	236.285	426.425	0.942958
24221	siCTRL	701284	227.081	198.379	0.954328
24222	siCTRL	360080	348.027	780.512	0.489095
24223	siCTRL	324960	300.815	604.044	0.628554
24224	siCTRL	471824	241.62	691.755	0.772491
24225	siCTRL	315170	194.232	603.298	0.116655
24226	siCTRL	419057	203.878	561.834	0.0341714
24227	siCTRL	753003	253.862	861.824	0.558984
24228	siCTRL	553558	191.054	587.503	0.880428
24229	siCTRL	581734	148.387	511.543	0.535647
24230	siCTRL	635999	148.981	619.706	0.46885
24231	siCTRL	516198	176.813	632.113	0.0962273
24232	siCTRL	739948	263.881	616.115	0.999757
24233	siCTRL	775337	217.449	224.364	0.791767
24234	siCTRL	603903	164.473	580.253	0.532627
24235	siCTRL	355068	262.26	635.94	0.774056
24236	siCTRL	574184	212.224	590.538	0.845343
24237	siCTRL	382725	321.571	668.437	0.555096
24238	siCTRL	370723	406.641	757.335	0.149878
24239	siCTRL	362595	339.935	668.044	0.772145
24240	siCTRL	365919	440.077	856.66	0.336941
24241	siCTRL	357831	522.843	965.472	0.281821
24242	siCTRL	439007	161.679	453.065	0.505993
24243	siCTRL	442139	166.698	489.879	0.911171
24244	siCTRL	302850	232.413	459.237	0.770807
24245	siCTRL	324991	291.948	537.021	0.788598
24246	siCTRL	452116	165.187	522.425	0.753269
24247	siCTRL	352394	250.735	717.008	0.768102
24248	siCTRL	323880	272.44	678.756	0.803689
24249	siCTRL	597048	95.4439	400.349	0.728554
24250	siCTRL	702520	176.216	311.425	0.580465
24251	siCTRL	320999	273.37	578.617	0.511712
24252	siCTRL	302289	144.053	312.446	0.80314
24253	siCTRL	351383	305.3	623.418	0.59363
24254	siCTRL	497277	228.829	453.022	0.195076
24255	siCTRL	349596	318.545	535.614	0.44909
24256	siCTRL	332574	254.45	528.194	0.135884
24257	siCTRL	335749	261.008	490.347	0.376878
24258	siCTRL	339709	179.33	426.626	0.150248
24259	siCTRL	523999	157.277	454.599	0.683743
24260	siCTRL	347133	145.661	409.223	0.0268557
24261	siCTRL	395395	99.745	256.952	0.546986
24262	siCTRL	307179	243.563	504.268	0.443672
24263	siCTRL	333330	225.045	494.519	0.0565534
24264	siCTRL	336974	189.711	540.921	0.8624
24265	siCTRL	571837	240.813	650.444	0.691754
24266	siCTRL	499011	186.64	566.506	0.289622
24267	siCTRL	318057	245.819	486.179	0.929591
24268	siCTRL	360983	276.375	531.144	0.599328
24269	siCTRL	373139	238.836	464.191	0.820848
24270	siCTRL	567486	247.123	685.874	0.0188281
24271	siCTRL	508208	182.894	468.447	0.286972
24272	siCTRL	346320	436.944	760.369	0.343411
24273	siCTRL	295898	289.541	542.56	0.119288
24274	siCTRL	373508	313.905	779.454	0.675599
24275	siCTRL	379950	439.22	831.123	0.277403
24276	siCTRL	663577	180.728	491.981	0.654262
24277	siCTRL	367767	333.75	671.815	0.932023
24278	siCTRL	372084	289.348	629.065	0.591788
24279	siCTRL	735379	190.292	560.748	0.36985
24280	siCTRL	706122	140.739	477.031	0.231154
24281	siCTRL	261896	196.097	555.058	0.677708
24282	siCTRL	551609	224.808	579.117	0.571921
24283	siCTRL	333677	204.667	491.244	0.767379
24284	siCTRL	305915	213.239	612.906	0.84713
24285	siCTRL	333135	273.217	532.657	0.712129
24286	siCTRL	786217	177.738	723.931	0.448556
24287	siCTRL	359868	340.76	718.699	0.0902023
24288	siCTRL	789285	166.729	684.614	0.104653
24289	siCTRL	367530	292.201	651.522	0.26801
24290	siCTRL	351319	217.962	624.225	0.843168
24291	siCTRL	328308	256.098	464.319	0.670966
24292	siCTRL	379205	347.944	727.602	0.894224
24293	siCTRL	351692	194.707	498.456	0.495547
24294	siCTRL	720287	321.745	629.568	0.423688
24295	siCTRL	350372	230.391	527.181	0.55486
24296	siCTRL	359386	238.442	579.236	0.109288
24297	siCTRL	346907	276.379	579.674	0.169243
24298	siCTRL	388397	354.028	774.875	0.348344
24299	siCTRL	344828	278.489	533.592	0.473181
24300	siCTRL	382765	288.003	486.572	0.0489741
24301	siCTRL	392234	328.189	729.692	0.659429
24302	siCTRL	575030	257.635	781.151	0.733431
24303	siCTRL	331768	282.48	533.403	0.285435
24304	siCTRL	568194	189.299	641.478	0.358602
24305	siCTRL	344435	305.858	479.216	0.592913
24306	siCTRL	430250	317.947	416.352	0.0463832
24307	siCTRL	362794	307.367	700.484	0.894513
24308	siCTRL	458020	286.906	758.69	0.805545
24309	siCTRL	421648	151.416	302.675	0.0974528
24310	siCTRL	642784	319.936	753.811	0.618092
24311	siCTRL	402581	232.404	316.135	0.415896
24312	siCTRL	368934	273.662	404.391	0.829649
24313	siCTRL	769719	139.264	412.13	0.432283
24314	siCTRL	431230	258.984	537.592	0.196972
24315	siCTRL	368267	272.168	529.689	0.190785
24316	siCTRL	764358	141.717	481.098	0.312864
24317	siCTRL	441370	213.025	504.478	0.809466
24318	siCTRL	348462	228.946	518.998	0.418699
24319	siCTRL	725720	162.12	680.841	0.633508
24320	siCTRL	520353	248.761	762.449	0.634031
24321	siCTRL	367572	281.974	530.949	0.0449882
24322	siCTRL	400491	232.728	538.182	0.879283
24323	siCTRL	552119	187.914	671.028	0.580469
24324	siCTRL	344369	237.154	432.31	0.343877
24325	siCTRL	473709	246.988	516.164	0.700645
24326	siCTRL	723842	131.365	413.374	0.972046
24327	siCTRL	376216	213.222	403.341	0.240001
24328	siCTRL	298837	217.139	453.359	0.914259
24329	siCTRL	186536	100.137	148.665	0.185738
24330	siCTRL	296403	241.773	405.122	0.847864
24331	siCTRL	622207	168.114	426.882	0.412634
24332	siCTRL	315001	284.113	473.461	0.379785
24333	siCTRL	291012	240.071	494.48	0.485237
24334	siCTRL	694045	143.277	472.675	0.344361
24335	siCTRL	252913	166.732	402.915	0.207176
24336	siCTRL	623804	146.883	507.981	0.865743
24337	siCTRL	675033	122.061	377.893	0.396716
24338	siCTRL	747490	169.178	186.87	0.806534
24339	siCTRL	709330	169.384	533.578	0.861208
24340	siCTRL	697188	132.473	392.599	0.944856
24341	siCTRL	360560	229.29	502.523	0.286965
24342	siCTRL	707478	126.107	394.957	0.62771
24343	siCTRL	672189	178.22	428.345	0.862343
24344	siCTRL	361284	462.581	828.597	0.0330207
24345	siCTRL	378098	232.353	447.804	0.226933
24346	siCTRL	375513	190.375	479.224	0.673032
24347	siCTRL	661388	130.346	397.813	0.000934046
24348	siCTRL	366930	178.499	465.611	0.0797205
24349	siCTRL	533403	211.501	447.423	0.39231
24350	siCTRL	444799	294.465	710.056	0.138374
24351	siCTRL	420307	399.769	336.963	0.0891393
24352	siCTRL	419495	343.177	286.855	0.660147
24353	siCTRL	387623	237.577	584.797	0.926736
24354	siCTRL	777223	256.29	546.679	0.965001
24355	siCTRL	768568	267.537	664.092	0.516371
24356	siCTRL	751842	169.661	540.231	0.143187
24357	siCTRL	720297	129.97	501.755	0.58464
24358	siCTRL	353881	260.746	492.321	0.859374
24359	siCTRL	264186	288.917	563.459	0.794716
24360	siCTRL	736414	148.942	516.107	0.645446
24361	siCTRL	507159	194.633	465.861	0.695073
24362	siCTRL	355179	191.747	448.828	0.0743713
24363	siCTRL	739367	117.443	370.244	0.894506
24364	siCTRL	196374	238.565	477.341	0.76487
24365	siCTRL	342737	269.678	541.846	0.660987
24366	siCTRL	685557	133.873	427.2	0.703227
24367	siCTRL	402106	259.126	588.259	0.352837
24368	siCTRL	530414	205.099	433.923	0.322362
24369	siCTRL	558449	197.628	425.383	0.839355
24370	siCTRL	293531	241.736	547.494	0.120059
24371	siCTRL	426176	192.599	457.334	0.77925
24372	siCTRL	304410	260.325	730.579	0.426212
24373	siCTRL	628845	159.642	420.217	0.949874
24374	siCTRL	457888	256.591	915.233	0.506688
24375	siCTRL	1062760	217.018	513.817	0.517439
24376	siCTRL	607179	189.337	414.078	0.135939
24377	siCTRL	634727	215.135	429.365	0.925919
24378	siCTRL	299926	334.88	727.86	0.450966
24379	siCTRL	331610	243.108	512.194	0.795527
24380	siCTRL	291635	288.458	556.631	0.152965
24381	siCTRL	321970	325.2	629.609	0.759825
24382	siCTRL	492515	238.194	776.216	0.386173
24383	siCTRL	313341	305.733	635.583	0.934461
24384	siCTRL	341834	223.303	385.442	0.106144
24385	siCTRL	329068	312.968	604.467	0.679468
24386	siCTRL	392960	154.467	466.525	0.453305
24387	siCTRL	468294	296.857	858.185	0.268061
24388	siCTRL	636325	130.588	485.03	0.254562
24389	siCTRL	335796	231.977	459.405	0.910219
24390	siCTRL	714823	128.307	488.513	0.381659
24391	siCTRL	357540	244.578	528.197	0.0328385
24392	siCTRL	311854	333.406	767.815	0.474797
24393	siCTRL	350490	251.874	508.816	0.521511
24394	siCTRL	395467	185.142	492.493	0.516621
24395	siCTRL	388988	217.814	458.22	0.102828
24396	siCTRL	345845	334.089	666.385	0.360573
24397	siCTRL	397110	281.507	599.849	0.537938
24398	siCTRL	387319	258.024	547.428	0.547851
24399	siCTRL	348437	337.103	605.368	0.713927
24400	siCTRL	318610	274.88	562.113	0.250765
24401	siCTRL	787778	164.694	192.828	0.30016
24402	siCTRL	616534	298.134	517.632	0.56001
24403	siCTRL	357163	341.257	644.93	0.888602
24404	siCTRL	378746	333.525	624.269	0.482816
24405	siCTRL	392886	285.848	641.675	0.192946
24406	siCTRL	687845	144.705	455.163	0.0580602
24407	siCTRL	734697	137.18	484.758	0.16772
24408	siCTRL	369877	239.943	584.279	0.973939
24409	siCTRL	368542	225.392	565.594	0.258677
24410	siCTRL	607200	184.208	523.803	0.376914
24411	siCTRL	624567	170.95	548.28	0.601493
24412	siCTRL	688736	265.627	400.278	0.511525
24413	siCTRL	700757	139.034	493.152	0.633229
24414	siCTRL	695823	178.453	599.911	0.0692299
24415	siCTRL	368415	222.636	447.301	0.543891
24416	siCTRL	429032	194.33	530.987	0.0383717
24417	siCTRL	418794	226.607	579.467	0.299942
24418	siCTRL	555559	184.869	596.078	0.984688
24419	siCTRL	664702	128.014	370.944	0.696906
24420	siCTRL	363918	220.77	472.623	0.498353
24421	siCTRL	377289	253.468	498.994	0.376133
24422	siCTRL	545054	158.194	476.351	0.364915
24423	siCTRL	366196	233.075	457.177	0.028505
24424	siCTRL	398757	243.266	476.946	0.553836
24425	siCTRL	407561	276.647	561.401	0.186903
24426	siCTRL	365204	321.005	619.873	0.79095
24427	siCTRL	435141	203.506	501.271	0.938093
24428	siCTRL	438990	190.823	464.674	0.108738
24429	siCTRL	373851	285.141	582.416	0.509382
24430	siCTRL	297898	312.754	681.239	0.586698
24431	siCTRL	366163	329.647	664.909	0.980822
24432	siCTRL	381159	198.34	409.253	0.497148
24433	siCTRL	526182	164.869	499.612	0.897303
24434	siCTRL	487285	177.887	468.751	0.745379
24435	siCTRL	372060	288.574	596.201	0.288587
24436	siCTRL	368170	290.005	625.995	0.691905
24437	siCTRL	590636	122.22	422.456	0.0875248
24438	siCTRL	350372	269.267	543.49	0.89447
24439	siCTRL	613560	153.044	524.106	0.738361
24440	siCTRL	336276	253.102	558.831	0.830426
24441	siCTRL	340183	255.802	626.554	0.725096
24442	siCTRL	403619	204.218	403.898	0.797179
24443	siCTRL	281838	253.187	558.52	0.0598745
24444	siCTRL	333567	257.653	569.045	0.385111
24445	siCTRL	565421	170.287	563.048	0.913856
24446	siCTRL	325899	274.641	656.672	0.420588
24447	siCTRL	268982	166.779	358.021	0.721427
24448	siCTRL	399622	222.7	563.997	0.0571203
24449	siCTRL	241252	175.553	377.631	0.114654
24450	siCTRL	315716	129.545	323.658	0.992832
24451	siCTRL	312254	169.322	448.991	0.900199
24452	siCTRL	323723	147.527	345.932	0.244746
24453	siCTRL	503846	169.801	523.209	0.566724
24454	siCTRL	229362	179.272	375.528	0.877618
24455	siCTRL	310846	245.306	604.786	0.867938
24456	siCTRL	649267	125.336	422.56	0.55916
24457	siCTRL	640101	138.406	507.724	0.809733
24458	siCTRL	589899	142.994	510.033	0.235258
24459	siCTRL	576970	164.21	578.672	0.341626
24460	siCTRL	547172	162.846	518.156	0.0092274
24461	siCTRL	275317	224.376	513.527	0.898114
24462	siCTRL	326217	248.899	474.554	0.372082
24463	siCTRL	309070	140.188	319.627	0.620235
24464	siCTRL	326597	173.306	387.032	0.0923157
24465	siCTRL	695787	176.412	480.879	0.521538
24466	siCTRL	424837	228.338	584.755	0.054886
24467	siCTRL	359266	157.783	313.883	0.315604
24468	siCTRL	662140	163.015	607.251	0.657876
24469	siCTRL	375904	197.038	395.75	0.220766
24470	siCTRL	489567	218.671	445.491	0.750184
24471	siCTRL	552207	124.673	388.351	0.718141
24472	siCTRL	296250	151.799	276.297	0.43166
24473	siCTRL	653934	144.183	581.508	0.435927
24474	siCTRL	303146	128.193	252.436	0.477187
24475	siCTRL	268888	231.361	497.124	0.891176
24476	siCTRL	1525311	238.614	642.622	0.046305
24477	siCTRL	302854	210.697	501.202	0.143512
24478	siCTRL	654920	177.261	633.647	0.376155
24479	siCTRL	318350	267.874	551.633	0.716299
24480	siCTRL	388070	336.548	742.381	0.288055
24481	siCTRL	389937	330.909	679.453	0.793758
24482	siCTRL	575614	124.626	449.13	0.785244
24483	siCTRL	399330	318.349	605.049	0.328677
24484	siCTRL	369202	167.885	470.747	0.762846
24485	siCTRL	399408	349.403	674.207	0.628965
24486	siCTRL	349279	146.702	391.592	0.83599
24487	siCTRL	310107	139.085	350.221	0.0160493
24488	siCTRL	447784	184.645	634.008	0.0927445
24489	siCTRL	444088	167.977	431.432	0.112369
24490	siCTRL	482008	159.463	453.548	0.62419
24491	siCTRL	599722	191.171	509.272	0.13448
24492	siCTRL	531820	272.274	607.245	0.036201
24493	siCTRL	246589	187.11	412.875	0.267995
24494	siCTRL	655312	209.777	196.272	0.949713
24495	siCTRL	281825	158.486	395.389	0.439614
24496	siCTRL	579767	145.242	424.802	0.800484
24497	siCTRL	207842	88.1157	172.981	0.309531
24498	siCTRL	315042	236.9	487.213	0.752672
24499	siCTRL	447102	139.254	525.556	0.817039
24500	siCTRL	226383	145.479	304.205	0.711288
24501	siCTRL	231759	208.057	484.761	0.918084
24502	siCTRL	209450	434.005	853.942	0.280689
24503	siCTRL	194602	236.365	583.09	0.568605
24504	siCTRL	245609	153.519	474.393	0.296072
24505	siCTRL	747321	146.574	465.632	0.446816
24506	siCTRL	255874	310.006	650.849	0.205227
24507	siCTRL	454553	188.594	477.71	0.229795
24508	siCTRL	280544	296.493	717.272	0.336348
24509	siCTRL	227038	247.732	518.74	0.971377
24510	siCTRL	363416	172.022	573.792	0.274154
24511	siCTRL	256530	309.334	710.841	0.192877
24512	siCTRL	245003	236.725	540.02	0.624614
24513	siCTRL	306715	301.731	667.801	0.0241104
24514	siCTRL	556725	154.849	581.196	0.140413
24515	siCTRL	431334	160.572	383.083	0.386181
24516	siCTRL	531030	125.358	407.918	0.0412995
24517	siCTRL	512521	279.291	324.11	0.744453
24518	siCTRL	273278	131.986	441.882	0.466638
24519	siCTRL	217579	219.916	420.011	0.19596
24520	siCTRL	270086	154.424	518.346	0.905394
24521	siCTRL	321738	177.485	464.674	0.288336
24522	siCTRL	216753	309.857	552.561	0.44559
24523	siCTRL	644049	188.616	220.879	0.957563
24524	siCTRL	259733	219.052	439.58	0.720983
24525	siCTRL	297035	13.937	415.954	0.296894
24526	siCTRL	250205	84.4974	408.171	0.335857
24527	siCTRL	1440415	11.9532	642.157	0.894756
24528	siCTRL	206570	307.807	600.322	0.992036
24529	siCTRL	561460	87.5083	245.535	0.369507
24530	siCTRL	250488	175.47	407.758	0.760524
24531	siCTRL	398968	44.6016	600.573	0.1489
24532	siCTRL	235375	43.9779	460.985	0.353639
24533	siCTRL	234425	167.108	311.106	0.423639
24534	siCTRL	161517	10.946	530.868	0.681499
24535	siCTRL	201610	5.36424	490.957	0.807391
24536	siCTRL	438323	6.04778	510.378	0.185594
24537	siCTRL	470280	82.5854	235.155	0.614454
24538	siCTRL	179583	125.869	414.555	0.638277
24539	siCTRL	392196	5.7968	424.37	0.81659
24540	siCTRL	464418	0.937691	150.024	0.60329
24541	siCTRL	322380	92.8102	374.224	0.508798
24542	siCTRL	168391	185.866	453.28	0.206336
24543	siCTRL	687262	184.879	566.303	0.166406
24544	siCTRL	674654	153.629	535.08	0.080529
24545	siCTRL	478488	217.511	555.77	0.167626
24546	siCTRL	374296	240.674	585.197	0.51817
24547	siCTRL	189969	176.623	282.223	0.541159
24548	siCTRL	170835	207.534	543.685	0.17475
24549	siCTRL	332345	235.843	550.211	0.360604
24550	siCTRL	498865	182.174	510.704	0.300626
24551	siCTRL	716018	429.257	823.028	0.419853
24552	siCTRL	649871	121.839	388.723	0.0585465
24553	siCTRL	312732	172.762	387.987	0.729547
24554	siCTRL	739966	287.928	335.982	0.719751
24555	siCTRL	639046	161.134	629.395	0.131567
24556	siCTRL	594731	152.804	592.022	0.0802991
24557	siCTRL	722467	479.768	931.798	0.844535
24558	siCTRL	396194	315.977	647.283	0.91975
24559	siCTRL	396065	223.282	537.108	0.866633
24560	siCTRL	366002	160.48	451.394	0.435813
24561	siCTRL	709030	204.34	771.945	0.717498
24562	siCTRL	440028	378.145	780.972	0.0141689
24563	siCTRL	353837	191.028	423.693	0.600141
24564	siCTRL	195815	167.605	449.507	0.559163
24565	siCTRL	335465	188.587	392.258	0.443977
24566	siCTRL	160059	163.752	488.437	0.264812
24567	siCTRL	428191	254.463	613.458	0.000249598
24568	siCTRL	1513989	388.793	838.626	0.0248886
24569	siCTRL	401988	217.868	497.684	0.938601
24570	siCTRL	438532	215.628	554.672	0.208698
24571	siCTRL	350133	202.075	435.869	0.842916
24572	siCTRL	459285	142.337	437.021	0.644219
24573	siCTRL	271451	466.171	959.269	0.422041
24574	siCTRL	605969	165.903	710.332	0.778593
24575	siCTRL	655405	315.622	584.493	0.349866
24576	siCTRL	354649	421.246	959.208	0.901338
24577	siCTRL	364887	693.619	1321.45	0.00795133
24578	siCTRL	319215	479.387	925.786	0.103777
24579	siCTRL	312025	493.333	980.887	0.0985858
24580	siCTRL	1445602	350.054	1288.2	0.237532
24581	siCTRL	741764	486.959	471.328	0.480885
24582	siCTRL	376274	440.167	715.08	0.249256
24583	siCTRL	624089	185.156	605.351	0.748736
24584	siCTRL	358025	353.967	636.251	0.368709
24585	siCTRL	266940	242.482	468.099	0.761559
24586	siCTRL	350904	451.512	930.249	0.747187
24587	siCTRL	309776	398.794	853.943	0.65166
24588	siCTRL	492078	229.21	653.899	0.313786
24589	siCTRL	586421	214.687	699.052	0.520584
24590	siCTRL	719140	253.701	862.452	0.081575
24591	siCTRL	716179	182.28	678.998	0.572436
24592	siCTRL	525998	185.336	521.45	0.709998
24593	siCTRL	493240	225.413	595.274	0.588137
24594	siCTRL	334550	356.926	768.763	0.309236
24595	siCTRL	445119	248.07	634.336	0.86286
24596	siCTRL	463381	256.792	654.787	0.486995
24597	siCTRL	372953	233.165	547.43	0.138577
24598	siCTRL	320258	329.511	618.394	0.754746
24599	siCTRL	317615	242.33	471.497	0.839781
24600	siCTRL	318122	235.953	417.037	0.353232
24601	siCTRL	339822	284.742	621.371	0.653336
24602	siCTRL	302172	265.513	508.055	0.185501
24603	siCTRL	229137	235.901	506.334	0.0268748
24604	siCTRL	252079	262.239	526.785	0.793727
24605	siCTRL	568868	165	177.899	0.739993
24606	siCTRL	235653	259.611	515.129	0.826908
24607	siCTRL	204543	221.069	415.366	0.144762
24608	siCTRL	595185	194.325	657.807	0.450725
24609	siCTRL	440811	287.003	688.241	0.832451
24610	siCTRL	229456	184.224	363.62	0.353662
24611	siCTRL	441749	247.129	568.532	0.187892
24612	siCTRL	399770	363.178	831.936	0.94128
24613	siCTRL	505222	260.714	792.896	0.625482
24614	siCTRL	347922	378.282	858.927	0.991792
24615	siCTRL	514607	184.089	523.102	0.878609
24616	siCTRL	475239	202.339	518.679	0.783537
24617	siCTRL	532956	144.682	518.862	0.267696
24618	siCTRL	455535	256.907	689.63	0.669349
24619	siCTRL	367245	297.949	658.342	0.937128
24620	siCTRL	342819	217.03	484.729	0.853636
24621	siCTRL	433107	272.402	627.509	0.0974046
24622	siCTRL	350890	243.404	535.712	0.351421
24623	siCTRL	408617	374.454	971.325	0.812708
24624	siCTRL	394113	351.532	838.362	0.833366
24625	siCTRL	643112	174.088	612.723	0.379358
24626	siCTRL	491457	253.065	667.325	0.240968
24627	siCTRL	558442	137.13	617.742	0.982513
24628	siCTRL	457572	176.137	497.002	0.980539
24629	siCTRL	372357	304.784	788.732	0.53447
24630	siCTRL	329131	323.444	686.049	0.254154
24631	siCTRL	170943	297.842	650.939	0.786887
24632	siCTRL	338201	292.111	646.801	0.636189
24633	siCTRL	307165	293.214	513.926	0.449817
24634	siCTRL	179310	309.333	662.732	0.754568
24635	siCTRL	465487	210.711	539.024	0.0427486
24636	siCTRL	1204945	193.048	823.451	0.089026
24637	siCTRL	340958	314.24	661.001	0.222313
24638	siCTRL	453917	236.699	533.756	0.875838
24639	siCTRL	327506	351.145	730.756	0.0101087
24640	siCTRL	321162	134.795	184.772	0.933169
24641	siCTRL	322523	424.402	634.762	0.128612
24642	siCTRL	241137	251.767	530.698	0.447568
24643	siCTRL	370443	266.897	638.116	0.439707
24644	siCTRL	301359	302.291	729.614	0.962741
24645	siCTRL	306666	281.749	642.359	0.501517
24646	siCTRL	343837	193.752	551.406	0.128913
24647	siCTRL	278378	333.497	641.703	0.711676
24648	siCTRL	1059107	188.341	757.899	0.0288071
24649	siCTRL	246572	302.505	589.966	0.189098
24650	siCTRL	217665	251.6	522.433	0.562969
24651	siCTRL	485838	174.081	577.453	0.599788
24652	siCTRL	469112	160.036	443.794	0.994787
24653	siCTRL	282092	197.71	551.527	0.949235
24654	siCTRL	324024	511.203	855.553	0.843294
24655	siCTRL	495292	133.884	461.443	0.449713
24656	siCTRL	284180	189.415	514.678	0.157544
24657	siCTRL	599623	211.066	717.332	0.184696
24658	siCTRL	419250	195.749	394.772	0.385794
24659	siCTRL	620241	282.45	901.348	0.878885
24660	siCTRL	433484	233.232	778.405	0.446909
24661	siCTRL	560017	125.943	469.439	0.73381
24662	siCTRL	413234	164.691	477.32	0.94132
24663	siCTRL	607599	207.767	786.509	0.981011
24664	siCTRL	569179	308.352	896.443	0.218867
24665	siCTRL	463257	150.33	440.372	0.186942
24666	siCTRL	617467	223.654	573.001	0.154729
24667	siCTRL	593719	165.839	582.648	0.415092
24668	siCTRL	486242	220.395	659.762	0.734882
24669	siCTRL	351103	302.963	403.38	0.724203
24670	siCTRL	597082	123.995	487.632	0.878514
24671	siCTRL	363339	270.182	349.117	0.758614
24672	siCTRL	620258	130.055	547.321	0.212197
24673	siCTRL	460481	384.863	721.891	0.514608
24674	siCTRL	628391	201.278	600.62	0.548453
24675	siCTRL	566259	211.279	809.893	0.324568
24676	siCTRL	392729	278.793	619.504	0.365064
24677	siCTRL	654431	114.175	379.401	0.434979
24678	siCTRL	444764	307.028	621.816	0.834056
24679	siCTRL	333131	219.057	494.781	0.270448
24680	siCTRL	221823	347.366	677.12	0.626398
24681	siCTRL	521957	219.962	954.007	0.143197
24682	siCTRL	361262	220.678	500.125	0.492085
24683	siCTRL	1231525	176.719	637.76	0.979797
24684	siCTRL	478488	199.043	514.996	0.134004
24685	siCTRL	393149	277.913	626.398	0.900388
24686	siCTRL	221126	341.634	619.396	0.211363
24687	siCTRL	241308	333.136	632.364	0.509782
24688	siCTRL	371857	285.368	641.236	0.653773
24689	siCTRL	583720	267.235	872.196	0.700077
24690	siCTRL	312631	290.405	604.035	0.263606
24691	siCTRL	304163	301.351	660.55	0.288307
24692	siCTRL	395999	230.737	597.668	0.914703
24693	siCTRL	366290	240.049	581.136	0.71468
24694	siCTRL	162146	251.87	611.205	0.00334756
24695	siCTRL	311520	240.473	590.093	0.948459
24696	siCTRL	150819	273.159	633.568	0.831269
24697	siCTRL	211884	359.987	690.383	0.211945
24698	siCTRL	506873	192.017	461.823	0.98351
24699	siCTRL	321798	474.456	895.517	0.0233312
24700	siCTRL	319553	322.788	594.671	0.467424
24701	siCTRL	360656	233.975	617.466	0.562547
24702	siCTRL	195925	300.914	595.822	0.976885
24703	siCTRL	301987	522.368	886.534	0.285573
24704	siCTRL	479093	351.334	849.607	0.462796
24705	siCTRL	500930	340.202	774.991	0.983099
24706	siCTRL	324138	260.473	711.001	0.400981
24707	siCTRL	426214	211.249	524.469	0.49429
24708	siCTRL	478042	274.053	679.406	0.972047
24709	siCTRL	648875	280.998	740.683	0.175907
24710	siCTRL	569340	188.744	550.499	0.768011
24711	siCTRL	644829	278.995	710.983	0.858034
24712	siCTRL	370570	190.72	447.045	0.696688
24713	siCTRL	441622	273.8	766.431	0.0337825
24714	siCTRL	667435	288.598	814.34	0.272571
24715	siCTRL	300521	351.39	641.169	0.309132
24716	siCTRL	307713	361.924	720.199	0.926315
24717	siCTRL	325891	432.978	869.541	0.245922
24718	siCTRL	359943	346.329	744.04	0.643503
24719	siCTRL	324827	387.661	878.462	0.489523
24720	siCTRL	307243	438.232	898.622	0.810613
24721	siCTRL	299958	210.605	717.653	0.883787
24722	siCTRL	367345	205.705	713.863	0.364427
24723	siCTRL	351999	362.841	849.139	0.118579
24724	siCTRL	327188	363.406	703.299	0.693754
24725	siCTRL	1248619	299.048	439.342	0.388705
24726	siCTRL	656760	266.155	707.357	0.312014
24727	siCTRL	359037	298.113	738.007	0.800543
24728	siCTRL	311101	296.014	698.028	0.648187
24729	siCTRL	637424	141.417	147.037	0.704492
24730	siCTRL	308209	268.924	635.577	0.839088
24731	siCTRL	146983	252.839	555.653	0.378801
24732	siCTRL	160415	254.402	569.864	0.727707
24733	siCTRL	565141	189.583	308.261	0.304327
24734	siCTRL	301305	285.464	703.715	0.626775
24735	siCTRL	312194	302.451	620.702	0.114222
24736	siCTRL	215127	245.229	489.698	0.579409
24737	siCTRL	309542	349.359	686.28	0.670675
24738	siCTRL	180272	183.25	465.347	0.226664
24739	siCTRL	235206	330.723	646.258	0.148001
24740	siCTRL	213473	185.772	425.025	0.340386
24741	siCTRL	111659	161.761	433.687	0.987544
24742	siCTRL	488306	121.215	437.725	0.0624162
24743	siCTRL	683258	251.728	761.897	0.105423
24744	siCTRL	987943	152.35	545.813	0.995406
24745	siCTRL	546119	546.063	1095.97	0.707052
24746	siCTRL	479057	255.256	615.748	0.662077
[truncated: 7,401 more rows]

## Sheet: Supplementary Fig 5.h (MCM6)
Object ID	treatment	Total Intensity DAPI	Mean Intensity A647 (MCM6)	Rand(1)
[truncated: 24,175 more rows]

[truncated: 1 more sheets: Supplementary Fig 5.i]
