# Supplementary material for: CRL4DCAF12 regulation of MCMBP ensures optimal licensing of DNA replication
Source: Nat Commun. 2025 Oct 27;16:9391. doi: 10.1038/s41467-025-64258-5 (PMC12559739; doi:10.1038/s41467-025-64258-5)
Supplement: Supplementary file 4 — Source Data [file 41467_2025_64258_MOESM4_ESM.zip › Yadav_Abdirov_et_al_Source data_02092025/Source data_Supplementary_Fig.6.xlsx]

## Sheet: Supplementary Fig 6.b
	Immunoprecipitation products (%)
	siCTRL		siDCAF12
target protein	Bio. Rep. #1	Bio. Rep. #2	Bio. Rep. #1	Bio. Rep. #2
MCMBP	100	100	140.298	138.807
MCM2	100	100	117.779	122.888
MCM7	100	100	103.866	98.2142
MCM4-Halo	100	100	119.563	110.048

## Sheet: Supplementary Fig 6.c
	intensities of indicated proteins interacting with DCAF12
Treatment target protein	strep-DCAF12	strep-DCAF12 + MG132
DCAF12	1.94759e+11	2.36804e+11
CUL4A	3.50265e+09	4.49477e+09
CUL4B	3.2552e+09	3.83107e+09
MOV10	1.42983e+09	1.59201e+09
GART	2.32869e+10	2.33289e+10
MOV10	1.42983e+09	1.59201e+09
MCMBP	5.32229e+09	5.04358e+09
MCM2	7.83104e+07	9.8647e+08
MCM3	5.24803e+08	2.43285e+09
MCM4	9.07109e+08	2.65654e+09
MCM5	4.74908e+09	7.45985e+09
MCM6	3.68733e+08	1.6186e+09
MCM7	2.31506e+09	4.71464e+09

## Sheet: Supplementary Fig 6.e
mean Intensity (Strep-DCAF12 nuclear pool)	CELLS	Rand(1)	treatment	NR
8.79533	U2OS	0.417022
10.0041	U2OS	0.720324
8.44579	U2OS	0.000114375
8.662	U2OS	0.302333
6.81973	U2OS	0.146756
7.19338	U2OS	0.0923386
8.27568	U2OS	0.18626
6.30991	U2OS	0.345561
7.1754	U2OS	0.396767
10.799	U2OS	0.538817
8.28697	U2OS	0.419195
7.92957	U2OS	0.68522
8.65055	U2OS	0.204452
7.62105	U2OS	0.878117
11.9645	U2OS	0.0273876
9.75808	U2OS	0.670468
7.41137	U2OS	0.417305
7.3358	U2OS	0.55869
10.0836	U2OS	0.140387
7.6466	U2OS	0.198101
8.03136	U2OS	0.800745
12.8395	U2OS	0.968262
7.41543	U2OS	0.313424
8.38598	U2OS	0.692323
8.51718	U2OS	0.876389
5.3252	U2OS	0.894607
8.44662	U2OS	0.0850442
10.2433	U2OS	0.0390548
8.3062	U2OS	0.16983
9.05608	U2OS	0.878143
9.09052	U2OS	0.0983468
10.2063	U2OS	0.421108
9.82884	U2OS	0.95789
8.40499	U2OS	0.533165
12.4188	U2OS	0.691877
11.2995	U2OS	0.315516
7.75903	U2OS	0.686501
13.7403	U2OS	0.834626
10.2679	U2OS	0.0182883
9.13604	U2OS	0.750144
9.41262	U2OS	0.988861
9.39266	U2OS	0.748166
11.9024	U2OS	0.280444
10.5221	U2OS	0.789279
12.9412	U2OS	0.103226
14.0983	U2OS	0.447894
9.31835	U2OS	0.908596
10.0151	U2OS	0.293614
11.1843	U2OS	0.287775
10.9176	U2OS	0.130029
6.83636	U2OS	0.019367
8.79886	U2OS	0.678836
23.0543	U2OS	0.211628
13.3255	U2OS	0.265547
8.14159	U2OS	0.491573
12.7392	U2OS	0.0533625
8.20517	U2OS	0.574118
7.49811	U2OS	0.146729
8.79335	U2OS	0.589306
9.87582	U2OS	0.699758
9.62055	U2OS	0.102334
5.69323	U2OS	0.414056
15.5576	U2OS	0.6944
7.89117	U2OS	0.414179
7.14765	U2OS	0.0499535
7.43311	U2OS	0.535896
9.94995	U2OS	0.663795
9.63294	U2OS	0.514889
13.5926	U2OS	0.944595
7.74601	U2OS	0.586555
11.829	U2OS	0.903402
14.6283	U2OS	0.137475
9.92	U2OS	0.139276
8.22075	U2OS	0.807391
9.94752	U2OS	0.397677
10.309	U2OS	0.165354
9.41681	U2OS	0.927509
9.50499	U2OS	0.347766
15.3363	U2OS	0.750812
8.30829	U2OS	0.725998
8.44168	U2OS	0.883306
11.4837	U2OS	0.623672
10.3575	U2OS	0.750942
9.50948	U2OS	0.348898
10.0954	U2OS	0.269928
8.37562	U2OS	0.895886
8.99581	U2OS	0.428091
6.98598	U2OS	0.96484
8.08053	U2OS	0.663441
6.77801	U2OS	0.621696
8.86023	U2OS	0.114746
7.69592	U2OS	0.949489
6.71151	U2OS	0.449912
6.26554	U2OS	0.57839
5.9471	U2OS	0.408137
5.80101	U2OS	0.237027
8.25339	U2OS	0.90338
8.78616	U2OS	0.573679
6.65493	U2OS	0.00287033
7.11045	U2OS	0.617145
6.54332	U2OS	0.326645
6.19713	U2OS	0.527058
8.1298	U2OS	0.885942
8.37091	U2OS	0.35727
6.7147	U2OS	0.908535
7.32228	U2OS	0.62336
6.57591	U2OS	0.0158212
6.82228	U2OS	0.929437
6.43441	U2OS	0.690897
19.4332	U2OS	0.997323
7.20985	U2OS	0.172341
6.5189	U2OS	0.137136
8.62166	U2OS	0.932595
7.77897	U2OS	0.696818
6.52908	U2OS	0.0660002
7.92906	U2OS	0.755463
4.79582	U2OS	0.753876
6.31721	U2OS	0.923025
6.79549	U2OS	0.711525
7.12846	U2OS	0.124271
5.64929	U2OS	0.0198801
8.84691	U2OS	0.026211
6.97624	U2OS	0.0283065
7.12303	U2OS	0.246211
7.85937	U2OS	0.860028
7.60047	U2OS	0.538831
9.16195	U2OS	0.552822
8.41599	U2OS	0.842031
7.986	U2OS	0.124173
7.02432	U2OS	0.279184
7.58693	U2OS	0.585759
8.369	U2OS	0.969596
6.79705	U2OS	0.56103
7.47042	U2OS	0.0186473
7.71691	U2OS	0.800633
6.93813	U2OS	0.232974
6.07784	U2OS	0.807105
8.57913	U2OS	0.387861
9.09837	U2OS	0.863542
7.25938	U2OS	0.747122
7.03908	U2OS	0.55624
9.53825	U2OS	0.136455
6.93431	U2OS	0.0599177
6.77869	U2OS	0.121343
7.20091	U2OS	0.0445519
6.7613	U2OS	0.107494
5.85466	U2OS	0.225709
9.29909	U2OS	0.712989
6.96927	U2OS	0.559717
7.63522	U2OS	0.012556
9.17817	U2OS	0.0719743
7.97072	U2OS	0.967276
7.59752	U2OS	0.5681
8.45128	U2OS	0.203293
8.06986	U2OS	0.252326
10.5411	U2OS	0.743826
7.82871	U2OS	0.195429
6.1672	U2OS	0.581359
8.35137	U2OS	0.97002
7.5287	U2OS	0.846829
5.20501	U2OS	0.239848
7.27242	U2OS	0.49377
5.36151	U2OS	0.619956
5.39821	U2OS	0.828981
7.39849	U2OS	0.156791
7.17142	U2OS	0.0185762
6.50196	U2OS	0.0700221
5.65495	U2OS	0.486345
4.41946	U2OS	0.606329
5.69182	U2OS	0.568851
7.62123	U2OS	0.317362
8.88801	U2OS	0.988616
5.90046	U2OS	0.579745
9.21622	U2OS	0.380141
8.60289	U2OS	0.550948
6.74281	U2OS	0.745334
9.16618	U2OS	0.669233
9.33127	U2OS	0.26492
7.54368	U2OS	0.0663348
8.64432	U2OS	0.370084
7.04169	U2OS	0.629718
7.72909	U2OS	0.210174
6.33391	U2OS	0.752756
7.67421	U2OS	0.0665365
9.87696	U2OS	0.260315
7.01681	U2OS	0.804755
9.07805	U2OS	0.193434
9.24221	U2OS	0.639461
9.5777	U2OS	0.52467
10.853	U2OS	0.924808
10.3061	U2OS	0.263297
8.98223	U2OS	0.0659611
11.2684	U2OS	0.735066
13.5485	U2OS	0.772178
7.90744	U2OS	0.907816
10.9362	U2OS	0.931972
8.85815	U2OS	0.0139516
11.1285	U2OS	0.234362
8.18218	U2OS	0.616778
7.65688	U2OS	0.949016
8.18051	U2OS	0.950176
8.4951	U2OS	0.556653
7.94579	U2OS	0.915606
10.6279	U2OS	0.641566
9.26706	U2OS	0.390008
8.75693	U2OS	0.485991
8.35789	U2OS	0.60431
10.3757	U2OS	0.549548
8.5896	U2OS	0.926181
6.23738	U2OS	0.918733
7.9131	U2OS	0.394876
6.18925	U2OS	0.963263
5.96448	U2OS	0.173956
7.03849	U2OS	0.12633
8.95653	U2OS	0.135079
9.06994	U2OS	0.505662
7.13378	U2OS	0.0215248
9.10394	U2OS	0.94797
9.42231	U2OS	0.827115
8.64555	U2OS	0.015019
7.36393	U2OS	0.176196
6.60713	U2OS	0.332064
8.11799	U2OS	0.130997
7.06307	U2OS	0.809491
8.07935	U2OS	0.344737
9.56521	U2OS	0.940107
8.29996	U2OS	0.582014
7.30783	U2OS	0.878832
8.14867	U2OS	0.844734
7.07799	U2OS	0.905392
8.291	U2OS	0.45988
6.78136	U2OS	0.546347
6.84699	U2OS	0.798604
8.34462	U2OS	0.285719
6.61495	U2OS	0.490254
7.28522	U2OS	0.59911
6.6266	U2OS	0.0155333
10.0163	U2OS	0.593481
7.4403	U2OS	0.433676
8.59065	U2OS	0.807361
8.26804	U2OS	0.315245
9.04307	U2OS	0.892889
6.93706	U2OS	0.577857
7.85169	U2OS	0.18401
10.7523	U2OS	0.787929
8.61717	U2OS	0.612031
9.14024	U2OS	0.0539093
11.5295	U2OS	0.420194
9.23608	U2OS	0.679069
11.8461	U2OS	0.918602
9.08853	U2OS	0.000402025
9.05942	U2OS	0.976759
8.91387	U2OS	0.37658
7.72388	U2OS	0.973784
8.08381	U2OS	0.604716
9.9088	U2OS	0.828846
7.88375	U2OS	0.574712
8.52404	U2OS	0.628076
7.46826	U2OS	0.285576
9.48289	U2OS	0.586833
6.24774	U2OS	0.750022
9.20396	U2OS	0.858314
7.02923	U2OS	0.755082
8.6068	U2OS	0.698057
8.30212	U2OS	0.864479
8.8045	U2OS	0.322681
8.5335	U2OS	0.670789
8.80522	U2OS	0.450874
6.1494	U2OS	0.382103
7.55533	U2OS	0.410811
10.9508	U2OS	0.40148
7.67649	U2OS	0.317384
10.483	U2OS	0.621919
8.546	U2OS	0.430247
8.42665	U2OS	0.973802
8.71417	U2OS	0.677801
10.8422	U2OS	0.19857
8.8741	U2OS	0.426701
8.96594	U2OS	0.343346
8.14922	U2OS	0.797639
7.5405	U2OS	0.879998
8.66444	U2OS	0.903842
9.11394	U2OS	0.66272
10.9943	U2OS	0.270208
7.10603	U2OS	0.252367
7.35025	U2OS	0.854898
7.02937	U2OS	0.527715
7.75393	U2OS	0.802161
9.17619	U2OS	0.572489
8.92261	U2OS	0.733143
6.65875	U2OS	0.519012
7.36036	U2OS	0.770884
6.91043	U2OS	0.568858
7.09762	U2OS	0.46571
7.80577	U2OS	0.342689
6.33219	U2OS	0.0682093
8.48331	U2OS	0.377924
7.52359	U2OS	0.0796261
7.28935	U2OS	0.982817
8.73254	U2OS	0.181613
7.30835	U2OS	0.811859
6.95465	U2OS	0.874962
8.08474	U2OS	0.688413
8.54505	U2OS	0.569494
6.71337	U2OS	0.160971
7.16597	U2OS	0.46688
8.89275	U2OS	0.345172
7.84151	U2OS	0.22504
5.96771	U2OS	0.592512
8.26692	U2OS	0.31227
9.0438	U2OS	0.916306
6.91755	U2OS	0.909636
7.87809	U2OS	0.257118
8.51444	U2OS	0.110891
6.79917	U2OS	0.192963
7.13991	U2OS	0.499584
7.53065	U2OS	0.728586
7.84741	U2OS	0.208194
8.43215	U2OS	0.248034
8.84942	U2OS	0.851672
7.09146	U2OS	0.415849
8.66456	U2OS	0.616685
8.52652	U2OS	0.233666
8.43751	U2OS	0.101967
8.13355	U2OS	0.515857
8.17513	U2OS	0.477141
7.05658	U2OS	0.152672
8.20903	U2OS	0.621806
7.56878	U2OS	0.54401
8.30001	U2OS	0.654137
9.0737	U2OS	0.144546
9.35625	U2OS	0.751528
9.35004	U2OS	0.222049
12.6066	U2OS	0.519352
9.70435	U2OS	0.785296
10.2373	U2OS	0.0223304
11.2421	U2OS	0.324362
10.2679	U2OS	0.872922
11.1861	U2OS	0.84471
10.1507	U2OS	0.538441
8.50437	U2OS	0.866608
8.37401	U2OS	0.949806
9.4675	U2OS	0.826407
10.6136	U2OS	0.854115
8.96736	U2OS	0.0987434
10.9218	U2OS	0.651304
9.42781	U2OS	0.703517
7.42654	U2OS	0.610241
8.60154	U2OS	0.799615
7.5672	U2OS	0.0345712
10.142	U2OS	0.770239
8.21177	U2OS	0.731729
7.02102	U2OS	0.259698
7.52822	U2OS	0.257069
7.5568	U2OS	0.632303
9.25025	U2OS	0.345297
6.92249	U2OS	0.796589
8.05797	U2OS	0.446146
6.52966	U2OS	0.782749
9.25066	U2OS	0.990472
10.1525	U2OS	0.300248
7.98711	U2OS	0.143006
8.34658	U2OS	0.901308
8.47188	U2OS	0.541559
7.85839	U2OS	0.97474
7.6408	U2OS	0.636604
8.38288	U2OS	0.993913
7.21545	U2OS	0.546071
7.89163	U2OS	0.526426
10.3961	U2OS	0.135428
8.66438	U2OS	0.355705
9.71961	U2OS	0.0262186
9.17997	U2OS	0.160395
7.9182	U2OS	0.745637
8.62373	U2OS	0.0303997
9.6532	U2OS	0.366543
8.96021	U2OS	0.862346
7.2274	U2OS	0.692678
7.5479	U2OS	0.690942
9.38282	U2OS	0.188637
8.41293	U2OS	0.441904
8.89111	U2OS	0.581577
8.59783	U2OS	0.989752
9.20542	U2OS	0.203906
9.03123	U2OS	0.247733
9.84449	U2OS	0.262173
8.44116	U2OS	0.750172
6.64777	U2OS	0.456975
6.93308	U2OS	0.0569294
6.81935	U2OS	0.508516
8.90148	U2OS	0.21196
7.43233	U2OS	0.798604
7.29534	U2OS	0.297331
6.75189	U2OS	0.027606
7.22861	U2OS	0.593432
7.37222	U2OS	0.84384
7.60658	U2OS	0.381016
6.11787	U2OS	0.749858
8.19978	U2OS	0.511141
8.62983	U2OS	0.540952
13.1719	U2OS	0.959434
6.23014	U2OS	0.803961
5.92286	U2OS	0.0323231
6.39228	U2OS	0.709387
9.80574	U2OS	0.465001
9.02808	U2OS	0.947549
8.26539	U2OS	0.221433
7.87246	U2OS	0.267072
7.71268	U2OS	0.081474
18.8157	U2OS	0.428619
7.59584	U2OS	0.109019
7.47604	U2OS	0.633787
7.82897	U2OS	0.802963
6.72104	U2OS	0.6968
6.82582	U2OS	0.766211
7.08105	U2OS	0.342454
8.71017	U2OS	0.845851
8.39341	U2OS	0.428769
6.25629	U2OS	0.82401
7.13582	U2OS	0.626496
5.45003	U2OS	0.143423
6.46572	U2OS	0.0783869
7.41745	U2OS	0.0183326
6.65392	U2OS	0.066725
5.78493	U2OS	0.458584
6.08759	U2OS	0.113342
7.63724	U2OS	0.0277833
7.84131	U2OS	0.754861
8.00748	U2OS	0.39485
6.80436	U2OS	0.746938
6.74435	U2OS	0.452405
6.78536	U2OS	0.450087
6.52315	U2OS	0.478073
8.33577	U2OS	0.474004
7.59944	U2OS	0.803163
7.2727	U2OS	0.402393
5.86983	U2OS	0.904686
8.5066	U2OS	0.037061
7.38487	U2OS	0.773874
8.76959	U2OS	0.125641
10.0611	U2OS	0.618514
9.41332	U2OS	0.0103643
8.96651	U2OS	0.538627
10.753	U2OS	0.00301796
7.88561	U2OS	0.951194
7.63738	U2OS	0.905402
8.75152	U2OS	0.795967
8.46907	U2OS	0.915274
7.48605	U2OS	0.145558
9.13942	U2OS	0.15773
9.3901	U2OS	0.187632
10.1168	U2OS	0.622496
10.5357	U2OS	0.905809
7.63569	U2OS	0.989955
7.11252	U2OS	0.711122
8.02809	U2OS	0.7318
8.08327	U2OS	0.909293
7.16519	U2OS	0.400874
5.84335	U2OS	0.249851
6.53362	U2OS	0.17343
7.72816	U2OS	0.119457
5.79486	U2OS	0.812611
7.0126	U2OS	0.146792
7.91882	U2OS	0.264297
12.285	U2OS	0.819089
6.51929	U2OS	0.310587
6.82667	U2OS	0.982417
5.34576	U2OS	0.266639
7.44222	U2OS	0.533653
6.32204	U2OS	0.314467
7.60661	U2OS	0.910773
7.08585	U2OS	0.366557
7.85642	U2OS	0.433592
8.37921	U2OS	0.512293
7.12862	U2OS	0.938886
7.13329	U2OS	0.030949
7.41778	U2OS	0.716879
8.57538	U2OS	0.891019
9.82301	U2OS	0.0272872
6.95168	U2OS	0.522051
6.90934	U2OS	0.32599
7.26895	U2OS	0.859489
10.4765	U2OS	0.558517
8.59019	U2OS	0.690228
10.1302	U2OS	0.452853
8.1607	U2OS	0.628309
7.65005	U2OS	0.290097
9.18127	U2OS	0.00934858
8.8029	U2OS	0.576756
9.09761	U2OS	0.311444
24.6152	U2OS	0.517268
8.20952	U2OS	0.916406
10.3752	U2OS	0.426475
8.28806	U2OS	0.247396
6.20795	U2OS	0.371294
7.10041	U2OS	0.931861
9.08811	U2OS	0.936868
8.46696	U2OS	0.84433
8.88357	U2OS	0.920207
6.13691	U2OS	0.2279
7.47643	U2OS	0.0874822
6.24647	U2OS	0.22731
6.6884	U2OS	0.314377
7.58111	U2OS	0.174766
6.59365	U2OS	0.607094
5.9699	U2OS	0.413586
6.21712	U2OS	0.816352
6.33954	U2OS	0.18513
5.5226	U2OS	0.701877
6.93261	U2OS	0.240356
5.5849	U2OS	0.574219
6.66564	U2OS	0.348988
6.2669	U2OS	0.0569644
6.80915	U2OS	0.228814
8.21126	U2OS	0.664103
13.7085	U2OS	0.49725
5.36876	U2OS	0.519016
6.0309	U2OS	0.17472
8.24693	U2OS	0.570716
6.1539	U2OS	0.996753
7.49906	U2OS	0.816835
8.57245	U2OS	0.594373
6.78603	U2OS	0.975989
5.76416	U2OS	0.901563
6.50323	U2OS	0.595608
8.33897	U2OS	0.0324263
5.96329	U2OS	0.0935771
8.14043	U2OS	0.0653717
8.10049	U2OS	0.451733
5.55436	U2OS	0.375435
8.9903	U2OS	0.97535
5.00899	U2OS	0.167983
7.41865	U2OS	0.972788
4.17828	U2OS	0.767475
8.05593	U2OS	0.824238
5.60403	U2OS	0.632616
6.93759	U2OS	0.668733
8.81819	U2OS	0.476882
7.2697	U2OS	0.0131364
7.66229	U2OS	0.353006
8.51755	U2OS	0.492072
6.61756	U2OS	0.730091
5.72825	U2OS	0.468628
9.87701	U2OS	0.457405
7.08491	U2OS	0.137663
8.64574	U2OS	0.0108887
7.15268	U2OS	0.758278
8.47035	U2OS	0.319953
7.96478	U2OS	0.984383
10.6388	U2OS	0.220234
6.35934	U2OS	0.338708
9.2693	U2OS	0.523896
8.38607	U2OS	0.754891
6.51448	U2OS	0.463858
5.77031	U2OS	0.124823
6.61924	U2OS	0.312501
6.1263	U2OS	0.504519
5.21563	U2OS	0.673849
4.89592	U2OS	0.77015
5.21697	U2OS	0.130336
6.453	U2OS	0.0229151
5.82927	U2OS	0.519082
5.48414	U2OS	0.809989
5.97544	U2OS	0.0126038
6.16425	U2OS	0.67247
5.11948	U2OS	0.686808
4.60191	U2OS	0.449247
7.04479	U2OS	0.914789
6.31267	U2OS	0.644361
7.3174	U2OS	0.00523984
7.63873	U2OS	0.484428
7.09364	U2OS	0.859318
8.11411	U2OS	0.8304
6.754	U2OS	0.649154
5.27359	U2OS	0.673698
6.75359	U2OS	0.5785
6.47877	U2OS	0.27412
20.6655	U2OS	0.56053
7.21684	U2OS	0.67173
8.93783	U2OS	0.35243
5.61448	U2OS	0.855828
10.1192	U2OS	0.195037
6.74699	U2OS	0.747321
7.38198	U2OS	0.289603
9.96306	U2OS	0.773799
8.40359	U2OS	0.427737
8.33046	U2OS	0.807698
12.1773	U2OS	0.353535
7.30173	U2OS	0.213693
7.00734	U2OS	0.767285
7.89303	U2OS	0.308642
8.82287	U2OS	0.733245
7.12725	U2OS	0.744473
5.45796	U2OS	0.221397
6.7549	U2OS	0.214112
8.4195	U2OS	0.198948
6.93038	U2OS	0.142518
7.27213	U2OS	0.377083
8.67329	U2OS	0.0266279
4.88927	U2OS	0.11092
6.26648	U2OS	0.674564
6.02653	U2OS	0.799777
5.38788	U2OS	0.0805295
5.89951	U2OS	0.231702
5.22586	U2OS	0.207626
6.80446	U2OS	0.917334
7.121	U2OS	0.711315
5.55218	U2OS	0.553885
5.34208	U2OS	0.304518
5.96592	U2OS	0.834854
7.37847	U2OS	0.435306
5.2448	U2OS	0.923456
4.63961	U2OS	0.706052
5.3334	U2OS	0.478031
4.39479	U2OS	0.12621
5.78051	U2OS	0.976044
5.36677	U2OS	0.159834
4.91191	U2OS	0.202602
5.62044	U2OS	0.431182
5.3682	U2OS	0.404202
6.42752	U2OS	0.146751
5.74177	U2OS	0.729319
4.43122	U2OS	0.188745
6.93829	U2OS	0.643896
6.03993	U2OS	0.754306
6.96614	U2OS	0.210732
5.27888	U2OS	0.600954
14.9599	U2OS	0.748928
6.55215	U2OS	0.638219
5.78747	U2OS	0.597127
7.08716	U2OS	0.295482
5.26221	U2OS	0.731606
4.70979	U2OS	0.945308
6.1273	U2OS	0.425561
4.23595	U2OS	0.782182
6.20348	U2OS	0.056141
4.81196	U2OS	0.835272
5.39309	U2OS	0.19225
5.41452	U2OS	0.395097
5.58922	U2OS	0.300081
4.17271	U2OS	0.0801036
5.41576	U2OS	0.904631
5.49838	U2OS	0.370154
4.14335	U2OS	0.530697
6.02644	U2OS	0.494116
4.07385	U2OS	0.132161
7.13448	U2OS	0.206454
5.42545	U2OS	0.0761888
5.12772	U2OS	0.507922
4.82124	U2OS	0.26155
4.28359	U2OS	0.357062
5.04781	U2OS	0.108065
5.90588	U2OS	0.787552
6.3926	U2OS	0.106584
4.32893	U2OS	0.985709
4.68018	U2OS	0.177161
6.1849	U2OS	0.572405
6.20798	U2OS	0.0448453
7.15885	U2OS	0.787116
5.74295	U2OS	0.189606
6.03981	U2OS	0.527904
6.88355	U2OS	0.740078
7.42728	U2OS	0.149931
8.03396	U2OS	0.551087
7.0605	U2OS	0.216617
6.93551	U2OS	0.759196
6.58276	U2OS	0.722915
5.86807	U2OS	0.176549
7.19257	U2OS	0.861967
6.86518	U2OS	0.0197751
5.33822	U2OS	0.860237
5.3441	U2OS	0.558904
6.52253	U2OS	0.40322
5.80654	U2OS	0.758747
4.80189	U2OS	0.716929
4.86823	U2OS	0.987326
5.74104	U2OS	0.278085
4.51724	U2OS	0.00379367
4.92203	U2OS	0.933903
4.03296	U2OS	0.857897
5.5601	U2OS	0.728851
4.20922	U2OS	0.516689
4.43061	U2OS	0.706956
4.76741	U2OS	0.78053
6.42078	U2OS	0.374876
6.46623	U2OS	0.770323
5.08939	U2OS	0.750624
5.53159	U2OS	0.613211
5.17514	U2OS	0.401866
4.16326	U2OS	0.697308
6.24332	U2OS	0.00311286
4.28364	U2OS	0.774897
24.4686	U2OS	0.896417
5.94008	U2OS	0.239316
5.84909	U2OS	0.120767
5.70312	U2OS	0.220284
7.67735	U2OS	0.302097
6.83356	U2OS	0.883029
6.16852	U2OS	0.543166
4.70875	U2OS	0.286712
5.45294	U2OS	0.138355
6.20602	U2OS	0.290144
6.25117	U2OS	0.613871
6.74358	U2OS	0.324139
7.72531	U2OS	0.45736
6.73942	U2OS	0.444117
5.63837	U2OS	0.828135
7.13629	U2OS	0.426348
8.06425	U2OS	0.345699
6.70488	U2OS	0.674972
5.23339	U2OS	0.221482
5.18104	U2OS	0.467246
5.71593	U2OS	0.314766
6.17521	U2OS	0.626856
4.35684	U2OS	0.87736
5.20911	U2OS	0.447689
4.51578	U2OS	0.784457
3.68369	U2OS	0.456966
4.29539	U2OS	0.656229
4.88206	U2OS	0.131841
3.74483	U2OS	0.432982
4.09507	U2OS	0.909312
5.90446	U2OS	0.605479
4.90309	U2OS	0.766775
4.34961	U2OS	0.504701
4.48441	U2OS	0.498056
3.51127	U2OS	0.8429
4.39744	U2OS	0.0678069
4.35489	U2OS	0.573272
4.10899	U2OS	0.942763
4.80875	U2OS	0.51786
3.90318	U2OS	0.194466
4.78318	U2OS	0.847939
3.32124	U2OS	0.251639
5.38372	U2OS	0.700726
5.47349	U2OS	0.540261
5.8749	U2OS	0.948836
4.79559	U2OS	0.624337
4.69967	U2OS	0.837978
5.14286	U2OS	0.00793288
5.35455	U2OS	0.98934
4.5384	U2OS	0.0777146
4.98418	U2OS	0.32213
5.22568	U2OS	0.946152
7.16732	U2OS	0.0089391
6.78864	U2OS	0.82273
8.08127	U2OS	0.861212
5.01745	U2OS	0.439831
5.27478	U2OS	0.255745
6.08012	U2OS	0.80269
5.20148	U2OS	0.477862
5.64204	U2OS	0.134339
5.22986	U2OS	0.927849
5.18488	U2OS	0.89597
5.58774	U2OS	0.491545
4.31384	U2OS	0.856702
5.05879	U2OS	0.418578
5.52849	U2OS	0.683465
4.95252	U2OS	0.397991
4.61023	U2OS	0.505742
5.50381	U2OS	0.189552
4.63282	U2OS	0.964989
4.30904	U2OS	0.294216
6.00731	U2OS	0.10346
6.02465	U2OS	0.144315
6.26679	U2OS	0.0140923
5.94643	U2OS	0.715946
5.50426	U2OS	0.564498
5.24034	U2OS	0.794578
5.37216	U2OS	0.50708
5.16805	U2OS	0.791821
5.81856	U2OS	0.695764
7.38494	U2OS	0.777848
5.71725	U2OS	0.406483
8.01285	U2OS	0.647771
8.83627	U2OS	0.179794
6.9442	U2OS	0.32182
9.37417	U2OS	0.172605
5.30702	U2OS	0.408637
6.09145	U2OS	0.241419
6.07066	U2OS	0.406922
8.76206	U2OS	0.975222
5.56662	U2OS	0.320319
6.46069	U2OS	0.982491
6.55124	U2OS	0.636306
7.15327	U2OS	0.375091
5.21997	U2OS	0.857484
4.94731	U2OS	0.619587
7.28106	U2OS	0.252033
5.10403	U2OS	0.792856
4.29434	U2OS	0.432939
5.7311	U2OS	0.357511
7.42771	U2OS	0.330277
4.57126	U2OS	0.697369
4.99203	U2OS	0.26865
8.112	U2OS	0.808278
5.71677	U2OS	0.295289
4.72868	U2OS	0.544121
5.67427	U2OS	0.487921
9.68839	U2OS	0.855356
8.57357	U2OS	0.888386
7.64272	U2OS	0.184384
7.78179	U2OS	0.585348
6.64912	U2OS	0.898205
5.63516	U2OS	0.446117
6.18883	U2OS	0.921868
5.89613	U2OS	0.278991
5.67271	U2OS	0.608831
7.032	U2OS	0.682454
7.25755	U2OS	0.228206
7.658	U2OS	0.0137675
5.84586	U2OS	0.416724
8.84623	U2OS	0.938482
18.3958	U2OS	0.343028
5.92956	U2OS	0.779744
9.01513	U2OS	0.174736
5.77609	U2OS	0.341953
6.50554	U2OS	0.144598
5.24656	U2OS	0.716771
5.16488	U2OS	0.699308
7.41571	U2OS	0.688497
5.81418	U2OS	0.253396
4.64407	U2OS	0.69236
5.44114	U2OS	0.227298
4.41223	U2OS	0.424649
4.31713	U2OS	0.371922
5.76655	U2OS	0.355308
5.69527	U2OS	0.0576548
4.48314	U2OS	0.631647
6.43307	U2OS	0.707317
6.52472	U2OS	0.613589
6.54592	U2OS	0.648313
6.98813	U2OS	0.169941
6.81257	U2OS	0.149447
5.38395	U2OS	0.514175
6.55134	U2OS	0.875333
6.90978	U2OS	0.183953
6.92408	U2OS	0.462839
6.4988	U2OS	0.428932
7.96222	U2OS	0.497289
7.14451	U2OS	0.161511
7.31023	U2OS	0.342441
7.54024	U2OS	0.26188
6.42837	U2OS	0.844527
6.18777	U2OS	0.800332
8.92497	U2OS	0.426639
7.09461	U2OS	0.607015
7.38059	U2OS	0.145466
6.77093	U2OS	0.509613
6.60618	U2OS	0.296947
8.92616	U2OS	0.859651
7.32038	U2OS	0.671598
5.79518	U2OS	0.633474
7.49023	U2OS	0.124751
10.2055	U2OS	0.470588
8.48732	U2OS	0.986573
9.76612	U2OS	0.948299
7.74604	U2OS	0.645086
9.30065	U2OS	0.151725
10.0264	U2OS	0.639127
11.1753	U2OS	0.565662
11.2008	U2OS	0.468666
11.6335	U2OS	0.428037
10.495	U2OS	0.59927
11.6197	U2OS	0.84997
8.69893	U2OS	0.751121
10.6419	U2OS	0.579361
9.29715	U2OS	0.924704
6.57021	U2OS	0.06474
9.08306	U2OS	0.991347
9.22825	U2OS	0.0529945
7.91215	U2OS	0.199496
9.40125	U2OS	0.422753
9.41543	U2OS	0.107509
8.17237	U2OS	0.62367
7.79304	U2OS	0.0479926
8.96773	U2OS	0.284624
8.30981	U2OS	0.0610367
8.76933	U2OS	0.703519
10.1905	U2OS	0.668456
9.01969	U2OS	0.378581
11.1015	U2OS	0.188194
12.3427	U2OS	0.747005
8.03223	U2OS	0.340379
7.09873	U2OS	0.795301
8.36613	U2OS	0.487901
7.224	U2OS	0.525669
10.0322	U2OS	0.0284908
10.1395	U2OS	0.644232
8.8191	U2OS	0.350657
8.67484	U2OS	0.229205
10.1455	U2OS	0.433883
11.1132	U2OS	0.382467
11.1612	U2OS	0.469789
9.0516	U2OS	0.979483
10.6192	U2OS	0.364378
10.9774	U2OS	0.77441
10.246	U2OS	0.552768
8.85809	U2OS	0.889131
8.65165	U2OS	0.354953
8.64551	U2OS	0.245519
6.33362	U2OS	0.911019
6.78661	U2OS	0.0435343
6.96673	U2OS	0.950753
8.02136	U2OS	0.556407
11.7281	U2OS	0.376363
8.57555	U2OS	0.995052
8.57579	U2OS	0.0583626
8.40324	U2OS	0.516706
11.6121	U2OS	0.0310971
8.43742	U2OS	0.571176
8.12759	U2OS	0.180469
13.9358	U2OS	0.630959
9.72731	U2OS	0.980924
10.5093	U2OS	0.874903
6.56221	U2OS	0.451836
10.4605	U2OS	0.708461
8.70217	U2OS	0.777469
7.7165	U2OS	0.494843
8.21438	U2OS	0.528533
7.68553	U2OS	0.150784
8.52571	U2OS	0.3694
7.35993	U2OS	0.142221
6.82852	U2OS	0.726894
8.77526	U2OS	0.477013
7.59032	U2OS	0.448879
9.54083	U2OS	0.885998
9.70556	U2OS	0.527619
9.10797	U2OS	0.409091
7.38636	U2OS	0.268892
8.95616	U2OS	0.072012
11.2043	U2OS	0.418136
9.35587	U2OS	0.0257535
10.547	U2OS	0.291154
10.6793	U2OS	0.50351
11.6247	U2OS	0.965933
11.0512	U2OS	0.109383
9.27558	U2OS	0.673041
13.8481	U2OS	0.499932
13.51	U2OS	0.777098
9.32699	U2OS	0.143607
11.9057	U2OS	0.0832026
8.09416	U2OS	0.399219
9.24135	U2OS	0.796962
7.6778	U2OS	0.191676
8.47834	U2OS	0.767777
9.1094	U2OS	0.290298
8.49768	U2OS	0.216891
7.21912	U2OS	0.0167156
8.6033	U2OS	0.398659
7.18827	U2OS	0.381081
8.02012	U2OS	0.659345
7.93871	U2OS	0.0709184
8.29891	U2OS	0.152604
8.48534	U2OS	0.0165759
9.95987	U2OS	0.113796
11.0296	U2OS	0.651789
8.70122	U2OS	0.402657
7.42537	U2OS	0.321026
10.498	U2OS	0.557912
9.53024	U2OS	0.99346
8.73505	U2OS	0.834487
11.9504	U2OS	0.699623
9.75027	U2OS	0.918259
9.0204	U2OS	0.0397287
9.503	U2OS	0.0703334
9.34176	U2OS	0.474006
8.17446	U2OS	0.349167
9.14862	U2OS	0.937252
7.99038	U2OS	0.489565
7.54739	U2OS	0.539649
7.81794	U2OS	0.89526
9.57256	U2OS	0.446635
9.56001	U2OS	0.877034
7.88777	U2OS	0.253582
8.47582	U2OS	0.27381
7.27074	U2OS	0.328361
8.24371	U2OS	0.547564
7.07136	U2OS	0.220129
6.74438	U2OS	0.671429
8.16369	U2OS	0.142793
7.11196	U2OS	0.0941003
8.59884	U2OS	0.870192
8.35197	U2OS	0.236869
8.47363	U2OS	0.386004
8.65575	U2OS	0.571542
12.9723	U2OS	0.525802
11.8107	U2OS	0.0760239
9.43681	U2OS	0.874126
10.0067	U2OS	0.951136
8.47218	U2OS	0.812507
6.73581	U2OS	0.283802
7.04873	U2OS	0.527847
6.51864	U2OS	0.339417
8.41084	U2OS	0.554667
9.90647	U2OS	0.974403
7.15649	U2OS	0.311703
7.63164	U2OS	0.668797
10.1573	U2OS	0.325967
8.2734	U2OS	0.774477
11.2648	U2OS	0.32581
8.35108	U2OS	0.889827
10.6797	U2OS	0.751708
10.5584	U2OS	0.762632
9.73586	U2OS	0.469479
9.2396	U2OS	0.210765
9.63658	U2OS	0.0414751
7.93607	U2OS	0.321829
10.6401	U2OS	0.0371127
10.8852	U2OS	0.693855
11.9772	U2OS	0.67035
11.8655	U2OS	0.430472
9.80527	U2OS	0.767789
10.0825	U2OS	0.536008
10.1369	U2OS	0.0398599
10.8757	U2OS	0.134793
10.1433	U2OS	0.193416
12.4143	U2OS	0.335664
10.3367	U2OS	0.0523129
9.60236	U2OS	0.605117
10.6961	U2OS	0.512061
8.16629	U2OS	0.617461
9.19961	U2OS	0.432356
8.19045	U2OS	0.8477
11.1324	U2OS	0.454059
8.84224	U2OS	0.0154035
8.08592	U2OS	0.873068
9.51412	U2OS	0.656202
6.93606	U2OS	0.823003
9.1783	U2OS	0.951776
6.83419	U2OS	0.0509124
7.52236	U2OS	0.235072
8.74292	U2OS	0.0633434
7.94133	U2OS	0.421658
9.7019	U2OS	0.863829
8.28859	U2OS	0.081624
8.83595	U2OS	0.473112
7.93118	U2OS	0.125543
8.69874	U2OS	0.772886
7.42989	U2OS	0.841422
10.6797	U2OS	0.0432909
9.81152	U2OS	0.486441
11.1562	U2OS	0.239411
8.79063	U2OS	0.952474
9.93701	U2OS	0.943893
9.74621	U2OS	0.613934
10.0111	U2OS	0.973487
10.1295	U2OS	0.344861
8.53531	U2OS	0.897851
9.30714	U2OS	0.434595
8.63002	U2OS	0.235815
8.6509	U2OS	0.940828
10.7968	U2OS	0.684218
7.0111	U2OS	0.0649116
11.1659	U2OS	0.870425
9.27872	U2OS	0.70138
7.82601	U2OS	0.604927
7.46735	U2OS	0.732375
7.19461	U2OS	0.253439
8.71639	U2OS	0.600489
7.3899	U2OS	0.814619
7.17817	U2OS	0.0541137
8.81454	U2OS	0.130511
7.07105	U2OS	0.842446
7.01676	U2OS	0.618346
7.72697	U2OS	0.531288
6.73714	U2OS	0.248291
6.72504	U2OS	0.295079
7.44649	U2OS	0.872686
9.08089	U2OS	0.421666
7.81175	U2OS	0.0644303
8.48339	U2OS	0.896985
7.49309	U2OS	0.203381
7.94051	U2OS	0.826228
7.61689	U2OS	0.881771
8.66698	U2OS	0.486751
9.35794	U2OS	0.598465
10.6715	U2OS	0.527267
9.6831	U2OS	0.624821
7.85333	U2OS	0.855042
7.93618	U2OS	0.282139
8.51826	U2OS	0.883756
8.08249	U2OS	0.56769
8.89616	U2OS	0.115103
8.70831	U2OS	0.227001
10.0677	U2OS	0.595982
6.84068	U2OS	0.239446
7.06601	U2OS	0.131416
8.00185	U2OS	0.161848
7.28021	U2OS	0.844873
9.13436	U2OS	0.602184
9.01631	U2OS	0.963567
8.38022	U2OS	0.345679
8.54434	U2OS	0.595625
12.1446	U2OS	0.598985
8.90578	U2OS	0.615704
8.90092	U2OS	0.0591772
9.95279	U2OS	0.750317
13.4532	U2OS	0.948209
9.42205	U2OS	0.534679
10.2797	U2OS	0.192556
13.2752	U2OS	0.752926
11.577	U2OS	0.00731897
11.7612	U2OS	0.328256
7.55326	U2OS	0.917606
9.83338	U2OS	0.588367
12.4052	U2OS	0.85519
11.7857	U2OS	0.604672
8.62762	U2OS	0.822578
9.06025	U2OS	0.879484
6.63078	U2OS	0.320986
11.0303	U2OS	0.122955
6.88917	U2OS	0.721303
8.02468	U2OS	0.440347
7.89122	U2OS	0.126736
10.9163	U2OS	0.589824
10.0297	U2OS	0.0360683
7.31197	U2OS	0.200182
9.41771	U2OS	0.788301
10.5774	U2OS	0.0120968
12.4072	U2OS	0.303346
7.09803	U2OS	0.021376
8.4641	U2OS	0.997485
9.75564	U2OS	0.58203
11.2497	U2OS	0.293376
8.97291	U2OS	0.928949
11.0016	U2OS	0.507119
11.3474	U2OS	0.454692
9.37038	U2OS	0.587872
12.1502	U2OS	0.264138
19.1069	U2OS	0.305288
8.93993	U2OS	0.371655
13.1209	U2OS	0.244448
15.3945	U2OS	0.584547
13.0527	U2OS	0.695846
8.41123	U2OS	0.0719472
10.8751	U2OS	0.971083
11.0791	U2OS	0.753071
9.41814	U2OS	0.806163
8.34316	U2OS	0.75164
8.5282	U2OS	0.080061
9.5655	U2OS	0.481696
9.23382	U2OS	0.445673
9.03017	U2OS	0.672473
10.1718	U2OS	0.448737
9.62575	U2OS	0.704313
10.9562	U2OS	0.681645
6.79116	U2OS	0.697149
9.21036	U2OS	0.618601
11.0371	U2OS	0.150981
7.56163	U2OS	0.760802
8.53679	U2OS	0.781046
7.56157	U2OS	0.904103
8.87452	U2OS	0.233769
7.90658	U2OS	0.176679
9.85482	U2OS	0.391099
8.7314	U2OS	0.320565
9.50771	U2OS	0.815477
11.8487	U2OS	0.613526
7.09521	U2OS	0.760002
9.85145	U2OS	0.427665
8.21393	U2OS	0.0994406
8.6065	U2OS	0.115035
7.76912	U2OS	0.373407
14.4301	U2OS	0.193848
10.5173	U2OS	0.820746
16.8246	U2OS	0.599636
10.3875	U2OS	0.688845
7.90029	U2OS	0.49111
9.24865	U2OS	0.0881737
8.5929	U2OS	0.235078
7.66718	U2OS	0.461602
7.7851	U2OS	0.198592
6.59502	U2OS	0.0254762
9.33961	U2OS	0.729398
9.47533	U2OS	0.724917
8.01732	U2OS	0.330392
8.01544	U2OS	0.843494
7.47544	U2OS	0.428442
7.75473	U2OS	0.864686
6.37128	U2OS	0.657065
8.47933	U2OS	0.581036
10.2789	U2OS	0.200727
8.23608	U2OS	0.529547
8.39124	U2OS	0.894432
8.95834	U2OS	0.304994
6.6311	U2OS	0.870946
8.3785	U2OS	0.908745
9.50179	U2OS	0.329845
11.1726	U2OS	0.683074
9.16065	U2OS	0.899221
7.87395	U2OS	0.0756969
8.57321	U2OS	0.878588
8.71591	U2OS	0.190839
10.3672	U2OS	0.849769
9.34815	U2OS	0.667119
9.87846	U2OS	0.344339
12.0397	U2OS	0.151376
10.4173	U2OS	0.635371
10.1459	U2OS	0.847788
11.3	U2OS	0.821849
11.1612	U2OS	0.62824
9.9476	U2OS	0.956302
12.443	U2OS	0.589923
9.69575	U2OS	0.197833
9.13856	U2OS	0.429331
11.1639	U2OS	0.336746
7.36432	U2OS	0.991945
12.0284	U2OS	0.380236
8.13933	U2OS	0.992701
10.5194	U2OS	0.518804
10.5685	U2OS	0.17228
8.76567	U2OS	0.0745741
7.49625	U2OS	0.370306
6.7956	U2OS	0.123419
9.13271	U2OS	0.634519
7.59241	U2OS	0.41392
9.59774	U2OS	0.990916
7.67477	U2OS	0.929956
8.02753	U2OS	0.149236
9.65234	U2OS	0.394882
8.03466	U2OS	0.46158
8.8454	U2OS	0.560949
8.06484	U2OS	0.780364
7.55865	U2OS	0.487194
9.59322	U2OS	0.419994
8.03416	U2OS	0.262
7.88918	U2OS	0.910806
8.35088	U2OS	0.0222715
9.21469	U2OS	0.821122
8.69755	U2OS	0.188468
9.75455	U2OS	0.685757
8.20594	U2OS	0.355209
10.8988	U2OS	0.974213
8.94855	U2OS	0.122772
11.0178	U2OS	0.18757
8.72795	U2OS	0.889442
10.9876	U2OS	0.583406
9.6289	U2OS	0.309246
9.86122	U2OS	0.000764385
10.6914	U2OS	0.227598
9.77889	U2OS	0.145404
10.408	U2OS	0.203434
9.85938	U2OS	0.896323
12.5153	U2OS	0.873094
8.14634	U2OS	0.700289
12.4974	U2OS	0.470498
8.33469	U2OS	0.827136
10.3971	U2OS	0.495826
9.47089	U2OS	0.363489
11.7484	U2OS	0.275603
8.64708	U2OS	0.924741
10.7248	U2OS	0.386989
8.13252	U2OS	0.492881
7.17498	U2OS	0.254438
7.72469	U2OS	0.884967
9.16588	U2OS	0.383263
8.71089	U2OS	0.297575
7.63035	U2OS	0.717595
8.75892	U2OS	0.19087
8.19353	U2OS	0.118193
8.8145	U2OS	0.836998
8.08965	U2OS	0.744136
7.04782	U2OS	0.590521
6.1974	U2OS	0.242892
8.60472	U2OS	0.623247
8.48619	U2OS	0.638355
8.56073	U2OS	0.327569
8.09353	U2OS	0.0674893
7.31375	U2OS	0.880539
7.18914	U2OS	0.459957
6.92934	U2OS	0.763873
8.8645	U2OS	0.253889
7.43668	U2OS	0.591387
7.05251	U2OS	0.428795
10.6152	U2OS	0.382101
7.15225	U2OS	0.126713
8.46682	U2OS	0.244267
7.8116	U2OS	0.0793416
8.8743	U2OS	0.302858
9.6748	U2OS	0.741705
9.4584	U2OS	0.615016
8.34868	U2OS	0.672411
9.3963	U2OS	0.00838308
7.85166	U2OS	0.678377
7.84822	U2OS	0.503181
7.36751	U2OS	0.230908
8.53578	U2OS	0.174897
8.4143	U2OS	0.184983
9.58978	U2OS	0.84426
7.71181	U2OS	0.98259
7.26034	U2OS	0.91374
8.82703	U2OS	0.347369
7.81564	U2OS	0.780225
7.54365	U2OS	0.546455
7.19272	U2OS	0.816442
7.60968	U2OS	0.483727
5.90025	U2OS	0.589951
8.12881	U2OS	0.787263
7.63525	U2OS	0.100235
8.57327	U2OS	0.537007
9.28597	U2OS	0.365983
9.37865	U2OS	0.604307
5.92923	U2OS	0.958803
7.7957	U2OS	0.392823
8.44586	U2OS	0.392973
7.72267	U2OS	0.790637
5.95965	U2OS	0.645078
10.0694	U2OS	0.393884
8.89337	U2OS	0.688955
9.42347	U2OS	0.404002
11.955	U2OS	0.136113
10.9989	U2OS	0.450643
9.19205	U2OS	0.334419
11.0215	U2OS	0.217969
9.78373	U2OS	0.925775
9.82663	U2OS	0.689639
8.19639	U2OS	0.598821
9.85945	U2OS	0.746657
7.80145	U2OS	0.541971
8.78971	U2OS	0.700533
5.76477	U2OS	0.93056
7.85707	U2OS	0.862617
7.53152	U2OS	0.167442
7.54487	U2OS	0.263139
6.88094	U2OS	0.0716103
8.16498	U2OS	0.978673
6.64737	U2OS	0.236384
6.53206	U2OS	0.660598
5.5738	U2OS	0.0896307
6.06188	U2OS	0.210771
9.11697	U2OS	0.502824
9.16813	U2OS	0.104954
6.61488	U2OS	0.388873
5.83637	U2OS	0.537988
8.49264	U2OS	0.339204
9.02882	U2OS	0.5559
9.94352	U2OS	0.536768
7.77323	U2OS	0.39061
7.72906	U2OS	0.69627
9.59191	U2OS	0.678482
8.74159	U2OS	0.687303
10.1702	U2OS	0.561491
10.2314	U2OS	0.35808
9.21476	U2OS	0.613112
8.10262	U2OS	0.935736
9.32848	U2OS	0.596889
10.9661	U2OS	0.97959
9.22671	U2OS	0.441007
8.8549	U2OS	0.739612
7.98098	U2OS	0.0376039
8.99276	U2OS	0.764727
8.53264	U2OS	0.518282
8.77741	U2OS	0.00531653
8.91267	U2OS	0.2772
6.76057	U2OS	0.534832
6.83612	U2OS	0.767963
6.80325	U2OS	0.0530926
8.92183	U2OS	0.549053
8.16553	U2OS	0.800995
6.48479	U2OS	0.649583
5.84757	U2OS	0.931447
7.22484	U2OS	0.0747314
7.72551	U2OS	0.276806
9.45246	U2OS	0.919238
6.45447	U2OS	0.765005
6.7779	U2OS	0.59974
6.6976	U2OS	0.832968
6.69011	U2OS	0.896043
7.57277	U2OS	0.97272
5.92879	U2OS	0.998521
8.22736	U2OS	0.139649
8.16304	U2OS	0.070542
7.49051	U2OS	0.0734667
6.70484	U2OS	0.0147438
6.87424	U2OS	0.97182
5.66521	U2OS	0.0947669
7.19504	U2OS	0.841737
9.31965	U2OS	0.685173
8.42927	U2OS	0.487557
7.86285	U2OS	0.346695
7.91881	U2OS	0.353648
9.3977	U2OS	0.253839
8.16001	U2OS	0.911018
6.21441	U2OS	0.725643
7.97252	U2OS	0.0259258
6.53249	U2OS	0.461521
6.75454	U2OS	0.281301
6.68962	U2OS	0.0289662
6.40142	U2OS	0.884682
6.97934	U2OS	0.771005
8.04606	U2OS	0.329735
7.7961	U2OS	0.796559
8.35669	U2OS	0.324638
7.29202	U2OS	0.307882
7.43498	U2OS	0.928109
8.02785	U2OS	0.976916
8.69631	U2OS	0.523555
10.7196	U2OS	0.951935
11.8914	U2OS	0.887996
8.61731	U2OS	0.518033
9.82449	U2OS	0.372749
8.49799	U2OS	0.710355
9.93834	U2OS	0.455643
9.09172	U2OS	0.605213
10.7828	U2OS	0.990406
9.38542	U2OS	0.773916
7.61529	U2OS	0.334276
9.28147	U2OS	0.0889982
7.2659	U2OS	0.184906
6.13412	U2OS	0.526852
8.50696	U2OS	0.417102
7.98038	U2OS	0.80066
6.1438	U2OS	0.933202
7.36832	U2OS	0.177865
8.59626	U2OS	0.860067
6.58548	U2OS	0.957395
6.61633	U2OS	0.959471
9.16501	U2OS	0.0378626
6.57719	U2OS	0.0575835
7.20315	U2OS	0.00579739
6.92909	U2OS	0.312681
9.35527	U2OS	0.0556984
6.19137	U2OS	0.293862
7.44611	U2OS	0.356016
7.63136	U2OS	0.953677
9.63177	U2OS	0.476951
9.14572	U2OS	0.278238
6.7564	U2OS	0.503005
7.42357	U2OS	0.643358
8.4014	U2OS	0.111246
8.15121	U2OS	0.758062
8.14694	U2OS	0.851946
8.65713	U2OS	0.84425
8.75591	U2OS	0.890507
8.08354	U2OS	0.381842
10.1922	U2OS	0.443805
10.2512	U2OS	0.101581
8.72151	U2OS	0.225807
8.95423	U2OS	0.97132
10.1444	U2OS	0.284624
8.05103	U2OS	0.907396
8.12428	U2OS	0.890552
8.34493	U2OS	0.922504
10.2165	U2OS	0.15615
8.49206	U2OS	0.879722
9.55152	U2OS	0.631995
8.02531	U2OS	0.210628
11.8477	U2OS	0.345116
24.796	U2OS	0.159919
6.58075	U2OS	0.444348
7.60328	U2OS	0.083775
7.06804	U2OS	0.165318
7.10544	U2OS	0.197196
7.68325	U2OS	0.691027
8.45419	U2OS	0.573803
6.86731	U2OS	0.873323
6.89527	U2OS	0.244634
6.50791	U2OS	0.629608
6.30904	U2OS	0.0344313
6.49149	U2OS	0.516198
5.52766	U2OS	0.863226
8.5894	U2OS	0.984127
5.89883	U2OS	0.00987298
6.26612	U2OS	0.252841
8.16895	U2OS	0.22385
6.65054	U2OS	0.0475376
7.56627	U2OS	0.0101725
6.54491	U2OS	0.490195
7.01882	U2OS	0.0454821
7.06031	U2OS	0.278328
8.48971	U2OS	0.639975
6.37659	U2OS	0.294692
6.70021	U2OS	0.269655
7.16174	U2OS	0.590547
6.82867	U2OS	0.380534
6.84143	U2OS	0.702523
6.57303	U2OS	0.496124
7.04716	U2OS	0.633209
8.34403	U2OS	0.353394
7.49757	U2OS	0.287044
8.90986	U2OS	0.133207
11.0212	U2OS	0.93708
11.1795	U2OS	0.804836
9.47629	U2OS	0.938029
7.60726	U2OS	0.185381
8.15129	U2OS	0.933156
6.95674	U2OS	0.935753
7.24102	U2OS	0.283545
8.26056	U2OS	0.274634
6.37416	U2OS	0.551432
6.57156	U2OS	0.185289
6.44569	U2OS	0.442101
6.43961	U2OS	0.185318
6.41454	U2OS	0.947376
7.84213	U2OS	0.493825
6.58646	U2OS	0.963918
8.13939	U2OS	0.644942
7.46322	U2OS	0.484316
8.32112	U2OS	0.967695
8.5527	U2OS	0.14319
7.38985	U2OS	0.63233
8.4748	U2OS	0.661888
9.32058	U2OS	0.43384
8.64746	U2OS	0.0593572
8.45557	U2OS	0.492723
7.42823	U2OS	0.465134
7.12567	U2OS	0.806747
6.36423	U2OS	0.256661
8.88609	U2OS	0.39143
5.35955	U2OS	0.240172
5.21102	U2OS	0.686443
5.82627	U2OS	0.989883
6.15028	U2OS	0.17743
6.77235	U2OS	0.821447
6.42182	U2OS	0.230989
6.0084	U2OS	0.0579758
6.37631	U2OS	0.138817
5.27382	U2OS	0.935153
6.22817	U2OS	0.888542
7.78198	U2OS	0.28926
7.6009	U2OS	0.947764
6.26736	U2OS	0.849931
6.9671	U2OS	0.434655
10.7569	U2OS	0.46805
5.72689	U2OS	0.629853
6.37111	U2OS	0.158032
6.18258	U2OS	0.0147821
5.44724	U2OS	0.265512
5.64097	U2OS	0.0154436
6.23095	U2OS	0.674499
7.12483	U2OS	0.551469
5.08463	U2OS	0.321648
5.48354	U2OS	0.780202
5.79656	U2OS	0.145785
5.28992	U2OS	0.244881
8.85422	U2OS	0.292314
5.1841	U2OS	0.195932
6.64812	U2OS	0.0879387
4.73903	U2OS	0.869976
7.14247	U2OS	0.0881886
8.43645	U2OS	0.68371
7.0879	U2OS	0.120401
6.08793	U2OS	0.010699
7.28939	U2OS	0.557268
5.56241	U2OS	0.907109
7.21874	U2OS	0.860457
6.944	U2OS	0.338451
6.09056	U2OS	0.0271588
8.03314	U2OS	0.800859
8.12833	U2OS	0.805985
7.0832	U2OS	0.868488
9.27503	U2OS	0.669647
7.05956	U2OS	0.807779
7.49744	U2OS	0.897498
8.76052	U2OS	0.45383
7.44216	U2OS	0.557825
7.26174	U2OS	0.506131
5.50941	U2OS	0.691984
7.01519	U2OS	0.682907
7.15237	U2OS	0.520314
6.08571	U2OS	0.828468
4.71963	U2OS	0.505779
6.65151	U2OS	0.824859
5.35589	U2OS	0.281845
6.01305	U2OS	0.178495
6.06398	U2OS	0.969871
5.36309	U2OS	0.74194
6.47992	U2OS	0.259792
5.24199	U2OS	0.581235
6.60305	U2OS	0.955262
5.13905	U2OS	0.0807539
5.70095	U2OS	0.0835342
4.45124	U2OS	0.619135
6.7471	U2OS	0.224493
6.11519	U2OS	0.765184
7.02489	U2OS	0.568153
7.38093	U2OS	0.666188
4.95395	U2OS	0.107814
6.00737	U2OS	0.0842831
6.66473	U2OS	0.625121
6.04173	U2OS	0.409731
6.87753	U2OS	0.0872525
7.31648	U2OS	0.371064
7.13849	U2OS	0.672144
9.24476	U2OS	0.189587
6.86773	U2OS	0.895729
8.04496	U2OS	0.949846
5.96049	U2OS	0.961573
5.09286	U2OS	0.730083
7.66799	U2OS	0.406288
7.1125	U2OS	0.743749
6.53109	U2OS	0.287987
5.51357	U2OS	0.314417
6.1197	U2OS	0.605896
6.84464	U2OS	0.594847
6.08488	U2OS	0.878661
5.81299	U2OS	0.254601
6.65489	U2OS	0.766188
5.25051	U2OS	0.941013
4.76058	U2OS	0.00103293
5.29337	U2OS	0.476089
4.57122	U2OS	0.65704
4.6111	U2OS	0.843323
4.35008	U2OS	0.183739
4.44066	U2OS	0.856159
4.74378	U2OS	0.364365
5.77137	U2OS	0.892274
4.64292	U2OS	0.0277117
4.14104	U2OS	0.0853901
4.50821	U2OS	0.98141
4.90299	U2OS	0.609502
5.9729	U2OS	0.417632
23.5534	U2OS	0.169214
4.26967	U2OS	0.649901
4.7992	U2OS	0.0369751
4.33413	U2OS	0.311614
6.52444	U2OS	0.323479
4.6432	U2OS	0.607442
5.24705	U2OS	0.650831
4.52937	U2OS	0.846055
6.06412	U2OS	0.927581
4.82525	U2OS	0.660458
5.53643	U2OS	0.578174
4.88713	U2OS	0.398716
5.46003	U2OS	0.966612
4.23719	U2OS	0.154079
8.86936	U2OS	0.895087
4.28411	U2OS	0.311013
4.8541	U2OS	0.548489
4.29029	U2OS	0.682066
4.86519	U2OS	0.23647
4.20498	U2OS	0.167737
4.9884	U2OS	0.508482
5.38562	U2OS	0.791864
4.35389	U2OS	0.692414
3.90574	U2OS	0.118973
4.43918	U2OS	0.900742
4.18783	U2OS	0.479738
4.03055	U2OS	0.946677
4.47905	U2OS	0.553434
3.8416	U2OS	0.0848018
4.58716	U2OS	0.202463
4.65134	U2OS	0.854238
5.38026	U2OS	0.705927
5.54969	U2OS	0.89494
4.56978	U2OS	0.329146
6.43425	U2OS	0.528001
4.56231	U2OS	0.650398
4.51865	U2OS	0.594291
4.66108	U2OS	0.231463
4.57058	U2OS	0.426821
4.89104	U2OS	0.248111
4.71192	U2OS	0.845615
5.20829	U2OS	0.986677
5.17192	U2OS	0.0665708
6.37204	U2OS	0.713928
5.37991	U2OS	0.330116
4.7371	U2OS	0.625435
6.05808	U2OS	0.25813
6.37198	U2OS	0.651008
5.17476	U2OS	0.371147
6.07041	U2OS	0.294821
4.92576	U2OS	0.911763
5.69641	U2OS	0.942499
5.00051	U2OS	0.61355
7.42576	U2OS	0.214468
5.3395	U2OS	0.939419
6.3762	U2OS	0.750454
7.61642	U2OS	0.75109
6.07358	U2OS	0.211721
5.09315	U2OS	0.830157
5.07322	U2OS	0.240095
4.80706	U2OS	0.631621
5.68605	U2OS	0.71074
4.8665	U2OS	0.742383
4.52965	U2OS	0.390265
4.41085	U2OS	0.759825
5.03005	U2OS	0.902936
4.6468	U2OS	0.58742
6.09421	U2OS	0.0904097
5.00051	U2OS	0.128976
5.0343	U2OS	0.105263
4.36708	U2OS	0.172727
4.88872	U2OS	0.126431
4.05287	U2OS	0.778301
4.78665	U2OS	0.0394115
3.98983	U2OS	0.241558
4.61652	U2OS	0.879066
4.45695	U2OS	0.973519
4.51172	U2OS	0.605422
4.1536	U2OS	0.976238
4.99365	U2OS	0.0434515
3.94631	U2OS	0.948573
3.9191	U2OS	0.311296
4.97126	U2OS	0.798973
3.98191	U2OS	0.810629
4.66207	U2OS	0.859999
3.76755	U2OS	0.458551
5.43192	U2OS	0.930644
5.72438	U2OS	0.257893
4.91774	U2OS	0.934445
5.49731	U2OS	0.61912
3.9431	U2OS	0.985445
5.94452	U2OS	0.0326439
4.96473	U2OS	0.725167
4.31761	U2OS	0.565554
4.5684	U2OS	0.492424
5.20956	U2OS	0.259218
4.51446	U2OS	0.326831
6.19421	U2OS	0.249462
4.45435	U2OS	0.219268
4.47233	U2OS	0.799661
5.99158	U2OS	0.502395
5.80443	U2OS	0.0831899
5.2578	U2OS	0.776984
6.32378	U2OS	0.533649
5.59032	U2OS	0.739388
6.11794	U2OS	0.515394
6.26339	U2OS	0.399946
5.03552	U2OS	0.986247
5.5895	U2OS	0.0282426
5.55478	U2OS	0.932764
4.80467	U2OS	0.930855
4.96568	U2OS	0.390919
4.35992	U2OS	0.214465
6.99661	U2OS	0.619213
5.74095	U2OS	0.177972
4.48363	U2OS	0.803208
4.19942	U2OS	0.253934
4.23665	U2OS	0.290806
5.13982	U2OS	0.915916
4.11155	U2OS	0.902917
3.84426	U2OS	0.535381
4.05537	U2OS	0.862839
5.01258	U2OS	0.352533
3.2177	U2OS	0.997884
3.93748	U2OS	0.43369
3.70733	U2OS	0.294812
4.49079	U2OS	0.0415742
3.92879	U2OS	0.989707
4.12845	U2OS	0.464888
4.02989	U2OS	0.734585
3.3509	U2OS	0.640808
4.17952	U2OS	0.723093
4.79176	U2OS	0.0511109
3.88022	U2OS	0.920045
3.77495	U2OS	0.926841
3.81733	U2OS	0.551995
5.07084	U2OS	0.963916
3.85427	U2OS	0.280956
3.5779	U2OS	0.602147
4.72855	U2OS	0.396463
4.54334	U2OS	0.628023
4.3776	U2OS	0.300632
4.48692	U2OS	0.819358
5.52259	U2OS	0.069786
4.52334	U2OS	0.0418776
5.4452	U2OS	0.0493964
6.20072	U2OS	0.150455
6.14538	U2OS	0.39535
5.35833	U2OS	0.95539
5.94293	U2OS	0.110795
5.82077	U2OS	0.647553
4.37979	U2OS	0.527622
5.73427	U2OS	0.353242
5.75218	U2OS	0.198199
5.16547	U2OS	0.220594
4.32678	U2OS	0.0438215
4.90822	U2OS	0.713164
5.0888	U2OS	0.65384
4.86702	U2OS	0.44377
4.7204	U2OS	0.718939
3.77274	U2OS	0.109976
3.83962	U2OS	0.938719
4.60713	U2OS	0.847627
4.90833	U2OS	0.659036
4.63919	U2OS	0.378831
6.05364	U2OS	0.416567
4.77974	U2OS	0.482154
4.95545	U2OS	0.935284
4.36799	U2OS	0.863593
4.34882	U2OS	0.477924
4.59946	U2OS	0.554518
4.53228	U2OS	0.875404
4.19348	U2OS	0.949264
4.3289	U2OS	0.639185
4.75968	U2OS	0.74852
5.81474	U2OS	0.351625
5.29668	U2OS	0.918028
4.91791	U2OS	0.836752
5.32534	U2OS	0.552056
6.27657	U2OS	0.867627
6.28793	U2OS	0.849872
6.28762	U2OS	0.808411
6.75775	U2OS	0.130693
6.91514	U2OS	0.536003
19.3725	U2OS	0.900783
5.15109	U2OS	0.770832
6.11851	U2OS	0.420713
7.41726	U2OS	0.97788
6.81635	U2OS	0.250773
5.38975	U2OS	0.33361
7.22412	U2OS	0.954201
4.95927	U2OS	0.808715
4.25266	U2OS	0.90034
4.71421	U2OS	0.0115896
5.88206	U2OS	0.379764
4.77882	U2OS	0.235522
5.64197	U2OS	0.295935
4.85991	U2OS	0.737995
4.48555	U2OS	0.724085
4.38471	U2OS	0.461799
5.89133	U2OS	0.365274
4.02867	U2OS	0.584692
3.95613	U2OS	0.533708
4.72973	U2OS	0.55058
5.60387	U2OS	0.615477
4.76212	U2OS	0.395648
5.10671	U2OS	0.771718
5.3533	U2OS	0.251203
4.1162	U2OS	0.655761
5.27638	U2OS	0.960397
4.81119	U2OS	0.00355476
4.38768	U2OS	0.723361
6.03324	U2OS	0.108995
4.28609	U2OS	0.543787
6.50197	U2OS	0.626916
4.91964	U2OS	0.242947
5.73444	U2OS	0.913844
6.77686	U2OS	0.622313
5.84488	U2OS	0.231695
6.01646	U2OS	0.770132
5.52487	U2OS	0.105507
6.75313	U2OS	0.555225
4.76288	U2OS	0.0949561
5.35197	U2OS	0.580984
5.21069	U2OS	0.25298
5.23031	U2OS	0.649467
5.26021	U2OS	0.715827
4.9706	U2OS	0.524186
4.44894	U2OS	0.657521
4.86537	U2OS	0.813294
5.67477	U2OS	0.807512
4.45624	U2OS	0.619682
5.48696	U2OS	0.451102
3.95765	U2OS	0.40795
7.30329	U2OS	0.874748
5.19517	U2OS	0.702932
4.62613	U2OS	0.184935
4.33263	U2OS	0.565732
5.03129	U2OS	0.908808
6.27987	U2OS	0.15069
5.54673	U2OS	0.845518
4.33931	U2OS	0.820202
4.20385	U2OS	0.499341
4.90382	U2OS	0.0375839
8.01268	U2OS	0.147503
4.50918	U2OS	0.922639
6.41262	U2OS	0.0441548
4.26427	U2OS	0.372499
6.33948	U2OS	0.61904
8.49331	U2OS	0.196948
5.68855	U2OS	0.98108
5.04167	U2OS	0.155975
5.31813	U2OS	0.539679
5.97121	U2OS	0.618011
4.38246	U2OS	0.23099
7.57715	U2OS	0.466309
5.13189	U2OS	0.491009
5.9361	U2OS	0.766862
5.7398	U2OS	0.634281
5.81712	U2OS	0.46755
7.71529	U2OS	0.666943
5.70217	U2OS	0.453377
4.76941	U2OS	0.525712
5.63329	U2OS	0.658568
6.22678	U2OS	0.181195
7.51557	U2OS	0.78805
7.02815	U2OS	0.602865
8.795	U2OS	0.980333
7.72146	U2OS	0.222383
8.76895	U2OS	0.466266
8.54963	U2OS	0.895642
6.1888	U2OS	0.601433
7.17224	U2OS	0.725959
8.01811	U2OS	0.41367
8.77437	U2OS	0.68431
6.23282	U2OS	0.946055
6.57942	U2OS	0.200186
7.9273	U2OS	0.807365
15.6012	U2OS	0.969538
6.85218	U2OS	0.0145687
5.91196	U2OS	0.21521
5.06334	U2OS	0.117377
7.43674	U2OS	0.767424
5.73442	U2OS	0.0812166
6.43392	U2OS	0.998414
6.66906	U2OS	0.389612
5.60682	U2OS	0.905203
5.23248	U2OS	0.188578
7.21427	U2OS	0.440872
7.30398	U2OS	0.844812
5.89482	U2OS	0.59527
7.26539	U2OS	0.462158
6.31446	U2OS	0.51265
6.72741	U2OS	0.573886
5.0414	U2OS	0.440319
8.04584	U2OS	0.193559
6.20137	U2OS	0.113966
6.60302	U2OS	0.151228
6.38287	U2OS	0.052491
6.14317	U2OS	0.558676
7.20983	U2OS	0.847721
9.29631	U2OS	0.359119
9.69734	U2OS	0.0753109
7.15632	U2OS	0.425724
8.43409	U2OS	0.602008
7.88863	U2OS	0.425403
6.43909	U2OS	0.810721
5.43909	U2OS	0.941886
5.62211	U2OS	0.869911
8.35348	U2OS	0.703999
6.46054	U2OS	0.470299
6.09355	U2OS	0.682698
6.25084	U2OS	0.0134183
6.02752	U2OS	0.982478
6.60411	U2OS	0.172077
6.84923	U2OS	0.90626
6.14554	U2OS	0.80711
5.90451	U2OS	0.80014
8.23447	U2OS	0.268936
7.68406	U2OS	0.219154
8.84853	U2OS 2	0.428801
8.76254	U2OS 2	0.849371
8.73165	U2OS 2	0.45038
6.99565	U2OS 2	0.93542
7.48084	U2OS 2	0.352679
6.5446	U2OS 2	0.619392
9.09195	U2OS 2	0.980699
7.26937	U2OS 2	0.643463
8.37158	U2OS 2	0.0454982
6.38328	U2OS 2	0.463557
7.66437	U2OS 2	0.334751
11.1363	U2OS 2	0.532182
9.95279	U2OS 2	0.284746
12.0224	U2OS 2	0.122261
12.0601	U2OS 2	0.668289
7.02815	U2OS 2	0.68136
13.8739	U2OS 2	0.867139
8.51126	U2OS 2	0.132381
7.49975	U2OS 2	0.79862
7.91583	U2OS 2	0.826769
7.00933	U2OS 2	0.64655
13.5418	U2OS 2	0.204922
9.13038	U2OS 2	0.261421
7.39064	U2OS 2	0.418497
9.37655	U2OS 2	0.541799
7.32851	U2OS 2	0.477438
8.58105	U2OS 2	0.46746
7.5676	U2OS 2	0.839841
10.8221	U2OS 2	0.870102
7.76306	U2OS 2	0.816754
7.24055	U2OS 2	0.877801
10.0048	U2OS 2	0.571009
9.16986	U2OS 2	0.964036
10.2757	U2OS 2	0.606544
9.43174	U2OS 2	0.603948
10.2914	U2OS 2	0.319298
8.31849	U2OS 2	0.681204
8.47669	U2OS 2	0.0519657
9.46998	U2OS 2	0.134546
10.8379	U2OS 2	0.130242
6.66176	U2OS 2	0.655201
7.61791	U2OS 2	0.175333
9.90794	U2OS 2	0.341147
9.86295	U2OS 2	0.0443117
8.09678	U2OS 2	0.233734
8.92573	U2OS 2	0.964224
10.2101	U2OS 2	0.509139
8.46113	U2OS 2	0.151075
5.86796	U2OS 2	0.523009
10.4779	U2OS 2	0.943509
8.48043	U2OS 2	0.865686
8.50178	U2OS 2	0.392066
7.12551	U2OS 2	0.283868
8.86091	U2OS 2	0.76173
7.81917	U2OS 2	0.240484
6.56762	U2OS 2	0.254232
14.2343	U2OS 2	0.0840864
6.65384	U2OS 2	0.864144
8.3152	U2OS 2	0.447899
10.2516	U2OS 2	0.561786
8.95889	U2OS 2	0.736711
11.1963	U2OS 2	0.796489
7.68082	U2OS 2	0.447508
8.72954	U2OS 2	0.184128
8.51833	U2OS 2	0.828733
10.0543	U2OS 2	0.030998
[truncated: 26,461 more rows]

## Sheet: Supplementary Fig 6.f
NR	mean Intensity (MCMBP nuclear pool)	CELLS	treatment	Rand(1)
1	58.1206	U2OS	U1	0.417022
2	58.072	U2OS	U1	0.720324
3	49.3892	U2OS	U1	0.000114375
4	28.1661	U2OS	U1	0.302333
5	27.249	U2OS	U1	0.146756
6	49.392	U2OS	U1	0.0923386
7	49.7174	U2OS	U1	0.18626
8	40.6081	U2OS	U1	0.345561
9	50.7387	U2OS	U1	0.396767
10	73.579	U2OS	U1	0.538817
11	47.0646	U2OS	U1	0.419195
12	50.5901	U2OS	U1	0.68522
13	61.4877	U2OS	U1	0.204452
14	55.1026	U2OS	U1	0.878117
15	78.4571	U2OS	U1	0.0273876
16	56.1865	U2OS	U1	0.670468
17	66.5999	U2OS	U1	0.417305
18	30.3848	U2OS	U1	0.55869
19	55.9896	U2OS	U1	0.140387
20	53.4945	U2OS	U1	0.198101
21	19.182	U2OS	U1	0.800745
22	90.6547	U2OS	U1	0.968262
23	50.0073	U2OS	U1	0.313424
24	57.5555	U2OS	U1	0.692323
25	41.717	U2OS	U1	0.876389
26	22.7187	U2OS	U1	0.894607
27	20.5482	U2OS	U1	0.0850442
28	120.232	U2OS	U1	0.0390548
29	44.4449	U2OS	U1	0.16983
30	49.0843	U2OS	U1	0.878143
31	51.1057	U2OS	U1	0.0983468
32	59.7521	U2OS	U1	0.421108
33	61.3948	U2OS	U1	0.95789
34	37.6114	U2OS	U1	0.533165
35	65.4	U2OS	U1	0.691877
36	69.4917	U2OS	U1	0.315516
37	23.3886	U2OS	U1	0.686501
38	57.286	U2OS	U1	0.834626
39	58.2156	U2OS	U1	0.0182883
40	59.6461	U2OS	U1	0.750144
41	42.0364	U2OS	U1	0.988861
42	45.8432	U2OS	U1	0.748166
43	67.9659	U2OS	U1	0.280444
44	69.1397	U2OS	U1	0.789279
45	84.0139	U2OS	U1	0.103226
46	67.4749	U2OS	U1	0.447894
47	65.5149	U2OS	U1	0.908596
48	53.8438	U2OS	U1	0.293614
49	62.5363	U2OS	U1	0.287775
50	79.361	U2OS	U1	0.130029
51	41.1206	U2OS	U1	0.019367
52	71.2997	U2OS	U1	0.678836
53	71.1803	U2OS	U1	0.211628
54	65.7011	U2OS	U1	0.265547
55	68.743	U2OS	U1	0.491573
56	67.7379	U2OS	U1	0.0533625
57	51.2342	U2OS	U1	0.574118
58	45.7232	U2OS	U1	0.146729
59	78.3222	U2OS	U1	0.589306
60	92.6097	U2OS	U1	0.699758
61	47.7936	U2OS	U1	0.102334
62	40.3175	U2OS	U1	0.414056
63	70.8037	U2OS	U1	0.6944
64	73.3914	U2OS	U1	0.414179
65	42.1615	U2OS	U1	0.0499535
66	56.5758	U2OS	U1	0.535896
67	65.9031	U2OS	U1	0.663795
68	77.6922	U2OS	U1	0.514889
69	68.4972	U2OS	U1	0.944595
70	46.2886	U2OS	U1	0.586555
71	108.039	U2OS	U1	0.903402
72	68.8937	U2OS	U1	0.137475
73	64.8805	U2OS	U1	0.139276
74	72.1707	U2OS	U1	0.807391
75	64.0841	U2OS	U1	0.397677
76	51.5599	U2OS	U1	0.165354
77	48.9369	U2OS	U1	0.927509
78	61.459	U2OS	U1	0.347766
79	78.736	U2OS	U1	0.750812
80	50.4112	U2OS	U1	0.725998
81	55.237	U2OS	U1	0.883306
82	49.3257	U2OS	U1	0.623672
83	91.7299	U2OS	U1	0.750942
84	61.2806	U2OS	U1	0.348898
85	70.5801	U2OS	U1	0.269928
86	28.7843	U2OS	U1	0.895886
87	49.9378	U2OS	U1	0.428091
88	53.1077	U2OS	U1	0.96484
89	50.3722	U2OS	U1	0.663441
90	52.8625	U2OS	U1	0.621696
91	68.7622	U2OS	U1	0.114746
92	34.1732	U2OS	U1	0.949489
93	69.7052	U2OS	U1	0.449912
94	60.7937	U2OS	U1	0.57839
95	33.219	U2OS	U1	0.408137
96	51.7584	U2OS	U1	0.237027
97	45.1587	U2OS	U1	0.90338
98	50.0466	U2OS	U1	0.573679
99	33.8721	U2OS	U1	0.00287033
100	44.6722	U2OS	U1	0.617145
101	44.5115	U2OS	U1	0.326645
102	44.7718	U2OS	U1	0.527058
103	59.8507	U2OS	U1	0.885942
104	49.6348	U2OS	U1	0.35727
105	34.8225	U2OS	U1	0.908535
106	42.3845	U2OS	U1	0.62336
107	27.2235	U2OS	U1	0.0158212
108	46.9267	U2OS	U1	0.929437
109	46.9113	U2OS	U1	0.690897
110	29.0692	U2OS	U1	0.997323
111	84.0332	U2OS	U1	0.172341
112	95.2873	U2OS	U1	0.137136
113	64.9102	U2OS	U1	0.932595
114	72.9905	U2OS	U1	0.696818
115	44.9225	U2OS	U1	0.0660002
116	52.725	U2OS	U1	0.755463
117	47.51	U2OS	U1	0.753876
118	51.7874	U2OS	U1	0.923025
119	80.3215	U2OS	U1	0.711525
120	59.5202	U2OS	U1	0.124271
121	40.0392	U2OS	U1	0.0198801
122	41.2596	U2OS	U1	0.026211
123	55.7685	U2OS	U1	0.0283065
124	58.908	U2OS	U1	0.246211
125	65.8785	U2OS	U1	0.860028
126	74.0593	U2OS	U1	0.538831
127	54.7065	U2OS	U1	0.552822
128	39.5778	U2OS	U1	0.842031
129	46.5875	U2OS	U1	0.124173
130	25.8548	U2OS	U1	0.279184
131	38.3417	U2OS	U1	0.585759
132	66.6883	U2OS	U1	0.969596
133	51.01	U2OS	U1	0.56103
134	48.0116	U2OS	U1	0.0186473
135	52.0827	U2OS	U1	0.800633
136	47.3535	U2OS	U1	0.232974
137	36.4076	U2OS	U1	0.807105
138	47.3244	U2OS	U1	0.387861
139	57.9843	U2OS	U1	0.863542
140	47.3409	U2OS	U1	0.747122
141	45.1895	U2OS	U1	0.55624
142	31.5409	U2OS	U1	0.136455
143	51.7824	U2OS	U1	0.0599177
144	42.409	U2OS	U1	0.121343
145	31.7448	U2OS	U1	0.0445519
146	47.5043	U2OS	U1	0.107494
147	34.8943	U2OS	U1	0.225709
148	68.6012	U2OS	U1	0.712989
149	47.7181	U2OS	U1	0.559717
150	47.6336	U2OS	U1	0.012556
151	62.0448	U2OS	U1	0.0719743
152	52.9363	U2OS	U1	0.967276
153	48.8537	U2OS	U1	0.5681
154	50.3143	U2OS	U1	0.203293
155	47.4836	U2OS	U1	0.252326
156	57.5528	U2OS	U1	0.743826
157	42.9132	U2OS	U1	0.195429
158	43.1867	U2OS	U1	0.581359
159	52.7762	U2OS	U1	0.97002
160	48.2929	U2OS	U1	0.846829
161	56.1074	U2OS	U1	0.239848
162	46.774	U2OS	U1	0.49377
163	46.5676	U2OS	U1	0.619956
164	63.9175	U2OS	U1	0.828981
165	40.5451	U2OS	U1	0.156791
166	49.3163	U2OS	U1	0.0185762
167	58.2014	U2OS	U1	0.0700221
168	53.2863	U2OS	U1	0.486345
169	30.3521	U2OS	U1	0.606329
170	35.9203	U2OS	U1	0.568851
171	48.9581	U2OS	U1	0.317362
172	39.5931	U2OS	U1	0.988616
173	24.6253	U2OS	U1	0.579745
174	69.2496	U2OS	U1	0.380141
175	61.1699	U2OS	U1	0.550948
176	32.9864	U2OS	U1	0.745334
177	79.3121	U2OS	U1	0.669233
178	46.9158	U2OS	U1	0.26492
179	35.0145	U2OS	U1	0.0663348
180	50.2952	U2OS	U1	0.370084
181	42.1484	U2OS	U1	0.629718
182	59.4937	U2OS	U1	0.210174
183	55.8874	U2OS	U1	0.752756
184	46.7334	U2OS	U1	0.0665365
185	59.6441	U2OS	U1	0.260315
186	59.1939	U2OS	U1	0.804755
187	80.8781	U2OS	U1	0.193434
188	64.3929	U2OS	U1	0.639461
189	67.0239	U2OS	U1	0.52467
190	63.9262	U2OS	U1	0.924808
191	25.0586	U2OS	U1	0.263297
192	56.1501	U2OS	U1	0.0659611
193	56.2713	U2OS	U1	0.735066
194	57.3113	U2OS	U1	0.772178
195	56.1613	U2OS	U1	0.907816
196	54.0663	U2OS	U1	0.931972
197	40.5607	U2OS	U1	0.0139516
198	55.3715	U2OS	U1	0.234362
199	40.9452	U2OS	U1	0.616778
200	46.0519	U2OS	U1	0.949016
201	71.1458	U2OS	U1	0.950176
202	85.8601	U2OS	U1	0.556653
203	41.4395	U2OS	U1	0.915606
204	76.4609	U2OS	U1	0.641566
205	55.8466	U2OS	U1	0.390008
206	44.2856	U2OS	U1	0.485991
207	68.5539	U2OS	U1	0.60431
208	48.8158	U2OS	U1	0.549548
209	67.0062	U2OS	U1	0.926181
210	47.0886	U2OS	U1	0.918733
211	46.7464	U2OS	U1	0.394876
212	60.362	U2OS	U1	0.963263
213	40.6903	U2OS	U1	0.173956
214	49.4353	U2OS	U1	0.12633
215	46.7428	U2OS	U1	0.135079
216	47.7384	U2OS	U1	0.505662
217	43.673	U2OS	U1	0.0215248
218	45.4181	U2OS	U1	0.94797
219	47.6361	U2OS	U1	0.827115
220	43.2055	U2OS	U1	0.015019
221	31.7874	U2OS	U1	0.176196
222	50.5221	U2OS	U1	0.332064
223	33.6681	U2OS	U1	0.130997
224	38.5469	U2OS	U1	0.809491
225	55.1303	U2OS	U1	0.344737
226	53.3559	U2OS	U1	0.940107
227	31.7203	U2OS	U1	0.582014
228	55.2015	U2OS	U1	0.878832
229	39.8899	U2OS	U1	0.844734
230	44.081	U2OS	U1	0.905392
231	48.1985	U2OS	U1	0.45988
232	39.7996	U2OS	U1	0.546347
233	47.166	U2OS	U1	0.798604
234	50.9678	U2OS	U1	0.285719
235	39.9032	U2OS	U1	0.490254
236	55.1246	U2OS	U1	0.59911
237	50.1163	U2OS	U1	0.0155333
238	51.4115	U2OS	U1	0.593481
239	40.8054	U2OS	U1	0.433676
240	31.7529	U2OS	U1	0.807361
241	54.4995	U2OS	U1	0.315245
242	60.1007	U2OS	U1	0.892889
243	53.628	U2OS	U1	0.577857
244	51.869	U2OS	U1	0.18401
245	42.8227	U2OS	U1	0.787929
246	40.8394	U2OS	U1	0.612031
247	53.6208	U2OS	U1	0.0539093
248	55.9533	U2OS	U1	0.420194
249	29.4793	U2OS	U1	0.679069
250	54.777	U2OS	U1	0.918602
251	43.2855	U2OS	U1	0.000402025
252	38.0835	U2OS	U1	0.976759
253	37.1394	U2OS	U1	0.37658
254	54.3595	U2OS	U1	0.973784
255	31.6311	U2OS	U1	0.604716
256	30.0103	U2OS	U1	0.828846
257	39.6808	U2OS	U1	0.574712
258	47.7892	U2OS	U1	0.628076
259	56.5961	U2OS	U1	0.285576
260	40.4258	U2OS	U1	0.586833
261	49.5458	U2OS	U1	0.750022
262	56.5006	U2OS	U1	0.858314
263	27.3405	U2OS	U1	0.755082
264	70.1965	U2OS	U1	0.698057
265	34.0089	U2OS	U1	0.864479
266	70.0872	U2OS	U1	0.322681
267	68.5317	U2OS	U1	0.670789
268	46.8465	U2OS	U1	0.450874
269	53.9813	U2OS	U1	0.382103
270	41.7772	U2OS	U1	0.410811
271	83.7442	U2OS	U1	0.40148
272	50.1926	U2OS	U1	0.317384
273	74.0727	U2OS	U1	0.621919
274	44.5632	U2OS	U1	0.430247
275	53.0507	U2OS	U1	0.973802
276	35.5558	U2OS	U1	0.677801
277	20.6398	U2OS	U1	0.19857
278	61.1027	U2OS	U1	0.426701
279	36.9447	U2OS	U1	0.343346
280	61.1856	U2OS	U1	0.797639
281	53.5793	U2OS	U1	0.879998
282	59.905	U2OS	U1	0.903842
283	34.1809	U2OS	U1	0.66272
284	57.462	U2OS	U1	0.270208
285	67.9673	U2OS	U1	0.252367
286	57.9723	U2OS	U1	0.854898
287	26.9235	U2OS	U1	0.527715
288	57.2161	U2OS	U1	0.802161
289	45.1713	U2OS	U1	0.572489
290	77.8746	U2OS	U1	0.733143
291	44.8345	U2OS	U1	0.519012
292	52.1703	U2OS	U1	0.770884
293	67.6987	U2OS	U1	0.568858
294	64.5678	U2OS	U1	0.46571
295	61.5274	U2OS	U1	0.342689
296	57.2117	U2OS	U1	0.0682093
297	62.0523	U2OS	U1	0.377924
298	56.3039	U2OS	U1	0.0796261
299	34.4166	U2OS	U1	0.982817
300	47.8431	U2OS	U1	0.181613
301	40.5403	U2OS	U1	0.811859
302	54.2241	U2OS	U1	0.874962
303	57.7658	U2OS	U1	0.688413
304	42.6404	U2OS	U1	0.569494
305	49.6294	U2OS	U1	0.160971
306	42.9305	U2OS	U1	0.46688
307	49.1895	U2OS	U1	0.345172
308	44.8108	U2OS	U1	0.22504
309	39.2839	U2OS	U1	0.592512
310	40.1868	U2OS	U1	0.31227
311	38.6419	U2OS	U1	0.916306
312	30.2694	U2OS	U1	0.909636
313	34.0432	U2OS	U1	0.257118
314	53.6468	U2OS	U1	0.110891
315	39.6026	U2OS	U1	0.192963
316	49.7598	U2OS	U1	0.499584
317	41.1063	U2OS	U1	0.728586
318	44.4033	U2OS	U1	0.208194
319	48.7067	U2OS	U1	0.248034
320	33.2156	U2OS	U1	0.851672
321	38.4783	U2OS	U1	0.415849
322	22.7828	U2OS	U1	0.616685
323	55.3168	U2OS	U1	0.233666
324	53.8065	U2OS	U1	0.101967
325	46.5307	U2OS	U1	0.515857
326	62.5576	U2OS	U1	0.477141
327	42.9494	U2OS	U1	0.152672
328	42.84	U2OS	U1	0.621806
329	44.0196	U2OS	U1	0.54401
330	46.7734	U2OS	U1	0.654137
331	41.8269	U2OS	U1	0.144546
332	42.4656	U2OS	U1	0.751528
333	47.3629	U2OS	U1	0.222049
334	41.0264	U2OS	U1	0.519352
335	52.2704	U2OS	U1	0.785296
336	50.7514	U2OS	U1	0.0223304
337	60.1149	U2OS	U1	0.324362
338	42.9197	U2OS	U1	0.872922
339	41.3944	U2OS	U1	0.84471
340	51.3454	U2OS	U1	0.538441
341	44.3385	U2OS	U1	0.866608
342	51.4435	U2OS	U1	0.949806
343	47.4135	U2OS	U1	0.826407
344	42.6052	U2OS	U1	0.854115
345	66.3883	U2OS	U1	0.0987434
346	61.3065	U2OS	U1	0.651304
347	51.0171	U2OS	U1	0.703517
348	42.8837	U2OS	U1	0.610241
349	51.1394	U2OS	U1	0.799615
350	41.5071	U2OS	U1	0.0345712
351	44.696	U2OS	U1	0.770239
352	51.3091	U2OS	U1	0.731729
353	42.1173	U2OS	U1	0.259698
354	50.9079	U2OS	U1	0.257069
355	59.8693	U2OS	U1	0.632303
356	34.5865	U2OS	U1	0.345297
357	51.6348	U2OS	U1	0.796589
358	49.3431	U2OS	U1	0.446146
359	35.4433	U2OS	U1	0.782749
360	45.3593	U2OS	U1	0.990472
361	52.5428	U2OS	U1	0.300248
362	38.4815	U2OS	U1	0.143006
363	51.6093	U2OS	U1	0.901308
364	53.2691	U2OS	U1	0.541559
365	43.5453	U2OS	U1	0.97474
366	63.9157	U2OS	U1	0.636604
367	55.2909	U2OS	U1	0.993913
368	57.6562	U2OS	U1	0.546071
369	51.5676	U2OS	U1	0.526426
370	71.8815	U2OS	U1	0.135428
371	50.0001	U2OS	U1	0.355705
372	63.2958	U2OS	U1	0.0262186
373	58.961	U2OS	U1	0.160395
374	49.3984	U2OS	U1	0.745637
375	46.4072	U2OS	U1	0.0303997
376	73.9787	U2OS	U1	0.366543
377	52.4972	U2OS	U1	0.862346
378	33.0766	U2OS	U1	0.692678
379	49.4567	U2OS	U1	0.690942
380	45.36	U2OS	U1	0.188637
381	62.8973	U2OS	U1	0.441904
382	49.1946	U2OS	U1	0.581577
383	42.3045	U2OS	U1	0.989752
384	46.6684	U2OS	U1	0.203906
385	48.1167	U2OS	U1	0.247733
386	52.7175	U2OS	U1	0.262173
387	53.3962	U2OS	U1	0.750172
388	32.8358	U2OS	U1	0.456975
389	65.4105	U2OS	U1	0.0569294
390	28.7084	U2OS	U1	0.508516
391	50.6838	U2OS	U1	0.21196
392	51.4492	U2OS	U1	0.798604
393	46.7719	U2OS	U1	0.297331
394	52.8829	U2OS	U1	0.027606
395	44.4738	U2OS	U1	0.593432
396	44.4783	U2OS	U1	0.84384
397	52.8266	U2OS	U1	0.381016
398	26.0017	U2OS	U1	0.749858
399	45.724	U2OS	U1	0.511141
400	29.166	U2OS	U1	0.540952
401	41.6754	U2OS	U1	0.959434
402	37.9551	U2OS	U1	0.803961
403	25.9367	U2OS	U1	0.0323231
404	34.1878	U2OS	U1	0.709387
405	58.8383	U2OS	U1	0.465001
406	53.2931	U2OS	U1	0.947549
407	46.2132	U2OS	U1	0.221433
408	46.3913	U2OS	U1	0.267072
409	55.1833	U2OS	U1	0.081474
410	61.8516	U2OS	U1	0.428619
411	46.5139	U2OS	U1	0.109019
412	39.1308	U2OS	U1	0.633787
413	45.1496	U2OS	U1	0.802963
414	53.1099	U2OS	U1	0.6968
415	39.5695	U2OS	U1	0.766211
416	53.6544	U2OS	U1	0.342454
417	54.2106	U2OS	U1	0.845851
418	69.2272	U2OS	U1	0.428769
419	41.8132	U2OS	U1	0.82401
420	43.3087	U2OS	U1	0.626496
421	35.7636	U2OS	U1	0.143423
422	53.6018	U2OS	U1	0.0783869
423	32.2156	U2OS	U1	0.0183326
424	29.8039	U2OS	U1	0.066725
425	31.3674	U2OS	U1	0.458584
426	47.2642	U2OS	U1	0.113342
427	46.2264	U2OS	U1	0.0277833
428	34.1454	U2OS	U1	0.754861
429	70.3174	U2OS	U1	0.39485
430	59.2454	U2OS	U1	0.746938
431	48.7445	U2OS	U1	0.452405
432	62.7171	U2OS	U1	0.450087
433	44.3902	U2OS	U1	0.478073
434	48.0546	U2OS	U1	0.474004
435	44.4408	U2OS	U1	0.803163
436	50.2233	U2OS	U1	0.402393
437	38.3544	U2OS	U1	0.904686
438	50.3383	U2OS	U1	0.037061
439	46.804	U2OS	U1	0.773874
440	41.7005	U2OS	U1	0.125641
441	51.5523	U2OS	U1	0.618514
442	78.9793	U2OS	U1	0.0103643
443	61.1406	U2OS	U1	0.538627
444	38.438	U2OS	U1	0.00301796
445	60.5744	U2OS	U1	0.951194
446	52.5071	U2OS	U1	0.905402
447	16.131	U2OS	U1	0.795967
448	34.8114	U2OS	U1	0.915274
449	37.0982	U2OS	U1	0.145558
450	39.6212	U2OS	U1	0.15773
451	53.3943	U2OS	U1	0.187632
452	74.6362	U2OS	U1	0.622496
453	30.289	U2OS	U1	0.905809
454	33.1743	U2OS	U1	0.989955
455	45.1575	U2OS	U1	0.711122
456	66.8778	U2OS	U1	0.7318
457	52.3424	U2OS	U1	0.909293
458	41.4724	U2OS	U1	0.400874
459	57.9644	U2OS	U1	0.249851
460	46.4033	U2OS	U1	0.17343
461	58.7636	U2OS	U1	0.119457
462	30.2487	U2OS	U1	0.812611
463	57.9521	U2OS	U1	0.146792
464	57.2748	U2OS	U1	0.264297
465	61.5688	U2OS	U1	0.819089
466	92.6072	U2OS	U1	0.310587
467	45.0244	U2OS	U1	0.982417
468	33.6301	U2OS	U1	0.266639
469	69.2767	U2OS	U1	0.533653
470	59.3236	U2OS	U1	0.314467
471	56.3641	U2OS	U1	0.910773
472	45.1984	U2OS	U1	0.366557
473	60.5683	U2OS	U1	0.433592
474	60.1576	U2OS	U1	0.512293
475	40.3223	U2OS	U1	0.938886
476	47.66	U2OS	U1	0.030949
477	25.2528	U2OS	U1	0.716879
478	68.0061	U2OS	U1	0.891019
479	74.4391	U2OS	U1	0.0272872
480	38.3351	U2OS	U1	0.522051
481	46.1706	U2OS	U1	0.32599
482	72.5248	U2OS	U1	0.859489
483	78.1016	U2OS	U1	0.558517
484	44.6406	U2OS	U1	0.690228
485	61.1213	U2OS	U1	0.452853
486	43.4115	U2OS	U1	0.628309
487	52.7371	U2OS	U1	0.290097
488	62.99	U2OS	U1	0.00934858
489	70.7991	U2OS	U1	0.576756
490	47.6003	U2OS	U1	0.311444
491	92.2509	U2OS	U1	0.517268
492	54.4115	U2OS	U1	0.916406
493	39.6057	U2OS	U1	0.426475
494	35.8265	U2OS	U1	0.247396
495	33.3092	U2OS	U1	0.371294
496	44.3293	U2OS	U1	0.931861
497	50.8235	U2OS	U1	0.936868
498	40.6094	U2OS	U1	0.84433
499	42.2447	U2OS	U1	0.920207
500	26.0347	U2OS	U1	0.2279
501	39.8517	U2OS	U1	0.0874822
502	42.0038	U2OS	U1	0.22731
503	41.7387	U2OS	U1	0.314377
504	61.6461	U2OS	U1	0.174766
505	36.3388	U2OS	U1	0.607094
506	49.4936	U2OS	U1	0.413586
507	36.257	U2OS	U1	0.816352
508	54.4147	U2OS	U1	0.18513
509	47.4854	U2OS	U1	0.701877
510	46.5604	U2OS	U1	0.240356
511	38.6753	U2OS	U1	0.574219
512	41.7382	U2OS	U1	0.348988
513	57.7217	U2OS	U1	0.0569644
514	46.6325	U2OS	U1	0.228814
515	70.3087	U2OS	U1	0.664103
516	24.9716	U2OS	U1	0.49725
517	42.2542	U2OS	U1	0.519016
518	52.0168	U2OS	U1	0.17472
519	73.6434	U2OS	U1	0.570716
520	44.3119	U2OS	U1	0.996753
521	67.9986	U2OS	U1	0.816835
522	56.8807	U2OS	U1	0.594373
523	40.5767	U2OS	U1	0.975989
524	44.6242	U2OS	U1	0.901563
525	53.8235	U2OS	U1	0.595608
526	47.0575	U2OS	U1	0.0324263
527	37.6154	U2OS	U1	0.0935771
528	42.971	U2OS	U1	0.0653717
529	22.9967	U2OS	U1	0.451733
530	37.7458	U2OS	U1	0.375435
531	47.2653	U2OS	U1	0.97535
532	32.6072	U2OS	U1	0.167983
533	32.3175	U2OS	U1	0.972788
534	40.5099	U2OS	U1	0.767475
535	33.5946	U2OS	U1	0.824238
536	32.3851	U2OS	U1	0.632616
537	44.4089	U2OS	U1	0.668733
538	63.4993	U2OS	U1	0.476882
539	57.5473	U2OS	U1	0.0131364
540	53.0349	U2OS	U1	0.353006
541	69.303	U2OS	U1	0.492072
542	43.6164	U2OS	U1	0.730091
543	35.4778	U2OS	U1	0.468628
544	84.8541	U2OS	U1	0.457405
545	34.0359	U2OS	U1	0.137663
546	43.7439	U2OS	U1	0.0108887
547	41.4682	U2OS	U1	0.758278
548	53.0086	U2OS	U1	0.319953
549	58.2225	U2OS	U1	0.984383
550	63.4058	U2OS	U1	0.220234
551	48.775	U2OS	U1	0.338708
552	61.1866	U2OS	U1	0.523896
553	53.0016	U2OS	U1	0.754891
554	27.8303	U2OS	U1	0.463858
555	55.2553	U2OS	U1	0.124823
556	52.8165	U2OS	U1	0.312501
557	34.194	U2OS	U1	0.504519
558	36.227	U2OS	U1	0.673849
559	33.4441	U2OS	U1	0.77015
560	27.9265	U2OS	U1	0.130336
561	74.6017	U2OS	U1	0.0229151
562	33.5708	U2OS	U1	0.519082
563	41.9014	U2OS	U1	0.809989
564	25.1616	U2OS	U1	0.0126038
565	44.8052	U2OS	U1	0.67247
566	57.0026	U2OS	U1	0.686808
567	35.0486	U2OS	U1	0.449247
568	86.1803	U2OS	U1	0.914789
569	30.0316	U2OS	U1	0.644361
570	54.9368	U2OS	U1	0.00523984
571	38.833	U2OS	U1	0.484428
572	86.4482	U2OS	U1	0.859318
573	47.3407	U2OS	U1	0.8304
574	81.6228	U2OS	U1	0.649154
575	46.4099	U2OS	U1	0.673698
576	59.8403	U2OS	U1	0.5785
577	38.8216	U2OS	U1	0.27412
578	24.2711	U2OS	U1	0.56053
579	66.4091	U2OS	U1	0.67173
580	61.0627	U2OS	U1	0.35243
581	57.3606	U2OS	U1	0.855828
582	59.309	U2OS	U1	0.195037
583	41.632	U2OS	U1	0.747321
584	55.2557	U2OS	U1	0.289603
585	92.7057	U2OS	U1	0.773799
586	71.6897	U2OS	U1	0.427737
587	51.2373	U2OS	U1	0.807698
588	78.5012	U2OS	U1	0.353535
589	41.8237	U2OS	U1	0.213693
590	42.5916	U2OS	U1	0.767285
591	68.1877	U2OS	U1	0.308642
592	60.3697	U2OS	U1	0.733245
593	66.3954	U2OS	U1	0.744473
594	47.3821	U2OS	U1	0.221397
595	50.6836	U2OS	U1	0.214112
596	45.5635	U2OS	U1	0.198948
597	44.9878	U2OS	U1	0.142518
598	38.9888	U2OS	U1	0.377083
599	49.9567	U2OS	U1	0.0266279
600	47.5752	U2OS	U1	0.11092
601	20.4438	U2OS	U1	0.674564
602	34.3114	U2OS	U1	0.799777
603	46.2114	U2OS	U1	0.0805295
604	39.3493	U2OS	U1	0.231702
605	39.5251	U2OS	U1	0.207626
606	57.5248	U2OS	U1	0.917334
607	44.6549	U2OS	U1	0.711315
608	29.0882	U2OS	U1	0.553885
609	70.9894	U2OS	U1	0.304518
610	43.3356	U2OS	U1	0.834854
611	53.777	U2OS	U1	0.435306
612	74.888	U2OS	U1	0.923456
613	50.1044	U2OS	U1	0.706052
614	30.6193	U2OS	U1	0.478031
615	43.1193	U2OS	U1	0.12621
616	46.2802	U2OS	U1	0.976044
617	301.876	U2OS	U1	0.159834
618	36.2721	U2OS	U1	0.202602
619	40.1978	U2OS	U1	0.431182
620	11.8608	U2OS	U1	0.404202
621	31.5512	U2OS	U1	0.146751
622	41.4783	U2OS	U1	0.729319
623	40.0785	U2OS	U1	0.188745
624	57.4729	U2OS	U1	0.643896
625	15.0995	U2OS	U1	0.754306
626	54.1051	U2OS	U1	0.210732
627	54.0439	U2OS	U1	0.600954
628	15.9858	U2OS	U1	0.748928
629	43.3094	U2OS	U1	0.638219
630	42.4274	U2OS	U1	0.597127
631	28.4434	U2OS	U1	0.295482
632	35.1007	U2OS	U1	0.731606
633	44.5744	U2OS	U1	0.945308
634	56.0853	U2OS	U1	0.425561
635	58.0764	U2OS	U1	0.782182
636	48.4532	U2OS	U1	0.056141
637	39.4088	U2OS	U1	0.835272
638	94.4928	U2OS	U1	0.19225
639	58.7233	U2OS	U1	0.395097
640	32.6975	U2OS	U1	0.300081
641	38.2482	U2OS	U1	0.0801036
642	78.3398	U2OS	U1	0.904631
643	48.2948	U2OS	U1	0.370154
644	43.3167	U2OS	U1	0.530697
645	33.5027	U2OS	U1	0.494116
646	55.2551	U2OS	U1	0.132161
647	58.2258	U2OS	U1	0.206454
648	38.945	U2OS	U1	0.0761888
649	29.7557	U2OS	U1	0.507922
650	28.4819	U2OS	U1	0.26155
651	47.816	U2OS	U1	0.357062
652	44.9036	U2OS	U1	0.108065
653	50.5507	U2OS	U1	0.787552
654	49.7129	U2OS	U1	0.106584
655	46.0958	U2OS	U1	0.985709
656	38.2931	U2OS	U1	0.177161
657	40.2743	U2OS	U1	0.572405
658	72.4621	U2OS	U1	0.0448453
659	45.2273	U2OS	U1	0.787116
660	57.6424	U2OS	U1	0.189606
661	53.6708	U2OS	U1	0.527904
662	45.916	U2OS	U1	0.740078
663	85.3052	U2OS	U1	0.149931
664	43.2599	U2OS	U1	0.551087
665	26.6091	U2OS	U1	0.216617
666	67.0581	U2OS	U1	0.759196
667	28.4019	U2OS	U1	0.722915
668	53.2722	U2OS	U1	0.176549
669	62.6702	U2OS	U1	0.861967
670	67.3985	U2OS	U1	0.0197751
671	51.6564	U2OS	U1	0.860237
672	48.8172	U2OS	U1	0.558904
673	55.2103	U2OS	U1	0.40322
674	44.2835	U2OS	U1	0.758747
675	45.4439	U2OS	U1	0.716929
676	70.5995	U2OS	U1	0.987326
677	47.0639	U2OS	U1	0.278085
678	64.804	U2OS	U1	0.00379367
679	44.6387	U2OS	U1	0.933903
680	18.3672	U2OS	U1	0.857897
681	64.6083	U2OS	U1	0.728851
682	55.7658	U2OS	U1	0.516689
683	65.5027	U2OS	U1	0.706956
684	30.7404	U2OS	U1	0.78053
685	43.9884	U2OS	U1	0.374876
686	58.7334	U2OS	U1	0.770323
687	70.2107	U2OS	U1	0.750624
688	60.4307	U2OS	U1	0.613211
689	30.4455	U2OS	U1	0.401866
690	17.5878	U2OS	U1	0.697308
691	37.5574	U2OS	U1	0.00311286
692	80.9104	U2OS	U1	0.774897
693	42.0482	U2OS	U1	0.896417
694	48.5437	U2OS	U1	0.239316
695	56.3853	U2OS	U1	0.120767
696	58.0803	U2OS	U1	0.220284
697	57.264	U2OS	U1	0.302097
698	54.5618	U2OS	U1	0.883029
699	45.1848	U2OS	U1	0.543166
700	41.6131	U2OS	U1	0.286712
701	41.3789	U2OS	U1	0.138355
702	51.4976	U2OS	U1	0.290144
703	39.7842	U2OS	U1	0.613871
704	45.2364	U2OS	U1	0.324139
705	53.8286	U2OS	U1	0.45736
706	34.7474	U2OS	U1	0.444117
707	46.56	U2OS	U1	0.828135
708	67.2408	U2OS	U1	0.426348
709	67.3675	U2OS	U1	0.345699
710	46.9877	U2OS	U1	0.674972
711	36.3917	U2OS	U1	0.221482
712	52.1124	U2OS	U1	0.467246
713	40.9131	U2OS	U1	0.314766
714	50.8504	U2OS	U1	0.626856
715	39.2303	U2OS	U1	0.87736
716	53.1914	U2OS	U1	0.447689
717	50.1793	U2OS	U1	0.784457
718	44.8744	U2OS	U1	0.456966
719	27.7618	U2OS	U1	0.656229
720	69.9517	U2OS	U1	0.131841
721	38.1005	U2OS	U1	0.432982
722	51.1905	U2OS	U1	0.909312
723	60.9766	U2OS	U1	0.605479
724	38.8173	U2OS	U1	0.766775
725	37.252	U2OS	U1	0.504701
726	32.2802	U2OS	U1	0.498056
727	30.987	U2OS	U1	0.8429
728	66.0986	U2OS	U1	0.0678069
729	50.5945	U2OS	U1	0.573272
730	31.4011	U2OS	U1	0.942763
731	34.346	U2OS	U1	0.51786
732	38.2451	U2OS	U1	0.194466
733	56.3295	U2OS	U1	0.847939
734	39.3919	U2OS	U1	0.251639
735	64.0322	U2OS	U1	0.700726
736	43.5874	U2OS	U1	0.540261
737	45.5278	U2OS	U1	0.948836
738	63.2121	U2OS	U1	0.624337
739	49.7706	U2OS	U1	0.837978
740	33.6035	U2OS	U1	0.00793288
741	41.5125	U2OS	U1	0.98934
742	27.8478	U2OS	U1	0.0777146
743	69.5773	U2OS	U1	0.32213
744	45.9064	U2OS	U1	0.946152
745	52.2056	U2OS	U1	0.0089391
746	59.3103	U2OS	U1	0.82273
747	59.9347	U2OS	U1	0.861212
748	45.4317	U2OS	U1	0.439831
749	38.7724	U2OS	U1	0.255745
750	41.6952	U2OS	U1	0.80269
751	41.7798	U2OS	U1	0.477862
752	37.6559	U2OS	U1	0.134339
753	51.4684	U2OS	U1	0.927849
754	53.5502	U2OS	U1	0.89597
755	42.8309	U2OS	U1	0.491545
756	19.4852	U2OS	U1	0.856702
757	45.41	U2OS	U1	0.418578
758	42.4159	U2OS	U1	0.683465
759	55.5413	U2OS	U1	0.397991
760	73.511	U2OS	U1	0.505742
761	44.7675	U2OS	U1	0.189552
762	41.2375	U2OS	U1	0.964989
763	43.3055	U2OS	U1	0.294216
764	23.1139	U2OS	U1	0.10346
765	43.3097	U2OS	U1	0.144315
766	43.7374	U2OS	U1	0.0140923
767	48.3751	U2OS	U1	0.715946
768	36.526	U2OS	U1	0.564498
769	35.7404	U2OS	U1	0.794578
770	44.5441	U2OS	U1	0.50708
771	37.0174	U2OS	U1	0.791821
772	51.8744	U2OS	U1	0.695764
773	26.7822	U2OS	U1	0.777848
774	42.9327	U2OS	U1	0.406483
775	38.4011	U2OS	U1	0.647771
776	30.441	U2OS	U1	0.179794
777	36.5549	U2OS	U1	0.32182
778	76.5905	U2OS	U1	0.172605
779	38.6849	U2OS	U1	0.408637
780	41.0558	U2OS	U1	0.241419
781	25.7948	U2OS	U1	0.406922
782	38.0402	U2OS	U1	0.975222
783	37.1595	U2OS	U1	0.320319
784	46.3281	U2OS	U1	0.982491
785	66.4122	U2OS	U1	0.636306
786	44.7781	U2OS	U1	0.375091
787	34.1483	U2OS	U1	0.857484
788	39.6395	U2OS	U1	0.619587
789	33.1983	U2OS	U1	0.252033
790	75.7821	U2OS	U1	0.792856
791	43.7923	U2OS	U1	0.432939
792	68.1853	U2OS	U1	0.357511
793	54.7486	U2OS	U1	0.330277
794	48.7831	U2OS	U1	0.697369
795	34.9396	U2OS	U1	0.26865
796	80.4606	U2OS	U1	0.808278
797	46.7953	U2OS	U1	0.295289
798	42.7318	U2OS	U1	0.544121
799	85.184	U2OS	U1	0.487921
800	71.4897	U2OS	U1	0.855356
801	49.3085	U2OS	U1	0.888386
802	100.593	U2OS	U1	0.184384
803	53.7397	U2OS	U1	0.585348
804	35.1969	U2OS	U1	0.898205
805	44.3647	U2OS	U1	0.446117
806	40.766	U2OS	U1	0.921868
807	55.6841	U2OS	U1	0.278991
808	55.3477	U2OS	U1	0.608831
809	55.8247	U2OS	U1	0.682454
810	61.6354	U2OS	U1	0.228206
811	51.1064	U2OS	U1	0.0137675
812	47.8185	U2OS	U1	0.416724
813	39.8426	U2OS	U1	0.938482
814	60.06	U2OS	U1	0.343028
815	42.8488	U2OS	U1	0.779744
816	66.1809	U2OS	U1	0.174736
817	28.0231	U2OS	U1	0.341953
818	61.1915	U2OS	U1	0.144598
819	48.8814	U2OS	U1	0.716771
820	52.1711	U2OS	U1	0.699308
821	69.2889	U2OS	U1	0.688497
822	29.9733	U2OS	U1	0.253396
823	47.5828	U2OS	U1	0.69236
824	74.67	U2OS	U1	0.227298
825	71.7883	U2OS	U1	0.424649
826	24.0518	U2OS	U1	0.371922
827	72.2391	U2OS	U1	0.355308
828	58.5062	U2OS	U1	0.0576548
829	40.4494	U2OS	U1	0.631647
830	68.1223	U2OS	U1	0.707317
831	41.9109	U2OS	U1	0.613589
832	56.8865	U2OS	U1	0.648313
833	45.9703	U2OS	U1	0.169941
834	75.4972	U2OS	U1	0.149447
835	49.3596	U2OS	U1	0.514175
836	51.1443	U2OS	U1	0.875333
837	55.1544	U2OS	U1	0.183953
838	74.4867	U2OS	U1	0.462839
839	66.3723	U2OS	U1	0.428932
840	81.0597	U2OS	U1	0.497289
841	63.1886	U2OS	U1	0.161511
842	69.7444	U2OS	U1	0.342441
843	48.6499	U2OS	U1	0.26188
844	63.9295	U2OS	U1	0.844527
845	48.933	U2OS	U1	0.800332
846	59.7744	U2OS	U1	0.426639
847	30.5451	U2OS	U1	0.607015
848	26.0506	U2OS	U1	0.145466
849	35.7353	U2OS	U1	0.509613
850	56.4529	U2OS	U1	0.296947
851	37.8313	U2OS	U1	0.859651
852	60.7402	U2OS	U1	0.671598
853	51.6075	U2OS	U1	0.633474
854	79.9651	U2OS	U1	0.124751
855	57.6548	U2OS	U1	0.470588
856	76.1529	U2OS	U1	0.986573
857	97.0146	U2OS	U1	0.948299
858	54.9057	U2OS	U1	0.645086
859	90.7219	U2OS	U1	0.151725
860	65.2166	U2OS	U1	0.639127
861	77.4139	U2OS	U1	0.565662
862	67.749	U2OS	U1	0.468666
863	75.26	U2OS	U1	0.428037
864	72.3654	U2OS	U1	0.59927
865	50.1651	U2OS	U1	0.84997
866	42.6069	U2OS	U1	0.751121
867	43.4415	U2OS	U1	0.579361
868	53.1597	U2OS	U1	0.924704
869	47.9692	U2OS	U1	0.06474
870	49.7811	U2OS	U1	0.991347
871	46.3718	U2OS	U1	0.0529945
872	48.2858	U2OS	U1	0.199496
873	52.9176	U2OS	U1	0.422753
874	45.9012	U2OS	U1	0.107509
875	53.7258	U2OS	U1	0.62367
876	46.7708	U2OS	U1	0.0479926
877	30.3193	U2OS	U1	0.284624
878	50.3182	U2OS	U1	0.0610367
879	122.054	U2OS	U1	0.703519
880	109.517	U2OS	U1	0.668456
881	41.8939	U2OS	U1	0.378581
882	39.8387	U2OS	U1	0.188194
883	59.2538	U2OS	U1	0.747005
884	45.5648	U2OS	U1	0.340379
885	51.0312	U2OS	U1	0.795301
886	34.8439	U2OS	U1	0.487901
887	53.275	U2OS	U1	0.525669
888	46.4396	U2OS	U1	0.0284908
889	60.2163	U2OS	U1	0.644232
890	58.4556	U2OS	U1	0.350657
891	60.223	U2OS	U1	0.229205
892	46.8692	U2OS	U1	0.433883
893	39.8164	U2OS	U1	0.382467
894	57.7114	U2OS	U1	0.469789
895	47.3832	U2OS	U1	0.979483
896	34.9695	U2OS	U1	0.364378
897	49.6471	U2OS	U1	0.77441
898	47.7794	U2OS	U1	0.552768
899	61.9648	U2OS	U1	0.889131
900	50.8884	U2OS	U1	0.354953
901	37.0044	U2OS	U1	0.245519
902	19.0915	U2OS	U1	0.911019
903	20.1868	U2OS	U1	0.0435343
904	37.7687	U2OS	U1	0.950753
905	64.96	U2OS	U1	0.556407
906	104.156	U2OS	U1	0.376363
907	77.4674	U2OS	U1	0.995052
908	57.7371	U2OS	U1	0.0583626
909	79.8084	U2OS	U1	0.516706
910	60.7185	U2OS	U1	0.0310971
911	24.3095	U2OS	U1	0.571176
912	52.454	U2OS	U1	0.180469
913	93.7231	U2OS	U1	0.630959
914	40.4994	U2OS	U1	0.980924
915	47.9588	U2OS	U1	0.874903
916	40.8717	U2OS	U1	0.451836
917	46.8117	U2OS	U1	0.708461
918	50.0999	U2OS	U1	0.777469
919	33.5861	U2OS	U1	0.494843
920	94.8111	U2OS	U1	0.528533
921	72.3321	U2OS	U1	0.150784
922	66.4922	U2OS	U1	0.3694
923	42.6173	U2OS	U1	0.142221
924	81.2646	U2OS	U1	0.726894
925	58.8671	U2OS	U1	0.477013
926	39.1947	U2OS	U1	0.448879
927	40.0425	U2OS	U1	0.885998
928	50.0031	U2OS	U1	0.527619
929	46.1046	U2OS	U1	0.409091
930	40.7924	U2OS	U1	0.268892
931	58.4079	U2OS	U1	0.072012
932	62.8076	U2OS	U1	0.418136
933	93.4996	U2OS	U1	0.0257535
934	53.5167	U2OS	U1	0.291154
935	57.6285	U2OS	U1	0.50351
936	78.8152	U2OS	U1	0.965933
937	118.324	U2OS	U1	0.109383
938	47.109	U2OS	U1	0.673041
939	56.2381	U2OS	U1	0.499932
940	88.0006	U2OS	U1	0.777098
941	93.7804	U2OS	U1	0.143607
942	59.4208	U2OS	U1	0.0832026
943	53.4147	U2OS	U1	0.399219
944	35.3931	U2OS	U1	0.796962
945	53.096	U2OS	U1	0.191676
946	51.7217	U2OS	U1	0.767777
947	58.0411	U2OS	U1	0.290298
948	77.7291	U2OS	U1	0.216891
949	57.9318	U2OS	U1	0.0167156
950	48.1016	U2OS	U1	0.398659
951	43.7977	U2OS	U1	0.381081
952	43.787	U2OS	U1	0.659345
953	55.1061	U2OS	U1	0.0709184
954	86.394	U2OS	U1	0.152604
955	46.2364	U2OS	U1	0.0165759
956	50.0865	U2OS	U1	0.113796
957	66.8949	U2OS	U1	0.651789
958	65.455	U2OS	U1	0.402657
959	41.1474	U2OS	U1	0.321026
960	70.8484	U2OS	U1	0.557912
961	64.4101	U2OS	U1	0.99346
962	44.8529	U2OS	U1	0.834487
963	114.828	U2OS	U1	0.699623
964	97.5768	U2OS	U1	0.918259
965	55.1502	U2OS	U1	0.0397287
966	39.945	U2OS	U1	0.0703334
967	45.6273	U2OS	U1	0.474006
968	68.0669	U2OS	U1	0.349167
969	49.3902	U2OS	U1	0.937252
970	24.942	U2OS	U1	0.489565
971	56.8094	U2OS	U1	0.539649
972	80.0234	U2OS	U1	0.89526
973	62.9738	U2OS	U1	0.446635
974	59.9894	U2OS	U1	0.877034
975	61.4574	U2OS	U1	0.253582
976	52.713	U2OS	U1	0.27381
977	60.5366	U2OS	U1	0.328361
978	43.1422	U2OS	U1	0.547564
979	74.5306	U2OS	U1	0.220129
980	38.3797	U2OS	U1	0.671429
981	54.5534	U2OS	U1	0.142793
982	64.5516	U2OS	U1	0.0941003
983	41.2858	U2OS	U1	0.870192
984	43.3516	U2OS	U1	0.236869
985	60.6631	U2OS	U1	0.386004
986	44.4207	U2OS	U1	0.571542
987	47.5335	U2OS	U1	0.525802
988	73.0375	U2OS	U1	0.0760239
989	52.9203	U2OS	U1	0.874126
990	35.8847	U2OS	U1	0.951136
991	26.519	U2OS	U1	0.812507
992	50.9986	U2OS	U1	0.283802
993	35.0494	U2OS	U1	0.527847
994	36.6294	U2OS	U1	0.339417
995	53.9875	U2OS	U1	0.554667
996	49.36	U2OS	U1	0.974403
997	47.4612	U2OS	U1	0.311703
998	31.8672	U2OS	U1	0.668797
999	42.8847	U2OS	U1	0.325967
1000	55.1417	U2OS	U1	0.774477
1001	68.68	U2OS	U1	0.32581
1002	51.224	U2OS	U1	0.889827
1003	42.4131	U2OS	U1	0.751708
1004	52.6176	U2OS	U1	0.762632
1005	40.0296	U2OS	U1	0.469479
1006	39.8844	U2OS	U1	0.210765
1007	34.4961	U2OS	U1	0.0414751
1008	39.9586	U2OS	U1	0.321829
1009	51.055	U2OS	U1	0.0371127
1010	45.1203	U2OS	U1	0.693855
1011	44.0219	U2OS	U1	0.67035
1012	23.639	U2OS	U1	0.430472
1013	68.742	U2OS	U1	0.767789
1014	56.7492	U2OS	U1	0.536008
1015	57.217	U2OS	U1	0.0398599
1016	46.8057	U2OS	U1	0.134793
1017	58.7299	U2OS	U1	0.193416
1018	63.2673	U2OS	U1	0.335664
1019	38.7722	U2OS	U1	0.0523129
1020	98.9978	U2OS	U1	0.605117
1021	40.8558	U2OS	U1	0.512061
1022	54.7718	U2OS	U1	0.617461
1023	65.1214	U2OS	U1	0.432356
1024	44.0736	U2OS	U1	0.8477
1025	49.8311	U2OS	U1	0.454059
1026	46.7859	U2OS	U1	0.0154035
1027	79.7147	U2OS	U1	0.873068
1028	39.1247	U2OS	U1	0.656202
1029	49.6225	U2OS	U1	0.823003
1030	46.7912	U2OS	U1	0.951776
1031	47.7168	U2OS	U1	0.0509124
1032	58.8351	U2OS	U1	0.235072
1033	38.0685	U2OS	U1	0.0633434
1034	36.0605	U2OS	U1	0.421658
1035	67.1169	U2OS	U1	0.863829
1036	59.8426	U2OS	U1	0.081624
1037	39.3736	U2OS	U1	0.473112
1038	55.8417	U2OS	U1	0.125543
1039	89.1606	U2OS	U1	0.772886
1040	49.1586	U2OS	U1	0.841422
1041	24.8833	U2OS	U1	0.0432909
1042	44.3545	U2OS	U1	0.486441
1043	63.9765	U2OS	U1	0.239411
1044	45.268	U2OS	U1	0.952474
1045	44.4128	U2OS	U1	0.943893
1046	41.4968	U2OS	U1	0.613934
1047	28.5694	U2OS	U1	0.973487
1048	55.8919	U2OS	U1	0.344861
1049	41.5497	U2OS	U1	0.897851
1050	42.4423	U2OS	U1	0.434595
1051	53.8875	U2OS	U1	0.235815
1052	32.9962	U2OS	U1	0.940828
1053	61.9664	U2OS	U1	0.684218
1054	27.2936	U2OS	U1	0.0649116
1055	53.2064	U2OS	U1	0.870425
1056	47.0033	U2OS	U1	0.70138
1057	63.2722	U2OS	U1	0.604927
1058	35.4596	U2OS	U1	0.732375
1059	51.7143	U2OS	U1	0.253439
1060	45.4275	U2OS	U1	0.600489
1061	66.1772	U2OS	U1	0.814619
1062	30.215	U2OS	U1	0.0541137
1063	21.3498	U2OS	U1	0.130511
1064	52.8516	U2OS	U1	0.842446
1065	54.4753	U2OS	U1	0.618346
1066	26.5907	U2OS	U1	0.531288
1067	47.3954	U2OS	U1	0.248291
1068	43.174	U2OS	U1	0.295079
1069	66.4663	U2OS	U1	0.872686
1070	38.9792	U2OS	U1	0.421666
3952	91.9369	KO	KO1	0.902635
3953	104.501	KO	KO1	0.0607507
3954	90.6111	KO	KO1	0.348513
3955	114.298	KO	KO1	0.200092
3956	87.8778	KO	KO1	0.465152
3957	227.168	KO	KO1	0.0914679
3958	147.002	KO	KO1	0.0680858
3959	89.5872	KO	KO1	0.300889
3960	175.564	KO	KO1	0.904345
3961	99.9346	KO	KO1	0.975542
3962	93.3636	KO	KO1	0.76372
3963	42.9566	KO	KO1	0.000740913
3964	183.284	KO	KO1	0.735216
3965	190.806	KO	KO1	0.0219925
3966	49.5108	KO	KO1	0.168566
3967	116.757	KO	KO1	0.010514
3968	100.916	KO	KO1	0.149127
3969	155.385	KO	KO1	0.687506
3970	125.947	KO	KO1	0.702017
3971	73.1894	KO	KO1	0.371077
3972	138.407	KO	KO1	0.731191
3973	92.8825	KO	KO1	0.847304
3974	87.7443	KO	KO1	0.130358
3975	71.5508	KO	KO1	0.0874073
3976	133.935	KO	KO1	0.371921
3977	120.144	KO	KO1	0.403884
3978	101.888	KO	KO1	0.276404
3979	110.05	KO	KO1	0.754168
3980	99.0718	KO	KO1	0.321786
3981	84.7797	KO	KO1	0.800144
3982	147.513	KO	KO1	0.911308
3983	112.427	KO	KO1	0.513149
3984	101.182	KO	KO1	0.429422
3985	128.704	KO	KO1	0.0915948
3986	90.0531	KO	KO1	0.273677
3987	88.9699	KO	KO1	0.886648
3988	180.086	KO	KO1	0.245944
3989	102.24	KO	KO1	0.621189
3990	104.308	KO	KO1	0.495007
3991	110.608	KO	KO1	0.0943725
3992	82.49	KO	KO1	0.899369
3993	80.8553	KO	KO1	0.0677708
3994	56.481	KO	KO1	0.680702
3995	72.1767	KO	KO1	0.971998
3996	71.5621	KO	KO1	0.709374
3997	171.864	KO	KO1	0.325909
3998	51.1546	KO	KO1	0.0734402
3999	129.719	KO	KO1	0.579737
4000	88.6649	KO	KO1	0.733517
4001	96.2687	KO	KO1	0.358846
4002	92.7524	KO	KO1	0.653751
4003	118.762	KO	KO1	0.566591
4004	118.074	KO	KO1	0.0341064
4005	132.05	KO	KO1	0.920694
4006	141.787	KO	KO1	0.380006
4007	165.164	KO	KO1	0.379402
4008	154.043	KO	KO1	0.846356
4009	133.214	KO	KO1	0.484278
4010	142.962	KO	KO1	0.451069
4011	86.1562	KO	KO1	0.639857
4012	80.0741	KO	KO1	0.211771
4013	112.131	KO	KO1	0.528301
4014	172.052	KO	KO1	0.668569
4015	150.207	KO	KO1	0.538777
4016	104.624	KO	KO1	0.708761
4017	123.661	KO	KO1	0.598536
4018	147.878	KO	KO1	0.841406
4019	99.1338	KO	KO1	0.879171
4020	43.3042	KO	KO1	0.0978392
4021	118.909	KO	KO1	0.258594
4022	145.928	KO	KO1	0.0546562
4023	177.454	KO	KO1	0.228892
4024	138.675	KO	KO1	0.720917
4025	130.139	KO	KO1	0.0785452
4026	222.22	KO	KO1	0.15512
4027	43.4736	KO	KO1	0.770768
4028	78.1768	KO	KO1	0.444325
4029	161.94	KO	KO1	0.290121
4030	74.6853	KO	KO1	0.643985
4031	242.061	KO	KO1	0.886938
4032	179.23	KO	KO1	0.0376054
4033	86.525	KO	KO1	0.693094
4034	134.721	KO	KO1	0.668551
4035	82.4235	KO	KO1	0.868012
4036	118.047	KO	KO1	0.196372
4037	155.029	KO	KO1	0.712793
4038	147.735	KO	KO1	0.103901
4039	74.1947	KO	KO1	0.0566264
4040	147.704	KO	KO1	0.680796
4041	167.353	KO	KO1	0.0226347
4042	86.8187	KO	KO1	0.0442991
4043	74.2509	KO	KO1	0.036953
4044	183.167	KO	KO1	0.465411
4045	166.298	KO	KO1	0.757869
4046	103.283	KO	KO1	0.992199
4047	115.538	KO	KO1	0.226608
4048	50.8623	KO	KO1	0.79238
4049	155.176	KO	KO1	0.795246
4050	155.566	KO	KO1	0.872243
4051	47.0527	KO	KO1	0.314256
4052	102.365	KO	KO1	0.132925
4053	85.1482	KO	KO1	0.796702
4054	78.4514	KO	KO1	0.567463
4055	77.3046	KO	KO1	0.414654
4056	137.569	KO	KO1	0.0586417
4057	61.6632	KO	KO1	0.00655688
4058	132.762	KO	KO1	0.316023
4059	80.2807	KO	KO1	0.271459
4060	87.5413	KO	KO1	0.475724
4061	147.845	KO	KO1	0.923612
4062	66.3789	KO	KO1	0.416684
4063	81.3619	KO	KO1	0.287884
4064	197.972	KO	KO1	0.845247
4065	50.3406	KO	KO1	0.30695
4066	94.9804	KO	KO1	0.915584
4067	85.3319	KO	KO1	0.863412
4068	127.999	KO	KO1	0.638819
4069	129.065	KO	KO1	0.747675
4070	159.86	KO	KO1	0.157323
4071	109.005	KO	KO1	0.602874
4072	84.3476	KO	KO1	0.327037
4073	107.526	KO	KO1	0.488678
4074	98.9894	KO	KO1	0.225385
4075	119.503	KO	KO1	0.901958
4076	117.41	KO	KO1	0.411534
4077	135.682	KO	KO1	0.476734
4078	112.101	KO	KO1	0.721403
4079	93.5776	KO	KO1	0.122197
4080	80.8151	KO	KO1	0.503065
4081	145.243	KO	KO1	0.813148
4082	125.176	KO	KO1	0.677342
4083	122.246	KO	KO1	0.321651
4084	148.939	KO	KO1	0.710665
4085	125.197	KO	KO1	0.93444
4086	134.65	KO	KO1	0.894776
4087	137.571	KO	KO1	0.742235
4088	145.408	KO	KO1	0.266101
4089	156.819	KO	KO1	0.372487
4090	111.21	KO	KO1	0.558418
4091	134.898	KO	KO1	0.381049
4092	100.087	KO	KO1	0.455747
4093	120.613	KO	KO1	0.793526
4094	145.63	KO	KO1	0.10394
4095	107.085	KO	KO1	0.972997
4096	79.9074	KO	KO1	0.704619
4097	132.957	KO	KO1	0.864728
4098	147.055	KO	KO1	0.78168
4099	37.9149	KO	KO1	0.432184
4100	31.5861	KO	KO1	0.942511
4101	119.226	KO	KO1	0.253086
4102	101.056	KO	KO1	0.0462484
4103	162.709	KO	KO1	0.0968782
4104	71.5899	KO	KO1	0.200737
4105	83.6658	KO	KO1	0.539081
4106	106.475	KO	KO1	0.223603
4107	141.316	KO	KO1	0.835321
4108	109.222	KO	KO1	0.00933869
4109	126.913	KO	KO1	0.745901
4110	148.06	KO	KO1	0.969008
4111	107.125	KO	KO1	0.267183
4112	172.622	KO	KO1	0.623816
4113	114.785	KO	KO1	0.71478
4114	205.072	KO	KO1	0.326957
4115	104.359	KO	KO1	0.433127
4116	181.401	KO	KO1	0.734409
4117	138.343	KO	KO1	0.13115
4118	114.253	KO	KO1	0.143686
4119	73.8269	KO	KO1	0.375406
4120	178.732	KO	KO1	0.228409
4121	147.9	KO	KO1	0.306986
4122	165.137	KO	KO1	0.150066
4123	115.505	KO	KO1	0.0966361
4124	201.215	KO	KO1	0.915984
4125	155.637	KO	KO1	0.345893
4126	133.444	KO	KO1	0.565966
4127	131.54	KO	KO1	0.547199
4128	132.232	KO	KO1	0.450358
4129	157.886	KO	KO1	0.747821
4130	113.446	KO	KO1	0.331576
4131	51.4238	KO	KO1	0.892477
4132	167.599	KO	KO1	0.0680332
4133	126.37	KO	KO1	0.57489
4134	118.492	KO	KO1	0.339053
4135	61.9213	KO	KO1	0.3639
4136	41.2218	KO	KO1	0.305098
4137	129.638	KO	KO1	0.603586
4138	146.117	KO	KO1	0.234408
4139	139.513	KO	KO1	0.294306
4140	48.8671	KO	KO1	0.285495
4141	139.979	KO	KO1	0.00679545
4142	91.3029	KO	KO1	0.371619
4143	70.2788	KO	KO1	0.0488974
4144	80.138	KO	KO1	0.874376
4145	128.793	KO	KO1	0.721823
4146	67.3914	KO	KO1	0.595307
4147	83.451	KO	KO1	0.743878
4148	74.6322	KO	KO1	0.901094
4149	82.3687	KO	KO1	0.694091
4150	126.265	KO	KO1	0.590756
4151	123.837	KO	KO1	0.124259
4152	62.9864	KO	KO1	0.404583
4153	117.218	KO	KO1	0.578951
4154	85.8488	KO	KO1	0.602844
4155	149.387	KO	KO1	0.960778
4156	245.392	KO	KO1	0.2055
4157	85.4096	KO	KO1	0.663151
4158	59.976	KO	KO1	0.256429
4159	106.264	KO	KO1	0.417761
4160	105.388	KO	KO1	0.97195
4161	116.266	KO	KO1	0.331077
4162	91.5087	KO	KO1	0.362023
4163	104.578	KO	KO1	0.439568
4164	115.98	KO	KO1	0.0406678
4165	60.0832	KO	KO1	0.39857
4166	34.0906	KO	KO1	0.618985
4167	119.182	KO	KO1	0.57808
4168	155.858	KO	KO1	0.873413
4169	95.8222	KO	KO1	0.641187
4170	144.152	KO	KO1	0.556956
4171	119.519	KO	KO1	0.640647
4172	78.6496	KO	KO1	0.0476168
4173	132.013	KO	KO1	0.996121
4174	77.8861	KO	KO1	0.151705
4175	126.748	KO	KO1	0.418447
4176	28.8224	KO	KO1	0.295251
4177	96.2812	KO	KO1	0.577217
4178	104.909	KO	KO1	0.559561
4179	63.4239	KO	KO1	0.352114
4180	116.835	KO	KO1	0.973629
4181	50.8289	KO	KO1	0.751272
4182	125.226	KO	KO1	0.889841
4183	108.482	KO	KO1	0.45541
4184	78.6351	KO	KO1	0.599406
4185	83.4569	KO	KO1	0.413453
4186	73.0279	KO	KO1	0.304255
4187	55.8529	KO	KO1	0.525471
4188	74.8075	KO	KO1	0.190967
4189	89.6482	KO	KO1	0.214102
4190	45.6953	KO	KO1	0.510787
4191	104.927	KO	KO1	0.0138521
4192	108.439	KO	KO1	0.445487
4193	68.466	KO	KO1	0.996701
4194	121.815	KO	KO1	0.822683
4195	63.6027	KO	KO1	0.0834605
4196	105.454	KO	KO1	0.65589
4197	101.013	KO	KO1	0.225393
4198	64.3809	KO	KO1	0.117956
4199	59.4007	KO	KO1	0.348677
4200	139.696	KO	KO1	0.677167
4201	62.7275	KO	KO1	0.550765
4202	71.1667	KO	KO1	0.0439627
4203	94.5305	KO	KO1	0.856754
4204	78.7599	KO	KO1	0.477595
4205	67.8811	KO	KO1	0.856776
4206	588.968	KO	KO1	0.187654
4207	127.49	KO	KO1	0.0837333
4208	91.7237	KO	KO1	0.51597
4209	97.3847	KO	KO1	0.454545
4210	113.475	KO	KO1	0.0138944
4211	94.8771	KO	KO1	0.0393546
4212	52.8745	KO	KO1	0.0936328
4213	118.934	KO	KO1	0.0406775
4214	132.362	KO	KO1	0.175739
4215	76.1977	KO	KO1	0.575536
4216	61.7347	KO	KO1	0.476753
4217	131.703	KO	KO1	0.97977
4218	148.613	KO	KO1	0.0707371
4219	47.8242	KO	KO1	0.867416
4220	94.2821	KO	KO1	0.57852
4221	115.636	KO	KO1	0.876476
4222	116.964	KO	KO1	0.0557136
4223	91.2173	KO	KO1	0.0991535
4224	59.6501	KO	KO1	0.863095
4225	80.7777	KO	KO1	0.570384
4226	105.199	KO	KO1	0.558494
4227	81.4573	KO	KO1	0.0130127
4228	79.7996	KO	KO1	0.642253
4229	63.3847	KO	KO1	0.847664
4230	66.1678	KO	KO1	0.996126
4231	168.395	KO	KO1	0.432955
4232	106.475	KO	KO1	0.311409
4233	32.9032	KO	KO1	0.40477
4234	84.6039	KO	KO1	0.228025
4235	86.961	KO	KO1	0.226099
4236	58.8736	KO	KO1	0.433644
4237	143.728	KO	KO1	0.68454
4238	63.4117	KO	KO1	0.660737
4239	107.378	KO	KO1	0.77249
4240	110.083	KO	KO1	0.216815
4241	67.3741	KO	KO1	0.728706
4242	99.4107	KO	KO1	0.795254
4243	53.2397	KO	KO1	0.561813
4244	90.0858	KO	KO1	0.465671
4245	135.762	KO	KO1	0.1582
4246	155.78	KO	KO1	0.0464529
4247	147.474	KO	KO1	0.463832
4248	136.713	KO	KO1	0.654302
4249	81.2464	KO	KO1	0.212546
4250	76.2588	KO	KO1	0.39995
4251	91.6823	KO	KO1	0.497638
4252	48.7713	KO	KO1	0.954904
4253	135.757	KO	KO1	0.877445
4254	151.34	KO	KO1	0.87405
4255	60.8316	KO	KO1	0.996601
4256	79.7948	KO	KO1	0.773453
4257	133.338	KO	KO1	0.20306
4258	93.4681	KO	KO1	0.839887
4259	74.3013	KO	KO1	0.166248
4260	51.8341	KO	KO1	0.889087
4261	114.311	KO	KO1	0.33858
4262	125.615	KO	KO1	0.287945
4263	77.496	KO	KO1	0.606223
4264	82.3233	KO	KO1	0.0606115
4265	60.0169	KO	KO1	0.907088
4266	69.7265	KO	KO1	0.381071
4267	111.988	KO	KO1	0.789983
4268	74.5703	KO	KO1	0.710547
4269	72.5857	KO	KO1	0.704148
4270	88.9996	KO	KO1	0.532626
4271	143.096	KO	KO1	0.466676
4272	69.9905	KO	KO1	0.645398
4273	82.5688	KO	KO1	0.691577
4274	102.625	KO	KO1	0.235818
4275	100.53	KO	KO1	0.753808
4276	122.067	KO	KO1	0.936617
4277	125.354	KO	KO1	0.815098
4278	96.4004	KO	KO1	0.73061
4279	91.5212	KO	KO1	0.821711
4280	38.2942	KO	KO1	0.00695492
4281	67.883	KO	KO1	0.174824
4282	53.1036	KO	KO1	0.341979
4283	87.1324	KO	KO1	0.733518
4284	85.7704	KO	KO1	0.978373
4285	90.9042	KO	KO1	0.732878
4286	158.681	KO	KO1	0.478993
4287	84.49	KO	KO1	0.921052
4288	98.7539	KO	KO1	0.377699
4289	76.5298	KO	KO1	0.641691
4290	105.149	KO	KO1	0.00150447
4291	65.5375	KO	KO1	0.17936
4292	154.335	KO	KO1	0.294839
4293	96.8181	KO	KO1	0.38699
4294	156.993	KO	KO1	0.459821
4295	74.3533	KO	KO1	0.796719
4296	64.9546	KO	KO1	0.279846
4297	119.618	KO	KO1	0.0826616
4298	100.227	KO	KO1	0.52137
4299	76.4514	KO	KO1	0.981152
4300	127.243	KO	KO1	0.400758
4301	75.7391	KO	KO1	0.257191
4302	148.595	KO	KO1	0.776341
4303	91.8631	KO	KO1	0.615584
4304	68.8385	KO	KO1	0.00754834
4305	94.5003	KO	KO1	0.986205
4306	103.99	KO	KO1	0.488919
4307	104.821	KO	KO1	0.304022
4308	121.618	KO	KO1	0.665077
4309	116.549	KO	KO1	0.285561
4310	102.059	KO	KO1	0.463544
4311	94.7152	KO	KO1	0.651821
4312	84.2483	KO	KO1	0.121882
4313	90.5339	KO	KO1	0.467223
4314	83.2901	KO	KO1	0.735206
4315	95.7941	KO	KO1	0.960518
4316	78.7368	KO	KO1	0.0213895
4317	101.409	KO	KO1	0.832479
4318	102.388	KO	KO1	0.939146
4319	63.6902	KO	KO1	0.985818
4320	84.4916	KO	KO1	0.937832
4321	69.3855	KO	KO1	0.129251
4322	114.677	KO	KO1	0.88602
4323	42.915	KO	KO1	0.152862
4324	92.8731	KO	KO1	0.360516
4325	44.8819	KO	KO1	0.361162
4326	67.3667	KO	KO1	0.279785
4327	85.6062	KO	KO1	0.354804
4328	58.8234	KO	KO1	0.543002
4329	71.9683	KO	KO1	0.078517
4330	86.314	KO	KO1	0.37287
4331	83.2574	KO	KO1	0.583219
4332	75.9364	KO	KO1	0.134249
4333	60.468	KO	KO1	0.242988
4334	96.7629	KO	KO1	0.312779
4335	82.1982	KO	KO1	0.0745339
4336	68.8909	KO	KO1	0.807691
4337	97.0608	KO	KO1	0.263397
4338	37.7512	KO	KO1	0.410601
4339	78.7935	KO	KO1	0.405413
4340	83.9634	KO	KO1	0.304736
4341	99.8689	KO	KO1	0.127738
4342	73.6179	KO	KO1	0.893559
4343	121.237	KO	KO1	0.681395
4344	63.0493	KO	KO1	0.266891
4345	95.5605	KO	KO1	0.0924309
4346	69.7805	KO	KO1	0.123495
4347	129.364	KO	KO1	0.276436
4348	70.5788	KO	KO1	0.0490435
4349	88.6678	KO	KO1	0.145147
4350	94.8909	KO	KO1	0.47503
4351	47.3144	KO	KO1	0.935979
4352	84.8106	KO	KO1	0.434069
4353	80.926	KO	KO1	0.70914
4354	36.2567	KO	KO1	0.570305
4355	66.4249	KO	KO1	0.976244
4356	106.884	KO	KO1	0.178211
4357	64.6099	KO	KO1	0.739105
4358	92.3074	KO	KO1	0.350407
4359	69.5487	KO	KO1	0.991212
4360	175.432	KO	KO1	0.352812
4361	108.293	KO	KO1	0.978783
4362	112.974	KO	KO1	0.860371
4363	149.094	KO	KO1	0.597737
4364	89.6567	KO	KO1	0.027448
4365	96.6472	KO	KO1	0.185532
4366	174.89	KO	KO1	0.0565118
4367	122.453	KO	KO1	0.792462
4368	95.5404	KO	KO1	0.0739511
4369	113.081	KO	KO1	0.786459
4370	74.7128	KO	KO1	0.0279518
4371	77.9987	KO	KO1	0.255206
4372	80.5599	KO	KO1	0.297583
4373	98.1688	KO	KO1	0.564606
4374	121.716	KO	KO1	0.562061
4375	92.2644	KO	KO1	0.887401
4376	90.1348	KO	KO1	0.637377
4377	77.7566	KO	KO1	0.161462
4378	97.8591	KO	KO1	0.0269948
4379	78.7905	KO	KO1	0.761982
4380	65.5225	KO	KO1	0.535569
4381	124.644	KO	KO1	0.578629
4382	73.7566	KO	KO1	0.414105
4383	76.522	KO	KO1	0.589815
4384	76.098	KO	KO1	0.405631
4385	58.4112	KO	KO1	0.445692
4386	81.6166	KO	KO1	0.59274
4387	101.307	KO	KO1	0.492345
4388	67.476	KO	KO1	0.0591034
4389	107.545	KO	KO1	0.97679
4390	97.514	KO	KO1	0.855138
4391	172.481	KO	KO1	0.379086
4392	80.9228	KO	KO1	0.546525
4393	91.1648	KO	KO1	0.932874
4394	71.9154	KO	KO1	0.397965
4395	27.5628	KO	KO1	0.944773
4396	78.7797	KO	KO1	0.0304863
4397	35.2482	KO	KO1	0.7458
4398	69.533	KO	KO1	0.797007
4399	94.2681	KO	KO1	0.193835
4400	102.295	KO	KO1	0.162867
4401	75.0187	KO	KO1	0.591078
4402	37.9315	KO	KO1	0.479692
4403	143.036	KO	KO1	0.586543
4404	72.6148	KO	KO1	0.132271
4405	119.785	KO	KO1	0.277737
4406	82.7314	KO	KO1	0.0696724
4407	62.2966	KO	KO1	0.107997
4408	67.6832	KO	KO1	0.716378
4409	58.715	KO	KO1	0.026402
4410	83.1274	KO	KO1	0.53965
4411	67.5785	KO	KO1	0.298663
4412	131.382	KO	KO1	0.868497
4413	75.5219	KO	KO1	0.545039
4414	81.8505	KO	KO1	0.997548
4415	154.908	KO	KO1	0.561076
4416	64.5969	KO	KO1	0.562098
4417	90.2168	KO	KO1	0.335107
4418	101.869	KO	KO1	0.252325
4419	88.196	KO	KO1	0.42737
4420	117.678	KO	KO1	0.227175
4421	84.2214	KO	KO1	0.070876
4422	133.314	KO	KO1	0.425051
4423	98.9807	KO	KO1	0.106417
4424	89.3946	KO	KO1	0.723121
4425	150.347	KO	KO1	0.298394
4426	96.5045	KO	KO1	0.490362
4427	170.354	KO	KO1	0.195583
4428	116.134	KO	KO1	0.680827
4429	139.405	KO	KO1	0.830826
4430	146.984	KO	KO1	0.220407
4431	97.1594	KO	KO1	0.00780867
4432	108.091	KO	KO1	0.250904
4433	86.3019	KO	KO1	0.627636
4434	56.8238	KO	KO1	0.310817
4435	93.7525	KO	KO1	0.836206
4436	88.7299	KO	KO1	0.852739
4437	69.9038	KO	KO1	0.371741
4438	156.322	KO	KO1	0.365334
4439	162.519	KO	KO1	0.0165626
4440	140.794	KO	KO1	0.549679
4441	229.311	KO	KO1	0.154271
4442	100.334	KO	KO1	0.11268
4443	136.232	KO	KO1	0.0533381
4444	111.341	KO	KO1	0.179284
4445	72.5445	KO	KO1	0.155931
4446	68.4876	KO	KO1	0.0354904
4447	95.2804	KO	KO1	0.982432
4448	73.4223	KO	KO1	0.658305
4449	306.071	KO	KO1	0.386994
4450	130.552	KO	KO1	0.0624855
4451	54.8693	KO	KO1	0.0472453
4452	160.372	KO	KO1	0.804952
4453	95.85	KO	KO1	0.42278
4454	110.15	KO	KO1	0.10826
4455	111.291	KO	KO1	0.167034
4456	82.5166	KO	KO1	0.680195
4457	147.791	KO	KO1	0.427234
4458	59.9532	KO	KO1	0.0968083
4459	77.1075	KO	KO1	0.39201
4460	167.58	KO	KO1	0.0447558
4461	60.0212	KO	KO1	0.271026
4462	123.237	KO	KO1	0.50308
4463	209.322	KO	KO1	0.457479
4464	101.375	KO	KO1	0.768635
4465	85.3689	KO	KO1	0.16023
4466	93.8376	KO	KO1	0.510044
4467	125.595	KO	KO1	0.141527
4468	78.0606	KO	KO1	0.18937
4469	51.9293	KO	KO1	0.409899
4470	74.6757	KO	KO1	0.145863
4471	69.9893	KO	KO1	0.562328
4472	72.4502	KO	KO1	0.455232
4473	79.4179	KO	KO1	0.942097
4474	126.389	KO	KO1	0.669995
4475	127.403	KO	KO1	0.103142
4476	72.8682	KO	KO1	0.607107
4477	85.0524	KO	KO1	0.420329
4478	100.467	KO	KO1	0.500632
4479	108.367	KO	KO1	0.655806
4480	108.131	KO	KO1	0.185718
4481	235.786	KO	KO1	0.359534
4482	123.984	KO	KO1	0.48038
4483	74.7658	KO	KO1	0.614783
4484	135.793	KO	KO1	0.285557
4485	49.5249	KO	KO1	0.502773
4486	94.9854	KO	KO1	0.278546
4487	106.532	KO	KO1	0.57239
4488	101.198	KO	KO1	0.342289
4489	92.9585	KO	KO1	0.839161
4490	61.7401	KO	KO1	0.685913
4491	79.9545	KO	KO1	0.816128
4492	147.987	KO	KO1	0.154246
4493	121.431	KO	KO1	0.185194
4494	125.574	KO	KO1	0.542595
4495	91.6671	KO	KO1	0.0613983
4496	134.012	KO	KO1	0.538059
4497	58.5807	KO	KO1	0.335997
4498	95.8059	KO	KO1	0.324454
4499	103.309	KO	KO1	0.229853
4500	111.03	KO	KO1	0.00468674
4501	80.2308	KO	KO1	0.687073
4502	93.1228	KO	KO1	0.752781
4503	75.2205	KO	KO1	0.338283
4504	116.709	KO	KO1	0.469804
4505	166.267	KO	KO1	0.797382
4506	117.962	KO	KO1	0.647468
4507	107.982	KO	KO1	0.0229782
4508	95.4811	KO	KO1	0.283972
4509	139.168	KO	KO1	0.954395
4510	102.289	KO	KO1	0.883155
4511	87.5248	KO	KO1	0.325218
4512	100.96	KO	KO1	0.910634
4513	71.4712	KO	KO1	0.479175
4514	76.9715	KO	KO1	0.202069
4515	96.6412	KO	KO1	0.271449
4516	92.3642	KO	KO1	0.240982
4517	89.6141	KO	KO1	0.0555755
4518	96.6845	KO	KO1	0.437136
4519	68.5293	KO	KO1	0.904583
4520	89.5225	KO	KO1	0.525757
4521	59.5719	KO	KO1	0.545456
4522	85.0394	KO	KO1	0.227
4523	84.9863	KO	KO1	0.0464008
4524	51.8289	KO	KO1	0.125808
4525	95.6801	KO	KO1	0.215126
4526	103.776	KO	KO1	0.873393
4527	59.192	KO	KO1	0.988329
4528	22.3582	KO	KO1	0.0177662
4529	65.0082	KO	KO1	0.44331
4530	49.0577	KO	KO1	0.369197
4531	92.4428	KO	KO1	0.536464
4532	150.162	KO	KO1	0.616523
4533	96.6579	KO	KO1	0.396
4534	170.602	KO	KO1	0.183864
4535	57.3792	KO	KO1	0.585274
4536	108.126	KO	KO1	0.0332968
4537	71.4497	KO	KO1	0.893978
4538	124.989	KO	KO1	0.644411
4539	133.391	KO	KO1	0.0945443
4540	83.3214	KO	KO1	0.551375
4541	83.1099	KO	KO1	0.128974
4542	89.3941	KO	KO1	0.118821
4543	129.9	KO	KO1	0.265549
4544	83.5822	KO	KO1	0.762908
4545	127.289	KO	KO1	0.698221
4546	131.249	KO	KO1	0.558852
4547	82.7148	KO	KO1	0.255227
4548	88.595	KO	KO1	0.517869
4549	73.0287	KO	KO1	0.929751
4550	74.6629	KO	KO1	0.185319
4551	124.512	KO	KO1	0.734207
4552	90.3757	KO	KO1	0.872183
4553	146.428	KO	KO1	0.669456
4554	99.094	KO	KO1	0.203696
4555	132.063	KO	KO1	0.129166
4556	143.002	KO	KO1	0.515033
4557	203.965	KO	KO1	0.130308
4558	113.128	KO	KO1	0.8257
4559	104.424	KO	KO1	0.523645
4560	102.209	KO	KO1	0.291424
4561	131.515	KO	KO1	0.568127
4562	154.361	KO	KO1	0.260637
4563	160.789	KO	KO1	0.58447
4564	142.851	KO	KO1	0.232122
4565	90.8497	KO	KO1	0.219052
4566	59.0305	KO	KO1	0.518506
4567	116.472	KO	KO1	0.835416
4568	114.247	KO	KO1	0.644771
4569	49.4822	KO	KO1	0.0941907
4570	159.346	KO	KO1	0.134068
4571	65.0171	KO	KO1	0.390301
4572	174.367	KO	KO1	0.319565
4573	49.0382	KO	KO1	0.891221
4574	88.6906	KO	KO1	0.891291
4575	112.669	KO	KO1	0.0298241
4576	147.503	KO	KO1	0.210522
4577	168.769	KO	KO1	0.388353
4578	108.503	KO	KO1	0.176375
4579	119.021	KO	KO1	0.918686
4580	104.205	KO	KO1	0.189599
4581	57.2936	KO	KO1	0.733986
4582	134.816	KO	KO1	0.956916
4583	81.5846	KO	KO1	0.477718
4584	55.4804	KO	KO1	0.814219
4585	160.66	KO	KO1	0.428219
4586	91.852	KO	KO1	0.813449
4587	62.1295	KO	KO1	0.761698
4588	130.11	KO	KO1	0.959604
4589	184.661	KO	KO1	0.3366
4590	143.011	KO	KO1	0.766594
4591	98.1636	KO	KO1	0.921618
4592	91.3338	KO	KO1	0.810772
4593	132.464	KO	KO1	0.814337
4594	127.102	KO	KO1	0.948298
4595	114.717	KO	KO1	0.290683
4596	92.5629	KO	KO1	0.440147
4597	104.657	KO	KO1	0.106058
4598	78.9738	KO	KO1	0.877282
4599	76.3027	KO	KO1	0.343699
4600	80.1829	KO	KO1	0.905245
4601	87.8799	KO	KO1	0.203858
4602	109.287	KO	KO1	0.349606
4603	107.824	KO	KO1	0.690479
4604	98.746	KO	KO1	0.922707
4605	91.2854	KO	KO1	0.687946
4606	79.69	KO	KO1	0.340094
4607	74.8838	KO	KO1	0.0400435
4608	96.8764	KO	KO1	0.331751
4609	80.2468	KO	KO1	0.476161
4610	105.061	KO	KO1	0.7304
4611	131.446	KO	KO1	0.893629
4612	67.0981	KO	KO1	0.00630904
4613	155.993	KO	KO1	0.0767345
4614	109.694	KO	KO1	0.281791
4615	96.7386	KO	KO1	0.535619
4616	167.856	KO	KO1	0.535786
4617	66.6841	KO	KO1	0.425263
4618	63.1745	KO	KO1	0.883637
4619	68.8596	KO	KO1	0.727352
4620	107.414	KO	KO1	0.135961
4621	83.1231	KO	KO1	0.235136
4622	110.593	KO	KO1	0.505306
4623	94.0972	KO	KO1	0.362519
4624	64.8645	KO	KO1	0.80862
4625	69.3966	KO	KO1	0.419336
4626	81.5363	KO	KO1	0.941163
4627	86.2927	KO	KO1	0.182457
4628	66.3654	KO	KO1	0.482787
4629	96.2602	KO	KO1	0.894247
4630	152	KO	KO1	0.065736
4631	80.7099	KO	KO1	0.279232
4632	68.5257	KO	KO1	0.202773
4633	115.568	KO	KO1	0.984813
4634	64.3944	KO	KO1	0.468454
4635	121.055	KO	KO1	0.888171
4636	95.7139	KO	KO1	0.853925
4637	151.108	KO	KO1	0.103969
4638	167.459	KO	KO1	0.349944
4639	77.8506	KO	KO1	0.496696
4640	142.345	KO	KO1	0.878895
4641	67.6302	KO	KO1	0.981854
4642	100.008	KO	KO1	0.336949
4643	108.644	KO	KO1	0.781949
4644	183.423	KO	KO1	0.858717
4645	127.529	KO	KO1	0.281249
4646	217.862	KO	KO1	0.198927
4647	202.172	KO	KO1	0.646614
4648	224.975	KO	KO1	0.564139
4649	101.248	KO	KO1	0.154576
4650	167.63	KO	KO1	0.742173
4651	83.3894	KO	KO1	0.360093
4652	98.2725	KO	KO1	0.604674
4653	93.2938	KO	KO1	0.00649297
4654	34.8184	KO	KO1	0.590515
4655	120.045	KO	KO1	0.733426
4656	87.0627	KO	KO1	0.345674
4657	197.673	KO	KO1	0.75933
4658	101.635	KO	KO1	0.42697
4659	90.1622	KO	KO1	0.4232
4660	87.8617	KO	KO1	0.299353
4661	32.5478	KO	KO1	0.741059
4662	95.7694	KO	KO1	0.917085
4663	82.1587	KO	KO1	0.443101
4664	115.176	KO	KO1	0.986985
4665	116.066	KO	KO1	0.799488
4666	141.903	KO	KO1	0.311235
4667	174.777	KO	KO1	0.233105
4668	102.283	KO	KO1	0.358936
4669	81.0751	KO	KO1	0.404669
4670	103.151	KO	KO1	0.495898
4671	143.238	KO	KO1	0.701534
4672	194.918	KO	KO1	0.840998
4673	79.2826	KO	KO1	0.059074
4674	99.4636	KO	KO1	0.453072
4675	83.227	KO	KO1	0.427556
4676	188.234	KO	KO1	0.424032
4677	112.893	KO	KO1	0.563677
4678	85.3969	KO	KO1	0.939802
4679	129.987	KO	KO1	0.330321
4680	84.5204	KO	KO1	0.948968
4681	129.39	KO	KO1	0.245884
4682	63.9628	KO	KO1	0.548405
4683	118.134	KO	KO1	0.713401
4684	125.326	KO	KO1	0.880622
4685	119.384	KO	KO1	0.781699
4686	160.779	KO	KO1	0.965761
4687	57.9279	KO	KO1	0.551143
4688	119.232	KO	KO1	0.905426
4689	80.5433	KO	KO1	0.654684
4690	113.391	KO	KO1	0.16901
4691	102.92	KO	KO1	0.0306607
4692	79.4279	KO	KO1	0.760781
4693	91.0767	KO	KO1	0.67762
4694	178.674	KO	KO1	0.288313
4695	137.841	KO	KO1	0.106017
4696	193.31	KO	KO1	0.68946
4697	127.301	KO	KO1	0.749453
4698	110.243	KO	KO1	0.558282
4699	141.741	KO	KO1	0.665237
4700	86.7893	KO	KO1	0.404061
4701	153.654	KO	KO1	0.866088
4702	80.8655	KO	KO1	0.532401
4703	139.156	KO	KO1	0.894839
4704	90.1843	KO	KO1	0.73971
4705	104.907	KO	KO1	0.522902
4706	104.098	KO	KO1	0.719657
4707	80.3238	KO	KO1	0.886746
4708	104.028	KO	KO1	0.194511
4709	124.671	KO	KO1	0.429805
4710	84.717	KO	KO1	0.859351
4711	59.0216	KO	KO1	0.0304964
4712	92.8297	KO	KO1	0.133082
4713	87.6177	KO	KO1	0.405347
4714	136.058	KO	KO1	0.112359
4715	76.3709	KO	KO1	0.726152
4716	74.8737	KO	KO1	0.97481
4717	79.932	KO	KO1	0.489067
4718	75.9268	KO	KO1	0.960267
4719	114.408	KO	KO1	0.135769
4720	88.1503	KO	KO1	0.700443
4721	128.213	KO	KO1	0.582858
4722	68.5466	KO	KO1	0.791734
4723	111.223	KO	KO1	0.537701
4724	74.1723	KO	KO1	0.979893
4725	61.528	KO	KO1	0.439653
4726	70.1306	KO	KO1	0.950272
4727	75.2951	KO	KO1	0.918279
4728	67.6083	KO	KO1	0.42387
4729	83.5733	KO	KO1	0.410522
4730	72.6849	KO	KO1	0.0199471
4731	101.289	KO	KO1	0.448494
4732	96.0014	KO	KO1	0.19941
4733	99.2093	KO	KO1	0.335926
4734	103.929	KO	KO1	0.282516
4735	92.2513	KO	KO1	0.670198
4736	135.84	KO	KO1	0.440174
4737	75.8194	KO	KO1	0.600249
4738	116	KO	KO1	0.843518
4739	87.7328	KO	KO1	0.832772
4740	120.92	KO	KO1	0.585557
4741	97.5857	KO	KO1	0.440536
4742	62.0928	KO	KO1	0.40041
4743	89.9936	KO	KO1	0.0711271
4744	118.171	KO	KO1	0.467382
4745	164.377	KO	KO1	0.403043
4746	90.5093	KO	KO1	0.201531
4747	76.4535	KO	KO1	0.802725
4748	78.7954	KO	KO1	0.698148
4749	149.539	KO	KO1	0.975408
4750	101.76	KO	KO1	0.385516
4751	102.715	KO	KO1	0.416928
4752	47.5679	KO	KO1	0.519735
4753	76.7504	KO	KO1	0.353288
4754	102.354	KO	KO1	0.545247
4755	111.483	KO	KO1	0.889753
4756	84.9846	KO	KO1	0.730519
4757	103.424	KO	KO1	0.206512
4758	112.703	KO	KO1	0.800153
4759	48.6429	KO	KO1	0.795308
4760	101.202	KO	KO1	0.799091
4761	101.84	KO	KO1	0.316803
4762	79.5354	KO	KO1	0.612952
4763	86.2518	KO	KO1	0.652291
4764	96.4464	KO	KO1	0.120225
4765	76.4156	KO	KO1	0.918675
4766	59.4007	KO	KO1	0.368136
4767	68.075	KO	KO1	0.688377
4768	88.9363	KO	KO1	0.928338
4769	126.422	KO	KO1	0.674872
4770	52.3839	KO	KO1	0.938477
4771	59.2088	KO	KO1	0.699108
4772	76.684	KO	KO1	0.170858
4773	61.2524	KO	KO1	0.728906
4774	90.8426	KO	KO1	0.40572
4775	87.6301	KO	KO1	0.318573
4776	101.354	KO	KO1	0.780646
4777	73.1601	KO	KO1	0.790489
4778	32.4393	KO	KO1	0.949012
4779	102.863	KO	KO1	0.203185
4780	91.8706	KO	KO1	0.532664
4781	61.7855	KO	KO1	0.772122
4782	105.632	KO	KO1	0.516349
4783	72.6531	KO	KO1	0.228786
4784	45.0114	KO	KO1	0.99529
4785	68.4314	KO	KO1	0.88932
4786	54.5982	KO	KO1	0.577143
4787	103.358	KO	KO1	0.538048
4788	117.085	KO	KO1	0.839976
4789	37.955	KO	KO1	0.914634
4790	105.289	KO	KO1	0.819585
4791	131.637	KO	KO1	0.43281
4792	133.89	KO	KO1	0.855623
4793	162.196	KO	KO1	0.225605
4794	144.71	KO	KO1	0.540516
4795	106.951	KO	KO1	0.31515
4796	162.865	KO	KO1	0.119634
4797	95.3003	KO	KO1	0.145512
4798	103.944	KO	KO1	0.936605
4799	159.44	KO	KO1	0.194992
4800	65.8248	KO	KO1	0.64991
4801	115.217	KO	KO1	0.239121
4802	138.214	KO	KO1	0.52547
4803	118.796	KO	KO1	0.130634
4804	101.902	KO	KO1	0.28954
4805	134.61	KO	KO1	0.400525
4806	117.223	KO	KO1	0.706679
4807	125.735	KO	KO1	0.90107
4808	138.769	KO	KO1	0.428577
4809	186.989	KO	KO1	0.713822
4810	96.4851	KO	KO1	0.139086
4811	124.728	KO	KO1	0.100575
4812	104.395	KO	KO1	0.44811
4813	129.762	KO	KO1	0.760506
4814	116.978	KO	KO1	0.231615
4815	91.5051	KO	KO1	0.809133
4816	120.065	KO	KO1	0.252408
4817	72.9439	KO	KO1	0.0838012
4818	94.4684	KO	KO1	0.513001
4819	100.909	KO	KO1	0.000977808
4820	136.282	KO	KO1	0.708113
4821	98.2071	KO	KO1	0.739059
4822	80.0138	KO	KO1	0.97332
4823	79.0575	KO	KO1	0.663165
4824	133.035	KO	KO1	0.494217
4825	84.4206	KO	KO1	0.0736233
4826	78.7619	KO	KO1	0.534295
4827	82.9373	KO	KO1	0.14183
4828	51.3366	KO	KO1	0.802389
4829	63.8575	KO	KO1	0.576149
4830	52.5615	KO	KO1	0.212914
4831	30.5231	KO	KO1	0.707055
4832	79.1981	KO	KO1	0.333008
4833	156.027	KO	KO1	0.669098
4834	97.0983	KO	KO1	0.779551
4835	72.2168	KO	KO1	0.0865761
4836	128.316	KO	KO1	0.510656
4837	75.8295	KO	KO1	0.103674
4838	43.9013	KO	KO1	0.649462
4839	44.6616	KO	KO1	0.315498
4840	116.303	KO	KO1	0.643501
4841	109.893	KO	KO1	0.0485538
4842	85.5688	KO	KO1	0.866996
4843	86.4465	KO	KO1	0.478159
4844	74.0746	KO	KO1	0.793553
4845	72.6548	KO	KO1	0.226637
4846	99.6611	KO	KO1	0.334974
4847	98.4452	KO	KO1	0.763775
4848	67.4678	KO	KO1	0.853423
4849	69.1891	KO	KO1	0.437124
4850	55.2085	KO	KO1	0.930332
4851	85.2328	KO	KO1	0.579614
4852	73.8827	KO	KO1	0.0490975
4853	83.2102	KO	KO1	0.452861
4854	77.3651	KO	KO1	0.1604
4855	53.7928	KO	KO1	0.732824
4856	53.5041	KO	KO1	0.347353
4857	72.2323	KO	KO1	0.201178
4858	51.9378	KO	KO1	0.842788
4859	118.383	KO	KO1	0.817796
4860	84.6784	KO	KO1	0.343647
4861	140.854	KO	KO1	0.403623
4862	110.76	KO	KO1	0.0605998
4863	147.491	KO	KO1	0.178885
4864	74.9243	KO	KO1	0.735919
4865	86.4721	KO	KO1	0.56613
4866	128.616	KO	KO1	0.823237
4867	101.37	KO	KO1	0.50115
4868	127.293	KO	KO1	0.767862
4869	43.4821	KO	KO1	0.509918
4870	76.7867	KO	KO1	0.568069
4871	70.8226	KO	KO1	0.184618
4872	78.8843	KO	KO1	0.544401
4873	101.283	KO	KO1	0.201033
4874	87.4618	KO	KO1	0.556219
4875	106.535	KO	KO1	0.141441
4876	73.3001	KO	KO1	0.18601
4877	73.9102	KO	KO1	0.764784
4878	64.5743	KO	KO1	0.0708863
4879	117.581	KO	KO1	0.369314
4880	87.9914	KO	KO1	0.877878
[truncated: 3,398 more rows]

## Sheet: Supplementary Fig 6.h
	relative protein level (normalized to siCTRL, %)					relative protein level (normalized to siMCMBP, %)
	siCTRL	siCTRL + DOX				siMCMBP	siMCMBP + DOX
MCM2	100	79.2			MCM2	100	86
MCM3	100	53.9			MCM3	100	74.7
MCM4(L)	100	52.5			MCM4(L)	100	98.6
MCM4(H)	100	14.2			MCM4(H)	100	86.6
MCM5	100	16.1			MCM5	100	98.1
MCM6	100	62.5			MCM6	100	98

## Sheet: Supplementary Fig 6.i
Object ID	cells	Total Intensity DAPI	Mean Intensity A647 (MCM7)	Rand(1)
0	naive U2OS	12061641	25068.3	0.417022
1	naive U2OS	5.96246e+06	22225.5	0.720324
2	naive U2OS	6882891	16916.2	0.000114375		Acquisition settings:
3	naive U2OS	8.32283e+06	18568.6	0.302333		Excitation Filter	Emission Filter	Intensity (%)	Exposure time (ms)	Objective
4	naive U2OS	8218606	24368.4	0.146756		DAPI 377/50	DAPI 440	100	11	UPLXAPO 20X
5	naive U2OS	8.36739e+06	17110.6	0.0923386		Cy5 650/13	Cy5 684	100	1000	UPLXAPO 20X
6	naive U2OS	6159736	25167.8	0.18626
7	naive U2OS	9814992	19215	0.345561
8	naive U2OS	6193438	27372.1	0.396767
9	naive U2OS	5897288	12415.9	0.538817
10	naive U2OS	6544263	17315.1	0.419195
11	naive U2OS	5995690	18345.2	0.68522
12	naive U2OS	6176792	18109.7	0.204452
13	naive U2OS	6418631	20737.9	0.878117
14	naive U2OS	6273343	22974.3	0.0273876
15	naive U2OS	7084229	20422.6	0.670468
16	naive U2OS	6749453	19331.1	0.417305
17	naive U2OS	7244185	22557.3	0.55869
18	naive U2OS	5639247	23178.1	0.140387
19	naive U2OS	6629950	21600.3	0.198101
20	naive U2OS	9628398	20371.7	0.800745
21	naive U2OS	4495680	19542.5	0.968262
22	naive U2OS	6567273	21278	0.313424
23	naive U2OS	6732517	22408.8	0.692323
24	naive U2OS	7243711	22956	0.876389
25	naive U2OS	11816397	23595.3	0.894607
26	naive U2OS	8526753	19799.4	0.0850442
27	naive U2OS	4993488	17646.9	0.0390548
28	naive U2OS	7477238	18152.8	0.16983
29	naive U2OS	13599186	19589	0.878143
30	naive U2OS	6395414	11177.1	0.0983468
31	naive U2OS	6334729	6859.99	0.421108
32	naive U2OS	13851987	16740	0.95789
33	naive U2OS	7024473	26167.5	0.533165
34	naive U2OS	12814211	20502.6	0.691877
35	naive U2OS	7163319	18276.9	0.315516
36	naive U2OS	7206042	19701.3	0.686501
37	naive U2OS	6664816	19723.2	0.834626
38	naive U2OS	6590918	20635.2	0.0182883
39	naive U2OS	6702182	23610.9	0.750144
40	naive U2OS	6557951	19826.3	0.988861
41	naive U2OS	6362333	7844.27	0.748166
42	naive U2OS	8790442	22371	0.280444
43	naive U2OS	9789301	19564.6	0.789279
44	naive U2OS	4771198	24932.4	0.103226
45	naive U2OS	6965759	25032.7	0.447894
46	naive U2OS	6616314	11983.4	0.908596
47	naive U2OS	11089878	26234.7	0.293614
48	naive U2OS	8357952	19014.3	0.287775
49	naive U2OS	7064793	15930.6	0.130029
50	naive U2OS	6573411	9711.41	0.019367
51	naive U2OS	7194566	23605.6	0.678836
52	naive U2OS	7186901	21656.1	0.211628
53	naive U2OS	14793046	22396.5	0.265547
54	naive U2OS	6341435	24341.7	0.491573
55	naive U2OS	8960702	17033.8	0.0533625
56	naive U2OS	7168823	21932.4	0.574118
57	naive U2OS	7483758	18638	0.146729
58	naive U2OS	8422425	18041.5	0.589306
59	naive U2OS	7.25859e+06	14675.7	0.699758
60	naive U2OS	7250194	20332.2	0.102334
61	naive U2OS	7694822	18606.3	0.414056
62	naive U2OS	7715836	21140.1	0.6944
63	naive U2OS	7.35695e+06	16977.9	0.414179
64	naive U2OS	8405211	17214.4	0.0499535
65	naive U2OS	12469500	23214.8	0.535896
66	naive U2OS	12492324	21582.4	0.663795
67	naive U2OS	13853556	20662.4	0.514889
68	naive U2OS	12944014	20118.4	0.944595
69	naive U2OS	6994567	15075	0.586555
70	naive U2OS	7925771	15165.6	0.903402
71	naive U2OS	7.45094e+06	17468.2	0.137475
72	naive U2OS	10131407	27206.3	0.139276
73	naive U2OS	13760293	22269.3	0.807391
74	naive U2OS	13811669	21914	0.397677
75	naive U2OS	11946343	16357	0.165354
76	naive U2OS	7000153	19376.4	0.927509
77	naive U2OS	16580395	21155.2	0.347766
78	naive U2OS	12990364	22964.5	0.750812
79	naive U2OS	7118249	20741	0.725998
80	naive U2OS	6760171	14095.4	0.883306
81	naive U2OS	9288907	14044.8	0.623672
82	naive U2OS	14294678	17181.9	0.750942
83	naive U2OS	6.85122e+06	14190.3	0.348898
84	naive U2OS	11487148	13813.5	0.269928
85	naive U2OS	8310009	20802.6	0.895886
86	naive U2OS	5550031	18329.5	0.428091
87	naive U2OS	6461202	16053	0.96484
88	naive U2OS	6440825	18886.9	0.663441
89	naive U2OS	6284724	22031.6	0.621696
90	naive U2OS	6726369	15647.5	0.114746
91	naive U2OS	5831922	17005.4	0.949489
92	naive U2OS	6576932	18953.7	0.449912
93	naive U2OS	6640671	18406.4	0.57839
94	naive U2OS	17092918	20387.4	0.408137
95	naive U2OS	8181414	21258.6	0.237027
96	naive U2OS	7795084	23136.1	0.90338
97	naive U2OS	7066807	17066	0.573679
98	naive U2OS	12328070	21844.5	0.00287033
99	naive U2OS	6419941	16472.6	0.617145
100	naive U2OS	7342926	10495.3	0.326645
101	naive U2OS	7218409	10003.1	0.527058
102	naive U2OS	6561831	23607	0.885942
103	naive U2OS	6539630	19961.1	0.35727
104	naive U2OS	16299287	20442.1	0.908535
105	naive U2OS	8726393	19563.3	0.62336
106	naive U2OS	14031639	22540.5	0.0158212
107	naive U2OS	10577019	23078.4	0.929437
108	naive U2OS	16087858	18744.1	0.690897
109	naive U2OS	7151722	17815.1	0.997323
110	naive U2OS	7.0423e+06	18025.6	0.172341
111	naive U2OS	10487955	20387.3	0.137136
112	naive U2OS	10118787	19716.2	0.932595
113	naive U2OS	14224434	20769.7	0.696818
114	naive U2OS	9421785	19098	0.0660002
115	naive U2OS	9138826	23838.9	0.755463
116	naive U2OS	8606116	19078.8	0.753876
117	naive U2OS	7500623	20036.5	0.923025
118	naive U2OS	16191137	27014.9	0.711525
119	naive U2OS	8747615	27825.3	0.124271
120	naive U2OS	14257239	29137.7	0.0198801
121	naive U2OS	7510526	17553.5	0.026211
122	naive U2OS	8.18266e+06	20813.7	0.0283065
123	naive U2OS	9703506	20394.5	0.246211
124	naive U2OS	15664101	27717.7	0.860028
125	naive U2OS	7.38667e+06	19549.1	0.538831
126	naive U2OS	9572812	14682.3	0.552822
127	naive U2OS	14859291	24342.1	0.842031
128	naive U2OS	7812893	21497.7	0.124173
129	naive U2OS	17266670	23876.2	0.279184
130	naive U2OS	7.83714e+06	20215.6	0.585759
131	naive U2OS	17068228	24744	0.969596
132	naive U2OS	14907481	21387.4	0.56103
133	naive U2OS	16235496	29060.6	0.0186473
134	naive U2OS	7493453	17660.6	0.800633
135	naive U2OS	17284412	23644.1	0.232974
136	naive U2OS	7869354	19780.4	0.807105
137	naive U2OS	8423892	22329.1	0.387861
138	naive U2OS	15541881	22760.8	0.863542
139	naive U2OS	8.30097e+06	20659.4	0.747122
140	naive U2OS	16204594	16657.1	0.55624
141	naive U2OS	17577690	23926.9	0.136455
142	naive U2OS	16131939	15938.9	0.0599177
143	naive U2OS	8283069	16143.7	0.121343
144	naive U2OS	15772569	15437.2	0.0445519
145	naive U2OS	14544945	24132.5	0.107494
146	naive U2OS	18580244	28121.5	0.225709
147	naive U2OS	15696975	23637.1	0.712989
148	naive U2OS	14405689	25224.7	0.559717
149	naive U2OS	16838102	24646.1	0.012556
150	naive U2OS	9182567	20609.6	0.0719743
151	naive U2OS	7849490	18446.8	0.967276
152	naive U2OS	8117126	6588.19	0.5681
153	naive U2OS	16076529	24834.6	0.203293
154	naive U2OS	16594499	26257.2	0.252326
155	naive U2OS	14414456	16030.3	0.743826
156	naive U2OS	12811011	17628.5	0.195429
157	naive U2OS	7885463	11628.4	0.581359
158	naive U2OS	16289437	11602.8	0.97002
159	naive U2OS	13566118	18986.2	0.846829
160	naive U2OS	15681323	16294.4	0.239848
161	naive U2OS	16752662	18623.1	0.49377
162	naive U2OS	7699442	23468.7	0.619956
163	naive U2OS	14036107	25936.8	0.828981
164	naive U2OS	13145256	18452.8	0.156791
165	naive U2OS	14955166	21554.7	0.0185762
166	naive U2OS	11164324	19258.8	0.0700221
167	naive U2OS	9271805	16640.2	0.486345
168	naive U2OS	11212034	18857.2	0.606329
169	naive U2OS	6688597	18178.6	0.568851
170	naive U2OS	6604698	14849.3	0.317362
171	naive U2OS	8.15194e+06	21306.9	0.988616
172	naive U2OS	5750350	21301	0.579745
173	naive U2OS	8788651	23542.2	0.380141
174	naive U2OS	11132086	19836.7	0.550948
175	naive U2OS	16120171	15517.6	0.745334
176	naive U2OS	19431040	16774.9	0.669233
177	naive U2OS	16602678	19394.3	0.26492
178	naive U2OS	12046931	12396.2	0.0663348
179	naive U2OS	17689888	18285.5	0.370084
180	naive U2OS	7.56569e+06	19965.4	0.629718
181	naive U2OS	11872056	23573.1	0.210174
182	naive U2OS	15414603	17439.7	0.752756
183	naive U2OS	14988798	15153.2	0.0665365
184	naive U2OS	16532483	15377.4	0.260315
185	naive U2OS	12039359	17220.6	0.804755
186	naive U2OS	15558022	14886.5	0.193434
187	naive U2OS	17642864	18079.7	0.639461
188	naive U2OS	16984724	26476.5	0.52467
189	naive U2OS	17668464	21067.9	0.924808
190	naive U2OS	17238738	23233.3	0.263297
191	naive U2OS	19470376	30951.4	0.0659611
192	naive U2OS	16133788	25038.9	0.735066
193	naive U2OS	7912235	24251.6	0.772178
194	naive U2OS	18856974	26959.6	0.907816
195	naive U2OS	8808520	21151.6	0.931972
196	naive U2OS	8559033	22161.6	0.0139516
197	naive U2OS	7.60846e+06	19738.2	0.234362
198	naive U2OS	7736809	21038.2	0.616778
199	naive U2OS	7174978	28376.8	0.949016
200	naive U2OS	9256179	20969.4	0.950176
201	naive U2OS	10949026	29398.3	0.556653
202	naive U2OS	7.60099e+06	20765.6	0.915606
203	naive U2OS	8122869	18544.7	0.641566
204	naive U2OS	15231702	17377.8	0.390008
205	naive U2OS	18363036	35080.1	0.485991
206	naive U2OS	15605577	17488.9	0.60431
207	naive U2OS	15679250	18422	0.549548
208	naive U2OS	9179725	15489.1	0.926181
209	naive U2OS	9833762	15105.9	0.918733
210	naive U2OS	17736498	27032.9	0.394876
211	naive U2OS	17535160	33371.5	0.963263
212	naive U2OS	13691344	18647.4	0.173956
213	naive U2OS	17145164	19649.3	0.12633
214	naive U2OS	17684706	26632.8	0.135079
215	naive U2OS	16119107	20604.2	0.505662
216	naive U2OS	17655614	22291.3	0.0215248
217	naive U2OS	17576884	25520	0.94797
218	naive U2OS	17816898	23738.6	0.827115
219	naive U2OS	9219440	15267.1	0.015019
220	naive U2OS	9643228	19552.6	0.176196
221	naive U2OS	8887462	18845.8	0.332064
222	naive U2OS	10798137	19660.4	0.130997
223	naive U2OS	18952244	22123	0.809491
224	naive U2OS	9636678	18466.2	0.344737
225	naive U2OS	17591740	24605.9	0.940107
226	naive U2OS	17553648	23321.4	0.582014
227	naive U2OS	14351294	25614.4	0.878832
228	naive U2OS	17687258	25823.7	0.844734
229	naive U2OS	8523806	16633.5	0.905392
230	naive U2OS	16514459	24369.9	0.45988
231	naive U2OS	14067958	22517.7	0.546347
232	naive U2OS	8916611	15523.4	0.798604
233	naive U2OS	18078314	16826.2	0.285719
234	naive U2OS	6447204	11931.8	0.490254
235	naive U2OS	16174328	19882.3	0.59911
236	naive U2OS	13405762	18878.3	0.0155333
237	naive U2OS	12205769	21507.4	0.593481
238	naive U2OS	14363125	7481.39	0.433676
239	naive U2OS	7761963	22522.3	0.807361
240	naive U2OS	13564474	22432.4	0.315245
241	naive U2OS	13539552	21390.5	0.892889
242	naive U2OS	13311603	19176.4	0.577857
243	naive U2OS	14350852	20813.8	0.18401
244	naive U2OS	16236953	18136	0.787929
245	naive U2OS	14454525	22094	0.612031
246	naive U2OS	15417864	16404.5	0.0539093
247	naive U2OS	18469276	22489.1	0.420194
248	naive U2OS	6600222	14734.3	0.679069
249	naive U2OS	10716539	19946.2	0.918602
250	naive U2OS	9438236	15604.5	0.000402025
251	naive U2OS	20872682	13242.6	0.976759
252	naive U2OS	8957884	16277.5	0.37658
253	naive U2OS	19268462	28151.5	0.973784
254	naive U2OS	7618863	16300.5	0.604716
255	naive U2OS	7488516	19088.5	0.828846
256	naive U2OS	10728166	19428.7	0.574712
257	naive U2OS	7719998	16057.8	0.628076
258	naive U2OS	8025608	20407.4	0.285576
259	naive U2OS	12801131	17395.4	0.586833
260	naive U2OS	8569220	15431.7	0.750022
261	naive U2OS	7.4406e+06	15101.1	0.858314
262	naive U2OS	17111296	15761.5	0.755082
263	naive U2OS	7869302	18139.2	0.698057
264	naive U2OS	8840054	19111.3	0.864479
265	naive U2OS	7876127	17817.5	0.322681
266	naive U2OS	18230422	16967.9	0.670789
267	naive U2OS	8680245	17494	0.450874
268	naive U2OS	8894262	17079	0.382103
269	naive U2OS	9495867	19494	0.410811
270	naive U2OS	8617230	16426.9	0.40148
271	naive U2OS	7903647	15623.9	0.317384
272	naive U2OS	9162170	21178.4	0.621919
273	naive U2OS	8727987	16794.7	0.430247
274	naive U2OS	29857508	19762.5	0.973802
275	naive U2OS	8470498	16412.3	0.677801
276	naive U2OS	8515826	19811.2	0.19857
277	naive U2OS	15531331	16208.3	0.426701
278	naive U2OS	9897778	16551.6	0.343346
279	naive U2OS	8017843	12062	0.797639
280	naive U2OS	9782249	17298.9	0.879998
281	naive U2OS	10339512	22992.7	0.903842
282	naive U2OS	8734758	15618.4	0.66272
283	naive U2OS	8356118	19213.8	0.270208
284	naive U2OS	8225025	20940.2	0.252367
285	naive U2OS	18259228	17916.8	0.854898
286	naive U2OS	7.52945e+06	11616.3	0.527715
287	naive U2OS	8317207	12422	0.802161
288	naive U2OS	8924954	18090.9	0.572489
289	naive U2OS	10017156	11272.2	0.733143
290	naive U2OS	18718926	21997.2	0.519012
291	naive U2OS	41474224	19121.2	0.770884
292	naive U2OS	18187920	19223.6	0.568858
293	naive U2OS	9186689	13534.4	0.46571
294	naive U2OS	18087226	18306.7	0.342689
295	naive U2OS	8570364	14941	0.0682093
296	naive U2OS	8857001	16342.9	0.377924
297	naive U2OS	8712346	16625.1	0.0796261
298	naive U2OS	9141438	21889.3	0.982817
299	naive U2OS	18215016	17599.9	0.181613
300	naive U2OS	8951025	20755	0.811859
301	naive U2OS	8926170	18776.1	0.874962
302	naive U2OS	18905202	17135	0.688413
303	naive U2OS	8820121	16084.5	0.569494
304	naive U2OS	14371385	19233.6	0.160971
305	naive U2OS	9011419	17175.9	0.46688
306	naive U2OS	15756486	17986.9	0.345172
307	naive U2OS	8310213	14892.4	0.22504
308	naive U2OS	11973550	18691.9	0.592512
309	naive U2OS	11537552	18616.2	0.31227
310	naive U2OS	11445790	19662.6	0.916306
311	naive U2OS	10813570	19720.8	0.909636
312	naive U2OS	7870949	9173.52	0.257118
313	naive U2OS	15017778	20238.7	0.110891
314	naive U2OS	7948816	11135.6	0.192963
315	naive U2OS	13872101	18980.8	0.499584
316	naive U2OS	8172299	11913	0.728586
317	naive U2OS	11264853	984.868	0.208194
318	naive U2OS	15120804	18938.6	0.248034
319	naive U2OS	16139437	23774.3	0.851672
320	naive U2OS	13432803	19186.5	0.415849
321	naive U2OS	8782092	21961	0.616685
322	naive U2OS	17951946	16192.6	0.233666
323	naive U2OS	8523718	21075.8	0.101967
324	naive U2OS	18476090	18336.8	0.515857
325	naive U2OS	18403150	16993.8	0.477141
326	naive U2OS	18941446	18535.9	0.152672
327	naive U2OS	16543525	20524.2	0.621806
328	naive U2OS	14469612	19344.6	0.54401
329	naive U2OS	10469852	24722.6	0.654137
330	naive U2OS	9064311	21858.2	0.144546
331	naive U2OS	10088343	21478.2	0.751528
332	naive U2OS	8801168	19711.4	0.222049
333	naive U2OS	8965867	17527.4	0.519352
334	naive U2OS	11102381	19621.1	0.785296
335	naive U2OS	10780209	20908.3	0.0223304
336	naive U2OS	10428412	19116.2	0.324362
337	naive U2OS	9328754	22181.2	0.872922
338	naive U2OS	10304303	19891.8	0.84471
339	naive U2OS	9234329	23387.8	0.538441
340	naive U2OS	12618341	24045.9	0.866608
341	naive U2OS	13919477	20026.9	0.949806
342	naive U2OS	9353305	18831.5	0.826407
343	naive U2OS	11364201	18696.6	0.854115
344	naive U2OS	14338621	24984.8	0.0987434
345	naive U2OS	18410270	23149.2	0.651304
346	naive U2OS	9289749	18758.2	0.703517
347	naive U2OS	11850560	26306.9	0.610241
348	naive U2OS	9189096	21156.7	0.799615
349	naive U2OS	9338656	25683.5	0.0345712
350	naive U2OS	19196346	19327.5	0.770239
351	naive U2OS	11158121	18575.2	0.731729
352	naive U2OS	9400835	17806.4	0.259698
353	naive U2OS	10768123	19045.9	0.257069
354	naive U2OS	18936278	17013.9	0.632303
355	naive U2OS	8993962	22155.9	0.345297
356	naive U2OS	8615917	23980.3	0.796589
357	naive U2OS	9150306	16598.2	0.446146
358	naive U2OS	9788174	20153.6	0.782749
359	naive U2OS	18095478	21677.9	0.990472
360	naive U2OS	8897215	19897.3	0.300248
361	naive U2OS	12402956	19201.5	0.143006
362	naive U2OS	9190324	21330.7	0.901308
363	naive U2OS	9147046	19802.9	0.541559
364	naive U2OS	18403340	18691.7	0.97474
365	naive U2OS	19270550	23711.3	0.636604
366	naive U2OS	18698406	24451.3	0.993913
367	naive U2OS	19013144	18862.8	0.546071
368	naive U2OS	9159752	19690.1	0.526426
369	naive U2OS	19198662	20041.3	0.135428
370	naive U2OS	9172222	20453.8	0.355705
371	naive U2OS	8844062	16001.4	0.0262186
372	naive U2OS	10030685	19335.9	0.160395
373	naive U2OS	18852970	23933.3	0.745637
374	naive U2OS	9112726	20743.5	0.0303997
375	naive U2OS	17896942	20824.3	0.366543
376	naive U2OS	15605139	25669.9	0.862346
377	naive U2OS	9054012	13214.3	0.692678
378	naive U2OS	9159594	24453.4	0.690942
379	naive U2OS	17630696	17315	0.188637
380	naive U2OS	15585171	23023.1	0.441904
381	naive U2OS	8883121	18447.4	0.581577
382	naive U2OS	9024960	17594.3	0.989752
383	naive U2OS	9110024	19772.3	0.203906
384	naive U2OS	8870159	19486.1	0.247733
385	naive U2OS	16277194	23678.2	0.262173
386	naive U2OS	9019988	20998.9	0.750172
387	naive U2OS	9314250	23929.1	0.456975
388	naive U2OS	9176479	16515.6	0.0569294
389	naive U2OS	8932574	20273.2	0.508516
390	naive U2OS	8988645	21309	0.21196
391	naive U2OS	9091150	23807.5	0.798604
392	naive U2OS	9381270	13814.8	0.297331
393	naive U2OS	9446710	14024.9	0.027606
394	naive U2OS	8702006	22912.7	0.593432
395	naive U2OS	19002382	20138.4	0.84384
396	naive U2OS	9019800	20437.3	0.381016
397	naive U2OS	22036358	26005.7	0.749858
398	naive U2OS	19276792	23853.9	0.511141
399	naive U2OS	19332574	20336.6	0.540952
400	naive U2OS	14836551	21304.9	0.959434
401	naive U2OS	18997386	19179.7	0.803961
402	naive U2OS	19010802	24708.6	0.0323231
403	naive U2OS	16762755	15262.2	0.709387
404	naive U2OS	18971560	20022.2	0.465001
405	naive U2OS	19863646	15205.6	0.947549
406	naive U2OS	18930786	19557.8	0.221433
407	naive U2OS	8404124	18378.9	0.267072
408	naive U2OS	11324593	20644.2	0.081474
409	naive U2OS	19899474	19944.6	0.428619
410	naive U2OS	19619272	15597.4	0.109019
411	naive U2OS	11412713	21018.4	0.633787
412	naive U2OS	9709676	23497.5	0.802963
413	naive U2OS	9057678	15611.9	0.6968
414	naive U2OS	19512816	20425.6	0.766211
415	naive U2OS	9777809	22358.8	0.342454
416	naive U2OS	9465692	17207.3	0.845851
417	naive U2OS	9381899	17089.3	0.428769
418	naive U2OS	8949647	16710.6	0.82401
419	naive U2OS	9079997	13892.6	0.626496
420	naive U2OS	9303614	20800.7	0.143423
421	naive U2OS	19460834	21160.8	0.0783869
422	naive U2OS	9087727	15192.1	0.0183326
423	naive U2OS	11990739	18033.1	0.066725
424	naive U2OS	9264723	14836.8	0.458584
425	naive U2OS	19522430	22040.2	0.113342
426	naive U2OS	9201251	16415.4	0.0277833
427	naive U2OS	9266581	14714.6	0.754861
428	naive U2OS	18696572	19086.4	0.39485
429	naive U2OS	9331474	15204.5	0.746938
430	naive U2OS	9469674	19858.7	0.452405
431	naive U2OS	9227104	19068	0.450087
432	naive U2OS	9329205	14393.8	0.478073
433	naive U2OS	9261151	19375.8	0.474004
434	naive U2OS	9477063	21730.4	0.803163
435	naive U2OS	8898702	19297	0.402393
436	naive U2OS	19388962	20700.8	0.904686
437	naive U2OS	9157022	16647.4	0.037061
438	naive U2OS	9398967	12418.1	0.773874
439	naive U2OS	9029289	14768.8	0.125641
440	naive U2OS	9359562	18286	0.618514
441	naive U2OS	14694048	22634.1	0.0103643
442	naive U2OS	9240557	22830.8	0.538627
443	naive U2OS	11435252	23500.7	0.00301796
444	naive U2OS	9279219	14622.6	0.951194
445	naive U2OS	9232653	18114.6	0.905402
446	naive U2OS	9417084	13771.6	0.795967
447	naive U2OS	9269024	21606.8	0.915274
448	naive U2OS	45013380	32973.9	0.145558
449	naive U2OS	11566388	12224.2	0.15773
450	naive U2OS	9176779	26182.7	0.187632
451	naive U2OS	8981533	14238.5	0.622496
452	naive U2OS	19744656	16471.2	0.905809
453	naive U2OS	8945413	21008.9	0.989955
454	naive U2OS	9300260	21957.1	0.711122
455	naive U2OS	19116306	18554.7	0.7318
456	naive U2OS	9221065	21521.6	0.909293
457	naive U2OS	9178249	18781.4	0.400874
458	naive U2OS	11912658	13728.5	0.249851
459	naive U2OS	19361440	21897.6	0.17343
460	naive U2OS	19390510	15688.1	0.119457
461	naive U2OS	9435831	22914.6	0.812611
462	naive U2OS	9070524	18660.5	0.146792
463	naive U2OS	9373116	23647.5	0.264297
464	naive U2OS	9404164	19409.5	0.819089
465	naive U2OS	11450203	16171.4	0.310587
466	naive U2OS	9309439	19600.7	0.982417
467	naive U2OS	9415788	13894.6	0.266639
468	naive U2OS	9773653	22358.9	0.533653
469	naive U2OS	12914527	15700.2	0.314467
470	naive U2OS	9185001	18121.9	0.910773
471	naive U2OS	8967090	17848.4	0.366557
472	naive U2OS	9259721	16538.4	0.433592
473	naive U2OS	19183198	18080.7	0.512293
474	naive U2OS	9623069	19282.8	0.938886
475	naive U2OS	8969494	16077.5	0.030949
476	naive U2OS	9090298	15087.2	0.716879
477	naive U2OS	12511526	14704.7	0.891019
478	naive U2OS	18912380	13282.5	0.0272872
479	naive U2OS	9451089	23941.6	0.522051
480	naive U2OS	9272949	22804.8	0.32599
481	naive U2OS	9036058	14576.6	0.859489
482	naive U2OS	18811822	26019.6	0.558517
483	naive U2OS	9774626	18645.4	0.690228
484	naive U2OS	8896046	20151.2	0.452853
485	naive U2OS	9323557	8020.27	0.628309
486	naive U2OS	9404861	16632.9	0.290097
487	naive U2OS	8899025	10684.1	0.00934858
488	naive U2OS	8686524	13655.5	0.576756
489	naive U2OS	19847542	23579	0.311444
490	naive U2OS	9178603	22333.6	0.517268
491	naive U2OS	9717789	17843.2	0.916406
492	naive U2OS	19036388	19665.2	0.426475
493	naive U2OS	9609203	21720.5	0.247396
494	naive U2OS	9378995	16041.6	0.371294
495	naive U2OS	12364135	22605	0.931861
496	naive U2OS	9137203	19827.1	0.936868
497	naive U2OS	17809676	15573.2	0.84433
498	naive U2OS	9341618	21941.3	0.920207
499	naive U2OS	9609490	21628.4	0.2279
500	naive U2OS	9495827	15627.9	0.0874822
501	naive U2OS	9164834	13769.6	0.22731
502	naive U2OS	11742763	27129.4	0.314377
503	naive U2OS	7799577	13801	0.174766
504	naive U2OS	6267873	12867	0.607094
505	naive U2OS	6.86135e+06	16277.8	0.413586
506	naive U2OS	10022363	15482.9	0.816352
507	naive U2OS	9368260	13267.1	0.18513
508	naive U2OS	9817384	20327.3	0.701877
509	naive U2OS	9361888	14043.1	0.240356
510	naive U2OS	9725848	22796.2	0.574219
511	naive U2OS	9622439	16733.7	0.348988
512	naive U2OS	9390095	17689.9	0.0569644
513	naive U2OS	9559582	22073.2	0.228814
514	naive U2OS	9675652	15762.4	0.664103
515	naive U2OS	9706494	18056.4	0.49725
516	naive U2OS	9552431	15448.2	0.519016
517	naive U2OS	9518059	19444.8	0.17472
518	naive U2OS	19950942	18046.8	0.570716
519	naive U2OS	9677773	17336.7	0.996753
520	naive U2OS	9535064	16887.8	0.816835
521	naive U2OS	19339874	18244.5	0.594373
522	naive U2OS	17690598	16915.8	0.975989
523	naive U2OS	14233433	17001.6	0.901563
524	naive U2OS	9628976	16694.3	0.595608
525	naive U2OS	13606795	15025.8	0.0324263
526	naive U2OS	9169154	20667.6	0.0935771
527	naive U2OS	9639517	20829.9	0.0653717
528	naive U2OS	19518832	14281.1	0.451733
529	naive U2OS	20228420	17102.5	0.375435
530	naive U2OS	9311788	17820.4	0.97535
531	naive U2OS	20347606	19323.5	0.167983
532	naive U2OS	20165496	23302.3	0.972788
533	naive U2OS	18512666	10228	0.767475
534	naive U2OS	19501490	22491.6	0.824238
535	naive U2OS	14984280	15502.2	0.632616
536	naive U2OS	18843692	22721.4	0.668733
537	naive U2OS	18545220	20670.1	0.476882
538	naive U2OS	9153539	26135.7	0.0131364
539	naive U2OS	9577617	26253.7	0.353006
540	naive U2OS	20576082	21374.1	0.492072
541	naive U2OS	18976650	18346.5	0.730091
542	naive U2OS	21165540	28074.3	0.468628
543	naive U2OS	10157440	24161.3	0.457405
544	naive U2OS	11122132	25470.9	0.137663
545	naive U2OS	9824143	26344.2	0.0108887
546	naive U2OS	9905032	25057.8	0.758278
547	naive U2OS	9816410	24850.4	0.319953
548	naive U2OS	19843724	22713.1	0.984383
549	naive U2OS	19587398	12375.1	0.220234
550	naive U2OS	9448004	29824.2	0.338708
551	naive U2OS	11569140	34271.8	0.523896
552	naive U2OS	18269384	22439.9	0.754891
553	naive U2OS	19535692	15186.4	0.463858
554	naive U2OS	18037664	24172.3	0.124823
555	naive U2OS	9177499	24286.9	0.312501
556	naive U2OS	9607296	22868.3	0.504519
557	naive U2OS	19501516	21259	0.673849
558	naive U2OS	19548764	15903.1	0.77015
559	naive U2OS	19721776	22532	0.130336
560	naive U2OS	19717036	23877.4	0.0229151
561	naive U2OS	19668578	18670.4	0.519082
562	naive U2OS	19403662	20101	0.809989
563	naive U2OS	20019656	21161	0.0126038
564	naive U2OS	19448516	11820.6	0.67247
565	naive U2OS	18728326	18344.5	0.686808
566	naive U2OS	18520958	15686.7	0.449247
567	naive U2OS	18824572	15401.1	0.914789
568	naive U2OS	19851754	21263.8	0.644361
569	naive U2OS	19708882	18794.9	0.00523984
570	naive U2OS	8795871	17141.6	0.484428
571	naive U2OS	19116110	22975.4	0.859318
572	naive U2OS	20571980	17164.6	0.8304
573	naive U2OS	19752616	20400.5	0.649154
574	naive U2OS	9307378	20740.1	0.673698
575	naive U2OS	10209199	20758.6	0.5785
576	naive U2OS	19144446	19744.7	0.27412
577	naive U2OS	18660562	18859.9	0.56053
578	naive U2OS	10034257	19644.7	0.67173
579	naive U2OS	19257836	16610.6	0.35243
580	naive U2OS	9299898	17464.5	0.855828
581	naive U2OS	38442592	18113.4	0.195037
582	naive U2OS	19344242	23302.7	0.747321
583	naive U2OS	9279235	17114.6	0.289603
584	naive U2OS	9635718	17022.7	0.773799
585	naive U2OS	10145943	18371.3	0.427737
586	naive U2OS	9868563	22966.4	0.807698
587	naive U2OS	18294874	20731.1	0.353535
588	naive U2OS	9441942	20389.3	0.213693
589	naive U2OS	9390018	22535.4	0.767285
590	naive U2OS	9550365	16261.1	0.308642
591	naive U2OS	9364670	20275	0.733245
592	naive U2OS	9235418	18136.4	0.744473
593	naive U2OS	9954848	18427	0.221397
594	naive U2OS	9664252	20105.4	0.214112
595	naive U2OS	9474107	23854.5	0.198948
596	naive U2OS	9159264	18368.5	0.142518
597	naive U2OS	9674493	25463.7	0.377083
598	naive U2OS	16495641	22621.6	0.0266279
599	naive U2OS	10211517	20692.1	0.11092
600	naive U2OS	9778879	17744.8	0.674564
601	naive U2OS	9847097	18409.3	0.799777
602	naive U2OS	17191872	22471.7	0.0805295
603	naive U2OS	9980613	26957.1	0.231702
604	naive U2OS	9846448	18742.3	0.207626
605	naive U2OS	10408658	20034.7	0.917334
606	naive U2OS	9931398	18946.2	0.711315
607	naive U2OS	9470631	16429.3	0.553885
608	naive U2OS	12432411	29421.6	0.304518
609	naive U2OS	9439078	21908	0.834854
610	naive U2OS	9722065	23407.4	0.435306
611	naive U2OS	10224755	19022.6	0.923456
612	naive U2OS	11091724	31108.5	0.706052
613	naive U2OS	9550838	16358.3	0.478031
614	naive U2OS	9795882	23291.6	0.12621
615	naive U2OS	9817943	20819.7	0.976044
616	naive U2OS	9425845	22193.3	0.159834
617	naive U2OS	9460387	25005	0.202602
618	naive U2OS	9558276	19814.4	0.431182
619	naive U2OS	9463764	28985.4	0.404202
620	naive U2OS	7823176	18287.2	0.146751
621	naive U2OS	9136003	23475.9	0.729319
622	naive U2OS	16259732	21582.6	0.188745
623	naive U2OS	9906590	20978	0.643896
624	naive U2OS	16058830	26593.9	0.754306
625	naive U2OS	10554927	17225.5	0.210732
626	naive U2OS	15365366	19421.4	0.600954
627	naive U2OS	13451939	20422.5	0.748928
628	naive U2OS	11258836	20421.8	0.638219
629	naive U2OS	9947157	20011.5	0.597127
630	naive U2OS	12198913	23156	0.295482
631	naive U2OS	13270919	14258.2	0.731606
632	naive U2OS	16726278	21207.5	0.945308
633	naive U2OS	11204430	19477	0.425561
634	naive U2OS	8983551	11391.9	0.782182
635	naive U2OS	8327931	15127.5	0.056141
636	naive U2OS	8254402	21840.1	0.835272
637	naive U2OS	17187786	25490.4	0.19225
638	naive U2OS	14613046	17609.4	0.395097
639	naive U2OS	13911687	18655.7	0.300081
640	naive U2OS	14271233	18839.4	0.0801036
641	naive U2OS	15886072	21760	0.904631
642	naive U2OS	19236284	18416.9	0.370154
643	naive U2OS	9654738	20721.6	0.530697
644	naive U2OS	15132479	23779.8	0.494116
645	naive U2OS	9519802	16770.6	0.132161
646	naive U2OS	13030531	22954.8	0.206454
647	naive U2OS	8283778	23230.6	0.0761888
648	naive U2OS	9944031	20084.2	0.507922
649	naive U2OS	9362022	22041.5	0.26155
650	naive U2OS	15484779	23203.7	0.357062
651	naive U2OS	14371828	25545.6	0.108065
652	naive U2OS	9482709	10508.1	0.787552
653	naive U2OS	9553772	18043.8	0.106584
654	naive U2OS	6505360	21385.4	0.985709
655	naive U2OS	9751065	15458.2	0.177161
656	naive U2OS	16325800	22269	0.572405
657	naive U2OS	19932996	24819.2	0.0448453
658	naive U2OS	9422789	18091.6	0.787116
659	naive U2OS	11090574	27799.6	0.189606
660	naive U2OS	7945215	20539.2	0.527904
661	naive U2OS	13158983	32068.9	0.740078
662	naive U2OS	9954188	20539.3	0.149931
663	naive U2OS	9211973	17138.1	0.551087
664	naive U2OS	13897752	19585.8	0.216617
665	naive U2OS	9425094	18948.1	0.759196
666	naive U2OS	9654870	21374.5	0.722915
667	naive U2OS	12374713	16685.3	0.176549
668	naive U2OS	9932641	15974.1	0.861967
669	naive U2OS	9801337	18815.7	0.0197751
670	naive U2OS	10033127	21847.6	0.860237
671	naive U2OS	11509832	18320.8	0.558904
672	naive U2OS	9460809	16562	0.40322
673	naive U2OS	19454636	20928.6	0.758747
674	naive U2OS	13712911	16808.4	0.716929
675	naive U2OS	11823309	15738.1	0.987326
676	naive U2OS	10005434	21784.1	0.278085
677	naive U2OS	20077566	22262.7	0.00379367
678	naive U2OS	13816427	23275.5	0.933903
679	naive U2OS	17254070	12079.6	0.857897
680	naive U2OS	11529421	13071.9	0.728851
681	naive U2OS	9024314	7967.09	0.516689
682	naive U2OS	9480154	20127	0.706956
683	naive U2OS	20298938	22647.5	0.78053
684	naive U2OS	14074446	21842.8	0.374876
685	naive U2OS	9921949	16463.9	0.770323
686	naive U2OS	8557395	18209.9	0.750624
687	naive U2OS	12062369	18135.4	0.613211
688	naive U2OS	19492142	22031.7	0.401866
689	naive U2OS	20977882	24427.7	0.697308
690	naive U2OS	13473204	21708.2	0.00311286
691	naive U2OS	19388134	28693.8	0.774897
692	naive U2OS	14712075	21532.8	0.896417
693	naive U2OS	19029346	23231.9	0.239316
694	naive U2OS	13440087	21575.5	0.120767
695	naive U2OS	10990783	23098	0.220284
696	naive U2OS	10993893	20955.5	0.302097
697	naive U2OS	11190416	20595.4	0.883029
698	naive U2OS	11546591	21901.5	0.543166
699	naive U2OS	11340082	18905.1	0.286712
700	naive U2OS	11944573	22745.8	0.138355
701	naive U2OS	26546632	25710.5	0.290144
702	naive U2OS	9982357	19686.1	0.613871
703	naive U2OS	12526046	16391.1	0.324139
704	naive U2OS	12695313	16612.1	0.45736
705	naive U2OS	9645569	19967.8	0.444117
706	naive U2OS	28953862	22657.2	0.828135
707	naive U2OS	13144673	21133.7	0.426348
708	naive U2OS	16410028	17598.6	0.345699
709	naive U2OS	9896855	18203.4	0.674972
710	naive U2OS	12424152	18380.1	0.221482
711	naive U2OS	16163455	23786	0.467246
712	naive U2OS	10256018	23412.3	0.314766
713	naive U2OS	15132557	27425.4	0.626856
714	naive U2OS	17698668	18844.7	0.87736
715	naive U2OS	9054720	20549.6	0.447689
716	naive U2OS	16411467	29512.7	0.784457
717	naive U2OS	10150376	21558.8	0.456966
718	naive U2OS	11854646	16762.2	0.656229
719	naive U2OS	20181592	23854.5	0.131841
720	naive U2OS	18483254	18266.4	0.432982
721	naive U2OS	19960636	22601.6	0.909312
722	naive U2OS	15708816	26483.2	0.605479
723	naive U2OS	20435010	18989.9	0.766775
724	naive U2OS	19579720	29390	0.504701
725	naive U2OS	9535516	20075.6	0.498056
726	naive U2OS	18250210	26224.5	0.8429
727	naive U2OS	18362952	23792.7	0.0678069
728	naive U2OS	14650630	22815.6	0.573272
729	naive U2OS	19166870	17419.9	0.942763
730	naive U2OS	9403619	24852.3	0.51786
731	naive U2OS	18817548	23990.6	0.194466
732	naive U2OS	9740391	20514.8	0.847939
733	naive U2OS	19253132	17943.3	0.251639
734	naive U2OS	17971874	28440.2	0.700726
735	naive U2OS	17043634	17485.8	0.540261
736	naive U2OS	9391327	26644.7	0.948836
737	naive U2OS	17949850	25506.8	0.624337
738	naive U2OS	12248221	21884.3	0.837978
739	naive U2OS	18752288	24801.4	0.00793288
740	naive U2OS	8676264	15395.2	0.98934
741	naive U2OS	9137869	19863.6	0.0777146
742	naive U2OS	18491704	24263	0.32213
743	naive U2OS	8963103	17137	0.946152
744	naive U2OS	19586506	21901.6	0.0089391
745	naive U2OS	9324591	22651.1	0.82273
746	naive U2OS	19660526	18628.7	0.861212
747	naive U2OS	10920827	23339	0.439831
748	naive U2OS	13495919	20826.4	0.255745
749	naive U2OS	9225191	18595	0.80269
750	naive U2OS	9006349	22803.2	0.477862
751	naive U2OS	18887330	21225.2	0.134339
752	naive U2OS	15302754	19635.8	0.927849
753	naive U2OS	8134995	16721.1	0.89597
754	naive U2OS	8622951	17872	0.491545
755	naive U2OS	9244267	16532.7	0.856702
756	naive U2OS	18733342	15671	0.418578
757	naive U2OS	19453396	17883.5	0.683465
758	naive U2OS	9929278	14851.5	0.397991
759	naive U2OS	9819598	18724.7	0.505742
760	naive U2OS	18077240	25192.3	0.189552
761	naive U2OS	9329646	18227.5	0.964989
762	naive U2OS	9923790	20031.5	0.294216
763	naive U2OS	19342492	19875.6	0.10346
764	naive U2OS	9824272	15616.2	0.144315
765	naive U2OS	19949738	20873.1	0.0140923
766	naive U2OS	20244696	19814	0.715946
767	naive U2OS	9465821	15578.4	0.564498
768	naive U2OS	9925720	14644.3	0.794578
769	naive U2OS	19813150	19934.1	0.50708
770	naive U2OS	20061056	15167.5	0.791821
771	naive U2OS	20359172	18809.4	0.695764
772	naive U2OS	9988619	15447.9	0.777848
773	naive U2OS	9895140	16469.7	0.406483
774	naive U2OS	9899096	14959.4	0.647771
775	naive U2OS	9908317	15615.9	0.179794
776	naive U2OS	9924341	16838.8	0.32182
777	naive U2OS	18763234	17404.7	0.172605
778	naive U2OS	8986573	11643.2	0.408637
779	naive U2OS	12213836	19093.2	0.241419
780	naive U2OS	10868220	19786.7	0.406922
781	naive U2OS	9685919	16070	0.975222
782	naive U2OS	17794876	19664.6	0.320319
783	naive U2OS	9613476	16436.7	0.982491
784	naive U2OS	17974286	20822.9	0.636306
785	naive U2OS	16748670	21866.8	0.375091
786	naive U2OS	8798075	10426.2	0.857484
787	naive U2OS	19615722	21575.6	0.619587
788	naive U2OS	12168254	16209.9	0.252033
789	naive U2OS	17566388	21771.2	0.792856
790	naive U2OS	10155348	14058.1	0.432939
791	naive U2OS	9834783	12789.7	0.357511
792	naive U2OS	9813631	12243.7	0.330277
793	naive U2OS	10447479	14648.2	0.697369
794	naive U2OS	9481346	13454.4	0.26865
795	naive U2OS	19340420	24661.6	0.808278
796	naive U2OS	8950902	11697.5	0.295289
797	naive U2OS	9745100	13762.7	0.544121
798	naive U2OS	16164320	22876.4	0.487921
799	naive U2OS	15244128	21973.9	0.855356
800	naive U2OS	10499753	22200	0.888386
801	naive U2OS	9865192	14497.9	0.184384
802	naive U2OS	9762384	18725.5	0.585348
803	naive U2OS	9527250	19060.4	0.898205
804	naive U2OS	9604380	22958.9	0.446117
805	naive U2OS	10337902	14950.2	0.921868
806	naive U2OS	10428845	15200.6	0.278991
807	naive U2OS	12759232	28967.4	0.608831
808	naive U2OS	9736479	24552.5	0.682454
809	naive U2OS	9660922	16123.3	0.228206
810	naive U2OS	9525593	16757.6	0.0137675
811	naive U2OS	9689769	22190.1	0.416724
812	naive U2OS	10276362	21627.4	0.938482
813	naive U2OS	9513654	29372.6	0.343028
814	naive U2OS	9638813	15848.2	0.779744
815	naive U2OS	10366135	26244.8	0.174736
816	naive U2OS	9708409	15078	0.341953
817	naive U2OS	18855706	32762.3	0.144598
818	naive U2OS	9871476	16352.4	0.716771
819	naive U2OS	13645555	19161.9	0.699308
820	naive U2OS	5810944	27875.3	0.688497
821	naive U2OS	10568245	24805.4	0.253396
822	naive U2OS	9509624	17519.9	0.69236
823	naive U2OS	9484169	20932.8	0.227298
824	naive U2OS	9822671	22884	0.424649
825	naive U2OS	11421784	22542.8	0.371922
826	naive U2OS	13265469	25073.5	0.355308
827	naive U2OS	12334514	18285.2	0.0576548
828	naive U2OS	10291719	22801.7	0.631647
829	naive U2OS	9520542	20878.9	0.707317
830	naive U2OS	10984031	19183.2	0.613589
831	naive U2OS	9435580	16333.6	0.648313
832	naive U2OS	11151954	21741.2	0.169941
833	naive U2OS	11388812	20652.6	0.149447
834	naive U2OS	11835575	17187.8	0.514175
835	naive U2OS	9289374	15919	0.875333
836	naive U2OS	9450633	17950.3	0.183953
837	naive U2OS	13677519	23096.4	0.462839
838	naive U2OS	11993960	23482.9	0.428932
839	naive U2OS	9847211	15655.5	0.497289
840	naive U2OS	9719247	21185.9	0.161511
841	naive U2OS	19264896	12605.9	0.342441
842	naive U2OS	9786659	14557.7	0.26188
843	naive U2OS	9702167	17706.6	0.844527
844	naive U2OS	11628607	23573.6	0.800332
845	naive U2OS	10278303	25473.1	0.426639
846	naive U2OS	13423832	23200.3	0.607015
847	naive U2OS	10249255	14397.8	0.145466
848	naive U2OS	12545130	21296.3	0.509613
849	naive U2OS	9476862	15030	0.296947
850	naive U2OS	11843630	21547.5	0.859651
851	naive U2OS	9442109	14583.3	0.671598
852	naive U2OS	11172932	24545.3	0.633474
853	naive U2OS	9900576	15010.4	0.124751
854	naive U2OS	19437968	15350.4	0.470588
855	naive U2OS	19138554	21173.6	0.986573
856	naive U2OS	19222212	14745.3	0.948299
857	naive U2OS	20752082	26583.3	0.645086
858	naive U2OS	9715554	15068.9	0.151725
859	naive U2OS	19604592	21819.5	0.639127
860	naive U2OS	18989008	19310.3	0.565662
861	naive U2OS	11673125	26081.6	0.468666
862	naive U2OS	18556302	18678.5	0.428037
863	naive U2OS	19476284	19781.3	0.59927
864	naive U2OS	9362351	15527.2	0.84997
865	naive U2OS	19324890	16492.2	0.751121
866	naive U2OS	10946349	17936.8	0.579361
867	naive U2OS	19699446	23942.1	0.924704
868	naive U2OS	19623446	20764.9	0.06474
869	naive U2OS	18758674	18071.2	0.991347
870	naive U2OS	20940614	27993.5	0.0529945
871	naive U2OS	19388522	14585.7	0.199496
872	naive U2OS	11239182	21740.9	0.422753
873	naive U2OS	10559139	21614.4	0.107509
874	naive U2OS	11237720	15597.1	0.62367
875	naive U2OS	9825354	19959.1	0.0479926
876	naive U2OS	19863128	16481.2	0.284624
877	naive U2OS	18874824	15726	0.0610367
878	naive U2OS	11901872	16846	0.703519
879	naive U2OS	13590442	15881	0.668456
880	naive U2OS	9436985	29669.6	0.378581
881	naive U2OS	9745779	28715.8	0.188194
882	naive U2OS	5701218	7107.71	0.747005
883	naive U2OS	6241891	7879.75	0.340379
884	naive U2OS	18253602	14301.1	0.795301
885	naive U2OS	9725801	18473.5	0.487901
886	naive U2OS	9395852	18573.7	0.525669
887	naive U2OS	18939830	16466.1	0.0284908
888	naive U2OS	19131102	21141.2	0.644232
889	naive U2OS	9653617	22681.8	0.350657
890	naive U2OS	9806142	18717.7	0.229205
891	naive U2OS	18582312	15247.6	0.433883
892	naive U2OS	9821995	22912.7	0.382467
893	naive U2OS	9430607	16565.6	0.469789
894	naive U2OS	16178028	15610	0.979483
895	naive U2OS	10384723	15782.1	0.364378
896	naive U2OS	19383298	15375.6	0.77441
897	naive U2OS	9887494	18355.7	0.552768
898	naive U2OS	13585392	21048.4	0.889131
899	naive U2OS	15988716	14728.6	0.354953
900	naive U2OS	15598893	16530.1	0.245519
901	naive U2OS	11507973	14069.1	0.911019
902	naive U2OS	12364040	14960.8	0.0435343
903	naive U2OS	12931602	23049.8	0.950753
904	naive U2OS	11649444	20024.5	0.556407
905	naive U2OS	9606193	16775.7	0.376363
906	naive U2OS	19806406	24770.4	0.995052
907	naive U2OS	20111592	19129.9	0.0583626
908	naive U2OS	19391070	13477.8	0.516706
909	naive U2OS	9612977	25057.6	0.0310971
910	naive U2OS	9318393	18554.4	0.571176
911	naive U2OS	12203326	18530.6	0.180469
912	naive U2OS	9686712	20969.6	0.630959
913	naive U2OS	9291492	21394.2	0.980924
914	naive U2OS	9895030	22269.8	0.874903
915	naive U2OS	15217398	22944.7	0.451836
916	naive U2OS	17344612	17449.7	0.708461
917	naive U2OS	9853743	24779.7	0.777469
918	naive U2OS	13078539	23203.1	0.494843
919	naive U2OS	9915732	19907.6	0.528533
920	naive U2OS	20267552	28678	0.150784
921	naive U2OS	9348230	17541	0.3694
922	naive U2OS	9729325	20667.1	0.142221
923	naive U2OS	14330781	22187.3	0.726894
924	naive U2OS	17798616	20582.4	0.477013
925	naive U2OS	11986097	21446.7	0.448879
926	naive U2OS	14662937	23332	0.885998
927	naive U2OS	9355722	19465.6	0.527619
928	naive U2OS	9347082	19082.4	0.409091
929	naive U2OS	11325744	15416.5	0.268892
930	naive U2OS	8799900	17775.7	0.072012
931	naive U2OS	8984590	16238.7	0.418136
932	naive U2OS	8714450	16571.2	0.0257535
933	naive U2OS	9665197	19652.4	0.291154
934	naive U2OS	9386014	18675.6	0.50351
935	naive U2OS	11861687	18329.2	0.965933
936	naive U2OS	9658733	18047.8	0.109383
937	naive U2OS	9631878	18098.7	0.673041
938	naive U2OS	12632682	21797.3	0.499932
939	naive U2OS	12188665	20609.6	0.777098
940	naive U2OS	9793232	18721.7	0.143607
941	naive U2OS	14510029	23125.1	0.0832026
942	naive U2OS	11009801	19916.2	0.399219
943	naive U2OS	14471323	21857.4	0.796962
944	naive U2OS	19306864	18085.3	0.191676
945	naive U2OS	13547211	19494.5	0.767777
946	naive U2OS	9797311	18837.3	0.290298
947	naive U2OS	15123450	18346.7	0.216891
948	naive U2OS	12120830	17698.6	0.0167156
949	naive U2OS	9101488	12900.8	0.398659
950	naive U2OS	9481521	21046.1	0.381081
951	naive U2OS	9229086	17411.9	0.659345
952	naive U2OS	9193960	18496.4	0.0709184
953	naive U2OS	9537373	15220.5	0.152604
954	naive U2OS	12525418	18475.6	0.0165759
955	naive U2OS	9166818	20492.1	0.113796
956	naive U2OS	19143984	19735.9	0.651789
957	naive U2OS	19821632	17601	0.402657
958	naive U2OS	23799292	36835.3	0.321026
959	naive U2OS	29828006	24114.7	0.557912
960	naive U2OS	19572322	19902.4	0.99346
961	naive U2OS	9440932	21430	0.834487
962	naive U2OS	18204964	19263.1	0.699623
963	naive U2OS	9538543	22557.2	0.918259
964	naive U2OS	12467042	21284.6	0.0397287
965	naive U2OS	12695075	20052.2	0.0703334
966	naive U2OS	18795788	13406.4	0.474006
967	naive U2OS	14204376	20676.4	0.349167
968	naive U2OS	26488448	28202.5	0.937252
969	naive U2OS	14893292	21348.3	0.489565
970	naive U2OS	21756272	22346.9	0.539649
971	naive U2OS	15160793	21224.3	0.89526
972	naive U2OS	15597671	23606	0.446635
973	naive U2OS	40491912	24879.5	0.877034
974	naive U2OS	10316083	17453	0.253582
975	naive U2OS	18246214	19049.7	0.27381
976	naive U2OS	19195734	15706.9	0.328361
977	naive U2OS	15493221	20273.3	0.547564
978	naive U2OS	16326853	12994.7	0.220129
979	naive U2OS	9815147	17451.6	0.671429
980	naive U2OS	10611585	16834.9	0.142793
981	naive U2OS	7.79443e+06	10761.9	0.0941003
982	naive U2OS	13065603	24886.6	0.870192
983	naive U2OS	9666578	18577.2	0.236869
984	naive U2OS	9371312	14941.5	0.386004
985	naive U2OS	15628956	13319.8	0.571542
986	naive U2OS	29472604	27732.2	0.525802
987	naive U2OS	7.66806e+06	12701.5	0.0760239
988	naive U2OS	39826076	23587	0.874126
989	naive U2OS	12437586	25648.7	0.951136
990	naive U2OS	9537816	17584.3	0.812507
991	naive U2OS	19102714	14689.4	0.283802
992	naive U2OS	16774883	21526.6	0.527847
993	naive U2OS	6.70498e+06	15344.8	0.339417
994	naive U2OS	7390148	18151.8	0.554667
995	naive U2OS	7976845	19156.3	0.974403
996	naive U2OS	9277883	16879.9	0.311703
997	naive U2OS	12685211	20219.7	0.668797
998	naive U2OS	11115909	18745.4	0.325967
999	naive U2OS	9192017	16092.9	0.774477
1000	naive U2OS	8767826	13182.7	0.32581
1001	naive U2OS	9337933	15965.9	0.889827
1002	naive U2OS	8775009	12459	0.751708
1003	naive U2OS	9392730	16258.1	0.762632
1004	naive U2OS	9356235	19064.9	0.469479
1005	naive U2OS	21248294	21022.9	0.210765
1006	naive U2OS	15884564	22591.4	0.0414751
1007	naive U2OS	9592816	14708.8	0.321829
1008	naive U2OS	9422329	20082.2	0.0371127
1009	naive U2OS	9012127	13681.2	0.693855
1010	naive U2OS	9472117	20343.1	0.67035
1011	naive U2OS	9788312	19319.1	0.430472
1012	naive U2OS	10021334	19752	0.767789
1013	naive U2OS	9446027	15275.3	0.536008
1014	naive U2OS	8478872	7006.27	0.0398599
1015	naive U2OS	8443950	15879.9	0.134793
1016	naive U2OS	7.42567e+06	17802.8	0.193416
1017	naive U2OS	9958224	22184.8	0.335664
1018	naive U2OS	8557774	8463.93	0.0523129
1019	naive U2OS	19562998	18777.5	0.605117
1020	naive U2OS	9357605	18411.6	0.512061
1021	naive U2OS	8901372	18796.5	0.617461
1022	naive U2OS	17452286	21181.9	0.432356
1023	naive U2OS	9492813	18271.6	0.8477
1024	naive U2OS	9666774	24028.8	0.454059
1025	naive U2OS	20181968	20065	0.0154035
1026	naive U2OS	11390358	20484.8	0.873068
1027	naive U2OS	11965350	24232.6	0.656202
1028	naive U2OS	16551955	23832.4	0.823003
1029	naive U2OS	9192056	17798.7	0.951776
1030	naive U2OS	8961365	25017.4	0.0509124
1031	naive U2OS	18830926	21176.2	0.235072
1032	naive U2OS	19459016	21444.9	0.0633434
1033	naive U2OS	9071511	10754.3	0.421658
1034	naive U2OS	9324119	11815.5	0.863829
1035	naive U2OS	9198702	13153.9	0.081624
1036	naive U2OS	19054210	20798.5	0.473112
1037	naive U2OS	13748484	20159.4	0.125543
1038	naive U2OS	9477747	12535.5	0.772886
1039	naive U2OS	19490798	23164.9	0.841422
1040	naive U2OS	9403164	17049.6	0.0432909
1041	naive U2OS	19439262	24287.8	0.486441
1042	naive U2OS	9232221	20417.2	0.239411
1043	naive U2OS	14385521	16688.6	0.952474
1044	naive U2OS	8914018	17356.7	0.943893
1045	naive U2OS	15546417	18654.4	0.613934
1046	naive U2OS	15889572	15117.5	0.973487
1047	naive U2OS	9525482	17028.5	0.344861
1048	naive U2OS	19205884	18570.9	0.897851
1049	naive U2OS	7.96325e+06	18294.9	0.434595
1050	naive U2OS	8654920	16019.4	0.235815
1051	naive U2OS	9354324	18733.4	0.940828
1052	naive U2OS	11144019	16681.8	0.684218
1053	naive U2OS	8264479	12914.6	0.0649116
1054	naive U2OS	6681824	9395.52	0.870425
1055	naive U2OS	14133756	18841.7	0.70138
1056	naive U2OS	8423258	16875.9	0.604927
1057	naive U2OS	11682813	16605.9	0.732375
1058	naive U2OS	6189289	12770.6	0.253439
1059	naive U2OS	9011931	16996.8	0.600489
1060	naive U2OS	5544697	12582.6	0.814619
1061	naive U2OS	9210667	28044.6	0.0541137
1062	naive U2OS	9204867	15393.2	0.130511
1063	naive U2OS	9471110	14998.3	0.842446
1064	naive U2OS	8969845	14100.1	0.618346
1065	naive U2OS	9145305	17322.3	0.531288
1066	naive U2OS	16312387	12858	0.248291
1067	naive U2OS	16148604	14620.2	0.295079
1068	naive U2OS	13191404	20214.4	0.872686
1069	naive U2OS	17414860	13322.5	0.421666
1070	naive U2OS	8996334	16125.4	0.0644303
1071	naive U2OS	9527254	16000.9	0.896985
1072	naive U2OS	8827931	14605.8	0.203381
1073	naive U2OS	6776758	16858.5	0.826228
1074	naive U2OS	18387062	13889.2	0.881771
1075	naive U2OS	8363392	27604.1	0.486751
1076	naive U2OS	9010811	19973.4	0.598465
1077	naive U2OS	10729284	19959.9	0.527267
1078	naive U2OS	9122789	17268.8	0.624821
1079	naive U2OS	8073261	21330	0.855042
1080	naive U2OS	9398260	19371.7	0.282139
1081	naive U2OS	10425000	20625.6	0.883756
1082	naive U2OS	16415033	14111.7	0.56769
1083	naive U2OS	18599678	21754.7	0.115103
1084	naive U2OS	18250922	20649.8	0.227001
1085	naive U2OS	9654731	20820.6	0.595982
1086	naive U2OS	8967522	16706.3	0.239446
1087	naive U2OS	9123430	26436.7	0.131416
1088	naive U2OS	9440235	18791.1	0.161848
1089	naive U2OS	9355709	21536.9	0.844873
1090	naive U2OS	9449395	17514.4	0.602184
1091	naive U2OS	18220946	22234.5	0.963567
1092	naive U2OS	9074357	26781.3	0.345679
1093	naive U2OS	11410016	27241.6	0.595625
1094	naive U2OS	18637834	15587	0.598985
1095	naive U2OS	18621382	15640	0.615704
1096	naive U2OS	8923604	18182.2	0.0591772
1097	naive U2OS	12057048	22498.3	0.750317
1098	naive U2OS	9244490	18617.1	0.948209
1099	naive U2OS	8899884	16185.8	0.534679
1100	naive U2OS	18300860	22063.5	0.192556
1101	naive U2OS	10360830	20374	0.752926
1102	naive U2OS	18302130	21041.1	0.00731897
1103	naive U2OS	18287246	19736.5	0.328256
1104	naive U2OS	18422266	20389	0.917606
1105	naive U2OS	18989600	17464.1	0.588367
1106	naive U2OS	9119808	16431.9	0.85519
1107	naive U2OS	9398875	18448.9	0.604672
1108	naive U2OS	9319068	20185.6	0.822578
1109	naive U2OS	9251482	19209.6	0.879484
1110	naive U2OS	18172776	24455.3	0.320986
1111	naive U2OS	9198475	21767.7	0.122955
1112	naive U2OS	18632894	21903	0.721303
1113	naive U2OS	9271203	14997.3	0.440347
1114	naive U2OS	18299340	14006.9	0.126736
1115	naive U2OS	9750767	26774.5	0.589824
1116	naive U2OS	9426345	20956.1	0.0360683
1117	naive U2OS	17816794	23099.1	0.200182
1118	naive U2OS	9143524	16609.8	0.788301
1119	naive U2OS	18987290	17362	0.0120968
1120	naive U2OS	9019100	26189.9	0.303346
1121	naive U2OS	9315519	17029.5	0.021376
1122	naive U2OS	12984359	31223.6	0.997485
1123	naive U2OS	9360140	16883.5	0.58203
1124	naive U2OS	19728580	21580	0.293376
1125	naive U2OS	9349215	22740.7	0.928949
1126	naive U2OS	5779765	13359.2	0.507119
1127	naive U2OS	9242136	18738.1	0.454692
1128	naive U2OS	9302474	18548.9	0.587872
1129	naive U2OS	12315269	26423.1	0.264138
1130	naive U2OS	19371818	18557	0.305288
1131	naive U2OS	9212748	18845.7	0.371655
1132	naive U2OS	9444797	15824.2	0.244448
1133	naive U2OS	19131298	18460.7	0.584547
1134	naive U2OS	9354517	18755.7	0.695846
1135	naive U2OS	19060796	19023	0.0719472
1136	naive U2OS	15454493	14684.5	0.971083
1137	naive U2OS	20263586	10998.6	0.753071
1138	naive U2OS	20332088	15443.4	0.806163
1139	naive U2OS	19386352	19743.3	0.75164
1140	naive U2OS	9183714	9878.09	0.080061
1141	naive U2OS	20231924	23493.3	0.481696
1142	naive U2OS	9916313	22795.8	0.445673
1143	naive U2OS	20053042	20439.3	0.672473
1144	naive U2OS	10976585	20206.7	0.448737
1145	naive U2OS	9555203	25301.5	0.704313
1146	naive U2OS	13473318	24013	0.681645
1147	naive U2OS	9671325	23607.9	0.697149
1148	naive U2OS	9057311	19223.1	0.618601
1149	naive U2OS	9487100	21216.9	0.150981
1150	naive U2OS	9044437	16507.9	0.760802
1151	naive U2OS	9189041	21580.8	0.781046
1152	naive U2OS	9366805	16532.1	0.904103
1153	naive U2OS	18811938	18194.1	0.233769
1154	naive U2OS	15425432	18125.8	0.176679
1155	naive U2OS	16139008	19483.5	0.391099
1156	naive U2OS	17056312	21286.2	0.320565
1157	naive U2OS	9164880	18090.4	0.815477
1158	naive U2OS	9457709	19194.5	0.613526
1159	naive U2OS	9103654	14207.5	0.760002
1160	naive U2OS	9493371	20935.9	0.427665
1161	naive U2OS	6247322	18466.8	0.0994406
1162	naive U2OS	15729119	20738.4	0.115035
1163	naive U2OS	9508934	19767.1	0.373407
1164	naive U2OS	9751985	18826.3	0.193848
1165	naive U2OS	11201650	15615.5	0.820746
1166	naive U2OS	19400388	19557.7	0.599636
1167	naive U2OS	8916871	13927.6	0.688845
1168	naive U2OS	10116270	24167.6	0.49111
1169	naive U2OS	12313800	16564.4	0.0881737
1170	naive U2OS	9456178	16640.4	0.235078
1171	naive U2OS	10145284	25904.4	0.461602
1172	naive U2OS	34324980	17020.6	0.198592
1173	naive U2OS	9080521	16562.6	0.0254762
1174	naive U2OS	8978858	18382.4	0.729398
1175	naive U2OS	9312823	17839.2	0.724917
1176	naive U2OS	19215746	23642.4	0.330392
1177	naive U2OS	10257695	22143.1	0.843494
1178	naive U2OS	9142000	15488.4	0.428442
1179	naive U2OS	16569237	14295.2	0.864686
1180	naive U2OS	14660778	19813.9	0.657065
1181	naive U2OS	9260974	21949.5	0.581036
1182	naive U2OS	17988784	14048.7	0.200727
1183	naive U2OS	14727316	19590	0.529547
1184	naive U2OS	15052189	16701.2	0.894432
1185	naive U2OS	9169909	21913.9	0.304994
1186	naive U2OS	17661782	14481.2	0.870946
1187	naive U2OS	9245840	24564.6	0.908745
1188	naive U2OS	17630340	22034.9	0.329845
1189	naive U2OS	19187786	24152	0.683074
1190	naive U2OS	8627109	21780.6	0.899221
1191	naive U2OS	19388150	22479.7	0.0756969
1192	naive U2OS	16643358	20995.3	0.878588
1193	naive U2OS	9252891	26428.2	0.190839
1194	naive U2OS	9039400	23074.7	0.849769
1195	naive U2OS	18522876	20379	0.667119
1196	naive U2OS	13326631	19978.5	0.344339
1197	naive U2OS	8971457	23818.4	0.151376
1198	naive U2OS	18404088	25043.7	0.635371
1199	naive U2OS	19111728	20506.3	0.847788
1200	naive U2OS	8208946	20337.6	0.821849
1201	naive U2OS	8965740	21009	0.62824
1202	naive U2OS	7756387	20180.3	0.956302
1203	naive U2OS	16794386	14224.6	0.589923
1204	naive U2OS	8421405	19606.6	0.197833
1205	naive U2OS	17916376	16233.1	0.429331
1206	naive U2OS	12763846	15843.3	0.336746
1207	naive U2OS	12478104	15943.9	0.991945
1208	naive U2OS	9631094	15044.4	0.380236
1209	naive U2OS	10818411	12669	0.992701
1210	naive U2OS	5617067	12861.9	0.518804
1211	naive U2OS	17208916	15418.2	0.17228
1212	naive U2OS	8490952	22145.1	0.0745741
1213	naive U2OS	12188500	15225.4	0.370306
1214	naive U2OS	18168246	18096.1	0.123419
1215	naive U2OS	8596948	23119.9	0.634519
1216	naive U2OS	14209609	17021.1	0.41392
1217	naive U2OS	9132111	16760.3	0.990916
1218	naive U2OS	14356632	13600.1	0.929956
1219	naive U2OS	9149420	19457.8	0.149236
1220	naive U2OS	10834485	22493.3	0.394882
1221	naive U2OS	8751641	20965	0.46158
1222	naive U2OS	9146573	19383.1	0.560949
1223	naive U2OS	7697842	17282.3	0.780364
1224	naive U2OS	9011044	20696.7	0.487194
1225	naive U2OS	7822038	14250.7	0.419994
1226	naive U2OS	8887541	19906.2	0.262
1227	naive U2OS	9294332	16810.3	0.910806
1228	naive U2OS	12647851	20968.1	0.0222715
1229	naive U2OS	10391627	18766.1	0.821122
1230	naive U2OS	7.87384e+06	16070	0.188468
1231	naive U2OS	10705895	17834.5	0.685757
1232	naive U2OS	15010655	17407.6	0.355209
1233	naive U2OS	8511815	13986.2	0.974213
1234	naive U2OS	8834961	15069.2	0.122772
1235	naive U2OS	8.1191e+06	18575.5	0.18757
1236	naive U2OS	12977904	17851.9	0.889442
1237	naive U2OS	8828393	16641.7	0.583406
1238	naive U2OS	13807268	17413.6	0.309246
1239	naive U2OS	8739722	17062.6	0.000764385
1240	naive U2OS	8543062	15282.2	0.227598
1241	naive U2OS	8766636	18772.9	0.145404
1242	naive U2OS	8870834	19913.2	0.203434
1243	naive U2OS	8229415	13111.6	0.896323
1244	naive U2OS	8747861	20605	0.873094
1245	naive U2OS	8.01823e+06	14307.6	0.700289
1246	naive U2OS	8808387	24534.4	0.470498
1247	naive U2OS	8193686	18578.8	0.827136
1248	naive U2OS	8721159	25280.8	0.495826
1249	naive U2OS	7887271	15422.6	0.363489
1250	naive U2OS	18575246	18860.8	0.275603
1251	naive U2OS	8360087	14180.2	0.924741
1252	naive U2OS	20305212	27550.9	0.386989
1253	naive U2OS	8095499	14842.7	0.492881
1254	naive U2OS	15308716	16855.1	0.254438
1255	naive U2OS	8685088	19668.8	0.884967
1256	naive U2OS	18470432	22624.4	0.383263
1257	naive U2OS	8650185	17077	0.297575
1258	naive U2OS	8.13676e+06	14836.4	0.717595
1259	naive U2OS	8584282	26859.5	0.19087
1260	naive U2OS	18817442	21347.1	0.118193
1261	naive U2OS	8671211	17254.4	0.836998
1262	naive U2OS	8216923	20274.5	0.744136
1263	naive U2OS	8864310	20171	0.590521
1264	naive U2OS	8943254	22900	0.242892
1265	naive U2OS	9400981	18194.9	0.623247
1266	naive U2OS	8416403	14234.2	0.638355
1267	naive U2OS	9564351	20193.2	0.327569
1268	naive U2OS	8397455	17495	0.0674893
1269	naive U2OS	8880545	17595.6	0.880539
1270	naive U2OS	8741238	22413.4	0.459957
1271	naive U2OS	18157050	22603.3	0.763873
1272	naive U2OS	8618406	15075.7	0.253889
1273	naive U2OS	8381388	21650.1	0.591387
1274	naive U2OS	9156143	21084.3	0.428795
1275	naive U2OS	15975790	18329.5	0.382101
1276	naive U2OS	17233254	20431.1	0.126713
1277	naive U2OS	17856480	19458.9	0.244267
1278	naive U2OS	16853454	21534.8	0.0793416
1279	naive U2OS	13493079	18429.4	0.302858
1280	naive U2OS	14483795	16771	0.741705
1281	naive U2OS	12151695	17862.6	0.615016
1282	naive U2OS	17501410	29058	0.672411
1283	naive U2OS	14974538	19134.1	0.00838308
1284	naive U2OS	10909802	31898.1	0.678377
1285	naive U2OS	19471772	25131.5	0.503181
1286	naive U2OS	8902798	9572.13	0.230908
1287	naive U2OS	12032691	20060.7	0.174897
1288	naive U2OS	10076312	24190.2	0.184983
1289	naive U2OS	18323406	17310.2	0.84426
1290	naive U2OS	12432433	21888.4	0.98259
1291	naive U2OS	9481265	22397.1	0.91374
1292	naive U2OS	9263785	20421.9	0.347369
1293	naive U2OS	9462968	17094.7	0.780225
1294	naive U2OS	9329783	24449.5	0.546455
1295	naive U2OS	9393301	23771.6	0.816442
1296	naive U2OS	9403914	24494.9	0.483727
1297	naive U2OS	9337530	21926.2	0.589951
1298	naive U2OS	9434996	25138.5	0.787263
1299	naive U2OS	9463751	19517.6	0.100235
1300	naive U2OS	9404139	20295.3	0.537007
1301	naive U2OS	10851905	19943.7	0.365983
1302	naive U2OS	9389441	22956.5	0.604307
1303	naive U2OS	9311346	19195.4	0.958803
1304	naive U2OS	10643154	21955.4	0.392823
1305	naive U2OS	10145542	18426.1	0.392973
1306	naive U2OS	9407181	17343.4	0.790637
1307	naive U2OS	9998055	17837.8	0.645078
1308	naive U2OS	9528689	17838.3	0.393884
1309	naive U2OS	9572067	16894	0.688955
1310	naive U2OS	15238328	12391.3	0.404002
1311	naive U2OS	9635261	17928.4	0.136113
1312	naive U2OS	6365838	11708.6	0.450643
1313	naive U2OS	5229095	12765	0.334419
1314	naive U2OS	7213090	12755.4	0.217969
1315	naive U2OS	5608935	13562.1	0.925775
1316	naive U2OS	6341352	12711.3	0.689639
1317	naive U2OS	6257176	17494.9	0.598821
1318	naive U2OS	6271569	19594.6	0.746657
1319	naive U2OS	5821202	18798.8	0.541971
1320	naive U2OS	15786931	20924.3	0.700533
1321	naive U2OS	6723880	18177.1	0.93056
1322	naive U2OS	15965964	22254.6	0.862617
1323	naive U2OS	10304558	22275.9	0.167442
1324	naive U2OS	6794085	21515.7	0.263139
1325	naive U2OS	19547294	20130.2	0.0716103
1326	naive U2OS	23210802	20246.2	0.978673
1327	naive U2OS	23270108	21436.3	0.236384
1328	naive U2OS	7473159	16536.4	0.660598
1329	naive U2OS	25235474	20445.2	0.0896307
1330	naive U2OS	7644146	15915.6	0.210771
1331	naive U2OS	11961893	23229.7	0.502824
1332	naive U2OS	8156635	20494.4	0.104954
1333	naive U2OS	8032872	21479.6	0.388873
1334	naive U2OS	8411442	23399.1	0.537988
1335	naive U2OS	7.86013e+06	26770.4	0.339204
1336	naive U2OS	8255217	22955.9	0.5559
1337	naive U2OS	8146120	22466	0.536768
1338	naive U2OS	16804672	20449.7	0.39061
1339	naive U2OS	17056568	22119.3	0.69627
1340	naive U2OS	8219961	23749.2	0.678482
1341	naive U2OS	8277241	26975.4	0.687303
1342	naive U2OS	16311667	20182.7	0.561491
1343	naive U2OS	16883516	19336.2	0.35808
1344	naive U2OS	6233696	22115	0.613112
1345	naive U2OS	7546576	20382.3	0.935736
1346	naive U2OS	7662970	16853.8	0.596889
1347	naive U2OS	7930016	18611.5	0.97959
1348	naive U2OS	10647889	19583.4	0.441007
1349	naive U2OS	17152368	18437.7	0.739612
1350	naive U2OS	8062678	21063.3	0.0376039
1351	naive U2OS	7903553	20326.2	0.764727
1352	naive U2OS	13066961	19964	0.518282
1353	naive U2OS	17601630	20529.6	0.00531653
1354	naive U2OS	7642377	12252	0.2772
1355	naive U2OS	8029826	18638.2	0.534832
1356	naive U2OS	8.00631e+06	17411	0.767963
1357	naive U2OS	16677637	21720.5	0.0530926
1358	naive U2OS	8614344	19989.4	0.549053
1359	naive U2OS	6271576	11284.1	0.800995
1360	naive U2OS	8467441	22394.8	0.649583
1361	naive U2OS	7923025	13516.4	0.931447
1362	naive U2OS	8.05634e+06	18881.5	0.0747314
1363	naive U2OS	8253243	17449.6	0.276806
1364	naive U2OS	18042120	19374.6	0.919238
1365	naive U2OS	7839953	17964.1	0.765005
1366	naive U2OS	17037302	18548.1	0.59974
1367	naive U2OS	8.06113e+06	19407.9	0.832968
1368	naive U2OS	8238593	15784.9	0.896043
1369	naive U2OS	17134414	26348.2	0.97272
1370	naive U2OS	8323976	18340.6	0.998521
1371	naive U2OS	8235491	18045	0.139649
1372	naive U2OS	17007462	18627.9	0.070542
1373	naive U2OS	9729975	12731.2	0.0734667
1374	naive U2OS	9471304	22954.1	0.0147438
1375	naive U2OS	9489456	21136.9	0.97182
1376	naive U2OS	18025334	19169.7	0.0947669
1377	naive U2OS	8500364	17680.1	0.841737
1378	naive U2OS	8524354	18494.6	0.685173
1379	naive U2OS	9418941	21374.6	0.487557
1380	naive U2OS	9167630	24788.7	0.346695
1381	naive U2OS	8692337	23418.9	0.353648
1382	naive U2OS	17279570	20756.4	0.253839
1383	naive U2OS	12146393	26560.8	0.911018
1384	naive U2OS	8827788	19230.8	0.725643
1385	naive U2OS	9481729	23144.7	0.0259258
1386	naive U2OS	18559554	26028.3	0.461521
1387	naive U2OS	17588722	18001.1	0.281301
1388	naive U2OS	8590137	17479.8	0.0289662
1389	naive U2OS	8371757	16243.6	0.884682
1390	naive U2OS	8732839	13980.9	0.771005
1391	naive U2OS	17266236	18861.2	0.329735
1392	naive U2OS	8.26665e+06	17163.6	0.796559
1393	naive U2OS	8507331	25542.6	0.324638
1394	naive U2OS	17543212	19045	0.307882
1395	naive U2OS	8563677	7587.31	0.928109
1396	naive U2OS	8478242	20626.7	0.976916
1397	naive U2OS	8603920	20061.8	0.523555
1398	naive U2OS	8.18994e+06	6972.76	0.951935
1399	naive U2OS	9665903	25454.4	0.887996
1400	naive U2OS	16519855	13519.2	0.518033
1401	naive U2OS	16910830	15697.1	0.372749
1402	naive U2OS	8627802	20162.6	0.710355
1403	naive U2OS	10922928	23390.5	0.455643
1404	naive U2OS	8169832	11817.6	0.605213
1405	naive U2OS	8254531	20605.4	0.990406
1406	naive U2OS	11263729	29551.2	0.773916
1407	naive U2OS	9524102	25679.5	0.334276
1408	naive U2OS	8884567	22354.1	0.0889982
1409	naive U2OS	8035986	22198.8	0.184906
1410	naive U2OS	8893404	22638.8	0.526852
1411	naive U2OS	9531681	20550.4	0.417102
1412	naive U2OS	9598703	21021	0.80066
1413	naive U2OS	14969004	19186.6	0.933202
1414	naive U2OS	8893389	22231.6	0.177865
1415	naive U2OS	9861992	20509.6	0.860067
1416	naive U2OS	9091973	20370	0.957395
1417	naive U2OS	5496312	16599.3	0.959471
1418	naive U2OS	7929273	19777.3	0.0378626
1419	naive U2OS	31404692	16948.6	0.0575835
1420	naive U2OS	8956404	21249.4	0.00579739
1421	naive U2OS	8869222	20989	0.312681
1422	naive U2OS	19329022	19472.3	0.0556984
1423	naive U2OS	5414761	17110.9	0.293862
1424	naive U2OS	7.59238e+06	15687	0.356016
1425	naive U2OS	10923327	21238.7	0.953677
1426	naive U2OS	15144023	20616	0.476951
1427	naive U2OS	7182020	16047.9	0.278238
1428	naive U2OS	8977577	12922.5	0.503005
1429	naive U2OS	15540067	17681.1	0.643358
1430	naive U2OS	13949052	15302.8	0.111246
1431	naive U2OS	11733965	20236.7	0.758062
1432	naive U2OS	6.35743e+06	13688.7	0.851946
1433	naive U2OS	13203348	21661.3	0.84425
1434	naive U2OS	12769851	19973.4	0.890507
1435	naive U2OS	9939829	17140	0.381842
1436	naive U2OS	8584379	26903.7	0.443805
1437	naive U2OS	28186768	24586.8	0.101581
1438	naive U2OS	31346062	29650.6	0.225807
1439	naive U2OS	10549426	23864.4	0.97132
1440	naive U2OS	5068060	15604.8	0.284624
1441	naive U2OS	7325436	10860.4	0.907396
1442	naive U2OS	7795672	18394.7	0.890552
1443	naive U2OS	7.99504e+06	22909.5	0.922504
1444	naive U2OS	7445413	16409.3	0.15615
1445	naive U2OS	12110407	20599.7	0.879722
1446	naive U2OS	8192680	19462.2	0.631995
1447	naive U2OS	5750478	23390.7	0.210628
1448	naive U2OS	5880158	19716.9	0.345116
1449	naive U2OS	5908923	18003	0.159919
1450	naive U2OS	5982528	19810.1	0.444348
1451	naive U2OS	7490142	19752.8	0.083775
1452	naive U2OS	6741093	19426.9	0.165318
1453	naive U2OS	9128322	20023.9	0.197196
1454	naive U2OS	10144944	22241.3	0.691027
1455	naive U2OS	6501458	26306.4	0.573803
1456	naive U2OS	5903212	23072	0.873323
1457	naive U2OS	7451150	22404.6	0.244634
1458	naive U2OS	7.45451e+06	24578	0.629608
1459	naive U2OS	8127190	22583.1	0.0344313
1460	naive U2OS	6928725	28620.2	0.516198
1461	naive U2OS	8478667	24139.3	0.863226
1462	naive U2OS	6433886	22488.8	0.984127
1463	naive U2OS	7294287	22875.5	0.00987298
1464	naive U2OS	6.85123e+06	25447.5	0.252841
1465	naive U2OS	7777061	21316.2	0.22385
1466	naive U2OS	7661468	19283.4	0.0475376
1467	naive U2OS	7338260	19411.6	0.0101725
1468	naive U2OS	7784598	19910.2	0.490195
1469	naive U2OS	11512026	17446.9	0.0454821
1470	naive U2OS	9286820	24893.3	0.278328
1471	naive U2OS	14421524	20332.6	0.639975
1472	naive U2OS	10502280	17987.4	0.294692
1473	naive U2OS	6191263	16042.1	0.269655
1474	naive U2OS	6273373	14375.7	0.590547
1475	naive U2OS	11831759	19439.9	0.380534
1476	naive U2OS	6465469	24229.1	0.702523
1477	naive U2OS	9852834	22145.7	0.496124
1478	naive U2OS	5038251	15277.8	0.633209
1479	naive U2OS	7.46929e+06	18664.6	0.353394
1480	naive U2OS	12388500	9875.46	0.287044
1481	naive U2OS	10730343	20194.9	0.133207
1482	naive U2OS	10533009	18462.2	0.93708
1483	naive U2OS	7184726	22550.2	0.804836
1484	naive U2OS	7326519	20509.9	0.938029
1485	naive U2OS	10172815	18950.9	0.185381
1486	naive U2OS	7160725	17162.6	0.933156
1487	naive U2OS	8.32631e+06	23527.1	0.935753
1488	naive U2OS	6.86868e+06	15712.8	0.283545
1489	naive U2OS	7957871	23916.2	0.274634
1490	naive U2OS	6471164	26276.3	0.551432
1491	naive U2OS	7017973	16861.8	0.185289
1492	naive U2OS	6222449	13761.7	0.442101
1493	naive U2OS	8041883	20946.3	0.185318
1494	naive U2OS	6571086	22536.2	0.947376
1495	naive U2OS	7062562	18986.8	0.493825
1496	naive U2OS	6768890	23391.9	0.963918
1497	naive U2OS	6745592	20515.9	0.644942
1498	naive U2OS	6719407	20354.3	0.484316
1499	naive U2OS	5927048	12453.7	0.967695
1500	naive U2OS	7.08565e+06	19967.5	0.14319
1501	naive U2OS	3018493	15200	0.63233
1502	naive U2OS	6875845	25022.6	0.661888
10641	naive U2OS + Strep-DCAF12 24 hrs DOX	12635852	18271.2	0.216407
10642	naive U2OS + Strep-DCAF12 24 hrs DOX	13369665	18933.9	0.670583
10643	naive U2OS + Strep-DCAF12 24 hrs DOX	13254810	18521.5	0.845337
10644	naive U2OS + Strep-DCAF12 24 hrs DOX	12663286	19181.8	0.107521
10645	naive U2OS + Strep-DCAF12 24 hrs DOX	11672732	4483.13	0.0610875
10646	naive U2OS + Strep-DCAF12 24 hrs DOX	10682807	4915.99	0.384279
10647	naive U2OS + Strep-DCAF12 24 hrs DOX	9263186	14493.9	0.568105
10648	naive U2OS + Strep-DCAF12 24 hrs DOX	11805109	6162.66	0.636612
10649	naive U2OS + Strep-DCAF12 24 hrs DOX	12173507	5004.73	0.198798
10650	naive U2OS + Strep-DCAF12 24 hrs DOX	7542898	9805.85	0.841564
10651	naive U2OS + Strep-DCAF12 24 hrs DOX	8391619	10095.3	0.130211
10652	naive U2OS + Strep-DCAF12 24 hrs DOX	13571336	16081	0.932914
10653	naive U2OS + Strep-DCAF12 24 hrs DOX	12536549	14495.3	0.871068
10654	naive U2OS + Strep-DCAF12 24 hrs DOX	11529920	13624	0.929798
10655	naive U2OS + Strep-DCAF12 24 hrs DOX	11607868	13961.9	0.157034
10656	naive U2OS + Strep-DCAF12 24 hrs DOX	11049502	14947.2	0.755993
10657	naive U2OS + Strep-DCAF12 24 hrs DOX	9874721	15424.8	0.562634
10658	naive U2OS + Strep-DCAF12 24 hrs DOX	12817842	17147.4	0.439133
10659	naive U2OS + Strep-DCAF12 24 hrs DOX	16570755	3719.08	0.303873
10660	naive U2OS + Strep-DCAF12 24 hrs DOX	10425529	11415.7	0.525305
10661	naive U2OS + Strep-DCAF12 24 hrs DOX	14497553	10183.3	0.366208
10662	naive U2OS + Strep-DCAF12 24 hrs DOX	7456583	15295.7	0.602387
10663	naive U2OS + Strep-DCAF12 24 hrs DOX	7434427	8139.41	0.453157
10664	naive U2OS + Strep-DCAF12 24 hrs DOX	13332177	16193.5	0.722455
10665	naive U2OS + Strep-DCAF12 24 hrs DOX	13604509	17515.6	0.249771
10666	naive U2OS + Strep-DCAF12 24 hrs DOX	13302381	12868.3	0.0840385
10667	naive U2OS + Strep-DCAF12 24 hrs DOX	7882121	12313	0.208224
10668	naive U2OS + Strep-DCAF12 24 hrs DOX	12031026	13471.2	0.899027
10669	naive U2OS + Strep-DCAF12 24 hrs DOX	7934296	12357.6	0.626637
10670	naive U2OS + Strep-DCAF12 24 hrs DOX	7633239	6472.36	0.543631
10671	naive U2OS + Strep-DCAF12 24 hrs DOX	8695696	8993.85	0.927909
10672	naive U2OS + Strep-DCAF12 24 hrs DOX	10084393	32195.9	0.881943
10673	naive U2OS + Strep-DCAF12 24 hrs DOX	8848345	18795.1	0.737833
10674	naive U2OS + Strep-DCAF12 24 hrs DOX	9862333	25124.2	0.261095
10675	naive U2OS + Strep-DCAF12 24 hrs DOX	9459836	9813.73	0.603577
10676	naive U2OS + Strep-DCAF12 24 hrs DOX	8831780	20061.6	0.497602
10677	naive U2OS + Strep-DCAF12 24 hrs DOX	9100219	20133	0.97111
10678	naive U2OS + Strep-DCAF12 24 hrs DOX	9674433	15081.5	0.071572
10679	naive U2OS + Strep-DCAF12 24 hrs DOX	9010242	10191	0.742047
10680	naive U2OS + Strep-DCAF12 24 hrs DOX	7399399	18559.8	0.92647
10681	naive U2OS + Strep-DCAF12 24 hrs DOX	7545961	18613.4	0.651736
10682	naive U2OS + Strep-DCAF12 24 hrs DOX	8412774	9353.24	0.93042
10683	naive U2OS + Strep-DCAF12 24 hrs DOX	8192698	8488.26	0.455367
10684	naive U2OS + Strep-DCAF12 24 hrs DOX	13260171	8487.17	0.110871
10685	naive U2OS + Strep-DCAF12 24 hrs DOX	12421381	9173.01	0.957937
10686	naive U2OS + Strep-DCAF12 24 hrs DOX	12842059	7857.41	0.104495
10687	naive U2OS + Strep-DCAF12 24 hrs DOX	9955114	16553	0.00994633
10688	naive U2OS + Strep-DCAF12 24 hrs DOX	8593390	14766	0.454351
10689	naive U2OS + Strep-DCAF12 24 hrs DOX	12513816	7639.6	0.156062
10690	naive U2OS + Strep-DCAF12 24 hrs DOX	12302541	13760	0.95616
10691	naive U2OS + Strep-DCAF12 24 hrs DOX	10866672	12985.8	0.0281887
10692	naive U2OS + Strep-DCAF12 24 hrs DOX	10858167	15161.8	0.936993
10693	naive U2OS + Strep-DCAF12 24 hrs DOX	10249121	13466.2	0.0590465
10694	naive U2OS + Strep-DCAF12 24 hrs DOX	9409832	8740.47	0.267206
10695	naive U2OS + Strep-DCAF12 24 hrs DOX	10371305	8672.8	0.678642
10696	naive U2OS + Strep-DCAF12 24 hrs DOX	16838278	9057.79	0.872349
10697	naive U2OS + Strep-DCAF12 24 hrs DOX	8522391	11707	0.0923875
10698	naive U2OS + Strep-DCAF12 24 hrs DOX	17523970	10093.2	0.686437
10699	naive U2OS + Strep-DCAF12 24 hrs DOX	8594696	10051.5	0.99719
10700	naive U2OS + Strep-DCAF12 24 hrs DOX	8205588	10297.5	0.837702
10701	naive U2OS + Strep-DCAF12 24 hrs DOX	17831090	8102.84	0.362186
10702	naive U2OS + Strep-DCAF12 24 hrs DOX	17577780	13267.6	0.339418
10703	naive U2OS + Strep-DCAF12 24 hrs DOX	8591334	9521.13	0.449504
10704	naive U2OS + Strep-DCAF12 24 hrs DOX	7748342	20852.6	0.0339867
10705	naive U2OS + Strep-DCAF12 24 hrs DOX	17909522	8106.55	0.155607
10706	naive U2OS + Strep-DCAF12 24 hrs DOX	8.31173e+06	17578.3	0.285647
10707	naive U2OS + Strep-DCAF12 24 hrs DOX	14093959	4485.61	0.159415
10708	naive U2OS + Strep-DCAF12 24 hrs DOX	8830404	13288.1	0.864727
10709	naive U2OS + Strep-DCAF12 24 hrs DOX	13608907	5206.29	0.572868
10710	naive U2OS + Strep-DCAF12 24 hrs DOX	7037923	14816.9	0.317451
10711	naive U2OS + Strep-DCAF12 24 hrs DOX	8.13186e+06	12524	0.587642
10712	naive U2OS + Strep-DCAF12 24 hrs DOX	8418326	10654.3	0.546194
10713	naive U2OS + Strep-DCAF12 24 hrs DOX	15487899	4150.09	0.254063
10714	naive U2OS + Strep-DCAF12 24 hrs DOX	8398717	15770.8	0.981257
10715	naive U2OS + Strep-DCAF12 24 hrs DOX	9301912	18146	0.451223
10716	naive U2OS + Strep-DCAF12 24 hrs DOX	8051416	16201	0.289965
10717	naive U2OS + Strep-DCAF12 24 hrs DOX	8160071	15308.6	0.692098
10718	naive U2OS + Strep-DCAF12 24 hrs DOX	8219639	16059.4	0.765418
10719	naive U2OS + Strep-DCAF12 24 hrs DOX	8244797	15829.9	0.518948
10720	naive U2OS + Strep-DCAF12 24 hrs DOX	7416754	15012.7	0.21785
10721	naive U2OS + Strep-DCAF12 24 hrs DOX	6793721	15080	0.846746
10722	naive U2OS + Strep-DCAF12 24 hrs DOX	8175004	16802.4	0.868812
10723	naive U2OS + Strep-DCAF12 24 hrs DOX	14898196	5011.94	0.664956
10724	naive U2OS + Strep-DCAF12 24 hrs DOX	8423991	15189.5	0.227363
10725	naive U2OS + Strep-DCAF12 24 hrs DOX	8331742	12202.7	0.106057
10726	naive U2OS + Strep-DCAF12 24 hrs DOX	8176594	14939.6	0.171958
10727	naive U2OS + Strep-DCAF12 24 hrs DOX	8994554	14130.7	0.711472
10728	naive U2OS + Strep-DCAF12 24 hrs DOX	8808931	13552.7	0.0280987
10729	naive U2OS + Strep-DCAF12 24 hrs DOX	7.89017e+06	12576.7	0.0237511
10730	naive U2OS + Strep-DCAF12 24 hrs DOX	9005736	13845.3	0.734397
10731	naive U2OS + Strep-DCAF12 24 hrs DOX	7.92632e+06	15702.9	0.633934
10732	naive U2OS + Strep-DCAF12 24 hrs DOX	10439605	17951.4	0.0770647
10733	naive U2OS + Strep-DCAF12 24 hrs DOX	14894886	6011.15	0.591007
10734	naive U2OS + Strep-DCAF12 24 hrs DOX	13893139	10981	0.792464
10735	naive U2OS + Strep-DCAF12 24 hrs DOX	16256456	15970.7	0.245444
10736	naive U2OS + Strep-DCAF12 24 hrs DOX	7761445	13934.8	0.285834
10737	naive U2OS + Strep-DCAF12 24 hrs DOX	7781730	17636.2	0.130766
10738	naive U2OS + Strep-DCAF12 24 hrs DOX	8.0364e+06	14890.4	0.343618
10739	naive U2OS + Strep-DCAF12 24 hrs DOX	9499524	8541.42	0.371439
10740	naive U2OS + Strep-DCAF12 24 hrs DOX	6.44463e+06	12319.8	0.943823
10741	naive U2OS + Strep-DCAF12 24 hrs DOX	6917865	17486.5	0.741866
10742	naive U2OS + Strep-DCAF12 24 hrs DOX	15765816	5645.54	0.385091
10743	naive U2OS + Strep-DCAF12 24 hrs DOX	5935888	11172.4	0.912181
10744	naive U2OS + Strep-DCAF12 24 hrs DOX	8956963	5155.33	0.885501
10745	naive U2OS + Strep-DCAF12 24 hrs DOX	6.56356e+06	11815.3	0.986288
10746	naive U2OS + Strep-DCAF12 24 hrs DOX	5603067	8977.84	0.528225
10747	naive U2OS + Strep-DCAF12 24 hrs DOX	6869854	10195.2	0.292525
10748	naive U2OS + Strep-DCAF12 24 hrs DOX	13356130	6639.64	0.118396
10749	naive U2OS + Strep-DCAF12 24 hrs DOX	14599424	10423.4	0.114175
10750	naive U2OS + Strep-DCAF12 24 hrs DOX	7203980	3794.03	0.73687
10751	naive U2OS + Strep-DCAF12 24 hrs DOX	4778332	6996.96	0.284614
10752	naive U2OS + Strep-DCAF12 24 hrs DOX	7812196	5021.28	0.614031
10753	naive U2OS + Strep-DCAF12 24 hrs DOX	7141933	5738.69	0.0889644
10754	naive U2OS + Strep-DCAF12 24 hrs DOX	7.50117e+06	5367.94	0.940796
10755	naive U2OS + Strep-DCAF12 24 hrs DOX	6775911	11108.2	0.395329
10756	naive U2OS + Strep-DCAF12 24 hrs DOX	7160566	4220.2	0.0243951
10757	naive U2OS + Strep-DCAF12 24 hrs DOX	11275902	5274.47	0.503648
10758	naive U2OS + Strep-DCAF12 24 hrs DOX	7158805	13009.5	0.0697336
10759	naive U2OS + Strep-DCAF12 24 hrs DOX	14090928	12973.5	0.813071
10760	naive U2OS + Strep-DCAF12 24 hrs DOX	8340785	15345.8	0.904869
10761	naive U2OS + Strep-DCAF12 24 hrs DOX	14460650	15862.1	0.281506
10762	naive U2OS + Strep-DCAF12 24 hrs DOX	17775458	15969.1	0.287516
10763	naive U2OS + Strep-DCAF12 24 hrs DOX	16649722	14574.9	0.977234
10764	naive U2OS + Strep-DCAF12 24 hrs DOX	9320115	13548	0.608659
10765	naive U2OS + Strep-DCAF12 24 hrs DOX	9895436	21901.3	0.541213
10766	naive U2OS + Strep-DCAF12 24 hrs DOX	8637339	8431.21	0.49463
10767	naive U2OS + Strep-DCAF12 24 hrs DOX	14861992	18347.6	0.11561
10768	naive U2OS + Strep-DCAF12 24 hrs DOX	8321906	15600.3	0.783628
10769	naive U2OS + Strep-DCAF12 24 hrs DOX	8071254	11429.6	0.744873
10770	naive U2OS + Strep-DCAF12 24 hrs DOX	7.96846e+06	12300.2	0.428496
10771	naive U2OS + Strep-DCAF12 24 hrs DOX	9124667	7153.47	0.663487
10772	naive U2OS + Strep-DCAF12 24 hrs DOX	9499130	7779.31	0.795873
10773	naive U2OS + Strep-DCAF12 24 hrs DOX	11496964	14450.6	0.294579
10774	naive U2OS + Strep-DCAF12 24 hrs DOX	9405046	5993.99	0.747787
10775	naive U2OS + Strep-DCAF12 24 hrs DOX	12268568	11887.7	0.852837
10776	naive U2OS + Strep-DCAF12 24 hrs DOX	15025203	13362.6	0.456989
10777	naive U2OS + Strep-DCAF12 24 hrs DOX	8540941	10093.3	0.440453
10778	naive U2OS + Strep-DCAF12 24 hrs DOX	6844490	10052.1	0.251077
10779	naive U2OS + Strep-DCAF12 24 hrs DOX	8681362	8885.69	0.510316
10780	naive U2OS + Strep-DCAF12 24 hrs DOX	18024590	13881.1	0.0452616
10781	naive U2OS + Strep-DCAF12 24 hrs DOX	10747923	4511.68	0.496271
10782	naive U2OS + Strep-DCAF12 24 hrs DOX	10347617	7710.81	0.731497
10783	naive U2OS + Strep-DCAF12 24 hrs DOX	6978928	11580.3	0.521784
10784	naive U2OS + Strep-DCAF12 24 hrs DOX	13735993	8590.76	0.709669
10785	naive U2OS + Strep-DCAF12 24 hrs DOX	13419972	9654.83	0.513262
10786	naive U2OS + Strep-DCAF12 24 hrs DOX	8444182	4833.04	0.302672
10787	naive U2OS + Strep-DCAF12 24 hrs DOX	7.74502e+06	6077.83	0.36798
10788	naive U2OS + Strep-DCAF12 24 hrs DOX	7992422	3063.51	0.203801
10789	naive U2OS + Strep-DCAF12 24 hrs DOX	8.19577e+06	2948.41	0.304411
10790	naive U2OS + Strep-DCAF12 24 hrs DOX	8976033	5285.13	0.946677
10791	naive U2OS + Strep-DCAF12 24 hrs DOX	8766352	5280.98	0.301755
10792	naive U2OS + Strep-DCAF12 24 hrs DOX	9117212	5268.88	0.389141
10793	naive U2OS + Strep-DCAF12 24 hrs DOX	14935890	4656.78	0.188703
10794	naive U2OS + Strep-DCAF12 24 hrs DOX	7363214	17501.8	0.319739
10795	naive U2OS + Strep-DCAF12 24 hrs DOX	10026758	11916.1	0.671733
10796	naive U2OS + Strep-DCAF12 24 hrs DOX	7.24537e+06	16700.1	0.402405
10797	naive U2OS + Strep-DCAF12 24 hrs DOX	8935202	9497.66	0.359636
10798	naive U2OS + Strep-DCAF12 24 hrs DOX	31836246	17245.4	0.0196735
10799	naive U2OS + Strep-DCAF12 24 hrs DOX	5841448	12849	0.753727
10800	naive U2OS + Strep-DCAF12 24 hrs DOX	7609645	9212.4	0.499952
10801	naive U2OS + Strep-DCAF12 24 hrs DOX	25664630	16984.4	0.371942
10802	naive U2OS + Strep-DCAF12 24 hrs DOX	8.31326e+06	2429.12	0.0207925
10803	naive U2OS + Strep-DCAF12 24 hrs DOX	30561674	16053.9	0.970057
10804	naive U2OS + Strep-DCAF12 24 hrs DOX	8088565	2315.77	0.359129
10805	naive U2OS + Strep-DCAF12 24 hrs DOX	25285254	13864.8	0.496587
10806	naive U2OS + Strep-DCAF12 24 hrs DOX	20350192	12268	0.617582
10807	naive U2OS + Strep-DCAF12 24 hrs DOX	18398162	9917.15	0.341115
10808	naive U2OS + Strep-DCAF12 24 hrs DOX	8025640	2145.64	0.945131
10809	naive U2OS + Strep-DCAF12 24 hrs DOX	5523749	15338.8	0.0279289
10810	naive U2OS + Strep-DCAF12 24 hrs DOX	26997312	16083.6	0.778048
10811	naive U2OS + Strep-DCAF12 24 hrs DOX	15093698	4099.43	0.855339
10812	naive U2OS + Strep-DCAF12 24 hrs DOX	13334631	12784.2	0.860935
10813	naive U2OS + Strep-DCAF12 24 hrs DOX	14860241	4005.64	0.362857
10814	naive U2OS + Strep-DCAF12 24 hrs DOX	15355576	8266.66	0.635371
10815	naive U2OS + Strep-DCAF12 24 hrs DOX	11177305	4985.12	0.414452
10816	naive U2OS + Strep-DCAF12 24 hrs DOX	13316820	6372.92	0.607855
10817	naive U2OS + Strep-DCAF12 24 hrs DOX	14366256	6068.32	0.662195
10818	naive U2OS + Strep-DCAF12 24 hrs DOX	10254709	9766.91	0.781862
10819	naive U2OS + Strep-DCAF12 24 hrs DOX	36078256	14723.7	0.222236
10820	naive U2OS + Strep-DCAF12 24 hrs DOX	8296467	11277.7	0.749688
10821	naive U2OS + Strep-DCAF12 24 hrs DOX	10282654	10100.9	0.1817
10822	naive U2OS + Strep-DCAF12 24 hrs DOX	20920860	3740.47	0.647818
10823	naive U2OS + Strep-DCAF12 24 hrs DOX	37844120	12685	0.640852
10824	naive U2OS + Strep-DCAF12 24 hrs DOX	8905030	13315.4	0.0739211
10825	naive U2OS + Strep-DCAF12 24 hrs DOX	9431807	4514.41	0.444028
10826	naive U2OS + Strep-DCAF12 24 hrs DOX	8558089	11175.9	0.856654
10827	naive U2OS + Strep-DCAF12 24 hrs DOX	8703853	12809.3	0.813101
10828	naive U2OS + Strep-DCAF12 24 hrs DOX	8886900	14164.8	0.247703
10829	naive U2OS + Strep-DCAF12 24 hrs DOX	8475111	6123.41	0.679009
10830	naive U2OS + Strep-DCAF12 24 hrs DOX	18415320	3877.32	0.30847
10831	naive U2OS + Strep-DCAF12 24 hrs DOX	8454299	6297.39	0.0332841
10832	naive U2OS + Strep-DCAF12 24 hrs DOX	9910505	3864.76	0.430877
10833	naive U2OS + Strep-DCAF12 24 hrs DOX	18243028	3848.95	0.558978
10834	naive U2OS + Strep-DCAF12 24 hrs DOX	10039329	4587.62	0.300331
10835	naive U2OS + Strep-DCAF12 24 hrs DOX	8887766	7292.25	0.543545
10836	naive U2OS + Strep-DCAF12 24 hrs DOX	12054808	7985.37	0.464841
10837	naive U2OS + Strep-DCAF12 24 hrs DOX	11554498	12341.5	0.779509
10838	naive U2OS + Strep-DCAF12 24 hrs DOX	8.25958e+06	8872.58	0.70663
10839	naive U2OS + Strep-DCAF12 24 hrs DOX	8590808	7328.94	0.857991
10840	naive U2OS + Strep-DCAF12 24 hrs DOX	8289588	11038	0.440916
10841	naive U2OS + Strep-DCAF12 24 hrs DOX	6447938	13996.8	0.70226
10842	naive U2OS + Strep-DCAF12 24 hrs DOX	8096412	5463.34	0.69858
10843	naive U2OS + Strep-DCAF12 24 hrs DOX	8.25846e+06	6051.95	0.447974
10844	naive U2OS + Strep-DCAF12 24 hrs DOX	17058512	10827.9	0.990136
10845	naive U2OS + Strep-DCAF12 24 hrs DOX	8.22765e+06	5971.34	0.463896
10846	naive U2OS + Strep-DCAF12 24 hrs DOX	7553955	11862.5	0.0108049
10847	naive U2OS + Strep-DCAF12 24 hrs DOX	8.06165e+06	4661.71	0.561599
10848	naive U2OS + Strep-DCAF12 24 hrs DOX	17824996	10790.4	0.58758
10849	naive U2OS + Strep-DCAF12 24 hrs DOX	8501262	5524.79	0.432941
10850	naive U2OS + Strep-DCAF12 24 hrs DOX	8511408	6185.58	0.31459
10851	naive U2OS + Strep-DCAF12 24 hrs DOX	8836294	10570.5	0.410549
10852	naive U2OS + Strep-DCAF12 24 hrs DOX	8339719	5628.89	0.153352
10853	naive U2OS + Strep-DCAF12 24 hrs DOX	17890328	11195.5	0.445486
10854	naive U2OS + Strep-DCAF12 24 hrs DOX	8262721	6138.25	0.323208
10855	naive U2OS + Strep-DCAF12 24 hrs DOX	8536262	9628.09	0.731725
10856	naive U2OS + Strep-DCAF12 24 hrs DOX	8040883	15515.4	0.385569
10857	naive U2OS + Strep-DCAF12 24 hrs DOX	18549678	5614.26	0.874114
10858	naive U2OS + Strep-DCAF12 24 hrs DOX	13488342	11515.9	0.863728
10859	naive U2OS + Strep-DCAF12 24 hrs DOX	15774283	7030.05	0.73845
10860	naive U2OS + Strep-DCAF12 24 hrs DOX	15307415	9310.24	0.979887
10861	naive U2OS + Strep-DCAF12 24 hrs DOX	9583260	13306.4	0.559258
10862	naive U2OS + Strep-DCAF12 24 hrs DOX	20518214	18883.5	0.576798
10863	naive U2OS + Strep-DCAF12 24 hrs DOX	8972924	18768.7	0.509688
10864	naive U2OS + Strep-DCAF12 24 hrs DOX	8988863	10730.9	0.526779
10865	naive U2OS + Strep-DCAF12 24 hrs DOX	9729084	9935.96	0.24786
10866	naive U2OS + Strep-DCAF12 24 hrs DOX	8844422	14009.8	0.555032
10867	naive U2OS + Strep-DCAF12 24 hrs DOX	15028815	15642.3	0.556047
10868	naive U2OS + Strep-DCAF12 24 hrs DOX	8967944	18439.7	0.071573
10869	naive U2OS + Strep-DCAF12 24 hrs DOX	9025134	8852.71	0.186047
10870	naive U2OS + Strep-DCAF12 24 hrs DOX	8868832	6740.53	0.0872821
10871	naive U2OS + Strep-DCAF12 24 hrs DOX	8995957	10320.8	0.607598
10872	naive U2OS + Strep-DCAF12 24 hrs DOX	9161071	7193.25	0.484245
10873	naive U2OS + Strep-DCAF12 24 hrs DOX	8982631	6297.76	0.158397
10874	naive U2OS + Strep-DCAF12 24 hrs DOX	8982751	7599.09	0.272712
10875	naive U2OS + Strep-DCAF12 24 hrs DOX	10325419	7477.69	0.0735608
10876	naive U2OS + Strep-DCAF12 24 hrs DOX	8658604	5088.01	0.58312
10877	naive U2OS + Strep-DCAF12 24 hrs DOX	9648948	8872.18	0.526654
10878	naive U2OS + Strep-DCAF12 24 hrs DOX	8990742	11793	0.701538
10879	naive U2OS + Strep-DCAF12 24 hrs DOX	9944689	6402.07	0.56295
10880	naive U2OS + Strep-DCAF12 24 hrs DOX	8791099	4724.27	0.687101
10881	naive U2OS + Strep-DCAF12 24 hrs DOX	16845520	7835.74	0.0202303
10882	naive U2OS + Strep-DCAF12 24 hrs DOX	9435579	19417.5	0.509178
10883	naive U2OS + Strep-DCAF12 24 hrs DOX	8748964	5289.42	0.808986
10884	naive U2OS + Strep-DCAF12 24 hrs DOX	8842020	6365	0.523754
10885	naive U2OS + Strep-DCAF12 24 hrs DOX	8488905	4318.97	0.565091
10886	naive U2OS + Strep-DCAF12 24 hrs DOX	9405247	20865.1	0.969967
10887	naive U2OS + Strep-DCAF12 24 hrs DOX	8929165	4200.02	0.578239
10888	naive U2OS + Strep-DCAF12 24 hrs DOX	8880929	7284.46	0.664464
10889	naive U2OS + Strep-DCAF12 24 hrs DOX	17239552	10182.7	0.417144
10890	naive U2OS + Strep-DCAF12 24 hrs DOX	17310480	8741.58	0.987542
10891	naive U2OS + Strep-DCAF12 24 hrs DOX	8893371	5879.87	0.231472
10892	naive U2OS + Strep-DCAF12 24 hrs DOX	8643438	4544.29	0.748515
10893	naive U2OS + Strep-DCAF12 24 hrs DOX	9456577	6816	0.991386
10894	naive U2OS + Strep-DCAF12 24 hrs DOX	9500718	9456.89	0.355965
10895	naive U2OS + Strep-DCAF12 24 hrs DOX	8759866	8360.58	0.425219
10896	naive U2OS + Strep-DCAF12 24 hrs DOX	8980676	7125.38	0.931378
10897	naive U2OS + Strep-DCAF12 24 hrs DOX	9748274	9174.93	0.458966
10898	naive U2OS + Strep-DCAF12 24 hrs DOX	8802332	6082.23	0.826472
10899	naive U2OS + Strep-DCAF12 24 hrs DOX	8655722	8702.92	0.744974
10900	naive U2OS + Strep-DCAF12 24 hrs DOX	8674057	7415.89	0.126616
10901	naive U2OS + Strep-DCAF12 24 hrs DOX	8693461	8393.83	0.494081
10902	naive U2OS + Strep-DCAF12 24 hrs DOX	15336491	14374.5	0.661618
10903	naive U2OS + Strep-DCAF12 24 hrs DOX	17887748	5813.76	0.709149
10904	naive U2OS + Strep-DCAF12 24 hrs DOX	11088778	11623.9	0.502701
10905	naive U2OS + Strep-DCAF12 24 hrs DOX	8798000	8056.76	0.600346
10906	naive U2OS + Strep-DCAF12 24 hrs DOX	8800626	11373.9	0.895998
10907	naive U2OS + Strep-DCAF12 24 hrs DOX	8532701	11297	0.508543
10908	naive U2OS + Strep-DCAF12 24 hrs DOX	18036064	5876.72	0.806245
10909	naive U2OS + Strep-DCAF12 24 hrs DOX	9655301	12155.6	0.745233
10910	naive U2OS + Strep-DCAF12 24 hrs DOX	12770099	12190.2	0.0011151
10911	naive U2OS + Strep-DCAF12 24 hrs DOX	18415600	6982.86	0.699629
10912	naive U2OS + Strep-DCAF12 24 hrs DOX	13763252	10115.8	0.387304
10913	naive U2OS + Strep-DCAF12 24 hrs DOX	16083154	6553.47	0.775259
10914	naive U2OS + Strep-DCAF12 24 hrs DOX	17048998	7186.27	0.218682
10915	naive U2OS + Strep-DCAF12 24 hrs DOX	16401124	7971.27	0.392033
10916	naive U2OS + Strep-DCAF12 24 hrs DOX	20164160	10029.6	0.7781
10917	naive U2OS + Strep-DCAF12 24 hrs DOX	16578055	4927.98	0.311812
10918	naive U2OS + Strep-DCAF12 24 hrs DOX	13687805	10459.9	0.462841
10919	naive U2OS + Strep-DCAF12 24 hrs DOX	14870230	8684.46	0.824721
10920	naive U2OS + Strep-DCAF12 24 hrs DOX	6443932	11366.8	0.956179
10921	naive U2OS + Strep-DCAF12 24 hrs DOX	12008793	4262.3	0.866269
10922	naive U2OS + Strep-DCAF12 24 hrs DOX	16391912	14254.6	0.529888
10923	naive U2OS + Strep-DCAF12 24 hrs DOX	13498330	18445.3	0.797338
10924	naive U2OS + Strep-DCAF12 24 hrs DOX	17743284	4091.74	0.116494
10925	naive U2OS + Strep-DCAF12 24 hrs DOX	11392096	13969.9	0.484814
10926	naive U2OS + Strep-DCAF12 24 hrs DOX	11403666	3284.54	0.365025
10927	naive U2OS + Strep-DCAF12 24 hrs DOX	18373278	13049.2	0.204825
10928	naive U2OS + Strep-DCAF12 24 hrs DOX	17467488	13940.6	0.219433
10929	naive U2OS + Strep-DCAF12 24 hrs DOX	12102214	3286.9	0.11081
10930	naive U2OS + Strep-DCAF12 24 hrs DOX	12481025	12002.5	0.567496
10931	naive U2OS + Strep-DCAF12 24 hrs DOX	11842915	12293.3	0.521877
10932	naive U2OS + Strep-DCAF12 24 hrs DOX	13720153	11427.1	0.458134
10933	naive U2OS + Strep-DCAF12 24 hrs DOX	14686732	14678.1	0.946457
10934	naive U2OS + Strep-DCAF12 24 hrs DOX	13916764	16653.7	0.525613
10935	naive U2OS + Strep-DCAF12 24 hrs DOX	12415676	16385.9	0.652483
10936	naive U2OS + Strep-DCAF12 24 hrs DOX	13785905	16046.6	0.0240192
10937	naive U2OS + Strep-DCAF12 24 hrs DOX	16357304	13471.5	0.122643
10938	naive U2OS + Strep-DCAF12 24 hrs DOX	10525400	16695.4	0.27832
10939	naive U2OS + Strep-DCAF12 24 hrs DOX	15260704	15544.7	0.674191
10940	naive U2OS + Strep-DCAF12 24 hrs DOX	10607625	15058.6	0.508821
10941	naive U2OS + Strep-DCAF12 24 hrs DOX	13480941	7928.07	0.961205
10942	naive U2OS + Strep-DCAF12 24 hrs DOX	11478835	10116	0.322278
10943	naive U2OS + Strep-DCAF12 24 hrs DOX	15526466	21238.6	0.336821
10944	naive U2OS + Strep-DCAF12 24 hrs DOX	7099896	15499.8	0.284071
10945	naive U2OS + Strep-DCAF12 24 hrs DOX	10372037	10996.2	0.655754
10946	naive U2OS + Strep-DCAF12 24 hrs DOX	14368654	4732.47	0.989907
10947	naive U2OS + Strep-DCAF12 24 hrs DOX	13615846	14088.8	0.727539
10948	naive U2OS + Strep-DCAF12 24 hrs DOX	19074230	13536.7	0.419891
10949	naive U2OS + Strep-DCAF12 24 hrs DOX	13474707	15981.5	0.243231
10950	naive U2OS + Strep-DCAF12 24 hrs DOX	14793786	5256.94	0.804041
10951	naive U2OS + Strep-DCAF12 24 hrs DOX	13529164	6313.87	0.708876
10952	naive U2OS + Strep-DCAF12 24 hrs DOX	8822016	4758.72	0.100293
10953	naive U2OS + Strep-DCAF12 24 hrs DOX	9058829	6010.37	0.821487
10954	naive U2OS + Strep-DCAF12 24 hrs DOX	15123408	7196.52	0.395178
10955	naive U2OS + Strep-DCAF12 24 hrs DOX	14688008	6882.3	0.932296
10956	naive U2OS + Strep-DCAF12 24 hrs DOX	8953633	7689.75	0.870577
10957	naive U2OS + Strep-DCAF12 24 hrs DOX	9133275	4646.99	0.890698
10958	naive U2OS + Strep-DCAF12 24 hrs DOX	13680083	5571.14	0.240015
10959	naive U2OS + Strep-DCAF12 24 hrs DOX	9849084	8653.79	0.011784
10960	naive U2OS + Strep-DCAF12 24 hrs DOX	10964600	9754.21	0.255674
10961	naive U2OS + Strep-DCAF12 24 hrs DOX	8976913	9821.65	0.642131
10962	naive U2OS + Strep-DCAF12 24 hrs DOX	16553872	10914.3	0.471518
10963	naive U2OS + Strep-DCAF12 24 hrs DOX	13541201	6587.4	0.455314
10964	naive U2OS + Strep-DCAF12 24 hrs DOX	17801044	8758.86	0.58536
10965	naive U2OS + Strep-DCAF12 24 hrs DOX	15640048	3011.55	0.431322
10966	naive U2OS + Strep-DCAF12 24 hrs DOX	13764677	5402.5	0.722451
10967	naive U2OS + Strep-DCAF12 24 hrs DOX	6749048	5143.01	0.381468
10968	naive U2OS + Strep-DCAF12 24 hrs DOX	15255653	8914.17	0.732672
10969	naive U2OS + Strep-DCAF12 24 hrs DOX	17486074	10263.5	0.74759
10970	naive U2OS + Strep-DCAF12 24 hrs DOX	15238636	10020.7	0.958753
10971	naive U2OS + Strep-DCAF12 24 hrs DOX	15941958	11108.9	0.387218
10972	naive U2OS + Strep-DCAF12 24 hrs DOX	17528152	4664.98	0.480579
10973	naive U2OS + Strep-DCAF12 24 hrs DOX	19376478	3575.77	0.931444
10974	naive U2OS + Strep-DCAF12 24 hrs DOX	15270008	9727.87	0.916633
10975	naive U2OS + Strep-DCAF12 24 hrs DOX	16038445	12891.6	0.978124
10976	naive U2OS + Strep-DCAF12 24 hrs DOX	15601330	11878.2	0.547787
10977	naive U2OS + Strep-DCAF12 24 hrs DOX	10422241	14026.3	0.327383
10978	naive U2OS + Strep-DCAF12 24 hrs DOX	8946080	9513.92	0.208723
10979	naive U2OS + Strep-DCAF12 24 hrs DOX	16653882	14534.1	0.24719
10980	naive U2OS + Strep-DCAF12 24 hrs DOX	8976247	10245.8	0.636377
10981	naive U2OS + Strep-DCAF12 24 hrs DOX	9073841	9756.41	0.721471
10982	naive U2OS + Strep-DCAF12 24 hrs DOX	8644908	6949.43	0.145653
10983	naive U2OS + Strep-DCAF12 24 hrs DOX	10443860	8718.75	0.472286
10984	naive U2OS + Strep-DCAF12 24 hrs DOX	9084079	9918.27	0.602596
10985	naive U2OS + Strep-DCAF12 24 hrs DOX	9688363	10537.5	0.0185256
10986	naive U2OS + Strep-DCAF12 24 hrs DOX	8560744	8955.21	0.25784
10987	naive U2OS + Strep-DCAF12 24 hrs DOX	19090376	13934.2	0.903915
10988	naive U2OS + Strep-DCAF12 24 hrs DOX	10564056	7088.85	0.357931
10989	naive U2OS + Strep-DCAF12 24 hrs DOX	9284119	10948.8	0.775447
10990	naive U2OS + Strep-DCAF12 24 hrs DOX	9452437	17985.2	0.639582
10991	naive U2OS + Strep-DCAF12 24 hrs DOX	8943522	4095.61	0.197149
10992	naive U2OS + Strep-DCAF12 24 hrs DOX	9131528	8741.68	0.542378
10993	naive U2OS + Strep-DCAF12 24 hrs DOX	9027863	4489.8	0.691702
10994	naive U2OS + Strep-DCAF12 24 hrs DOX	10409041	7917.39	0.715568
10995	naive U2OS + Strep-DCAF12 24 hrs DOX	12622902	8124.44	0.857684
10996	naive U2OS + Strep-DCAF12 24 hrs DOX	8992834	9243.16	0.863908
10997	naive U2OS + Strep-DCAF12 24 hrs DOX	10956254	14025.5	0.998358
10998	naive U2OS + Strep-DCAF12 24 hrs DOX	11610543	5073.37	0.881203
10999	naive U2OS + Strep-DCAF12 24 hrs DOX	10697655	15289.5	0.349376
11000	naive U2OS + Strep-DCAF12 24 hrs DOX	9113100	10006.8	0.250115
11001	naive U2OS + Strep-DCAF12 24 hrs DOX	10155225	16292.2	0.00158118
11002	naive U2OS + Strep-DCAF12 24 hrs DOX	9860746	7365.6	0.214828
11003	naive U2OS + Strep-DCAF12 24 hrs DOX	9273148	6013.52	0.353407
11004	naive U2OS + Strep-DCAF12 24 hrs DOX	9980575	15314.5	0.00770259
11005	naive U2OS + Strep-DCAF12 24 hrs DOX	8131739	6736.18	0.136245
11006	naive U2OS + Strep-DCAF12 24 hrs DOX	9088063	5729.74	0.369692
11007	naive U2OS + Strep-DCAF12 24 hrs DOX	9771208	5831.7	0.352328
11008	naive U2OS + Strep-DCAF12 24 hrs DOX	7.97333e+06	7335.35	0.125973
11009	naive U2OS + Strep-DCAF12 24 hrs DOX	10441763	15107.5	0.870055
11010	naive U2OS + Strep-DCAF12 24 hrs DOX	19256104	9578.78	0.640437
11011	naive U2OS + Strep-DCAF12 24 hrs DOX	21658738	21042.1	0.457874
11012	naive U2OS + Strep-DCAF12 24 hrs DOX	35650496	20011.6	0.477581
11013	naive U2OS + Strep-DCAF12 24 hrs DOX	23501944	22012.9	0.778914
11014	naive U2OS + Strep-DCAF12 24 hrs DOX	9860617	7432.67	0.822852
11015	naive U2OS + Strep-DCAF12 24 hrs DOX	10393482	7656.6	0.603276
11016	naive U2OS + Strep-DCAF12 24 hrs DOX	12901023	14602	0.207116
11017	naive U2OS + Strep-DCAF12 24 hrs DOX	9259747	7364.7	0.628152
11018	naive U2OS + Strep-DCAF12 24 hrs DOX	9240580	7575.54	0.936801
11019	naive U2OS + Strep-DCAF12 24 hrs DOX	18999440	9736.48	0.910498
11020	naive U2OS + Strep-DCAF12 24 hrs DOX	18356632	7658.67	0.503771
11021	naive U2OS + Strep-DCAF12 24 hrs DOX	19293930	6286.39	0.515159
11022	naive U2OS + Strep-DCAF12 24 hrs DOX	8278346	6588.44	0.263105
11023	naive U2OS + Strep-DCAF12 24 hrs DOX	11332992	7954.33	0.69687
11024	naive U2OS + Strep-DCAF12 24 hrs DOX	9249336	6905.75	0.859273
11025	naive U2OS + Strep-DCAF12 24 hrs DOX	8556114	2252.6	0.994733
11026	naive U2OS + Strep-DCAF12 24 hrs DOX	18583180	6902.12	0.17672
11027	naive U2OS + Strep-DCAF12 24 hrs DOX	8514158	2142.68	0.873873
11028	naive U2OS + Strep-DCAF12 24 hrs DOX	10659302	7065.83	0.496337
11029	naive U2OS + Strep-DCAF12 24 hrs DOX	8227898	6534.48	0.188504
11030	naive U2OS + Strep-DCAF12 24 hrs DOX	11734427	6591.04	0.222508
11031	naive U2OS + Strep-DCAF12 24 hrs DOX	9826674	3733.59	0.513089
11032	naive U2OS + Strep-DCAF12 24 hrs DOX	15141533	5094.35	0.781149
11033	naive U2OS + Strep-DCAF12 24 hrs DOX	10063068	3665.72	0.103579
11034	naive U2OS + Strep-DCAF12 24 hrs DOX	14490780	11012.4	0.763617
11035	naive U2OS + Strep-DCAF12 24 hrs DOX	18768964	6686.49	0.435919
11036	naive U2OS + Strep-DCAF12 24 hrs DOX	9019744	3657.21	0.504732
11037	naive U2OS + Strep-DCAF12 24 hrs DOX	17129962	11833	0.218803
11038	naive U2OS + Strep-DCAF12 24 hrs DOX	17511502	11879.2	0.973134
11039	naive U2OS + Strep-DCAF12 24 hrs DOX	11148685	12798.6	0.335554
11040	naive U2OS + Strep-DCAF12 24 hrs DOX	11394119	12705.8	0.605409
11041	naive U2OS + Strep-DCAF12 24 hrs DOX	11719991	13511.7	0.00210869
11042	naive U2OS + Strep-DCAF12 24 hrs DOX	14506022	14365.4	0.54655
11043	naive U2OS + Strep-DCAF12 24 hrs DOX	10982153	12862.7	0.931908
11044	naive U2OS + Strep-DCAF12 24 hrs DOX	17453672	12800.7	0.477823
11045	naive U2OS + Strep-DCAF12 24 hrs DOX	18090132	12313.1	0.0854344
11046	naive U2OS + Strep-DCAF12 24 hrs DOX	15826929	18723.6	0.616069
11047	naive U2OS + Strep-DCAF12 24 hrs DOX	30698426	15923.4	0.629719
11048	naive U2OS + Strep-DCAF12 24 hrs DOX	17651052	13351.9	0.754905
11049	naive U2OS + Strep-DCAF12 24 hrs DOX	18081518	17756.3	0.353081
11050	naive U2OS + Strep-DCAF12 24 hrs DOX	18626524	13511.9	0.775289
11051	naive U2OS + Strep-DCAF12 24 hrs DOX	22575482	13250.2	0.0102929
11052	naive U2OS + Strep-DCAF12 24 hrs DOX	18780468	10750	0.890715
11053	naive U2OS + Strep-DCAF12 24 hrs DOX	16695366	7503.27	0.0634885
11054	naive U2OS + Strep-DCAF12 24 hrs DOX	9073001	8796.9	0.465817
11055	naive U2OS + Strep-DCAF12 24 hrs DOX	14165967	13842.1	0.0541538
11056	naive U2OS + Strep-DCAF12 24 hrs DOX	12083786	10880.4	0.148585
11057	naive U2OS + Strep-DCAF12 24 hrs DOX	16219616	8073.12	0.142824
11058	naive U2OS + Strep-DCAF12 24 hrs DOX	9637034	9778.07	0.0518392
11059	naive U2OS + Strep-DCAF12 24 hrs DOX	17363504	13529.7	0.244376
11060	naive U2OS + Strep-DCAF12 24 hrs DOX	14788848	8955.8	0.364593
11061	naive U2OS + Strep-DCAF12 24 hrs DOX	19671880	15065.8	0.458806
11062	naive U2OS + Strep-DCAF12 24 hrs DOX	9616847	9111.38	0.634531
11063	naive U2OS + Strep-DCAF12 24 hrs DOX	17985828	13205.1	4.71292e-05
11064	naive U2OS + Strep-DCAF12 24 hrs DOX	9511035	6680.16	0.669945
11065	naive U2OS + Strep-DCAF12 24 hrs DOX	11036045	4204.35	0.0860835
11066	naive U2OS + Strep-DCAF12 24 hrs DOX	11903307	4453.94	0.0264039
11067	naive U2OS + Strep-DCAF12 24 hrs DOX	9207692	9259.09	0.726979
11068	naive U2OS + Strep-DCAF12 24 hrs DOX	13234559	14514.6	0.298586
11069	naive U2OS + Strep-DCAF12 24 hrs DOX	11842809	5264.8	0.727288
11070	naive U2OS + Strep-DCAF12 24 hrs DOX	9952091	13992.1	0.315932
11071	naive U2OS + Strep-DCAF12 24 hrs DOX	16602928	14759.8	0.621307
11072	naive U2OS + Strep-DCAF12 24 hrs DOX	9862160	16015.1	0.347403
11073	naive U2OS + Strep-DCAF12 24 hrs DOX	9957838	7843.39	0.254828
11074	naive U2OS + Strep-DCAF12 24 hrs DOX	19252174	9810.87	0.801096
11075	naive U2OS + Strep-DCAF12 24 hrs DOX	11535825	15391.1	0.555234
11076	naive U2OS + Strep-DCAF12 24 hrs DOX	11680263	11685.8	0.63226
11077	naive U2OS + Strep-DCAF12 24 hrs DOX	7433334	6834.06	0.581989
11078	naive U2OS + Strep-DCAF12 24 hrs DOX	10186404	4905.94	0.660384
11079	naive U2OS + Strep-DCAF12 24 hrs DOX	18391460	16698.9	0.625125
11080	naive U2OS + Strep-DCAF12 24 hrs DOX	10550940	6750.7	0.207891
11081	naive U2OS + Strep-DCAF12 24 hrs DOX	9940216	11164.1	0.969997
11082	naive U2OS + Strep-DCAF12 24 hrs DOX	12358897	10543.6	0.217507
11083	naive U2OS + Strep-DCAF12 24 hrs DOX	18424182	16604	0.306084
11084	naive U2OS + Strep-DCAF12 24 hrs DOX	8416738	6602.43	0.749641
11085	naive U2OS + Strep-DCAF12 24 hrs DOX	11521826	11678.9	0.0534515
11086	naive U2OS + Strep-DCAF12 24 hrs DOX	17460308	11228.3	0.711114
11087	naive U2OS + Strep-DCAF12 24 hrs DOX	16234750	6829.27	0.671671
11088	naive U2OS + Strep-DCAF12 24 hrs DOX	7962081	11297.7	0.013474
11089	naive U2OS + Strep-DCAF12 24 hrs DOX	18443364	3973.79	0.751148
11090	naive U2OS + Strep-DCAF12 24 hrs DOX	18403050	7515.05	0.827699
11091	naive U2OS + Strep-DCAF12 24 hrs DOX	11046597	13319.9	0.478571
11092	naive U2OS + Strep-DCAF12 24 hrs DOX	18570636	4569.35	0.00143924
11093	naive U2OS + Strep-DCAF12 24 hrs DOX	11646392	12146	0.104873
11094	naive U2OS + Strep-DCAF12 24 hrs DOX	14346145	2788.66	0.774241
11095	naive U2OS + Strep-DCAF12 24 hrs DOX	9807043	13004.1	0.739442
11096	naive U2OS + Strep-DCAF12 24 hrs DOX	10132761	14694.5	0.511014
11097	naive U2OS + Strep-DCAF12 24 hrs DOX	18160282	8338.35	0.860683
11098	naive U2OS + Strep-DCAF12 24 hrs DOX	9087612	7419.67	0.249589
11099	naive U2OS + Strep-DCAF12 24 hrs DOX	9464177	9580.73	0.147034
11100	naive U2OS + Strep-DCAF12 24 hrs DOX	12424556	6529.05	0.0401485
11101	naive U2OS + Strep-DCAF12 24 hrs DOX	9836452	11307.4	0.763074
11102	naive U2OS + Strep-DCAF12 24 hrs DOX	14485316	4610.26	0.801684
11103	naive U2OS + Strep-DCAF12 24 hrs DOX	15339560	5924.87	0.30168
11104	naive U2OS + Strep-DCAF12 24 hrs DOX	17796050	4107.15	0.15324
11105	naive U2OS + Strep-DCAF12 24 hrs DOX	16517142	15371.2	0.443905
11106	naive U2OS + Strep-DCAF12 24 hrs DOX	15306851	11532	0.795605
11107	naive U2OS + Strep-DCAF12 24 hrs DOX	14771832	14737.5	0.00445793
11108	naive U2OS + Strep-DCAF12 24 hrs DOX	9452555	12492.5	0.778524
11109	naive U2OS + Strep-DCAF12 24 hrs DOX	16733010	13690.5	0.587156
11110	naive U2OS + Strep-DCAF12 24 hrs DOX	15436593	12803.6	0.459502
11111	naive U2OS + Strep-DCAF12 24 hrs DOX	10517718	13574.1	0.547984
11112	naive U2OS + Strep-DCAF12 24 hrs DOX	15125721	13228	0.264919
11113	naive U2OS + Strep-DCAF12 24 hrs DOX	18153784	10772.8	0.107607
11114	naive U2OS + Strep-DCAF12 24 hrs DOX	17373410	3031.04	0.140009
11115	naive U2OS + Strep-DCAF12 24 hrs DOX	18332530	16141.7	0.35391
11116	naive U2OS + Strep-DCAF12 24 hrs DOX	14853335	13278.5	0.357011
11117	naive U2OS + Strep-DCAF12 24 hrs DOX	12247449	4101.9	0.0777739
11118	naive U2OS + Strep-DCAF12 24 hrs DOX	18225662	8773.61	0.203146
11119	naive U2OS + Strep-DCAF12 24 hrs DOX	9367082	13574.1	0.521237
11120	naive U2OS + Strep-DCAF12 24 hrs DOX	16233193	15237.5	0.883827
11121	naive U2OS + Strep-DCAF12 24 hrs DOX	9066504	13029.5	0.11118
11122	naive U2OS + Strep-DCAF12 24 hrs DOX	13026591	12798.8	0.964099
11123	naive U2OS + Strep-DCAF12 24 hrs DOX	11951299	13663.6	0.922908
11124	naive U2OS + Strep-DCAF12 24 hrs DOX	12225866	5021.7	0.392783
11125	naive U2OS + Strep-DCAF12 24 hrs DOX	18798194	13462.3	0.994349
11126	naive U2OS + Strep-DCAF12 24 hrs DOX	18978080	10760.1	0.122982
11127	naive U2OS + Strep-DCAF12 24 hrs DOX	19500596	5541.9	0.276253
11128	naive U2OS + Strep-DCAF12 24 hrs DOX	18818720	12020.4	0.895354
11129	naive U2OS + Strep-DCAF12 24 hrs DOX	18968132	11282.4	0.196761
11130	naive U2OS + Strep-DCAF12 24 hrs DOX	19004618	12504.7	0.477365
11131	naive U2OS + Strep-DCAF12 24 hrs DOX	19161376	12043.5	0.148564
11132	naive U2OS + Strep-DCAF12 24 hrs DOX	18985448	12983.7	0.532327
11133	naive U2OS + Strep-DCAF12 24 hrs DOX	18147054	3523.68	0.0817564
11134	naive U2OS + Strep-DCAF12 24 hrs DOX	9107066	5052.44	0.403947
11135	naive U2OS + Strep-DCAF12 24 hrs DOX	8317791	15116.3	0.831287
11136	naive U2OS + Strep-DCAF12 24 hrs DOX	8904207	5979.05	0.77531
[truncated: 7,363 more rows]

## Sheet: Supplementary Fig 6.j
	MCM7 nuclear pool (median of mean intensity, A.U.)
	Biological replicate #1
Treatment	Tech. Rep. #1	Tech. Rep. #2
U2OS	100	100
U2OS + D12, 24hrs DOX	54.1155	48.3969
U2OS + D12, 48 hrs DOX	40.4258	42.0495
KO#1	96.8265	101.995
KO#1 + D12, 24hrs DOX	56.5863	60.7983
KO#1 + D12, 48 hrs DOX	47.2356	40.5907
