# Supplementary material for: CRL4DCAF12 regulation of MCMBP ensures optimal licensing of DNA replication
Source: Nat Commun. 2025 Oct 27;16:9391. doi: 10.1038/s41467-025-64258-5 (PMC12559739; doi:10.1038/s41467-025-64258-5)
Supplement: Supplementary file 4 — Source Data [file 41467_2025_64258_MOESM4_ESM.zip › Yadav_Abdirov_et_al_Source data_02092025/Source data_Supplementary_Fig.7.xlsx]

## Sheet: Supplementary Fig 7.a
Object ID	treatment	cell cycle phases	Total Intensity DAPI	Mean Intensity A488 (CDC45-GFP)
10726	siCTRL	S	346936	225.746
10727	siCTRL	S	367014	251.785		Acquisition settings:
10728	siCTRL	G1	268940	16.549		Excitation Filter	Emission Filter	Intensity (%)	Exposure time (ms)	Objective
10729	siCTRL	S	384555	153.725		DAPI 377/50	DAPI 440	100	15	UPLSAPO 20x
10730	siCTRL	S	617586	185.187		FITC 485/20	FITC 525	100	1000	UPLSAPO 20x
10731	siCTRL	G1	309803	28.9466
10732	siCTRL	G1	307113	16.7676
10733	siCTRL	S	524417	168.616
10734	siCTRL	G2	648537	19.8529
10735	siCTRL	S	651211	95.3721
10736	siCTRL	S	361625	265.664
10737	siCTRL	S	571527	181.856
10738	siCTRL	G2	691710	24.0021
10739	siCTRL	S	641829	166.462
10740	siCTRL	S	508616	159.006
10741	siCTRL	G2	640465	35.3469
10742	siCTRL	S	547761	231.124
10743	siCTRL	S	387227	206.947
10744	siCTRL	S	494451	203.232
10745	siCTRL	G2	700211	25.279
10746	siCTRL	S	604450	214.867
10747	siCTRL	G2	662850	23.1269
10748	siCTRL	S	600583	155.945
10749	siCTRL	G2	732999	23.8854
10750	siCTRL	S	473015	229.334
10751	siCTRL	G2	719501	27.1436
10752	siCTRL	G1	329054	14.0275
10753	siCTRL	G1	336658	13.3621
10754	siCTRL	S	462139	266.286
10755	siCTRL	S	458497	242.131
10756	siCTRL	G1	318363	18.9837
10757	siCTRL	S	350781	213.148
10758	siCTRL		1523290	263.759
10759	siCTRL	S	413040	198.619
10760	siCTRL	G1	331777	17.0818
10761	siCTRL	G1	326317	21.9765
10762	siCTRL	S	450985	207.783
10763	siCTRL	S	367665	125.679
10764	siCTRL	S	420656	167.972
10765	siCTRL	S	413002	271.493
10766	siCTRL	S	624090	137.471
10767	siCTRL	G2	707704	19.5727
10768	siCTRL	G2	701582	19.3613
10769	siCTRL	G1	302192	13.9337
10770	siCTRL	G1	295511	18.419
10771	siCTRL	G2	666574	22.036
10772	siCTRL	G1	291528	16.4315
10773	siCTRL	S	344607	194.174
10774	siCTRL	S	337447	146.334
10775	siCTRL	S	508816	221.071
10776	siCTRL	S	375543	225.252
10777	siCTRL	S	323153	88.2671
10778	siCTRL	G2	668892	22.3745
10779	siCTRL	G1	300488	34.5918
10780	siCTRL	S	603736	215.701
10781	siCTRL	G1	281921	20.5679
10782	siCTRL		1105552	107.179
10783	siCTRL		829730	123.371
10784	siCTRL	G2	572009	19.6704
10785	siCTRL	G1	294863	19.3287
10786	siCTRL	S	632797	63.3082
10787	siCTRL	G1	304021	13.8093
10788	siCTRL	S	511671	179.498
10789	siCTRL	G1	306798	9.3354
10790	siCTRL	S	264563	71.7226
10791	siCTRL	S	551814	201.457
10792	siCTRL	S	658833	81.7101
10793	siCTRL	G1	312914	17.115
10794	siCTRL	S	318204	113.196
10795	siCTRL	S	555814	256.034
10796	siCTRL	S	295794	72.6298
10797	siCTRL	S	347984	106.796
10798	siCTRL	S	290309	72.0686
10799	siCTRL	S	465186	218.574
10800	siCTRL	S	577992	49.2034
10801	siCTRL	S	292014	85.4967
10802	siCTRL	S	479486	141.833
10803	siCTRL	S	490181	175.746
10804	siCTRL	S	501811	233.991
10805	siCTRL	S	309994	98.9983
10806	siCTRL	G2	608453	19.8959
10807	siCTRL	S	688515	190.929
10808	siCTRL	S	330636	102.153
10809	siCTRL	S	631571	262.886
10810	siCTRL	S	487599	265.181
10811	siCTRL	S	338271	78.925
10812	siCTRL	G1	314274	28.1437
10813	siCTRL	S	344852	46.7154
10814	siCTRL	S	470557	163.186
10815	siCTRL	G2	735377	26.9351
10816	siCTRL	S	372666	232.51
10817	siCTRL	G1	318349	19.6296
10818	siCTRL	S	679072	195.683
10819	siCTRL	S	431668	202.306
10820	siCTRL	S	387301	234.266
10821	siCTRL	G2	715057	34.3118
10822	siCTRL	S	478502	225.097
10823	siCTRL		990483	125.85
10824	siCTRL	G1	327022	21.6074
10825	siCTRL	S	672248	165.605
10826	siCTRL	S	340678	96.4752
10827	siCTRL	S	588309	198.68
10828	siCTRL	G1	334037	22.6642
10829	siCTRL	G1	359540	20.9377
10830	siCTRL	G1	320093	20.5482
10831	siCTRL	G1	342046	21.0259
10832	siCTRL	S	346139	125.327
10833	siCTRL	S	619123	166.862
10834	siCTRL	G1	312741	19.0043
10835	siCTRL	S	430228	180.766
10836	siCTRL	G2	700824	25.3803
10837	siCTRL	G1	324507	17.972
10838	siCTRL	S	685364	58.1454
10839	siCTRL	G2	559974	16.9744
10840	siCTRL	G1	338514	19.5136
10841	siCTRL	G2	700936	21.5568
10842	siCTRL	G1	356162	37.0957
10843	siCTRL	G1	319458	11.9463
10844	siCTRL	G1	320098	13.3036
10845	siCTRL	G1	325107	14.0116
10846	siCTRL	G1	328924	11.9014
10847	siCTRL	S	392261	157.671
10848	siCTRL	S	636172	42.9265
10849	siCTRL	G2	667783	27.3519
10850	siCTRL	S	589415	174.275
10851	siCTRL	S	587373	155.081
10852	siCTRL	S	332890	186.005
10853	siCTRL	G1	345385	28.0611
10854	siCTRL	S	293648	147.836
10855	siCTRL	S	473469	116.889
10856	siCTRL	S	551981	139.118
10857	siCTRL	S	313281	129.625
10858	siCTRL	S	390480	243.609
10859	siCTRL	G1	293720	20.3688
10860	siCTRL	G2	596588	19.3066
10861	siCTRL	S	295177	150.475
10862	siCTRL	S	375638	182.669
10863	siCTRL	S	624581	44.2887
10864	siCTRL	S	361364	208.745
10865	siCTRL	S	384163	190.001
10866	siCTRL	G1	285302	16.8902
10867	siCTRL	G1	298546	20.0706
10868	siCTRL	S	351365	201.139
10869	siCTRL	S	357649	156.842
10870	siCTRL	G2	662016	19.3544
10871	siCTRL	S	342950	159.269
10872	siCTRL	S	328318	75.6733
10873	siCTRL	G1	341068	24.4874
10874	siCTRL	S	649756	209.044
10875	siCTRL	G1	291899	15.7751
10876	siCTRL	S	345225	51.6928
10877	siCTRL	S	370145	190.477
10878	siCTRL	S	453620	238.58
10879	siCTRL	G1	319693	12.0199
10880	siCTRL	G1	320915	10.3359
10881	siCTRL	S	461471	154.593
10882	siCTRL	S	392028	275.135
10883	siCTRL	G2	688255	33.8908
10884	siCTRL	S	511180	122.975
10885	siCTRL	S	355068	241.845
10886	siCTRL	S	504887	226.66
10887	siCTRL	S	694618	50.9554
10888	siCTRL	G1	344619	15.5424
10889	siCTRL	S	325997	66.2459
10890	siCTRL	G2	696024	23.7766
10891	siCTRL	S	385779	213.136
10892	siCTRL	S	287909	163.241
10893	siCTRL	G2	697628	21.3823
10894	siCTRL	G1	353655	18.2248
10895	siCTRL	G1	304034	30.0309
10896	siCTRL	S	485685	199.817
10897	siCTRL	S	519759	96.6084
10898	siCTRL	S	605998	211.227
10899	siCTRL	G2	668739	22.3092
10900	siCTRL	S	456207	194.752
10901	siCTRL	G2	713847	22.8143
10902	siCTRL	S	651064	209.564
10903	siCTRL	G2	668203	21.9566
10904	siCTRL	G2	709008	21.0624
10905	siCTRL	G2	691605	19.8654
10906	siCTRL		915082	230.556
10907	siCTRL	G2	720939	22.1654
10908	siCTRL	S	573086	211.47
10909	siCTRL	S	364298	199.455
10910	siCTRL	G2	711165	19.3776
10911	siCTRL	S	479531	122.386
10912	siCTRL	G2	694775	16.0575
10913	siCTRL	G2	657113	24.1926
10914	siCTRL	G2	677206	16.5398
10915	siCTRL	S	309543	64.2583
10916	siCTRL	S	334245	212.264
10917	siCTRL	S	643115	44.2985
10918	siCTRL	S	678324	128.622
10919	siCTRL	S	366125	207.434
10920	siCTRL	S	505073	170.016
10921	siCTRL	S	455310	223.119
10922	siCTRL	S	324306	195.482
10923	siCTRL	S	341810	116.766
10924	siCTRL	G1	305019	17.421
10925	siCTRL	S	586205	182.953
10926	siCTRL	S	289183	78.1079
10927	siCTRL		1260768	31.6863
10928	siCTRL	S	702912	70.0887
10929	siCTRL	S	623967	213.617
10930	siCTRL		1.51194e+06	211.718
10931	siCTRL	S	276613	64.7319
10932	siCTRL	S	384769	220.789
10933	siCTRL	G2	645986	19.3976
10934	siCTRL	G2	669280	27.9988
10935	siCTRL	G2	695107	34.4821
10936	siCTRL	S	543875	167.206
10937	siCTRL	S	572798	156.806
10938	siCTRL	S	384837	225.63
10939	siCTRL	G1	334547	14.7987
10940	siCTRL		1042755	134.555
10941	siCTRL	S	340343	200.711
10942	siCTRL	S	477864	270.561
10943	siCTRL	S	462243	246.45
10944	siCTRL	S	413679	251.461
10945	siCTRL	S	549555	153.437
10946	siCTRL	S	341560	187.741
10947	siCTRL	S	481141	134.946
10948	siCTRL	G1	321398	21.1164
10949	siCTRL	G1	336219	22.5274
10950	siCTRL	S	582991	99.0754
10951	siCTRL	S	407296	224.402
10952	siCTRL	S	533815	228.725
10953	siCTRL	S	563728	235.815
10954	siCTRL	S	725034	105.218
10955	siCTRL	G2	662863	38.1336
10956	siCTRL	S	362815	239.1
10957	siCTRL	G2	708043	21.2083
10958	siCTRL	G2	629754	19.8588
10959	siCTRL	S	649925	154.684
10960	siCTRL	S	385928	251.696
10961	siCTRL	S	690037	179.502
10962	siCTRL	G2	740808	21.6633
10963	siCTRL	G1	335092	14.1954
10964	siCTRL	G1	319041	17.9104
10965	siCTRL	S	360168	257.157
10966	siCTRL	S	551613	169.31
10967	siCTRL	S	555710	217.265
10968	siCTRL	G1	354566	15.5597
10969	siCTRL	S	458020	311.542
10970	siCTRL	S	401378	158.307
10971	siCTRL		1211288	217.007
10972	siCTRL	S	537690	361.338
10973	siCTRL	G2	731107	21.9783
10974	siCTRL	S	410499	199.435
10975	siCTRL	G1	348572	13.5922
10976	siCTRL	G2	724199	26.7417
10977	siCTRL	G2	671887	33.5812
10978	siCTRL	G2	742042	23.66
10979	siCTRL	G1	321036	16.6394
10980	siCTRL	S	640109	206.296
10981	siCTRL	S	501168	177.072
10982	siCTRL	G1	316584	24.1799
10983	siCTRL	G2	702468	22.9222
10984	siCTRL	G1	347541	20.5201
10985	siCTRL	G1	341054	20.2197
10986	siCTRL	S	670440	147.526
10987	siCTRL	S	401098	190.691
10988	siCTRL	S	392037	215.637
10989	siCTRL	S	519168	164.645
10990	siCTRL	S	348275	88.4619
10991	siCTRL	S	420847	160.89
10992	siCTRL	G2	661678	18.7862
10993	siCTRL	S	581922	148.566
10994	siCTRL	S	826163	321.614
10995	siCTRL	G1	275714	15.8215
10996	siCTRL	S	564117	136.815
10997	siCTRL	S	493553	191.317
10998	siCTRL	G1	287558	17.2139
10999	siCTRL	S	508070	208.817
11000	siCTRL	G2	611859	21.1076
11001	siCTRL	S	301357	63.3716
11002	siCTRL	G1	312728	29.0577
11003	siCTRL	S	290830	69.3567
11004	siCTRL	G1	307587	22.6506
11005	siCTRL	G1	308727	20.1658
11006	siCTRL	S	388436	123.537
11007	siCTRL	S	527595	146.714
11008	siCTRL	G2	600074	21.2525
11009	siCTRL	G1	307322	17.4208
11010	siCTRL	S	333569	93.6566
11011	siCTRL	G2	571874	15.2131
11012	siCTRL	S	571159	153.256
11013	siCTRL	S	518130	198.524
11014	siCTRL	G1	305805	18.424
11015	siCTRL	G2	703576	26.9527
11016	siCTRL	G2	677104	22.804
11017	siCTRL	S	358573	159.246
11018	siCTRL	S	543383	254.789
11019	siCTRL	G2	702890	21.8118
11020	siCTRL	G1	332300	24.3139
11021	siCTRL	S	477980	215.432
11022	siCTRL	S	485626	245.875
11023	siCTRL	S	481335	208.043
11024	siCTRL	G1	345058	24.2521
11025	siCTRL	S	541061	225.888
11026	siCTRL	S	712530	187.335
11027	siCTRL	S	593514	204.239
11028	siCTRL	S	611825	198.747
11029	siCTRL	S	336113	128.897
11030	siCTRL	S	694884	194.249
11031	siCTRL	G1	332379	15.3599
11032	siCTRL	G2	703680	18.5307
11033	siCTRL	S	392079	166.087
11034	siCTRL		1547495	136.62
11035	siCTRL	G1	343505	28.0616
11036	siCTRL	S	556988	235.535
11037	siCTRL	S	438355	190.822
11038	siCTRL	G1	328573	16.9985
11039	siCTRL		936648	148.107
11040	siCTRL	S	529853	219.286
11041	siCTRL	G1	346043	19.8676
11042	siCTRL	S	342360	74.9978
11043	siCTRL	G1	343078	15.9106
11044	siCTRL	S	342287	91.3552
11045	siCTRL	S	603776	185.177
11046	siCTRL	S	509013	216.57
11047	siCTRL	S	539589	115.144
11048	siCTRL	G2	654826	21.6205
11049	siCTRL		1277219	87.7743
11050	siCTRL	G2	694086	25.9957
11051	siCTRL	S	541656	196.024
11052	siCTRL	S	323097	191.049
11053	siCTRL	G2	627052	19.4364
11054	siCTRL	G1	289999	35.8188
11055	siCTRL	S	533421	108.597
11056	siCTRL	G1	265840	19.0406
11057	siCTRL	S	401305	178.727
11058	siCTRL	S	341089	157.604
11059	siCTRL	G1	288913	15.7149
11060	siCTRL	S	325488	140.594
11061	siCTRL	G1	296605	26.2424
11062	siCTRL	G1	286557	14.4569
11063	siCTRL	G1	295204	37.1838
11064	siCTRL	S	667712	200.795
11065	siCTRL	S	480411	138.676
11066	siCTRL	S	665713	121.405
11067	siCTRL	S	389837	177.333
11068	siCTRL	S	621338	134.578
11069	siCTRL	G2	627680	18.9506
11070	siCTRL	G1	334612	17.3107
11071	siCTRL	G1	352777	21.6995
11072	siCTRL	G2	692605	30.3541
11073	siCTRL	S	515043	190.592
11074	siCTRL	S	694395	227.674
11075	siCTRL	G2	691445	25.9024
11076	siCTRL	S	667901	192.803
11077	siCTRL	G1	149071	20.26
11078	siCTRL	S	485424	208.517
11079	siCTRL	S	663388	288.952
11080	siCTRL	G1	207296	18.6443
11081	siCTRL	G1	308865	17.9532
11082	siCTRL		1434573	17.4322
11083	siCTRL	S	439550	241.992
11084	siCTRL	G2	712302	23.1811
11085	siCTRL	G1	288040	16.1133
11086	siCTRL	S	639456	174.549
11087	siCTRL	S	525686	194.495
11088	siCTRL	S	422078	149.907
11089	siCTRL	G1	321144	20.4861
11090	siCTRL	S	542746	93.8542
11091	siCTRL	S	393008	245.705
11092	siCTRL	S	454317	268.363
11093	siCTRL	G1	279179	21.8458
11094	siCTRL	S	403422	140.486
11095	siCTRL	S	531316	124.987
11096	siCTRL	S	467129	177.866
11097	siCTRL	G1	257184	16.1074
11098	siCTRL	S	540967	215.607
11099	siCTRL	S	332882	66.3195
11100	siCTRL	S	435746	220.301
11101	siCTRL	S	529828	177.756
11102	siCTRL	G2	554555	19.535
11103	siCTRL	G2	569629	22.1823
11104	siCTRL	S	300556	108.464
11105	siCTRL	G2	645105	14.4495
11106	siCTRL	S	300192	188.954
11107	siCTRL	S	302967	130.234
11108	siCTRL		2544302	41.8125
11109	siCTRL	S	437660	218.472
11110	siCTRL	S	377520	286.12
11111	siCTRL	S	513853	205.05
11112	siCTRL	S	588222	163.323
11113	siCTRL	S	468612	239.858
11114	siCTRL	S	351028	121.296
11115	siCTRL	S	379289	269.717
11116	siCTRL	S	543606	230.323
11117	siCTRL	S	440084	212.63
11118	siCTRL		935104	197.048
11119	siCTRL	S	354380	123.483
11120	siCTRL	G1	328584	21.9623
11121	siCTRL	S	541403	162.973
11122	siCTRL	S	547597	247.01
11123	siCTRL	S	663025	240.848
11124	siCTRL	G2	700900	25.8998
11125	siCTRL	G1	334185	29.2166
11126	siCTRL	G2	718763	22.9586
11127	siCTRL	G2	705818	26.0312
11128	siCTRL	S	346725	101.021
11129	siCTRL	G2	577671	19.4998
11130	siCTRL	G2	703190	21.2094
11131	siCTRL	G2	653662	20.3399
11132	siCTRL	S	612798	132.378
11133	siCTRL	S	350243	103.399
11134	siCTRL	G1	339892	17.6267
11135	siCTRL	S	617298	304.512
11136	siCTRL	S	344266	191.053
11137	siCTRL	S	606157	241.553
11138	siCTRL	S	540672	114.908
11139	siCTRL	S	393757	182.638
11140	siCTRL	S	270294	105.223
11141	siCTRL	S	575350	144.033
11142	siCTRL	S	429894	188.155
11143	siCTRL	S	367957	224.605
11144	siCTRL	G2	633315	17.0268
11145	siCTRL	G2	632760	22.3893
11146	siCTRL	S	501032	292.824
11147	siCTRL	G1	336121	20.2034
11148	siCTRL	S	517762	242.324
11149	siCTRL	G1	333396	19.777
11150	siCTRL	G2	683624	24.8315
11151	siCTRL	G2	607370	20.778
11152	siCTRL	G2	659028	17.8034
11153	siCTRL	S	534470	123.213
11154	siCTRL	S	436661	228.402
11155	siCTRL	S	586069	118.027
11156	siCTRL	S	622151	173.05
11157	siCTRL	S	508055	140.496
11158	siCTRL	S	311532	105.938
11159	siCTRL	S	420892	161.124
11160	siCTRL	S	444779	193.813
11161	siCTRL	S	403937	170.862
11162	siCTRL	G2	552797	19.5855
11163	siCTRL	S	308149	208.851
11164	siCTRL	S	290256	136.926
11165	siCTRL	G1	304556	23.7379
11166	siCTRL	S	605821	186.61
11167	siCTRL	G1	313175	16.8115
11168	siCTRL	S	341060	213.887
11169	siCTRL	G2	663224	21.453
11170	siCTRL	S	330342	125.292
11171	siCTRL	G1	292644	15.7211
11172	siCTRL	S	582970	63.8895
11173	siCTRL	G1	260381	16.7631
11174	siCTRL	G2	647208	13.3666
11175	siCTRL	S	302705	123.569
11176	siCTRL	S	512559	231.282
11177	siCTRL	G1	291143	14.7015
11178	siCTRL	G1	325783	15.6155
11179	siCTRL	G1	264716	15.2917
11180	siCTRL	G1	323663	13.93
11181	siCTRL	G1	342515	32.7919
11182	siCTRL	G1	336311	16.0811
11183	siCTRL	G1	339123	31.3385
11184	siCTRL	S	357191	167.608
11185	siCTRL	S	340224	240.436
11186	siCTRL	S	530738	239.484
11187	siCTRL	G2	703831	40.2512
11188	siCTRL	S	340361	117.676
11189	siCTRL	S	430625	106.516
11190	siCTRL	G2	659140	19.9882
11191	siCTRL	G2	657877	28.7108
11192	siCTRL	S	590998	84.7598
11193	siCTRL	S	555503	184.513
11194	siCTRL	G1	272368	11.0904
11195	siCTRL	S	380933	171.886
11196	siCTRL	S	632356	155.536
11197	siCTRL	S	537638	185.395
11198	siCTRL	G1	277869	11.7358
11199	siCTRL	G2	570350	16.3329
11200	siCTRL	S	407793	195.602
11201	siCTRL	S	327679	97.4352
11202	siCTRL	G1	320865	14.277
11203	siCTRL	S	620972	132.03
11204	siCTRL	G2	697928	26.9468
11205	siCTRL	G1	323414	14.2922
11206	siCTRL	G1	324986	13.8265
11207	siCTRL	G2	678635	18.1204
11208	siCTRL	S	305378	163.111
11209	siCTRL		1145836	59.2714
11210	siCTRL	G2	680424	20.1769
11211	siCTRL	S	661094	152.019
11212	siCTRL	G1	310463	15.9636
11213	siCTRL	G1	262227	12.358
11214	siCTRL	S	337388	177.166
11215	siCTRL	G1	307583	14.7516
11216	siCTRL	S	314684	122.243
11217	siCTRL	G1	277255	13.5595
11218	siCTRL	G2	653334	18.0891
11219	siCTRL	G1	277531	12.5773
11220	siCTRL	G2	635254	22.7845
11221	siCTRL	G1	301423	40.0347
11222	siCTRL	S	540209	166.073
11223	siCTRL	G2	596163	19.7235
11224	siCTRL	S	340869	322.968
11225	siCTRL	S	444727	168.19
11226	siCTRL	S	578879	175.556
11227	siCTRL	S	338236	228.797
11228	siCTRL	G2	661859	25.6391
11229	siCTRL	S	682098	169.347
11230	siCTRL	G2	647325	25.4869
11231	siCTRL		1228787	120.264
11232	siCTRL	G2	694930	23.8861
11233	siCTRL	S	451873	282.482
11234	siCTRL	S	514433	214.024
11235	siCTRL	S	525990	170.378
11236	siCTRL	S	578294	167.094
11237	siCTRL	G1	325420	23.2434
11238	siCTRL	S	502861	295.112
11239	siCTRL	G2	589200	29.1171
11240	siCTRL	G2	655922	20.6616
11241	siCTRL	G2	696553	24.7208
11242	siCTRL	S	455106	389.679
11243	siCTRL	G1	387160	20.631
11244	siCTRL	G2	695569	21.8089
11245	siCTRL	S	539931	174.85
11246	siCTRL	S	336826	180.674
11247	siCTRL	S	448243	161.645
11248	siCTRL	G2	708912	27.8418
11249	siCTRL	S	743984	107.864
11250	siCTRL	S	452659	266.923
11251	siCTRL	S	515469	263.608
11252	siCTRL	G2	695289	22.2356
11253	siCTRL	G1	347011	18.0919
11254	siCTRL	S	628028	229.666
11255	siCTRL	G1	324345	28.1536
11256	siCTRL	S	579894	199.712
11257	siCTRL	S	391100	216.404
11258	siCTRL	G1	281842	31.1218
11259	siCTRL	S	369751	162.815
11260	siCTRL	G2	688240	22.9909
11261	siCTRL	S	351106	165.022
11262	siCTRL	S	357506	177.657
11263	siCTRL	G2	546607	19.8728
11264	siCTRL	S	378762	195.744
11265	siCTRL	S	360804	115.888
11266	siCTRL	G1	286439	33.5161
11267	siCTRL	S	322092	59.8724
11268	siCTRL	S	572333	174.056
11269	siCTRL	S	367177	219.864
11270	siCTRL	G1	255770	14.1911
11271	siCTRL	S	325955	107.71
11272	siCTRL	S	385968	221.992
11273	siCTRL	S	375238	186.535
11274	siCTRL	G1	251569	17.0495
11275	siCTRL	S	546325	167.491
11276	siCTRL	S	401358	184.349
11277	siCTRL	G1	356773	19.6498
11278	siCTRL	S	614134	134.672
11279	siCTRL	S	406164	267.833
11280	siCTRL	S	353744	137.488
11281	siCTRL		932698	86.248
11282	siCTRL	S	354836	147.525
11283	siCTRL	G2	641468	18.0697
11284	siCTRL	S	410832	146.902
11285	siCTRL	G2	620343	27.4456
11286	siCTRL	S	346422	108.09
11287	siCTRL	G2	646210	24.7905
11288	siCTRL	S	411000	187.269
11289	siCTRL	S	427052	194.525
11290	siCTRL	S	483833	151.671
11291	siCTRL	G2	650754	24.3765
11292	siCTRL	S	338213	167.429
11293	siCTRL	S	397285	242.671
11294	siCTRL	G2	679244	26.0554
11295	siCTRL	S	652241	73.904
11296	siCTRL	S	440858	218.388
11297	siCTRL		1126711	173.025
11298	siCTRL	G2	665638	24.3688
11299	siCTRL	G2	646773	19.5531
11300	siCTRL	S	323291	149.406
11301	siCTRL	G1	337439	14.7482
11302	siCTRL	S	498819	97.5991
11303	siCTRL	S	627567	173.078
11304	siCTRL	S	326382	163.905
11305	siCTRL	G2	657676	23.4669
11306	siCTRL	G2	693925	10.3672
11307	siCTRL	S	433954	279.54
11308	siCTRL		1049234	16.3744
11309	siCTRL	G2	680795	22.0744
11310	siCTRL	G1	343430	17.4532
11311	siCTRL	S	598309	189.147
11312	siCTRL	S	328250	165.38
11313	siCTRL	S	516155	209.516
11314	siCTRL	S	338466	90.0135
11315	siCTRL	G1	332455	20.6398
11316	siCTRL	G1	353059	15.6066
11317	siCTRL	G2	730168	15.2585
11318	siCTRL	G2	680002	18.3671
11319	siCTRL	G1	352198	20.1826
11320	siCTRL		1038521	180.988
11321	siCTRL	G2	668380	22.5517
11322	siCTRL	G1	331914	19.9063
11323	siCTRL	S	367401	200.891
11324	siCTRL	G2	665458	24.1849
11325	siCTRL	G2	692438	23.9586
11326	siCTRL	S	505578	166.98
11327	siCTRL	S	652262	159.78
11328	siCTRL	S	672523	166.34
11329	siCTRL	S	373239	91.0703
11330	siCTRL	S	665301	153.734
11331	siCTRL	S	616080	160.149
11332	siCTRL	S	326060	91.4871
11333	siCTRL	S	592451	192.617
11334	siCTRL	S	606417	231.053
11335	siCTRL	S	566469	179.269
11336	siCTRL	G2	599798	18.1115
11337	siCTRL	S	328625	98.1444
11338	siCTRL	G2	528106	17.6693
11339	siCTRL	S	346588	161.418
11340	siCTRL	G1	248294	11.9201
11341	siCTRL		968025	31.6409
11342	siCTRL	S	329844	161.707
11343	siCTRL	S	438851	165.254
11344	siCTRL	S	286685	143.614
11345	siCTRL	G1	240698	10.9487
11346	siCTRL	G2	654843	17.4386
11347	siCTRL	G2	586568	27.28
11348	siCTRL	S	443342	217.089
11349	siCTRL	G2	575770	22.9962
11350	siCTRL	G2	623584	23.195
11351	siCTRL	S	651118	170.102
11352	siCTRL	G2	670389	23.8739
11353	siCTRL	G1	268358	20.5854
11354	siCTRL	G1	313087	18.6502
11355	siCTRL	S	510093	236.52
11356	siCTRL	S	310576	147.047
11357	siCTRL	G1	314266	20.8426
11358	siCTRL	S	533534	165.658
11359	siCTRL	S	461464	210.723
11360	siCTRL	S	483097	171.185
11361	siCTRL	S	331432	157.885
11362	siCTRL	G1	326289	32.2119
11363	siCTRL	S	580880	297.717
11364	siCTRL	S	615724	185.221
11365	siCTRL	S	704136	53.4619
11366	siCTRL	S	500929	217.943
11367	siCTRL	S	413947	138.866
11368	siCTRL	S	434400	175.384
11369	siCTRL	S	457237	199.463
11370	siCTRL		1163047	146.276
11371	siCTRL	S	533378	211.203
11372	siCTRL	S	606809	64.9527
11373	siCTRL	S	650603	198.038
11374	siCTRL	S	447215	204.978
11375	siCTRL	G1	317395	21.7338
11376	siCTRL	S	353408	146.755
11377	siCTRL	S	512996	230.424
11378	siCTRL	S	615223	217.525
11379	siCTRL	S	543452	154.746
11380	siCTRL	S	450047	232.001
11381	siCTRL	G1	319928	22
11382	siCTRL	S	427849	147.742
11383	siCTRL	G2	737545	26.4571
11384	siCTRL	S	357845	172.663
11385	siCTRL	G1	340204	26.4499
11386	siCTRL	G1	316219	20.147
11387	siCTRL	S	671267	192.351
11388	siCTRL	S	554267	209.174
11389	siCTRL	G2	667933	23.5072
11390	siCTRL	G2	655454	14.9361
11391	siCTRL	G1	335002	27.6536
11392	siCTRL	S	386212	147.212
11393	siCTRL	S	353916	195.418
11394	siCTRL	S	654040	198
11395	siCTRL	G2	681910	24.8943
11396	siCTRL	G1	304965	17.8145
11397	siCTRL	S	411124	160.538
11398	siCTRL	S	348220	129.475
11399	siCTRL	S	324217	60.563
11400	siCTRL	S	428582	167.667
11401	siCTRL	S	560815	139.187
11402	siCTRL	S	569299	248.392
11403	siCTRL	G1	312191	13.0172
11404	siCTRL	G2	680135	26.1533
11405	siCTRL	S	401175	212.107
11406	siCTRL	G2	627119	25.9597
11407	siCTRL	G1	311946	14.9251
11408	siCTRL	G1	288970	15.4098
11409	siCTRL	G2	637846	21.6453
11410	siCTRL	S	593419	137.572
11411	siCTRL	S	443676	174.682
11412	siCTRL	G1	280310	10.7293
11413	siCTRL	S	595950	42.4981
11414	siCTRL	S	414384	151.57
11415	siCTRL	S	441942	164.473
11416	siCTRL	S	641476	256.27
11417	siCTRL	G1	323633	18.6157
11418	siCTRL	G1	293189	12.9527
11419	siCTRL	G2	596488	12.3565
11420	siCTRL	G1	321445	17.5116
11421	siCTRL	S	562878	154.163
11422	siCTRL	G1	314851	20.1879
11423	siCTRL	S	466956	202.113
11424	siCTRL	S	443815	117.381
11425	siCTRL	S	514884	211.527
11426	siCTRL	S	479394	191.58
11427	siCTRL	G2	626703	28.728
11428	siCTRL	S	481008	221.3
11429	siCTRL	S	824080	169.073
11430	siCTRL	S	416822	243.531
11431	siCTRL	G2	674213	19.0888
11432	siCTRL	S	422143	147.313
11433	siCTRL	G2	647649	31.7766
11434	siCTRL	S	434665	221.02
11435	siCTRL	S	449814	202.539
11436	siCTRL	S	559884	212.905
11437	siCTRL	G1	329650	15.7179
11438	siCTRL	S	443515	176.111
11439	siCTRL	S	507654	246.455
11440	siCTRL	G1	335070	15.5391
11441	siCTRL	G2	748587	32.8996
11442	siCTRL		1.08216e+06	286.258
11443	siCTRL	S	357892	180.665
11444	siCTRL	S	561485	150.567
11445	siCTRL	G1	332487	17.487
11446	siCTRL	G1	349518	16.6984
11447	siCTRL	S	621388	123.305
11448	siCTRL	G2	695490	30.9168
11449	siCTRL	S	359617	170.665
11450	siCTRL	G1	331814	29.2126
11451	siCTRL	G1	325349	13.2782
11452	siCTRL	G1	324853	13.8733
11453	siCTRL	G2	693870	24.9987
11454	siCTRL	S	321837	52.0134
11455	siCTRL	S	617039	131.218
11456	siCTRL	S	405754	233.073
11457	siCTRL	G1	302682	18.3525
11458	siCTRL	S	429285	220.188
11459	siCTRL	S	451936	198.263
11460	siCTRL	G2	658535	28.0265
11461	siCTRL	G2	548750	25.0097
11462	siCTRL	G2	646893	18.7546
11463	siCTRL	S	366257	281.192
11464	siCTRL	S	573479	189.507
11465	siCTRL	S	372675	272.54
11466	siCTRL	S	339649	102.162
11467	siCTRL	S	530036	151.95
11468	siCTRL	S	555117	142.073
11469	siCTRL	S	598365	87.7372
11470	siCTRL	S	562244	174.231
11471	siCTRL	S	313951	117.439
11472	siCTRL	S	289435	149.288
11473	siCTRL	S	352097	161.916
11474	siCTRL	S	516911	220.755
11475	siCTRL	G2	653752	17.1633
11476	siCTRL	S	310130	128.561
11477	siCTRL	S	357171	268.861
11478	siCTRL	S	526523	166.994
11479	siCTRL	S	492332	226.619
11480	siCTRL	S	664065	257.232
11481	siCTRL	S	353115	255.346
11482	siCTRL	S	507313	203.901
11483	siCTRL	G1	309741	18.8351
11484	siCTRL	S	377651	242.074
11485	siCTRL	G1	286807	10.5634
11486	siCTRL	S	347865	193.7
11487	siCTRL	S	388062	175.935
11488	siCTRL	S	506197	221.287
11489	siCTRL	G2	753145	26.5462
11490	siCTRL	S	315493	162.881
11491	siCTRL	G1	359125	28.5974
11492	siCTRL	G2	742445	28.645
11493	siCTRL	S	389500	193.447
11494	siCTRL	S	378450	223.927
11495	siCTRL	G2	669215	28.2962
11496	siCTRL	G2	702550	28.7478
11497	siCTRL	S	304835	134.774
11498	siCTRL	S	365771	150.854
11499	siCTRL	G1	318183	17.0723
11500	siCTRL	G1	301104	16.688
11501	siCTRL	S	507557	222.238
11502	siCTRL	S	548376	118.407
11503	siCTRL	G2	714171	19.1151
11504	siCTRL	G2	615074	20.043
11505	siCTRL	S	344579	90.8344
11506	siCTRL		1407476	178.453
11507	siCTRL	G2	732036	21.9977
11508	siCTRL	S	371251	145.318
11509	siCTRL	S	695677	79.6117
11510	siCTRL	G2	675796	20.9134
11511	siCTRL	S	484311	184.889
11512	siCTRL	S	450722	200.875
11513	siCTRL	G1	324588	20.5851
11514	siCTRL	G1	334743	16.7597
11515	siCTRL	S	386723	214.213
11516	siCTRL	G2	632801	24.4197
11517	siCTRL	G1	316529	17.2196
11518	siCTRL	G2	691770	35.248
11519	siCTRL	S	652014	199.973
11520	siCTRL	G2	691562	22.417
11521	siCTRL	S	437543	215.812
11522	siCTRL	G1	318824	17.791
11523	siCTRL	G2	539332	18.4253
11524	siCTRL	G1	322360	15.9041
11525	siCTRL	G1	326293	16.037
11526	siCTRL	S	433696	108.345
11527	siCTRL	S	408052	156.111
11528	siCTRL	S	434932	131.6
11529	siCTRL	S	293627	84.7155
11530	siCTRL	S	503966	140.88
11531	siCTRL	G2	671260	22.4992
11532	siCTRL	S	311003	196.35
11533	siCTRL	G2	630649	28.9469
11534	siCTRL	G2	626770	22.06
11535	siCTRL	S	410963	192.537
11536	siCTRL	S	538315	184.453
11537	siCTRL	S	505385	160.611
11538	siCTRL	S	340655	117.863
11539	siCTRL	G2	727663	25.4567
11540	siCTRL	G2	704442	26.3368
11541	siCTRL	G2	696337	23.6534
11542	siCTRL		997886	182.076
11543	siCTRL	S	594120	143.915
11544	siCTRL	G2	651895	20.0921
11545	siCTRL	S	370992	125.896
11546	siCTRL	S	384348	163.567
11547	siCTRL	S	343671	73.4744
11548	siCTRL	S	372777	133.162
11549	siCTRL	S	639086	125.727
11550	siCTRL	S	383062	199.011
11551	siCTRL	G2	680812	28.235
11552	siCTRL	S	512330	180.197
11553	siCTRL	S	380978	188.81
11554	siCTRL	S	348079	105.154
11555	siCTRL	G2	705468	20.5318
11556	siCTRL	S	367673	162.564
11557	siCTRL	S	371247	149.38
11558	siCTRL	S	737836	71.6483
11559	siCTRL	S	357079	108.579
11560	siCTRL	G2	647240	12.0332
11561	siCTRL	G2	719228	24.383
11562	siCTRL	S	511738	207.997
11563	siCTRL	S	343313	92.9584
11564	siCTRL	S	503002	163.522
11565	siCTRL	S	683961	144.528
11566	siCTRL	G2	679875	8.8272
11567	siCTRL	S	596194	176.257
11568	siCTRL	G2	667668	17.795
11569	siCTRL	S	771578	159.273
11570	siCTRL	G2	709144	19.8557
11571	siCTRL		1034364	60.7756
11572	siCTRL	S	598968	221.36
11573	siCTRL	S	331436	85.0583
11574	siCTRL	S	411136	227.317
11575	siCTRL	G1	304030	22.2464
11576	siCTRL	G1	295925	11.8818
11577	siCTRL	S	400339	135.602
11578	siCTRL	G1	305182	11.4299
11579	siCTRL	S	492468	212.752
11580	siCTRL	S	561459	179.159
11581	siCTRL	G2	657929	23.8901
11582	siCTRL	S	566934	332.189
11583	siCTRL	G2	649732	23.2774
11584	siCTRL	S	634602	63.5269
11585	siCTRL	S	387966	142.529
11586	siCTRL	S	406382	102.419
11587	siCTRL	S	577578	46.934
11588	siCTRL	S	377751	255.928
11589	siCTRL	G1	302347	21.29
11590	siCTRL	S	609944	167.716
11591	siCTRL	G1	317421	18.3794
11592	siCTRL	S	553734	142.672
11593	siCTRL	S	393654	270.694
11594	siCTRL	G1	306976	21.4715
11595	siCTRL	S	312107	99.6488
11596	siCTRL		893915	80.7076
11597	siCTRL	G1	317851	15.7997
11598	siCTRL	S	339704	169.843
11599	siCTRL	G1	318642	15.774
11600	siCTRL	G1	330163	18.613
11601	siCTRL	S	585001	199.5
11602	siCTRL	G1	320193	17.359
11603	siCTRL	S	456480	152.781
11604	siCTRL	S	472115	306.415
11605	siCTRL	S	606625	306.208
11606	siCTRL	G2	632215	26.8353
11607	siCTRL	G1	324699	17.131
11608	siCTRL	G2	704098	21.043
11609	siCTRL	S	330060	182.894
11610	siCTRL	S	330717	42.3008
11611	siCTRL	G2	716625	12.4939
11612	siCTRL	S	339494	40.7429
11613	siCTRL	S	657204	205.147
11614	siCTRL	S	366465	329.374
11615	siCTRL	S	380098	188.798
11616	siCTRL	S	370843	300.824
11617	siCTRL	S	291389	86.6598
11618	siCTRL	S	405602	148.489
11619	siCTRL	G2	660993	23.3861
11620	siCTRL	G2	704108	39.4254
11621	siCTRL	S	672751	116.546
11622	siCTRL	G1	305218	26.5412
11623	siCTRL	S	448600	143.54
11624	siCTRL	G2	705285	22.6906
11625	siCTRL	S	404937	167.161
11626	siCTRL	S	697854	151.055
11627	siCTRL	S	548847	197.848
11628	siCTRL	S	488604	159.04
11629	siCTRL	G1	304180	14.4727
11630	siCTRL	G2	694340	20.4102
11631	siCTRL	S	343812	131.521
11632	siCTRL	S	371109	188.155
11633	siCTRL	S	618168	128.788
11634	siCTRL	G2	655491	22.3702
11635	siCTRL	G1	293258	13.6135
11636	siCTRL	S	366104	184.396
11637	siCTRL	G2	607546	22.9267
11638	siCTRL	G1	333833	19.4833
11639	siCTRL	S	318452	84.9556
11640	siCTRL	G1	294153	16.809
11641	siCTRL	S	590593	233.667
11642	siCTRL	S	335208	193.821
11643	siCTRL	S	467482	205.041
11644	siCTRL	G1	273315	16.6156
11645	siCTRL	G1	331323	17.4594
11646	siCTRL	G1	305543	18.1999
11647	siCTRL	G1	273920	14.3486
11648	siCTRL	S	251471	170.671
11649	siCTRL	S	453475	299.027
11650	siCTRL	S	786739	107.382
11651	siCTRL	S	349424	296.202
11652	siCTRL	S	507158	211.568
11653	siCTRL	S	364228	184.91
11654	siCTRL	G1	291202	17.8349
11655	siCTRL	S	263447	86.5351
11656	siCTRL	S	412092	242.638
11657	siCTRL	S	292283	152.301
11658	siCTRL	G2	659301	28.3008
11659	siCTRL	S	559610	198.382
11660	siCTRL	G1	281122	19.4803
11661	siCTRL	G1	309395	27.1501
11662	siCTRL	S	645266	190.828
11663	siCTRL	G2	691663	20.7908
11664	siCTRL	S	478398	259.24
11665	siCTRL	G1	337741	18.3666
11666	siCTRL	S	704513	82.9367
11667	siCTRL	S	570612	43.8379
11668	siCTRL	S	359970	82.5267
11669	siCTRL	S	549383	258.57
11670	siCTRL	S	423249	267.857
11671	siCTRL	S	619534	240.759
11672	siCTRL	S	482090	196.224
11673	siCTRL	G2	653577	20.4585
11674	siCTRL	S	432823	212.935
11675	siCTRL	S	693237	219.756
11676	siCTRL	S	499870	185.803
11677	siCTRL	S	544601	211.512
11678	siCTRL	S	459889	209.411
11679	siCTRL		1078737	23.668
11680	siCTRL	S	375661	241.252
11681	siCTRL	G2	701153	23.5992
11682	siCTRL	S	336555	45
11683	siCTRL	G2	674864	20.4987
11684	siCTRL	S	340116	41.7941
11685	siCTRL	S	343048	131.591
11686	siCTRL	S	351596	251.976
11687	siCTRL	G2	692224	11.1414
11688	siCTRL	S	407799	255.509
11689	siCTRL	S	632532	182.321
11690	siCTRL	S	432449	156.379
11691	siCTRL	S	324055	152.161
11692	siCTRL	S	646663	171.812
11693	siCTRL	S	371950	307.788
11694	siCTRL	G2	634131	18.4505
11695	siCTRL	S	505167	214.141
11696	siCTRL	G2	681304	22.1328
11697	siCTRL	G1	266540	22.8977
11698	siCTRL	G2	649219	29.2201
11699	siCTRL	G2	631024	21.6486
11700	siCTRL	S	486819	205.453
11701	siCTRL	S	397029	161.104
11702	siCTRL	S	362540	260.06
11703	siCTRL	G2	619661	24.1985
11704	siCTRL	S	495416	102.279
11705	siCTRL	S	483755	270.847
11706	siCTRL	G1	286326	18.0323
11707	siCTRL	S	484767	209.392
11708	siCTRL	G2	580620	17.423
11709	siCTRL	S	676863	49.2839
11710	siCTRL	S	301912	50.9392
11711	siCTRL	S	363366	270.663
11712	siCTRL	S	351029	163.435
11713	siCTRL	G2	618386	30.9997
11714	siCTRL	G1	287962	19.1383
11715	siCTRL	S	508006	283.386
11716	siCTRL	G2	676246	26.2143
11717	siCTRL	S	361275	152.83
11718	siCTRL	G2	678160	27.7869
11719	siCTRL	S	594902	185.385
11720	siCTRL	G1	338908	20.9637
11721	siCTRL	S	328219	148.854
11722	siCTRL	G1	351150	16.9261
11723	siCTRL	S	399486	178.483
11724	siCTRL	G1	333553	17.2404
11725	siCTRL	S	689760	123.922
11726	siCTRL	S	737511	206.12
11727	siCTRL	G1	348987	16.2098
11728	siCTRL	S	730380	55.7986
11729	siCTRL	S	308704	124.674
11730	siCTRL	S	383939	240.552
11731	siCTRL	G2	685387	22.5496
11732	siCTRL	G2	649733	22.3401
11733	siCTRL	G1	326151	16.1126
11734	siCTRL	S	369800	201.39
11735	siCTRL	S	356547	112.005
11736	siCTRL	G1	332124	16.3945
11737	siCTRL	S	655027	209.59
11738	siCTRL	S	560086	218.803
11739	siCTRL	S	451925	172.329
11740	siCTRL	S	426342	174.096
11741	siCTRL	S	366865	124.237
11742	siCTRL	S	327371	216.618
11743	siCTRL	S	450084	178.377
11744	siCTRL	G1	290525	22.5508
11745	siCTRL	S	319174	133.968
11746	siCTRL		1087270	250.114
11747	siCTRL	S	511340	199.329
11748	siCTRL	S	624243	43.18
11749	siCTRL	G1	275795	21.2737
11750	siCTRL	G2	601898	22.6091
11751	siCTRL	S	471059	223.829
11752	siCTRL	S	609204	254.272
11753	siCTRL	S	621477	157.264
11754	siCTRL	S	583167	129.024
11755	siCTRL	S	453874	210.214
11756	siCTRL	S	608694	150.715
11757	siCTRL	S	429847	266.707
11758	siCTRL	S	562385	230.746
11759	siCTRL	S	392733	194.01
11760	siCTRL	S	433049	249.645
11761	siCTRL	S	485223	252.267
11762	siCTRL	S	414624	257.547
11763	siCTRL	G2	689938	28.9551
11764	siCTRL	S	455007	226.149
11765	siCTRL	S	333089	80.8501
11766	siCTRL	S	285978	102.874
11767	siCTRL	G1	333361	22.7939
11768	siCTRL	S	335506	102.093
11769	siCTRL	S	577871	122.83
11770	siCTRL	S	428091	227.808
11771	siCTRL	S	267073	135.106
11772	siCTRL	S	502476	176.315
11773	siCTRL	S	506182	244.378
11774	siCTRL	G1	307484	15.5605
11775	siCTRL	G2	669061	17.6965
11776	siCTRL	G2	723289	22.4986
11777	siCTRL	G1	306972	15.5484
11778	siCTRL	S	321910	206.809
11779	siCTRL	G2	699064	18.2942
11780	siCTRL	G1	338598	22.9674
11781	siCTRL	G2	680163	22.3053
11782	siCTRL	S	408280	240.822
11783	siCTRL	S	619386	268.8
11784	siCTRL	S	619114	230.575
11785	siCTRL	S	332003	112.139
11786	siCTRL	S	816984	144.621
11787	siCTRL	S	365702	244.272
11788	siCTRL	S	470375	281.585
11789	siCTRL	S	337749	121.863
11790	siCTRL		1064143	94.6982
11791	siCTRL	S	341388	117.573
11792	siCTRL	S	347566	127.954
11793	siCTRL	S	327052	103.789
11794	siCTRL	G2	688908	22.6439
11795	siCTRL	S	736657	419.585
11796	siCTRL	S	456346	178.129
11797	siCTRL	G2	698709	19.9069
11798	siCTRL	S	486127	253.231
11799	siCTRL	S	521129	219.652
11800	siCTRL	S	322154	43.192
11801	siCTRL	S	434096	182.303
11802	siCTRL	S	553890	227.733
11803	siCTRL	S	422999	467.185
11804	siCTRL	S	332191	142.954
11805	siCTRL	G1	304818	20.7896
11806	siCTRL	G1	324676	33.7468
11807	siCTRL	G2	649983	22.8998
11808	siCTRL	G1	306426	26.1105
11809	siCTRL	G1	315492	25.3258
11810	siCTRL	S	323581	41.1042
11811	siCTRL	G1	287234	18.2935
11812	siCTRL	S	359281	222.859
11813	siCTRL	S	502895	122.819
11814	siCTRL	S	296793	238.585
11815	siCTRL	G1	289831	24.7635
11816	siCTRL	S	294277	114.865
11817	siCTRL	S	525710	242.329
11818	siCTRL	S	342673	199.184
11819	siCTRL	S	524852	264.783
11820	siCTRL	G1	302888	15.7864
11821	siCTRL	S	379704	291.745
11822	siCTRL	G2	568036	27.122
11823	siCTRL	S	338418	284.524
11824	siCTRL	S	414990	208.198
11825	siCTRL	S	335818	166.212
11826	siCTRL	S	325154	43.7598
11827	siCTRL	G2	643993	20.236
11828	siCTRL	S	318724	41.4916
11829	siCTRL	S	403794	282.811
11830	siCTRL	G1	326164	19.7274
11831	siCTRL	S	290061	48.9055
11832	siCTRL	S	377619	174.386
11833	siCTRL	S	353153	217.937
11834	siCTRL	S	529822	233.413
11835	siCTRL	G1	339853	22.4917
11836	siCTRL	S	349224	132.447
11837	siCTRL	S	520217	205.653
11838	siCTRL	S	335146	171.269
11839	siCTRL	G2	664550	23.1689
11840	siCTRL	G1	339488	14.7706
11841	siCTRL	G2	655981	22.6821
11842	siCTRL	G1	335663	18.6515
11843	siCTRL	G2	559719	28.0362
11844	siCTRL	G1	345712	12.8593
11845	siCTRL	G1	278688	15.1226
11846	siCTRL	G2	629550	20.8559
11847	siCTRL		1049877	36.1619
11848	siCTRL	G1	288226	14.2278
11849	siCTRL	G2	699721	13.3552
11850	siCTRL	S	647532	41.1139
11851	siCTRL	S	662765	150.523
11852	siCTRL	S	328843	75.1432
11853	siCTRL	S	676711	57.8051
11854	siCTRL	G1	276632	16.9201
11855	siCTRL	S	405119	167.799
11856	siCTRL	S	310873	118.65
11857	siCTRL		846520	104.169
11858	siCTRL	S	481301	162.457
11859	siCTRL	G2	647445	26.9988
11860	siCTRL	G1	292936	18.9607
11861	siCTRL	G2	599749	17.682
11862	siCTRL	G2	658621	25.6033
11863	siCTRL	S	424927	227.37
11864	siCTRL	S	446004	192.864
11865	siCTRL	S	562305	181.331
11866	siCTRL	G1	260243	34.765
11867	siCTRL	G1	335652	21.5588
11868	siCTRL	S	550637	222.438
11869	siCTRL	S	522247	202.466
11870	siCTRL	S	327291	144.671
11871	siCTRL	G2	653839	35.6932
11872	siCTRL	G1	274430	18.4595
11873	siCTRL	S	386907	187.865
11874	siCTRL	G2	642667	17.0774
11875	siCTRL	G2	735504	26.141
11876	siCTRL	S	336559	179.979
11877	siCTRL	S	441266	162.882
11878	siCTRL	S	569986	209.466
11879	siCTRL	S	526173	182.422
11880	siCTRL	G2	689854	28.1412
11881	siCTRL	S	366309	155.247
11882	siCTRL	S	499004	179.422
11883	siCTRL	G1	318414	39.8628
11884	siCTRL	S	395852	304.425
11885	siCTRL	G2	695370	20.1808
11886	siCTRL	S	757065	298.075
11887	siCTRL	S	416000	53.8496
11888	siCTRL	S	336472	182.801
11889	siCTRL	S	654390	217.607
11890	siCTRL	S	466979	243.637
11891	siCTRL	S	486573	312.814
11892	siCTRL	S	630473	139.962
11893	siCTRL	S	674092	49.1975
11894	siCTRL	G1	329668	23.28
11895	siCTRL	S	319262	171.722
11896	siCTRL	G2	714203	32.264
11897	siCTRL	G2	662438	16.5642
11898	siCTRL	S	406787	226.112
11899	siCTRL	S	419512	312.912
11900	siCTRL	G1	326501	19.2855
11901	siCTRL	S	564513	263.474
11902	siCTRL	G1	344713	20.4251
11903	siCTRL	G1	312928	15.9315
11904	siCTRL		1126215	104.749
11905	siCTRL	S	577895	192.599
11906	siCTRL	S	415646	205.55
11907	siCTRL	S	634624	306.44
11908	siCTRL	G2	690172	22.9848
11909	siCTRL	S	382767	234.288
11910	siCTRL	S	492948	122.021
11911	siCTRL	S	281499	131.777
11912	siCTRL	S	455365	246.979
11913	siCTRL	S	690361	78.1252
11914	siCTRL	S	613546	231.211
11915	siCTRL	G1	288986	19.4574
11916	siCTRL	G2	655581	24.6
11917	siCTRL	S	328137	100.703
11918	siCTRL	G1	329499	17.1496
11919	siCTRL	S	694320	111.932
11920	siCTRL	S	323012	147.624
11921	siCTRL	S	591842	178.76
11922	siCTRL	S	186088	117.648
11923	siCTRL	S	560068	245.97
11924	siCTRL	G2	551203	20.2503
11925	siCTRL	G2	596130	22.3943
11926	siCTRL	G1	273761	16.8266
11927	siCTRL	S	297141	71.5264
11928	siCTRL	S	506905	239.289
11929	siCTRL	G2	565712	19.0414
11930	siCTRL	S	500618	209.747
11931	siCTRL	G1	299614	18.7616
11932	siCTRL		932281	20.174
11933	siCTRL	S	512286	238.069
11934	siCTRL	G2	644316	22.2042
11935	siCTRL	G2	583287	20.3163
11936	siCTRL	S	328858	174.107
11937	siCTRL	G1	298999	15.1583
11938	siCTRL	G2	660508	21.5501
11939	siCTRL	S	506178	215.78
11940	siCTRL	S	637784	162.458
11941	siCTRL	S	793580	117.037
11942	siCTRL	S	540029	260.651
11943	siCTRL	G1	332568	20.5408
11944	siCTRL	G1	325777	19.8208
11945	siCTRL	G1	342390	15.056
11946	siCTRL	G2	694085	25.7187
11947	siCTRL		819143	104.59
11948	siCTRL	G2	660100	14.1883
11949	siCTRL	S	526104	202.071
11950	siCTRL	G1	342058	14.6478
11951	siCTRL	S	469374	199.571
11952	siCTRL	S	330084	170.559
11953	siCTRL	S	320534	184.613
11954	siCTRL	G1	314633	14.7672
11955	siCTRL	S	650628	170.903
11956	siCTRL	G1	297177	17.0918
11957	siCTRL	S	519362	213.623
11958	siCTRL	G1	335730	25.6249
11959	siCTRL	S	413807	230.453
11960	siCTRL	S	430828	188.17
11961	siCTRL	G2	683579	26.3972
11962	siCTRL	G1	273594	18.6159
11963	siCTRL	G2	655099	17.857
11964	siCTRL	G2	668644	24.3755
11965	siCTRL	S	315720	58.6912
11966	siCTRL	G1	239588	13.7456
11967	siCTRL	G1	293748	13.3618
11968	siCTRL	G1	299226	23.7735
11969	siCTRL	G1	263144	14.1465
11970	siCTRL	G1	291407	11.8824
11971	siCTRL	G1	307883	22.2287
11972	siCTRL	G2	606557	18.7537
11973	siCTRL	G1	294694	14.1087
11974	siCTRL	G1	291350	22.9067
11975	siCTRL	S	305577	149.269
11976	siCTRL	G1	302518	15.6927
11977	siCTRL	S	350118	234.703
11978	siCTRL	G1	304486	22.2323
11979	siCTRL	G2	578866	19.3686
11980	siCTRL		992330	19.3664
11981	siCTRL	G2	691682	22.596
11982	siCTRL	S	577356	196.116
11983	siCTRL	S	516484	234.577
11984	siCTRL	S	331448	317.956
11985	siCTRL	S	583286	195.191
11986	siCTRL	S	332906	192.66
11987	siCTRL	S	396806	251.162
11988	siCTRL	S	323399	187.45
11989	siCTRL	S	397800	262.539
11990	siCTRL	S	747536	92.7231
11991	siCTRL	S	332318	90.5929
11992	siCTRL	S	497894	236.38
11993	siCTRL	S	435012	196.482
11994	siCTRL	S	415724	235.041
11995	siCTRL	S	538365	252.914
11996	siCTRL	G2	659185	19.0603
11997	siCTRL	S	729045	246.985
11998	siCTRL	S	699678	514.766
11999	siCTRL	G1	313761	17.3225
12000	siCTRL	G1	327943	36.7642
12001	siCTRL	G2	560605	17.3953
12002	siCTRL	G1	332631	32.9887
12003	siCTRL	G1	333515	22.8611
12004	siCTRL	S	448051	224.038
12005	siCTRL	S	409854	192.378
12006	siCTRL	G2	667860	21.8168
12007	siCTRL	G2	717896	21.4787
12008	siCTRL	S	633869	294.041
12009	siCTRL	S	672235	193.64
12010	siCTRL	G1	344519	16.3
12011	siCTRL	G1	344262	19.3418
12012	siCTRL	G1	276734	16.5522
12013	siCTRL	S	723960	123.366
12014	siCTRL	G1	347765	15.4307
12015	siCTRL	S	573505	164.917
12016	siCTRL	G2	630415	20.366
12017	siCTRL	S	571896	189.49
12018	siCTRL	G2	649736	20.9453
12019	siCTRL	G1	328850	18.8066
12020	siCTRL	S	342917	164.075
12021	siCTRL	G1	324273	15.8215
12022	siCTRL	S	359761	168.076
12023	siCTRL	S	746257	58.3188
12024	siCTRL	G1	335657	22.8683
12025	siCTRL	S	354242	204.785
12026	siCTRL	G2	690398	20.3641
12027	siCTRL	S	465619	176.133
12028	siCTRL	S	534067	159.771
12029	siCTRL	G1	316662	13.376
12030	siCTRL	S	484494	184.177
12031	siCTRL	S	396040	175.584
12032	siCTRL	G1	296551	13.6313
12033	siCTRL	S	392633	212.103
12034	siCTRL	S	666040	151.258
12035	siCTRL	S	536633	239.046
12036	siCTRL	G2	659462	20.3794
12037	siCTRL	G2	550395	18.4206
12038	siCTRL	S	331577	113.584
12039	siCTRL	S	331003	156.322
12040	siCTRL	S	310588	112.445
12041	siCTRL		1270454	16.3597
12042	siCTRL	G1	297516	12.7108
12043	siCTRL	S	607406	190.639
12044	siCTRL	G1	291938	29.6278
12045	siCTRL	S	336823	237.696
12046	siCTRL	G1	298403	14.5071
12047	siCTRL	S	325677	194.117
12048	siCTRL	G2	602851	22.1468
12049	siCTRL	S	495976	152.31
12050	siCTRL	S	809133	102.481
12051	siCTRL	G1	281188	17.0344
12052	siCTRL	G2	619321	19.4442
12053	siCTRL	G2	652467	21.7895
12054	siCTRL	G1	275942	16.2043
12055	siCTRL	S	385190	169.478
12056	siCTRL	G1	328166	34.8953
12057	siCTRL	G1	288904	29.7214
12058	siCTRL	S	502165	198.298
12059	siCTRL	S	406152	154.239
12060	siCTRL	S	325528	67.8724
12061	siCTRL	S	329205	160.882
12062	siCTRL	S	447440	137.459
12063	siCTRL	S	521892	306.329
12064	siCTRL	S	356154	152.434
12065	siCTRL	S	325177	74.1636
12066	siCTRL	S	598903	145.094
12067	siCTRL	G1	346217	24.4536
12068	siCTRL	S	633632	197.181
12069	siCTRL	S	340025	65.1231
12070	siCTRL	S	331977	42.4091
12071	siCTRL	S	350256	128.491
12072	siCTRL	S	351674	126.706
12073	siCTRL	S	648003	232.148
12074	siCTRL	G1	338620	19.6792
12075	siCTRL	S	478851	182.044
12076	siCTRL	S	386313	149.132
12077	siCTRL	G1	333990	19.9035
12078	siCTRL		847691	280.518
12079	siCTRL	G1	316394	15.9447
12080	siCTRL	S	641388	217.328
12081	siCTRL	S	336219	126.339
12082	siCTRL	S	438248	226.78
12083	siCTRL	G2	687188	20.6355
12084	siCTRL	S	380681	214.536
12085	siCTRL	S	306884	52.975
12086	siCTRL	G2	676706	23.075
12087	siCTRL	S	488029	197.079
12088	siCTRL	G2	607112	21.5457
12089	siCTRL	G1	310091	20.7807
12090	siCTRL	G2	635197	21.0725
12091	siCTRL	S	505790	180.157
12092	siCTRL		1444823	335.447
12093	siCTRL	G1	268283	13.5483
12094	siCTRL		1271349	54.4584
12095	siCTRL	G1	268512	11.0688
12096	siCTRL	S	530551	223.998
12097	siCTRL	S	544122	206.229
12098	siCTRL	S	465332	163.573
12099	siCTRL	S	492726	178.404
12100	siCTRL	S	438054	175.384
12101	siCTRL	S	548513	191.163
12102	siCTRL	G1	283399	20.2715
12103	siCTRL	S	544209	218.264
12104	siCTRL	S	526733	224.044
12105	siCTRL	G2	653409	20.2007
12106	siCTRL	S	575453	211.105
12107	siCTRL	S	532139	192.12
12108	siCTRL	G1	313225	13.731
12109	siCTRL	S	566826	116.623
12110	siCTRL	G2	648310	20.3155
12111	siCTRL	G2	690489	24.4767
12112	siCTRL	G1	320633	13.2632
12113	siCTRL	S	594901	183.035
12114	siCTRL	S	351982	144.377
12115	siCTRL	S	608456	74.2155
12116	siCTRL	S	362670	143.893
12117	siCTRL	S	340715	175.039
12118	siCTRL	S	332646	187.202
12119	siCTRL	S	386420	212.456
12120	siCTRL	S	599530	118.031
12121	siCTRL	S	322771	140.082
12122	siCTRL	S	420375	205.768
12123	siCTRL	G1	307004	24.4143
12124	siCTRL	S	345909	101.368
12125	siCTRL	S	318691	60.7429
12126	siCTRL	S	338988	119.727
12127	siCTRL	G1	323167	23.4764
12128	siCTRL	S	330979	126.281
12129	siCTRL		1380855	24.1246
12130	siCTRL	S	290922	167.359
12131	siCTRL	S	674314	174.765
12132	siCTRL	G1	313912	22.1512
12133	siCTRL	S	318157	236.469
12134	siCTRL	S	412791	190.97
12135	siCTRL	G1	322666	12.7896
12136	siCTRL		1778989	130.9
12137	siCTRL		1315368	27.7104
12138	siCTRL	G1	325301	15.5797
12139	siCTRL	G1	300551	22.4405
12140	siCTRL	S	431716	210.532
12141	siCTRL	S	288302	90.47
12142	siCTRL	S	614724	236.235
12143	siCTRL	G2	594458	24.8803
12144	siCTRL	S	401407	280.377
12145	siCTRL	G2	661655	25.0787
12146	siCTRL	G1	313858	18.1831
12147	siCTRL	G1	308496	17.4234
12148	siCTRL	G2	632206	31.2471
12149	siCTRL	G1	245629	16.9798
12150	siCTRL	S	677186	277.781
12151	siCTRL	G2	492523	18.8395
12152	siCTRL	G2	601341	19.9586
12153	siCTRL	S	607108	198.786
12154	siCTRL	S	376792	191.401
12155	siCTRL	G2	632907	32.8871
12156	siCTRL	S	457841	180.356
12157	siCTRL	S	791908	165.893
12158	siCTRL	S	318101	170.39
12159	siCTRL	G1	288941	14.1237
12160	siCTRL	S	484921	235.074
12161	siCTRL	S	435441	304.649
12162	siCTRL	G1	298266	15.2634
12163	siCTRL	S	525689	234.375
12164	siCTRL	S	589178	267.812
12165	siCTRL	G2	701391	39.421
12166	siCTRL	G1	312944	14.9689
12167	siCTRL	G1	291396	14.4439
12168	siCTRL	S	589994	289.866
12169	siCTRL	G1	310793	21.5353
12170	siCTRL	S	329600	142.496
12171	siCTRL		1409162	22.9198
12172	siCTRL	S	694392	195.095
12173	siCTRL	G2	579605	20.2206
12174	siCTRL	S	346209	151.688
12175	siCTRL	G2	714274	27.3823
12176	siCTRL	S	335200	135.535
12177	siCTRL	G2	640852	24.5008
12178	siCTRL	S	338101	127.747
12179	siCTRL	S	398252	176.66
12180	siCTRL	S	340592	204.72
12181	siCTRL	S	358421	180.315
12182	siCTRL	S	339460	169.776
12183	siCTRL	S	439684	204.189
12184	siCTRL	G1	339223	22.6412
12185	siCTRL	G2	642414	23.8891
12186	siCTRL	G1	348182	20.9045
12187	siCTRL	S	435484	194.201
12188	siCTRL	G1	311985	23.6623
12189	siCTRL	S	372459	174.818
12190	siCTRL	S	335797	136.711
12191	siCTRL	S	335510	151.276
12192	siCTRL	G2	591358	17.3069
12193	siCTRL	G1	335673	16.6197
12194	siCTRL	S	372064	177.014
12195	siCTRL	S	356700	132.318
12196	siCTRL	G1	320779	16.8548
12197	siCTRL	S	565116	168.484
12198	siCTRL	S	346000	74.1784
12199	siCTRL	G1	294106	20.8303
12200	siCTRL	S	528991	228.215
12201	siCTRL	S	680139	74.5469
12202	siCTRL	S	414938	189.914
12203	siCTRL	S	402951	173.172
12204	siCTRL	S	642606	139.684
12205	siCTRL	G2	677674	36.6748
12206	siCTRL	S	585383	153.129
12207	siCTRL	G1	303493	16.3617
12208	siCTRL	G1	305187	15.8603
12209	siCTRL	S	614136	185.058
12210	siCTRL	G1	291060	16.5246
12211	siCTRL	S	475138	111.777
12212	siCTRL	S	410864	266.707
12213	siCTRL	G2	641685	24.7605
12214	siCTRL	S	459464	118.553
12215	siCTRL	S	361174	165.843
12216	siCTRL	S	493684	194.123
12217	siCTRL	S	509098	141.478
12218	siCTRL		1064631	188.106
12219	siCTRL	G2	614701	22.0807
12220	siCTRL	S	579092	40.8825
12221	siCTRL	S	278130	111.172
12222	siCTRL	S	313273	119.619
12223	siCTRL	G2	631697	28.3207
12224	siCTRL	S	553746	122.56
12225	siCTRL	G1	269980	18.6163
12226	siCTRL	G2	601408	21.3854
12227	siCTRL	S	466862	208.25
12228	siCTRL	G1	289956	22.2595
12229	siCTRL	G2	671997	24.96
12230	siCTRL		1122425	51.1224
12231	siCTRL	G2	660571	29.6047
12232	siCTRL	G1	297653	17.4486
12233	siCTRL	G1	250382	14.8055
12234	siCTRL	S	383489	232.416
12235	siCTRL	G2	629556	20.1178
12236	siCTRL	S	369790	242.793
12237	siCTRL	G1	308013	18.8743
12238	siCTRL	G2	571052	17.1991
12239	siCTRL	S	312012	48.9375
12240	siCTRL	G1	322014	32.6848
12241	siCTRL	G2	711177	25.6423
12242	siCTRL	S	630916	100.543
12243	siCTRL	S	347000	68.0227
12244	siCTRL	G2	668904	24.2991
12245	siCTRL	G2	684420	27.9184
12246	siCTRL	S	678447	163.353
12247	siCTRL	S	563939	219.487
12248	siCTRL	G1	319359	17.2142
12249	siCTRL	S	672529	165.673
12250	siCTRL	G1	318259	17.4932
12251	siCTRL	S	489605	221.501
12252	siCTRL	S	579167	187.829
12253	siCTRL	G2	662310	31.5378
12254	siCTRL	G2	671998	22.6741
12255	siCTRL	G2	671204	26.2323
12256	siCTRL	S	492697	150.358
12257	siCTRL	G1	317139	23.3678
12258	siCTRL	S	454167	204.929
12259	siCTRL	S	330449	122.45
12260	siCTRL	G1	275185	14.0594
12261	siCTRL	S	297123	96.971
12262	siCTRL	S	510058	270.866
12263	siCTRL	G1	260545	15.1463
12264	siCTRL	S	616859	88.7298
12265	siCTRL	G2	621831	22.8905
12266	siCTRL	G1	305785	16.4265
12267	siCTRL	G2	549253	15.0794
12268	siCTRL	S	513406	176.776
12269	siCTRL	S	322519	197.059
12270	siCTRL	G2	628067	16.8284
12271	siCTRL	G2	549569	16.3022
12272	siCTRL	S	529037	167.367
12273	siCTRL	G2	610378	20.5679
12274	siCTRL	S	297374	74.7498
12275	siCTRL	G1	288890	17.8257
12276	siCTRL	S	341604	138.209
12277	siCTRL	G1	283226	19.9671
12278	siCTRL	G1	275663	18.6359
12279	siCTRL	S	505595	148.358
12280	siCTRL	G1	296606	18.0387
12281	siCTRL	G2	592701	21.5353
12282	siCTRL	G1	297763	21.5535
12283	siCTRL	S	420903	178.233
12284	siCTRL	G2	657678	26.8748
12285	siCTRL	G2	677431	26.1916
12286	siCTRL	G2	632085	28.8776
12287	siCTRL	G2	647459	27.7928
12288	siCTRL	G2	557203	20.094
12289	siCTRL	S	381753	181.502
12290	siCTRL	G1	326038	21.9295
12291	siCTRL	S	468177	138.014
12292	siCTRL	G1	332207	31.3776
12293	siCTRL	G1	314771	18.6566
12294	siCTRL	G2	692405	28.1525
12295	siCTRL	G1	320192	18.2001
12296	siCTRL	S	546887	155.133
12297	siCTRL	G2	667918	23.5854
12298	siCTRL	G1	314745	25.6703
12299	siCTRL	S	317364	69.9066
12300	siCTRL	S	621328	269.531
12301	siCTRL	G1	240132	14.0826
12302	siCTRL	G1	285918	30.5706
12303	siCTRL	G2	555265	31.774
12304	siCTRL	G2	614686	16.6726
12305	siCTRL	G2	621755	29.2877
12306	siCTRL	G2	511886	14.426
12307	siCTRL	S	290959	122.662
12308	siCTRL	S	519293	114.818
12309	siCTRL	S	500023	199.65
12310	siCTRL	G2	634122	29.0982
12311	siCTRL	S	629916	147.485
12312	siCTRL	G2	551132	22.2788
12313	siCTRL	S	538824	182.598
12314	siCTRL	S	617616	156.665
12315	siCTRL	S	587493	122.945
12316	siCTRL	S	494789	124.149
12317	siCTRL	G2	662488	31.2189
12318	siCTRL	G1	339024	19.3327
12319	siCTRL	G1	349558	18.1861
12320	siCTRL	S	630912	168.104
12321	siCTRL	S	395863	217.193
12322	siCTRL	S	451301	198.486
12323	siCTRL	S	524674	205.39
12324	siCTRL	S	404781	239.394
12325	siCTRL		1053265	136.983
12326	siCTRL	S	458272	228.791
12327	siCTRL	G2	606878	12.2073
12328	siCTRL	S	322947	68.8389
12329	siCTRL	S	492850	166.161
12330	siCTRL	G2	612840	11.9469
12331	siCTRL	S	396211	213.217
12332	siCTRL	S	252849	44.3839
12333	siCTRL	G2	661455	20.7121
12334	siCTRL	S	573366	193.996
12335	siCTRL	S	307048	91.4713
12336	siCTRL	S	352986	173.518
12337	siCTRL	G1	319599	15.406
12338	siCTRL	G1	273561	10.2795
12339	siCTRL	S	372568	218.886
12340	siCTRL	G1	318332	17.4619
12341	siCTRL	S	808474	128.232
12342	siCTRL	S	332566	219.053
12343	siCTRL	S	638879	110.202
12344	siCTRL	G1	285477	20.0959
12345	siCTRL	S	449985	183.653
12346	siCTRL	S	477872	133.658
12347	siCTRL	S	428580	217.32
12348	siCTRL	S	512277	196.413
12349	siCTRL	S	306138	124.501
12350	siCTRL	S	396805	174.92
12351	siCTRL	S	675549	95.9911
12352	siCTRL	G1	301086	15.809
12353	siCTRL	S	598063	216.164
12354	siCTRL	G1	301077	20.2892
12355	siCTRL	S	419064	212.873
12356	siCTRL		1066332	72.7953
12357	siCTRL	S	454507	167.452
12358	siCTRL	G1	307618	13.961
12359	siCTRL	S	531867	115.142
12360	siCTRL	S	438075	168.012
12361	siCTRL	S	628600	184.461
12362	siCTRL	G1	337559	20.3066
12363	siCTRL		908414	28.5463
12364	siCTRL	G1	332358	33.9703
12365	siCTRL	S	521754	244.296
12366	siCTRL	G1	373075	20.6187
12367	siCTRL	G2	647315	28.4238
12368	siCTRL	G1	280618	14.5374
12369	siCTRL	G1	329601	19.9124
12370	siCTRL	S	360450	142.925
12371	siCTRL	S	386958	203.979
12372	siCTRL	S	402830	108.124
12373	siCTRL	S	641553	150.231
12374	siCTRL	S	333116	89.3986
12375	siCTRL	S	351312	159.207
12376	siCTRL	G2	578761	16.161
12377	siCTRL	G2	640784	17.9559
12378	siCTRL	G2	683725	20.876
12379	siCTRL	S	419316	234.519
12380	siCTRL	S	323993	103.63
12381	siCTRL	S	335426	87.6567
12382	siCTRL	S	308153	137.939
12383	siCTRL	S	541938	182.492
12384	siCTRL	G2	697645	32.5913
12385	siCTRL	G1	290589	22.624
12386	siCTRL	S	303558	41.1044
12387	siCTRL	G2	611803	21.5639
12388	siCTRL		1386380	150.989
12389	siCTRL	S	452271	148.744
12390	siCTRL	S	404658	108.924
12391	siCTRL	G2	670988	23.9089
12392	siCTRL	S	487826	200.466
12393	siCTRL	S	674191	232.489
12394	siCTRL	S	632348	90.5564
12395	siCTRL	G1	336447	22.1546
12396	siCTRL	S	577710	235.307
12397	siCTRL	S	294542	89.982
12398	siCTRL	G2	710400	21.4158
12399	siCTRL	S	362358	192.524
12400	siCTRL	S	473321	202.89
12401	siCTRL	S	363848	183.758
12402	siCTRL	S	597400	246.613
12403	siCTRL	S	365451	152.685
12404	siCTRL	S	347349	173.983
12405	siCTRL	S	289994	138.012
12406	siCTRL	G2	681781	14.3861
12407	siCTRL	S	474559	140.829
12408	siCTRL	S	362165	206.397
12409	siCTRL		1405596	158.65
12410	siCTRL	S	697580	197.938
12411	siCTRL	G2	679683	17.1584
12412	siCTRL	S	571290	229.984
12413	siCTRL	S	413698	227.314
12414	siCTRL	S	627534	157.982
12415	siCTRL	S	566858	184.545
12416	siCTRL	S	478127	258.504
12417	siCTRL	G2	704262	25.3072
12418	siCTRL	S	438467	194.081
12419	siCTRL	S	596099	258.776
12420	siCTRL	S	619695	191.977
12421	siCTRL	S	358127	232.343
12422	siCTRL	S	269435	85.3205
12423	siCTRL	S	515478	147.607
12424	siCTRL	S	687983	195.043
12425	siCTRL	S	609588	285.172
12426	siCTRL	G2	704711	22.7212
12427	siCTRL	S	313619	127.322
12428	siCTRL	G1	344790	15.5671
12429	siCTRL	S	374641	194.264
12430	siCTRL		872062	106.136
12431	siCTRL	S	337765	167.233
12432	siCTRL	G1	340542	21.917
12433	siCTRL	G1	341612	18.5344
12434	siCTRL	G1	331711	16.0124
12435	siCTRL	G1	331218	25.5049
12436	siCTRL	G2	681889	20.579
12437	siCTRL	G2	686201	21.2533
12438	siCTRL	G2	584934	21.2314
12439	siCTRL		891731	112.212
12440	siCTRL	S	395429	218.212
12441	siCTRL		1207991	31.3553
12442	siCTRL	S	503490	238.107
12443	siCTRL	S	339751	176.699
12444	siCTRL	S	461434	266.825
12445	siCTRL	G1	250224	17.0663
12446	siCTRL	S	354161	175.057
12447	siCTRL		916426	117.153
12448	siCTRL	G1	305878	21.0455
12449	siCTRL	S	325518	156.938
12450	siCTRL	S	360592	167.717
12451	siCTRL	S	502056	311.683
12452	siCTRL	S	349676	160.062
12453	siCTRL	G1	316065	15.9561
12454	siCTRL	S	363680	282.956
12455	siCTRL	G1	297039	21.2236
12456	siCTRL	S	466580	307.159
12457	siCTRL	S	663558	162.971
12458	siCTRL	G1	295468	19.1035
12459	siCTRL	G1	322942	16.0102
12460	siCTRL	S	280535	65.5292
12461	siCTRL	G1	315685	21.0685
12462	siCTRL	G1	336134	16.389
12463	siCTRL	G1	332596	18.8534
12464	siCTRL	S	600523	202.773
12465	siCTRL	G1	336339	34.3001
12466	siCTRL	S	601169	47.622
12467	siCTRL	S	297023	50.6581
12468	siCTRL	S	423576	216.874
12469	siCTRL	S	389755	213.81
12470	siCTRL	G2	700479	22.5854
12471	siCTRL	S	385177	195.87
12472	siCTRL	G2	722412	12.3722
12473	siCTRL	S	681966	211.103
12474	siCTRL	S	441954	229.102
12475	siCTRL	S	667881	184.369
12476	siCTRL	S	373296	166.326
12477	siCTRL	G2	678909	23.8075
12478	siCTRL	G2	671576	27.2257
12479	siCTRL	S	422993	153.551
12480	siCTRL	G1	358149	27.3816
12481	siCTRL		1054678	15.8329
12482	siCTRL	S	429709	293.438
12483	siCTRL	S	370970	128.462
12484	siCTRL	G2	709926	24.5901
12485	siCTRL	S	476237	175.055
12486	siCTRL	G2	660328	23.2832
12487	siCTRL	S	462531	251.539
12488	siCTRL	G2	608650	20.7732
12489	siCTRL		919334	199.259
12490	siCTRL	G1	344165	19.7114
12491	siCTRL	S	389165	220.013
12492	siCTRL	G1	338269	23.7247
12493	siCTRL	S	672094	149.983
12494	siCTRL	G1	341408	24.9179
12495	siCTRL	S	362534	187.525
12496	siCTRL	G2	702917	21.5857
12497	siCTRL	S	309799	128.855
12498	siCTRL		1182487	81.7202
12499	siCTRL	G1	328588	19.6791
12500	siCTRL	S	380461	172.004
12501	siCTRL	S	433110	182.724
12502	siCTRL	S	446324	182.489
12503	siCTRL	S	320498	148.018
12504	siCTRL	G1	328412	21
12505	siCTRL	S	437604	199.065
12506	siCTRL	S	548123	145.557
12507	siCTRL	S	366956	145.752
12508	siCTRL	S	482484	148.362
12509	siCTRL	S	381530	133.275
12510	siCTRL		972509	72.9629
12511	siCTRL	G2	681291	21.9633
12512	siCTRL	S	316462	148.765
12513	siCTRL	S	376883	246.1
12514	siCTRL	S	388613	214.745
12515	siCTRL	S	329507	188.126
12516	siCTRL	S	301572	150.575
12517	siCTRL	G2	626727	28.5826
12518	siCTRL	S	561928	154.842
12519	siCTRL	G2	648826	30.1833
12520	siCTRL	S	342304	134.444
12521	siCTRL	G1	344984	25.7662
12522	siCTRL	S	674498	236.104
12523	siCTRL	S	506890	300.411
12524	siCTRL	S	359016	170.02
12525	siCTRL	G1	352069	21.5642
12526	siCTRL	S	358527	89.6753
12527	siCTRL	G2	745867	25.5108
12528	siCTRL	S	636528	127.131
12529	siCTRL	S	597080	198.105
12530	siCTRL	S	344225	67.2873
12531	siCTRL		1389325	74.9271
12532	siCTRL	S	346776	193.765
12533	siCTRL	S	396920	261.41
12534	siCTRL	S	709368	46.5456
12535	siCTRL	S	618903	186.45
12536	siCTRL	G1	276639	16.8863
12537	siCTRL	S	380391	157.906
12538	siCTRL	S	384206	186.608
12539	siCTRL	S	422401	185.033
12540	siCTRL	S	631455	249.088
12541	siCTRL	G1	349696	15.9717
12542	siCTRL	G2	743151	20.7147
12543	siCTRL	G2	683886	18.213
12544	siCTRL	G1	343330	15.35
12545	siCTRL	S	595611	85.19
12546	siCTRL		1146194	212.548
12547	siCTRL	S	352075	97.3289
12548	siCTRL	G1	265863	13.7843
12549	siCTRL	S	476975	112.765
12550	siCTRL	S	513850	181.739
12551	siCTRL	S	619874	113.573
12552	siCTRL	G1	267968	13.5477
12553	siCTRL	S	376413	230.576
12554	siCTRL	G2	711597	22.5501
12555	siCTRL	S	356483	171.098
12556	siCTRL	G2	674022	22.2404
12557	siCTRL	S	508347	123.059
12558	siCTRL	G1	326010	16.2039
12559	siCTRL		1167579	170.271
12560	siCTRL	S	364876	140.599
12561	siCTRL	S	536892	193.83
12562	siCTRL	S	341660	121.959
12563	siCTRL	S	327847	165.109
12564	siCTRL	S	291304	52.9188
12565	siCTRL	S	364411	226.539
12566	siCTRL	S	303528	68.0761
12567	siCTRL	G2	626428	27.7857
12568	siCTRL	S	392558	134.002
12569	siCTRL	G2	652018	23.9499
12570	siCTRL	S	422925	158.498
12571	siCTRL	S	396361	136.577
12572	siCTRL	S	381290	180.686
12573	siCTRL	G2	576202	18.2317
12574	siCTRL	S	356061	177.963
12575	siCTRL	G2	600916	19.8833
12576	siCTRL	G2	699847	27.143
12577	siCTRL	G2	653549	20.4653
12578	siCTRL	G2	700839	36.2346
12579	siCTRL	S	466844	216.675
12580	siCTRL	G1	333787	20.9337
12581	siCTRL	S	531804	225.022
12582	siCTRL	S	295547	83.7748
12583	siCTRL	S	473584	207.546
12584	siCTRL	G1	329963	18.1804
12585	siCTRL	G1	299328	13.871
12586	siCTRL	S	447825	242.542
12587	siCTRL	G1	337856	17.7336
12588	siCTRL	G1	279202	14.875
12589	siCTRL	G1	260639	24.7392
12590	siCTRL	S	498503	153.105
12591	siCTRL	S	526969	118.958
12592	siCTRL		979683	137.411
12593	siCTRL	S	492974	211.854
12594	siCTRL	S	541341	152.189
12595	siCTRL	S	343415	91.2998
12596	siCTRL	G2	676436	21.8757
12597	siCTRL	S	332951	80.4115
12598	siCTRL	S	432777	203.971
12599	siCTRL	S	333761	85.5977
12600	siCTRL	S	393021	161.346
12601	siCTRL	S	325277	179.993
12602	siCTRL	S	330370	243.34
12603	siCTRL	G2	603171	20.8932
12604	siCTRL	S	536261	170.73
12605	siCTRL		993459	106.97
12606	siCTRL	S	319352	92.7044
12607	siCTRL	S	322196	85.471
12608	siCTRL	S	314554	69.107
12609	siCTRL		1049125	284.002
12610	siCTRL	S	305969	111.815
12611	siCTRL	S	427087	175.952
12612	siCTRL	G2	663158	30.052
12613	siCTRL	G2	640396	19.7004
12614	siCTRL	G2	672004	27.3459
12615	siCTRL	S	641994	103.656
12616	siCTRL	S	628594	46.6424
12617	siCTRL		863780	96.573
12618	siCTRL	S	368660	145.811
12619	siCTRL	G1	326428	25.0235
12620	siCTRL	G1	328132	21.6687
12621	siCTRL	G1	306211	15.7768
12622	siCTRL	G1	331608	37.3921
12623	siCTRL	S	339585	169.077
12624	siCTRL	S	375748	124.161
12625	siCTRL	S	314122	163.071
12626	siCTRL	S	390191	240.873
12627	siCTRL	S	712531	98.8422
12628	siCTRL	G1	311407	22.7948
12629	siCTRL	G2	698218	23.0899
12630	siCTRL	G2	688751	17.8571
12631	siCTRL	S	307049	127.732
12632	siCTRL	S	460587	291.18
12633	siCTRL	S	511325	244.647
12634	siCTRL	G2	698607	22.4778
12635	siCTRL	S	678390	45.067
12636	siCTRL	G1	352060	27.191
12637	siCTRL	S	648772	160.119
12638	siCTRL	S	575748	209.295
12639	siCTRL	S	342012	104.988
12640	siCTRL	G1	319260	14.203
12641	siCTRL		959390	130.966
12642	siCTRL	S	608938	160.581
12643	siCTRL	G2	711645	22.7858
12644	siCTRL	S	340879	130.751
12645	siCTRL	G2	712992	26.6081
12646	siCTRL	G1	273810	27.1807
12647	siCTRL	G1	309336	16.5621
12648	siCTRL	G1	362813	20.7278
12649	siCTRL	G1	330110	12.7367
12650	siCTRL	G1	328229	17.8094
12651	siCTRL	G1	263418	18.9307
12652	siCTRL	G2	681495	21.2456
12653	siCTRL	G1	326965	16.4622
12654	siCTRL	G1	331347	17.4976
12655	siCTRL	G1	333347	12.5456
12656	siCTRL	G1	332373	15.426
12657	siCTRL	S	369004	141.473
12658	siCTRL	G1	332439	14.7308
12659	siCTRL	S	655039	86.6256
12660	siCTRL	G2	678079	22.7926
12661	siCTRL	G1	302027	25.0208
12662	siCTRL	G1	329993	18.923
12663	siCTRL	S	383156	131.354
12664	siCTRL		1693709	18.2065
12665	siCTRL	S	523191	184.015
12666	siCTRL	S	399694	180.255
12667	siCTRL	G2	547385	20.4959
12668	siCTRL	S	605407	145.475
12669	siCTRL	S	526741	225.374
12670	siCTRL	S	517389	204.986
12671	siCTRL	S	484885	190.662
12672	siCTRL	G2	608498	26.8031
12673	siCTRL	S	354901	181.519
12674	siCTRL	S	546154	126.433
12675	siCTRL	S	642806	149.266
12676	siCTRL	G2	653501	26.5246
12677	siCTRL	S	655349	42.4372
12678	siCTRL	S	751152	68.5816
12679	siCTRL	S	288362	73.938
12680	siCTRL	G1	338268	16.8226
12681	siCTRL	G1	338651	17.6964
12682	siCTRL	S	475182	214.667
12683	siCTRL	S	435952	171.287
12684	siCTRL	S	510034	202.184
12685	siCTRL	S	500937	173.355
12686	siCTRL	S	476446	267.63
12687	siCTRL		1113679	16.4847
12688	siCTRL	G2	693497	26.3244
12689	siCTRL	S	528467	272.894
12690	siCTRL	G1	345616	30.1814
12691	siCTRL	G1	296462	15.0778
12692	siCTRL	S	303784	177.858
12693	siCTRL	S	455272	165.118
12694	siCTRL	G2	697746	20.9725
12695	siCTRL	G1	273633	13.1498
12696	siCTRL	G1	320986	17.6495
12697	siCTRL	S	311850	106.062
12698	siCTRL	S	500959	239.01
12699	siCTRL	G1	324172	18.974
12700	siCTRL	S	274658	148.408
12701	siCTRL	S	437472	202.976
12702	siCTRL	S	300177	197.487
12703	siCTRL	S	305528	178.262
12704	siCTRL	S	716420	48.0815
12705	siCTRL	S	310807	153.633
12706	siCTRL	S	590264	149.992
12707	siCTRL	S	380999	167.074
12708	siCTRL	G2	633292	23.2909
12709	siCTRL	S	251694	145.397
12710	siCTRL	G1	270799	22.265
12711	siCTRL	S	408388	187.554
12712	siCTRL	G2	571445	19.1989
12713	siCTRL	G1	320664	16.5046
12714	siCTRL	S	296213	126.827
12715	siCTRL	S	628517	87.1385
12716	siCTRL	G2	666245	26.86
12717	siCTRL	S	330056	162.789
12718	siCTRL	S	427800	197.307
12719	siCTRL	S	289551	114.698
12720	siCTRL	G1	314140	16.0233
12721	siCTRL	G2	575996	23.5404
12722	siCTRL	S	625045	158.728
12723	siCTRL	G2	688598	24.666
12724	siCTRL	S	389460	134.531
[truncated: 8,665 more rows]

## Sheet: Supplementary Fig 7.b
CDC45-GFP chromatin bound in S phase (mean intensity, A.U.)
siCTRL	siDCAF12 #1	siDCAF12 #2
225.746	141.597	318.14
251.785	128.245	217.168
153.725	143.595	247.241
185.187	131.348	92.9763
168.616	62.6772	153.524
95.3721	189.08	247.725
265.664	217.51	363.682
181.856	83.3197	194.646
166.462	184.989	318.453
159.006	99.4119	68.4343
231.124	207.158	130.537
206.947	195.651	182.408
203.232	168.397	273.114
214.867	161.843	130.421
155.945	100.759	264.123
229.334	134.76	449.405
266.286	168.726	196.732
242.131	168.59	236.327
213.148	88.5577	236.52
198.619	212.012	219.648
207.783	219.425	161.256
125.679	157.919	196.567
167.972	157.19	212.811
271.493	103.327	289.363
137.471	44.7449	201.501
194.174	247.634	160.538
146.334	207.873	123.498
221.071	179.779	338.994
225.252	141.952	166.109
88.2671	200.904	226.867
215.701	148.751	240.148
63.3082	155.869	55.7547
179.498	150.72	172.19
71.7226	198.359	200.481
201.457	238.55	206.491
81.7101	173.468	73.5661
113.196	114.208	213.498
256.034	203.829	137.07
72.6298	145.156	75.0589
106.796	157.505	143.937
72.0686	126.472	138.739
218.574	129.995	145.055
49.2034	185.304	236.66
85.4967	146.727	243.952
141.833	156.416	183.948
175.746	169.271	223.372
233.991	196.214	178.566
98.9983	150.365	183.701
190.929	163.821	144.306
102.153	257.846	230.796
262.886	278.474	205.474
265.181	250.251	195.263
78.925	304.787	220.245
46.7154	232.179	106.416
163.186	257.833	232.075
232.51	131.727	220.172
195.683	156.486	201.001
202.306	99.1482	217.545
234.266	221.959	202.505
225.097	113.662	148.807
165.605	199.525	111.487
96.4752	146.423	189.401
198.68	166.171	195.143
125.327	114.842	153.423
166.862	107.542	210.491
180.766	268.674	223.698
58.1454	91.527	168.254
157.671	195.761	158.647
42.9265	93.9724	95.906
174.275	114.498	199.089
155.081	193.096	200.701
186.005	167.719	149.64
147.836	231.097	215.496
116.889	223.627	267.351
139.118	209.421	135.027
129.625	236.638	158.322
243.609	140.17	199.48
150.475	191.915	261.521
182.669	126.852	273.336
44.2887	249.825	112.127
208.745	234.224	118.566
190.001	251.028	218.012
201.139	314.663	237.631
156.842	103.576	89.3077
159.269	260.822	205.453
75.6733	92.1126	113.655
209.044	265.463	218.054
51.6928	135.703	240.27
190.477	111.079	207.862
238.58	79.309	201.261
154.593	178.825	232.232
275.135	101.684	180.905
122.975	268.296	152.358
241.845	289.564	125.867
226.66	177.586	244.579
50.9554	279.28	213.497
66.2459	239.899	126.158
213.136	195.769	158.065
163.241	116.542	128.526
199.817	288.239	113.9
96.6084	192.964	119.511
211.227	140.186	316.195
194.752	118.273	185.579
209.564	63.9404	152.742
211.47	188.747	112.284
199.455	235.725	254.852
122.386	229.628	203.837
64.2583	189.231	128.86
212.264	195.972	49.4555
44.2985	96.5594	145.214
128.622	517.751	206.253
207.434	275.863	223.144
170.016	159.617	249.891
223.119	80.4258	161.052
195.482	164.967	197.827
116.766	175.735	231.163
182.953	68.5858	203.992
78.1079	206.648	213.548
70.0887	177.824	240.865
213.617	186.45	100.552
64.7319	145.293	111.05
220.789	59.1515	199.723
167.206	132.426	125.821
156.806	189.615	157.308
225.63	273.265	91.583
200.711	243.422	226.897
270.561	211.002	198.019
246.45	190.16	150.953
251.461	220.809	211.374
153.437	180.525	269.68
187.741	232.826	151.4
134.946	118.269	259.398
99.0754	132.594	207.125
224.402	167.463	301.275
228.725	153.652	198.488
235.815	197.7	176.059
105.218	133.627	261.028
239.1	171.671	276.325
154.684	170.736	92.5809
251.696	41.4902	99.8896
179.502	172.629	43.152
257.157	175.225	188.238
169.31	207.02	150.152
217.265	179.262	133.183
311.542	231.523	172.958
158.307	94.0532	157.412
361.338	99.2973	207.393
199.435	163.133	171.339
206.296	157.556	166.177
177.072	171.774	188.973
147.526	233.966	172.521
190.691	206.266	208.684
215.637	172.362	183.257
164.645	210.709	102.692
88.4619	134.517	155.219
160.89	159.724	219.34
148.566	54.8132	130.314
321.614	199.352	109.633
136.815	53.3639	260.01
191.317	137.865	231.354
208.817	141.677	182.638
63.3716	174.652	169.863
69.3567	211.186	186.738
123.537	89.4399	176.707
146.714	188.454	264.796
93.6566	228.066	217.05
153.256	97.9269	115.241
198.524	227.881	242.218
159.246	309.777	84.7326
254.789	166.971	99.2896
215.432	178.876	251.923
245.875	198.035	220.79
208.043	146.893	44.9888
225.888	260.46	226.992
187.335	200.845	205.918
204.239	168.434	231.531
198.747	167.008	189.078
128.897	153.162	225.362
194.249	193.792	174.553
166.087	64.1124	218.132
235.535	191.468	50.6704
190.822	160.691	188.132
219.286	218.15	204.773
74.9978	167.713	196.301
91.3552	148.595	239.345
185.177	220.451	129.026
216.57	177.976	262.52
115.144	200.419	181.469
196.024	123.077	138.609
191.049	188.094	261.292
108.597	220.149	198.465
178.727	111.951	201.592
157.604	213.313	183.036
140.594	216.269	42.0866
200.795	170.279	281.416
138.676	118.321	98.5695
121.405	188.146	198.143
177.333	204.129	115.493
134.578	159.776	160.014
190.592	329.069	178.058
227.674	204.927	300.584
192.803	147.715	229.9
208.517	162.96	236.027
288.952	250.743	281.109
241.992	126.052	181.613
174.549	239.138	174.119
194.495	178.66	125.454
149.907	218.921	89.8637
93.8542	234.499	147.331
245.705	179.361	203.888
268.363	162.269	244.606
140.486	148.278	178.968
124.987	74.2731	215.298
177.866	171.098	216.617
215.607	157.243	205.573
66.3195	223.292	148.023
220.301	196.277	255.738
177.756	265.108	211.172
108.464	131.244	184.693
188.954	205.63	92.0169
130.234	127.935	349.612
218.472	182.631	262.146
286.12	188.489	145.148
205.05	206.352	157.754
163.323	148.531	226.704
239.858	163.956	178.115
121.296	275.177	128.29
269.717	180.87	155.834
230.323	180.694	128.7
212.63	218.745	174.359
123.483	143.769	149.217
162.973	237.469	185.802
247.01	257.728	185.29
240.848	250.198	366.569
101.021	194.658	209.164
132.378	226.628	258.644
103.399	136.566	228.369
304.512	108.871	196.917
191.053	86.0413	175.99
241.553	196.688	255.978
114.908	63.2852	381.702
182.638	168.414	273.377
105.223	208.87	168.514
144.033	153.251	139.136
188.155	192.222	225.011
224.605	41.6728	227.289
292.824	132.925	130.373
242.324	206.317	122.937
123.213	259.974	175.762
228.402	172.726	168.975
118.027	193.279	279.351
173.05	152.244	270.837
140.496	135.203	256.872
105.938	104.14	161.02
161.124	160.765	175.77
193.813	258.212	157.488
170.862	195.542	206.23
208.851	85.7778	100.709
136.926	53.8421	201.921
186.61	125.392	162.084
213.887	178.949	233.202
125.292	48.2605	125.834
63.8895	184.292	231.1
123.569	201.099	121.984
231.282	116.731	217.048
167.608	212.291	485.39
240.436	143.042	168.851
239.484	250.507	202.482
117.676	244.674	120.518
106.516	132.88	128.839
84.7598	185.534	135.303
184.513	145.392	100.684
171.886	127.573	230.728
155.536	191.694	69.5161
185.395	236.681	185.578
195.602	224.27	158.449
97.4352	130.927	283.851
132.03	128.435	160.331
163.111	223.886	233.197
152.019	205.986	74.3686
177.166	145.784	115.415
122.243	207.923	160.349
166.073	152.904	260.351
322.968	230.636	235.921
168.19	185.57	153.508
175.556	59.5745	64.9359
228.797	186.312	307.342
169.347	214.652	141.407
282.482	128.359	144.065
214.024	205.052	208.783
170.378	195.997	177.129
167.094	110.192	208.307
295.112	215.458	133.593
389.679	183.113	129.483
174.85	172.542	178.815
180.674	63.8611	108.751
161.645	50.3177	547.249
107.864	139.823	222.996
266.923	155.388	154.481
263.608	201.008	156.168
229.666	164.956	138.059
199.712	204.519	234.891
216.404	161.52	168.542
162.815	132.27	242.619
165.022	250.634	51.0214
177.657	131.856	182.33
195.744	191.058	106.098
115.888	164.303	185.18
59.8724	193.666	133.116
174.056	244.152	115.857
219.864	138.384	134.255
107.71	124.36	222.626
221.992	179.671	132.749
186.535	234.333	143.85
167.491	143.585	158.849
184.349	128.929	191.58
134.672	120.006	136.61
267.833	128.012	63.6621
137.488	154.306	156.11
147.525	62.9806	195.635
146.902	161.555	183.084
108.09	101.403	207.084
187.269	196.461	145.227
194.525	154.865	95.0308
151.671	239.796	91.0293
167.429	133.484	41.1344
242.671	145.601	67.9607
73.904	139.944	141.152
218.388	165.679	38.5605
149.406	135.515	154.872
97.5991	233.964	147.595
173.078	255.53	264.082
163.905	108.983	200.895
279.54	76.8573	189.365
189.147	96.903	209.446
165.38	149.985	129.547
209.516	157.29	187.887
90.0135	191.669	124.293
200.891	184.416	191.528
166.98	171.322	195.542
159.78	122.987	212.619
166.34	210.354	180.525
91.0703	262.36	214.544
153.734	117.331	113.602
160.149	244.817	141.638
91.4871	189.193	148.75
192.617	89.4172	117.095
231.053	220.808	91.5162
179.269	248.7	119.946
98.1444	76.1761	158.578
161.418	215.531	107.354
161.707	178.507	145.514
165.254	129.593	139.022
143.614	217.42	203.873
217.089	140.086	196.926
170.102	193.427	198.67
236.52	157.255	104.876
147.047	90.3914	189.89
165.658	207.077	56.5294
210.723	285.694	163.929
171.185	179.854	106.501
157.885	142.898	123.811
297.717	155.253	234.609
185.221	162.612	199.504
53.4619	269.327	172.597
217.943	152.52	207.651
138.866	90.1488	226.969
175.384	114.737	224.638
199.463	214.279	158.81
211.203	192.655	130.002
64.9527	290.894	279.242
198.038	150.965	187.369
204.978	134.283	264.542
146.755	204.705	161.362
230.424	151.397	184.24
217.525	125.963	304.043
154.746	172.765	194.242
232.001	137.186	181.243
147.742	162.764	216.258
172.663	190.968	86.455
192.351	178.673	280.969
209.174	96.5398	194.692
147.212	234.566	93.9022
195.418	254.082	197.387
198	121.521	57.0624
160.538	170.103	200.04
129.475	248.104	187.454
60.563	183.982	139.399
167.667	131.49	164.733
139.187	201.918	48.7757
248.392	86.7267	45.9277
212.107	147.849	215.132
137.572	153.364	262.347
174.682	237.135	243.22
42.4981	171.37	271.773
151.57	177.207	204.077
164.473	253.181	164.376
256.27	207.417	86.4687
154.163	100.587	188.614
202.113	152.576	138.446
117.381	186.909	183.351
211.527	201.829	262.476
191.58	110.657	228.496
221.3	176.467	197.617
169.073	206.362	158.643
243.531	182.476	245.602
147.313	132.325	105.621
221.02	277.47	118.173
202.539	208.025	230.715
212.905	284.034	163.831
176.111	188.715	297.291
246.455	66.8825	148.606
180.665	179.509	193.899
150.567	298.197	208.792
123.305	216.024	233.96
170.665	192.938	129.659
52.0134	158.953	128.51
131.218	239.041	239.283
233.073	215.786	231.405
220.188	214.977	196.536
198.263	170.046	328.086
281.192	172.549	202.265
189.507	203.491	188.631
272.54	89.6261	104.938
102.162	204.716	201.452
151.95	186.321	190.906
142.073	145.097	275.895
87.7372	173.211	144.524
174.231	63.1415	226.419
117.439	104.421	206.138
149.288	154.836	195.63
161.916	242.921	146.271
220.755	169.435	183.188
128.561	240.52	153.536
268.861	131.235	209.969
166.994	229.71	207.152
226.619	165.751	178.259
257.232	166.006	123.348
255.346	204.577	82.6804
203.901	174.05	36.7165
242.074	173.027	215.323
193.7	150.75	53.2042
175.935	206.523	216.368
221.287	202.472	73.2048
162.881	182.762	127.705
193.447	187.749	229.964
223.927	98.4462	222.085
134.774	215.519	195.912
150.854	184.392	149.825
222.238	197.759	204.479
118.407	177.236	133.959
90.8344	239.893	98.25
145.318	128.244	196.649
79.6117	107.793	229.41
184.889	41.2362	432.651
200.875	225.637	156.88
214.213	43.4679	216.878
199.973	164.458	247.637
215.812	252.534	83.2762
108.345	190.918	144.968
156.111	241.183	265.912
131.6	237.493	167.245
84.7155	233.798	133.56
140.88	256.904	206.46
196.35	222.447	211.508
192.537	249.892	314.958
184.453	201.697	127.45
160.611	250.794	243.689
117.863	210.376	198.15
143.915	304.988	215.554
125.896	256.414	186.31
163.567	196.625	118.866
73.4744	162.126	180.702
133.162	203.637	118.299
125.727	382.886	131.818
199.011	235.614	191.689
180.197	223.134	270.642
188.81	175.268	230.885
105.154	144.648	341.808
162.564	225.251	179.537
149.38	134.059	199.556
71.6483	252.803	89.5676
108.579	141.766	303.071
207.997	180.443	119.034
92.9584	232.48	230.858
163.522	190.432	207.556
144.528	62.1683	144.571
176.257	144.885	399.91
159.273	216.83	200.483
221.36	183.574	167.297
85.0583	172.299	205.811
227.317	107.166	209.523
135.602	134.376	196.001
212.752	154.716	177.707
179.159	48.3553	211.832
332.189	222.606	227.591
63.5269	234.347	208.783
142.529	146.668	236.574
102.419	150.229	55.265
46.934	174.07	299.681
255.928	178.98	259.237
167.716	246.597	219.229
142.672	193.089	250.273
270.694	130.102	55.7652
99.6488	48.214	337.159
169.843	242.39	225.09
199.5	170.976	168.767
152.781	213.959	215.289
306.415	264.183	223.129
306.208	64.331	170.199
182.894	230.544	224.858
42.3008	47.9234	469.169
40.7429	237.694	290.29
205.147	276.732	197.634
329.374	218.933	280.114
188.798	139.364	139.911
300.824	166.858	226.979
86.6598	236.489	153.257
148.489	178.916	282.232
116.546	233.404	214.161
143.54	391.36	196.907
167.161	170.842	189.159
151.055	229.677	149.905
197.848	91.3695	119.625
159.04	174.201	145.865
131.521	161.605	340.455
188.155	58.2048	152.975
128.788	257.941	109.13
184.396	253.237	231.108
84.9556	224.87	266.446
233.667	227.87	42.7741
193.821	197.49	181.487
205.041	68.7438	238.136
170.671	292.287	47.6119
299.027	62.0132	190.729
107.382	234.888	155.255
296.202	92.9421	174.018
211.568	232.842	152.609
184.91	163.265	212.561
86.5351	245.804	231.242
242.638	234.765	43.9559
152.301	102.07	146.594
198.382	223.309	111.498
190.828	221.83	316.615
259.24	202.653	224.097
82.9367	230.888	257.945
43.8379	265.282	150.163
82.5267	230.06	193.129
258.57	174.901	192.811
267.857	133.719	312.995
240.759	299.134	211.886
196.224	255.309	236.567
212.935	116.562	135.85
219.756	181.174	96.1966
185.803	202.034	340.526
211.512	134.129	155.35
209.411	193.919	230.611
241.252	140.785	218.301
45	98.8009	251.312
41.7941	202.805	224.993
131.591	238.346	263.333
251.976	153.277	161.843
255.509	228.98	197.55
182.321	147.156	241.86
156.379	257.273	139.047
152.161	175.817	353.652
171.812	216.726	187.976
307.788	245.92	161.257
214.141	211.844	180.988
205.453	250.384	316.705
161.104	244.744	260.644
260.06	218.381	262.573
102.279	73.8759	112.859
270.847	242.32	235.671
209.392	129.965	95.0653
49.2839	225.999	236.145
50.9392	152.537	91.153
270.663	278.649	283.737
163.435	157.995	297.485
283.386	290.494	363.099
152.83	268.332	165.63
185.385	209.325	197.952
148.854	256.656	74.4498
178.483	264.011	188.096
123.922	177.678	123.664
206.12	176.871	180.93
55.7986	205.893	128.398
124.674	119.332	211.479
240.552	196.738	103.613
201.39	144.214	175.423
112.005	199.37	201.835
209.59	125.065	202.778
218.803	80.9683	131.644
172.329	217.291	260.114
174.096	102.998	88.8133
124.237	255.976	158.691
216.618	118.958	225.647
178.377	180.818	216.305
133.968	152.531	141.075
199.329	249.882	163.468
43.18	197.175	112.986
223.829	156.908	251.521
254.272	213.143	272.477
157.264	227.499	42.885
129.024	234.379	176.634
210.214	120.246	215.562
150.715	81.0295	269.357
266.707	173.858	245.361
230.746	214.044	227.433
194.01	176.198	251.014
249.645	226.525	312.523
252.267	227.51	195.738
257.547	195.29	309.909
226.149	175.279	373.243
80.8501	253.815	70.1319
102.874	259.292	350.891
102.093	212.897	232.346
122.83	117.208	353.947
227.808	205.519	305.031
135.106	192.856	249.955
176.315	128.177	161.893
244.378	213.861	223.118
206.809	104.667	273.192
240.822	45.2052	121.171
268.8	250.097	243.942
230.575	132.719	200.907
112.139	171.314	136.877
144.621	196.469	130.452
244.272	241.595	423.053
281.585	121.749	78.3758
121.863	283.529	156.989
117.573	182.492	168.221
127.954	136.701	130.42
103.789	150.055	132.358
419.585	203.639	149.691
178.129	187.452	156.176
253.231	111.64	238.561
219.652	198.49	218.906
43.192	70.4904	178.274
182.303	205.008	194.402
227.733	178.631	152.479
467.185	216.312	233.095
142.954	53.1246	144.448
41.1042	393.426	186.424
222.859	195.61	89.0076
122.819	211.557	185.665
238.585	223.472	198.006
114.865	142.381	93.7363
242.329	148.985	130.426
199.184	203.319	152.157
264.783	199.068	45.5994
291.745	78.7992	208.84
284.524	294.369	160.924
208.198	151.987	149.387
166.212	114.209	136.421
43.7598	147.348	231.585
41.4916	91.2951	223.266
282.811	192.728	49.7449
48.9055	145.614	64.8494
174.386	186.255	97.4329
217.937	169.68	151.006
233.413	83.0024	150.19
132.447	182.133	190.312
205.653	163.516	160.786
171.269	177.559	213.395
41.1139	206.421	165.922
150.523	188.269	200.971
75.1432	216.994	197.138
57.8051	110.636	208.052
167.799	244.958	157.271
118.65	145.297	183.559
162.457	164.8	129.486
227.37	190.887	154.38
192.864	198.764	78.9175
181.331	176.064	335.935
222.438	187.689	247.477
202.466	116.09	218.195
144.671	138.942	206.086
187.865	215.036	152.096
179.979	126.421	132.116
162.882	182.532	147.758
209.466	162.949	192.06
182.422	127.084	239.137
155.247	111.897	139.913
179.422	163.524	126.319
304.425	207.989	134.404
298.075	208.806	95.6377
53.8496	49.3493	200.899
182.801	119.923	169.186
217.607	97.601	169.739
243.637	186.497	176.441
312.814	226.726	185.539
139.962	171.796	119.933
49.1975	150.491	223.874
171.722	219.886	134.892
226.112	210.606	61.4901
312.912	221.822	193.061
263.474	202.412	242.725
192.599	231.887	157.153
205.55	213.765	198.982
306.44	206.494	189.034
234.288	205.919	48.3743
122.021	153.743	176.166
131.777	124.335	184.195
246.979	149.244	57.47
78.1252	219.312	101.231
231.211	210.192	187.637
100.703	252.312	122.488
111.932	109.087	114.967
147.624	179.675	224.733
178.76	209.438	238.815
117.648	138.365	226.893
245.97	226.159	208.942
71.5264	155.406	188.894
239.289	134.225	132.946
209.747	165.924	85.2448
238.069	238.483	90.0996
174.107	191.387	172.943
215.78	169.681	191.081
162.458	113.89	201.617
117.037	221.048	177.92
260.651	209.72	166.878
202.071	151.43	334.77
199.571	84.0925	152.861
170.559	132.082	123.109
184.613	60.7156	177.212
170.903	196.186	117.035
213.623	192.935	120.755
230.453	218.557	146.055
188.17	88.3061	196.981
58.6912	223.163	161.294
149.269	122.258	256.966
234.703	211.737	183.409
196.116	172.04	78.2103
234.577	264.915	159.262
317.956	181.808	143.387
195.191	128.614	147.683
192.66	140.271	138.863
251.162	184.416	195.786
187.45	202.812	166.237
262.539	177.654	151.692
92.7231	181.443	183.573
90.5929	225.509	141.794
236.38	166.125	173.334
196.482	142.603	210.404
235.041	106.293	175.301
252.914	175.108	157.36
246.985	224.135	195.607
514.766	178.952	175.255
224.038	160.11	97.3875
192.378	182.092	178.004
294.041	161.636	155.636
193.64	205.273	117.476
123.366	91.6146	202.288
164.917	79.4437	155.999
189.49	205.006	169.792
164.075	82.6825	89.4385
168.076	208.055	153.99
58.3188	171.852	170.966
204.785	141.887	132.729
176.133	181.628	226.671
159.771	198.997	228.057
184.177	175.508	194.066
175.584	186.75	205.198
212.103	175.854	96.1954
151.258	211.314	67.6072
239.046	177.641	193.119
113.584	215.513	225.207
156.322	89.8561	101.653
112.445	182.226	160.413
190.639	60.7149	113.469
237.696	268.002	229.913
194.117	171.363	95.2689
152.31	137.562	164.01
102.481	197.737	97.4278
169.478	209.256	77.6579
198.298	242.407	74.3134
154.239	196.192	184.83
67.8724	89.0318	123.109
160.882	206.22	221.231
137.459	126.323	176.658
306.329	129.616	147.647
152.434	124.933	214.856
74.1636	92.7128	177.921
145.094	233.964	180.965
197.181	245.206	319.26
65.1231	169.914	188.134
42.4091	138.693	148.979
128.491	234.166	160.606
126.706	245.393	212.875
232.148	195.922	203.144
182.044	79.0932	239.432
149.132	220.723	316.217
217.328	184.441	155.818
126.339	306.459	220.364
226.78	286.232	156.035
214.536	210.417	222.981
52.975	145.624	159.874
197.079	246.517	237.992
180.157	363.883	192.029
223.998	219.37	185.838
206.229	174.623	152.851
163.573	128.942	158.244
178.404	213.334	175.972
175.384	107.174	184.827
191.163	291.339	162.791
218.264	204.794	208.677
224.044	188.344	342.037
211.105	139.736	150.946
192.12	128.615	53.1813
116.623	162.629	187.291
183.035	178.729	242.841
144.377	118.707	122.843
74.2155	180.219	96.4562
143.893	44.5062	229.882
175.039	160.836	446.574
187.202	208.893	142.255
212.456	115.323	216.789
118.031	205.524	146.833
140.082	222.964	318.848
205.768	196.636	181.227
101.368	169.963	217.493
60.7429	144.176	205.158
119.727	174.039	88.2378
126.281	192.948	134.332
167.359	118.126	177.881
174.765	129.233	110.05
236.469	180.515	217.275
190.97	140.47	194.556
210.532	227.025	72.4888
90.47	62.7109	122.296
236.235	207.448	104.903
280.377	240.401	92.4566
277.781	151.826	190.85
198.786	108.117	222.918
191.401	113.402	148.32
180.356	193.378	221.456
165.893	228.098	56.7784
170.39	230.146	277.035
235.074	125.495	253.711
304.649	247.469	192.486
234.375	70.5496	167.216
267.812	98.4178	207.563
289.866	252.222	111.007
142.496	165.894	110.385
195.095	199.081	307.554
151.688	98.7887	205.395
135.535	197.354	44.7765
127.747	169.507	90.1198
176.66	99.3642	139.968
204.72	134.653	135.764
180.315	177.287	110.857
169.776	186.777	181.955
204.189	117.513	195.538
194.201	182.918	313.997
174.818	196.384	170.799
136.711	204.117	268.62
151.276	171.965	142.896
177.014	198.408	285.946
132.318	66.0697	177.417
168.484	140.712	242.176
74.1784	69.6073	156.695
228.215	145.643	168.167
74.5469	168.982	191.993
189.914	151.34	349.065
173.172	224.248	286.381
139.684	73.5622	186.989
153.129	81.6539	144.274
185.058	192.564	218.691
111.777	205.918	128.625
266.707	212.309	223.244
118.553	85.3611	70.0506
165.843	92.1678	187.374
194.123	53.6535	183.816
141.478	126.26	184.653
40.8825	192.795	180.742
111.172	143.631	188.59
119.619	190.791	192.245
122.56	264.36	223.808
208.25	96.5969	214.252
232.416	143.663	210.414
242.793	100.287	160.722
48.9375	160.678	183.461
100.543	122.399	154.335
68.0227	200.324	135.377
163.353	186.603	199.194
219.487	101.888	141.224
165.673	143.002	283.646
221.501	191.467	119.878
187.829	108.774	379.166
150.358	190.763	91.1684
204.929	201.826	187.918
122.45	140.183	275.481
96.971	222.592	210.603
270.866	211.124	159.381
88.7298	162.663	166.464
176.776	160.562	273.116
197.059	203.566	278.763
167.367	160.295	254.057
74.7498	126.083	191.14
138.209	73.9927	177.548
148.358	134.953	190.273
178.233	217.126	231.084
181.502	219.339	168.935
138.014	113.714	193.161
155.133	218.032	212.653
69.9066	160.61	206.88
269.531	190.976	234.307
122.662	80.7088	109.292
114.818	135.775	206.567
199.65	130.005	218.643
147.485	235.81	259.577
182.598	182.671	220.424
156.665	222.701	217.806
122.945	126.917	176.64
124.149	243.128	203.097
168.104	389.014	116.95
217.193	170.499	190.759
198.486	174.317	128.886
205.39	146.239	235.936
239.394	85.154	70.7042
228.791	146.121	180.51
68.8389	176.36	197.422
166.161	143.282	187.354
213.217	171.132	248.944
44.3839	187	191.877
193.996	209.43	176.468
91.4713	199.058	294.154
173.518	185.715	129.299
218.886	242.53	137.938
128.232	54.9714	52.4434
219.053	91.2145	285.557
110.202	120.835	194.714
183.653	178.364	282.887
133.658	206.473	218.219
217.32	228.062	143.163
196.413	121.611	235.789
124.501	147.28	221.934
174.92	181.572	153.408
95.9911	119.846	114.974
216.164	196.414	214.714
212.873	185.563	148.191
167.452	141.709	98.2203
115.142	141.122	244.706
168.012	205.266	231.141
184.461	126.558	155.893
244.296	175.119	163.849
142.925	206.949	245.149
203.979	70.5504	132.457
108.124	137.424	176.593
150.231	46.3537	140.479
89.3986	148.704	270.548
159.207	185.497	213.905
234.519	250.709	292.019
103.63	246.93	286.175
87.6567	232.048	190.729
137.939	217.7	184.259
182.492	119.743	42.318
41.1044	164.321	244.954
148.744	183.239	206.518
108.924	185.365	290.092
200.466	208.682	226.172
232.489	205.695	178.908
90.5564	90.578	118.384
235.307	197.999	185.684
89.982	236.116	195.265
192.524	96.3099	390.177
202.89	178.203	68.7233
183.758	44.7964	449
246.613	135.055	130.732
152.685	239.066	210.433
173.983	128.913	204.373
138.012	188.96	205.409
140.829	109.126	244.028
206.397	192.475	141.817
197.938	124.168	134.821
229.984	172.008	133.63
227.314	126.198	205.192
157.982	159.471	214.806
184.545	192.148	185.675
258.504	75.5958	238.364
194.081	142.513	100.496
258.776	253.923	196.196
191.977	175.24	384.397
232.343	155.261	202.407
85.3205	177.532	63.8289
147.607	193.685	251.167
195.043	207.899	287.294
285.172	137.025	241.603
127.322	96.135	259.559
194.264	62.2469	159.666
167.233	245.013	167.549
218.212	167.52	186.258
238.107	183.085	155.273
176.699	143.989	266.212
266.825	89.3725	185.03
175.057	161.392	263.357
156.938	192.802	188.607
167.717	170.903	86.911
311.683	92.168	148.692
160.062	110.89	96.3562
282.956	86.612	250.891
307.159	216.42	170.733
162.971	196.074	227.178
65.5292	117.704	233.995
202.773	186.134	271.76
47.622	138.793	189.714
50.6581	85.2457	256.837
216.874	242.576	222.625
213.81	223.471	93.8802
195.87	299.243	195.16
211.103	165.206	251.937
229.102	274.399	87.0356
184.369	284.436	194.195
166.326	343.724	115.517
153.551	238.216	225.943
293.438	233.068	67.2349
128.462	228.781	228.206
175.055	174.598	45.1268
251.539	218.123	205.183
220.013	98.9306	182.708
149.983	65.8888	191.888
187.525	258.932	256.235
128.855	121.084	199.949
172.004	244.162	178.644
182.724	69.3849	61.6698
182.489	135.317	223.353
148.018	232.074	348.97
199.065	173.549	77.8947
145.557	187.024	137.532
145.752	218.397	106.381
148.362	203.384	174.446
133.275	146.304	83.3704
148.765	183.497	72.4456
246.1	169.46	176.815
214.745	222.404	174.331
188.126	242.502	448.706
150.575	149.114	223.691
154.842	229.395	220.289
134.444	161.269	155.517
236.104	233.972	223.444
300.411	156.205	180.452
170.02	172.021	120.469
89.6753	230.399	215.506
127.131	44.6642	169.34
198.105	97.7222	182.583
67.2873	185.341	228.531
193.765	209.905	57.4513
261.41	174.223	155.081
46.5456	192.747	240.3
186.45	56.0586	236.735
157.906	166.129	209.115
186.608	242.291	143.712
185.033	203.912	135.945
249.088	186.675	159.658
85.19	201.154	114.85
97.3289	171.078	236.22
112.765	221.589	190.188
181.739	283.208	60.5466
113.573	79.92	210.893
230.576	194.286	221.348
171.098	142.717	309.449
123.059	162.567	210.748
140.599	115.628	146.23
193.83	203.856	265.851
121.959	210.232	244.016
165.109	156.68	222.232
52.9188	204.533	278.085
226.539	69.7712	197.506
68.0761	178.83	120.095
134.002	202.608	320.013
158.498	190.316	232.463
136.577	115.451	103.505
180.686	286.198	230.039
177.963	195.381	222.558
216.675	197.404	227.844
225.022	205.237	177.294
83.7748	239.036	187.889
207.546	308.869	105.375
242.542	266.472	304.205
153.105	269.18	267.127
118.958	254.041	234.932
211.854	208.984	68.6826
152.189	169.787	87.9439
91.2998	198.214	243.937
80.4115	206.456	208.345
203.971	250.586	220.494
85.5977	201.083	227.373
161.346	175.188	228.778
179.993	152.161	213.437
243.34	177.156	255.848
170.73	118.596	335.089
92.7044	135.665	306.375
85.471	241.577	50.77
69.107	71.2921	86.0033
111.815	165.208	291.19
175.952	158.366	144.684
103.656	190.902	196.428
46.6424	49.1542	217.028
145.811	178.224	268.886
169.077	204.601	276.958
124.161	175.506	286.536
163.071	118.102	410.496
240.873	44.0338	85.2984
98.8422	292.15	236.991
127.732	296.383	243.162
291.18	151.654	167.595
244.647	156.094	197.202
45.067	313.039	184.406
160.119	63.3185	155.771
209.295	103.811	258.482
104.988	168.057	229.296
160.581	368.155	210.796
130.751	283.064	210.404
141.473	244.407	112.046
86.6256	258.452	233.392
131.354	219.684	231.196
184.015	200.305	294.45
180.255	123.957	163.596
145.475	187.013	317.295
225.374	195.303	198.31
204.986	101.644	369.687
190.662	272.487	245.037
181.519	162.603	187.176
126.433	213.757	306.994
149.266	142.159	207.035
42.4372	199.569	142.294
68.5816	178.629	143.03
73.938	281.668	201.04
214.667	189.082	131.592
171.287	236.532	222.432
202.184	128.623	200.141
173.355	205.8	116.115
267.63	205.909	159.968
272.894	105.842	225.723
177.858	179.807	248.649
165.118	249.449	201.088
106.062	164.183	303.239
239.01	245.435	244.946
148.408	186.283	269.979
202.976	92.3641	242.109
197.487	229.96	361.145
178.262	215.504	46.5786
48.0815	240.025	213.488
153.633	173.644	254.591
149.992	120.9	132.732
167.074	202.343	317.345
145.397	181.471	112.556
187.554	228.604	173.398
126.827	242.681	218.709
87.1385	156.082	264.75
162.789	213.138	300.586
197.307	201.244	264.542
114.698	220.972	253.455
158.728	251.065	308.581
134.531	201.124	188.282
59.1223	216.435	239.436
144.376	186.819	314.106
160.496	138.222	132.504
213.207	259.679	308.768
121.39	194.405	74.4972
207.677	248.068	141.532
166.581	181.333	112.078
192.201	254.817	52.7936
208.121	251.519	198.87
107.094	193.83	256.24
108.466	200.748	254.482
160.215	250.233	161.936
166.88	251.957	213.584
199.917	177.201	54.7673
146.614	229.398	263.636
161.235	242.766	246.996
197.891	252.84	165.009
129.318	313.561	190.823
177.4	171.937	256.957
174.868	103.127	257.841
157.473	185.816	261.559
145.665	253.897	189.488
169.162	165.111	174.456
232.975	209.523	172.466
162.447	224.706	176.39
225.615	176.794	186.573
136.395	56.5562	153.801
210.061	177.481	298.778
240.113	169.897	52.5894
216.475	181.52	68.0619
268.167	231.459	198.705
124.137	129.206	166.813
167.333	205.836	103.756
223.74	285.329	215.451
194.467	212.987	89.4677
170.774	97.4289	255.293
277.854	69.4057	226.325
309.975	210.327	196.286
81.6089	247.051	251.935
176.795	171.977	282.633
124.504	251.546	282.096
186.335	250.014	247.623
288.942	205.321	206.668
206.244	188.406	78.945
193.617	123.192	265.533
227.411	174.87	158.15
254.171	293.21	120.74
331.069	171.451	146.946
161.61	313.718	192.271
176.391	219.147	142.77
151.716	336.728	150.876
159.677	154.808	208.072
45.7757	182.861	77.1884
247.153	312.562	359.065
250.725	271.759	220.981
223.787	86.2814	246.842
128.578	124.063	220.265
219.027	212.836	169.774
199.239	229.277	185.115
177.95	193.284	163.923
281.788	214.364	170.854
182.803	198.548	77.7557
202.487	156.755	111.261
170.469	179.818	126.553
221.763	231.374	42.3439
184.062	189.222	204.603
109.768	278.382	140.722
193.503	181.535	187.227
55.8142	96.5086	150.263
98.4195	115.913	196.98
214.065	115.918	215.394
71.1837	276.983	271.733
87.699	148.436	397.809
224.797	205.665	189.274
180.954	115.697	198.914
250.498	180.696	207.291
171.545	215.437	181.484
199.67	214.032	45.1525
176.939	146.448	189.704
205.042	238.097	178.826
215.182	251.91	185.918
103.315	129.132	99.8139
62.1145	76.773	177.607
147.562	158.447	219.574
73.8862	193.826	205.029
44.7496	213.232	134.204
248.819	102.616	161.463
54.9378	193.865	201.514
207.416	223.412	209.28
195.002	181.827	171.588
199.296	181.429	87.8241
142.154	173.571	148.731
97.2299	163.581	148.558
199.4	182.889	141.237
152.706	94.2262	219.747
269.726	145.747	196.582
204.502	224.007	138.491
180.077	170.182	130.746
257.084	159	75.3609
176.337	150.517	85.695
258.215	195.013	141.4
181.478	72.3044	182.191
162.592	182.411	125.649
230.701	161.233	188.424
153.786	135	118.239
114.021	212.227	232.692
251.855	195.61	210.931
77.368	213.668	216.776
185.742	169.948	178.535
161.621	139.049	153.483
148.542	202.959	76.7752
215.602	54.8551	255.403
198.923	150.669	220.764
238.669	229.42	157.288
268.97	254.694	141.836
237.936	212.834	201.38
208.448	304.065	204.094
231.483	211.836	142.964
99.547	166.899	253.483
114.996	65.7454	210.837
240.756	126.198	161.95
208.194	305.612	130.302
125.209	218.204	181.397
153.699	214.046	175.832
104.032	158.34	117.875
192.442	103.873	76.3933
96.3391	153.884	260.457
88.4967	131.989	156.343
210.086	59.9851	266.763
195.36	114.153	114.132
259.474	176.947	150.263
234.941	228.639	93.1884
120.521	129.322	231.769
273.521	157.544	154.311
124.294	207.293	214.169
128.724	235.719	94.0813
250.497	228.779	125.513
246.653	154.826	72.8455
146.972	304.492	147.139
45.0857	189.059	102.586
261.55	222.204	48.8058
177.604	152.989	141.416
148.884	264.404	138.714
195.736	187.704	105.34
188.293	259.572	183.946
269.057	198.227	157.386
95.7337	70.1313	180.835
264.553	147.546	118.642
64.8327	219.828	157.785
223.414	191.158	219.953
184.276	138.713	183.905
255.647	110.477	193.673
181.57	178.026	191.932
196.684	178.142	125.898
177.305	192.73	219.451
81.4706	179.256	212.824
131.551	74.6718	105.465
181.285	167.42	280.308
152.408	137.117	248.145
223.789	186.287	208.93
105.714	114.245	135.475
189.647	49.381	177.109
131.19	160.459	155.788
221.743	155.083	174.156
112.777	256.076	198.806
112.884	127.38	153.911
122.768	81.4745	184.156
191.562	136.073	67.6491
188.084	139.139	190.633
112.306	140.964	87.8775
204.509	44.1272	115.884
179.562	127.279	144.433
119.689	125.229	234.513
245.158	248.831	119.361
190.914	131.856	73.5861
110.871	201.85	46.4902
272.756	236.416	298.503
156.4	141.321	164.925
185.319	187.695	104.811
166.648	166.754	51.8439
121.865	257.759	271.725
220.291	171.911	256.295
241.987	135.693	165.05
142.023	129.365	222.101
184.408	278.811	189.706
228.919	154.277	100.967
175.662	208.221	167.658
171.159	172.011	146.992
243.913	207.227	114.03
254.437	196.778	108.376
208.021	253.168	154.449
223.424	178.35	112.589
118.547	236.97	111.866
149.102	198.789	168.672
178.504	149.988	197.603
76.6694	200.766	180.71
205.168	220.532	65.3971
231.541	168.695	156.199
295.613	145.852	369.06
229.659	291.092	231.627
201.828	80.6686	208.177
368.144	218.416	174.364
47.0825	235.371	166.742
168.61	267.751	96.1291
175.522	109.999	167.559
154.875	86.1943	186.483
251.801	203.235	144.737
191.119	201.649	162.448
105.405	448.532	42.0668
195.55	162.211	176.534
195.493	204.572	75.2027
190.368	278.074	154.213
227.81	248.007	147.654
206.758	249.114	246.317
175.925	164.723	282.017
164.988	261.978	194.117
131.732	226.995	207.412
193.311	137.418	182.692
222.438	246.559	102.906
85.2362	338.118	119.694
176.714	124.896	95.5427
93.1466	209.84	247.174
189.57	134.266	85.7321
243.302	197.765	210.656
175.893	190.285	106.502
148.666	188.567	156.562
171.102	166.805	114.439
140.686	157.87	153.03
178.59	121.804	278.188
177.976	267.966	156.02
90.9483	89.3473	217.284
98.992	252.73	189.402
167.711	143.221	243.409
88.0479	205.549	201.008
153.891	303.369	222.961
132.473	207.06	291.89
133.589	250.309	217.248
286.711	229.015	185.828
162.692	230.064	199.464
149.298	206.018	307.962
144.198	189.486	282.262
248.983	226.396	432.284
200.052	180.447	502.284
244.902	44.8356	326.262
124.608	179.814	126.528
129.225	176.849	303.06
230.1	116.854	310.496
42.9477	193.938	285.616
203.556	180.361	341.804
94.2915	117.878	165.201
168.581	147.089	76.3405
178.083	202.293	131.449
233.31	230.783	193.341
189.335	162.08	99.3197
217.27	265.257	194.021
178.623	206.655	218.661
454.179	188.686	205.987
181.384	264.218	185.189
52.9509	166.195	259.666
217.019	230.712	122.075
113.973	234.285	57.2461
209.97	185.162	172.799
180.257	96.1161	124.36
184.319	218.311	170.686
156.953	238.55	193.727
250.401	170.477	95.4646
219.878	261.9	183.31
233.763	152.385	71.0494
221.276	173.329	51.8993
208.609	101.106	145.095
170.554	167.284	136.385
186.893	162.498	39.2295
263.648	174.023	246.697
108.011	286.648	156.35
208.235	219.085	258.899
197.571	166.563	109.278
259.967	266.143	197.665
112.48	102.462	198.082
184.674	262.326	193.328
229.952	210.427	199.93
167.315	168.575	134.672
181.791	91.5915	191.161
231.123	208.68	185.177
135.474	105.227	70.08
216.269	165.749	229.571
194.256	180.269	70.2392
211.608	196.622	211.586
169.742	161.663	140.072
162.892	168.301	158.158
61.3419	194.992	146.498
188.013	260.83	245.153
164.106	246.217	173.354
165.619	185.531	184.191
161.623	116.18	256.978
132.296	314.107	245.475
188.898	137.531	87.1248
219.521	105.253	249.679
233.91	141.731	220.444
195.505	205.619	103.113
216.277	247.544	239.257
164.721	201.537	134.242
144.241	163.871	254.473
215.854	95.7504	122.813
137.708	109.588	241.92
140.979	210.301	560.058
141.004	239.638	131.288
177.868	210.88	191.859
134.372	61.6881	284.851
53.0705	173.619	196.025
278.682	290.11	364.879
168.989	251.894	247.854
171.98	237.22	95.7929
182.781	203.862	249.805
212.857	214.381	279.831
238.788	211.619	227.005
226.927	195.978	160.31
220.537	196.978	166.814
165.111	218.557	172.637
268.603	253.262	176.884
173.291	62.4693	309.728
182.936	208.816	134.552
214.672	104.073	200.503
232.298	69.0804	147.689
165.434	231.578	151.699
175.869	169.461	100.061
135.926	196.242	228.301
129.484	194.84	88.3922
148.105	54.4456	186.04
170.481	243.467	204.05
220.689	201.675	159.954
243.698	205.315	206.454
176.676	140.463	225.142
96.8121	232.29	171.952
153.49	222.547	108.757
150.197	91.2879	47.6611
92.4654	85.3626	144.392
132.997	223.969	141.615
46.9327	184.939	201.59
219.349	207.412	326.103
266.083	200.891	75.5745
218.612	80.4353	157.089
159.203	94.8255	222.206
215.559	128.928	191.099
168.136	229.943	218.589
61.6808	224.797	202.941
192.604	167.915	175.638
269.826	160.331	207.087
137.114	163.076	55.7925
153.661	265.284	213.929
165.55	266.516	156.095
212.71	246.092	177.412
191.712	278.168	149.702
98.5279	285.354	178.693
223.415	234.53	176.148
220.043	48.1528	135.099
204.727	206.247	289.063
271.446	237.434	207.722
195.017	104.718	137
246.76	222.976	163.78
228.329	226.958	161.193
220.133	104.118	130.291
220.671	167.308	247.149
69.7829	155.917	227.978
249.855	221.877	181.143
203.296	223.235	276.413
242.204	101.152	145.882
127.044	243.876	161.797
232.073	194.733	190.09
223.365	44.2994	40.6619
154.816	255.263	199.744
138.343	241.681	146.032
164.54	272.565	152.475
256.163	171.669	178.005
292.462	203.779	236.783
217.213	271.532	125.273
169.888	275.565	186.468
134.462	83.5256	289.324
216.915	200.47	173.477
172.681	257.583	327.429
188.46	242.44	198.908
168.08	121.899	352.021
146.653	236.356	90.8147
189.795	194.911	162.76
150.817	273.448	263.912
79.4029	219.949	184.179
89.2051	206.875	200.358
210.27	234.694	152.908
254.084	229.356	152.924
98.9817	166.291	221.206
133.266	180.582	146.343
144.35	275.123	210.498
155.054	216.459	205.783
160.938	119.581	215.551
183.164	221.272	191.747
127.881	241.404	219.329
54.8522	291.638	79.8845
287.793	180.486	230.039
310.164	182.896	198.694
210.316	266.013	102.785
176.713	235.325	203.782
87.2043	223.384	105.739
150.324	148.673	116.849
220.725	239.741	318.308
177.84	228.348	196.58
96.6053	131.169	263.377
119.292	92.0355	108.494
150.041	203.372	123.566
175.633	80.6052	228.475
203.919	116.32	196.619
329.422	143.822	244.878
195.972	164.835	214.012
227.146	188.074	225.268
211.456	176.644	54.0476
51.4712	220.897	278.197
50.0674	228.125	154.277
191.323	226.554	312.484
60.0631	229.463	153.353
285.148	157.113	247.721
178.956	374.352	239.906
139.251	216.393	203.262
190.118	115.732	223.178
240.201	196.497	154.843
92.2841	211.691	170.226
133.406	229.638	204.38
228.546	106.375	207.834
187.932	217.59	79.6907
194.517	179.976	140.039
53.3063	73.8759	202.353
158.464	252.693	205.875
189.286	117.376	118.899
151.713	226.259	214.431
135.871	257.394	198.6
200.546	230.956	224.666
175.029	168.786	217.643
82.0368	181.425	130.19
103.079	138.821	140.31
115.394	181.45	198.931
154.601	149.099	227.203
139.781	227.619	153.982
140.978	219.562	153.46
132.926	171.302	263.529
161.843	118.518	202.115
171.015	130.957	112.044
196.494	88.8644	107.361
92.2953	116.702	199.077
220.008	215.7	98.9437
43.3109	200.311	106.018
171.492	196.43	226.627
69.3729	175.663	168.783
106.384	156.379	222.755
162.716	54.7274	125.872
126.223	180.444	222.586
178.977	136.543	205.099
171.059	119.161	123.806
226.125	235.033	249.874
135.595	247.058	253.113
96.8564	199.144	248.46
140.473	301.775	161.53
103.513	208.111	219.267
230.609	429.128	206.83
173.848	193.263	253.522
216.253	169.267	181.701
196.881	131.696	205.014
132.205	120.666	224.394
106.811	168.133	387.475
276.748	184.684	187.05
197.632	214.125	218.738
193.02	180.369	195.677
198.666	138.394	497.797
218.077	166.38	54.5054
96.2938	144.987	327.339
280.24	157.736	142.31
246.995	199.29	149.8
91.4617	61.7705	212.676
250.65	239.149	280.861
94.787	143.344	80.735
182.379	185.556	307.6
101.602	170.02	158.367
190.949	314.417	102.743
213.516	198.192	158.793
265.376	58.1246	99.2275
73.5156	135.117	241.406
82.2329	260.701	149.272
177.573	168.385	112.364
109.788	131.246	175.545
220.596	101.383	217.045
142.205	242.445	254.073
174.792	199.996	172.911
197.887	181.336	181.244
231.495	157.258	174.053
220.718	129.05	233.356
269.171	207.938	237.439
153.867	106.913	186.498
44.1771	182.331	182.439
71.9523	209.58	168.884
135.221	243.995	183.107
222.362	213.728	120.665
101.546	147.181	200.602
122.172	212.226	200.883
117.594	142.16	93.0521
142.592	192.58	134.976
66.825	131.871	198.97
134.253	146.112	186.483
191.742	149.657	266.667
140.193	115.914	248.793
111.563	249.837	141.476
133.316	58.2722	147.428
198.799	342.115	230.925
218.103	254.132	133.849
248.148	107.018	102.905
45.1029	146.158	190.218
157.905	126.758	116.666
105.431	383.889	212.744
67.5453	184.103	200.639
131.302	206.991	151.44
236.917	201.331	168.437
78.1702	157.549	130.745
184.694	157.499	226.332
182.407	111.534	257.607
53.7427	216.335	197.097
136.583	141.187	241.917
171.551	137.775	210.93
137.515	177.892	246.396
136.004	261.742	208
70.8762	195.49	231.64
68.5554	66.3217	134.302
209.169	170.099	251.441
230.069	204.833	123.644
136.174	238.986	158.821
146.477	115.6	91.7394
182.404	140.789	220.958
151.007	163.025	203.485
208.438	234.11	74.0049
122.007	202.015	273.765
178.965	163.359	207.367
115.304	227.883	92.0462
220.038	218.412	171.401
107.4	61.3897	196.987
188.215	168.999	116.36
200.457	192.63	130.831
178.092	155.117	279.55
107.367	235.292	247.541
199.902	177.97	127.716
135.822	187.808	210.509
123.238	113.905	283.618
193.898	174.642	129.072
198.823	167.136	234.455
258.99	129.539	223.729
182.094	195.626	253.402
197.213	170.389	214.401
261.156	111.239	151.033
177.455	168.131	373.598
202.022	189.405	64.598
216.333	200.336	182.763
194.436	198.357	89.689
125.464	71.4049	102.852
44.0388	154.641	167.175
220.447	145.277	189.469
185.602	91.5659	154.461
205.897	158.136	143.345
233.03	109.022	181.05
302.187	155.654	172.577
202.189	100.298	116.566
178.093	191.451	192.429
184.172	126.393	204.297
72.0528	152.168	133.658
120.792	89.3993	57.241
123.692	141.124	192.394
44.8504	233.576	283.471
122.899	154.635	233.415
200.646	159.389	244.197
221.444	177.153	211.308
207.977	145.361	199.047
195.593	72.362	246.151
233.726	125.136	176.01
107.737	87.5363	251.18
271.952	198.348	235.735
234.172	147.505	238.488
267.568	143.74	216.211
94.5567	233.573	147.175
201.152	177.136	173.834
188.946	150.97	171.962
125.224	77.1481	257.808
232.556	144.989	224.462
88.2751	175.977	146.733
318.518	191.374	199.143
194.861	189.822	163.949
188.155	79.9105	236.316
127.855	180.69	137.341
125.354	243.713	195.856
180.5	190.785	283.145
161.901	134.985	147.351
223.049	48.3408	102.711
87.2568	138.209	252.173
122.633	252.141	247.11
147.702	173.13	168.26
160.349	211.499	45.7362
238.257	189.102	189.354
145.811	132.651	187.059
234.855	220.989	47.7552
103.055	188.251	213.881
41.1343	220.948	266.857
67.6335	175.962	129.271
155.653	186.358	151.241
192.814	101.364	54.2929
201.944	201.647	145.07
174.188	104.033	232.168
215.847	151.635	176.048
175.234	183.343	279.798
189.138	155.645	105.211
195.286	144.948	156.61
183.775	211.538	321.878
216.132	240.952	128.142
123.913	150.143	233.54
123.535	115.643	57.5704
77.7077	144.436	105.646
323.544	207.486	192.775
218.816	190.105	216.019
249.058	254.535	157.002
81.4981	195.425	230.108
196.627	227.364	221.327
178.886	70.3873	182.922
154.418	112.12	157.51
298.199	122.328	240.876
192.008	183.926	316.849
169.282	155.792	181.47
90.5469	219.298	84.1469
178.225	189.835	63.5323
123.585	92.1548	52.8198
181.391	218.465	263.767
182.627	194.831	224.428
79.9361	167.159	53.116
132.815	232.979	248.894
190.746	161.018	72.0812
74.4658	186.925	256.44
130.278	209.747	311.722
101.907	218.765	240.978
115.117	153.566	240.525
236.577	76.5344	212.438
245.05	151.698	393.527
42.5535	182.655	206.702
155.825	139.112	189.353
135.067	116.138	155.453
132.564	114.557	200.042
54.0542	169.694	218.829
184.055	196.939	118.617
252.829	106.804	109.274
247.36	160.658	251.804
208.908	265.133	203.432
166.591	102.152	186.219
144.768	197.802	135.822
175.405	226.256	205.205
261.999	93.4732	40.3662
168.261	207.692	158.843
168.95	188.485	194.378
242.088	109.737	484.613
213.892	237.721	232.383
212.544	196.583	165.527
183.438	171.471	233.109
190.525	248.358	87.9763
242.07	141.44	424.77
110.448	139.25	251.855
305.264	279.881	244.15
251.593	174.516	169.132
260.64	148.796	289.737
176.294	180.299	179.989
64.2168	251.377	181.527
276.21	176.413	203.416
267.583	178.949	159.813
150.849	173.656	150.4
250.242	174.166	233.261
236.875	77.3214	241.257
178.446	167.659	193.839
194.044	145.936	303.399
194.495	59.6192	222.683
103.177	215.129	264.217
231.898	154.796	338.652
128.624	203.587	171.727
74.5676	288.852	423.815
117.899	197.633	172.892
309.084	268.438	258.116
235.845	201.665	325.325
237.291	270.766	219.681
198.925	52.9475	274.315
235.074	236.11	193.612
111.418	145.579	272.579
186.618	218.846	185.79
250.655	175.781	218.264
149.156	159.326	176.533
214.01	165.416	234.954
204.263	159.428	206.129
81.5108	154.954	253.97
297.901	153.542	63.956
209.963	227.203	222.273
295.343	97.8998	198.13
184.108	122.574	203.095
193.073	158.978	323.422
190.626	206.989	133.322
200.253	158.869	171.916
268.66	120.476	135.943
263.18	158.142	134.458
230.398	195.412	128.347
222.331	190.624	298.037
155.852	207.087	258.643
219.232	77.5142	244.854
192.773	206.977	230.674
176.941	237.972	105.403
79.5566	139.347	161.559
80.8201	224.48	191.908
192.099	180.56	231.282
123.384	94.4834	141.559
93.1862	239.736	124.021
276.737	198.148	172.254
252.076	178.214	201.763
298.726	95.4659	176.762
180.196	218.436	219.813
94.3313	140.133	288.907
84.7839	238.706	201.311
119.158	182.357	222.486
214.928	202.434	185.067
168.506	154.328	189.328
188.5	172.814	147.029
216.426	136.33	215.763
222.862	231.057	233.161
113.611	242.401	207.454
194.839	159.864	89.7634
49.3484	44.522	176.647
57.3132	254.957	126.548
122.022	195.618	181.927
159.852	193.634	254.507
175.368	142.775	347.951
167.836	146.101	228.857
114.56	156.683	258.629
212.664	203.352	254.269
205.095	153.946	40.6538
147.028	191.092	131.984
132.848	85.4521	211.291
274.811	170.522	90.4245
360.481	150.431	84.384
133.259	126.306	160.202
253.156	157.577	170.495
136.711	157.702	286.947
112.825	203.116	143.166
42.184	221.577	133.333
164.27	199.272	118.738
247.119	149.649	128.086
189.65	156.48	199.44
351.386	199.436	144.043
88.0795	191.055	204.86
154.855	269.575	237.158
204.921	260.07	177.342
207.894	152.737	172.718
249.734	203.851	155.135
151.057	63.0346	215.295
181.802	163.741	233.641
172.82	238.444	232.806
61.3433	280.266	270.852
115.618	273.015	309.938
295.99	178.72	267.961
243.49	183.801	195.421
158.941	221.418	252.772
166.205	251.597	128.047
143.636	200.529	129.202
137.272	273.644	219.727
53.7965	46.4678	234.55
208.262	135.673	171.521
193.671	67.9582	304.522
131.506	276.682	217.241
85.8515	227.09	248.371
155.311	236.923	212.563
199.59	257.182	184.822
185.228	219.152	66.815
101.826	164.824	248.918
262.659	128.65	263.188
201.797	204.289	210.133
348.041	199.927	221.08
123.897	178.545	294.602
265.286	243.305	229.559
255.704	60.6062	237.976
219.836	136.344	239.818
136.69	176.202	54.0373
182.238	158.843	251.191
163.677	80.3221	87.9017
296.547	47.6719	176.367
176.861	186.359	232.517
225.007	91.2921	226.038
246.134	155.403	260.337
222.365	128.187	113.979
89.3946	194.433	294.142
100.784	227.286	155.171
282.537	219.317	190.331
138.729	205.82	152.812
164.431	170.183	188.896
210.611	187.78	198.898
258.888	236.69	260.647
183.033	166.889	253.758
229.069	271.918	81.2481
371.498	156.606	86.3025
123.293	272.743	86.0283
164.447	48.8873	132.813
79.5589	84.2193	238.141
254.827	159.175	164.247
195.1	252.885	200.032
146.711	129.546	45.9086
213.984	223.775	39.7905
168.119	110.409	173.547
77.7157	98.2784	185.861
163.212	190.272	122.206
190.836	181.131	147.396
148.351	170.361	64.5505
194.834	98.2862	177.183
67.0849	95.1651	249.551
155.791	268.985	120.746
146.105	170.325	191.246
179.586	123.336	175.467
158.853	170.209	229.257
140.3	59.6491	176.308
174.939	191.205	165.729
154.171	171.481	178.606
58.0231	260.065	207.326
165.518	188.042	187.924
48.8049	193.44	168.096
192.754	177.117	215.745
187.225	243.838	101.379
116.256	178.207	163.943
166.489	212.74	338.017
162.778	242.722	197.946
106.235	239.557	292.897
188.659	227.652	90.3474
139.683	163.331
61.9585	171.393
212.079	201.283
86.9318	220.964
162.918	299.303
137.943	176.914
256.799	203.812
75.4914	204.872
138.752	225.648
98.8718	447.152
147.964	191.905
170.197	177.336
214.385	105.549
[truncated: 55 more rows]

## Sheet: Supplementary Fig 7.c
	CDC45-GFP chromatin bound in S phase (median of mean intensity, %)
treatment	Biological replicate #1	Biological replicate #2	Biological replicate #3
siCTRL	100	100	100
siDCAF12 #1	101.92	99.317	89.2959
siDCAF12 #2	105.67	100.053	100.237

## Sheet: Supplementary Fig 7.d
PCNA chromatin bound in S phase (mean intensity, A.U.)
siCTRL	siDCAF12 #1	siDCAF12 #2
566.592	218.855	413.687
577.378	341.106	386.723
225.836	450.549	389.64
534.843	231.072	331.869
429.759	405.559	429.724
483.321	320.637	407.394
191.214	495.352	381.594
383.666	328.322	158.138
473.094	480.251	451.13
207.186	425.761	461.786
574.945	471.134	437.374
211.275	377.596	464.939
487.82	619.758	306.862
554.493	532.963	495.977
472.373	411.928	386.838
368.273	356.075	413.607
360.033	309.244	401.282
573.402	367.427	439.957
312.392	212.82	530.524
298.889	298.861	453.669
281.607	346.989	310.993
217.935	501.179	340.268
447.601	469.651	374.672
601.163	339.756	442.078
486.817	420.486	396.784
480.278	469.531	333.625
300.667	503.647	372.077
161.431	424.001	438.84
368.798	356.246	381.182
402.814	291.792	393.959
419.801	282.615	374.462
320.202	422.926	361.633
368.324	294.912	333.895
422.587	485.258	261.556
138.314	178.181	200.172
250.198	320.916	286.919
371.273	382.464	257.761
111.034	407.814	359.517
325.541	269.98	191.495
469.665	239.677	405.733
473.741	282.834	456.078
564.61	311.528	273.55
385.679	271.001	336.144
460.678	178.71	301.485
574.824	282.894	256.153
420.859	248.207	433.82
425.44	359.9	416.825
759.634	477.186	365.277
493.108	429.419	313.51
542.479	445.903	566.962
473.486	356.449	434.447
300.356	337.297	419.411
502.153	362.361	554.236
356.253	167.04	373.387
500.141	343.491	421.375
408.15	354.216	671.914
497.07	322.849	631.245
424.986	503.391	432.294
563.336	334.76	351.173
345.606	303.539	254.252
485.032	373.031	548.58
270.955	379.796	227.027
340.516	373.815	526.086
319.778	211.417	328.295
462.631	221.778	233.768
505.315	349.407	467.7
399.445	523.45	283.821
311.745	311.603	342.411
408.711	502.153	443.333
430.113	398.548	417.437
385.123	327.704	553.396
284.394	286.842	445.492
491.066	377.888	479.484
320.366	288.807	401.563
348.425	393.485	553.369
199.617	275.367	346.235
285.651	450.481	401.29
509.574	424.589	444.505
303.012	241.277	350.946
435.387	332.45	528.891
194.671	289.131	390.339
305.34	384.55	463.803
375.288	404.414	485.163
508.041	331.784	437.045
387.235	390.823	539.315
289.858	453.224	415.756
423.977	391.286	402.217
348.3	369.114	262.307
240.87	341.1	270.379
426.857	475.946	393.488
382.869	402.89	407.025
368.068	373.857	382.163
377.393	156.424	419.3
469.91	505.939	583.04
491.151	230.395	251.908
416.082	445.35	213.79
572.751	194.726	419.413
503.761	113.51	553.173
343.033	456.691	397.47
571.724	497.047	497.93
476.786	334.55	387.945
517.016	316.761	323.752
464.807	418.838	308.49
511.023	253.702	307.905
487.306	366.681	503.439
573.83	409.19	142.902
224.055	447.38	446.622
477.104	429.348	428.215
499.663	405.176	475.167
255.619	504.555	673.868
555.098	157.814	203.553
535.941	266.521	289.381
347.894	505.86	441.126
212.053	199.219	289.536
252.695	348.477	375.434
153.334	364.907	480.798
475.996	464.132	403.194
560.007	548.263	487.163
428.571	549.063	499.896
394.456	450.998	342.616
443.609	482.527	493.676
452.134	406.257	438.231
435.451	442.589	260.475
450.352	417.403	417.235
294.445	202.78	536.119
384.462	245.051	511.404
382.837	299.757	502.436
367.097	429.659	389.491
402.192	319.758	492.509
191.568	452.368	541.986
353.025	388.603	540.598
387.063	109.872	571.119
367.015	376.212	614.328
409.841	366.959	437.164
248.526	558.357	496.045
374.954	367.668	499.314
272.373	521.759	103.147
278.28	353.524	427.137
277.001	288.341	512.471
385.418	380.829	132.349
412.848	539.525	446.57
440.438	422.936	462.135
462.584	407.485	579.169
334.858	551.961	140.486
417.384	305.749	625.121
308.134	554.344	407.236
550.741	298.998	269.997
490.656	309.257	350.993
396.162	504.964	330.795
331.7	520.552	444.818
208.086	446.692	377.074
441.226	375.728	409.372
349.076	296.697	368.867
166.47	342.846	206.687
428.905	378.185	319.912
287.866	549.163	329.464
380.501	486.375	521.218
149.978	208.306	588.522
120.928	417.032	475.919
367.127	264.201	464.872
463.423	307.278	383.11
318.358	250.694	137.014
473.452	356.886	414.202
203.453	260.199	346.916
370.447	253.223	391.509
402.57	429.419	367.549
297.514	383.171	264.779
146.153	454.037	555.966
211.419	354.089	426.01
391.986	479.531	231.94
601.776	163.007	531.056
422.483	533.339	496.351
492.926	384.422	476.319
574.977	466.722	477.691
172.006	387.363	196.045
477.922	160.067	407.638
489.111	425.361	438.094
461.486	368.792	429.531
464.119	495.169	317.771
498.201	309.469	400.269
464.318	494.946	239.122
455.949	277.362	411.079
490.406	323.624	150.112
392.952	468.272	199.018
410.301	405.351	501.862
395.388	473.961	546.537
536.702	226.192	294.251
556.351	440.948	272.811
555.117	486.54	630.034
558.175	413.653	564.035
567.429	283.71	487.579
492.348	524.278	480.025
362.527	374.077	358.069
420.384	379.253	421.6
423.331	540.784	398.233
418.684	254.563	360.127
357.949	348.627	126.929
341.506	317.123	463.678
510.469	186.976	388.662
264.8	396.732	392.216
407.12	406.585	229.081
302.992	288.169	445.506
254.632	403.799	338.678
597.389	320.4	493.408
444.578	432.963	421.721
524.052	365.231	444.282
365.961	419.022	496.605
418.927	337.151	408.146
251.317	334.065	434.431
375.166	444.34	132.577
464.629	261.485	267.122
338.481	357.469	252.315
167.09	382.137	414.976
496.343	307.301	634.206
197.233	374.625	478.337
375.717	389.716	97.9704
317.767	300.058	412.222
249.235	413.622	410.911
448.749	435.856	382.757
296.725	401.555	428.486
475.026	386.07	557.128
535.936	265.564	463.26
629.128	296.973	488.583
498.468	512.174	485.837
489.638	373.109	702.553
463.793	386.9	623.538
477.403	342.476	524.002
611.839	355.164	664.607
180.865	443.082	708.085
462.128	362.019	788.629
374.955	405.119	715.537
451.275	498.984	440.6
412.368	364.459	351.783
404.745	471.505	343.426
375.675	368.427	443.669
497.07	395.926	475.975
516.081	430.153	398.562
385.972	422.721	333.125
384.955	489.634	286.317
438.576	390.798	353.262
396.951	393.255	409.882
321.207	419.746	396.291
562.751	428.386	407.804
463.471	257.664	391.177
488.436	249.949	545.172
433.858	255.085	314.336
474.464	164.834	419.655
495.832	370.341	441.348
573.086	385.022	396.704
638.014	281.215	615.027
446.096	444.615	291.332
505.827	527.299	247.416
495.454	454.024	322.03
487.045	306.773	304.01
473.088	469.959	583.536
376.045	459.438	522.904
350.096	565.704	464.401
373.922	380.698	204.996
437.985	212.589	310.412
421.813	637.36	360.584
106.624	418.638	334.839
225.798	214.836	243.292
326.57	159.737	378.853
421.354	270.349	398.955
354.706	313.266	317.102
525.432	406.427	264.599
568.343	329.655	410.091
464.328	361.194	497.766
467.774	365.459	499.813
618.762	334.554	274.109
117.251	355.21	448.439
332.516	376.275	392.084
275.662	487.567	360.383
380.896	349.032	384.589
362.604	320.5	471.892
565.068	395.8	511.168
523.434	519.868	259.914
473.423	221.617	370.255
149.365	534.432	367.616
460.237	399.988	466.937
304.208	440.302	502.169
446.049	438.387	528.399
375.89	418.745	345.05
587.578	527.187	440.778
517.669	498.079	414.841
420.667	520.823	380.617
401.451	411.536	568.577
541.96	539.786	494.387
652.172	432.645	605.202
558.973	226.712	421.677
146.143	445.899	511.14
286.702	278.226	407.991
515.267	413.1	300.637
355.17	354.09	256.375
446.775	231.925	444.885
364.776	355.008	418.03
508.06	399.542	371.908
472.952	431.361	448.885
554.397	373.909	420.613
482.831	309.312	370.034
550.871	402.558	435.707
552.373	313.919	380.957
515.869	251.382	351.856
288.029	450.361	379.019
513.837	464.574	231.964
369.688	99.1925	193.698
414.105	538.735	214.685
715.318	367.549	164.571
483.309	91.204	130.605
459.541	506.294	463.993
375.438	312.487	382.205
394.45	317.863	338.412
354.738	500.083	289.273
409.057	475.206	690.939
377.18	444.342	477.671
359.172	439.255	443.824
154.624	481.02	347.148
466.126	427.543	376.816
410.106	294.657	364.932
369.8	276.819	334.548
396.587	220.515	335.005
406.416	314.332	335.861
362.897	311.613	491.12
397.555	536.659	186.991
292.529	326.964	397.673
416.933	276.635	337.898
408.824	189.388	353.01
414.12	381.147	623.73
181.429	351.99	326.341
399.881	317.696	344.985
485.424	430.096	392.224
488.349	436.171	420.126
497.442	455.124	417.728
662.396	186.765	391.56
365.38	455.372	404.881
427.716	511.866	316.86
399.903	362.274	553.34
458.245	455.236	429.23
537.904	235.145	373.728
505.543	479.549	182.429
521.802	104.142	193.881
443.852	426.446	450.752
553.966	160.687	502.149
440.446	436.861	452.444
366.986	393.876	441.6
283.919	457.355	536.709
359.289	164	282.068
243.11	95.8177	491.5
546.858	283.816	305.334
478.388	476.414	391.797
371.797	432.019	441.508
393.217	648.551	156.903
417.086	248.39	280.058
462.889	258.297	468.58
352.561	407.188	408.778
417.988	378.125	399.635
280.651	598.478	179.43
232.482	429.384	559.923
390.808	142.257	412.348
410.991	276.891	272.53
475.151	313.514	450.482
183.517	407.624	395.494
221.138	420.657	328.945
235.808	345.774	425.373
676.106	211.746	472.571
475.647	386.542	506.108
211.963	447.127	305.133
542.2	572.98	399.799
400.804	364.008	206.523
432.453	322.286	532.838
222.492	494.618	405.895
355.519	437.697	401.466
462.483	404.15	304.293
429.206	453.56	406.885
220.508	427.773	435.776
320.08	456.346	525.281
130.208	440.232	315.049
223.73	343.274	433.732
197.902	253.497	388.665
422.8	456.478	439.156
219.306	275.638	220.548
196.4	405.541	427.195
244.344	450.66	367.611
204.864	382.398	479.276
320.378	227.829	548.813
255.419	518.65	469.057
347.599	239.353	399.018
267.727	547.778	284.06
485.181	168.586	432.839
194.784	516.692	447.572
465.805	102.437	470.996
534.275	515.313	566.582
437.902	306.902	545.184
277.91	385.848	514.61
453.084	322.145	471.849
91.7352	235.246	416.729
105.342	363.283	528.613
451.371	379.988	389.004
448.847	422.951	534.046
447.795	265.288	463.359
380.681	467.524	366.909
305.365	408.194	288.924
103.702	428.996	529.051
190.755	430.463	295.406
343.998	520.483	416.795
392.817	418.424	466.032
328.179	422.256	528.182
317.627	348.773	748.761
421.557	494.724	601.341
114.578	474.668	455.241
383.73	378.156	456.396
333.851	531.404	477.113
450.189	352.063	541.164
291.955	193.118	519.355
231.265	316.156	629.804
365.962	467.793	440.483
381.265	382.775	405.693
461.84	211.208	562.37
422.818	189.833	360.937
325.701	144.436	429.778
512.023	323.897	450.657
412.291	228.407	360.62
389.466	224.954	483.264
358.661	289.028	663.091
374.493	259.634	562.285
450.601	263.495	506.326
140.626	360.227	333.781
336.345	261.268	377.613
204.595	295.033	542.88
516.437	334.938	563.412
487.999	364.556	484.025
279.457	305.296	499.301
340.279	408.956	250.933
410.737	331.368	548.272
397.012	371.12	474.838
312.442	327.873	416.716
369.183	359.131	237.485
468.131	333.771	413.484
456.796	299.963	465.458
321.128	377.589	418.991
413.896	409.891	250.19
280.68	372.585	243.938
406.865	265.161	321.932
400.902	452.719	392.574
393.688	402.991	509.32
464.656	352.937	306.346
387.872	518.899	552.638
372.811	315.895	484.515
192.052	301.464	427.602
269.429	441.429	616.624
207.129	209.786	435.347
178.003	360.551	120.141
341.536	350.734	598.336
432.627	345.331	520.627
437.724	271.175	423.003
303.781	218.613	572.812
194.289	432.953	590.596
393.356	461.221	589.841
315.369	391.503	552.802
317.845	434.597	515.852
332.08	312.106	407.13
323.649	280.049	140.355
125.553	369.95	166.077
264.284	184.666	456.788
383.737	430.296	493.182
212.591	422.573	287.6
307.927	346.156	260.549
334.215	380.089	414.195
332.574	408.222	476.914
339.45	381.284	380.905
332.732	461.433	353.942
406.918	284.568	131.414
417.089	338.104	295.179
369.647	602.222	490.974
412.07	397.926	255.386
347.297	464.883	525.373
297.417	312.855	505.51
425.164	348.519	423.651
333.519	267.571	466.897
443.787	321.351	488.42
456.309	138.65	539.351
452.837	267.635	280.513
473.573	441.73	409.834
363.867	320.737	455.792
222.59	326.209	341.71
344.568	94.8796	101.502
246.839	136.764	527.016
418.574	175.098	491.709
348.39	341.875	565.163
428.196	214.523	454.141
454.955	453.666	487.315
421.247	501.463	473.903
357.133	299.797	499.57
361.168	315.068	478.36
322.534	247.916	435.349
359.542	264.437	450.835
301.868	403.408	495.206
344.377	411.726	395.829
435.117	405.966	438.709
499.561	232.046	204.006
190.228	130.27	226.365
442.66	257.406	706.596
421.752	354.704	497.732
422.438	193.829	470.291
450.626	482.53	590.706
404.534	261.025	500.706
336.438	269.224	463.633
202.528	404.019	413.175
305.35	423.922	405.568
435.628	342.633	726.678
147.172	323.11	467.871
98.7137	389.089	419.861
309.705	362.281	456.934
127.599	399.964	543.182
319.179	389.056	649.141
384.176	451.924	607.28
178.989	405.582	413.82
153.881	489.989	695.907
141.384	382.325	184.015
361.91	427.301	544.135
405.249	355.654	461.061
207.94	390.8	563.881
369.402	320.103	490.007
353.452	426.049	205.211
118.617	289.285	467.991
469.673	301.108	416.156
439.36	343.097	487.284
131.816	347.223	222.202
419.639	334.264	444.389
327.175	425.553	412.949
394.049	281.964	477.604
227.901	405.813	354.234
221	327.563	529.039
258.277	336.928	571.294
281.153	480.37	464.933
427.466	464.632	517.796
335.925	352.498	476.132
92.2493	344.958	414.224
345.438	421.587	491.612
460.525	335.383	458.667
419.335	373.16	493.2
384.705	347.801	407.322
176.749	331.943	109.675
236.925	389.175	483.735
316.966	274.474	441.486
313.213	280.015	239.802
254.653	452.712	114.129
196.391	397.093	362.29
298.77	501.59	526.245
524.207	436.244	527.493
378.685	350.151	468.087
320.27	424.449	449.892
352.063	374.521	510.625
133.83	415.421	498.103
242.689	340.759	471.004
303.171	343.228	490.126
385.358	238.271	485.279
312.204	378.832	556.976
310.709	316.334	407.113
321.425	319.724	487.171
434.459	426.171	353.156
92.1144	328.487	486.48
419.671	293.545	640.995
469.267	315.105	138.844
437.751	342.105	469.166
366.331	459.36	404.138
99.7013	393.963	540.254
490.579	341.859	403.733
484.103	435.169	451.482
446.133	405.24	528.328
437.846	331.716	431.548
406.114	397.019	445.609
358.804	398.718	430.401
485.335	213.758	395.649
422.249	305.138	515.465
399.132	378.634	456.913
495.627	371.497	606.893
367.45	122.451	756.53
433.577	459.761	574.706
393.429	364.115	193.122
499.36	444.664	150.964
408.968	312.078	582.885
140.336	363.471	230.672
391.313	544.669	233.029
333.497	536.593	538.427
483.182	600.571	113.359
482.37	439.535	554.591
459.93	452.215	674.909
438.375	166.634	662.529
416.01	470.137	555.825
527.979	406.462	672.089
580.44	384.696	718.225
280.885	274.417	686.81
385.317	486.908	683.74
124.757	431.778	427.957
461.287	385.006	442.66
425.737	374.519	654.177
288.917	511.125	565.197
415.156	570.002	476.115
416.177	444.089	434.982
235.324	448.142	368.948
514.861	575.857	462.348
458.506	581.659	276.741
422.948	380.122	498.268
482.486	457.859	478.247
439.381	336.309	508.51
545.688	415.365	452.637
443.811	449.62	392.747
389.232	209.684	483.168
566.913	344.418	413.41
331.301	452.26	499.187
517.084	248.312	438.193
251.248	458.754	281.551
534.809	375.566	520.879
494.181	240.263	559.234
526.445	518.086	503.004
493.957	384.347	394.449
321.488	183.514	358.438
354.758	141.158	496.225
347.871	197.719	579.459
218.785	413.815	516.473
377.26	309.874	281.203
285.423	157.225	230.222
588.971	335.125	379.371
341.3	369.036	460.11
330.355	156.911	529.105
509.947	243.409	561.874
616.283	287.013	348.867
345.534	290.066	426.796
132.405	126.557	607.548
293.56	407.859	379.838
135.067	380.421	528.16
593.065	230.528	566.503
588.611	266.652	602.31
454.378	461.912	624.225
166.572	186.574	685.123
380.736	641.045	687.48
505.111	269.848	431.953
491.722	464.171	146.331
119.118	645.62	434.42
556.066	523.91	427.738
515.218	569.05	324.906
584.165	528.916	530.894
586.137	487.462	472.362
185.109	514.931	487.259
563.388	363.509	485.951
386.26	112.766	141.87
410.99	493.123	147.198
542.109	387.825	500.938
510.575	374.45	486.177
386.994	400.464	468.015
501.261	93.7306	329.82
440.189	571.272	444.467
436.215	375.589	387.569
373.623	533.025	353.573
396.319	364.471	253.292
415.746	535.095	299.139
212.022	444.193	722.057
363.794	404.17	560.72
293.768	444.801	554.674
378.543	378.109	393.095
331.812	463.884	177.439
150.314	247.788	507.595
627.855	298.719	444.336
252.389	272.714	433.564
298.836	148.686	401.69
534.12	410.677	409.666
301.006	575.096	451.787
472.607	200.458	359.334
195.578	456.875	424.039
507.383	476.724	370.847
433.06	458.976	580.356
282.075	500.5	280.95
379.976	455.388	377.265
311.165	517.495	510.474
602.582	562.094	539.64
438.447	373.105	551.775
442.774	410.525	402.273
480.373	212.745	409.198
489.366	413.734	442.253
435.779	567.875	549.245
490.458	273.428	400.566
399.534	210.083	537.609
394.058	574.905	510.485
372.122	459.572	615.148
540.519	413.565	366.327
506.679	268.395	535.414
507.73	502.07	344.377
503.45	454.506	310.227
415.2	519.295	94.5545
510.037	359.214	146.215
375.238	508.243	586.103
350.363	553.912	126.127
305.929	252.243	619.975
145.613	428.234	546.416
512.893	451.091	640.311
483.469	173.777	301.566
556.168	194.986	314.401
644.309	318.687	323.847
398.778	391.681	529.495
484.478	330.165	255.245
518.874	334.065	209.631
526.899	371.086	332.263
441.641	450.267	414.111
453.115	426.015	389.095
410.908	309.05	398.18
473.288	538.969	476.288
567.489	346.916	485.19
420.502	313.725	411.945
545.131	276.85	508.641
337.191	487.278	426.807
359.094	594.24	380.805
419.419	359.941	582.493
435.877	495.165	338.131
125.152	301.325	237.497
408.12	549.067	342.737
392.372	470.374	347.772
470.467	359.698	341.675
173.288	228.282	311.151
285.587	467.009	277.647
510.125	141.414	209.905
447.323	387.223	219.137
545.015	322.034	366.534
606.167	449.754	378.695
532.766	372.564	417.89
299.675	430.844	291.331
592.637	478.117	468.898
564.45	444.743	494.246
353.341	403.178	552.65
303.152	131.702	474.033
402.509	461.281	338.947
528.621	444.852	488.43
501.184	354.301	341.204
285.658	359.34	479.564
518.352	323.284	380.562
514.088	428.09	367.98
419.601	446.094	476.441
482.595	338.022	387.354
476.169	289.846	407.61
471.491	338.601	448.382
476.647	554.925	245.653
331.563	396.298	510.402
363.055	396.445	294.28
329.962	272.476	322.599
483.481	445.144	452.613
359.43	322.952	533.026
486.515	384.235	387.875
246.06	244.768	499.413
281.681	465.942	359.079
120.633	349.498	304.671
574.29	387.796	433.937
327.741	394.373	411.464
588.501	250.585	535.119
335.585	484.187	423.438
319.029	584.433	432.834
431.291	108.231	449.704
485.866	458.195	486.169
144.96	405.805	441.977
459.041	301.46	432.05
490.634	363.98	405.805
633.82	342.102	439.411
622.577	318.853	462.994
383.635	635.74	221.777
506.844	330.139	144.167
412.323	593.804	506.738
581.372	343.26	390.456
656.214	344.27	509.51
464.581	188.196	150.882
92.4767	564.559	353.701
564.655	638.893	468.439
382.475	149.619	381.512
511.937	120.773	508.452
451.133	460.629	367.137
94.3674	127.157	344.606
524.225	455.289	254.408
459.999	380.718	183.952
477.881	549.365	414.487
445.257	506.194	445.095
448.142	521.243	404.626
464.955	595.063	507.74
450.39	359.177	416.392
289.797	402.402	101.209
530.928	379.396	435.648
432.863	495.589	304.486
501.757	104.769	506.939
388.861	549.608	386.763
475.943	431.4	447.7
404.965	202.948	322.258
415.467	131.868	443.478
583.562	445.354	188.415
462.285	126.433	426.418
539.949	477.382	415.402
378.298	392.688	394.862
517.911	569.806	456.052
567.44	443.553	407.823
390.873	477.663	296.2
397.903	514.559	461.517
543.49	436.262	396.522
510.206	361.233	415.013
555.891	510.185	437.938
614.52	356.175	501.591
509.433	452.713	505.936
423.615	260.917	371.439
376.336	439.853	451.144
400.527	507.721	487.692
489.79	411.827	494.77
430.304	610.251	390.579
524.708	103.026	473.634
244.812	377.524	494.326
462.586	429.548	369.861
387.279	366.994	314.064
459.178	314.993	364.645
413.096	456.644	615.703
442.214	553.35	499.169
564.174	582.428	362.104
380.58	420.654	561.959
175.852	384.862	482.926
406.491	566.429	349.746
409.226	502.11	389.758
386.014	472.056	451.835
426.793	394.377	562.846
475.637	554.359	437.254
379.399	523.757	423.595
294.111	91.3958	339.297
417.224	648.803	394.266
449.502	523.573	674.626
437.287	534.008	464.6
455.701	338.74	302.699
308.15	355.408	401.784
172.841	219.639	395.484
478.158	468.557	355.393
219.533	249.137	419.443
465.519	566.867	408.331
414.842	552.872	446.053
470.033	587.606	336.984
411.008	345.62	625.725
383.066	668.368	407.345
387.324	645.508	196.395
430.559	441.665	260.765
357.785	408.131	423.486
313.754	572.142	549.855
116.049	500.159	472.558
385.138	435.22	291.296
423.864	438.905	271.267
420.301	580.323	291.727
441.691	503.332	485.485
474.702	533.442	413.106
293.205	506.491	336.615
428.355	555.391	372.716
433.622	520.361	494.811
322.645	395.107	679.318
233.836	502.316	317.275
365.85	326.826	426.208
495.062	244.672	347.273
320.145	344.183	460.943
292.179	416.911	414.925
92.7325	379.329	384.402
530.065	461.109	487.165
570.968	231.963	318.029
356.656	400.296	354.761
567.564	363.26	105.325
400.185	516.125	450.964
472.482	283.688	190.698
416.957	456.771	605.308
251.354	216.303	253.876
420.983	503.175	242.821
437.54	144.87	592.999
415.261	311.143	435.444
406.456	269.004	416.715
123.268	406.015	477.933
259.631	540.739	561.318
491.234	333.605	288.084
408.015	258.414	429.899
806.84	331.172	257.084
422.821	112.269	525.696
448.531	484.322	523.981
107.58	290.635	441.017
397.219	408.318	560.083
416.914	402.02	543.869
129.457	371.154	229.736
333.593	371.521	611.079
525.957	247.69	526.815
495.064	472.295	533.601
447.154	328.6	756.189
368.09	102.528	250.289
440.796	267.279	593.989
146.32	397.253	592.172
546.041	564.564	397.881
430.481	261.135	558.473
435.061	138.037	501.991
368.37	252.416	434.159
420.327	432.07	558.979
348.783	290.055	591.307
316.783	97.9669	561.375
513.521	398.803	487.607
272.093	202.235	506.323
338.064	376.896	457.562
347.333	582.804	415.418
599.686	382.221	485.414
215.891	268.589	478.146
664.995	162.947	590.754
198.106	282.804	559.744
370.578	209.932	105.079
498.057	492.497	494.183
585.761	296.375	371.331
289.83	436.685	435.405
450.841	440.427	412.377
453.52	423.931	536.458
677.347	487.035	595.966
245.71	258.581	497.436
326.13	498.359	519.487
494.304	511.1	487.777
423.997	394.72	503.064
271.073	437.036	440.578
148.772	434.949	135.132
206.091	346.551	494.355
437.369	459.054	532.884
542.566	378.506	556.143
232.48	377.369	482.874
427.517	348.822	367.572
98.9347	499.553	437.166
446.005	351.121	463.143
367.977	425.663	318.969
247.078	357.45	258.645
412.723	334.551	540.988
424.091	577.658	564.59
156.946	352.434	539.696
289.221	465.413	219.788
304.83	278.152	387.48
281.973	242.565	430.065
385.723	403.179	704.803
446.607	427.358	445.379
328.225	305.442	469.76
376.486	429.868	669.164
328.885	360.449	194.086
113.617	296.218	404.404
399.061	341.202	380.159
325.011	117.577	422.642
149.488	398.114	414.971
236.806	509.792	329.046
459.53	415.858	384.476
341.896	554.344	336.81
351.467	381.964	358.408
162.927	268.761	400.306
413.757	245.621	486.66
294.344	410.646	726.278
355.702	232.363	502.531
307.668	372.706	489.87
295.411	343.322	473.452
307.332	329.358	402.398
342.46	323.897	570.422
307.973	315.095	541.535
281.607	334.108	395.143
284.711	419.459	543.789
378.049	360.905	475.514
295.78	191.014	143.412
331.221	283.871	613.271
512.058	270.919	569.332
106.69	179.446	536.76
415.924	261.423	550.8
519.141	257.241	514.911
410.523	545.854	716.711
325.285	497.317	645.845
379.879	422.724	236.153
279.887	489.478	329.306
489.515	442.392	327.069
488.311	323.672	121.877
443.462	395.93	734.228
349.447	392.778	678.823
477.408	364.011	229.624
329.514	389.896	655.943
393.231	483.425	549.684
471.893	319.632	549.906
327.77	228.799	565.006
257.295	343.127	391.825
572.287	131.853	415.279
410.704	118.072	417.473
181.654	316.147	495.351
443.687	310.826	256.896
217.088	343.731	263.505
486.466	337.458	564.369
361.999	361.162	374.749
325.616	261.086	563.404
506.692	506.43	286.054
408.837	300.237	581.746
404.096	221.624	589.481
381.628	561.644	413.759
321.297	420.303	465.907
446.555	356.268	585.184
309.131	456.798	382.913
302.725	453.636	412.733
333.055	444.128	688.993
459.738	209.513	523.92
454.462	350.805	176.199
545.117	389.576	353.615
164.453	329.343	575.698
483.376	349.352	432.23
268.387	513.536	554.337
185.67	343.775	439.466
388.692	325.12	684.009
276.194	404.247	503.295
233.276	454.366	514.349
406.445	603.614	539.265
412.881	316.401	738.716
459.543	538.268	444.872
176.097	334.42	713.498
458.013	610.636	594.927
177.519	400.21	336.785
432.325	635.462	404.899
423.952	363.31	570.798
359.957	380.114	549.383
469.766	496.815	642.565
289.044	417.416	560.531
261.169	450.994	675.941
288.307	271.387	516.045
404.441	453.288	641.597
366.038	502.227	503.224
306.258	390.959	555.101
195.002	293.793	548.585
234.748	544.117	545.108
195.823	314.699	564.531
386.522	463.457	518.512
199.94	407.957	459.117
199.743	284.739	521.302
276.328	323.474	511.124
413.656	327.03	461.22
273.572	388.43	437.061
293.168	381.251	571.504
391.56	425.869	444.386
300.712	487.669	449.294
251.579	440.531	348.498
330.095	425.36	460.665
469.616	411.571	511.816
384.661	491.966	457.663
389.309	420.877	660.664
433.702	386.072	299.906
318.142	423.985	383.887
417.572	458.774	190.071
441.628	279.535	635.779
408.144	497.239	315.862
408.233	362.806	465.056
294.495	442.621	458.81
487.578	562.157	533.728
450.209	103.615	464.426
477.284	556.421	518.26
297.762	105.765	538.416
341.669	333.656	620.754
394.962	371.88	515.12
213.557	422.183	407.473
370.729	400.599	428.624
361.291	399.224	483.363
369.381	429.849	382.608
363.585	400.274	495.536
525.318	220.801	364.515
409.964	429.908	415.819
271.42	360.19	506.595
426.141	270.713	356.5
322.036	200.293	470.173
289.48	457.537	328.917
362.688	530.348	464.389
350.953	159.426	521.725
351.123	135.183	592.738
375.523	174.245	310.253
332.092	366.669	525.195
362.297	434.034	393.516
363.669	310.746	511.313
275.662	457.413	470.989
411.894	400.185	435.251
422.849	446.702	535.939
289.067	412.017	477.708
331.885	499.901	450.738
308.788	383.053	431.154
201.923	371.531	140.691
455.396	482.685	563.873
264.546	152.839	406.778
392.501	325.394	337.253
325.673	519.131	443.205
376.615	546.82	162.824
320.473	501.623	595.076
379.309	667.625	253.255
344.171	511.97	624.382
468.959	427.874	435.582
395.649	491.72	508.49
304.218	486.21	578.62
403.989	497.143	617.941
231.664	511.343	489
436.043	322.202	474.872
439.875	396.661	470.174
463.357	494.585	570.543
296.099	452.519	478.067
543.668	474.202	433.138
339.488	510.523	346.979
344.739	223.708	372.69
374.183	440.52	204.479
163.863	511.009	463.838
131.37	342.68	706.03
506.473	357.417	460.8
279.886	569.607	506.693
401.897	96.5064	502.38
403.075	255.072	508.869
266.537	521.311	389.882
316.243	495.373	475.434
358.027	619.664	467.294
401.129	503.188	482.06
365.504	158.936	454.8
336.656	457.025	497.662
344.502	522.649	465.834
326.571	493.362	436.946
290.226	407.978	437.544
304.351	344.321	317.887
293.549	595.35	408.087
145.051	398.141	471.376
269.936	380.55	473.029
652.477	246.981	424.182
617.384	257.464	329.018
614.269	434.55	485
283.811	267.467	458.428
260.158	361.042	424.233
246.435	473.216	484.418
285.434	212.467	430.857
241.797	539.082	410.643
135.852	385.892	571.475
256.463	515.146	430.289
243.224	483.216	489.058
387.357	192.496	503.477
162.214	289.929	467.103
182.927	434.878	450.68
351.612	455.64	333.014
338.761	261.557	479.61
369.463	524.707	463.717
401.117	218.808	568.188
422.859	505.128	449.871
355.208	231.075	405.013
373.056	395.513	499.709
383.385	251.458	398.606
466.979	226.456	384.131
371.517	515.749	371.735
363.537	223.292	512.639
335.283	571.406	526.982
341.293	352.102	482.747
373.582	417.773	440.272
151.557	391.726	508.059
490.665	374.728	440.311
432.136	430.908	662.632
328.914	545.193	667.969
361.493	321.189	525.293
485.281	518.243	572.069
383.329	530.508	112.557
470.494	100.466	618.083
407.046	434.89	622.227
341.941	513.575	400.092
369.389	357.243	343.971
320.457	349.179	357.653
272.754	541.801	519.266
213.601	573.871	333.218
354.079	375.793	523.793
377.346	521.935	556.789
332.202	526.868	518.382
402.329	385.034	513.078
287.177	388.217	364.254
220.081	452.375	266.374
362.422	281.834	478.49
184.897	493.522	141.591
139.211	381.288	446.36
371.66	397.341	612.437
157.225	424.691	200.321
404.352	479.114	304.042
476.425	615.064	352.286
612.101	420.497	678.687
543.687	391.85	526.99
129.328	416.564	460.082
116.736	337.957	540.64
631.825	515.258	466.739
493.208	418.585	670.498
427.367	362.263	693.642
356.358	403.469	413.499
767.001	342.389	536.956
153.592	257.183	608.182
431.335	610.691	504.094
331.96	327.017	459.732
639.97	259.119	614.136
379.413	383.507	495.248
389.326	603.178	449.641
152.679	338.76	414.48
454.677	160.059	577.786
331.85	431.396	379.471
267.022	456.482	127.927
439.252	384.749	488.465
352.085	189.252	656.991
178.369	245.004	593.516
358.915	651.706	455.799
213.501	416.666	121.483
449.474	545.19	408.368
442.347	479.674	523.722
499.348	381.041	393.666
445.826	541.127	399.323
340.476	129.479	371.77
453.616	376.031	319.406
477.68	462.363	499.15
428.871	429.539	465.352
469.026	375.583	506.78
329.759	450.345	318.153
463.811	415.46	417.245
319.888	423.526	304.812
281.046	428.171	376.912
524.641	361.169	525.46
311.337	435.819	478.845
464.375	323.111	527.955
267.459	364.964	520.658
285.664	317.8	413.517
397.888	423.62	602.482
296.342	452.672	554.324
243.131	326.832	390.991
284.61	354.846	395.143
182.994	365.802	572.053
361.92	386.969	372.838
440.628	412.945	485.897
459.407	431.539	550.588
347.651	275.491	522.738
347.563	548.172	380.601
417.852	424.08	361.952
422.797	417.899	608.199
384.298	476.78	360.71
451.124	427.437	384.911
433.523	340.277	430.646
447.659	425.235	389.265
369.547	612.979	492.774
520.198	499.149	474.626
502.464	173.977	434.952
478.688	143.992	421.039
470.703	330.292	317.629
467.386	128.282	467.859
426.491	357.933	390.435
414.246	605.044	548.838
480.821	458.151	495.821
463.18	664.386	348.675
442.616	345.098	600.074
380.373	266.421	494.156
440.768	477.137	508.762
232.797	368.046	536.073
453.304	626.085	503.296
152.172	213.243	557.029
313.325	415.142	409.328
201.981	269.199	479.809
484.216	482.288	406.528
302.331	502.974	333.367
104.475	416.447	458.696
233.927	372.247	508.703
376.689	384.984	325.329
498.854	396.375	634.175
460.938	381.769	513.747
296.711	300.054	507.744
312.795	402.592	545.025
432.103	397.082	116.021
325.239	648.26	598.63
387.721	111.553	263.822
288.107	592.658	538.649
405.01	159.142	234.442
314.063	617.552	347.101
402.608	647.366	396.62
425.704	127.94	563.459
438.545	737.977	373.41
431.075	586.472	496.028
396.373	437.393	397.125
511.258	96.1393	478.721
422.577	879.426	355.88
357.05	554.963	446.998
499.188	520.871	244.142
371.175	631.273	215.793
393.504	612.237	357.639
436.315	519.485	376.222
192.694	398.18	504.367
463.631	428.546	441.521
362.917	385.299	393.068
463.069	617.008	664.158
515.905	225.345	520.719
346.064	424.255	532.327
144.649	490.225	701.769
323.83	228.295	684.798
95.4852	383.539	419.344
455.137	572.207	455.897
362.662	277.587	539.341
295.487	604.617	648.409
422.998	491.913	477.868
146.689	452.996	479.031
448.379	511.436	628.382
363.636	532.564	238.474
134.235	424.746	349.358
315.541	169.518	259.747
457.573	652.42	217.781
432.728	380.117	330.886
478.7	575.684	376.3
344.836	535.773	205.529
484.227	573.254	393.341
425.034	649.416	533.161
377.18	102.109	358.011
501.487	247.799	345.846
448.898	374.157	425.28
259.883	443.12	428.437
321.252	289.119	473.504
214.489	425.242	283.07
432.572	279.338	306.759
289.888	580.887	483.868
423.226	477.204	595.449
240.392	483.056	408.711
279.223	106.473	457.973
510.164	504.988	486.471
299.161	363.902	430.124
463.274	466.007	378.968
372.825	739.943	403.664
514.025	625.065	443.671
508.572	433.933	392.16
587.288	428.164	480.401
507.827	922.98	380.217
601.725	390.011	357.833
362.41	819.605	244.658
213.762	132.404	260.867
497.501	144.094	308.6
496.282	213.273	557.642
376.5	301.315	434.325
519.101	403.712	439.057
528.612	331.506	499.73
565.36	544.556	511.423
405.742	124.385	464.259
269.677	352.398	438.478
262.423	117.84	327.101
447.948	107.292	487.509
524.363	516.978	508.924
235.144	398.577	287.755
298.047	484.679	389.216
400.147	488.486	369.972
373.463	519.321	573.419
381.673	515.731	554.579
390.857	142.938	121.928
362.219	459.949	362.659
405.642	257.664	385.041
450	447.533	598.523
270.048	324.746	550.215
380.186	291.975	397.656
432.414	290.952	386.644
515.047	388.967	422.331
519.159	312.776	595.916
506.63	506.106	270.084
249.971	145.338	302.2
515.652	389.324	368.375
577.798	586.164	256.569
480.164	559.384	303.166
527.848	358.303	368.117
134.883	495.339	329.552
346.04	343.317	445.427
338.497	104.45	535.58
516.34	307.803	313.734
441.156	271.363	504.461
487.873	492.74	241.733
323.01	415.98	448.863
415.669	304.442	335.738
563.097	493.444	372.617
560.182	432.333	342.022
476.417	434.134	434.266
363.928	575.43	375.63
573.711	397.908	349.783
348.614	459.522	225.815
545.681	512.61	236.123
355.246	409.845	452.845
425.267	335.908	501.473
158.95	455.168	400.48
394.807	482.024	199.649
113.546	545.799	389.324
436.855	591.143	416.244
453.405	441.875	139.362
252.581	510.383	252.514
839.075	373.676	362.479
284.453	342.788	377.004
605.041	483.007	507.309
644.252	380.14	357.775
308.149	484.28	500.188
518.824	383.03	446.976
228.575	533.587	543.419
597.318	418.515	421.809
548.239	416.674	503.725
229.899	565.159	369.29
753.753	514.727	383.749
508.229	612.974	354.858
461.821	471.952	397.916
419.112	483.385	329.81
409.908	552.989	265.29
493.844	404.494	357.68
444.252	367.24	304.077
293.38	441.709	142.901
464.261	297.747	452.558
260.951	507.226	483.166
367.967	365.529	419.151
559.52	447.932	450.158
302.307	133.67	402.201
368.867	516.307	406.773
428.911	622.066	393.09
403.306	382.772	321.339
467.328	223.021	333.722
251.341	459.589	320.99
389.678	385.195	172.791
298.595	352.481	345.762
471.015	282.233	294.575
277.64	661.088	116.697
388.53	355.168	173.503
263.971	293.312	375.68
564.953	416.662	393.457
520.403	243.237	669.583
417.617	344.49	308.262
229.748	552.773	179.056
516.102	399.103	179.138
395.595	377.942	487.305
374.317	505.514	608.476
352.436	445.73	268.184
543.664	502.111	519.727
319.849	450.742	534.84
429.742	360.506	368.916
498.561	308.931	473.247
459.168	449.857	435.357
377.7	345.533	286.317
421.569	446.204	389.423
429.226	328.885	422.411
413.825	489.588	445.39
316.663	410.206	293.01
468.367	473.97	506.123
392.774	434.416	582.068
328.294	164.871	451.617
402.215	513.598	530.72
341.348	465.601	433.006
457.749	500.173	383.798
395.588	526.523	514.161
160.222	511.31	437.816
380.125	483.402	521.04
407.228	524.325	696.14
512.056	515.338	403.458
562.58	518.312	597.015
624.633	584.124	856.19
513.732	400.713	384.091
542.353	456.597	245.827
615.257	358.565	445.438
239.171	336.36	440.755
169.028	337.38	537.419
332.77	359.398	588.413
363.009	214.653	619.189
213.029	450.879	352
194.354	248.422	246.624
153.94	465.166	514.741
515.118	414.249	441.72
121.323	283.396	250.608
435.819	577.197	103.267
420.696	675.957	380.598
501.653	680.974	719.116
509.815	653.239	353.799
299.569	508.636	707.437
522.354	702.831	485.568
478.596	455.28	430.344
422.418	582.372	469.803
438.981	499.897	304.75
479.915	487.948	282.929
447.473	469.248	354.562
460.16	539.049	417.679
280.94	489.572	300.296
390.379	239.873	324.587
408.6	285.672	364.24
413.368	558.413	436.091
444.879	334.456	388.966
399.746	454.687	427.901
367.068	192.05	511.462
323.072	444.351	95.9242
511.974	431.266	555.115
365.132	457.702	540.601
472.188	434.523	496.726
459.063	422.517	569.956
447.753	412.15	578.67
509.192	377.225	533.781
437.104	320.644	489.84
527.237	282.531	528.117
491.539	480.587	471.271
470.489	408.81	449.29
647.86	481.209	229.713
541.431	477.961	392.031
580.656	294.567	563.474
647.652	357.59	426.565
602.146	302.021	401.859
536.838	289.058	449.227
644.052	534.655	564.698
542.806	438.218	347.952
496.197	567.673	163.614
375.698	466.149	582.604
563.165	486.988	478.671
590.773	300.818	233.81
509.611	207.887	410.825
642.566	324.886	599.123
183.704	288.454	528.905
201.525	579.297	315.443
496.714	431.53	524.64
561.328	587.123	495.007
606.666	267.188	110.106
281.312	457.014	664.686
477.783	478.404	438.475
408.031	483.875	426.257
510.861	496.636	497.257
470.595	359.933	467.163
568.489	360.925	372.018
407.574	475.552	403.907
176.1	603.422	460.894
492.589	390.951	514.195
557.539	356.517	681.292
575.805	418.2	628.077
725.673	329.442	448.593
739.538	351.517	460.908
479.946	390.541	410.606
530.945	460.658	460.827
508.448	338.546	340.7
607.407	422.744	408.533
599.84	426.455	451.61
493.099	505.817	542.038
628.55	344.256	347.12
438.326	338.564	404.462
415.319	450.393	595.171
755.476	269.683	428.838
953.044	445.367	153.929
472.37	530.952	346.867
409.754	448.016	439.133
287.075	521.607	646.959
346.469	398.526	634.816
701.017	534.783	579.554
274.428	489.797	394.285
590.985	464.419	560.98
413.177	378.226	501.75
255.659	251.593	283.052
434.315	375.085	484.242
589.471	381.309	424.856
500.957	173.107	500.466
810.678	407.205	602.083
705.127	213.563	712.383
537.156	368.803	705.404
795.053	365.244	599.6
496.834	460.366	586.971
204.56	385.572	214.18
527.325	245.192	540.496
178.124	471.443	554.116
516.257	464.148	594.65
116.501	431.108	390.031
485.901	444.611	182.378
613.793	516.481	585.453
549.061	415.761	598.865
856.082	445.919	554.413
800.044	174.48	610.578
735.315	483.039	554.512
383.997	430.897	676.268
308.616	327.369	465.519
415.843	455.236	518.831
532.146	282.708	495.899
475.106	312.583	453.356
438.636	389.384	149.056
362.107	334.501	561.295
620.722	366.276	477.422
585.823	381.09	690.785
384.376	289.139	540.361
405.892	364.907	473.888
546.727	368.406	517.089
285.856	333.705	596.404
641.677	156.195	482.977
469.833	430.505	586.721
593.527	359.874	510.042
517.232	366.012	310.239
125.879	391.041	562.002
542.694	274.158	384.921
612.923	205.698	402.501
513.585	388.306	369.592
564.932	284.602	518.979
572.664	434.719	564.23
531.145	412.715	213.407
641.964	264.515	129.88
332.3	338.195	487.476
466.374	119.527	609.712
566.793	240.19	450.769
463.04	331.816	702.938
337.948	298.62	330.827
485.941	363.57	395.304
425.447	277.064	461.858
466.421	206.272	441.132
305.434	267.688	604.245
519.166	452.85	408.204
444.025	310.982	449.144
135.582	157.644	420.649
409.418	395.213	446.006
425.56	522.334	561.44
357.231	564.025	563.468
471.221	469.029	495.873
470.727	506.854	516.403
405.032	449.121	528.802
285.278	598.109	352.414
407.533	501.075	521.821
398.311	520.887	451.385
139.709	228.931	523.041
425.32	409.024	579.512
436.236	403.254	620.731
295.696	523.405	648.844
404.197	140.724	427.339
586.972	212.946	526.883
485.351	317.105	644.084
473.772	521.292	603.153
425.253	95.9557	607.313
486.761	290.216	494.619
456.225	605.908	417.543
457.883	565.316	536.266
110.093	661.002	575.945
106.011	541.741	548.226
523.249	143.765	490.608
184.485	454.489	137.617
556.34	139.569	509.694
168.3	462.852	614.621
431.831	307.631	360.92
93.6636	435.323	441.399
406.606	265.881	434.215
429.123	457.726	488.45
419.635	408.776	565.463
216.847	449.064	695.67
346.459	181.948	273.134
440.332	247.711	531.37
378.693	459.209	243.372
139.618	489.842	607.848
390.974	450.36	452.003
433.771	395.556	395.132
441.981	393.662	417.14
170.133	389.49	376.704
445.854	329.744	620.96
540.156	420.985	608.837
102.384	222.916	611.932
560.019	394.792	687.829
536.917	252.335	539.939
251.643	242.514	651.249
527.932	413.924	430.065
108.9	310.016	518.385
517.386	464.876	483.415
116.159	354.985	353.317
377.688	409.024	686.761
282.934	492.353	262.019
430.458	210.834	253.541
105.08	349.361	349.912
97.005	475.409	282.184
305.59	419.039	571.688
197.397	425.109	367.989
460.906	463.293	499.616
389.145	597.697	345.698
545.148	466.692	410.907
679.814	445.791	319.479
554.806	586.727	607.461
647.668	112.658	172.02
656.672	489.959	443.013
464.429	431.073	715.325
260.348	388.517	129.4
560.561	375.337	461.986
510.477	378.211	307.757
476.977	355.966	503.565
535.762	426.611	283.711
384.938	365.864	462.93
529.594	396.311	702.382
426.235	423.698	144.868
443.688	444.611	560.543
509.03	432.385	356.29
506.335	340.32	676.398
431.024	327.54	546.554
525.015	304.75	642.926
244.647	372.905	533.036
400.214	388.8	568.54
547.736	380.891	257.281
554.205	484.122	622.019
383.021	475.647	427.939
416.464	430.34	156.842
297.347	447.941	418.611
452.293	550.298	573.116
399.826	436.961	216.991
358.757	423.799	395.344
373.214	371.909	360.567
339.044	430.496	453.076
286.719	351.095	354.667
158.485	428.655	248.775
484.825	342.505	495.851
389.76	334.523	441.457
382.588	364.861	430.288
391.45	406.17	400.967
414.88	319.241	474.846
494.721	243.053	251.047
632.124	432.858	477.346
466.755	344.232	437.466
510.673	215.166	490.242
713.404	305.757	91.5268
143.853	397.327	490.598
667.222	421.66	444.141
575.971	397.999	455.106
659.64	220.605	443.643
305.502	192.126	456.677
533.956	340.13	507.634
370.446	344.497	520.053
248.516	227.927	478.986
270.246	439.358	603.127
545.765	182.77	556.274
548.976	347.892	591.106
390.497	346.431	437.856
118.54	434.404	305.945
394.299	305.294	474.268
267.92	365.755	470.979
346.294	364.217	637.561
548.47	256.382	683.38
96.6502	525.596	743.259
613.899	353.569	635.752
613.351	358.221	515.66
155.545	97.4929	501.186
476.089	318.37	726.03
558.65	448.214	651.053
492.003	441.337	547.677
332.388	410.584	338.111
532.531	492.04	562.554
512.106	284.296	561.164
316.03	313.742	456.205
427.833	423.447	730.407
566.523	440.856	481.488
253.576	443.449	658.426
493.427	247.095	568.538
210.631	381.458	570.49
439.655	118.671	326.619
503.918	253.519	476.994
490.039	520.381	514.984
161.698	484.237	547.257
624.461	468.127	793.46
500.462	550.865	578.561
515.707	326.763	751.032
512.541	492.328	857.99
453.38	497.583	987.699
450.498	421.005	1054.23
497.395	492.035	724.526
359.161	334.479	824.968
348.137	355.778	799.591
467.411	466.685	849.78
466.272	486.856	241.765
402.505	456.603	181.738
269.604	211.918	477.899
462.429	116.092	203.214
425.537	157.845	497.496
434.304	266.626	731.622
328.628	271.928	160.048
499.69	331.626	1031.89
393.384	414.674	616.007
481.769	310.564	430.58
222.997	324.352	442.975
396.263	471.289	611.102
395.704	424.386	558.683
507.041	502.071	154.36
370.89	507.669	397.26
510.886	564.934	376.96
436.997	489.4	497.076
404.877	619.133	724.383
443.953	128.717	396.511
460.645	470.647	714.858
462.822	375.966	407.761
297.983	413.958	603.238
389.447	449.319	546.686
466.438	462.489	733.317
398.58	366.844	603.885
371.4	445.953	447.983
590.764	531.657	522.257
556.09	536.089	542.162
238.777	300.669	582.588
464.319	336.165	616.59
387.181	509.319	552.277
530.39	309.479	480.193
431.654	320.361	433.665
403.693	571.793	689.213
423.001	495.379	440.639
398.56	333.99	119.592
427.548	362.528	108.351
321.092	375.924	523.156
342.068	456.968	461.566
451.15	382.355	571.773
473.998	418.357	495.42
489.882	270.19	476.343
285.721	451.57	873.759
393.744	317.141	213.704
323.737	163.95	813.204
324.606	358.219	182.999
253.109	437.815	432.055
407.087	401.417	662.99
329.12	346.153	537.346
414.532	343.545	772.148
224.176	420.642	579.422
371.32	381.3	846.795
359.294	366.39	167.251
219.871	384.305	97.4162
267.212	393.153	659.872
485.726	325.613	742.796
384.012	334.838	686.99
566.138	343.554	631.819
258.467	382.066	702.903
148.924	403.075	764.318
334.324	294.969	613.858
347.437	433.979	675.742
177.594	449.915	548.523
274.985	427.629	403.073
300.188	254.239	729.618
368.474	345.988	503.867
248.858	419.692	470.229
261.527	289.416	271.186
225.265	304.432	433.332
137.131	336.572	287.815
267.283	277.966	353.993
406.448	428.82	551.313
417.752	314.014	466.472
367.26	490.412	605.598
450.795	251.926	706.683
305.534	331.206	491.265
437.89	316.337	414.608
287.656	473.004	461.153
447.327	260.112	444.612
364.023	299.105	651.995
348.512	344.932	645.906
342.4	168.18	681.615
205.747	174.922	320.536
439.02	330.784	380.528
202.789	366.086	394.381
295.72	325.327	546.503
235.927	310.248	378.678
333.977	396.522	277.306
379.208	381.623	605.712
382.012	272.785	544.989
384.635	446.908	259.079
104.09	184.844	394.376
330.932	276.9	275.293
277.254	357.586	453.823
134.521	272.276	349.349
454.368	103.385	394.941
388.556	259.575	368.395
358.172	377.971	519.644
484.268	396.065	417.158
227.637	373.811	517.235
309.423	406.475	465.504
461.338	384.749	245.413
442.579	412.095	395.44
363.508	389.648	288.516
264.979	218.659	345.071
400.814	386.261	493.426
300.078	401.28	599.938
318.773	332.049	487.576
507.087	456.675	655.631
401.334	423.913	417.77
273.807	427.228	613.477
552.182	499.178	536.372
214.75	402.041	652.302
512.82	477.22	508.808
402.587	379.678	573.249
300.466	443.373	507.263
285.075	486.044	510.167
258.499	514.385	516.345
402.515	367.268	728.619
417.069	343.408	578.896
527.297	376.07	494.613
236.762	357.58	400.813
404.384	383.663	680.562
374.602	391.369	618.795
388.699	430.326	113.194
355.829	180.853	556.431
400.429	282.625	553.14
242.945	318.493	254.019
416.603	278.2	463.247
408.646	239.737	375.052
420.33	395.24	579.914
114.51	448.89	637.686
510.651	206.077	624.915
438.666	170.27	583.43
413.834	412.54	495.509
339.925	455.884	407.237
447.113	467.536	751.329
396.723	478.999	427.653
382.01	322.644	646.655
258.085	478.779	492.247
340.311	480.61	474.072
277.016	502.051	557.399
300.454	221.965	239.279
389.152	430.108	479.3
359.134	434.098	425.348
256.137	107.568	584.916
319.844	284.639	539.161
331.103	421.605	192.841
438.597	112.833	581.454
373.103	103.197	339.036
317.875	274.375	477.627
445.195	383.168	534.388
451.106	482.847	503.15
444.138	637.889	673.709
368.02	416.913	643.16
287.039	597.096	672.746
351.25	554.314	428.097
265.337	478.441	426.689
333.299	419.983	353.556
442.223	560.103	495.265
395.07	301.076	897.259
415.445	433.286	479.177
418.492	359.025	471.637
316.523	518.754	397.361
393.983	176.271	464.845
337.312	567.353	474.262
402.401	729.547	651.261
205.349	438.04	369.054
341.678	439.43	438.95
403.938	449.617	576.583
352.873	376.238	618.712
374.174	489.438	552.496
431.118	256.116	519.129
393.455	474.309	516.138
379.084	181.345	568.393
284.442	274.743	593.85
378.483	470.33	613.316
289.424	468.432	751.149
202.172	413.214	120.171
215.564	459.474	153.666
361.948	579.818	549.587
274.218	420.01	540.072
339.128	489.038	683.983
358.743	519.883	91.235
387.925	421.045	573.09
380.036	350.103	596.114
363.96	631.351	465.338
290.863	183.196	341.774
349.284	538.048	591.57
358.883	427.037	580.273
393.601	259.751	607.418
352.139	416.929	735.964
387.501	407.724	517.464
103.607	587.287	512.962
372.159	545.3	540.41
304.321	462.169	635.311
444.485	518.963	775.251
351.87	626.923	632.621
401.76	624.526	579.299
395.381	521.145	560.315
446.646	199.432	102.243
407.062	201.765	600.995
179.383	456.666	574.63
211.052	562.437	739.076
100.088	434.204	467.098
340.345	514.211	738.675
213.898	508.579	458.193
281.862	611.929	588.041
284.843	456.586	561.357
335.461	415.904	530.641
371.906	375.905	567.963
465.861	478.73	604.012
338.52	488.014	533.105
371.277	553.923	619.703
319.841	554.896	654.387
361.873	467.608	683.163
322.637	332.958	643.062
369.403	311.97	414.805
344.486	660.918	498.398
377.765	703.131	522.082
655.534	638.551	537.61
474.781	377.747	589.135
316.791	393.068	626.535
640.54	403.218	629.227
491.954	405.559	304.477
267.597	489.701	535.337
470.533	458.809	560.335
382.147	634.129	433.889
340.942	235.34	474.74
99.475	629.145	540.927
355.327	157.863	105.436
369.099	372.843	560.67
379.612	399.499	530.023
375.853	499.362	382.188
308.429	397.885	672.661
452.082	364.727	591.871
270.575	349.027	364.251
569.313	391.898	306.929
324.67	473.712	225.834
177.413	207.449	496.366
117.65	498.393	494.81
305.238	253.205	593.48
249.42	576.882	634.792
530.679	504.386	200.149
542.347	510.149	587.743
405.386	501.957	592.806
195.028	401.558	210.698
461.124	535.49	238.696
192.588	392.464	320.132
413.761	531.913	628.584
157.024	568.64	481.68
461.694	304.027	470.322
449.998	236.824	550.102
408.102	478.695	493.687
468.906	408.889	526.229
404.247	403.229	553.352
378.814	521.844	506.415
614.263	269.019	635.519
360.594	229.138	355.252
393.288	573.161	399.387
429.685	574.016	257.888
329.747	332.135	352.855
[truncated: 840 more rows]

## Sheet: Supplementary Fig 7.e
	PCNA chromatin bound in S phase (median of mean intensity, %)
treatment	Biological replicate #1	Biological replicate #2	Biological replicate #3
siCTRL	100	100	100
siDCAF12 #1	117.387	90.0665	99.9607
siDCAF12 #2	102.164	104.181	108.748

## Sheet: Supplementary Fig 7.f
Object ID	treatment	Total Intensity DAPI	Mean Intensity A568 (γH2AX)
0	siCTRL	493643	44.0501
1	siCTRL	400536	35.1987		Acquisition settings:
2	siCTRL	267576	24.7327		Excitation Filter	Emission Filter	Intensity (%)	Exposure time (ms)	Objective
3	siCTRL	639003	49.3382		DAPI 377/50	DAPI 440	100	15	UPLSAPO 20x
4	siCTRL	760681	65.2056		Cy3 560/25	Cy3 607	100	200	UPLSAPO 20x
5	siCTRL	713148	78.4062
6	siCTRL	724953	87.2538
7	siCTRL	757817	51.4423
8	siCTRL	379128	19.5402
9	siCTRL	391667	30.2434
10	siCTRL	609770	35.1651
11	siCTRL	453969	44.5486
12	siCTRL	814600	20.3918
13	siCTRL	403207	41.137
14	siCTRL	725974	27.3642
15	siCTRL	408507	160.759
16	siCTRL	437894	33.2832
17	siCTRL	424144	46.0879
18	siCTRL	801550	20.7474
19	siCTRL	398036	79.7752
20	siCTRL	388073	22.5268
21	siCTRL	375066	15.7846
22	siCTRL	840084	15.9118
23	siCTRL	787086	27.4566
24	siCTRL	387418	26.1251
25	siCTRL	755146	28.1609
26	siCTRL	397742	24.9545
27	siCTRL	391674	15.9727
28	siCTRL	764239	39.2842
29	siCTRL	481123	26.1437
30	siCTRL	396120	21.4847
31	siCTRL	412940	20.2636
32	siCTRL	836033	17.2167
33	siCTRL	398953	18.9956
34	siCTRL	672104	41.1252
35	siCTRL	796401	37.2935
36	siCTRL	517245	28.7314
37	siCTRL	397090	15.2584
38	siCTRL	509170	31.4074
39	siCTRL	401615	18.8901
40	siCTRL	679802	31.0811
41	siCTRL	537422	30.6806
42	siCTRL	382561	30.024
43	siCTRL	663682	20.7193
44	siCTRL	371921	15.0311
45	siCTRL	693912	45.3677
46	siCTRL	730592	67.3616
47	siCTRL	328188	17.797
48	siCTRL	442747	139.419
49	siCTRL	786824	42.7281
50	siCTRL	341411	25.2661
51	siCTRL	397584	37.8555
52	siCTRL	765862	66.8408
53	siCTRL	684853	29.7722
54	siCTRL	345075	41.272
55	siCTRL	864696	40.31
56	siCTRL	471397	44.4685
57	siCTRL	429304	30.4006
58	siCTRL	709340	24.9705
59	siCTRL	444772	22.8342
60	siCTRL	474485	28.5756
61	siCTRL	425053	27.2852
62	siCTRL	865506	26.2703
63	siCTRL	499290	29.8901
64	siCTRL	479465	36.7276
65	siCTRL	430817	23.4728
66	siCTRL	786941	24.4436
67	siCTRL	386133	13.0588
68	siCTRL	499562	36.8264
69	siCTRL	450906	21.9624
70	siCTRL	488024	10.3971
71	siCTRL	646816	37.0249
72	siCTRL	775016	46.9899
73	siCTRL	407968	15.1959
74	siCTRL	507578	11.2466
75	siCTRL	472699	43.5778
76	siCTRL	475512	34.3053
77	siCTRL	842449	29.3762
78	siCTRL	454027	30.7796
79	siCTRL	401068	16.5459
80	siCTRL	389905	28.9234
81	siCTRL	542188	47.0908
82	siCTRL	330992	43.4105
83	siCTRL	398326	31.8797
84	siCTRL	406784	47.2844
85	siCTRL	361382	32.2952
86	siCTRL	402608	19.0584
87	siCTRL	394457	16.3558
88	siCTRL	406206	19.4761
89	siCTRL	804149	30.604
90	siCTRL	540412	52.8783
91	siCTRL	719835	45.178
92	siCTRL	397627	16.0715
93	siCTRL	376556	24.7064
94	siCTRL	400692	23.6327
95	siCTRL	400471	30.4275
96	siCTRL	350995	24.4474
97	siCTRL	352472	13.61
98	siCTRL	405395	24.3422
99	siCTRL	545052	54.6941
100	siCTRL	356668	48.6006
101	siCTRL	828694	28.3206
102	siCTRL	340168	12.4074
103	siCTRL	416406	28.1094
104	siCTRL	337030	17.9234
105	siCTRL	785157	28.3526
106	siCTRL	426540	56.6494
107	siCTRL	596096	17.5055
108	siCTRL	256401	16.1699
109	siCTRL	367147	30.4993
110	siCTRL	478191	31.5887
111	siCTRL	369615	32.3
112	siCTRL	684870	45.2291
113	siCTRL	563981	30.728
114	siCTRL	372680	19.3797
115	siCTRL	727770	29.424
116	siCTRL	362072	18.0362
117	siCTRL	631083	39.179
118	siCTRL	505283	36.0872
119	siCTRL	523643	28.0111
120	siCTRL	643430	26.4155
121	siCTRL	354315	24.9422
122	siCTRL	803886	19.4296
123	siCTRL	742195	55.6327
124	siCTRL	376240	14.1711
125	siCTRL	524409	32.4978
126	siCTRL	334392	28.9958
127	siCTRL	384899	23.5247
128	siCTRL	380414	16.1162
129	siCTRL	387858	19.6779
130	siCTRL	827904	21.4276
131	siCTRL	510535	53.5401
132	siCTRL	354508	28.6328
133	siCTRL	396333	12.7561
134	siCTRL	348745	25.7257
135	siCTRL	401079	18.2738
136	siCTRL	310736	14.8329
137	siCTRL	374166	49.768
138	siCTRL	386565	107.093
139	siCTRL	634358	30.1031
140	siCTRL	396713	145.725
141	siCTRL	377666	21.7889
142	siCTRL	714124	22.8268
143	siCTRL	324961	14.2595
144	siCTRL	397085	33.1361
145	siCTRL	351299	19.9342
146	siCTRL	398283	39.9451
147	siCTRL	702881	32.3069
148	siCTRL	396173	299.442
149	siCTRL	839245	103.753
150	siCTRL	380900	14.7161
151	siCTRL	770111	44.3264
152	siCTRL	695584	69.6819
153	siCTRL	786883	23.0019
154	siCTRL	394657	202.109
155	siCTRL	842090	36.6748
156	siCTRL	342384	20.2168
157	siCTRL	782029	20.934
158	siCTRL	394487	16.7441
159	siCTRL	397264	11.1277
160	siCTRL	567078	48.5438
162	siCTRL	509855	16.0446
163	siCTRL	412390	49.7009
164	siCTRL	551888	33.3829
165	siCTRL	674748	51.1009
166	siCTRL	396513	46.3175
167	siCTRL	446470	32.6023
168	siCTRL	736685	28.6013
169	siCTRL	396186	29.4799
170	siCTRL	358637	17.541
171	siCTRL	537462	51.5384
172	siCTRL	341398	12.0177
173	siCTRL	329385	21.8813
174	siCTRL	332671	43.7123
175	siCTRL	599820	51.8072
176	siCTRL	362153	17.923
177	siCTRL	256425	13.3867
178	siCTRL	356385	45.5107
179	siCTRL	706888	59.3445
180	siCTRL	715576	26.8148
181	siCTRL	680950	44.5333
182	siCTRL	405024	40.0104
183	siCTRL	557456	22.4574
184	siCTRL	371388	43.8365
185	siCTRL	297584	20.8514
186	siCTRL	749523	25.7655
187	siCTRL	749604	32.0866
188	siCTRL	362067	11.749
189	siCTRL	466097	48.8286
190	siCTRL	665703	19.1951
191	siCTRL	798912	30.2233
192	siCTRL	710675	37.0277
193	siCTRL	371506	26.1571
194	siCTRL	376914	14.1623
195	siCTRL	763262	24.5187
196	siCTRL	368556	15.7634
197	siCTRL	470383	28.2687
198	siCTRL	796141	60.2243
199	siCTRL	731055	31.5961
200	siCTRL	537619	53.6744
201	siCTRL	722312	54.2481
202	siCTRL	835369	53.3198
203	siCTRL	410725	20.8576
204	siCTRL	771472	42.9356
205	siCTRL	470137	34.7872
206	siCTRL	402270	38.2157
207	siCTRL	627536	35.5002
208	siCTRL	484540	40.5205
209	siCTRL	492723	44.3758
210	siCTRL	699986	29.1987
211	siCTRL	431056	62.7628
212	siCTRL	397702	88.912
213	siCTRL	487011	56.4844
214	siCTRL	422178	32.8377
215	siCTRL	377696	56.7887
216	siCTRL	618368	47.5787
217	siCTRL	782511	62.2507
218	siCTRL	1026665	46.9521
220	siCTRL	397554	18.9714
221	siCTRL	564899	32.356
222	siCTRL	390119	24.8376
223	siCTRL	313247	26.7896
224	siCTRL	870821	39.2617
225	siCTRL	364481	16.1318
226	siCTRL	541012	142.046
227	siCTRL	581173	108.54
228	siCTRL	380298	34.2002
229	siCTRL	358810	16.8203
230	siCTRL	476088	46.7789
231	siCTRL	394950	83.6182
232	siCTRL	338651	43.7513
233	siCTRL	361464	54.0435
234	siCTRL	346826	19.9052
235	siCTRL	694956	51.9682
236	siCTRL	350460	16.9503
237	siCTRL	784785	38.6748
238	siCTRL	378046	17.6716
239	siCTRL	322476	17.729
240	siCTRL	373489	13.3732
241	siCTRL	588473	23.7081
242	siCTRL	784862	22.7684
243	siCTRL	1229051	26.2302
244	siCTRL	914858	134.079
245	siCTRL	381835	15.8531
246	siCTRL	606465	32.4789
247	siCTRL	326169	14.8538
248	siCTRL	304740	16.5425
249	siCTRL	518974	62.1297
250	siCTRL	366883	42.8546
251	siCTRL	520231	32.4042
252	siCTRL	415864	20.5893
253	siCTRL	510385	34.0488
254	siCTRL	519883	45.124
255	siCTRL	434753	17.9247
256	siCTRL	319517	10.7796
257	siCTRL	336991	13.6152
258	siCTRL	645911	37.4077
259	siCTRL	417351	46.2304
260	siCTRL	591611	99.4819
261	siCTRL	548138	43.0808
262	siCTRL	468622	34.184
263	siCTRL	331988	24.6262
264	siCTRL	616528	27.1671
265	siCTRL	850410	22.3685
266	siCTRL	649037	64.8688
267	siCTRL	293508	19.0288
268	siCTRL	851084	35.2299
269	siCTRL	478744	68.7559
270	siCTRL	720485	32.8006
271	siCTRL	838626	54.1611
272	siCTRL	522236	37.4047
273	siCTRL	821280	29.3069
274	siCTRL	490923	50.9299
275	siCTRL	281441	23.9156
276	siCTRL	520377	203.768
277	siCTRL	814313	35.5783
278	siCTRL	566745	43.7365
279	siCTRL	549700	52.0115
280	siCTRL	740907	39.8102
281	siCTRL	713282	43.3428
282	siCTRL	769604	342.699
283	siCTRL	363279	25.6453
284	siCTRL	334115	35.5181
285	siCTRL	533613	33.0828
286	siCTRL	364057	15.3603
287	siCTRL	500634	36.9551
288	siCTRL	417386	29.7527
289	siCTRL	302465	31.0396
290	siCTRL	368024	34.1075
291	siCTRL	448822	32.0789
292	siCTRL	428375	40.7413
293	siCTRL	644413	28.9353
294	siCTRL	331847	52.3375
295	siCTRL	423581	35.8258
296	siCTRL	401063	19.333
297	siCTRL	426065	18.0765
298	siCTRL	518472	29.488
299	siCTRL	812713	127.037
300	siCTRL	781288	241.751
301	siCTRL	434730	115.349
302	siCTRL	434648	83.3745
303	siCTRL	452281	166.331
304	siCTRL	454216	133.791
305	siCTRL	772064	100.362
306	siCTRL	554915	22.9991
307	siCTRL	400020	73.5282
308	siCTRL	798866	32.7855
309	siCTRL	393460	59.8169
310	siCTRL	511167	14.8871
312	siCTRL	678096	34.7071
313	siCTRL	585442	39.9765
314	siCTRL	317635	50.2651
315	siCTRL	532123	18.2646
316	siCTRL	678663	34.2778
317	siCTRL	303280	50.6255
318	siCTRL	757532	18.7903
319	siCTRL	487628	26.4691
320	siCTRL	374928	14.191
321	siCTRL	686011	43.5388
322	siCTRL	1355746	33.7921
323	siCTRL	754651	93.8472
324	siCTRL	593128	31.9079
325	siCTRL	370562	39.1195
326	siCTRL	329185	21.7953
327	siCTRL	771164	43.6044
328	siCTRL	723667	36.2098
329	siCTRL	342950	19.2114
330	siCTRL	685542	40.583
331	siCTRL	330981	18.7219
332	siCTRL	707784	59.5122
333	siCTRL	336969	20.2032
334	siCTRL	392310	32.3768
335	siCTRL	424912	46.8358
336	siCTRL	591655	31.1274
337	siCTRL	496265	71.4963
338	siCTRL	394464	15.817
339	siCTRL	402821	25.8512
340	siCTRL	818965	48.1301
341	siCTRL	408092	40.0696
342	siCTRL	392579	18.7281
343	siCTRL	383115	18.7366
344	siCTRL	498748	82.6975
345	siCTRL	376451	13.8813
346	siCTRL	544223	30.0418
347	siCTRL	513398	20.3665
348	siCTRL	821919	49.5049
349	siCTRL	518210	33.3857
350	siCTRL	370106	68.728
351	siCTRL	374290	16.9045
352	siCTRL	382226	18.2838
353	siCTRL	430521	236.984
354	siCTRL	399181	20.1659
355	siCTRL	426868	32.3689
356	siCTRL	758487	25.4307
357	siCTRL	496815	52.9403
358	siCTRL	364249	27.1429
359	siCTRL	373630	25.7382
360	siCTRL	747188	21.1445
361	siCTRL	347432	14.7056
362	siCTRL	634179	64.1757
363	siCTRL	410386	21.8723
364	siCTRL	357351	24.3302
365	siCTRL	346255	37.5885
366	siCTRL	408629	35.2635
367	siCTRL	627580	41.9023
368	siCTRL	357385	13.8172
369	siCTRL	365393	25.3149
370	siCTRL	661897	73.2043
371	siCTRL	546653	37.9098
372	siCTRL	544961	37.7898
373	siCTRL	472484	28.8141
374	siCTRL	399461	49.686
375	siCTRL	496363	28.5766
376	siCTRL	446588	45.6643
377	siCTRL	669880	65.8219
378	siCTRL	778436	55.337
379	siCTRL	665138	145.913
380	siCTRL	781241	40.1778
381	siCTRL	406691	23.0236
382	siCTRL	228575	28.8311
383	siCTRL	471052	23.5195
384	siCTRL	452241	26.2683
385	siCTRL	205826	28.5859
386	siCTRL	433807	28.7574
387	siCTRL	456817	51.1114
388	siCTRL	327285	22.0994
389	siCTRL	260388	33.7871
390	siCTRL	370789	14.4879
391	siCTRL	447472	18.1645
392	siCTRL	559172	29.2795
393	siCTRL	202935	36.9225
394	siCTRL	441644	50.109
395	siCTRL	426297	27.8162
396	siCTRL	401578	70.2129
397	siCTRL	394547	15.1542
398	siCTRL	416152	107.765
399	siCTRL	685262	40.7277
400	siCTRL	376290	29.1754
401	siCTRL	402124	15.5303
402	siCTRL	418514	15.1291
403	siCTRL	426273	32.1309
404	siCTRL	809011	44.2694
405	siCTRL	721028	33.3825
406	siCTRL	528396	36.0252
407	siCTRL	418663	22.9892
408	siCTRL	480797	25.3317
409	siCTRL	473296	28.2256
410	siCTRL	504715	26.0821
411	siCTRL	409622	16.0449
412	siCTRL	793280	26.924
413	siCTRL	358663	30.9728
414	siCTRL	586624	22.1468
415	siCTRL	634925	35.5148
416	siCTRL	259104	20.9635
417	siCTRL	413800	25.1363
418	siCTRL	397362	22.5466
419	siCTRL	378376	21.5766
420	siCTRL	538705	28.2219
421	siCTRL	839912	29.0892
422	siCTRL	780773	41.0008
423	siCTRL	602852	35.8615
424	siCTRL	306250	21.024
425	siCTRL	420553	26.608
426	siCTRL	397810	27.0453
427	siCTRL	386622	14.8549
428	siCTRL	383007	12.7481
429	siCTRL	823924	24.1095
430	siCTRL	390096	15.384
431	siCTRL	776949	35.1731
432	siCTRL	394823	32.1339
433	siCTRL	385465	10.7388
434	siCTRL	787127	69.1142
435	siCTRL	372130	12.8404
436	siCTRL	375610	13.8541
437	siCTRL	341815	14.1706
438	siCTRL	786317	42.3002
439	siCTRL	377900	23.1174
440	siCTRL	477426	15.5635
441	siCTRL	197491	20.9823
442	siCTRL	293812	19.5397
443	siCTRL	398385	36.1718
444	siCTRL	362929	17.1453
445	siCTRL	334338	40.681
446	siCTRL	350066	17.9479
447	siCTRL	383238	26.8086
448	siCTRL	392197	36.8384
449	siCTRL	829362	31.9918
450	siCTRL	271355	17.2172
451	siCTRL	359776	13.9557
452	siCTRL	413479	17.0026
453	siCTRL	502450	38.6831
454	siCTRL	683823	74.3981
455	siCTRL	411848	13.0256
456	siCTRL	401994	14.9101
457	siCTRL	1502532	30.7453
458	siCTRL	497789	48.2023
459	siCTRL	378298	14.609
460	siCTRL	788239	17.2527
461	siCTRL	892418	41.0575
462	siCTRL	704501	75.4114
463	siCTRL	371776	15.3378
464	siCTRL	371292	16.2056
465	siCTRL	431964	14.2897
466	siCTRL	402033	20.83
467	siCTRL	435752	21.4281
468	siCTRL	578766	84.9564
469	siCTRL	866910	27.0255
470	siCTRL	471556	15.4385
471	siCTRL	405205	27.5695
472	siCTRL	404338	20.4908
473	siCTRL	462856	17.6282
474	siCTRL	672747	35.6868
475	siCTRL	447088	34.0298
476	siCTRL	451817	27.1566
477	siCTRL	394144	18.0196
478	siCTRL	391904	20.3662
479	siCTRL	355499	21.6586
480	siCTRL	369459	11.9411
481	siCTRL	371653	15.234
482	siCTRL	380091	16.841
483	siCTRL	693821	35.4417
484	siCTRL	607334	45.4012
485	siCTRL	557654	89.5838
486	siCTRL	557160	50.117
487	siCTRL	503671	27.5046
488	siCTRL	370002	60.5873
489	siCTRL	362195	20.2692
490	siCTRL	632653	60.915
491	siCTRL	375864	25.0593
492	siCTRL	578669	44.092
493	siCTRL	581815	44.4375
494	siCTRL	424436	23.3692
495	siCTRL	442791	30.149
496	siCTRL	376368	18.6858
497	siCTRL	385837	24.4094
498	siCTRL	425177	39.7025
499	siCTRL	777064	24.4156
500	siCTRL	582739	37.1695
501	siCTRL	863099	60.8371
502	siCTRL	961802	28.5282
503	siCTRL	771442	30.8135
504	siCTRL	427650	15.1135
505	siCTRL	427214	18.302
506	siCTRL	740185	32.7888
507	siCTRL	554892	41.8068
508	siCTRL	387114	25.5986
509	siCTRL	567547	42.972
510	siCTRL	535748	30.6367
511	siCTRL	380340	20.1095
512	siCTRL	1468365	66.2097
513	siCTRL	1009175	25.5707
514	siCTRL	875771	84.4516
516	siCTRL	897008	29.1116
517	siCTRL	776660	39.9719
518	siCTRL	893008	15.4759
519	siCTRL	866053	67.48
520	siCTRL	444393	32.0914
521	siCTRL	850369	18.1587
522	siCTRL	606711	12.8975
523	siCTRL	847141	17.3584
524	siCTRL	413062	18.4394
525	siCTRL	413208	18.7001
526	siCTRL	349365	38.3767
527	siCTRL	443928	49.0907
528	siCTRL	958758	19.4684
529	siCTRL	839371	17.9772
530	siCTRL	824817	55.7871
531	siCTRL	831118	46.3861
532	siCTRL	572869	28.6843
533	siCTRL	341701	37.7232
534	siCTRL	641036	17.0227
535	siCTRL	842584	13.8014
536	siCTRL	872098	19.9712
537	siCTRL	622190	34.6886
538	siCTRL	383354	13.5891
539	siCTRL	554337	143.735
540	siCTRL	778487	67.5679
541	siCTRL	517333	49.3586
542	siCTRL	349732	23.1807
543	siCTRL	492548	48.3086
544	siCTRL	735631	23.6923
545	siCTRL	289712	23.5455
546	siCTRL	356652	13.8696
547	siCTRL	248385	12.3054
548	siCTRL	362848	19.5858
549	siCTRL	456677	23.9207
550	siCTRL	352854	12.0211
551	siCTRL	677600	23.4551
552	siCTRL	665725	57.2178
553	siCTRL	1339430	334.282
554	siCTRL	330600	18.611
555	siCTRL	410002	20.857
556	siCTRL	326188	15.3245
557	siCTRL	814634	53.1056
558	siCTRL	338071	35.1047
559	siCTRL	693471	51.8978
560	siCTRL	794310	91.8297
561	siCTRL	425587	22.3701
562	siCTRL	828749	81.5809
563	siCTRL	746925	41.8067
564	siCTRL	574860	59.0921
565	siCTRL	655040	83.1939
566	siCTRL	645080	34.0779
567	siCTRL	681036	37.1643
568	siCTRL	511171	42.9666
569	siCTRL	719492	42.1505
570	siCTRL	650133	119.638
571	siCTRL	616565	50.9074
572	siCTRL	546371	27.84
573	siCTRL	481922	49.6637
574	siCTRL	993831	28.2787
575	siCTRL	483020	40.4844
576	siCTRL	636392	26.506
577	siCTRL	415110	14.4865
578	siCTRL	417160	15.2739
579	siCTRL	390435	15.9309
580	siCTRL	408011	16.8304
581	siCTRL	431651	13.244
582	siCTRL	444528	38.041
583	siCTRL	433081	22.6101
584	siCTRL	966281	44.5429
585	siCTRL	383444	8.79937
586	siCTRL	384173	18.5161
587	siCTRL	975215	27.6582
588	siCTRL	359186	11.2275
589	siCTRL	639578	43.0507
591	siCTRL	508774	55.8817
592	siCTRL	389804	23.0252
593	siCTRL	786152	20.0827
594	siCTRL	320116	20.4453
595	siCTRL	822492	40.6578
596	siCTRL	854763	25.0241
597	siCTRL	704645	47.9307
598	siCTRL	375248	15.5249
599	siCTRL	383694	19.7463
600	siCTRL	300627	40.0075
601	siCTRL	405439	30.6877
602	siCTRL	494766	36.1312
603	siCTRL	761656	150.756
604	siCTRL	479822	20.9636
605	siCTRL	287101	36.2794
606	siCTRL	398959	19.2058
607	siCTRL	492048	49.85
608	siCTRL	474206	52.1712
609	siCTRL	384977	40.7499
610	siCTRL	401576	28.9206
611	siCTRL	289918	20.1299
612	siCTRL	368044	39.0439
613	siCTRL	412099	23.1218
614	siCTRL	795454	24.2371
615	siCTRL	455024	37.5211
616	siCTRL	404948	17.4504
617	siCTRL	236801	14.077
618	siCTRL	558238	56.3354
619	siCTRL	416166	24.3469
620	siCTRL	710475	30.8688
621	siCTRL	387158	29.5514
622	siCTRL	468881	41.4405
623	siCTRL	279228	14.4387
624	siCTRL	339076	14.8825
625	siCTRL	340674	19.3423
626	siCTRL	365910	11.6913
627	siCTRL	792365	20.3255
628	siCTRL	781233	19.9393
629	siCTRL	340787	19.9842
630	siCTRL	840945	36.4925
631	siCTRL	339313	17
632	siCTRL	315419	21.2689
633	siCTRL	581915	26.1172
634	siCTRL	218842	36.8355
635	siCTRL	384302	28.2164
636	siCTRL	624135	25.9911
637	siCTRL	829528	17.363
638	siCTRL	373373	36.5053
639	siCTRL	370452	109.531
640	siCTRL	404412	67.7467
641	siCTRL	354443	32.8289
642	siCTRL	488689	42.0115
643	siCTRL	497091	45.8918
644	siCTRL	777644	26.0004
645	siCTRL	375305	13.0168
646	siCTRL	333998	27.9206
647	siCTRL	831559	22.096
648	siCTRL	500279	32.3326
649	siCTRL	832188	28.1505
650	siCTRL	573982	40.0539
651	siCTRL	487000	37.8181
652	siCTRL	676443	41.9553
653	siCTRL	329428	15.6511
654	siCTRL	324352	27.069
655	siCTRL	618834	50.1038
656	siCTRL	472682	30.9139
657	siCTRL	746388	88.6949
658	siCTRL	395559	25.5802
659	siCTRL	389920	12.4229
660	siCTRL	419458	18.4806
661	siCTRL	425968	14.5244
662	siCTRL	422294	31.461
663	siCTRL	578163	49.0437
664	siCTRL	769538	134.735
665	siCTRL	433028	27.1937
666	siCTRL	850571	25.3411
667	siCTRL	822184	48.2954
668	siCTRL	429409	37.0442
669	siCTRL	742171	45.7471
670	siCTRL	638615	31.9121
671	siCTRL	699808	27.7267
672	siCTRL	610271	43.9195
673	siCTRL	886936	48.5358
674	siCTRL	401259	20.6682
675	siCTRL	403596	26.2134
676	siCTRL	561898	44.5292
677	siCTRL	413390	33.7897
678	siCTRL	844594	129.641
679	siCTRL	770973	22.0959
680	siCTRL	412079	31.3734
681	siCTRL	382704	13.7431
682	siCTRL	403415	19.6901
683	siCTRL	798870	40.0941
684	siCTRL	783597	28.2647
685	siCTRL	390826	16.5575
686	siCTRL	846129	25.1864
687	siCTRL	497564	25.3024
688	siCTRL	373051	12.5676
689	siCTRL	790156	34.1051
690	siCTRL	310514	26.027
691	siCTRL	812973	22.0204
692	siCTRL	388736	21.5059
693	siCTRL	735773	40.1705
694	siCTRL	530767	25.2636
695	siCTRL	379485	31.5318
696	siCTRL	456510	42.6199
697	siCTRL	846215	27.4667
698	siCTRL	901508	138.593
699	siCTRL	819811	121.458
700	siCTRL	489063	29.6217
701	siCTRL	480505	38.7772
702	siCTRL	563746	34.0668
703	siCTRL	424272	44.1155
704	siCTRL	480073	22.9501
705	siCTRL	368654	13.8112
706	siCTRL	457621	19.5733
707	siCTRL	683727	74.1288
708	siCTRL	467543	17.6
710	siCTRL	420106	22.8809
711	siCTRL	343819	15.6325
712	siCTRL	555817	49.1819
713	siCTRL	711797	39.5412
714	siCTRL	541818	57.0206
715	siCTRL	525504	49.1037
716	siCTRL	796641	26.3335
717	siCTRL	661142	23.8578
718	siCTRL	595715	58.5372
719	siCTRL	504180	31.9321
720	siCTRL	536956	42.7011
721	siCTRL	434420	30.9893
722	siCTRL	511871	60.6599
723	siCTRL	1416660	55.447
724	siCTRL	443028	34.1515
726	siCTRL	426726	18.3925
727	siCTRL	428706	26.2993
728	siCTRL	559616	62.7037
729	siCTRL	472362	37.2533
730	siCTRL	357140	23.5853
731	siCTRL	396907	15.5578
732	siCTRL	422061	21.9653
733	siCTRL	423984	26.0995
734	siCTRL	850829	107.685
735	siCTRL	578108	60.3776
736	siCTRL	276452	67.6497
737	siCTRL	545440	42.5133
738	siCTRL	318175	15.1711
739	siCTRL	352876	18.1334
740	siCTRL	358402	20.9646
741	siCTRL	473141	53.7101
742	siCTRL	733100	33.7733
743	siCTRL	352182	14.6776
744	siCTRL	303550	66.6079
745	siCTRL	374407	39.7971
746	siCTRL	566486	41.9197
747	siCTRL	332467	17.8741
748	siCTRL	338073	17.4977
749	siCTRL	400599	52.0365
750	siCTRL	697768	73.272
751	siCTRL	594334	30.7239
752	siCTRL	392209	33.2425
753	siCTRL	324114	27.2018
754	siCTRL	597988	31.6368
755	siCTRL	571024	34.0907
756	siCTRL	532282	26.6421
757	siCTRL	386109	45.4679
758	siCTRL	409438	20.1989
759	siCTRL	346806	33.7726
760	siCTRL	926585	21.9118
761	siCTRL	413216	12.8994
762	siCTRL	589296	45.0446
763	siCTRL	634549	32.9525
764	siCTRL	504798	58.467
765	siCTRL	355449	67.5702
766	siCTRL	682873	70.2589
767	siCTRL	1113499	19.6567
768	siCTRL	661678	65.4549
769	siCTRL	523559	67.8855
770	siCTRL	815737	53.6203
771	siCTRL	901064	50.7031
773	siCTRL	418966	16.0177
774	siCTRL	422283	24.9232
775	siCTRL	513833	44.0808
776	siCTRL	336674	21.3726
777	siCTRL	368763	19.1382
778	siCTRL	1132912	22.3983
779	siCTRL	464931	17.156
780	siCTRL	638209	52.143
781	siCTRL	577590	38.9818
782	siCTRL	451386	20.213
783	siCTRL	364542	11.5025
784	siCTRL	575598	30.9454
785	siCTRL	397202	13.1108
786	siCTRL	528178	72.4541
787	siCTRL	612714	32.1254
788	siCTRL	386074	13.4617
789	siCTRL	317280	32.9692
790	siCTRL	423142	39.9643
791	siCTRL	571737	48.2165
792	siCTRL	381776	15.2442
793	siCTRL	507025	32.157
795	siCTRL	505584	40.831
796	siCTRL	639435	46.9785
797	siCTRL	826813	18.8333
798	siCTRL	494131	58.7527
799	siCTRL	666204	27.2826
800	siCTRL	781231	30.6776
801	siCTRL	645348	79.9421
802	siCTRL	452863	41.6116
803	siCTRL	721668	32.09
804	siCTRL	812100	42.1163
805	siCTRL	586924	39.7462
806	siCTRL	460899	23.2659
807	siCTRL	373301	20.699
808	siCTRL	734119	55.7085
809	siCTRL	326144	35.2618
810	siCTRL	303020	15.6385
811	siCTRL	364527	22.2274
812	siCTRL	340270	15.6574
813	siCTRL	383905	276.845
814	siCTRL	394550	28.1554
815	siCTRL	372354	17.7979
816	siCTRL	729904	50.6402
817	siCTRL	366280	18.4241
818	siCTRL	334651	23.0868
819	siCTRL	393854	22.9751
820	siCTRL	346310	43.1617
821	siCTRL	747407	23.4989
822	siCTRL	458177	83.1074
823	siCTRL	491532	66.8833
824	siCTRL	755391	58.5333
825	siCTRL	566928	98.1844
826	siCTRL	811090	54.3286
827	siCTRL	830095	40.4462
828	siCTRL	549043	87.85
829	siCTRL	739178	92.2695
830	siCTRL	809351	27.1607
831	siCTRL	862051	49.7477
832	siCTRL	839403	35.4333
833	siCTRL	840310	60.9397
834	siCTRL	643029	24.3967
835	siCTRL	610960	40.8254
836	siCTRL	836844	27.7181
837	siCTRL	823198	50.441
838	siCTRL	395749	11.3906
839	siCTRL	823017	32.6451
840	siCTRL	608779	55.5733
841	siCTRL	723821	14.0213
842	siCTRL	382958	14.0661
843	siCTRL	395353	14.5
844	siCTRL	648236	49.4115
845	siCTRL	389713	13.8474
846	siCTRL	386226	56.8084
847	siCTRL	390494	21.2347
848	siCTRL	335269	151.131
849	siCTRL	402797	63.8831
850	siCTRL	674715	19.083
851	siCTRL	588380	39.4821
852	siCTRL	631263	34.7914
853	siCTRL	795532	67.5198
854	siCTRL	755797	185.794
855	siCTRL	299648	16.3464
856	siCTRL	612351	67.1202
857	siCTRL	473917	30.7574
858	siCTRL	586026	49.53
859	siCTRL	659720	10.2364
860	siCTRL	560594	70.3706
861	siCTRL	332408	49.9271
862	siCTRL	469154	38.6518
863	siCTRL	746437	37.466
864	siCTRL	539202	79.0551
865	siCTRL	482061	28.1382
866	siCTRL	770234	43.1761
867	siCTRL	703018	40.1062
868	siCTRL	422888	38.6738
869	siCTRL	291508	21.8912
870	siCTRL	565191	26.9964
871	siCTRL	801440	42.2745
872	siCTRL	362733	23.3623
873	siCTRL	311025	29.56
874	siCTRL	340556	61.2685
875	siCTRL	598440	29.8544
876	siCTRL	661248	34
877	siCTRL	609003	67.25
878	siCTRL	791581	13.9351
879	siCTRL	238213	42.5963
880	siCTRL	802883	16.4737
881	siCTRL	391472	16.9111
882	siCTRL	523734	59.4811
883	siCTRL	428134	27.5502
884	siCTRL	787610	55.3112
885	siCTRL	356683	19.2366
886	siCTRL	381483	16.0465
887	siCTRL	524785	60.6063
888	siCTRL	479462	56.2081
889	siCTRL	549493	31.7757
890	siCTRL	427652	26.1303
891	siCTRL	474556	25.9365
892	siCTRL	406660	17.3521
893	siCTRL	404010	21.3879
894	siCTRL	402004	29.5744
895	siCTRL	398141	25.9295
896	siCTRL	465640	22.4976
897	siCTRL	543967	33.1744
898	siCTRL	573901	36.1837
899	siCTRL	498770	39.9349
900	siCTRL	405647	49.0848
901	siCTRL	745836	35.5372
902	siCTRL	831828	18.9525
903	siCTRL	807310	15.5301
904	siCTRL	400937	21.3513
905	siCTRL	806174	46.8234
906	siCTRL	562557	33.4975
907	siCTRL	669566	23.0949
908	siCTRL	365012	30.215
909	siCTRL	572395	24.4276
910	siCTRL	632446	25.3381
911	siCTRL	902270	27.0214
912	siCTRL	747873	26.9208
913	siCTRL	362502	28.7679
914	siCTRL	741991	34.7691
915	siCTRL	366214	18.7578
916	siCTRL	314684	14.3527
917	siCTRL	379999	28.4118
918	siCTRL	558526	52.5365
919	siCTRL	319849	14.4308
920	siCTRL	329547	17.8657
921	siCTRL	443689	31.3333
922	siCTRL	321638	20.7916
923	siCTRL	366483	32.7011
924	siCTRL	564647	41.3495
925	siCTRL	388716	37.8661
926	siCTRL	493732	31.6118
927	siCTRL	393263	38.7627
928	siCTRL	394390	39.95
929	siCTRL	411959	16.8108
930	siCTRL	433240	20.0254
931	siCTRL	400009	19.5245
932	siCTRL	431310	19.0733
933	siCTRL	453230	51.5853
934	siCTRL	445546	26.4436
935	siCTRL	816825	23.1409
936	siCTRL	388888	26.0293
937	siCTRL	387729	22.2923
938	siCTRL	378800	20.1705
939	siCTRL	437807	74.2304
940	siCTRL	372809	46.2475
941	siCTRL	822760	47.1854
942	siCTRL	370216	35.4038
943	siCTRL	372114	19.9778
944	siCTRL	365765	33.0385
945	siCTRL	798099	64.0912
946	siCTRL	764396	48.7715
947	siCTRL	772923	23.6209
948	siCTRL	538913	64.7053
949	siCTRL	708576	67.1551
950	siCTRL	369399	20.4235
951	siCTRL	377068	17.7726
952	siCTRL	301141	100.61
953	siCTRL	634446	38.0292
954	siCTRL	367617	31.2399
955	siCTRL	362501	33.9526
956	siCTRL	575838	53.0808
957	siCTRL	379990	51.9936
958	siCTRL	379139	68.1644
959	siCTRL	534491	50.221
960	siCTRL	388452	21.5843
961	siCTRL	385622	12.7752
962	siCTRL	788996	47.1791
963	siCTRL	393271	16.6842
964	siCTRL	435668	49.5613
965	siCTRL	374724	28.1096
966	siCTRL	726216	26.7204
967	siCTRL	382998	13.223
968	siCTRL	662577	41.2201
969	siCTRL	835060	27.3681
970	siCTRL	431862	25.9669
971	siCTRL	456213	33.0446
972	siCTRL	535031	23.1036
973	siCTRL	554059	23.2358
974	siCTRL	837069	48.4201
975	siCTRL	402799	28.4042
976	siCTRL	389212	14.4348
977	siCTRL	423082	29.1674
978	siCTRL	639512	45.4258
979	siCTRL	793464	80.6204
980	siCTRL	396603	37.9901
981	siCTRL	407331	39.5175
982	siCTRL	404243	35.0518
983	siCTRL	393177	28.8513
984	siCTRL	322174	42.5055
985	siCTRL	396017	59.6742
986	siCTRL	417990	22.0148
987	siCTRL	708896	77.3233
988	siCTRL	865954	37.0793
989	siCTRL	459639	42.7093
990	siCTRL	369050	29.476
991	siCTRL	365162	32.9212
992	siCTRL	735214	79.1159
993	siCTRL	374695	42.7447
994	siCTRL	804709	37.7081
995	siCTRL	393863	23.353
996	siCTRL	749417	32.1699
997	siCTRL	495381	26.7683
998	siCTRL	588433	37.4409
999	siCTRL	515948	32.0087
1000	siCTRL	840930	63.2284
1002	siCTRL	679641	42.8589
1003	siCTRL	652985	222.569
1004	siCTRL	377764	27.3023
1005	siCTRL	381157	40.3781
1006	siCTRL	398374	36.3353
1007	siCTRL	353696	24.5718
1008	siCTRL	437776	37.1853
1009	siCTRL	353271	16.1668
1010	siCTRL	556847	37.687
1011	siCTRL	407501	17.5085
1012	siCTRL	446740	30.0707
1013	siCTRL	484553	31.8106
1014	siCTRL	455650	28.4387
1015	siCTRL	393919	63.2628
1016	siCTRL	387456	38.5654
1017	siCTRL	368655	18.8804
1018	siCTRL	757546	13.7704
1019	siCTRL	412873	16.8384
1020	siCTRL	517584	27.2559
1021	siCTRL	326874	9.37589
1022	siCTRL	363064	15.8291
1023	siCTRL	542876	35.675
1024	siCTRL	403181	8.26429
1025	siCTRL	789709	36.1411
1026	siCTRL	390532	23.2643
1027	siCTRL	754916	60.0086
1028	siCTRL	359472	17.8735
1029	siCTRL	360806	26.4962
1030	siCTRL	846410	17.7763
1031	siCTRL	742465	33.12
1032	siCTRL	486548	21.1562
1033	siCTRL	557237	39.3256
1034	siCTRL	367588	16.7943
1035	siCTRL	354109	11.5998
1036	siCTRL	357523	35.7003
1037	siCTRL	347021	13.2135
1038	siCTRL	401425	14.0278
1039	siCTRL	633455	24.256
1041	siCTRL	304709	17.7712
1042	siCTRL	391781	25.7449
1043	siCTRL	680026	24.5204
1044	siCTRL	645167	33.3168
1045	siCTRL	404824	19.091
1046	siCTRL	319479	14.8563
1047	siCTRL	719011	41.2218
1048	siCTRL	242646	30.907
1049	siCTRL	653145	65.2596
1050	siCTRL	186526	49.8583
1051	siCTRL	207051	53.4324
1052	siCTRL	393504	31.1779
1053	siCTRL	592005	54.7719
1054	siCTRL	671151	56.2908
1055	siCTRL	730993	23.472
1056	siCTRL	296288	16.1101
1057	siCTRL	416492	24.2884
1058	siCTRL	571069	24.9061
1059	siCTRL	438623	34.7479
1060	siCTRL	745487	36.6069
1061	siCTRL	313364	31.2562
1062	siCTRL	402357	17.3169
1063	siCTRL	506107	83.6417
1064	siCTRL	825704	25.6521
1065	siCTRL	373789	30.4122
1066	siCTRL	478052	26.5045
1067	siCTRL	595076	43.321
1068	siCTRL	759166	34.1119
1069	siCTRL	599183	27.7016
1070	siCTRL	328222	14.0457
1071	siCTRL	693100	42.1008
1072	siCTRL	648105	47.983
1073	siCTRL	345447	30.2048
1074	siCTRL	505667	32.0625
1075	siCTRL	381198	24.4363
1076	siCTRL	554334	27.9033
1077	siCTRL	459440	30.9977
1078	siCTRL	737663	54.6584
1079	siCTRL	492218	38.9817
1080	siCTRL	803061	62.8043
1081	siCTRL	387784	52.94
1082	siCTRL	685901	41.2598
1083	siCTRL	636913	33.3736
1084	siCTRL	872847	56.4345
1085	siCTRL	483027	31.7542
1086	siCTRL	525388	54.5503
1087	siCTRL	684697	55.834
1088	siCTRL	826227	46.4593
1089	siCTRL	800475	19.7089
1090	siCTRL	618196	30.8273
1091	siCTRL	365086	16.9485
1092	siCTRL	312857	17.0529
1093	siCTRL	695470	42.6522
1094	siCTRL	565158	47.006
1095	siCTRL	359879	37.7979
1096	siCTRL	778354	29.4261
1097	siCTRL	228112	31.806
1098	siCTRL	376884	36.7732
1099	siCTRL	369451	27.8187
1100	siCTRL	690213	27.4968
1101	siCTRL	400626	20.2493
1103	siCTRL	775012	21.8681
1104	siCTRL	363943	13.4421
1105	siCTRL	368749	19.6238
1106	siCTRL	763564	60.0047
1107	siCTRL	817589	30.581
1108	siCTRL	584008	54.9757
1109	siCTRL	395136	12.5502
1110	siCTRL	736502	33.3076
1111	siCTRL	430081	37.6339
1112	siCTRL	804728	26.3801
1113	siCTRL	395825	17.2495
1114	siCTRL	402861	43.9202
1115	siCTRL	327641	19.8151
1116	siCTRL	347660	14.7517
1117	siCTRL	662819	61.9274
1118	siCTRL	439863	50.5985
1119	siCTRL	383002	29.3947
1120	siCTRL	544721	34.5379
1121	siCTRL	554998	48.4129
1122	siCTRL	569139	35.32
1123	siCTRL	665057	133.901
1124	siCTRL	446319	45.1136
1125	siCTRL	374490	13.4626
1126	siCTRL	479222	43.0081
1127	siCTRL	439114	41.9991
1128	siCTRL	373350	17.5835
1129	siCTRL	692869	81.7267
1130	siCTRL	382673	18.4897
1131	siCTRL	485030	49.0396
1132	siCTRL	358005	21.6874
1133	siCTRL	784069	81.6682
1134	siCTRL	415732	18.7136
1135	siCTRL	442085	36.4331
1136	siCTRL	490323	21.9333
1137	siCTRL	619904	22.8634
1138	siCTRL	401087	33.3309
1139	siCTRL	456325	31.7942
1140	siCTRL	769856	25.682
1141	siCTRL	437668	19.4898
1142	siCTRL	689831	49.9151
1143	siCTRL	586665	45.2818
1144	siCTRL	383733	18.4812
1145	siCTRL	746728	53.6182
1146	siCTRL	635247	48.3166
1147	siCTRL	381210	12.3115
1148	siCTRL	518953	32.9084
1149	siCTRL	566017	30.1978
1150	siCTRL	580312	32.1704
1151	siCTRL	750085	60.5453
1152	siCTRL	482185	33.5139
1153	siCTRL	835868	36.1635
1154	siCTRL	838845	23.535
1155	siCTRL	882545	31.6176
1156	siCTRL	235231	13.7843
1157	siCTRL	367162	16.3756
1158	siCTRL	846297	22.9408
1159	siCTRL	373006	33.3131
1160	siCTRL	575498	32.4223
1161	siCTRL	392941	21.8684
1162	siCTRL	356647	23.9235
1163	siCTRL	580733	119.288
1164	siCTRL	823464	23.0007
1165	siCTRL	825991	20.5632
1166	siCTRL	318620	14.5577
1167	siCTRL	738543	35.9854
1168	siCTRL	330860	15.1368
1169	siCTRL	400427	41.4764
1170	siCTRL	369005	8.97
1171	siCTRL	643546	71.4073
1172	siCTRL	267824	16.2627
1173	siCTRL	801525	15.5166
1174	siCTRL	756612	25.3918
1175	siCTRL	375727	38.6495
1176	siCTRL	359779	8.02422
1177	siCTRL	400923	67.7331
1178	siCTRL	650638	25.0191
1179	siCTRL	373680	14.1063
1180	siCTRL	366953	42.1706
1181	siCTRL	787462	17.2949
1182	siCTRL	451432	48.8502
1183	siCTRL	584559	41.1455
1184	siCTRL	344655	43.7403
1185	siCTRL	719628	12.6919
1186	siCTRL	371888	16.2392
1187	siCTRL	358869	23.8206
1188	siCTRL	314604	16.1532
1189	siCTRL	317360	14.2676
1190	siCTRL	464553	34.4952
1191	siCTRL	375538	20.6477
1192	siCTRL	365845	30.6612
1193	siCTRL	673439	48.418
1194	siCTRL	1192189	24.0769
1195	siCTRL	398554	77.0833
1196	siCTRL	364250	22.1597
1197	siCTRL	367944	16.5694
1198	siCTRL	365039	20.9482
1199	siCTRL	609360	27.7862
1200	siCTRL	700284	32.4897
1201	siCTRL	666618	33.6305
1202	siCTRL	403669	25.6191
1203	siCTRL	398577	26.1774
1204	siCTRL	685773	32.0946
1205	siCTRL	753271	27.9598
1206	siCTRL	339532	28.8847
1207	siCTRL	410695	26.6043
1208	siCTRL	578300	36.5065
1209	siCTRL	743336	34.9695
1210	siCTRL	740114	33.2742
1211	siCTRL	366847	45.8424
1212	siCTRL	335563	16.8556
1213	siCTRL	756093	36.0444
1214	siCTRL	314893	21.6037
1215	siCTRL	845875	45.3806
1216	siCTRL	381093	22.3437
1217	siCTRL	822390	59.9348
1218	siCTRL	384346	24.0825
1219	siCTRL	425166	28.0346
1220	siCTRL	558596	58.6553
1221	siCTRL	403496	27.0376
1222	siCTRL	399993	22.6449
1223	siCTRL	873599	42.0652
1224	siCTRL	842381	55.2851
1225	siCTRL	389943	30.5297
1226	siCTRL	422021	26.6608
1227	siCTRL	394480	18.8279
1228	siCTRL	378676	37.3309
1229	siCTRL	579726	76.1518
1230	siCTRL	563987	37.6362
1231	siCTRL	549937	38.9115
1232	siCTRL	445990	39.5934
1233	siCTRL	506716	28.3922
1234	siCTRL	393366	22.33
1235	siCTRL	436407	35.6944
1236	siCTRL	394104	31.1821
1237	siCTRL	381660	16.5449
1238	siCTRL	348685	49.9763
1239	siCTRL	379211	49.5237
1240	siCTRL	396995	21.6992
1241	siCTRL	371388	19.4159
1242	siCTRL	367284	18.4402
1243	siCTRL	363386	26.1995
1244	siCTRL	373361	18.904
1245	siCTRL	259599	43.6027
1246	siCTRL	385517	27.3314
1247	siCTRL	366177	84.031
1248	siCTRL	323336	21.9568
1249	siCTRL	357747	27.8923
1250	siCTRL	363126	18.5969
1251	siCTRL	1441007	36.9624
1252	siCTRL	339696	25.0269
1253	siCTRL	605672	235.546
1254	siCTRL	481862	35.3478
1255	siCTRL	509102	38.4621
1256	siCTRL	231171	19.982
1257	siCTRL	265366	21.539
1258	siCTRL	654123	71.4156
1259	siCTRL	781529	37.5094
1260	siCTRL	608952	24.822
1261	siCTRL	380416	25.0958
1262	siCTRL	338517	18.9177
1263	siCTRL	803042	20.9158
1264	siCTRL	379229	57.1094
1265	siCTRL	452422	34.0732
1266	siCTRL	716332	26.5566
1267	siCTRL	666953	35.7458
1268	siCTRL	382983	17.0889
1269	siCTRL	760179	19.4963
1270	siCTRL	369655	17.4741
1271	siCTRL	392522	14.3373
1272	siCTRL	398097	30.1593
1273	siCTRL	766863	31.6694
1274	siCTRL	464662	30.1361
1275	siCTRL	446070	42.6471
1276	siCTRL	384834	19.8682
1277	siCTRL	773910	29.6912
1278	siCTRL	624681	36.9872
1279	siCTRL	409575	32.1633
1280	siCTRL	407917	24.044
1281	siCTRL	351947	15.2008
1282	siCTRL	774985	26.5174
1283	siCTRL	651209	30.4795
1284	siCTRL	393649	31.5727
1285	siCTRL	417980	66.2501
1286	siCTRL	752679	44.7138
1287	siCTRL	593771	46.1598
1288	siCTRL	489144	29.5629
1289	siCTRL	801165	42.3795
1290	siCTRL	394712	20.0036
1291	siCTRL	825645	38.921
1292	siCTRL	807268	29.0969
1293	siCTRL	521314	36.3582
1294	siCTRL	397230	17.0281
1295	siCTRL	827525	43.5876
1296	siCTRL	263858	16.2575
1297	siCTRL	437197	16.827
1298	siCTRL	750987	39.0022
1299	siCTRL	506901	47.0926
1300	siCTRL	430437	16.5775
1301	siCTRL	447110	46.8003
1302	siCTRL	269247	25.6326
1303	siCTRL	265914	39.934
1304	siCTRL	500375	28.3751
1305	siCTRL	297109	21.0335
1306	siCTRL	721196	28.0817
1307	siCTRL	354434	27.5954
1308	siCTRL	347727	26.5568
1309	siCTRL	328298	27.6577
1310	siCTRL	280485	31.6287
1311	siCTRL	314893	36.0601
1312	siCTRL	648602	50.7612
1313	siCTRL	713191	17.2183
1314	siCTRL	356757	22.557
1315	siCTRL	272720	39.1635
1316	siCTRL	691518	52.3848
1317	siCTRL	467562	30.5012
1318	siCTRL	766644	44.2961
1319	siCTRL	806707	185.511
1320	siCTRL	792206	35.0091
1321	siCTRL	736971	36.5417
1322	siCTRL	807050	29.8003
1323	siCTRL	391133	18.3371
1324	siCTRL	404592	17.9413
1325	siCTRL	997593	23.5866
1326	siCTRL	477681	39.233
1327	siCTRL	432617	24.2352
1328	siCTRL	410436	34.1088
1329	siCTRL	711772	26.9028
1330	siCTRL	402914	14.2217
1331	siCTRL	258636	23.6002
1332	siCTRL	458286	32.9464
1333	siCTRL	393240	19.9255
1334	siCTRL	433402	16.7991
1335	siCTRL	640000	19.8317
1336	siCTRL	358447	13.0264
1337	siCTRL	580580	51.0808
1338	siCTRL	353710	19.2783
1339	siCTRL	431775	26.9848
1340	siCTRL	597542	22.6334
1341	siCTRL	583046	49.9526
1342	siCTRL	386591	63.5085
1343	siCTRL	230660	54.9992
1344	siCTRL	387733	27.5464
1345	siCTRL	709005	45.3008
1346	siCTRL	476167	32.0242
1347	siCTRL	237419	32.883
1348	siCTRL	722078	58.6144
1349	siCTRL	738971	50.5355
1350	siCTRL	783561	34.3646
1351	siCTRL	368021	11.7252
1352	siCTRL	441646	20.547
1353	siCTRL	484416	43.7486
1354	siCTRL	739078	35.6263
1355	siCTRL	564867	30.3786
1356	siCTRL	519027	34.6414
1357	siCTRL	293768	14.2769
1358	siCTRL	420162	22.5134
1359	siCTRL	685872	45.8741
1360	siCTRL	448371	50.1743
1361	siCTRL	489788	27.8752
1362	siCTRL	595335	47.2485
1363	siCTRL	369800	33.3472
1364	siCTRL	844536	37.3124
1365	siCTRL	775540	20.0345
1366	siCTRL	387824	12.8769
1367	siCTRL	427176	59.4809
1368	siCTRL	261464	86.7227
1369	siCTRL	424990	48.5252
1370	siCTRL	389762	19.6409
1371	siCTRL	714443	22.1858
1372	siCTRL	468424	26.4739
1373	siCTRL	503362	36.2439
1374	siCTRL	371312	17.2824
1375	siCTRL	377988	17.1506
1376	siCTRL	602383	40.3115
1377	siCTRL	821255	34.3225
1378	siCTRL	770547	27.4769
1379	siCTRL	485503	30.1801
1380	siCTRL	386560	22.1652
1381	siCTRL	829918	66.4367
1382	siCTRL	761371	26.8761
1383	siCTRL	433580	25.5339
1384	siCTRL	543393	33.2902
1385	siCTRL	894017	24.9931
1386	siCTRL	286387	29.0759
1387	siCTRL	245653	32.4762
1388	siCTRL	646749	17.3248
1389	siCTRL	442757	44.1728
1390	siCTRL	808263	20.4718
1391	siCTRL	530102	52.7387
1392	siCTRL	615975	18.7424
1393	siCTRL	402994	44.708
1394	siCTRL	429323	30.5479
1395	siCTRL	824038	19.6419
1396	siCTRL	707014	67.5495
1397	siCTRL	412032	48.9261
1398	siCTRL	414445	24.7585
1399	siCTRL	390971	30.5725
1400	siCTRL	414870	30.3638
1401	siCTRL	580824	14.359
1402	siCTRL	801619	26.2848
1403	siCTRL	412960	15.0993
1404	siCTRL	407333	13.9502
1405	siCTRL	348466	51.9458
1406	siCTRL	414289	54.5338
1407	siCTRL	406691	26.0119
1408	siCTRL	613560	46.3618
1409	siCTRL	387595	14.2151
1410	siCTRL	549698	27.3872
1411	siCTRL	373991	15.5089
1412	siCTRL	390247	14.652
1413	siCTRL	395305	18.7524
1414	siCTRL	418186	15.2293
1415	siCTRL	757598	24.8745
1416	siCTRL	779204	47.044
1417	siCTRL	428352	23.9539
1418	siCTRL	730684	52.9099
1419	siCTRL	842385	20.7685
1420	siCTRL	411816	46.2385
1421	siCTRL	803958	22.5927
1422	siCTRL	821192	52.1589
1423	siCTRL	845769	39.4319
1424	siCTRL	840691	33.9172
1425	siCTRL	495707	47.0013
1426	siCTRL	840658	12.7687
1427	siCTRL	337586	20.7566
1428	siCTRL	532671	34.2007
1429	siCTRL	698663	36.2609
1430	siCTRL	373237	28.7098
1431	siCTRL	724547	40.9732
1432	siCTRL	485003	46.1097
1433	siCTRL	712694	37.085
1434	siCTRL	337293	30.4383
1435	siCTRL	456179	55.7112
1436	siCTRL	832290	28.3389
1437	siCTRL	463348	26.0069
1438	siCTRL	310498	16.9626
1439	siCTRL	517490	26.4606
1440	siCTRL	427973	33.225
1441	siCTRL	769775	31.7006
1442	siCTRL	326092	19.8667
1443	siCTRL	333220	21.966
1444	siCTRL	316454	21.3436
1445	siCTRL	726795	47.8912
1446	siCTRL	719802	30.8687
1447	siCTRL	688577	21.6712
1448	siCTRL	405154	87.774
1449	siCTRL	409329	22.2089
1450	siCTRL	802317	28.2583
1451	siCTRL	843619	10.2257
1452	siCTRL	383696	18.5085
1453	siCTRL	871602	28.5113
1454	siCTRL	362922	19.715
1455	siCTRL	887351	36.6835
1456	siCTRL	893017	16.9548
1457	siCTRL	539707	21.1594
1458	siCTRL	464627	24.4248
1459	siCTRL	463966	25.2696
1460	siCTRL	843332	26.5241
1461	siCTRL	315345	25.3371
1462	siCTRL	427304	25.7071
1463	siCTRL	502519	29.1797
1464	siCTRL	772828	30.2061
1465	siCTRL	733351	19.8597
1466	siCTRL	427477	26.5393
1467	siCTRL	770008	20.3505
1468	siCTRL	875765	34.5757
1469	siCTRL	370931	13.3309
1470	siCTRL	429711	21.3095
1471	siCTRL	450224	18.0267
1472	siCTRL	748593	20.8676
1473	siCTRL	367529	17.8398
1474	siCTRL	420634	20.5353
1475	siCTRL	836148	18.2212
1476	siCTRL	804734	67.5786
1477	siCTRL	878980	25.0602
1478	siCTRL	396210	17.5237
1479	siCTRL	444655	27.2626
1480	siCTRL	542319	33.4564
1481	siCTRL	920972	35.741
1482	siCTRL	416848	16.5347
1483	siCTRL	789463	51.6775
1484	siCTRL	608370	38.6515
1485	siCTRL	411928	12.9672
1486	siCTRL	636425	41.4673
1487	siCTRL	403605	20.7638
1488	siCTRL	393164	52.7504
1489	siCTRL	396776	9.39734
1490	siCTRL	488435	58.3611
1491	siCTRL	620512	19.9475
1492	siCTRL	503925	46.2647
1493	siCTRL	780293	75.2001
1494	siCTRL	570404	35.2072
1495	siCTRL	478483	27.0534
1496	siCTRL	378904	14.012
1497	siCTRL	757678	46.0241
1498	siCTRL	303343	34.684
1499	siCTRL	249566	43.6333
1500	siCTRL	859272	95.0057
1501	siCTRL	400233	46.5272
1502	siCTRL	399154	26.2915
1503	siCTRL	472464	29.6108
1504	siCTRL	614788	48.1525
1505	siCTRL	515991	43.0961
1506	siCTRL	563558	69.5666
1507	siCTRL	328960	16.8871
1508	siCTRL	231775	16.175
1509	siCTRL	380416	20.0432
1510	siCTRL	813974	35.8133
1511	siCTRL	416000	17.74
1512	siCTRL	710774	22.387
1513	siCTRL	367056	52.001
1514	siCTRL	743996	30.7528
1515	siCTRL	384034	26.9928
1516	siCTRL	550097	32.7699
1517	siCTRL	413862	24.0888
1518	siCTRL	403216	19.6347
1519	siCTRL	382768	20.5402
1520	siCTRL	575910	49.3966
1521	siCTRL	360749	17.0786
1522	siCTRL	595212	35.1386
1523	siCTRL	446252	31.0968
1524	siCTRL	869900	55.1598
1525	siCTRL	358923	16.2244
1526	siCTRL	862534	25.855
1527	siCTRL	411897	14.5942
1528	siCTRL	419622	10.6254
1529	siCTRL	400318	15.4962
1530	siCTRL	421586	27.9882
1531	siCTRL	875460	27.304
1532	siCTRL	343758	28.1484
1533	siCTRL	360861	16.2048
1534	siCTRL	785863	29.0064
1535	siCTRL	786471	34.7376
1536	siCTRL	426573	18.6497
1537	siCTRL	403364	21.2827
1538	siCTRL	807703	85.8757
1539	siCTRL	493910	28.7561
1540	siCTRL	417537	37.9616
1541	siCTRL	382300	15.3945
1542	siCTRL	625770	57.8672
1543	siCTRL	436619	20.5043
1544	siCTRL	830048	39.11
1545	siCTRL	406642	18.6098
1546	siCTRL	406239	15.2478
1547	siCTRL	426305	12.6173
1548	siCTRL	415896	21.7061
1549	siCTRL	803078	24.1992
1550	siCTRL	820334	70.4326
1551	siCTRL	904609	36.5162
1552	siCTRL	433427	165.451
1553	siCTRL	607630	62.6303
1554	siCTRL	781548	29.2797
1555	siCTRL	440988	12.9216
1556	siCTRL	194117	28.7636
1557	siCTRL	200810	42.5389
1558	siCTRL	800709	51.1117
1559	siCTRL	527258	30.9576
1560	siCTRL	877225	50.3971
1561	siCTRL	565861	48.5119
1562	siCTRL	627512	42
1563	siCTRL	554587	42.3898
1564	siCTRL	765736	40.6238
1565	siCTRL	441837	12.5212
1566	siCTRL	479053	27.7141
1567	siCTRL	472515	47.1707
1568	siCTRL	428972	9.45629
1569	siCTRL	426041	14.8741
1570	siCTRL	487133	42.2983
1571	siCTRL	611266	24.2388
1572	siCTRL	428445	58.0797
1573	siCTRL	528280	33.2522
1574	siCTRL	416195	11.2418
1575	siCTRL	542007	21.9228
1576	siCTRL	464429	35.2241
1577	siCTRL	601568	42.6042
1578	siCTRL	543913	37.2472
1579	siCTRL	460102	31.6275
1580	siCTRL	598851	33.1361
1582	siCTRL	558665	25.7381
1583	siCTRL	369271	18.2775
1584	siCTRL	451321	39.9711
1585	siCTRL	762458	35.427
1586	siCTRL	372894	14.7686
1587	siCTRL	406508	24.4504
1588	siCTRL	665420	22.3971
1589	siCTRL	891488	14.8841
1590	siCTRL	718959	27.8113
1591	siCTRL	320230	34.6736
1592	siCTRL	327845	18.8307
1593	siCTRL	269037	20.0837
1594	siCTRL	521270	26.229
1595	siCTRL	328434	13.528
1596	siCTRL	367820	12.5522
1597	siCTRL	340689	15.1026
1598	siCTRL	551246	58.3822
1599	siCTRL	874910	36.3253
1600	siCTRL	564605	19.966
1601	siCTRL	618420	35.5409
1602	siCTRL	393882	10.2732
1603	siCTRL	657628	48.202
1604	siCTRL	589244	22.0938
1605	siCTRL	541113	25.1321
1606	siCTRL	411860	18.6108
1607	siCTRL	384090	12.0248
1608	siCTRL	411999	25.4288
1609	siCTRL	405197	24.3559
1610	siCTRL	359445	17.6967
1611	siCTRL	413013	14.6294
1612	siCTRL	353293	10.9017
1613	siCTRL	787269	14.892
1614	siCTRL	408253	17.1513
1615	siCTRL	403674	26.2555
1616	siCTRL	318357	22.8003
1617	siCTRL	419731	22.9229
1618	siCTRL	678549	52.8771
1619	siCTRL	485691	18.0039
1620	siCTRL	655676	33.0614
1621	siCTRL	508315	38.2909
1622	siCTRL	803782	34.8299
1623	siCTRL	909145	31.2154
1624	siCTRL	759629	43.5188
1625	siCTRL	392512	13.4081
1626	siCTRL	399479	12.0681
1627	siCTRL	461553	22.209
1628	siCTRL	525274	61.0662
1629	siCTRL	377728	24.4526
1630	siCTRL	675960	41.2503
1631	siCTRL	729600	39.4181
1632	siCTRL	355545	19.6667
1633	siCTRL	451226	27.6656
1634	siCTRL	758441	28.5004
1635	siCTRL	476205	27.6696
1636	siCTRL	387677	28.6536
1637	siCTRL	424499	34.2852
1638	siCTRL	428984	30.4454
1639	siCTRL	404758	54.2362
1640	siCTRL	461571	20.2581
1641	siCTRL	473622	32.591
1642	siCTRL	908878	40.691
1643	siCTRL	375764	34.3284
1644	siCTRL	938644	73.6475
1645	siCTRL	461224	48.6899
1646	siCTRL	937404	27.4595
1647	siCTRL	900257	41.0899
1648	siCTRL	439707	12.8534
1649	siCTRL	424085	13.3365
1650	siCTRL	458255	55.9447
1651	siCTRL	593856	37.7994
1652	siCTRL	479825	49.7449
1653	siCTRL	848833	66.0244
1654	siCTRL	436344	13.9225
1655	siCTRL	426737	26.5377
1656	siCTRL	473860	57.6178
1657	siCTRL	441911	20.5434
1658	siCTRL	437854	27.9805
1659	siCTRL	466535	91.0296
1660	siCTRL	755861	45.7501
1661	siCTRL	632302	59.4028
1662	siCTRL	437565	13.8144
1663	siCTRL	819906	19.5407
1664	siCTRL	427996	36.4124
1665	siCTRL	447912	17.0838
1666	siCTRL	415317	14.6575
1667	siCTRL	445941	39.4389
1668	siCTRL	887525	15.2355
1669	siCTRL	418119	21.4568
1670	siCTRL	829390	19.9004
1671	siCTRL	486986	256.062
1672	siCTRL	1008810	34.0029
1673	siCTRL	438012	24.0771
1674	siCTRL	842292	101.758
1675	siCTRL	363473	29.8282
1676	siCTRL	660314	26.1833
1677	siCTRL	959289	16.2119
1678	siCTRL	406849	27.9216
1679	siCTRL	470890	27.1839
1680	siCTRL	450404	19.6959
1681	siCTRL	801800	31.812
1682	siCTRL	922119	18.0885
1683	siCTRL	862480	27.7436
1684	siCTRL	867897	19.5025
1685	siCTRL	423981	20.2333
1686	siCTRL	469161	18.3832
1687	siCTRL	565044	70.4758
1688	siCTRL	429761	38.5227
1689	siCTRL	393847	44.6693
1690	siCTRL	459443	143.273
1691	siCTRL	335279	15.3057
1692	siCTRL	684333	33.2839
1693	siCTRL	676594	11.6512
1694	siCTRL	405416	25.1427
1695	siCTRL	351127	134.707
1696	siCTRL	518693	57.7507
1697	siCTRL	411861	28.2921
1698	siCTRL	436175	26.5871
1699	siCTRL	474833	41.2649
1700	siCTRL	694115	39.137
1701	siCTRL	331992	12.07
1702	siCTRL	433271	45.2234
1703	siCTRL	793574	25.3464
1704	siCTRL	706113	31.9063
1705	siCTRL	791619	59.0006
1706	siCTRL	350195	15.283
1707	siCTRL	663221	27.0166
1708	siCTRL	281883	17.4325
1709	siCTRL	826797	28.1122
1710	siCTRL	380724	11.5813
1711	siCTRL	787687	17.7014
1712	siCTRL	374629	25.2235
1713	siCTRL	761317	25.5737
1714	siCTRL	673460	33.4586
1715	siCTRL	400493	12.7456
1716	siCTRL	961389	18.6554
1717	siCTRL	392922	24.8937
1718	siCTRL	775002	41.6031
1719	siCTRL	416584	18.7545
1720	siCTRL	820280	37.3739
1721	siCTRL	414715	22.7478
1722	siCTRL	478771	26.0343
1723	siCTRL	408213	14.4433
1724	siCTRL	864840	33.5514
1725	siCTRL	417912	20.7394
1726	siCTRL	383789	14.9116
1727	siCTRL	447032	18.6013
1728	siCTRL	874075	18.1937
1729	siCTRL	601830	74.5766
1730	siCTRL	535261	24.5731
1731	siCTRL	442902	33.2125
1732	siCTRL	443784	13.6425
1733	siCTRL	626029	39.9727
1734	siCTRL	425914	13.052
1735	siCTRL	471857	23.6946
1736	siCTRL	865503	29.5515
1737	siCTRL	430381	18.4095
1738	siCTRL	479371	46.2183
1739	siCTRL	535252	29.6302
1740	siCTRL	624702	31.174
1741	siCTRL	496118	64.2133
1742	siCTRL	577685	23.3783
1743	siCTRL	381317	10.9784
1744	siCTRL	807266	36.7944
1745	siCTRL	620278	53.5599
1746	siCTRL	515625	22.5523
1747	siCTRL	342600	12.1395
1748	siCTRL	440788	30.9957
1749	siCTRL	450281	15.7634
1750	siCTRL	533928	29.8892
1751	siCTRL	415347	25.8903
1752	siCTRL	860290	37.2787
1753	siCTRL	423367	26.1258
1754	siCTRL	1.14552e+06	33.9855
1755	siCTRL	600852	41.1026
1756	siCTRL	874845	34.8947
1757	siCTRL	430444	11.7514
1758	siCTRL	872819	51.5818
1759	siCTRL	489712	26.7433
1760	siCTRL	411343	20.0883
1761	siCTRL	501367	33.464
1762	siCTRL	428740	39.8636
1763	siCTRL	411200	17.4669
1764	siCTRL	1184115	42.7789
1765	siCTRL	645308	50.9272
1766	siCTRL	846415	31.8145
1767	siCTRL	552216	28.8153
1768	siCTRL	475120	34.5161
1769	siCTRL	611103	26.3624
1770	siCTRL	374650	19.9226
1771	siCTRL	680102	38.8046
1772	siCTRL	925940	13.9384
1773	siCTRL	564145	22.9258
1774	siCTRL	1007870	33.2659
1775	siCTRL	689212	36.6484
1776	siCTRL	963039	57.3319
1777	siCTRL	404511	54.6647
1778	siCTRL	416742	32.9582
1779	siCTRL	509757	33.9516
1780	siCTRL	452926	27.3904
1781	siCTRL	423497	15.3095
1782	siCTRL	403820	20.224
1783	siCTRL	431626	12.7193
1784	siCTRL	380174	16.3935
1785	siCTRL	346632	21.887
1786	siCTRL	618121	53.8957
1787	siCTRL	401503	17.2524
1788	siCTRL	430516	12.4918
1789	siCTRL	354564	16.4669
1790	siCTRL	643831	50.5741
1791	siCTRL	402570	24.8922
1792	siCTRL	371173	12.5028
1793	siCTRL	537258	26.2379
1794	siCTRL	360011	15.7649
1795	siCTRL	345917	12.1788
1796	siCTRL	799878	22.655
1797	siCTRL	403648	18.0649
1798	siCTRL	464146	32.2685
1799	siCTRL	593539	29.2235
1800	siCTRL	485326	28.4542
1801	siCTRL	375574	21.89
1802	siCTRL	667443	38.1751
1803	siCTRL	1172818	58.3716
1804	siCTRL	349428	18.5249
1805	siCTRL	580807	26.9781
1806	siCTRL	523963	16.3333
1807	siCTRL	668653	37.4757
1808	siCTRL	738931	41.5187
1809	siCTRL	371417	22.5893
1810	siCTRL	742005	53.8341
1811	siCTRL	650318	27.397
1812	siCTRL	753651	31.4074
1813	siCTRL	381897	23.2238
1814	siCTRL	675393	26.5458
1815	siCTRL	700117	31.7815
1816	siCTRL	412698	23.9038
1817	siCTRL	379396	15.3345
1818	siCTRL	826177	19.4359
1819	siCTRL	504960	29.7943
1821	siCTRL	855070	24.1002
1822	siCTRL	293991	43.051
1823	siCTRL	489472	78.5415
1824	siCTRL	422910	13.0204
1825	siCTRL	420221	30.1123
1826	siCTRL	426274	36.0054
1827	siCTRL	653064	35.1556
1828	siCTRL	634835	29.3262
1829	siCTRL	896429	14.634
1830	siCTRL	280214	42.6851
1831	siCTRL	613315	40.0346
1832	siCTRL	430464	10.4784
1833	siCTRL	398824	55.1083
1834	siCTRL	405440	22.3721
1835	siCTRL	384441	19.8943
1836	siCTRL	173478	32.333
1837	siCTRL	420912	25.1279
1838	siCTRL	928376	8.29946
1839	siCTRL	563091	30.5502
1840	siCTRL	433782	8.89421
1841	siCTRL	421375	39.479
1842	siCTRL	422273	36.7983
1843	siCTRL	945293	28.1982
1844	siCTRL	418862	30.8438
1845	siCTRL	437922	47.7622
1846	siCTRL	408491	13.143
1847	siCTRL	990504	30.1197
1848	siCTRL	432691	12.7124
1849	siCTRL	419403	34.8342
1850	siCTRL	422862	18.1143
1851	siCTRL	434871	20.2624
1852	siCTRL	333495	18.1095
1853	siCTRL	427237	22.7969
1854	siCTRL	409000	14.6201
1855	siCTRL	672791	53.1785
1856	siCTRL	395224	19.8769
1857	siCTRL	329157	12.6313
1858	siCTRL	879399	32.1114
1859	siCTRL	386798	40.9375
1860	siCTRL	398978	22.8618
1861	siCTRL	612867	52.938
1862	siCTRL	345575	11.365
1863	siCTRL	417762	25.3376
1864	siCTRL	577612	43.7007
1865	siCTRL	413848	21.1592
1866	siCTRL	440054	35.9674
1867	siCTRL	819305	48.7454
1868	siCTRL	374472	15.843
1869	siCTRL	637999	29.1154
1870	siCTRL	722062	58.4958
1871	siCTRL	390084	16.9729
1872	siCTRL	831564	48.3433
1873	siCTRL	601081	35.1153
1874	siCTRL	413400	19.7317
1875	siCTRL	651124	44.9455
1876	siCTRL	854272	41.7461
1877	siCTRL	619220	15.8688
1878	siCTRL	411960	23.8704
1879	siCTRL	359743	10.5525
1880	siCTRL	369392	11.5975
1881	siCTRL	399143	43.6935
1882	siCTRL	616278	26.2695
1883	siCTRL	767026	23.2088
1884	siCTRL	380226	18.8379
1885	siCTRL	394168	16.3583
1886	siCTRL	374627	10.7144
1887	siCTRL	387088	14.4783
1888	siCTRL	801821	73.0353
1889	siCTRL	409069	32.4413
1890	siCTRL	353594	13.3643
1891	siCTRL	661901	49.302
1892	siCTRL	415036	30.701
1893	siCTRL	761898	29.4558
1894	siCTRL	862775	15.3057
1895	siCTRL	400989	18.1969
1896	siCTRL	866399	16.7426
1897	siCTRL	799745	44.5415
1898	siCTRL	411813	17.0607
1899	siCTRL	767436	32.3466
1900	siCTRL	738426	37.7393
1901	siCTRL	881298	58.0552
1902	siCTRL	758787	53.2033
1903	siCTRL	508965	52.0484
1904	siCTRL	414412	26.1247
1905	siCTRL	720080	83.4076
1906	siCTRL	356927	16.1218
1907	siCTRL	302685	18.9989
1908	siCTRL	442352	19.7165
1909	siCTRL	739882	44.7259
1910	siCTRL	454867	15.7459
1911	siCTRL	438683	16.4942
1912	siCTRL	440523	11.654
1913	siCTRL	559567	37.8116
1914	siCTRL	436133	32.7135
1915	siCTRL	384648	14.9221
1916	siCTRL	719849	69.2901
1917	siCTRL	907571	50.704
1918	siCTRL	464477	42.7435
1919	siCTRL	510978	45.902
1920	siCTRL	425871	12.7453
1921	siCTRL	547999	32.4324
1922	siCTRL	430781	13.9806
1923	siCTRL	649386	63.6797
1924	siCTRL	733364	37.2654
1925	siCTRL	393558	21.9581
1926	siCTRL	926048	48.6261
1927	siCTRL	564991	56.4566
1928	siCTRL	531188	30.7153
1929	siCTRL	597809	41.2204
1930	siCTRL	434262	32.8281
1931	siCTRL	449100	27.0211
1932	siCTRL	1092182	30.8999
1933	siCTRL	464801	22.0734
1934	siCTRL	508059	25.7024
1935	siCTRL	331713	19.714
1936	siCTRL	329707	29.4518
1937	siCTRL	408019	26.973
1938	siCTRL	312572	13.9758
1939	siCTRL	342175	22.2084
1940	siCTRL	426999	24.3598
1941	siCTRL	387220	16.2951
1942	siCTRL	386430	15.234
1943	siCTRL	582996	18.9008
1944	siCTRL	296334	15.8046
1945	siCTRL	796298	34.6297
1946	siCTRL	351242	10.5314
1947	siCTRL	830420	25.8427
1948	siCTRL	548550	42.0642
1949	siCTRL	521688	47.6364
1950	siCTRL	593077	24.812
1951	siCTRL	368108	67.4029
1952	siCTRL	720662	28.3857
1953	siCTRL	366448	24.0019
1954	siCTRL	513998	35.6861
1955	siCTRL	389022	53.5848
1956	siCTRL	857043	19.2288
1957	siCTRL	798793	15.8444
1958	siCTRL	388078	32.4191
1959	siCTRL	863842	33.227
1960	siCTRL	866490	28.86
1961	siCTRL	767174	21.0521
1962	siCTRL	844440	91.924
1963	siCTRL	659247	29.9912
1964	siCTRL	1300844	42.5171
1965	siCTRL	869015	43.1253
1966	siCTRL	906457	64.7296
1967	siCTRL	382306	22.4733
1968	siCTRL	750313	66.832
1969	siCTRL	605537	66.03
1970	siCTRL	867808	23.4917
1971	siCTRL	606786	45.7867
1972	siCTRL	701254	37.5832
1973	siCTRL	913311	30.5921
1974	siCTRL	899515	40.7217
1975	siCTRL	777644	32.4696
1976	siCTRL	430407	41.3677
1977	siCTRL	439658	27.8005
1978	siCTRL	843122	44.1562
1979	siCTRL	852294	39.8347
1980	siCTRL	826214	12.691
1981	siCTRL	1288261	89.9066
1982	siCTRL	401812	25.4845
1983	siCTRL	536511	55.8656
1984	siCTRL	444997	23.2288
1985	siCTRL	721547	40.9489
1986	siCTRL	438817	23.186
1987	siCTRL	776147	11.7916
1988	siCTRL	736375	22.9404
1989	siCTRL	823014	19.4323
1990	siCTRL	779409	46.7637
1991	siCTRL	850430	46.3818
1992	siCTRL	422535	24.2603
1993	siCTRL	838385	14.3059
1994	siCTRL	321761	20.6552
1995	siCTRL	590805	39.755
1996	siCTRL	454293	29.8664
1997	siCTRL	396230	18.361
1998	siCTRL	481301	28.9019
1999	siCTRL	634625	27.7217
2000	siCTRL	519434	36.0253
2001	siCTRL	393224	28.2765
2002	siCTRL	619047	22.0991
2003	siCTRL	674205	69.9046
2004	siCTRL	509296	52.5998
2005	siCTRL	331104	17.1533
2006	siCTRL	374551	16.3162
2007	siCTRL	384303	24.9206
2008	siCTRL	391710	28.8341
2009	siCTRL	331365	13.3466
2010	siCTRL	827885	39.9404
2011	siCTRL	359464	22.8748
2012	siCTRL	619664	40.7557
[truncated: 16,975 more rows]

## Sheet: Supplementary Fig 7.g
Object ID	treatment	cell cycle phases	Total Intensity DAPI	Mean Intensity A568 (γH2AX)
0	siCTRL	G1	649122	51.902
1	siCTRL	S1	445490	123.807		Acquisition settings:
2	siCTRL	G1	379636	76.6151		Excitation Filter	Emission Filter	Intensity (%)	Exposure time (ms)	Objective
3	siCTRL	S1	759221	76.6268		DAPI 377/50	DAPI 440	100	15	UPLSAPO 20x
4	siCTRL	S1	542208	87.3313		Cy3 560/25	Cy3 607	100	500	UPLSAPO 20x
5	siCTRL	S1	419981	78.5015
6	siCTRL	S1	415705	108.016
7	siCTRL	S1	397346	74.2467
8	siCTRL	S1	529025	40.1654
9	siCTRL	S1	510982	51.3467
10	siCTRL	G1	382519	31.1887
11	siCTRL	G1	366803	67.6208
12	siCTRL	S1	491255	179.222
14	siCTRL	S2	837503	71.35
15	siCTRL	S3	994918	77.8886
16	siCTRL	S1	659540	87.2582
17	siCTRL	S1	515723	57.2844
18	siCTRL	S2	761142	124.365
19	siCTRL	G1	397324	55.5104
20	siCTRL	G1	512836	55.7625
21	siCTRL	S2	721611	99.988
22	siCTRL	G1	441678	35.7771
23	siCTRL	S2	694466	128.612
24	siCTRL	S3	992575	427.427
25	siCTRL	G1	500383	84.7308
26	siCTRL	S2	888595	1062.78
27	siCTRL	G1	491291	39.7782
28	siCTRL	S2	796017	93.7553
29	siCTRL	G1	400308	17.7092
30	siCTRL	G1	392336	25.4998
31	siCTRL	G1	507636	71.7887
32	siCTRL	S2	847920	69.0521
33	siCTRL	S2	813964	79.8453
34	siCTRL	S1	628049	84.2135
35	siCTRL	S2	679886	76.57
36	siCTRL	S1	545955	66.8065
37	siCTRL	S2	873552	96.4384
38	siCTRL	S2	916247	135.518
39	siCTRL	S2	880866	86.6288
40	siCTRL	G2	981619	55.9102
41	siCTRL	S1	604650	46.6345
42	siCTRL	G2	1051639	30.2049
43	siCTRL	S1	665563	67.1836
44	siCTRL	S1	553645	72.1432
45	siCTRL	S1	495066	58.5272
46	siCTRL	G1	510665	42.2908
47	siCTRL	S1	639282	81.6008
48	siCTRL	S1	596279	68.6769
49	siCTRL	S1	589316	74.121
50	siCTRL	S1	635645	86.8635
51	siCTRL	S1	544877	93.4584
52	siCTRL	S1	534564	57.065
53	siCTRL	S1	611100	91.6445
54	siCTRL	S2	735897	106.087
55	siCTRL	S2	684306	73.8021
56	siCTRL	S1	552199	69.4879
57	siCTRL	G1	546560	74.5851
58	siCTRL	G1	472465	78.6005
59	siCTRL	G1	484721	293.589
60	siCTRL	G2	934760	34.9384
61	siCTRL	S2	939383	55.7101
62	siCTRL	S1	537300	56.8988
63	siCTRL	G2	1077944	54.753
64	siCTRL	G2	905075	60.0785
65	siCTRL	S3	1095014	35.3759
66	siCTRL	S1	550044	89.2308
67	siCTRL	S1	513385	53.8377
68	siCTRL	S1	538469	30.7321
69	siCTRL	S2	772372	81.4455
70	siCTRL	S2	745235	62.9863
71	siCTRL	S1	541819	43.472
72	siCTRL	S1	515970	60.7255
73	siCTRL	G2	916763	38.2066
75	siCTRL	S3	1.04489e+06	104.933
76	siCTRL	S1	569159	61.648
77	siCTRL	G2	1054007	59.518
78	siCTRL	S1	397269	37.444
79	siCTRL	S2	911207	91.9042
80	siCTRL	G1	551496	29.878
81	siCTRL	S2	828515	80.443
82	siCTRL	S1	520101	36.9214
83	siCTRL	S1	626487	86.9635
84	siCTRL	S3	1036957	98.1195
85	siCTRL	S2	973231	124.643
86	siCTRL	S1	560694	32.3592
87	siCTRL	S2	819842	124.812
88	siCTRL	S2	922693	108.565
89	siCTRL	S2	791117	66.6387
90	siCTRL	S1	547322	39.7845
91	siCTRL	S1	629557	54.4383
92	siCTRL	S1	581200	46.8854
93	siCTRL	S1	554415	60.019
94	siCTRL	S2	690400	64.2895
95	siCTRL	G1	543216	18.5063
96	siCTRL	G1	561946	46.5352
97	siCTRL	G1	568965	57.1471
98	siCTRL	S1	671259	65.7931
99	siCTRL	G1	548618	24.7453
100	siCTRL	S1	564718	54.7942
101	siCTRL	S1	545175	55.3519
102	siCTRL	G1	574370	50.69
103	siCTRL	G2	1166375	35.0767
104	siCTRL	G1	584542	37.3671
105	siCTRL	S1	588858	61.4596
106	siCTRL	S1	506892	22.0078
107	siCTRL	S1	590512	2390.64
108	siCTRL	S1	556999	69.3061
109	siCTRL	S1	624917	188.064
110	siCTRL	G1	528253	42.1725
111	siCTRL	G1	571913	46.2639
112	siCTRL	S2	689361	1033.89
113	siCTRL	S1	519033	55.3499
114	siCTRL	G1	577485	51.0576
115	siCTRL	S1	621354	62.6427
116	siCTRL	S1	595751	45.2543
117	siCTRL	S3	1.03945e+06	72.0632
118	siCTRL	S1	580418	67.8156
119	siCTRL	S1	609442	98.949
120	siCTRL	S2	750506	114.116
122	siCTRL	S2	847665	76.3721
123	siCTRL	S2	759120	49.3175
124	siCTRL	G1	560839	42.3492
125	siCTRL	G1	510760	46.7111
126	siCTRL	S1	559069	64.97
127	siCTRL	S1	562811	80.6707
128	siCTRL	S1	546096	25.5329
129	siCTRL	G1	466839	25.2076
130	siCTRL	S2	869245	53.3173
131	siCTRL	S1	561184	53.1375
132	siCTRL	S2	974746	78.7845
133	siCTRL	S1	602583	52.0679
134	siCTRL	S1	672421	77.0155
135	siCTRL	S1	610558	170.334
136	siCTRL	S2	699156	76.2894
137	siCTRL	G2	1033013	37.1141
138	siCTRL	G1	502974	47.5309
139	siCTRL	G1	512271	34.905
140	siCTRL	S1	670801	62.1989
141	siCTRL	S2	711312	70.4645
142	siCTRL	G1	546907	25.9954
143	siCTRL	G1	482646	24.2013
144	siCTRL	S2	833218	89.5683
145	siCTRL	S2	719110	65.9321
146	siCTRL	S2	679695	74.7775
147	siCTRL	G1	561802	26.1278
148	siCTRL	G1	575881	31.2958
149	siCTRL	S2	729143	73.3726
150	siCTRL	G2	1168442	55.1885
151	siCTRL	S2	968139	98.2607
152	siCTRL	S2	712877	56.8668
153	siCTRL	S2	752477	86.4376
154	siCTRL	G1	461592	64.5613
155	siCTRL	S1	626224	109.596
156	siCTRL	S2	848086	110.988
157	siCTRL	G2	1205904	58.3195
158	siCTRL	S3	1047392	65.0403
159	siCTRL	S1	654419	107.094
160	siCTRL	G1	476743	55.6643
161	siCTRL	S2	775178	92.4169
162	siCTRL	G1	567117	465.561
163	siCTRL	S2	741006	137.655
164	siCTRL	S2	706597	76.6786
165	siCTRL	G1	529970	35.9445
166	siCTRL	G2	1075931	38.1156
167	siCTRL	S2	724082	77.4628
168	siCTRL	S1	520378	122.726
169	siCTRL	S2	979528	90.6965
170	siCTRL	S2	783248	53.6475
171	siCTRL	S1	649024	85.3652
172	siCTRL	S1	633816	86.0252
173	siCTRL	S1	546384	46.6636
174	siCTRL	S2	796726	130.93
175	siCTRL	S1	573945	64.2257
176	siCTRL	S2	803268	119.63
177	siCTRL	S2	858155	160.873
178	siCTRL	S1	628968	62.7878
179	siCTRL	S3	1113742	52.4378
180	siCTRL	S1	584854	44.2015
181	siCTRL	S2	795931	94.5761
182	siCTRL	S1	606134	46.1888
183	siCTRL	S3	1065858	154.817
184	siCTRL	G2	1149606	116.822
185	siCTRL	S2	824594	68.4842
186	siCTRL	G2	1095724	34.4855
187	siCTRL	S1	635085	99.3044
188	siCTRL	G1	529275	33.8847
189	siCTRL	G1	582761	24.8939
190	siCTRL	G1	541819	29.4731
191	siCTRL	S3	1372832	70.5695
192	siCTRL	S2	723121	86.1633
193	siCTRL	G2	1118373	44.6044
194	siCTRL	S2	773545	59.9337
195	siCTRL	G2	1130214	22.9888
196	siCTRL	G2	1131349	47.195
197	siCTRL	S1	676296	86.8953
198	siCTRL	S2	767938	99.4467
199	siCTRL	S2	729982	66.0068
200	siCTRL	S3	1172046	61.0534
202	siCTRL	S2	683438	62.8013
203	siCTRL	S1	620863	56.0447
204	siCTRL	S1	580023	64.0436
205	siCTRL	G1	600856	69.7501
206	siCTRL	G1	601462	37.1288
207	siCTRL	S1	579190	44.0249
208	siCTRL	G1	612238	64.9897
209	siCTRL	S2	687457	61.876
210	siCTRL	S1	612764	93.0913
211	siCTRL	S1	610553	47.2355
212	siCTRL	G1	567057	37.0905
213	siCTRL	G1	577192	44.9531
214	siCTRL	G1	611012	69.6042
215	siCTRL	S1	636338	93.9384
216	siCTRL	G1	555016	89.9452
217	siCTRL	S3	1153092	81.0864
218	siCTRL	S3	1119063	91.7079
219	siCTRL	S3	1190762	50.5086
220	siCTRL	G1	566214	128.77
221	siCTRL	G1	348474	31.6184
222	siCTRL	G1	587948	62.4301
223	siCTRL	G1	583014	44.6455
224	siCTRL	S1	601578	40.3838
225	siCTRL	G2	857221	35.8906
226	siCTRL	S3	1277630	107.318
227	siCTRL	S1	593600	56.035
228	siCTRL	S1	662932	55.4255
229	siCTRL	S2	906416	279.224
230	siCTRL	G1	583073	69.6226
231	siCTRL	G1	579265	68.2024
232	siCTRL	S1	593054	106.651
233	siCTRL	S3	1124142	342.446
234	siCTRL	S1	583000	68.0881
235	siCTRL	S1	581020	38.2398
236	siCTRL	S1	583890	49.362
237	siCTRL	S1	586050	98.8206
238	siCTRL	S2	969498	109.158
239	siCTRL	S1	577592	76.5976
240	siCTRL	S1	596806	40.3343
241	siCTRL	S1	601280	72.5402
242	siCTRL	S1	615927	129.41
243	siCTRL	S2	948663	73.0181
244	siCTRL	S2	867673	135.719
245	siCTRL	G2	921497	536.475
246	siCTRL	S1	559459	38.2517
247	siCTRL	S1	587451	44.7076
248	siCTRL	S1	570700	49.2653
249	siCTRL	G1	692338	481.158
250	siCTRL	S2	879430	87.3764
251	siCTRL	G1	546197	42.2495
252	siCTRL	S1	533572	38.2673
253	siCTRL	S1	494418	58.1
254	siCTRL	S1	535027	47.6913
255	siCTRL	S2	941113	82.8252
256	siCTRL	S1	645454	62.0545
257	siCTRL	S1	493192	32.983
258	siCTRL	G1	525037	116.364
259	siCTRL	S3	1081676	80.8597
260	siCTRL	G1	558994	129.681
261	siCTRL	G1	552086	30.1585
262	siCTRL	G1	561970	24.8446
263	siCTRL	S2	849208	83.9548
264	siCTRL	S3	1.01615e+06	113.018
265	siCTRL	G1	489170	23.0176
266	siCTRL	G2	1139733	26.7186
267	siCTRL	S2	719769	74.0905
268	siCTRL	S3	1108421	73.9617
269	siCTRL	S3	1.00585e+06	64.7907
270	siCTRL	G1	571173	42.3661
271	siCTRL	S2	943980	130.329
272	siCTRL	S3	1173410	101.654
273	siCTRL	S1	667184	76.2869
274	siCTRL	S1	622364	55.2381
275	siCTRL	G2	1098659	32.2805
276	siCTRL	S2	808098	113.127
277	siCTRL	G2	999508	33.6436
278	siCTRL	S2	880360	82.8314
279	siCTRL	S2	734691	100.077
280	siCTRL	S1	638144	48.1384
281	siCTRL	S2	908720	75.9879
282	siCTRL	S1	631686	151.159
283	siCTRL	S2	785992	43.3234
284	siCTRL	G2	1207111	54.2945
285	siCTRL	S3	1206231	118.984
286	siCTRL	S1	587985	73.8016
287	siCTRL	S2	973875	122.184
288	siCTRL	S3	1105036	63.5681
289	siCTRL	S1	590866	51.2254
290	siCTRL	S1	583182	45.855
291	siCTRL	S1	621703	75.5406
292	siCTRL	S3	1212691	81.4194
293	siCTRL	G1	520303	25.5239
294	siCTRL	G1	500113	27.1407
295	siCTRL	G1	505528	20.5024
296	siCTRL	S1	496761	31.815
297	siCTRL	S1	448150	33.6439
298	siCTRL	G1	519242	33.4058
299	siCTRL	S1	606746	143.57
300	siCTRL	S1	655638	74.2915
301	siCTRL	G1	530800	147.048
302	siCTRL	S3	1158162	128.136
303	siCTRL	S1	552958	74.4399
304	siCTRL	S2	687856	106.782
305	siCTRL	S1	597074	79.8641
306	siCTRL	S2	768462	56.2241
307	siCTRL	S2	795093	61.1529
308	siCTRL	S2	762715	87.1818
309	siCTRL	G1	543526	34.0221
310	siCTRL	S1	555090	50.4236
311	siCTRL	G1	533647	39.3499
312	siCTRL	S1	546647	46.2475
313	siCTRL	G1	538355	26.2722
314	siCTRL	G1	533111	29.9349
315	siCTRL	G1	522721	21.2467
316	siCTRL	G1	514159	45.3822
317	siCTRL	G1	484262	26.1259
318	siCTRL	S2	793186	63.3747
319	siCTRL	S1	543416	87.8115
320	siCTRL	S1	560257	52.3524
321	siCTRL	S1	572583	31.6155
322	siCTRL	G1	564718	23.4238
323	siCTRL	G1	587908	32.2796
324	siCTRL	G1	593291	95.5392
325	siCTRL	G1	577860	69.7135
326	siCTRL	S2	923325	167.567
327	siCTRL	S1	598982	44.3512
328	siCTRL	S1	607914	32.6613
329	siCTRL	S2	702639	70.5664
330	siCTRL	S2	678901	58.2404
331	siCTRL	G1	468322	33.5077
332	siCTRL	G1	559733	26.2023
333	siCTRL	G2	1019383	43.0485
335	siCTRL	G1	593595	58.9367
336	siCTRL	G1	564096	17.4366
337	siCTRL	S3	1138191	74.5609
338	siCTRL	S1	645060	400.967
339	siCTRL	G1	623689	30.1958
340	siCTRL	G1	628788	24.8958
341	siCTRL	S1	626516	119.1
342	siCTRL	S3	1216502	59.201
343	siCTRL	G2	1127689	24.3661
344	siCTRL	S2	953874	85.5647
345	siCTRL	G1	634067	25.4847
346	siCTRL	S2	936177	66.9099
347	siCTRL	G1	640949	64.8474
348	siCTRL	S3	1177429	69.0741
349	siCTRL	S2	879889	45.4596
350	siCTRL	G2	1254745	15.4952
351	siCTRL	G2	1203940	37.0489
352	siCTRL	S3	1028591	95.7326
353	siCTRL	G2	1150157	34.1745
354	siCTRL	G1	588158	301.027
355	siCTRL	S2	900460	60.7096
356	siCTRL	S2	825852	86.2158
357	siCTRL	G1	550569	33.4704
358	siCTRL	G1	584098	83.3572
359	siCTRL	G1	554556	34.6383
360	siCTRL	S2	699592	61.1182
361	siCTRL	G2	1175092	32.0307
362	siCTRL	S2	868057	58.192
363	siCTRL	G2	1168610	50.3719
364	siCTRL	G2	1150796	25.5279
365	siCTRL	S2	825102	52.9765
366	siCTRL	S2	873509	59.7713
367	siCTRL	S1	633809	105.584
368	siCTRL	S1	622323	62.3271
369	siCTRL	S1	638147	96.9553
370	siCTRL	S1	649776	79.9224
371	siCTRL	S1	616443	90.9934
372	siCTRL	S1	642486	54.5232
373	siCTRL	S1	601637	98.5588
374	siCTRL	S1	595020	84.9144
375	siCTRL	S3	1137531	62.0015
376	siCTRL	S3	1184035	41.4765
377	siCTRL	G2	1137037	8.02563
378	siCTRL	S1	607191	53.9365
379	siCTRL	S1	612928	61.063
380	siCTRL	S1	598252	28.852
381	siCTRL	G1	607576	28.8594
383	siCTRL	S1	598491	31.5869
384	siCTRL	S2	681960	100.093
385	siCTRL	G2	1159152	24.0452
386	siCTRL	G2	1059328	21.0482
387	siCTRL	S1	624254	72.6862
388	siCTRL	S1	628055	36.5252
389	siCTRL	G2	1152054	27.1431
390	siCTRL	G1	649940	57.8726
391	siCTRL	G2	1185614	33.8466
392	siCTRL	S2	707527	82.7443
393	siCTRL	S1	668909	55.116
394	siCTRL	S2	776633	120.312
395	siCTRL	G1	595167	45.6579
396	siCTRL	S3	1364752	49.5427
397	siCTRL	G2	1.01346e+06	63.7852
398	siCTRL	G1	562786	16.5816
399	siCTRL	G1	581484	17.7257
400	siCTRL	S1	655178	40.1277
401	siCTRL	G1	630626	32.8186
402	siCTRL	S3	1086196	69.9017
404	siCTRL	S1	664919	54.3999
405	siCTRL	S2	867865	84.5567
406	siCTRL	G2	1057731	51.9107
407	siCTRL	S2	940922	81.6987
408	siCTRL	G1	642918	21.5194
409	siCTRL	G1	522601	21.4764
410	siCTRL	S1	666816	50.7164
411	siCTRL	G1	481939	15.8429
412	siCTRL	S3	1.01078e+06	56.4435
413	siCTRL	G2	1238424	36.2217
414	siCTRL	G2	1162544	51.8813
415	siCTRL	G1	624631	19.9777
416	siCTRL	S1	554961	86.1739
418	siCTRL	G1	582116	47.9763
419	siCTRL	G1	573162	20.3162
420	siCTRL	G1	569902	34.3223
421	siCTRL	G1	549552	32.7134
422	siCTRL	G2	1141515	35.588
423	siCTRL	G1	559449	48.5543
424	siCTRL	G2	1155700	59.8004
425	siCTRL	G1	576044	44.8122
426	siCTRL	S3	1085400	79.5876
427	siCTRL	S2	775936	42.7024
428	siCTRL	S2	909791	127.656
429	siCTRL	S2	806276	67.5705
430	siCTRL	S3	1059722	88.7661
431	siCTRL	G2	1222132	32.8616
432	siCTRL	S2	884350	104.627
433	siCTRL	S2	726039	57.8472
434	siCTRL	S3	1044991	61.6308
435	siCTRL	G2	1222483	56.5682
436	siCTRL	G1	557750	60.079
437	siCTRL	S2	836000	94.698
438	siCTRL	S3	1011282	57.2389
439	siCTRL	S2	693642	57.028
440	siCTRL	G1	597152	43.1356
441	siCTRL	G2	1125947	39.5244
442	siCTRL	G1	603466	40.5192
443	siCTRL	S2	760139	68.4532
444	siCTRL	G2	1211559	53.717
446	siCTRL	S1	565696	57.6706
447	siCTRL	G1	538788	61.7894
448	siCTRL	G2	1128386	52.7561
449	siCTRL	S3	1020390	52.8699
450	siCTRL	S1	498881	77.0403
451	siCTRL	G2	1110736	33.1975
452	siCTRL	S1	476998	28.9351
453	siCTRL	S2	886771	52.1263
454	siCTRL	S3	1034506	69.7776
455	siCTRL	S1	510249	26.4809
456	siCTRL	G1	491427	21.791
457	siCTRL	S2	989801	48.6204
460	siCTRL	S2	680096	59.5008
461	siCTRL	S1	511845	73.4629
462	siCTRL	G1	585891	22.5077
463	siCTRL	S2	711188	60.7277
464	siCTRL	S1	482051	70.6986
465	siCTRL	S2	790465	80.874
466	siCTRL	S2	937833	88.2468
467	siCTRL	G1	571769	18.1227
468	siCTRL	G1	576733	23.1204
469	siCTRL	S2	756086	79.3737
470	siCTRL	S2	894828	136.854
471	siCTRL	G1	592237	20.7576
472	siCTRL	G1	573752	31.6617
473	siCTRL	G1	573102	40.3844
474	siCTRL	G1	522651	49.0661
475	siCTRL	S1	542957	43.1871
476	siCTRL	G1	547799	27.2508
477	siCTRL	S2	834872	80.7678
478	siCTRL	S3	1053171	56.7822
479	siCTRL	S2	714523	143.963
480	siCTRL	S1	534586	106.021
481	siCTRL	G2	1317493	18.5402
482	siCTRL	S1	633039	129.331
483	siCTRL	S1	486066	46.0047
484	siCTRL	G1	614851	51.3484
485	siCTRL	S3	1016193	72.6141
486	siCTRL	S3	1256159	61.9078
487	siCTRL	S1	633319	48.5555
488	siCTRL	G1	604130	25.222
489	siCTRL	S1	464533	24.8479
490	siCTRL	G1	581982	57.7789
491	siCTRL	S2	815402	134.854
492	siCTRL	S3	1.00445e+06	70.227
493	siCTRL	G1	614396	69.6963
494	siCTRL	S1	675873	117.266
495	siCTRL	G1	601192	14.6596
496	siCTRL	G1	615617	84.6512
497	siCTRL	G1	592768	38.7257
498	siCTRL	S3	1226104	81.4287
499	siCTRL	G1	600372	16.8255
500	siCTRL	G1	591623	96.748
501	siCTRL	G1	582994	115.411
502	siCTRL	G1	576679	53.1878
503	siCTRL	S1	627852	86.2282
504	siCTRL	G2	1232989	73.1831
505	siCTRL	G1	534094	45.9053
506	siCTRL	S2	853952	139.844
507	siCTRL	G1	594402	31.9905
508	siCTRL	S1	437981	69.4327
509	siCTRL	S1	471205	94.0652
510	siCTRL	G1	588585	42.4833
511	siCTRL	G1	591476	62.6963
512	siCTRL	G1	583947	58.1812
513	siCTRL	S2	818707	53.038
514	siCTRL	S1	558415	58.5854
515	siCTRL	S1	590600	74.1082
516	siCTRL	S3	1071639	73.2331
517	siCTRL	G1	549749	118.461
518	siCTRL	G1	577378	46.708
519	siCTRL	G1	586234	31.083
520	siCTRL	G1	553279	145.405
521	siCTRL	S2	734320	81.8186
522	siCTRL	G1	570461	24.2116
523	siCTRL	S2	715583	46.496
524	siCTRL	G2	1147253	91.835
525	siCTRL	G1	581651	60.9003
526	siCTRL	G1	514556	60.6483
527	siCTRL	S2	866985	116.829
528	siCTRL	G1	567439	35.0868
529	siCTRL	S2	751119	105.76
530	siCTRL	S1	575421	77.5883
531	siCTRL	S1	571712	94.9704
532	siCTRL	G1	573746	42.2202
533	siCTRL	S2	833796	83.6077
534	siCTRL	G1	488225	20.7467
535	siCTRL	G1	510947	15.1286
536	siCTRL	S1	532728	37.9466
537	siCTRL	G1	489135	25.2046
538	siCTRL	G1	541163	42.931
539	siCTRL	S1	516725	49.3706
540	siCTRL	S1	550593	70.4448
541	siCTRL	S1	543396	45.5408
542	siCTRL	S1	657647	134.098
543	siCTRL	G1	505680	30.9337
544	siCTRL	G1	525661	32.2223
545	siCTRL	S1	574678	83.5772
546	siCTRL	S1	562068	50.4171
547	siCTRL	S1	674945	84.1538
548	siCTRL	S1	638413	78.3599
549	siCTRL	S1	555758	41.1642
550	siCTRL	S1	590129	57.4963
551	siCTRL	G1	536643	21.0865
552	siCTRL	S1	665150	162.144
553	siCTRL	S2	864465	113.837
554	siCTRL	S1	580108	59.4981
555	siCTRL	S3	1013829	82.4743
556	siCTRL	S1	569927	38.2772
557	siCTRL	S1	588873	33.8867
559	siCTRL	S1	583501	121.975
560	siCTRL	S1	606713	87.8748
561	siCTRL	S1	593931	55.6978
562	siCTRL	S1	579633	79.5175
563	siCTRL	S1	632406	105.226
564	siCTRL	S3	1109427	80.3229
565	siCTRL	S1	584160	77.8649
566	siCTRL	S3	1015353	126.592
567	siCTRL	S1	636135	66.0162
568	siCTRL	S1	545880	67.7894
569	siCTRL	S2	896538	70.3066
570	siCTRL	G2	1142407	37.1288
571	siCTRL	G2	1138450	51.4199
572	siCTRL	S2	786123	92.2384
573	siCTRL	S1	570927	46.9485
574	siCTRL	S1	579914	46.8084
575	siCTRL	S1	565008	46.0683
576	siCTRL	S1	664356	77.6012
577	siCTRL	G1	531936	16.5545
578	siCTRL	S2	924962	92.3002
579	siCTRL	S1	521030	59.5979
580	siCTRL	S1	638027	115.663
581	siCTRL	S2	783152	61.2983
582	siCTRL	S3	1127900	97.1175
583	siCTRL	G1	537313	64.9074
584	siCTRL	S3	1075332	96.3696
585	siCTRL	G1	544120	26.2393
586	siCTRL	G1	541538	24.1387
587	siCTRL	G1	545658	51.0263
588	siCTRL	S1	538359	45.4565
589	siCTRL	S1	552750	91.7843
590	siCTRL	S1	529404	72.1394
591	siCTRL	S1	657525	79.2781
592	siCTRL	S1	612144	63.9424
593	siCTRL	S1	605008	52.4514
594	siCTRL	S1	527037	124.844
595	siCTRL	S1	531709	67.1159
596	siCTRL	S1	484595	91.6307
597	siCTRL	S1	611885	42.2531
598	siCTRL	S1	463799	77.8769
599	siCTRL	G2	934225	65.8184
600	siCTRL	S1	454097	77.6254
601	siCTRL	S2	989775	121.095
602	siCTRL	S1	429086	64.8539
603	siCTRL	S2	949266	214.857
604	siCTRL	S1	500758	98.6547
605	siCTRL	S1	505554	92.172
607	siCTRL	S1	471624	75.0578
608	siCTRL	S1	481759	59.5662
609	siCTRL	S1	664851	328.106
610	siCTRL	S1	573155	190.667
612	siCTRL	G1	445021	31.1994
613	siCTRL	S1	465556	65.6097
614	siCTRL	S1	465698	69.128
615	siCTRL	S1	446974	61.5082
616	siCTRL	S1	530417	95.752
618	siCTRL	S1	499971	73.4873
622	siCTRL	S1	462872	68.7351
623	siCTRL	G1	458630	95.5775
624	siCTRL	G1	458632	60.3678
625	siCTRL	G1	712613	52.3947
626	siCTRL	S2	744764	75.6769
627	siCTRL	S1	462363	96.4262
628	siCTRL	S1	571415	124.399
629	siCTRL	S1	451761	61.6567
630	siCTRL	S2	829679	135.719
631	siCTRL	G2	890093	46.1741
632	siCTRL	S2	739923	108.706
633	siCTRL	S1	564804	113.883
634	siCTRL	S1	516805	65.2383
635	siCTRL	S2	811708	78.8163
636	siCTRL	S2	763387	71.2233
637	siCTRL	S1	467465	88.6753
638	siCTRL	S2	853825	91.2733
639	siCTRL	G1	442151	192.863
640	siCTRL	G1	364763	90.8979
641	siCTRL	G1	432766	89.951
642	siCTRL	S1	448802	56.3629
643	siCTRL	S1	466413	63.6163
644	siCTRL	G1	432052	66.2368
645	siCTRL	S2	766374	66.773
646	siCTRL	S2	831675	76.1594
648	siCTRL	G1	453247	43.2345
649	siCTRL	G1	460923	39.4987
650	siCTRL	G1	502115	20.7761
651	siCTRL	G1	468735	37.3224
652	siCTRL	S1	541736	1096.84
654	siCTRL	G1	494219	23.6646
655	siCTRL	S1	472685	86.2166
656	siCTRL	G1	502236	68.5883
657	siCTRL	S1	631750	87.7674
658	siCTRL	S1	498451	62.624
659	siCTRL	S1	555067	110.106
660	siCTRL	S1	524288	56.1914
661	siCTRL	S2	725578	48.3647
662	siCTRL	S1	508817	30.0795
663	siCTRL	G1	491544	28.7226
664	siCTRL	S2	761954	69.3938
665	siCTRL	S1	821202	46.5278
666	siCTRL	G1	530680	25.9028
667	siCTRL	S2	939444	78.6032
668	siCTRL	G2	939819	40.4098
669	siCTRL	G1	481433	55.8016
670	siCTRL	G1	508675	50.5734
671	siCTRL	G2	1102168	32.148
672	siCTRL	S2	949882	71.0718
673	siCTRL	G1	492261	21.5853
674	siCTRL	S1	547577	70.2845
675	siCTRL	S1	493447	63.7904
676	siCTRL	S2	876194	73.8842
677	siCTRL	G1	508512	17.1278
678	siCTRL	S2	840201	60.1168
679	siCTRL	G1	520072	21.7382
680	siCTRL	S3	1.00841e+06	67.1323
681	siCTRL	G1	425068	42.162
682	siCTRL	S1	530599	52.2325
683	siCTRL	G2	1094045	18.4474
684	siCTRL	G1	534224	49.1255
685	siCTRL	G1	552181	28.1661
686	siCTRL	G1	462811	39.7387
687	siCTRL	G1	486995	35.516
688	siCTRL	G1	538220	31.6613
690	siCTRL	G1	517865	33.0336
691	siCTRL	G1	496213	27.3379
692	siCTRL	S1	488700	26.4305
693	siCTRL	G2	928673	35.9994
694	siCTRL	S3	1126624	66.1578
695	siCTRL	G1	565469	53.9037
696	siCTRL	S2	761100	59.3015
697	siCTRL	S1	513057	56.6449
698	siCTRL	S1	469738	37.0004
699	siCTRL	S1	513327	42.4372
700	siCTRL	G1	488660	18.0829
701	siCTRL	S1	651645	53.9037
702	siCTRL	S1	491493	58.6778
703	siCTRL	G2	977870	22.4887
704	siCTRL	G1	473601	17.2898
705	siCTRL	S1	555931	38.3952
706	siCTRL	S2	718379	59.9119
707	siCTRL	S2	725362	46.6139
708	siCTRL	S1	645249	57.6307
710	siCTRL	S1	507454	42.8216
711	siCTRL	G2	1.02174e+06	33.0677
712	siCTRL	S2	803199	50.3983
713	siCTRL	G1	510172	31.4449
714	siCTRL	G1	533683	25.1642
715	siCTRL	G1	476997	16.4618
716	siCTRL	G1	444910	15.8634
717	siCTRL	S2	695238	69.5803
718	siCTRL	G1	509040	34.5211
719	siCTRL	G1	539430	57.8532
720	siCTRL	G1	541963	32.6216
721	siCTRL	G1	532973	21.9001
722	siCTRL	G1	557098	62.1172
723	siCTRL	S1	499385	58.8559
724	siCTRL	S3	1.02458e+06	51.5116
725	siCTRL	G1	486163	13.9784
726	siCTRL	G1	559073	37.0848
727	siCTRL	G1	504236	15.0896
728	siCTRL	S2	772482	78.6549
729	siCTRL	S1	526931	37.8959
730	siCTRL	G2	1118658	27.2936
731	siCTRL	S1	572147	45.8633
732	siCTRL	S2	744481	75.7227
733	siCTRL	G1	575946	21.0836
734	siCTRL	S2	919637	67.3335
735	siCTRL	S1	537363	115.079
736	siCTRL	S3	1195426	83.1988
737	siCTRL	S2	990935	60.4714
738	siCTRL	S1	677999	73.4331
739	siCTRL	S2	742181	55.39
740	siCTRL	G1	557900	61.566
741	siCTRL	G1	611239	16.4408
743	siCTRL	G1	584622	45.3226
744	siCTRL	S2	974690	59.8878
745	siCTRL	G1	634983	20.7349
746	siCTRL	G1	587398	33.8443
748	siCTRL	G1	664273	33.4584
749	siCTRL	G1	634333	25.6682
750	siCTRL	S1	570103	84.8788
751	siCTRL	S1	544210	27.73
752	siCTRL	G2	1267032	10.9175
753	siCTRL	G1	621948	28.8396
754	siCTRL	G2	1195234	102.001
755	siCTRL	G1	606406	15.0409
756	siCTRL	G1	583706	28.989
757	siCTRL	G1	600700	40.5167
758	siCTRL	S1	561516	35.3306
759	siCTRL	S1	608722	58.7527
760	siCTRL	G1	605778	17.3195
761	siCTRL	G2	1209471	41.7765
762	siCTRL	S2	869103	58.0402
763	siCTRL	G1	599735	16.8567
764	siCTRL	S2	896064	79.358
765	siCTRL	S1	611395	86.4104
766	siCTRL	S2	691547	101.532
767	siCTRL	S3	1126512	82.6605
768	siCTRL	S3	1095284	80.9344
769	siCTRL	S3	1142608	61.6163
770	siCTRL	S3	1097731	77.522
771	siCTRL	G2	1221119	31.5415
772	siCTRL	S3	1066559	46.8882
773	siCTRL	S3	1028214	81.2362
774	siCTRL	S1	671052	145.974
775	siCTRL	S2	939676	62.8209
776	siCTRL	G2	1158068	25.6272
777	siCTRL	S2	774992	62.4595
778	siCTRL	S3	1172433	81.558
779	siCTRL	S2	809767	96.4507
780	siCTRL	S2	915689	67.6633
781	siCTRL	S2	856787	58.0115
782	siCTRL	S3	1031605	82.1198
783	siCTRL	G1	529681	16.7371
784	siCTRL	G1	484897	33.8563
785	siCTRL	S1	620130	108.395
786	siCTRL	G1	463991	34.6364
787	siCTRL	S3	1.01317e+06	41.3826
788	siCTRL	G2	1099492	22.7669
789	siCTRL	G2	1076952	28.3497
791	siCTRL	G1	541700	14.2431
792	siCTRL	G2	1188172	56.4249
793	siCTRL	G1	555009	33.8701
794	siCTRL	S1	544262	52.2024
795	siCTRL	G1	586259	25.3425
796	siCTRL	S1	601119	46.2281
797	siCTRL	S2	937905	61.4421
798	siCTRL	G1	527247	17.9981
799	siCTRL	S1	608298	52.3475
800	siCTRL	G2	1171188	65.58
801	siCTRL	G1	576218	24.6086
802	siCTRL	G1	550269	23.6735
804	siCTRL	G1	509387	16.8828
805	siCTRL	G1	655762	60.1227
806	siCTRL	S2	826649	67.2185
807	siCTRL	G1	592319	84.6468
808	siCTRL	G1	588671	44.807
809	siCTRL	S3	1198781	80.2853
810	siCTRL	S2	834442	66.2595
811	siCTRL	G2	1241983	94.9227
812	siCTRL	S2	698940	111.478
813	siCTRL	S3	1161113	58.7074
814	siCTRL	S2	679025	135.087
815	siCTRL	G1	546181	62.3089
816	siCTRL	S1	625092	53.168
817	siCTRL	S1	622291	36.0418
818	siCTRL	G2	1260468	80.6943
819	siCTRL	S1	600419	87.3803
820	siCTRL	S3	1094671	50.77
821	siCTRL	G2	1242924	51.8817
822	siCTRL	G1	614346	149.971
823	siCTRL	G2	1225381	66.6819
824	siCTRL	G1	619221	105.75
825	siCTRL	G2	1274865	75.7063
826	siCTRL	S1	670986	53.7815
827	siCTRL	S2	736114	68.0135
828	siCTRL	G2	1215732	47.2371
829	siCTRL	S1	632560	44.5956
830	siCTRL	S1	622739	42.4892
831	siCTRL	S1	648809	81.1981
832	siCTRL	G2	1195697	66.8782
833	siCTRL	S2	732959	58.9121
834	siCTRL	G2	1250244	44.8086
836	siCTRL	G1	609121	128.499
837	siCTRL	S2	702640	56.1328
838	siCTRL	S3	1171573	65.8228
839	siCTRL	G1	608768	393.915
840	siCTRL	S1	625283	38.0623
841	siCTRL	S3	1142567	89.2678
842	siCTRL	S3	1189921	66.6184
843	siCTRL	S2	796420	53.0222
844	siCTRL	S2	993339	63.2159
845	siCTRL	G2	870852	85.2862
846	siCTRL	S1	607339	89.5626
847	siCTRL	G1	583263	63.8006
848	siCTRL	S3	1155728	58.8282
849	siCTRL	G2	1239490	55.1342
850	siCTRL	S2	854031	61.1568
851	siCTRL	G2	1231647	59.2286
852	siCTRL	S3	1.03054e+06	64.3958
853	siCTRL	S3	1025445	75.4513
854	siCTRL	S3	1156252	83.439
855	siCTRL	S1	633729	53.888
856	siCTRL	S1	670792	106.888
857	siCTRL	S2	706499	60.511
858	siCTRL	S1	588144	50.809
859	siCTRL	S2	684129	90.9928
860	siCTRL	S1	569887	39.9291
861	siCTRL	G1	590353	35.2204
862	siCTRL	S1	601639	38.2644
863	siCTRL	S1	599671	54.7905
864	siCTRL	S1	617630	44.4679
865	siCTRL	S1	599603	40.9824
867	siCTRL	S2	933742	55.7316
868	siCTRL	G1	532364	57.9767
869	siCTRL	S2	946090	64.7797
870	siCTRL	S2	897006	57.121
871	siCTRL	S2	716596	72.4169
872	siCTRL	S2	973676	78.7938
873	siCTRL	G1	575660	35.4414
874	siCTRL	G2	1133018	37.227
875	siCTRL	G2	943984	81.1265
876	siCTRL	S3	1029725	60.8722
877	siCTRL	G1	559003	22.5244
878	siCTRL	G1	506666	49.8453
879	siCTRL	G2	998485	48.2473
880	siCTRL	S1	567575	38.2341
881	siCTRL	S1	576348	30.5446
882	siCTRL	S2	881703	67.8463
883	siCTRL	G1	524845	57.5433
884	siCTRL	S1	608081	53.3507
885	siCTRL	G1	574246	18.0604
886	siCTRL	G1	579961	40.6538
887	siCTRL	S1	595994	46.4935
888	siCTRL	G1	587449	25.0234
889	siCTRL	S1	614028	58.6017
890	siCTRL	S2	707743	59.9667
891	siCTRL	S1	633560	47.4931
892	siCTRL	G2	1239791	48.4702
893	siCTRL	S1	632805	41.2617
894	siCTRL	G2	1263023	9.60246
895	siCTRL	S2	750761	90.8467
896	siCTRL	S1	639218	95.7045
897	siCTRL	G1	581127	30.1883
898	siCTRL	S1	651767	56.9898
899	siCTRL	S3	1253801	88.4748
900	siCTRL	G2	1262613	37.5282
901	siCTRL	S2	739088	77.2072
902	siCTRL	S1	626484	37.6482
904	siCTRL	S2	680731	57.6904
905	siCTRL	S2	1000225	98.4795
906	siCTRL	S1	620054	50.6884
907	siCTRL	S2	680041	106.401
908	siCTRL	G1	595410	35.7524
909	siCTRL	S1	614912	48.4874
911	siCTRL	S2	679442	74.4191
913	siCTRL	G1	570816	48.4015
914	siCTRL	G2	1126972	38.195
915	siCTRL	S3	1089772	62.274
916	siCTRL	S2	952223	81.8235
917	siCTRL	S2	921687	70.2845
918	siCTRL	G2	1.00295e+06	38.5363
919	siCTRL	S1	642032	95.5412
920	siCTRL	G1	527299	85.0605
921	siCTRL	G1	593649	63.8141
922	siCTRL	S2	739897	100.812
923	siCTRL	S3	1142288	98.1245
924	siCTRL	G1	532380	34.297
925	siCTRL	G1	501189	29.7295
926	siCTRL	G1	534106	20.6938
927	siCTRL	G2	1255852	36.6403
928	siCTRL	G2	1114187	55.9355
929	siCTRL	G1	516297	72.233
930	siCTRL	S3	1100568	75.3611
931	siCTRL	S3	1035262	50.4232
932	siCTRL	G1	518270	32.6424
933	siCTRL	S2	900230	60.7903
934	siCTRL	S2	751630	63.901
935	siCTRL	G1	580978	26.8189
936	siCTRL	S2	772178	82.9334
937	siCTRL	G1	593089	17.9888
938	siCTRL	S2	711515	61.4099
939	siCTRL	S1	677042	117.218
940	siCTRL	G1	570351	25.0343
941	siCTRL	G1	606522	23.2052
942	siCTRL	S1	664560	87.4739
943	siCTRL	S1	599916	60.2399
944	siCTRL	S1	657132	45.9359
945	siCTRL	S1	608660	25.3938
946	siCTRL	G1	592219	72.7499
947	siCTRL	G1	597410	23.2345
948	siCTRL	G1	527920	20.0846
949	siCTRL	G1	586348	40.1856
950	siCTRL	G1	562162	11.8131
951	siCTRL	G1	553023	25.4902
952	siCTRL	G1	576057	13.6813
953	siCTRL	S1	596302	54.6006
954	siCTRL	S1	605804	52.5838
955	siCTRL	G1	543138	71.2073
956	siCTRL	S2	739527	34.1474
957	siCTRL	S2	736991	59.6528
958	siCTRL	G1	614590	55.805
959	siCTRL	G1	576979	89.7752
960	siCTRL	S1	563327	67.1752
961	siCTRL	G1	612246	80.2704
962	siCTRL	G1	568086	34.0492
963	siCTRL	S2	753545	77.7625
964	siCTRL	S1	662147	51.8397
965	siCTRL	G2	1177236	47.4681
966	siCTRL	S1	560429	66.2396
967	siCTRL	S2	782793	75.0999
968	siCTRL	G2	1321062	69.0999
969	siCTRL	S2	851817	74.0554
970	siCTRL	S2	757284	68.1281
971	siCTRL	G2	1328911	46.7202
972	siCTRL	G2	1115974	38.1351
973	siCTRL	G1	608212	28.2185
974	siCTRL	S1	615300	73.2969
975	siCTRL	S1	622103	42.7176
976	siCTRL	S1	632946	41.1083
977	siCTRL	G1	610081	53.8894
978	siCTRL	S1	634964	22.8257
979	siCTRL	G2	1165904	58.278
980	siCTRL	S1	621517	80.4295
981	siCTRL	S2	795732	114.917
982	siCTRL	G1	602078	25.9837
983	siCTRL	G1	631883	86.3123
984	siCTRL	S1	654649	69.2105
985	siCTRL	G1	624563	48.4569
986	siCTRL	S2	836458	89.826
987	siCTRL	G1	470799	35.5397
989	siCTRL	S1	661744	89.7082
990	siCTRL	G1	507688	42.0351
991	siCTRL	S2	747671	75.8461
992	siCTRL	S1	610815	57.0277
993	siCTRL	S2	898714	68.0143
994	siCTRL	G1	769396	63.9366
995	siCTRL	S2	782324	78.1355
996	siCTRL	S3	1090331	226.053
998	siCTRL	S2	741388	53.5636
999	siCTRL	S2	990682	161.679
1000	siCTRL	S1	655545	127.543
1001	siCTRL	G2	1164709	33.3576
1002	siCTRL	S1	585433	71.4349
1003	siCTRL	G1	525069	19.5138
1004	siCTRL	G1	513886	21.3539
1005	siCTRL	S2	907867	94.0315
1006	siCTRL	G2	1167391	58.545
1007	siCTRL	S2	723227	181.296
1008	siCTRL	G1	556705	20.8205
1009	siCTRL	G1	577633	109.088
1010	siCTRL	S3	1037722	232.707
1011	siCTRL	S2	922129	42.8299
1012	siCTRL	S3	1098024	258.832
1013	siCTRL	S2	723698	379.084
1014	siCTRL	G2	1211232	63.5194
1015	siCTRL	G1	565198	69.779
1016	siCTRL	G1	558784	23.9043
1017	siCTRL	S3	1048733	39.1929
1018	siCTRL	S2	733816	142.848
1019	siCTRL	S3	1054417	136.884
1020	siCTRL	S2	904740	472.796
1021	siCTRL	G1	569411	44.5551
1022	siCTRL	G1	597300	38.7207
1023	siCTRL	S1	611919	83.6919
1024	siCTRL	S1	598631	117.075
1025	siCTRL	S3	1141472	83.7478
1026	siCTRL	G2	1162626	44.5556
1027	siCTRL	G1	611121	116.371
1028	siCTRL	S1	616653	103.654
1029	siCTRL	S2	724049	660.903
1030	siCTRL	G2	1289185	93.9863
1031	siCTRL	S2	887141	1044.87
1032	siCTRL	S3	1064222	47.6924
1033	siCTRL	S2	787183	111.433
1034	siCTRL	G2	1224530	52.5086
1035	siCTRL	S3	1145272	382.63
1036	siCTRL	S2	732329	101.647
1037	siCTRL	S2	698900	104.977
1038	siCTRL	S2	870265	1888.41
1039	siCTRL	S1	618001	2098.58
1040	siCTRL	G2	1217629	53.3482
1041	siCTRL	S2	767189	158.97
1042	siCTRL	G1	536029	98.4061
1043	siCTRL	G1	630409	31.0902
1044	siCTRL	G1	629719	43.2699
1045	siCTRL	G1	554879	66.341
1046	siCTRL	G1	619553	40.3785
1047	siCTRL	G1	643616	893.051
1048	siCTRL	S2	693929	228.876
1049	siCTRL	G1	624175	36.0294
1050	siCTRL	S1	701246	1778.47
1051	siCTRL	S3	1070663	43.4898
1052	siCTRL	S1	631422	101.057
1053	siCTRL	S2	750167	204.603
1054	siCTRL	S3	1317823	127.557
1055	siCTRL	G1	670159	26.7997
1056	siCTRL	S2	696926	78.2375
1057	siCTRL	S2	768988	792.856
1058	siCTRL	G1	651904	52.4935
1059	siCTRL	S1	688325	142.381
1060	siCTRL	S1	676137	199.581
1061	siCTRL	G2	1275751	33.421
1062	siCTRL	S1	536940	75.5555
1063	siCTRL	G1	644703	20.2942
1064	siCTRL	S1	640973	83.0656
1065	siCTRL	G1	648770	41.3411
1066	siCTRL	G1	648749	24.8096
1067	siCTRL	G2	1337547	53.8971
1068	siCTRL	G1	666785	48.4906
1069	siCTRL	G2	1348021	17.3308
1070	siCTRL	G1	513737	111.309
1071	siCTRL	G2	1322089	15.8158
1072	siCTRL	S3	1248282	78.3677
1073	siCTRL	S2	709268	105.282
1074	siCTRL	S2	897167	50.6343
1075	siCTRL	S2	706351	82.1189
1076	siCTRL	G1	659321	154.945
1077	siCTRL	S2	871576	61.9293
1078	siCTRL	S2	689852	94.2652
1079	siCTRL	S1	625795	81.7297
1080	siCTRL	S1	632351	62.272
1081	siCTRL	S2	901019	105.658
1082	siCTRL	S2	938965	81.5591
1083	siCTRL	G1	648663	69.8425
1084	siCTRL	G1	599015	37.0129
1085	siCTRL	S3	1277925	65.7807
1086	siCTRL	G1	626301	31.49
1087	siCTRL	G1	631540	48.1611
1088	siCTRL	G1	375066	30.1177
1089	siCTRL	G1	656721	67.5995
1090	siCTRL	G1	675221	67.2655
1091	siCTRL	S2	948631	83.4418
1092	siCTRL	S3	1216828	79.3868
1093	siCTRL	G1	627011	65.058
1095	siCTRL	G1	642951	85.4825
1096	siCTRL	G1	597561	23.1311
1097	siCTRL	G1	626924	39.5832
1098	siCTRL	G2	1090239	37.3001
1099	siCTRL	S2	765606	91.5644
1100	siCTRL	G1	633623	19.7029
1101	siCTRL	S1	669697	79.0636
1102	siCTRL	G1	627913	23.6119
1103	siCTRL	G1	489530	135.346
1104	siCTRL	S2	794311	70.4149
1105	siCTRL	S3	1082715	52.6606
1106	siCTRL	S3	1181443	101.658
1107	siCTRL	S2	786571	75.0875
1108	siCTRL	S3	1198194	65.8147
1109	siCTRL	S2	981815	59.4311
1110	siCTRL	G1	504120	42.441
1111	siCTRL	G1	542209	38.2248
1112	siCTRL	S1	636801	61.2901
1113	siCTRL	S2	916771	82.8428
1114	siCTRL	S3	1106988	73.2235
1115	siCTRL	S2	932031	74.2662
1116	siCTRL	S2	698599	71.1187
1117	siCTRL	S2	892550	98.7091
1118	siCTRL	S2	951753	61.7782
1119	siCTRL	S1	624618	70.0458
1120	siCTRL	S1	632187	72.0467
1121	siCTRL	G1	554280	33.1304
1122	siCTRL	G2	963127	49.091
1123	siCTRL	S1	578206	33.8047
1124	siCTRL	S1	607515	52.9069
1125	siCTRL	S1	625601	71.5
1126	siCTRL	S3	1183473	75.0105
1127	siCTRL	S3	1040625	69.5236
1128	siCTRL	S1	599588	68.2037
1129	siCTRL	G1	509749	45.4624
1130	siCTRL	S1	555123	59.9996
1131	siCTRL	G1	575888	26.3144
1132	siCTRL	G1	521816	127.972
1133	siCTRL	S1	523297	48.2241
1134	siCTRL	S1	489780	37.4827
1135	siCTRL	G1	516062	67.1793
1136	siCTRL	S2	713467	64.9022
1137	siCTRL	S2	725228	60.1013
1138	siCTRL	S2	765877	84.128
1139	siCTRL	S2	824077	68.8323
1140	siCTRL	G2	1326426	17.6515
1141	siCTRL	S3	1336167	81.3108
1142	siCTRL	G2	1260883	85.8109
1143	siCTRL	S1	572436	46.3309
1144	siCTRL	G2	1270421	50.0552
1145	siCTRL	G1	598468	23.3049
1146	siCTRL	S3	1177283	108.705
1147	siCTRL	G1	605575	23.0481
1148	siCTRL	S1	537079	36.5707
1149	siCTRL	G1	606616	82.706
1150	siCTRL	S1	551373	45.3265
1151	siCTRL	G1	602535	43.8185
1152	siCTRL	G1	415727	26.1901
1153	siCTRL	G1	594570	26.8407
1154	siCTRL	S1	635892	55.8234
1155	siCTRL	S1	555099	44.8591
1156	siCTRL	S1	627071	73.4301
1157	siCTRL	G1	582117	82.0483
1158	siCTRL	S3	1088700	58.0039
1159	siCTRL	S3	1163651	79.7491
1160	siCTRL	S3	1097005	62.1734
1161	siCTRL	S3	1053267	56.2659
1162	siCTRL	G1	472191	24.4547
1163	siCTRL	S3	1159375	52.7401
1164	siCTRL	G2	1240549	40.9431
1165	siCTRL	S1	525842	48.4956
1166	siCTRL	G2	1205981	37.0516
1167	siCTRL	G2	1256003	27.5328
1169	siCTRL	G2	1152160	50.5068
1170	siCTRL	G1	525398	40.2459
1171	siCTRL	S1	622571	48.1919
1172	siCTRL	S3	1430070	46.4456
1173	siCTRL	G2	1254741	56.8126
1174	siCTRL	S1	629080	36.1976
1175	siCTRL	S3	1017625	48.3576
1176	siCTRL	S3	1.00721e+06	70.661
1177	siCTRL	S1	647082	55.1043
1178	siCTRL	S2	853525	39.0847
1179	siCTRL	S2	745225	105.725
1180	siCTRL	S1	628726	26.2747
1181	siCTRL	G1	628382	232.957
1182	siCTRL	S2	686837	33.7388
1183	siCTRL	S2	790214	59.6453
1184	siCTRL	S3	1012543	43.4359
1185	siCTRL	S1	540207	40.6256
1186	siCTRL	S3	1131371	45.8192
1187	siCTRL	G2	1161177	25.3154
1188	siCTRL	S1	358549	44.0554
1189	siCTRL	S2	797526	103.936
1190	siCTRL	S2	739433	30.318
1191	siCTRL	S2	758399	80.8919
1192	siCTRL	S2	770979	83.1116
1193	siCTRL	S2	832738	78.5352
1194	siCTRL	G1	608835	24.3464
1195	siCTRL	S2	797271	70.5008
1196	siCTRL	S3	1182823	63.0464
1197	siCTRL	S2	693880	56.3772
1198	siCTRL	S2	919307	63.2686
1199	siCTRL	S2	884441	60.8894
1200	siCTRL	S2	679418	46.8186
1201	siCTRL	S1	677741	112.232
1203	siCTRL	S3	1241729	71.39
1204	siCTRL	S2	949336	74.3568
1205	siCTRL	S1	627474	54.5797
1206	siCTRL	G2	1.30066e+06	14.6042
1207	siCTRL	S2	863191	60.7398
1208	siCTRL	S2	770995	58.4266
1209	siCTRL	S2	896252	82.8026
1210	siCTRL	G1	626489	443.177
1211	siCTRL	S2	843752	46.6548
1212	siCTRL	S3	1413747	82.9411
1213	siCTRL	S1	659288	84.0078
1214	siCTRL	G2	1232979	40.2759
1215	siCTRL	G1	622904	31.2425
1216	siCTRL	G2	1141211	35.2129
1217	siCTRL	S2	697829	120.289
1218	siCTRL	S3	1017098	56.5189
1219	siCTRL	S3	1.01738e+06	83.7983
1220	siCTRL	S1	663119	50.4527
1221	siCTRL	G1	623117	40.6941
1222	siCTRL	S3	1188381	85.0315
1223	siCTRL	G1	582788	25.8411
1224	siCTRL	S3	1167153	70.2745
1225	siCTRL	S1	661177	123.585
1226	siCTRL	S3	1009627	82.5697
1227	siCTRL	G1	669462	36.1499
1228	siCTRL	G2	1267966	37.1386
1229	siCTRL	G1	565125	58.8453
1230	siCTRL	G1	570125	39.7203
1231	siCTRL	S2	709517	40.6275
1232	siCTRL	G1	585454	32.4037
1233	siCTRL	G2	1135714	49.1448
1234	siCTRL	G2	1239102	65.0777
1235	siCTRL	S3	1199040	97.1529
1236	siCTRL	G1	580811	36.7304
1237	siCTRL	S1	652661	40.2372
1238	siCTRL	S2	736425	54.6713
1239	siCTRL	G1	575803	33.8747
1240	siCTRL	S1	540178	61.1038
1241	siCTRL	G1	498003	28.439
1242	siCTRL	G1	596937	39.3424
1243	siCTRL	S1	592644	47.7714
1244	siCTRL	S2	796787	106.665
1245	siCTRL	G2	1236722	74.6385
1246	siCTRL	S2	723610	79.1505
1247	siCTRL	S2	862592	93.0116
1248	siCTRL	G2	1165045	96.5735
1249	siCTRL	S2	764524	61.3566
1250	siCTRL	S2	805047	120.076
1251	siCTRL	S2	839033	121.861
1252	siCTRL	S1	611394	54.2541
1254	siCTRL	S2	822276	67.0144
1255	siCTRL	S1	633129	80.985
1256	siCTRL	S2	787393	56.1742
1257	siCTRL	S2	686194	80.5418
1258	siCTRL	S2	682670	64.7563
1259	siCTRL	S3	1079106	60.1714
1260	siCTRL	S3	1147430	84.1578
1261	siCTRL	S3	1047036	66.8638
1262	siCTRL	S3	1135414	90.1684
1263	siCTRL	S2	722251	65.7115
1264	siCTRL	S1	551341	27.8819
1265	siCTRL	G1	572098	29.1719
1266	siCTRL	S2	744694	84.6971
1267	siCTRL	S1	578219	47.4132
1268	siCTRL	G1	514121	23.1868
1269	siCTRL	S1	567235	59.4656
1270	siCTRL	S2	695894	72.3285
1271	siCTRL	G2	1158194	66.0717
1272	siCTRL	S1	603426	53.0737
1273	siCTRL	S3	1110939	38.5177
1274	siCTRL	S2	750682	44.1281
1275	siCTRL	G2	1200237	58.9732
1276	siCTRL	G2	1105286	30.2127
1277	siCTRL	S1	577237	26.231
1278	siCTRL	S1	625447	66.5497
1279	siCTRL	S2	847852	81.5911
1280	siCTRL	S2	696474	69.5154
1281	siCTRL	S1	657749	61.1008
1282	siCTRL	S2	739856	90.812
1283	siCTRL	G2	1164063	29.2305
1284	siCTRL	S3	1030246	70.0669
1285	siCTRL	S1	542637	48.6221
1286	siCTRL	G2	1227870	39.4323
1287	siCTRL	G1	606981	87.8885
1288	siCTRL	S2	982385	54.4154
1289	siCTRL	S2	774098	68.9592
1290	siCTRL	S3	1107330	76.9476
1291	siCTRL	G1	588887	42.737
1292	siCTRL	S2	868427	87.6525
1293	siCTRL	S2	824322	77.8534
1294	siCTRL	G1	631289	54.7765
1295	siCTRL	G1	625122	15.4405
1296	siCTRL	S1	597761	31.2843
1297	siCTRL	S1	667376	55.708
1298	siCTRL	S3	1338616	60.1148
1299	siCTRL	S1	605448	45.5282
1300	siCTRL	S3	1342359	47.5834
1301	siCTRL	S2	805631	71.5975
1302	siCTRL	S3	1092373	87.0136
1303	siCTRL	G1	615419	43.7159
1304	siCTRL	S2	686125	41.9738
1305	siCTRL	G1	636809	19.7111
1306	siCTRL	S1	664894	50.6492
1307	siCTRL	S2	709972	61.9665
1308	siCTRL	S1	669016	59.8088
1309	siCTRL	S2	777966	73.6538
1310	siCTRL	S2	803535	61.1683
1311	siCTRL	G2	1276961	69.8964
1312	siCTRL	G1	641691	42.5029
1313	siCTRL	S2	936808	94.5239
1314	siCTRL	S3	1125663	51.7938
1315	siCTRL	S2	959105	127.022
1316	siCTRL	S2	850761	67.4294
1317	siCTRL	S1	670999	55.613
1318	siCTRL	S1	794610	53.8735
1319	siCTRL	S3	1387954	80.5603
1320	siCTRL	S2	796411	78.6762
1321	siCTRL	G1	564671	58.0837
1322	siCTRL	G1	620221	33.2622
1323	siCTRL	G1	630367	47.848
1324	siCTRL	S3	1041977	115.961
1325	siCTRL	S1	656520	44.4979
1326	siCTRL	S3	1156080	50.7252
1327	siCTRL	S2	784138	63.7889
1328	siCTRL	S3	1061357	72.4744
1329	siCTRL	S2	990343	106.515
1330	siCTRL	S1	623007	47.4372
1331	siCTRL	S2	740855	63.2883
1332	siCTRL	S2	689882	131.323
1334	siCTRL	G1	671976	87.1211
1335	siCTRL	G2	1267267	48.9297
1336	siCTRL	S2	934887	73.0778
1337	siCTRL	G1	665120	88.3609
1338	siCTRL	S2	977337	126.151
1339	siCTRL	S3	1086131	66.6884
1340	siCTRL	G2	1281495	72.8535
1341	siCTRL	S2	712995	112.386
1342	siCTRL	S1	663303	90.3947
1343	siCTRL	S2	699934	77.4148
1344	siCTRL	S1	616329	114.119
1345	siCTRL	S1	623228	108.858
1346	siCTRL	S1	612559	70.3188
1347	siCTRL	S1	612305	66.6722
1348	siCTRL	S2	785832	111.579
1349	siCTRL	G2	1191955	37.0732
1350	siCTRL	S2	887141	135.078
1351	siCTRL	G1	582775	42.2646
1352	siCTRL	G1	541125	45.6655
1353	siCTRL	G1	647625	64.503
1354	siCTRL	S2	998012	130.394
1355	siCTRL	S1	634475	39.9879
1356	siCTRL	S2	795217	116.231
1357	siCTRL	G1	642532	67.3251
1358	siCTRL	G2	1381717	41.8082
1359	siCTRL	G1	651573	64.3184
1360	siCTRL	G1	632014	97.7715
1361	siCTRL	S2	823205	72.7211
1362	siCTRL	G2	1313238	25.9295
1363	siCTRL	S3	1135666	62.3042
1364	siCTRL	G1	667710	61.9549
1365	siCTRL	S3	1267484	105.285
1366	siCTRL	S2	770419	58.7207
1367	siCTRL	G1	673565	37.8356
1368	siCTRL	G1	663717	49.9974
1369	siCTRL	S2	732571	64.0314
1370	siCTRL	S2	814153	79.2173
1372	siCTRL	G2	1339371	45.8986
1373	siCTRL	G1	635071	42.163
1374	siCTRL	G1	656448	65.2613
1375	siCTRL	S2	784827	93.1878
1376	siCTRL	G2	1339343	70.9091
1377	siCTRL	S3	1345893	76.5635
1378	siCTRL	S3	1174293	75.9172
1379	siCTRL	S2	695623	73.7259
1380	siCTRL	G2	1013146	33.5037
1381	siCTRL	G2	1092274	45.9132
1382	siCTRL	S3	1.00988e+06	83.5754
1383	siCTRL	S2	697257	87.321
1384	siCTRL	G2	972513	36.5391
1385	siCTRL	G1	550428	85.9893
1386	siCTRL	S2	729226	92.9985
1387	siCTRL	G1	585434	24.5445
1388	siCTRL	S1	584195	49.0324
1389	siCTRL	S1	585269	92.9506
1390	siCTRL	S2	709755	70.3059
1391	siCTRL	G1	566826	12.8454
1392	siCTRL	S3	1.04796e+06	67.8934
1393	siCTRL	S1	651440	50.1325
1394	siCTRL	S1	603837	48.4031
1395	siCTRL	S2	808384	48.0793
1396	siCTRL	G1	495383	21.9098
1397	siCTRL	S3	1117704	62.5777
1398	siCTRL	G1	531940	14.5981
1399	siCTRL	S2	724710	57.1905
1400	siCTRL	S1	665889	62.673
1401	siCTRL	S2	788622	65.6281
1402	siCTRL	G1	557039	26.4946
1403	siCTRL	G2	1212718	60.0319
1404	siCTRL	S2	730255	79.0916
1405	siCTRL	G1	643095	40.0494
1406	siCTRL	G1	632610	24.5492
1407	siCTRL	G1	530989	56.3822
1408	siCTRL	S1	665763	56.3167
1409	siCTRL	S3	1041878	166.952
1410	siCTRL	S2	748381	144.881
1411	siCTRL	S1	630010	67.6302
1412	siCTRL	S1	617517	53.2484
1413	siCTRL	S2	742113	141.762
1414	siCTRL	S2	769204	682.524
1415	siCTRL	S2	716323	65.2892
1416	siCTRL	S1	663978	90.0405
1417	siCTRL	S2	865939	38.0973
1418	siCTRL	S1	660308	55.501
1419	siCTRL	G1	650973	37.8003
1420	siCTRL	S1	656363	40.3369
1421	siCTRL	S2	931915	68.6588
1422	siCTRL	S3	1400579	97.3709
1423	siCTRL	S1	592764	53.0829
1424	siCTRL	S1	659702	130.053
1425	siCTRL	S2	838368	69.85
1426	siCTRL	G1	674524	37.1851
1427	siCTRL	G1	670429	39.1803
1428	siCTRL	S2	874728	65.3422
1429	siCTRL	G1	667364	101.827
1430	siCTRL	S2	813750	58.2156
1431	siCTRL	S2	831278	76.9869
1432	siCTRL	S2	830536	54.7926
1433	siCTRL	S2	789079	54.3071
1434	siCTRL	S2	770938	45.7487
1435	siCTRL	G1	650229	40.8604
1436	siCTRL	G1	655841	86.8559
1437	siCTRL	G1	627508	67.6987
1438	siCTRL	S2	746852	72.7841
1439	siCTRL	G1	662427	37.4561
1440	siCTRL	S1	652458	47.7836
1441	siCTRL	S1	658125	73.4409
1442	siCTRL	G1	657015	16.1538
1443	siCTRL	S3	1012097	61.8153
1444	siCTRL	G1	621454	16.1441
1445	siCTRL	S3	1189970	80.0506
1446	siCTRL	S3	1089517	78.9408
1447	siCTRL	S2	703886	62.0324
1448	siCTRL	G1	657118	90.2251
1449	siCTRL	S1	673202	66.7829
1450	siCTRL	S1	649649	48.8923
1451	siCTRL	S1	613759	50.6306
1452	siCTRL	S1	650202	46.7703
1453	siCTRL	S2	803284	98.3958
1454	siCTRL	G1	649220	65.3219
1455	siCTRL	S2	739879	89.0444
1456	siCTRL	S3	1011121	97.6217
1457	siCTRL	S2	723266	65.6175
1458	siCTRL	S2	755045	67.9186
1459	siCTRL	S1	640898	47.477
1460	siCTRL	G1	628208	70.9899
1461	siCTRL	S1	653562	40.1909
1462	siCTRL	S2	721080	119.296
1463	siCTRL	S2	714821	74.3957
1464	siCTRL	S2	763351	50.407
1465	siCTRL	G2	1252206	46.1527
1466	siCTRL	S1	222617	90.2263
1467	siCTRL	S1	639443	33.5598
1468	siCTRL	S2	761542	73.2576
1469	siCTRL	S1	434126	158.492
1470	siCTRL	S2	714348	38.9071
1471	siCTRL	S1	639814	41.9845
1472	siCTRL	G2	1231149	32.1003
1473	siCTRL	S2	713214	47.902
1474	siCTRL	S2	725310	69.4392
1475	siCTRL	S3	1160331	111.351
1476	siCTRL	S3	1132810	46.1063
1477	siCTRL	S1	627635	44.7723
1478	siCTRL	S1	613226	36.129
1479	siCTRL	S2	948921	81.987
1480	siCTRL	G2	1196084	40.6103
1481	siCTRL	S2	707795	46.2006
1482	siCTRL	G1	545058	163.113
1483	siCTRL	S2	746328	76.4768
1484	siCTRL	S3	1.01783e+06	740.34
1485	siCTRL	G1	457076	39.2606
1486	siCTRL	G1	554291	113.993
1487	siCTRL	S2	810996	68.9839
1488	siCTRL	G1	529890	63.114
1489	siCTRL	S2	856283	136.334
1490	siCTRL	S2	877967	83.0688
1491	siCTRL	S2	947653	111.613
1492	siCTRL	S2	867704	106.838
1493	siCTRL	G1	575322	94.8373
1494	siCTRL	G1	569769	84.645
1495	siCTRL	G1	559694	45.0242
1496	siCTRL	G1	583437	56.9586
1497	siCTRL	S3	1152199	55.9646
1498	siCTRL	G1	599923	148.339
1499	siCTRL	G1	636958	229.446
1500	siCTRL	S1	660816	384.894
1501	siCTRL	S1	654051	278.833
1502	siCTRL	S2	782071	224.267
1503	siCTRL	G2	1218863	172.177
1504	siCTRL	S2	928095	68.3586
1505	siCTRL	S1	670100	182.812
1506	siCTRL	S3	1096035	59.615
1507	siCTRL	S2	776929	48.9609
1508	siCTRL	G1	494288	47.0707
1509	siCTRL	S2	745484	47.316
1510	siCTRL	G1	523732	18.5024
1511	siCTRL	G2	1115839	46.3386
1512	siCTRL	G1	534230	19.298
1513	siCTRL	G2	1200392	13.4997
1514	siCTRL	S2	827228	44.5241
1515	siCTRL	S1	496940	27.2488
1516	siCTRL	S1	578407	46.5323
1517	siCTRL	S1	601032	51.3137
1518	siCTRL	G1	552133	21.2947
1519	siCTRL	S2	728073	55.9173
1520	siCTRL	S2	947895	58.4934
1521	siCTRL	S1	593306	26.8547
1522	siCTRL	S1	615345	56.7376
1524	siCTRL	S2	687938	52.2138
1525	siCTRL	S1	558828	48.8454
1526	siCTRL	G1	603942	29.8437
1527	siCTRL	S2	995648	56.3942
1528	siCTRL	S1	240134	34.1713
1530	siCTRL	G2	1245726	36.3321
1531	siCTRL	S1	645721	77.0738
1532	siCTRL	S2	995508	56.7834
1533	siCTRL	S1	634661	35.4623
1534	siCTRL	S2	692252	43.3801
1535	siCTRL	G1	641040	63.1361
1536	siCTRL	G2	1174051	36.3977
1537	siCTRL	S1	655911	43.8665
1538	siCTRL	S1	627244	43.6971
1539	siCTRL	G2	1289173	102.096
1540	siCTRL	S2	938486	127.54
1541	siCTRL	G1	579357	24.9279
1542	siCTRL	G1	601863	20.1617
1543	siCTRL	G1	640914	42.4494
1544	siCTRL	S2	681537	52.5796
1545	siCTRL	S3	1218099	88.3949
1546	siCTRL	S2	831878	148.605
1547	siCTRL	G1	640607	35.7474
1548	siCTRL	S3	1251708	111.329
1549	siCTRL	S1	573234	36.2155
1550	siCTRL	S3	1265182	69.6033
1551	siCTRL	S2	892241	76.6857
1552	siCTRL	S3	1070464	97.3545
1553	siCTRL	G1	602012	32.0848
1554	siCTRL	G2	1265822	42.7834
1555	siCTRL	S1	526606	41.7977
1556	siCTRL	G2	1234425	71.7125
1557	siCTRL	S2	979680	131.562
1558	siCTRL	S2	880560	94.2062
1559	siCTRL	G1	598248	213.118
1560	siCTRL	S2	767201	89.1654
1561	siCTRL	S2	957822	177.197
1562	siCTRL	S2	747639	116.639
1563	siCTRL	S1	531353	51.8343
1564	siCTRL	G1	661201	55.9556
1565	siCTRL	S2	922560	98.1735
1567	siCTRL	S2	759968	98.9727
1568	siCTRL	S2	763867	100.898
1569	siCTRL	G1	572416	70.9678
1570	siCTRL	S2	986019	74.5609
1571	siCTRL	S2	841001	78.6552
1572	siCTRL	S2	822304	140.288
1573	siCTRL	S2	947727	76.3884
1574	siCTRL	S2	703605	69.8692
1575	siCTRL	S2	940110	74.5182
1576	siCTRL	S2	686228	75.2852
1577	siCTRL	S2	831537	85.7804
1578	siCTRL	G1	539858	49.8386
1579	siCTRL	S1	638441	51.2221
1580	siCTRL	G2	1209535	57.3161
1581	siCTRL	S1	636538	48.8073
1582	siCTRL	S3	1231147	60.3847
1583	siCTRL	G1	616026	45.9376
1584	siCTRL	S3	1256605	63.8777
1585	siCTRL	S2	719096	103.587
1586	siCTRL	S2	942767	74.7761
1587	siCTRL	S2	713722	127.741
1588	siCTRL	S2	735529	84.1273
1589	siCTRL	S2	902819	74.3008
1590	siCTRL	S2	728805	111.351
1591	siCTRL	G1	598759	121.042
1592	siCTRL	G1	619676	31.5451
1593	siCTRL	S3	1016970	75.1153
1595	siCTRL	S1	604681	38.3251
1596	siCTRL	S2	801680	69.2531
1597	siCTRL	S2	700546	55.5361
1598	siCTRL	G2	988271	123.032
1599	siCTRL	S3	1178826	76.4806
1600	siCTRL	G1	531855	44.2983
1601	siCTRL	G1	596364	50.7085
1602	siCTRL	S2	987948	65.8375
1603	siCTRL	S1	525097	63.4775
1604	siCTRL	S2	775210	95.6475
1605	siCTRL	S1	533551	38.1209
1606	siCTRL	S1	609426	46.4337
1607	siCTRL	G1	532660	71.0642
1608	siCTRL	G1	512011	16.1715
1609	siCTRL	G1	530477	46.3567
1610	siCTRL	S1	582319	49.4662
1611	siCTRL	S2	686694	67.181
1612	siCTRL	G1	556197	92.0468
1613	siCTRL	G1	483241	11.6058
1614	siCTRL	G1	557343	108.572
1615	siCTRL	G1	536809	14.7609
1616	siCTRL	S2	917144	69.7991
1617	siCTRL	S1	600126	36.009
1618	siCTRL	S2	800970	64.2382
1619	siCTRL	G2	1155121	57.9653
1620	siCTRL	G1	627033	35.9485
1621	siCTRL	S2	775687	104.647
1622	siCTRL	G1	607975	32.109
1623	siCTRL	G1	547310	17.1616
1624	siCTRL	G1	561568	28.8367
1625	siCTRL	G1	544009	33.9591
1626	siCTRL	G1	567433	20.8942
1627	siCTRL	S1	552340	40.2454
1628	siCTRL	S1	621353	354.979
1629	siCTRL	S2	803074	66.1441
1630	siCTRL	S1	582915	108.536
1631	siCTRL	S1	537574	70.3629
1632	siCTRL	S1	557636	71.401
1633	siCTRL	G1	519470	19.4863
1634	siCTRL	G1	532659	73.36
1635	siCTRL	S3	1162375	83.6079
1636	siCTRL	G1	547272	18.5644
1637	siCTRL	G1	563111	76.8997
1638	siCTRL	G1	594087	28.6875
1639	siCTRL	S1	587208	83.0775
1640	siCTRL	G2	1231287	113.187
1641	siCTRL	G2	1074163	59.5767
1642	siCTRL	S1	537518	33.9684
1643	siCTRL	G2	1095916	65.021
1644	siCTRL	S1	625431	51.9378
1645	siCTRL	S1	482115	34.2147
1646	siCTRL	S1	543210	46.4638
1647	siCTRL	G2	1073763	39.8416
1648	siCTRL	G1	550001	48.6713
1649	siCTRL	S1	574795	63.5219
1650	siCTRL	G1	565218	39.298
1651	siCTRL	G1	576525	29.3627
1652	siCTRL	S1	596496	66.8488
1653	siCTRL	S1	652468	95.3831
1654	siCTRL	G1	493170	27.8895
1655	siCTRL	S2	680410	147.955
1656	siCTRL	G1	556984	130.997
1657	siCTRL	G1	473276	62.0859
1658	siCTRL	S2	939402	79.8387
1659	siCTRL	G2	1053736	46.7116
1660	siCTRL	G1	482833	16.8256
1661	siCTRL	S1	629109	72.903
1662	siCTRL	G1	538096	56.9816
1663	siCTRL	G1	544496	52.4017
1664	siCTRL	G1	483192	26.5803
1665	siCTRL	S2	834361	71.234
1666	siCTRL	G1	563774	41.9744
1667	siCTRL	G1	559093	29.0544
1668	siCTRL	S1	625531	57.1402
1669	siCTRL	G2	993229	25.1556
1670	siCTRL	S1	527031	45.2212
1671	siCTRL	S1	551992	54.6253
1672	siCTRL	S1	566206	58.4242
1673	siCTRL	S2	840252	70.6195
1674	siCTRL	S3	1398740	96.599
1675	siCTRL	S3	1104885	105.727
1676	siCTRL	S3	1154201	95.4012
1677	siCTRL	S1	442823	88.7329
1678	siCTRL	G1	465347	82.0864
1679	siCTRL	G1	384126	14.6659
1680	siCTRL	G1	436071	380.113
1681	siCTRL	G1	534444	87.8566
1682	siCTRL	S1	554680	47.7031
1683	siCTRL	S1	624706	32.8882
1684	siCTRL	G2	1.01469e+06	99.3857
1685	siCTRL	S1	476684	480.933
1686	siCTRL	S1	518614	31.786
1687	siCTRL	S2	717159	92.2968
1688	siCTRL	S2	753715	109.69
1689	siCTRL	S1	579150	53.3433
1690	siCTRL	G2	1064799	31.8081
1691	siCTRL	G2	1032645	63.7438
1692	siCTRL	S1	575298	209.129
1693	siCTRL	S1	459939	768.793
1694	siCTRL	S2	857695	138.878
1695	siCTRL	G1	550069	21.8771
1696	siCTRL	S2	908447	80.2564
1697	siCTRL	S2	841066	91.8806
1698	siCTRL	S1	572168	91.1301
1699	siCTRL	S1	502028	191.76
1700	siCTRL	S1	560364	44.3894
1701	siCTRL	G1	432109	177.235
1702	siCTRL	G1	452057	422.428
1703	siCTRL	S2	743545	106.618
1704	siCTRL	S2	772398	96.4278
1705	siCTRL	S2	864697	187.615
1708	siCTRL	S1	670631	133.949
1709	siCTRL	S2	938859	94.9678
1710	siCTRL	S2	969057	86.3372
1711	siCTRL	S2	918718	69.8901
1712	siCTRL	G1	385286	24.5079
1713	siCTRL	G1	420213	25.5459
1714	siCTRL	S1	658142	89.0601
1715	siCTRL	S2	731432	49.325
1716	siCTRL	G1	434604	44.8695
1717	siCTRL	S1	662549	51.377
1718	siCTRL	S1	534296	134.567
1719	siCTRL	S2	823268	88.3979
1720	siCTRL	S1	608681	67.8155
1721	siCTRL	S1	452575	64.4913
1722	siCTRL	G1	464415	18.7462
1723	siCTRL	S2	887375	62.4232
1724	siCTRL	S1	451047	54.3096
1725	siCTRL	S2	826622	57.8937
1726	siCTRL	G1	455445	82.3009
1727	siCTRL	S1	667174	144.719
1728	siCTRL	G1	478633	23.95
1729	siCTRL	S2	738944	53.33
1730	siCTRL	G1	446232	54.7822
1731	siCTRL	S2	724163	289.427
1732	siCTRL	S1	638267	85.0995
1733	siCTRL	G1	473070	23.2547
1734	siCTRL	G1	491427	33.8085
1735	siCTRL	G1	555295	153.205
1737	siCTRL	S3	1.04683e+06	61.5175
1738	siCTRL	G1	499259	53.4548
1739	siCTRL	S2	928991	78.4193
1740	siCTRL	S1	582960	76.1111
1741	siCTRL	S2	913285	150.59
1742	siCTRL	S1	546141	99.1975
1743	siCTRL	S2	844525	58.5102
1744	siCTRL	G2	1013570	23.1502
1745	siCTRL	S2	884130	91.4059
1746	siCTRL	S1	464392	60.7591
1747	siCTRL	S1	537928	71.6924
1748	siCTRL	S1	603355	147.234
1749	siCTRL	G1	503092	47.6464
1750	siCTRL	S2	904825	72.4837
1751	siCTRL	S2	800671	102.629
1752	siCTRL	G2	1.03046e+06	50.2277
1753	siCTRL	S1	552289	60.3867
1754	siCTRL	S1	554359	74.482
1755	siCTRL	S1	529029	109.922
1756	siCTRL	G1	487682	34.3161
1757	siCTRL	S1	485450	35.2417
1758	siCTRL	S1	507931	27.7529
1759	siCTRL	G1	498492	38.4533
1760	siCTRL	S2	811522	53.4841
1761	siCTRL	G1	566299	24.1415
1762	siCTRL	S1	632712	48.7877
1763	siCTRL	G2	1527128	51.5427
1764	siCTRL	S1	650181	155.049
1765	siCTRL	G1	517509	41.7778
1766	siCTRL	G1	473711	56.4626
1767	siCTRL	G1	536809	21.2453
1768	siCTRL	S1	603370	115.816
1769	siCTRL	G1	489605	69.1324
1770	siCTRL	G1	494447	102.413
1771	siCTRL	S1	554261	77.6857
1772	siCTRL	S1	540856	62.8961
1773	siCTRL	S2	867101	41.5148
1774	siCTRL	S2	878189	115.294
1775	siCTRL	S1	566247	50.8552
1776	siCTRL	S2	917038	65.2575
1777	siCTRL	G1	532235	34.308
1778	siCTRL	S1	440560	35.0596
1779	siCTRL	S2	736006	81.1125
1780	siCTRL	S1	618377	39.3999
1781	siCTRL	G1	533059	34.0436
1782	siCTRL	G1	553489	38.8423
1783	siCTRL	G1	548628	29.1182
1784	siCTRL	S2	801836	84.0546
1785	siCTRL	G1	532583	27.1123
1786	siCTRL	S2	704629	69.3652
1787	siCTRL	G2	1074785	93.7786
1788	siCTRL	S1	625289	59.9407
1789	siCTRL	G1	532015	37.1851
1790	siCTRL	G1	533146	28.177
1791	siCTRL	G2	1055492	59.5528
1792	siCTRL	S1	570497	33.8219
1793	siCTRL	S1	565669	43.5506
1794	siCTRL	G1	549512	27.1705
1795	siCTRL	S2	776786	73.3752
1796	siCTRL	G2	972022	44.9871
1797	siCTRL	S1	537739	62.9992
1798	siCTRL	G2	1064138	62.955
1799	siCTRL	G1	530111	48.9678
1800	siCTRL	S1	528774	27.4361
1801	siCTRL	G2	1054775	38.8353
1802	siCTRL	G1	459266	32.8595
1803	siCTRL	S2	982794	81.8141
1804	siCTRL	G2	1069704	74.5177
1805	siCTRL	S1	617369	43.9882
1806	siCTRL	G1	573782	61.6115
1807	siCTRL	S1	565037	57.932
1808	siCTRL	G2	1236746	58.2874
1809	siCTRL	G1	673056	31.5108
1810	siCTRL	G2	1222194	75.9434
1811	siCTRL	G1	623561	27.487
1812	siCTRL	G1	532862	104.494
1813	siCTRL	G1	604420	17.7757
1814	siCTRL	G2	1184552	26.5971
1815	siCTRL	G1	610639	13.4565
1816	siCTRL	G2	1219098	54.154
1817	siCTRL	G1	593532	15.5809
1818	siCTRL	G1	541037	25.8333
1819	siCTRL	G1	569010	14.9895
1820	siCTRL	G2	1193946	33.6413
1821	siCTRL	G2	1182242	53.0206
1822	siCTRL	S2	787071	57.7338
1823	siCTRL	G2	1163047	61.6494
1824	siCTRL	G1	543323	136.411
1825	siCTRL	S2	738259	107.829
1826	siCTRL	S3	1212168	47.2078
1827	siCTRL	S1	583794	51.2598
1828	siCTRL	G1	562968	25.8797
1829	siCTRL	G1	565442	36.4852
1830	siCTRL	S2	828257	81.6628
1831	siCTRL	S2	722941	200.403
1832	siCTRL	G1	572094	78.7412
1833	siCTRL	S1	566911	36.8299
1834	siCTRL	G1	528841	76.3544
1835	siCTRL	G1	472384	73.0871
1836	siCTRL	S1	559947	68.1715
1837	siCTRL	G1	537004	19.7746
1838	siCTRL	S2	956605	59.9098
1839	siCTRL	G1	476263	63.2547
1840	siCTRL	S2	885304	73.6682
1842	siCTRL	S2	682140	69.0664
1843	siCTRL	S2	907408	66.4341
1844	siCTRL	G2	1059965	67.0372
1845	siCTRL	S1	610131	40.0659
1846	siCTRL	G2	1159105	179.08
1847	siCTRL	G1	513788	27.3528
1848	siCTRL	S1	564055	21.9529
1849	siCTRL	S2	706831	81.1531
1850	siCTRL	G2	1096556	43.9446
1851	siCTRL	S1	548588	52.7844
1852	siCTRL	S1	555675	33.6172
1853	siCTRL	S1	651566	83.4454
1854	siCTRL	S1	593239	86.1707
1855	siCTRL	G1	580211	17.398
1856	siCTRL	G1	588377	22.8343
1857	siCTRL	S2	691159	82.3727
1858	siCTRL	S1	598574	62.2125
1859	siCTRL	S1	603734	30.4009
1860	siCTRL	S1	598211	55.7655
1861	siCTRL	G1	529530	36.2861
1862	siCTRL	S2	685594	57.7981
1863	siCTRL	S2	850632	64.2658
1864	siCTRL	G1	560039	28.634
1865	siCTRL	S1	597536	33.5776
1866	siCTRL	G1	592117	30.8724
1867	siCTRL	S3	1014235	58.5391
1868	siCTRL	S1	654068	103.429
1869	siCTRL	G1	565143	47.2523
1870	siCTRL	G2	1351145	51.9635
1871	siCTRL	S3	1284429	59.3878
1872	siCTRL	S2	688045	52.1243
1873	siCTRL	S3	1057595	63.8629
1874	siCTRL	S1	630760	62.4931
1875	siCTRL	S1	676053	71.0129
1876	siCTRL	S2	770661	65.7196
1877	siCTRL	S2	745461	107.984
1878	siCTRL	S1	676800	62.1597
1879	siCTRL	S2	717534	90.2422
1880	siCTRL	S2	731128	52.0744
1881	siCTRL	S1	561637	27.0765
1882	siCTRL	G1	550910	56.0653
1883	siCTRL	G1	623500	40.3441
1884	siCTRL	G2	1154528	34.8781
1885	siCTRL	G2	1229050	25.2396
1886	siCTRL	S1	585363	66.1631
1887	siCTRL	G1	562431	31.6948
1888	siCTRL	G1	563646	64.985
1889	siCTRL	S2	777237	53.6199
1890	siCTRL	G1	565658	20.4053
1891	siCTRL	S2	951291	88.989
1892	siCTRL	G1	575317	30.0571
1893	siCTRL	S2	713758	38.7113
1894	siCTRL	S3	1029006	49.743
1895	siCTRL	S2	743484	55.6104
1896	siCTRL	S3	1087760	88.4179
1897	siCTRL	S2	756429	57.8477
1898	siCTRL	G1	603967	25.6399
1899	siCTRL	S2	724355	57.3277
1900	siCTRL	S3	1345471	48.8908
1901	siCTRL	G1	611409	78.0433
1902	siCTRL	G1	604205	74.8513
1903	siCTRL	S3	1104843	60.9628
1904	siCTRL	G1	669238	33.2095
1905	siCTRL	G2	1337646	46.1057
1906	siCTRL	S1	615273	53.2621
1907	siCTRL	G2	1354450	19.5017
1908	siCTRL	S1	603035	62.6173
1909	siCTRL	G1	661521	28.3487
1910	siCTRL	S3	1102523	47.4156
1911	siCTRL	S3	1039718	48.0216
1912	siCTRL	G2	1315504	33.3503
1913	siCTRL	S2	916264	79.5856
1914	siCTRL	S2	782919	100.859
1915	siCTRL	S2	866672	110.849
1916	siCTRL	S3	1001539	92.0007
1917	siCTRL	S3	1088802	108.902
1918	siCTRL	S1	665537	88.007
1919	siCTRL	S2	990756	48.0973
1920	siCTRL	S2	888981	54.5823
1921	siCTRL	S3	1002055	112.951
1922	siCTRL	S2	707238	189.908
1923	siCTRL	S3	1253146	90.0643
1924	siCTRL	S3	1120988	99.8709
1925	siCTRL	S1	659295	93.1999
1926	siCTRL	S2	725847	64.1571
1927	siCTRL	S2	944687	110.697
1928	siCTRL	S2	812993	75.3218
1929	siCTRL	G1	524242	53.4813
1930	siCTRL	G1	585495	47.6987
1931	siCTRL	S3	1148599	113.845
1932	siCTRL	G1	475340	43.9013
1933	siCTRL	G1	561248	24.9728
1934	siCTRL	S2	768270	168.842
1935	siCTRL	S2	719979	105.838
1936	siCTRL	S2	729195	192.526
1937	siCTRL	S1	584088	112.058
1938	siCTRL	G1	596061	96.7349
1939	siCTRL	G1	597296	77.4968
1940	siCTRL	S1	654177	247.881
1941	siCTRL	S2	765897	171.401
1942	siCTRL	G2	1181168	102.105
1943	siCTRL	S3	1101399	92.6023
1944	siCTRL	S1	660950	88.734
1945	siCTRL	S3	1026835	73.7246
1946	siCTRL	S2	990479	73.9201
1947	siCTRL	S2	859649	66.7279
1948	siCTRL	S3	1032447	70.6411
1949	siCTRL	G2	1139649	60.4453
1950	siCTRL	S3	1049529	92.9606
1951	siCTRL	S3	1196313	113.838
1952	siCTRL	G2	1221444	87.362
1953	siCTRL	S3	1048992	113.489
1954	siCTRL	S2	798053	116.451
1955	siCTRL	S1	511023	72.7672
1956	siCTRL	S2	886750	118.627
1957	siCTRL	G1	535112	71.0755
1958	siCTRL	G2	1242709	67.6353
1959	siCTRL	G2	1312236	169.489
1960	siCTRL	S2	931773	143.868
1961	siCTRL	G1	580900	84.1382
1962	siCTRL	S2	816413	269.521
1963	siCTRL	S3	1199818	74.8631
1964	siCTRL	S3	1015178	147.48
1965	siCTRL	S2	851161	188.131
1966	siCTRL	G1	578540	88.5872
1967	siCTRL	S2	757807	263.065
1968	siCTRL	S2	886495	104.025
1969	siCTRL	S2	684503	150.56
1970	siCTRL	S3	1246197	129.857
1971	siCTRL	S2	773588	213.043
1972	siCTRL	S1	567390	114.02
1973	siCTRL	S2	856783	269.754
1974	siCTRL	S2	761170	238.676
1975	siCTRL	S3	1137108	107.114
1976	siCTRL	S1	546318	76.7339
1977	siCTRL	G2	990788	99.9785
1978	siCTRL	S2	753878	90.1118
1979	siCTRL	S3	1240477	134.591
1980	siCTRL	S1	602746	123.971
1981	siCTRL	S3	1082038	254.464
1982	siCTRL	G2	1016933	187.117
1984	siCTRL	S1	614029	213.729
1985	siCTRL	S1	570629	125.562
1986	siCTRL	S2	943637	151.325
1987	siCTRL	G1	605677	175.788
1988	siCTRL	S1	588338	73.426
1989	siCTRL	S2	971623	179.358
1990	siCTRL	S3	1210577	1047.73
1991	siCTRL	G2	1225007	67.1859
1992	siCTRL	S2	970684	75.4468
1993	siCTRL	G1	580578	67.4978
1994	siCTRL	G2	1186639	55.5334
1995	siCTRL	G2	1319305	186.853
1996	siCTRL	S3	1051426	299.398
1997	siCTRL	G1	619912	245.62
1998	siCTRL	G1	592386	61.4996
1999	siCTRL	G1	527970	60.1729
2000	siCTRL	G2	1209060	63.6089
2001	siCTRL	G1	650935	263.654
2002	siCTRL	S3	1111611	156.903
2003	siCTRL	G2	1234467	66.6213
2004	siCTRL	S2	933123	149.22
2005	siCTRL	G2	1156146	90.2146
2006	siCTRL	G1	623564	105.214
2007	siCTRL	S2	726777	126.698
2008	siCTRL	G1	584152	66.7437
2009	siCTRL	S1	635971	136.726
2010	siCTRL	S3	1.01847e+06	140.556
2011	siCTRL	G1	623369	126.834
2012	siCTRL	G1	566124	53.4225
2013	siCTRL	S1	643057	116.116
2014	siCTRL	G2	1289372	105.2
2015	siCTRL	S1	537752	56.415
2016	siCTRL	G1	536378	38.6155
2017	siCTRL	S2	714346	73.776
2018	siCTRL	S3	1093555	89.4536
2019	siCTRL	G1	513739	62.0041
2020	siCTRL	S2	951697	61.6048
2021	siCTRL	S2	746519	40.7281
2022	siCTRL	S3	1049413	51.0293
2023	siCTRL	S2	714199	58.7966
2024	siCTRL	S3	1.02403e+06	50.9165
2025	siCTRL	G2	1079392	31.6626
2026	siCTRL	G2	1278379	23.9797
2027	siCTRL	S2	977481	56.4672
2028	siCTRL	S2	933137	59.0294
2029	siCTRL	G2	1288520	41.1469
2030	siCTRL	S3	1118998	70.2867
2031	siCTRL	S2	687715	55.5856
2033	siCTRL	S2	980920	55.0109
2034	siCTRL	G2	1277921	63.5788
2035	siCTRL	S2	770642	64.8416
2036	siCTRL	G1	563271	48.1352
2037	siCTRL	G1	545989	40.4133
2038	siCTRL	S2	834918	66.0051
2039	siCTRL	S3	1035119	38.5497
2040	siCTRL	S2	838905	54.178
2041	siCTRL	G1	536522	40.4944
2042	siCTRL	S3	1130319	70.1799
2043	siCTRL	S2	703377	61.446
2044	siCTRL	G1	546943	27.8143
2045	siCTRL	S3	1033292	74.6026
2046	siCTRL	G1	528979	26.9672
2047	siCTRL	S2	855037	55.7679
[truncated: 7,113 more rows]

## Sheet: Supplementary Fig 7.h
	γH2AX (median of mean intensity, %)
	Treatment
	siCTRL	siDCAF12 #1	siDCAF12 #2
G1	100	111.891	134.214
S1	156.042	193.146	234.682
S2	206.992	235.563	266.089
S3	201.541	229.782	254.445
G2	124.828	134.049	142.72

## Sheet: Supplementary Fig 7.i
γH2AX in S phase (mean intensity, A.U.)
siCTRL	siDCAF12 #1	siDCAF12 #2
123.807	123.223	142.409
76.6268	397.225	85.919
87.3313	87.5676	62.167
78.5015	74.2848	116.304
108.016	59.2138	51.4782
74.2467	104.496	58.5328
40.1654	100.982	56.0022
51.3467	138.364	71.5519
179.222	165.032	132.948
71.35	158.888	141.754
77.8886	152.606	101.904
87.2582	164.608	96.7206
57.2844	141.336	95.1837
124.365	76.5376	52.3048
99.988	137.269	73.6809
128.612	163.739	70.4093
427.426	207.131	146.626
1062.78	81.6171	99.0915
93.7554	135.438	56.6723
69.0521	173.434	76.0516
79.8453	70.2256	148.516
84.2135	58.2571	86.2376
76.57	167.925	3902.01
66.8065	204.457	63.8888
96.4384	130.523	1477.18
135.518	110.028	94.2275
86.6287	313.211	141.384
46.6345	1212.67	103.974
67.1836	928.953	98.2352
72.1432	225.165	62.8726
58.5273	695.797	55.0036
81.6008	931.565	93.0711
68.6769	1181.1	85.9045
74.121	137.615	730.735
86.8635	509.132	227.881
93.4584	86.9235	906.273
57.065	109.618	118.186
91.6445	114.424	111.642
106.087	140.737	59.9382
73.8021	83.1563	108.96
69.4879	70.6278	16.1999
55.7101	55.8617	31.0766
56.8988	67.5112	69.8055
35.3759	28.5206	69.7913
89.2308	48.5792	75.531
53.8377	88.282	89.6799
30.7321	75.519	162.147
81.4455	63.2819	239.625
62.9863	94.2282	136.963
43.4721	85.9359	72.6889
60.7255	94.7981	115.072
104.933	40.3978	69.9807
61.648	42.9588	180.702
37.444	78.5553	107.104
91.9042	90.3009	87.5729
80.443	71.2411	50.8213
36.9214	43.4386	55.7576
86.9635	109.972	64.1802
98.1195	139.689	78.7135
124.642	45.9814	64.3585
32.3592	71.1825	111.688
124.812	46.9135	68.8679
108.565	71.233	131.358
66.6387	48.303	159.249
39.7845	74.7414	115.425
54.4383	66.3542	56.6264
46.8854	98.8012	83.9755
60.019	133.154	109.242
64.2895	71.0445	88.3572
65.7931	58.326	83.6514
54.7942	132.006	159.57
55.3518	162.729	53.8116
61.4596	57.6456	74.3245
22.0078	63.9139	53.4119
2390.64	69.8847	94.3313
69.3061	65.7222	69.487
188.064	34.1838	128.464
1033.89	61.6237	123.348
55.3499	79.9907	65.7844
62.6427	52.7186	57.5403
45.2543	49.6555	79.0702
72.0632	72.9915	74.9609
67.8156	33.2158	55.237
98.949	72.3178	55.8059
114.117	51.847	95.0808
76.3721	42.5937	56.0915
49.3175	102.072	90.847
42.3492	99.4766	106.619
64.97	26.3138	60.4068
80.6707	84.3338	81.0015
25.5329	179.374	74.652
53.3173	70.9006	87.8784
53.1375	68.9072	627.644
78.7845	72.417	64.8896
52.0679	105.458	120.911
77.0155	107.517	190.22
170.334	83.3776	115.306
76.2894	20.6311	78.1853
62.1989	56.6401	31.6874
70.4645	47.0228	316.413
89.5683	140.02	47.5234
65.9321	104.3	90.3288
74.7775	71.9937	59.2309
73.3726	62.5452	85.2693
98.2607	114.821	106.513
56.8668	56.864	100.381
86.4376	62.0656	154.458
109.596	41.3496	203.75
110.988	95.2746	113.628
65.0403	105.053	204.898
107.094	76.9869	190.28
92.4169	30.1331	169.546
137.655	52.5048	132.443
76.6786	33.778	118.849
77.4628	42.2437	134.884
122.726	36.9423	107.286
90.6965	47.0845	90.4622
53.6475	36.5967	246.548
85.3652	38.3133	94.7784
86.0252	69.5002	108.333
46.6636	54.5376	49.8801
130.93	46.7062	49.7831
64.2258	49.4568	134.055
119.63	74.0474	235.421
160.874	97.9908	268.445
62.7878	64.3775	81.564
52.4378	68.3298	98.1692
44.2015	77.3817	135.412
94.5761	83.9903	38.8566
46.1888	126.985	282.227
154.817	72.6518	71.2309
68.4842	60.4866	3738.84
99.3044	69.7666	54.476
70.5695	84.6661	79.884
86.1633	109.138	81.6178
59.9337	53.4663	119.099
86.8953	66.1946	175.499
99.4467	46.5241	115.565
66.0068	29.284	83.0598
61.0534	107.25	43.735
62.8013	56.7789	81.7203
56.0448	47.2972	65.2115
64.0436	53.0535	144.451
44.0249	83.9728	110.37
61.876	97.9755	28.0882
93.0913	106.244	25.1015
47.2355	97.0362	84.394
93.9384	130.672	84.1063
81.0864	152.986	100.829
91.7079	83.5306	68.973
50.5086	52.835	70.7337
40.3838	76.8962	141.286
107.318	100.086	64.3743
56.035	59.1094	111.029
55.4255	103.685	45.8701
279.224	61.1641	114.109
106.65	60.0777	69.7542
342.446	60.7982	82.3414
68.0881	68.4574	67.634
38.2398	56.6885	101.584
49.362	65.2706	111.469
98.8206	77.1256	180.13
109.158	60.5769	74.5197
76.5976	68.2296	105.351
40.3343	133.833	88.8839
72.5402	66.2036	108.652
129.41	63.7693	105.639
73.0181	43.2561	85.2259
135.719	43.7622	314.255
38.2517	99.0065	335.065
44.7076	52.2829	88.1295
49.2653	92.8433	33.5659
87.3764	45.7497	39.882
38.2673	377.286	106.056
58.1	58.881	80.1027
47.6913	73.6947	77.0665
82.8252	69.7081	54.9902
62.0545	70.5981	103.229
32.983	36.1764	95.8304
80.8597	33.1174	121.378
83.9548	59.1355	86.8285
113.018	70.7127	3871.52
74.0905	54.2775	58.7732
73.9617	33.2972	143.361
64.7907	51.5136	104.224
130.329	78.0127	84.6605
101.654	95.1227	101.755
76.2869	94.2691	38.444
55.2381	105.063	38.4151
113.127	122.894	117.124
82.8314	69.4443	75.9648
100.077	60.2726	78.5196
48.1384	47.6142	97.836
75.9879	59.7149	62.3426
151.159	100.226	95.3046
43.3234	100.485	87.5965
118.984	34.1893	114.194
73.8016	34.6022	80.9971
122.184	70.7495	186.718
63.5681	66.8586	37.2137
51.2254	33.3149	58.887
45.855	95.6868	83.7039
75.5406	88.3024	867.202
81.4194	141.475	48.5758
31.815	79.4497	44.2071
33.6439	50.9454	104.942
143.57	57.6062	77.6909
74.2915	62.1443	3917.06
128.136	92.8953	43.5849
74.4399	90.0966	109.229
106.782	41.2668	122.335
79.8641	101.44	3788.05
56.224	70.3444	108.871
61.1529	59.1948	73.7876
87.1818	161.359	69.2039
50.4236	50.2131	69.0366
46.2475	56.8757	79.6855
63.3747	85.5839	117.669
87.8115	44.326	88.2976
52.3524	54.3099	102.943
31.6155	77.2365	146.254
167.567	119.43	75.6813
44.3512	52.9216	137.593
32.6613	131.919	43.343
70.5664	80.517	68.0453
58.2404	58.8079	123.166
74.5609	122.058	101.955
400.967	87.0258	141.049
119.1	110.99	160.055
59.201	77.7229	50.9511
85.5647	88.1284	101.124
66.9099	139.368	44.1933
69.0741	56.437	62.5503
45.4596	59.3571	106.479
95.7326	69.7352	77.8356
60.7096	82.0124	102.615
86.2158	166.33	76.1967
61.1182	155.62	89.9652
58.192	72.4614	102.122
52.9765	122.812	94.7773
59.7713	50.1573	59.1004
105.584	45.006	259.071
62.3271	39.0772	234.668
96.9553	53.2486	63.7676
79.9224	170.258	210.852
90.9934	100.41	67.9043
54.5232	90.1298	2983.86
98.5588	414.537	65.7808
84.9144	92.4119	110.136
62.0016	2689.73	128.383
41.4766	112.449	148.94
53.9365	71.5674	127.527
61.063	63.8398	66.2814
28.852	65.8712	112.421
31.5869	82.8811	127.77
100.093	75.1379	166.931
72.6862	67.6943	106.864
36.5252	72.3011	104.306
82.7443	26.5834	102.46
55.116	55.2718	107.667
120.312	71.3791	3479.69
49.5427	59.367	75.058
40.1277	123.475	80.677
69.9017	56.1674	111.913
54.3999	106.113	50.9618
84.5567	91.1944	126.364
81.6987	112.145	57.0599
50.7164	77.4778	51.8277
56.4435	54.935	95.3741
86.1739	49.2047	59.8729
79.5876	70.3894	57.8681
42.7024	95.1109	41.74
127.656	76.1294	51.9279
67.5705	155.374	90.7596
88.7661	110.246	70.3674
104.627	118.257	41.1219
57.8472	119.453	35.3915
61.6308	91.0759	125.705
94.698	58.7644	91.2812
57.2389	85.4705	124.276
57.028	62.9364	78.7932
68.4532	112.074	138.677
57.6706	64.5035	205.626
52.8699	36.6159	38.2365
77.0403	77.5904	122.225
28.9351	43.6642	57.2308
52.1263	59.4431	158.67
69.7776	98.6875	62.2017
26.4809	46.608	185.695
48.6204	65.0401	89.3378
59.5008	57.061	77.7664
73.4629	79.2127	93.696
60.7277	82.7921	223.972
70.6986	81.8805	163.516
80.874	59.9601	54.4578
88.2468	52.2793	48.6237
79.3737	73.5274	913.856
136.854	90.8997	481.751
43.1871	82.4392	1162.42
80.7678	63.6302	297.242
56.7822	47.6464	77.1159
143.963	34.9394	173.766
106.021	36.293	99.1665
129.331	47.2457	120.787
46.0047	130.949	82.1916
72.6141	42.4371	103.216
61.9078	47.6937	82.673
48.5555	77.7821	96.6922
24.8479	125.764	162.879
134.854	53.6778	69.9042
70.227	81.1111	154.643
117.266	61.5835	143.168
81.4287	105.431	212.177
86.2282	80.1727	108.022
139.844	69.1109	201.677
69.4327	249.931	74.6842
94.0652	77.4593	125.434
53.038	62.422	103.811
58.5854	31.7983	221.78
74.1082	127.984	201.72
73.2331	138.707	108.001
145.405	28.4018	109.215
81.8186	41.8351	79.1817
46.496	57.345	162.8
116.829	80.8104	257.735
105.76	71.2141	99.9097
77.5883	88.8722	80.9992
94.9704	101.31	85.6546
83.6077	67.5437	141.255
37.9466	91.9339	91.3505
49.3706	185.9	126.635
70.4448	71.3525	169.822
45.5408	35.7774	55.8401
134.098	58.2297	46.4605
83.5772	43.3915	45.0487
50.4171	87.0816	130.85
84.1538	415.984	96.2789
78.3599	84.5935	86.1456
41.1642	52.5734	86.6159
57.4963	412.434	62.9506
162.144	134.706	126.056
113.837	100.369	85.0084
59.4981	52.2161	100.497
82.4743	68.8249	34.7819
38.2771	105.163	141.9
33.8867	135.127	64.2245
121.975	121.875	114.824
87.8748	163.817	174.386
55.6978	106.881	124.907
79.5175	98.5465	98.6099
105.226	53.3824	156.685
80.3229	103.679	210.224
77.8649	33.7559	115.459
126.592	163.765	604.042
66.0162	87.7657	96.7512
67.7894	53.8752	80.9399
70.3066	63.0851	100.624
92.2384	144.549	125.588
46.9485	70.1552	163.38
46.8084	52.0847	131.818
46.0683	45.3018	57.7534
77.6012	49.8045	88.5608
92.3003	39.2109	63.0852
59.5979	28.4238	81.3302
115.663	66.522	90.2519
61.2983	69.7778	69.4251
97.1175	36.2315	199.255
96.3696	71.8105	109.17
45.4565	84.2047	173.055
91.7843	51.9499	102.631
72.1394	70.7407	78.7447
79.278	85.5705	59.8691
63.9424	62.9487	218.664
52.4514	85.8664	87.8762
124.844	126.411	144.474
67.1159	83.414	27.0105
91.6307	72.3458	72.4315
42.2531	65.7962	55.8654
77.8769	54.8019	51.2227
77.6254	85.5845	68.8193
121.094	59.0584	64.3024
64.8539	115.951	182.229
214.857	90.9961	106.325
98.6547	68.5391	108.767
92.172	95.7152	117.204
75.0578	77.0193	93.5273
59.5662	93.7643	182.25
328.106	89.7518	105.407
190.667	88.4253	104.798
65.6097	227.28	95.3396
69.128	74.2573	45.0756
61.5082	75.3804	147.873
95.752	145.845	117.046
73.4873	314.171	76.4093
68.7351	145.578	123.67
75.6769	142.145	50.767
96.4262	128.262	110.796
124.399	27.8729	76.0459
61.6567	26.1459	82.9488
135.719	27.3082	81.2648
108.706	83.4404	61.8855
113.882	45.4046	72.9508
65.2383	70.5459	73.7569
78.8163	94.7671	60.5491
71.2233	120.81	41.6748
88.6753	44.2049	48.7266
91.2733	114.847	149.449
56.3629	90.6055	39.0884
63.6163	86.0998	68.3741
66.773	80.0599	60.7206
76.1594	72.2588	91.7439
1096.84	94.94	56.579
86.2166	65.8932	91.2498
87.7674	162.159	88.1355
62.624	207.136	66.4941
110.106	110.327	82.8549
56.1914	69.7716	135.325
48.3647	89.8798	132.583
30.0795	153.578	274.023
69.3938	94.2708	123.78
46.5278	104.938	66.7713
78.6032	108.56	103.806
71.0718	72.8438	60.6534
70.2845	98.4976	53.3214
63.7904	98.9899	154.974
73.8842	143.207	84.6963
60.1168	131.452	136.885
67.1323	80.709	81.3346
52.2325	155.061	68.227
26.4305	156.067	126.653
66.1578	107.349	75.8754
59.3015	60.2498	68.001
56.6449	125.21	85.5424
37.0004	73.5563	156.149
42.4372	37.0534	100.942
53.9037	37.829	104.9
58.6778	133.663	79.1453
38.3952	68.4296	94.4384
59.9119	71.0109	61.0316
46.614	51.7871	109.315
57.6307	151.654	512.918
42.8216	48.1403	150.044
50.3983	95.4398	79.7983
69.5803	115.262	115.088
58.8559	79.0123	198.436
51.5116	130.675	91.211
78.6548	52.7691	53.436
37.8959	216.684	67.7537
45.8633	142.607	76.6394
75.7228	38.0869	83.5321
67.3335	87.1521	49.8398
115.079	84.2596	81.2319
83.1988	136.101	216.734
60.4714	1564.88	134.952
73.4331	70.8864	64.4025
55.39	80.5688	70.2276
59.8878	27.6961	56.3922
84.8787	115.581	80.4869
27.73	85.3607	210.997
35.3306	103.518	172.365
58.7527	218.453	199.28
58.0402	54.0928	86.9613
79.358	67.9426	139.443
86.4104	85.7187	52.9086
101.532	1166.17	86.5137
82.6605	54.9784	114.513
80.9344	549.753	63.0239
61.6163	407.572	94.2985
77.522	45.2315	80.2986
46.8882	91.3096	193.667
81.2362	174.442	160.267
145.974	344.561	148.424
62.8209	169.6	98.9075
62.4595	231.063	81.8935
81.558	192.722	125.677
96.4507	167.762	64.9904
67.6633	230.99	99.7736
58.0115	87.2473	82.0573
82.1198	75.9023	78.8693
108.395	69.6234	101.385
41.3826	75.003	75.5026
52.2024	97.0945	91.0655
46.2281	39.9042	61.6972
61.4421	85.8419	29.542
52.3475	60.4383	98.7231
67.2185	84.2803	107.292
80.2853	94.5357	85.3236
66.2595	71.0226	61.8833
111.478	48.9363	83.9234
58.7074	229.462	89.8637
135.087	138.9	131.388
53.1681	51.1097	79.2278
36.0418	122.026	36.3573
87.3803	90.0526	64.2185
50.77	85.418	43.7584
53.7815	64.3932	53.2328
68.0135	205.525	76.554
44.5956	403.02	95.0538
42.4892	119.999	60.6581
81.1981	129.489	65.1791
58.9121	174.14	99.322
56.1328	123.245	56.7934
65.8228	169.972	204.045
38.0623	160.824	110.826
89.2678	133.105	61.3344
66.6184	79.6178	89.0215
53.0222	146.504	83.141
63.2159	100.187	107.033
89.5626	117.129	83.8946
58.8282	93.4377	52.41
61.1568	109.494	88.6119
64.3958	100.612	32.5967
75.4513	38.38	68.0354
83.439	172.234	54.8075
53.888	84.2314	90.7839
106.888	141.899	52.7777
60.511	78.5519	168.654
50.809	133.1	108.076
90.9928	79.346	90.97
39.9291	103.406	110.201
38.2644	112.907	184.135
54.7905	121.356	69.0224
44.4679	66.8935	102.245
40.9824	55.9768	122.545
55.7316	41.3268	125.041
64.7797	116.029	48.8653
57.121	129.202	47.2042
72.4169	141.01	105.231
78.7938	136.494	99.1291
60.8722	77.3289	114.117
38.2341	86.5574	49.8851
30.5446	205.078	93.9705
67.8463	170.353	84.253
53.3507	143.621	63.2585
46.4935	64.942	106.118
58.6017	133.986	189.571
59.9667	185.79	74.7494
47.4931	106.599	523.406
41.2617	116.063	108.062
90.8467	106.065	51.46
95.7045	114.255	93.0572
56.9898	82.199	70.528
88.4749	98.7564	164.69
77.2072	323.408	196.26
37.6482	222.703	126.118
57.6904	279.204	118.768
98.4795	245.564	236.703
50.6884	439.198	112.4
106.401	207.542	154.94
48.4873	230.344	155.462
74.4191	168.87	202.441
62.274	383.368	137.056
81.8235	254.63	111.929
70.2845	215.36	59.9243
95.5412	342.504	43.0537
100.812	414.543	355.096
98.1245	323.921	449.418
75.3611	209.946	260.176
50.4231	240.848	66.7952
60.7903	279.561	63.9702
63.901	279.017	162.872
82.9334	159.813	61.4409
61.4099	556.693	55.6679
117.218	195.641	46.1358
87.4739	553.722	46.7008
60.2399	275.46	57.11
45.9359	679.973	111.675
25.3938	139.104	69.0541
54.6006	309.862	121.315
52.5838	338.125	108.725
34.1474	254.547	113.023
59.6528	240.531	62.6002
67.1752	280.577	92.7087
77.7625	597.481	117.385
51.8397	308.042	128.941
66.2396	291.587	118.849
75.0999	286.287	91.217
74.0554	358.241	91.2035
68.1281	212.921	83.504
73.2969	215.708	3559.17
42.7176	350.113	95.2605
41.1083	286.038	89.5196
22.8257	72.6212	128.305
80.4295	69.5859	43.8555
114.917	68.2583	63.0421
69.2105	106.146	69.1452
89.826	45.2926	80.1532
89.7082	114.976	87.3222
75.8461	106.682	95.208
57.0277	69.8285	322.589
68.0143	112.85	51.2148
78.1355	60.115	129.94
226.053	28.7848	161.184
53.5636	70.5975	160.585
161.679	76.5979	84.0095
127.543	67.6543	67.4928
71.4349	74.869	89.2337
94.0315	71.2886	133.748
181.296	55.9003	89.5182
232.707	119.706	73.1067
42.8299	79.9403	164.956
258.832	64.8849	175.244
379.084	69.7161	153.76
39.1929	70.4712	133.125
142.848	133.957	155.714
136.884	55.3841	371.908
472.796	29.2557	92.9754
83.6919	93.1624	124.085
117.075	122.573	162.135
83.7478	94.4159	92.4124
103.654	95.6019	116.794
660.903	210.402	70.4619
1044.87	50.0757	131.938
47.6923	94.0744	121.525
111.433	90.5049	119.343
382.63	54.4294	92.4112
101.647	158.075	145.144
104.977	60.679	106.076
1888.41	84.7341	62.072
2098.58	30.277	123.804
158.97	49.1734	94.5721
228.876	57.0965	82.3194
1778.47	67.935	138.725
43.4898	64.5461	98.107
101.057	81.0733	91.6941
204.603	91.6135	65.8968
127.557	55.216	90.912
78.2375	108.832	124.263
792.856	63.5205	69.3464
142.381	69.0387	119.16
199.581	69.0441	124.778
75.5555	84.1547	808.528
83.0656	82.4352	79.8286
78.3677	69.9471	89.3773
105.281	75.9389	46.1036
50.6343	81.2574	96.5094
82.1189	84.2606	61.4303
61.9293	71.9235	107.441
94.2652	85.3117	81.4544
81.7297	97.9313	122.006
62.272	79.4908	133.558
105.658	72.5052	104.707
81.5591	69.1422	140.55
65.7807	74.9135	144.947
83.4418	81.1707	199.367
79.3868	43.3725	182.282
91.5644	48.9369	116.385
79.0636	34.5606	62.4439
70.4149	70.4157	87.5955
52.6606	81.4923	73.2425
101.658	107.219	83.2905
75.0875	86.8845	180.482
65.8147	106.505	147.452
59.4311	68.6203	50.822
61.2901	163.316	91.6264
82.8428	114.748	78.0108
73.2235	107.32	66.3369
74.2662	48.4646	89.1448
71.1187	144.56	31.4415
98.7091	144.838	73.2072
61.7782	53.093	78.8529
70.0457	194.127	164.236
72.0468	81.7773	99.5141
33.8047	73.2003	111.8
52.9069	140.23	41.8581
71.5	44.3124	90.2482
75.0105	100.162	42.6659
69.5236	107.901	36.7663
68.2037	92.8049	240.978
59.9996	93.2528	85.5775
48.2241	56.1131	46.9727
37.4827	68.1901	57.0024
67.1793	109.368	61.5003
64.9022	69.9855	70.3859
60.1013	135.678	69.977
84.128	76.3958	172.674
68.8323	140.363	91.7394
81.3108	111.657	64.6051
46.3309	70.2834	113.979
108.705	30.7298	61.3331
36.5707	73.9142	64.9433
45.3265	81.6221	159.264
55.8234	105.96	67.6589
44.8591	108.075	49.0765
73.4301	65.9101	73.7831
58.0039	88.7047	100.547
79.7491	129.607	54.7118
62.1734	82.374	70.3214
56.2659	91.8515	77.6075
52.7401	125.689	97.4864
48.4956	126.461	61.3102
48.1919	73.8938	49.2375
46.4456	107.333	66.1641
36.1976	97.3504	41.572
48.3576	52.1178	41.9772
70.661	87.5053	31.7852
55.1043	77.7295	74.9652
39.0847	85.2047	96.6376
105.725	103.118	45.3584
26.2747	85.3651	59.4944
33.7388	64.6137	31.5484
59.6453	184.504	105.233
43.4359	79.0806	116.05
40.6256	107.086	67.7037
45.8192	102.59	61.2887
44.0554	73.7556	31.5248
103.936	56.3141	61.1134
30.318	80.9194	81.3283
80.8919	92.3062	65.9886
83.1116	93.4248	63.3368
78.5352	99.0168	61.6565
70.5008	97.4905	63.1412
63.0464	46.1489	145.724
56.3772	27.7956	105.504
63.2687	44.543	92.9495
60.8894	83.2976	77.3446
46.8186	89.1748	86.8086
112.232	101.311	153.943
71.3901	92.6906	77.5722
74.3568	113.598	73.8181
54.5797	205.615	48.2196
60.7398	120.116	55.3871
58.4266	68.8397	190.815
82.8026	146.529	113.071
46.6548	64.9537	60.4768
82.9411	65.806	132.97
84.0078	42.1144	195.541
120.289	101.491	149.181
56.5189	83.1762	96.2253
83.7983	60.6186	67.0647
50.4527	87.1767	100.286
85.0315	167.175	78.8211
70.2745	85.7893	2180.34
123.585	85.6395	56.6707
82.5697	62.2815	63.6894
40.6275	51.0509	92.9616
97.1529	46.4399	62.8169
40.2372	133.125	50.1886
54.6713	69.0423	72.1439
61.1038	112.759	96.3446
47.7714	653.505	58.0797
106.665	198.07	160.629
79.1505	45.9226	89.6059
93.0115	58.3096	95.1141
61.3566	118.299	94.4635
120.076	97.0849	239.613
121.861	79.4646	88.6536
54.2541	75.6833	195.945
67.0144	94.9806	43.6494
80.985	76.231	63.8326
56.1742	56.4748	49.352
80.5418	87.4	71.5417
64.7563	65.7028	86.1384
60.1713	146.421	40.2615
84.1578	111.142	125.519
66.8638	75.9474	90.6839
90.1684	193.667	100.436
65.7115	126.258	90.8418
27.8819	65.7087	78.8007
84.6971	130.357	105.652
47.4132	117.302	74.7159
59.4656	49.9231	68.3894
72.3285	150.366	76.8406
53.0737	112.761	84.3297
38.5177	118.544	119.512
44.1281	103.157	94.2945
26.231	61.3451	99.2839
66.5497	113.831	919.982
81.5911	101.055	113.725
69.5154	135.217	82.6277
61.1008	72.7001	83.5069
90.812	75.0775	137.029
70.0669	93.9227	64.6696
48.6221	104.243	3453.63
54.4154	72.8314	105.992
68.9592	59.2473	71.1552
76.9476	35.9662	119.398
87.6525	87.4032	222.025
77.8534	196.582	85.3821
31.2843	79.8589	107.769
55.708	95.2477	108.073
60.1148	58.9778	91.3868
45.5282	84.2294	94.5091
47.5834	70.7577	55.8059
71.5975	135.593	84.5753
87.0136	98.0633	50.8668
41.9738	44.6305	56.907
50.6492	136.196	93.5566
61.9665	78.5294	62.9149
59.8088	58.7335	122.448
73.6539	115.231	256.35
61.1683	136.138	64.391
94.5239	38.5793	113.39
51.7938	70.8437	103.103
127.022	66.2806	42.9312
67.4294	101.856	86.477
55.6131	70.2233	53.6364
53.8735	104.916	103.319
80.5603	95.8786	77.3576
78.6762	80.6744	45.5358
115.961	122.461	103.621
44.4979	76.9669	154.337
50.7252	220.621	64.9835
63.7889	56.5076	55.6847
72.4744	66.0477	35.5513
106.515	82.0589	118.796
47.4372	66.8627	73.3648
63.2883	78.0797	98.1715
131.323	135.975	116.403
73.0778	80.0398	119.875
126.151	214.504	72.6996
66.6885	91.4872	91.4276
112.386	38.0706	56.1322
90.3947	81.3187	99.6882
77.4148	97.8085	166.549
114.119	54.4506	51.1987
108.858	118.814	80.8105
70.3188	228.617	94.9695
66.6722	76.079	35.2445
111.579	76.898	70.3752
135.078	86.0915	73.8004
130.394	58.338	61.6573
39.9879	82.8376	76.657
116.231	58.7047	202.759
72.7211	54.9046	83.1556
62.3042	84.7835	78.9732
105.285	55.1252	87.7398
58.7207	70.2241	111.975
64.0314	62.8844	134.05
79.2173	80.2366	150.18
93.1878	123.018	117.6
76.5635	117.187	56.2535
75.9172	91.0618	59.8242
73.7259	136.38	91.9634
83.5754	176.227	75.9552
87.321	160.987	60.5023
92.9985	85.3128	204.283
49.0324	78.6935	277.683
92.9506	61.8361	138.703
70.3059	82.9031	66.8597
67.8934	88.9071	40.704
50.1326	91.6304	38.1343
48.4031	89.8429	376.137
48.0793	66.4005	3576.37
62.5777	51.7663	72.4721
57.1905	60.065	78.8422
62.673	70.554	74.9891
65.6281	118.409	115.315
79.0916	112.468	73.1097
56.3167	55.1703	470.076
166.952	51.9345	74.6538
144.881	117.179	163.291
67.6302	136.986	970.432
53.2484	141.362	243.825
141.762	63.5824	59.9899
682.524	99.8664	84.7739
65.2892	106.562	152.503
90.0405	79.5053	100.706
38.0973	98.8783	354.454
55.501	49.6053	124.427
40.3369	107.763	173.388
68.6588	29.9678	138.612
97.3709	32.0543	173.165
53.0829	38.498	97.3456
130.053	85.4594	67.9961
69.85	111.393	71.6332
65.3422	42.9413	67.7348
58.2156	53.6304	199.063
76.9869	67.6492	105.863
54.7926	94.3453	67.001
54.3071	126.8	120.061
45.7487	59.8909	140.293
72.7841	65.8837	66.7884
47.7836	129.237	58.6975
73.4409	70.1078	63.2686
61.8153	77.4182	110.891
80.0506	94.7002	105.406
78.9408	59.5555	63.8435
62.0324	93.9985	95.4925
66.7829	46.4449	126.074
48.8922	45.2398	155.889
50.6306	88.0327	122.775
46.7703	49.3097	1489.46
98.3958	71.7643	3171.93
89.0444	77.1263	201.558
97.6217	55.6543	83.3147
65.6175	99.0494	129.005
67.9186	52.6219	146.73
47.477	48.7255	222.333
40.1909	38.1546	136.337
119.296	69.3324	157.215
74.3957	83.3266	235.327
50.407	35.5466	81.7521
90.2263	79.7354	92.3376
33.5598	30.6727	96.6138
73.2576	68.275	103.947
158.492	131.93	89.5177
38.9071	42.2159	219.8
41.9845	46.3642	68.8452
47.902	81.531	53.9876
69.4392	52.598	84.6089
111.351	34.8037	122.632
46.1063	58.2664	68.2615
44.7724	78.1044	147.435
36.129	116.477	67.625
81.987	70.0327	170.448
46.2006	54.6233	84.9189
76.4768	53.509	340.211
740.34	49.3278	84.2797
68.9839	69.3728	80.2934
136.334	130.035	101.429
83.0688	44.9462	91.4666
111.613	116.983	133.719
106.838	60.8993	75.0669
55.9646	39.9615	68.5565
384.894	42.7623	181.052
278.833	35.185	113.938
224.267	98.1917	113.41
68.3586	253.425	79.5373
182.811	52.2056	115.457
59.615	57.4844	110.178
48.9609	118.434	85.5116
47.316	40.3281	181.107
44.5241	34.3068	96.6716
27.2488	28.8461	115.17
46.5323	56.8326	92.846
51.3137	59.1777	232.167
55.9173	110.416	228.261
58.4934	45.8285	90.714
26.8547	26.0685	51.2208
56.7376	27.1155	122.428
52.2138	81.6162	74.721
48.8454	85.9393	76.7937
56.3942	38.0692	84.1283
34.1713	93.6197	79.3734
77.0738	121.618	41.071
56.7834	77.7932	115.879
35.4623	109.439	1658.95
43.3801	54.1028	72.0102
43.8665	110.454	109.851
43.6971	68.8147	3314.3
127.54	89.0067	77.6784
52.5796	53.9846	67.8891
88.3949	97.7159	96.0703
148.605	48.7544	136.546
111.329	106.891	97.7969
36.2155	30.4047	70.6482
69.6033	43.7494	79.1587
76.6857	52.8414	71.9042
97.3545	57.3025	89.6215
41.7977	90.5506	85.2627
131.561	108.528	62.3969
94.2062	53.38	68.7711
89.1654	155.659	117.571
177.197	79.2979	80.3601
116.639	41.5893	65.9845
51.8343	45.4453	56.0158
98.1735	92.883	98.2632
98.9727	88.2149	122.99
100.898	96.932	91.0286
74.5609	69.9774	147.507
78.6552	128.144	61.1632
140.288	67.2228	151.93
76.3884	72.9608	47.3358
69.8692	73.9736	50.2644
74.5182	51.6745	64.9911
75.2852	89.2471	92.4403
85.7804	94.827	72.9563
51.2221	87.6463	104.346
48.8073	69.3302	89.444
60.3847	75.5333	36.7821
63.8777	79.045	42.3366
103.587	48.7184	97.2334
74.7762	61.8874	94.8858
127.742	95.3545	82.2503
84.1273	61.0731	62.5377
74.3008	46.6696	97.5487
111.351	58.3355	107.34
75.1153	97.9192	134.894
38.3251	106.95	85.7688
69.2531	105.669	98.3751
55.5361	78.0873	103.422
76.4805	79.9147	220.855
65.8375	61.0519	115.653
63.4775	91.9578	115.162
95.6475	85.0735	118.03
38.1209	89.1953	59.8985
46.4337	92.8243	89.0613
49.4662	84.8748	70.3407
67.181	68.9723	72.3692
69.7991	29.711	148.561
36.009	86.1557	81.8164
64.2382	96.4135	118.792
104.647	113.591	88.9859
40.2454	158.45	62.4324
354.979	60.9618	121.133
66.1441	60.0475	175.329
108.536	88.0447	143.457
70.3629	70.5288	49.1755
71.401	54.563	54.694
83.608	95.558	35.6739
83.0775	75.995	75.4423
33.9684	49.6478	123.996
51.9378	90.6311	53.0332
34.2147	69.837	74.667
46.4638	199.714	54.9863
63.5219	161.293	84.8661
66.8488	101.706	57.5763
95.3831	59.9383	189.075
147.955	83.6386	3832.55
79.8387	66.9887	52.517
72.903	145.685	38.6272
71.234	150.87	2059.18
57.1402	97.0821	3242.93
45.2212	77.6146	89.1012
54.6253	95.2624	122.827
58.4242	76.6118	80.1307
70.6195	54.5275	107.258
96.599	65.2859	109.858
105.727	73.0457	94.0973
95.4013	73.1517	84.0799
88.7329	46.0094	68.9857
47.7031	70.8899	1135.4
32.8882	128.542	86.1335
480.933	53.6358	105.947
31.786	52.4335	77.5372
92.2968	60.4574	205.33
109.69	107.216	58.2792
53.3434	69.7922	152.737
209.13	92.8561	59.715
768.793	92.5249	94.4281
138.878	129.017	121.78
80.2564	75.7861	101.412
91.8806	43.8653	125.954
91.1301	79.6855	113.247
191.76	117.515	117.553
44.3894	90.6478	140.983
106.618	72.5298	119.665
96.4278	91.5268	49.3436
187.615	57.7007	115.78
133.949	43.6912	89.7545
94.9677	69.9064	52.3859
86.3372	63.2333	91.4137
69.8901	134.885	85.7647
89.0601	76.7796	168.483
49.325	45.8842	70.5646
51.377	41.4279	152.111
134.567	53.7595	110.679
88.3979	89.7648	98.5089
67.8155	96.4334	1517.27
64.4913	83.3995	88.0669
62.4232	71.586	146.421
54.3096	80.0211	112.875
57.8937	50.2131	53.0158
144.719	56.2137	65.6932
53.33	82.9919	78.8192
289.427	146.203	59.4642
85.0995	36.9449	83.2268
61.5175	89.8217	76.8862
78.4193	210.949	166.971
76.1111	198.372	123.885
150.59	77.0151	129.832
99.1975	108.615	108.005
58.5102	189.882	150.114
91.4059	118.791	140.676
60.7591	120.479	88.3303
71.6924	103.679	114.189
147.234	54.9023	53.2752
72.4837	49.6908	249.038
102.629	81.0293	64.1938
60.3867	50.1326	141.824
74.482	158.448	83.8609
109.922	130.151	78.9953
35.2418	55.636	134.553
27.7528	68.8747	102.12
53.4841	104.663	72.2662
48.7877	97.5779	3451.64
155.049	52.2681	84.5574
115.816	99.2573	61.4862
77.6857	91.0606	33.711
62.8961	87.7107	63.7902
41.5148	112.787	83.2407
115.294	80.8318	110.914
50.8552	36.7508	128.791
65.2575	96.8664	87.3115
35.0596	73.8402	98.3178
81.1125	77.6247	145.002
39.3999	120.059	129.086
84.0546	42.7112	123.851
69.3652	53.5374	108.318
59.9407	137.431	45.502
33.8219	151.458	97.2474
43.5506	37.1735	75.8454
73.3752	41.6523	64.1642
62.9993	87.8582	46.7691
27.4361	131.99	88.9222
81.8141	39.0565	50.1609
43.9882	123.662	48.7516
57.932	88.2117	90.2921
57.7338	75.6507	110.239
107.829	84.8406	154.192
47.2078	56.8856	79.6578
51.2598	63.8015	109.441
81.6628	65.5224	112.614
200.403	106.73	83.5349
36.8299	45.1133	89.3886
68.1715	53.9085	106.919
59.9098	55.2723	55.016
73.6682	63.9522	45.6599
69.0664	38.6666	42.8641
66.4341	61.0886	62.0508
40.0659	73.403	75.8229
21.9529	47.0096	63.1281
81.1531	76.751	70.285
52.7844	64.7581	101.858
33.6172	50.466	67.0865
83.4454	62.0444	89.8879
86.1707	90.8628	107.007
82.3727	54.3935	77.4935
62.2125	61.6515	86.415
30.4009	81.9364	76.0991
55.7655	51.5196	122.203
57.7981	40.7736	47.4222
64.2658	58.2622	70.918
33.5776	28.79	78.4627
58.5391	24.4853	100.054
103.429	35.6691	59.871
59.3878	103.817	95.6744
52.1243	79.9354	68.9543
63.8629	45.0857	83.4763
62.4931	96.2897	64.5778
71.0129	53.1464	100.644
65.7196	67.8814	43.3248
107.984	110.933	123.807
62.1597	94.427	248.542
90.2422	100.304	124.087
52.0744	49.6593	56.3238
27.0765	93.7032	159.578
66.1631	35.4176	81.9584
53.6199	101.238	99.4405
88.989	97.6988	123.901
38.7113	97.9223	92.7321
49.743	88.2145	99.528
55.6104	129.779	92.0208
88.4179	104.204	106.091
57.8477	57.1412	224.422
57.3277	108.206	84.9135
48.8908	114.563	84.6086
60.9628	91.3535	707.216
53.2621	75.0896	102.362
62.6173	59.5456	67.1915
47.4156	85.2608	228.3
48.0216	96.1033	154.772
79.5857	81.013	89.9824
100.859	60.6797	235.087
110.849	87.3405	159.466
92.0007	95.9788	187.765
108.902	45.1045	140.926
88.007	45.931	130.231
48.0973	121.192	92.6356
54.5823	41.8693	78.0346
112.951	60.1005	125.862
189.908	168.566	83.9802
90.0643	94.024	114.449
99.8709	91.8665	104.745
93.1999	123.499	70.3469
64.1571	41.0481	145.757
110.697	110.852	73.9649
75.3218	69.8393	134.111
113.845	89.7952	246.871
168.842	41.4807	96.9822
105.838	123.306	125.382
192.525	60.9515	93.9008
112.058	119.965	152.29
247.881	49.5204	93.8076
171.4	35.3379	171.591
92.6023	62.6876	232.774
88.734	48.7321	259.7
73.7246	42.0367	284.162
73.9201	58.0043	272.696
66.7279	90.0278	209.448
70.6411	70.2062	227.158
92.9606	89.7615	177.935
113.838	69.4368	160.44
113.489	110.102	57.2201
116.451	143.65	121.304
72.7672	159.215	102.015
118.627	57.5538	72.8731
143.868	109.303	286.316
269.521	107.994	231.999
74.8631	53.6333	69.0003
147.48	133.631	69.899
188.131	69.3726	74.6402
263.065	60.774	153.965
104.025	77.5441	119.018
150.56	144.538	90.5505
129.857	50.0608	93.3837
213.043	62.5783	102.998
114.02	45.1227	93.9755
269.754	77.3229	77.9778
238.676	75.1193	22.3682
107.114	138.392	42.9632
76.7339	66.193	104.204
90.1118	61.2751	71.8727
134.591	73.2575	70.493
123.971	93.3289	41.1057
254.464	40.9363	57.6667
213.729	119.406	183.856
125.562	55.3038	133.108
151.326	80.6326	91.0025
73.426	123.516	47.2444
179.358	60.6268	74.4582
1047.73	100.263	54.1527
75.4468	220.877	56.3737
299.398	77.6166	78.0647
156.903	40.8077	57.4165
149.22	66.7358	75.6165
126.698	153.392	49.9347
136.726	59.2414	42.2277
140.556	70.7998	50.4012
126.834	47.0309	112.059
116.116	58.755	69.1491
56.4151	73.5458	1358.41
73.776	55.3982	184.667
89.4536	109.91	97.4234
61.6048	47.4994	77.6607
40.7281	66.4701	84.5112
51.0293	37.2852	64.9293
58.7966	52.4485	45.2451
50.9165	64.8366	133.527
56.4672	92.0163	75.9028
59.0294	75.1616	99.3572
70.2867	63.033	57.3297
55.5856	55.0057	64.1408
55.0109	35.8266	179.255
64.8415	82.7438	69.6913
66.0051	25.9002	89.0465
38.5497	50.7004	80.0696
54.178	102.745	121.976
70.18	99.073	56.511
61.446	72.6022	123.659
74.6025	63.775	41.5696
55.7679	128.61	86.3224
53.5134	85.0529	200.871
58.7979	46.1161	137.824
73.2733	93.527	88.2558
52.0152	70.7588	95.6846
48.6085	54.6099	183.492
77.8427	55.9881	146.065
25.7721	88.9495	108.166
46.3505	59.2975	491.972
26.3241	45.2882	186.499
64.9612	53.0032	82.6432
32.568	94.6161	91.5579
38.3015	81.4955	53.559
38.4979	123.625	44.1955
47.2852	127.33	57.4681
41.8224	39.4786	61.1181
81.626	79.9101	44.202
43.032	101.329	71.4191
75.1689	70.4959	87.0297
858.804	65.2187	43.9928
64.0118	75.6737	45.6383
97.9494	57.6251	70.0735
85.1858	70.684	116.455
61.8677	127.649	86.3863
93.2391	175.306	72.5324
49.4506	88.2902	65.8052
84.6431	72.4876	105.423
50.2839	61.428	124.07
63.4529	67.9435	254.113
70.3376	53.1847	67.5108
55.0437	84.3243	59.3696
84.9289	47.531	50.9661
44.9325	84.4656	48.686
82.4233	226.333	38.6009
43.0622	62.1471	91.9323
129.121	43.1858	131.661
97.9869	95.1526	206.416
60.9685	46.8713	144.443
152.996	48.6196	150.424
85.938	70.2765	105.934
119.189	97.2056	819.053
76.8677	48.3978	43.7575
62.8466	172.173	1706.19
57.809	154.36	48.6803
89.5139	125.924	83.5656
82.3522	26.7455	124.605
65.3061	43.4832	75.6006
68.251	32.6389	61.3456
55.3042	59.5924	275.213
66.4523	24.7065	65.5674
45.325	85.1727	65.9681
69.0096	103.683	55.1324
79.0142	79.7472	117.647
63.8516	67.8634	99.9918
22.4748	64.1449	54.9757
28.9837	96.815	42.7827
80.013	155.724	160.511
98.0444	74.926	1897.29
67.7823	25.7492	58.7647
142.733	63.3272	391.159
103.783	139.581	3658.11
70.2422	102.732	379.045
59.6716	63.3135	2219.56
56.9174	61.315	3202.93
95.6587	62.5925	2285.75
49.8325	81.2131	1167.17
33.627	100.311	118.102
108.947	140.542	117.817
34.9643	95.8489	91.8104
58.3817	222.358	74.4444
42.8829	60.252	88.8587
35.5624	42.4543	96.6641
33.4622	143.14	103.854
52.5097	253.56	132.873
83.2161	94.636	84.7435
54.9665	77.4468	79.544
84.4526	92.1364	71.7555
64.2369	83.544	88.7986
65.3239	95.0009	97.2547
114.054	122.495	71.8953
65.7094	118.633	56.1431
74.0322	92.808	72.0008
58.4813	92.4759	63.8483
101.092	44.1567	63.1511
83.8883	105.503	99.3632
47.5975	84.0314	79.5892
54.08	58.8498	107.887
71.6566	79.3601	106.012
56.6399	71.3372	87.6629
30.3613	44.8301	86.6651
52.8117	90.1336	97.7216
73.1099	47.8138	94.2149
62.8678	72.777	71.3895
92.8254	77.2151	164.317
36.9796	36.9496	76.1363
95.1034	38.3276	62.2318
64.3933	115.038	108.165
71.1859	42.075	61.2123
76.8547	43.7308	55.3548
100.96	72.8421	53.2758
67.4448	39.1577	52.5985
54.2419	107.205	116.261
69.347	85.5134	71.503
78.6646	50.9154	72.764
90.5202	139.276	45.5491
77.7939	98.2449	103.325
80.6047	71.3007	101.896
111.451	97.344	45.3515
94.8875	85.1287	123.702
55.3604	73.3769	93.9573
83.1076	83.0776	65.3952
54.5855	98.9327	56.5342
76.1001	84.5213	107.944
42.4878	33.5686	66.1458
67.6611	92.3402	96.0267
62.3812	111.85	3592.89
70.5194	129.457	110.466
58.2996	81.1991	48.9244
122.933	43.6654	70.4016
129.56	80.5415	110.807
66.6382	82.0907	76.2268
65.5278	52.7947	53.0297
67.0252	64.7197	98.3932
185.998	126.021	68.2725
40.6468	33.5006	153.58
46.5385	79.9316	91.3445
46.5686	46.9848	109.015
52.56	94.0321	117.05
84.9955	44.3727	27.4933
86.501	50.9759	132.468
40.9081	64.5623	63.4465
46.0281	51.928	106.49
75.0605	75.0171	168.419
51.8032	42.3729	119.893
123.856	25.4259	169.327
126.181	98.8613	386.841
80.9291	83.3467	84.0889
51.9205	76.1846	212.862
70.7399	73.0623	97.0567
88.8525	43.0635	89.7079
55.1207	83.881	98.0864
49.4414	112.518	88.5689
79.1535	94.0347	65.4389
83.6974	62.8106	87.1036
55.3921	123.063	114.745
82.7433	60.9413	107.044
35.7326	52.2071	99.7194
99.0556	77.6469	85.2602
60.4794	108.892	102.097
38.5907	75.6271	83.8571
49.5071	79.1361	122.109
68.2049	96.7267	100.837
63.6547	38.6723	113.005
101.438	93.4852	114.232
53.0685	52.4196	478.604
47.5261	100.257	327.736
83.93	50.6371	110.616
67.8459	55.3531	80.7224
42.6401	96.5755	116.904
104.231	98.8932	83.1361
65.0895	50.5376	112.383
41.2548	36.9272	114.037
55.7729	60.0927	270.541
59.1314	64.984	34.2118
43.6293	76.8327	111.219
75.3808	101.431	77.9853
53.2632	57.9897	128.174
54.9147	109.647	283.23
24.0406	53.6719	98.1011
51.6753	99.2086	102.216
28.4252	59.7113	155.302
37.9894	96.9323	93.0167
49.2639	139.116	60.0857
54.6466	84.6784	197.418
83.0432	64.8778	75.6132
48.3614	74.3491	1204.92
48.5291	111.254	132.454
68.2489	92.9136	38.8973
100.285	57.5814	213.28
53.8752	51.4394	96.3239
55.5945	41.2204	153.323
47.9984	81.4048	92.606
74.1455	41.6938	278.839
40.0677	113.895	82.2025
100.617	174.782	82.2338
58.1611	70.1334	93.0275
60.9717	108.332	61.0427
72.1711	146.395	144.414
56.653	88.1092	80.1666
88.5317	152.691	119.445
36.7864	85.9268	56.6049
52.9461	147.057	61.839
43.1023	78.6602	77.907
71.4065	70.0054	118.832
85.3343	55.6864	63.5435
104.232	128.591	62.0433
43.6947	127.136	65.038
56.5866	53.4117	66.0043
83.4689	60.4517	77.2668
110.941	105.181	122.879
46.9258	41.7336	107.59
88.311	37.049	84.0079
91.7623	45.0453	99.2915
62.7418	61.4301	205.627
55.962	75.4172	55.3549
64.2855	76.5298	92.7876
60.7399	38.7704	111.855
76.1829	92.7578	85.3863
60.7556	114.446	82.6707
97.8689	87.5929	64.4975
52.9866	137.581	85.3863
648.014	133.37	746.901
64.3756	83.6294	70.1401
83.8555	151.732	69.7042
98.1445	57.5865	92.0767
130.305	51.2233	67.6571
83.8588	164.001	587.351
53.207	67.7761	35.3053
37.5479	87.1721	186.506
28.4971	53.7922	127.091
63.9377	87.5958	111.632
59.7038	62.2598	66.4729
81.9675	69.8143	154.004
49.8956	44.1391	42.7996
75.3269	36.4333	145.909
52.1685	65.677	62.694
67.6959	52.7816	91.811
80.1167	77.2284	127.687
65.0182	87.2969	79.6595
54.2607	78.1472	91.5465
45.2399	77.7484	65.9484
51.8079	144.903	74.8466
45.0173	72.0777	317.822
96.0292	63.1371	100.978
36.5647	68.7745	107.205
66.3144	197.016	568.46
62.7806	60.1974	74.8303
52.0089	42.7312	51.435
85.2903	49.5026	125.254
27.6014	138.683	73.2265
31.7358	76.1272	102.793
57.454	149.53	74.7998
59.883	62.7851	86.9725
55.4215	115.149	97.6677
54.1102	48.0373	111.233
50.8584	75.7936	114.562
31.0209	174.905	75.5574
82.4513	86.245	83.0773
25.358	60.6552	126.517
42.6656	50.7216	81.4805
108.591	50.9899	93.3418
104.767	89.3293	184.146
49.1351	60.4737	79.1742
64.8523	57.8187	3540.75
50.8294	48.12	1101.13
52.9455	78.0027	61.9358
94.1071	55.1617	71.7125
67.1211	59.0681	70.4085
39.9366	88.2408	70.0973
69.1885	32.9772	58.9804
49.0463	85.3569	71.5143
83.0443	47.1067	85.9926
89.4536	61.4922	40.1269
39.8384	69.8575	72.3433
31.216	82.7637	42.7592
21.4627	216.785	104.806
107.228	107.757	32.7837
81.3123	98.8346	52.509
89.7322	116.423	79.34
63.0135	117.501	65.1529
59.53	50.5488	74.7723
114.548	59.5162	118.634
75.2597	137.539	67.0931
120.8	104.236	56.4353
64.2124	62.559	48.849
64.6967	36.8442	70.8761
52.5556	89.8151	99.2011
100.782	73.9342	78.4968
51.175	105.925	111.315
53.1859	60.0513	39.9144
29.8172	95.1325	39.023
59.6698	101.326	81.0157
170.789	92.6494	43.1667
61.8022	83.4994	96.9665
63.9265	152.945
34.0673	76.3564
74.4927	88.4673
86.6095	73.1257
48.2843	68.2356
68.5079	88.7857
80.43	119.165
51.3078	100.554
43.2688	40.13
62.3647	37.1523
57.5261	117.598
31.8599	80.7411
57.6802	55.347
39.8864	40.4642
36.6029	69.2484
69.3737	72.0543
43.4168	79.0151
86.952	62.228
76.0099	60.2879
62.4992	172.321
50.0812	99.6146
36.5332	107.04
55.7702	47.3866
69.6432	76.304
38.41	92.8938
102.506	48.9196
62.0502	41.5879
59.9908	82.3301
44.9103	51.9988
54.9444	70.5578
84.5696	125.487
79.211	94.7055
34.541	1024.37
96.3895	33.287
51.5629	70.6143
31.6355	28.4611
97.863	82.7439
66.2857	108.18
31.7933	99.437
61.654	35.12
53.6798	49.6977
53.8798	83.1438
73.6113	42.481
50.2701	134.571
62.6876	67.2964
49.4667	94.226
30.4606	96.2891
32.0315	92.8186
61.0963	123.745
78.9155	35.0963
83.6808	108.298
80.5331	24.6283
102.752	69.8387
68.8563	61.3819
103.43	50.8896
118.009	161.484
75.1314	67.3045
114.979	82.7919
58.3987	103.336
49.955	69.9121
90.4081	54.7147
83.4934	109.613
75.4188	82.6428
53.8457	67.2588
67.2466	63.2511
66.9777	78.031
49.5368	60.2496
94.855	108.958
50.2576	62.8205
63.6815	75.7857
62.3639	95.3287
57.4551	77.0556
65.1146	39.3324
40.2762	139.481
34.6333	73.9523
54.0196	95.3211
85.3217	117.64
36.3449	61.1264
68.9466	63.8485
72.1579	110.45
63.5658	71.6633
101.181	64.0306
39.7105	75.3955
73.3409	42.7948
72.1877	55.0725
55.2565	62.4319
29.6132	68.2482
62.7547	90.7956
37.6308	68.1773
62.4151	62.5234
61.0112	29.0724
68.275	107.769
143.713	95.3583
85.1446	69.2241
108.918	85.6137
91.5254	68.3077
77.0256	91.3859
84.6574	68.1607
39.213	97.3057
61.0133	106.907
45.8728	73.1658
41.0155	84.0857
38.6818	58.447
184.788	59.6566
97.2598	43.9863
151.98	76.1247
117.865	93.5085
80.6768	78.4732
87.0864	64.963
136.576	68.0134
72.9536	58.6564
70.6635	87.9982
82.4917	58.1435
74.0513	63.1405
69.2018	67.2018
94.0748	77.7442
44.5811	46.3169
44.0807	87.7482
76.2653	119.877
36.4636	104.084
86.7631	121.638
64.7858	21.9992
109.701	94.3632
91.5618	41.5124
35.91	55.5286
147.918	82.808
54.8126	47.8687
25.6514	56.7752
49.9138	81.5985
22.1734	47.057
35.488	65.4395
28.7357	81.5285
49.0156	106.751
55.1964	59.0557
97.2716	119.172
80.3256	73.2043
51.4264	64.8503
94.8626	74.2898
71.8114	68.7956
62.5714	57.0273
65.9013	36.599
67.7128	58.5558
66.8548	65.163
41.8539	34.2723
77.7917	116.817
23.7174	83.9143
39.4488	116.688
66.9671	60.1768
41.689	117.906
39.282	83.2654
96.9013	41.196
23.9763	96.823
34.8752	38.0607
63.5148	72.9778
81.4734	57.1152
93.0876	122.378
48.2524	146.634
58.5892	106.439
28.1941	83.9215
50.9605	73.6345
24.1076	92.1965
103.438	46.5702
25.8919	69.0848
62.0725	66.4223
32.9301	136.394
23.2749	153.358
69.9158	180.293
117.444	109.79
37.4916	87.5386
36.4293	108.587
73.9196	69.516
46.6985	58.1985
25.2753	53.8634
75.2942	91.2888
70.7382	94.9293
39.562	66.7897
30.0656	62.9198
51.0758	67.7765
66.1983	52.3915
62.8062
97.3975
74.3017
82.8548
68.7604
50.0919
37.4636
66.8483
37.7258
94.5504
56.6354
69.6392
86.8011
56.1797
53.631
87.8576
48.7274
74.9843
31.736
50.8118
48.0897
38.7845
55.2175
31.8244
34.609
43.674
54.0494
50.5084
42.9196
51.1617
61.0196
66.2395
72.0927
20.6475
26.3642
43.0648
76.5454
67.9438
50.2942
92.0553
133.054
156.21
96.3106
64.4518
121.874
113.984
70.8755
142.077
46.6662
32.9641
45.3725
90.2608
94.6612
81.5376
96.0688
53.6782
58.3986
86.287
95.8149
119.086
53.8734
89.1184
67.9761
71.9054
62.3311
101.034
86.2356
57.885
81.0735
82.1043
87.1797
55.3333
36.6901
82.8945
59.4244
71.8007
66.7687
44.2723
73.9918
71.0854
90.7167
27.3507
91.771
81.9561
54.5229
61.8239
40.5268
76.5215
66.8878
48.1874
47.4247
48.103
46.289
70.5391
99.1906
43.3362
43.5159
33.8384
77.6834
75.7916
49.3351
42.3828
90.5101
62.8257
118.158
96.3929
227.21
97.9963
48.4083
119.49
102.529
74.4801
78.0156
63.8308
71.1444
103.077
72.2045
52.4661
77.2513
58.8504
90.1903
67.3721
59.8447
72.3405
55.6618
84.16
97.1067
74.1568
95.5424
82.697
53.4537
45.9432
69.1304
83.6229
77.7517
60.2593
69.6639
31.5291
40.5299
49.1681
60.3091
99.6036
52.5432
80.5902
79.1234
38.8636
92.7825
63.4743
138.156
56.2877
95.3972
38.8618
65.2297
88.3053
69.8432

## Sheet: Supplementary Fig 7.j
Object ID	siRNA treatment	Total Intensity DAPI	Mean Intensity A568 (RAD51)	RAD51 foci (Count per nucleus)
12548	siCTRL	195760	358.737	0
12549	siCTRL	188543	221.289	0		Acquisition settings:
12550	siCTRL	195290	183.83	0		Excitation Filter	Emission Filter	Intensity (%)	Exposure time (ms)	Objective
12551	siCTRL	318115	366.128	6		DAPI 377/50	DAPI 440	100	15	UPLSAPO 20x
12552	siCTRL	252979	489.067	6		Cy3 560/25	Cy3 607	100	1000	UPLSAPO 20x
12553	siCTRL	263776	409.498	3
12554	siCTRL	214438	346.335	2
12555	siCTRL	250761	403.071	6
12556	siCTRL	498946	401.552	6
12557	siCTRL	195610	342.984	0
12558	siCTRL	321471	345.62	9
12559	siCTRL	485743	280.976	4
12560	siCTRL	490117	311.237	3
12561	siCTRL	249581	422.247	3
12562	siCTRL	343494	320.567	9
12563	siCTRL	499555	453.537	5
12564	siCTRL	219072	412.929	4
12565	siCTRL	276573	385.315	4
12566	siCTRL	261422	289.932	1
12567	siCTRL	236034	295.965	1
12568	siCTRL	244672	352.012	2
12569	siCTRL	447066	510.132	2
12570	siCTRL	174706	163.583	0
12571	siCTRL	207338	198.743	0
12572	siCTRL	411455	455.183	1
12573	siCTRL	207945	227.428	0
12574	siCTRL	212577	480	0
12575	siCTRL	290404	388.883	6
12576	siCTRL	208995	513.223	1
12577	siCTRL	426802	363.116	4
12578	siCTRL	213340	144.396	0
12579	siCTRL	223071	145.72	0
12580	siCTRL	497551	508.404	1
12581	siCTRL	424075	372.305	8
12582	siCTRL	182239	154.422	0
12583	siCTRL	492115	365.908	7
12584	siCTRL	408388	355.993	7
12585	siCTRL	195875	338.89	0
12586	siCTRL	232502	237.425	0
12587	siCTRL	261193	354.831	1
12588	siCTRL	969384	293.015	8
12589	siCTRL	230686	351.994	0
12590	siCTRL	224868	166.771	0
12591	siCTRL	232924	196.56	0
12592	siCTRL	400303	333.956	4
12593	siCTRL	224522	326.584	0
12594	siCTRL	426094	429.807	13
12595	siCTRL	243872	375.543	1
12596	siCTRL	230187	314.065	1
12597	siCTRL	174909	305.05	1
12598	siCTRL	214051	296.566	0
12599	siCTRL	211865	395.379	2
12600	siCTRL	415090	252.558	4
12601	siCTRL	353936	333.748	10
12602	siCTRL	259079	329.922	0
12603	siCTRL	464916	591.214	0
12604	siCTRL	293093	379.99	5
12605	siCTRL	266935	586.978	1
12606	siCTRL	222565	273.5	0
12607	siCTRL	348890	393.467	8
12608	siCTRL	440153	355.742	9
12609	siCTRL	251757	475.994	4
12610	siCTRL	229455	289.941	0
12611	siCTRL	508333	617.088	9
12612	siCTRL	255902	231.149	0
12613	siCTRL	213928	239.614	2
12614	siCTRL	205461	252.779	0
12615	siCTRL	209150	239.973	0
12616	siCTRL	371206	387.511	6
12617	siCTRL	197813	182.639	0
12618	siCTRL	147039	112.708	0
12619	siCTRL	167395	138.516	0
12620	siCTRL	155897	21.5539	0
12621	siCTRL	298564	551.793	6
12622	siCTRL	171170	192.298	0
12623	siCTRL	302923	537.368	10
12624	siCTRL	202813	560.428	0
12625	siCTRL	204548	489.935	0
12626	siCTRL	192438	189.719	0
12627	siCTRL	191199	311.625	2
12628	siCTRL	448974	206.834	0
12629	siCTRL	210472	92.3175	0
12630	siCTRL	340204	417.02	10
12631	siCTRL	226389	266.248	0
12632	siCTRL	228134	303.229	0
12633	siCTRL	235714	408.842	0
12634	siCTRL	343027	546.717	6
12635	siCTRL	229107	239.397	1
12636	siCTRL	236583	376.065	2
12637	siCTRL	234527	333.814	0
12638	siCTRL	351556	469.798	6
12639	siCTRL	479854	402.993	2
12640	siCTRL	505206	279.767	0
12641	siCTRL	523372	484.109	0
12642	siCTRL	355732	380.18	7
12643	siCTRL	488158	365.112	0
12644	siCTRL	231799	388.246	0
12645	siCTRL	259033	332.277	3
12646	siCTRL	475033	297.622	1
12647	siCTRL	463863	353.439	0
12648	siCTRL	475980	418.458	1
12649	siCTRL	292250	458.559	6
12650	siCTRL	478798	427.007	1
12651	siCTRL	472777	551.259	1
12652	siCTRL	223321	288.451	1
12653	siCTRL	286260	392.412	5
12654	siCTRL	238070	402.7	4
12655	siCTRL	208111	227.31	1
12656	siCTRL	430183	415.55	3
12657	siCTRL	214867	197.979	0
12658	siCTRL	462533	469.573	7
12659	siCTRL	223843	133.683	0
12660	siCTRL	452978	316.219	5
12661	siCTRL	466317	366.963	6
12662	siCTRL	185371	375.346	0
12663	siCTRL	268791	392.626	3
12664	siCTRL	418214	566.942	1
12665	siCTRL	227480	324.535	0
12666	siCTRL	440435	401.174	2
12667	siCTRL	231779	317.8	1
12668	siCTRL	320416	388.044	7
12669	siCTRL	431070	415.123	8
12670	siCTRL	975108	518.785	7
12671	siCTRL	380333	346.359	7
12672	siCTRL	231804	507.243	0
12673	siCTRL	229281	421.019	0
12674	siCTRL	245879	372.064	0
12675	siCTRL	465129	380.912	6
12676	siCTRL	232051	349.778	2
12677	siCTRL	433870	347.962	0
12678	siCTRL	219688	368.924	1
12679	siCTRL	310202	264.581	2
12680	siCTRL	445681	391.538	8
12681	siCTRL	234264	308.904	1
12682	siCTRL	228978	382.133	0
12683	siCTRL	278945	456.505	7
12684	siCTRL	217362	236.318	1
12685	siCTRL	290874	333.152	3
12686	siCTRL	234831	365.732	3
12687	siCTRL	895924	413.954	8
12688	siCTRL	242629	325.423	2
12689	siCTRL	374171	239.756	8
12690	siCTRL	279999	431.91	2
12691	siCTRL	478467	439.542	5
12692	siCTRL	225889	403.644	1
12693	siCTRL	221907	382.728	0
12694	siCTRL	468903	409.878	2
12695	siCTRL	224887	371.724	0
12696	siCTRL	201409	366.19	2
12697	siCTRL	343073	370.127	6
12698	siCTRL	207728	399.089	4
12699	siCTRL	213336	475.898	5
12700	siCTRL	203826	215.224	0
12701	siCTRL	223717	375.968	3
12702	siCTRL	185217	321.545	0
12703	siCTRL	160354	146.806	0
12704	siCTRL	204118	377.059	0
12705	siCTRL	191011	281.267	0
12706	siCTRL	290059	515.431	12
12707	siCTRL	184708	465.674	2
12708	siCTRL	457823	558.326	5
12709	siCTRL	292676	256.087	8
12710	siCTRL	314033	492.771	11
12711	siCTRL	278091	311.436	2
12712	siCTRL	181454	161.868	0
12713	siCTRL	228146	413.801	0
12714	siCTRL	454592	292.74	5
12715	siCTRL	474605	359.726	1
12716	siCTRL	214250	388.783	0
12717	siCTRL	244350	277.838	2
12718	siCTRL	198914	144.088	0
12719	siCTRL	213057	333.951	1
12720	siCTRL	238360	413.596	2
12721	siCTRL	207132	199.311	0
12722	siCTRL	241522	372.82	5
12723	siCTRL	204370	227.689	1
12724	siCTRL	467918	390.583	2
12725	siCTRL	373575	306.457	4
12726	siCTRL	296164	144.59	0
12727	siCTRL	111030	149.653	0
12728	siCTRL	399608	314.994	2
12729	siCTRL	443312	365.963	3
12730	siCTRL	457250	350.775	0
12731	siCTRL	446394	402.642	2
12732	siCTRL	516616	357.788	4
12733	siCTRL	441830	370.227	2
12734	siCTRL	237426	292.753	2
12735	siCTRL	257982	311.574	0
12736	siCTRL	224738	333.778	0
12737	siCTRL	440354	301.094	5
12738	siCTRL	376124	300.232	0
12739	siCTRL	220923	386.269	0
12740	siCTRL	389978	265.757	0
12741	siCTRL	445506	598.531	0
12742	siCTRL	178993	436.177	1
12743	siCTRL	185893	443.078	0
12744	siCTRL	311116	373.836	11
12745	siCTRL	195907	404.48	0
12746	siCTRL	287132	471.167	9
12747	siCTRL	201328	372.266	0
12748	siCTRL	197851	479.611	0
12749	siCTRL	209785	420.241	0
12750	siCTRL	240652	483.448	0
12751	siCTRL	466674	657.95	2
12752	siCTRL	242590	501.004	0
12753	siCTRL	431533	332.225	2
12754	siCTRL	419441	471.97	5
12755	siCTRL	213750	320.671	0
12756	siCTRL	245734	376.46	5
12757	siCTRL	459781	407.077	0
12758	siCTRL	294743	355.344	5
12759	siCTRL	384335	361.243	2
12760	siCTRL	406993	355.106	7
12761	siCTRL	410760	516.535	2
12762	siCTRL	417610	414.993	3
12763	siCTRL	496531	591.728	0
12764	siCTRL	220875	389.843	0
12765	siCTRL	374522	469.181	0
12766	siCTRL	406499	111.953	0
12767	siCTRL	246566	492.9	2
12768	siCTRL	283172	577.762	4
12769	siCTRL	432706	331.785	1
12770	siCTRL	310104	408.019	8
12771	siCTRL	241108	456.913	0
12772	siCTRL	315747	461.595	3
12773	siCTRL	237872	343.318	3
12774	siCTRL	340205	468.2	3
12775	siCTRL	451184	403.196	1
12776	siCTRL	213391	284.636	0
12777	siCTRL	433237	324.272	0
12778	siCTRL	437023	407.436	0
12779	siCTRL	403613	414.606	3
12780	siCTRL	416367	402.132	5
12781	siCTRL	356225	429.026	7
12782	siCTRL	521912	368.317	11
12783	siCTRL	395982	393.083	5
12784	siCTRL	198349	93.8719	0
12785	siCTRL	239643	650.13	2
12786	siCTRL	257200	498.358	5
12787	siCTRL	197230	217.418	0
12788	siCTRL	198400	240.842	0
12789	siCTRL	206947	235.497	1
12790	siCTRL	265011	388.28	3
12791	siCTRL	229166	305.133	0
12792	siCTRL	227451	322.474	0
12793	siCTRL	244443	484.779	0
12794	siCTRL	237761	428.294	0
12795	siCTRL	234489	554.643	0
12796	siCTRL	226625	309.799	0
12797	siCTRL	376169	503.502	1
12798	siCTRL	288776	530.098	3
12799	siCTRL	368295	365.01	1
12800	siCTRL	225022	251.839	0
12801	siCTRL	267422	468.149	5
12802	siCTRL	332215	352.154	4
12803	siCTRL	354479	294.333	5
12804	siCTRL	454209	526.256	2
12805	siCTRL	451393	343.446	0
12806	siCTRL	309158	335.417	2
12807	siCTRL	206775	389.061	1
12808	siCTRL	175200	72.5419	0
12809	siCTRL	369033	95.4212	0
12810	siCTRL	363676	369.369	2
12811	siCTRL	175645	109.018	1
12812	siCTRL	329254	313.307	1
12813	siCTRL	194361	247.541	1
12814	siCTRL	158806	284.5	1
12815	siCTRL	169132	280.954	0
12816	siCTRL	308315	470.281	4
12817	siCTRL	505459	495.802	8
12818	siCTRL	477891	488.871	4
12819	siCTRL	291619	522.548	9
12820	siCTRL	225456	132.424	0
12821	siCTRL	291484	479.083	3
12822	siCTRL	222720	201.554	0
12823	siCTRL	325715	438.028	4
12824	siCTRL	363108	159.747	0
12825	siCTRL	482921	354.231	3
12826	siCTRL	410818	301.648	1
12827	siCTRL	466920	348.385	0
12828	siCTRL	443612	402.01	3
12829	siCTRL	433701	347.174	8
12830	siCTRL	606971	1003.86	0
12831	siCTRL	575627	1185.91	4
12832	siCTRL	667864	305.099	3
12833	siCTRL	211451	381.721	4
12834	siCTRL	1075909	911.823	8
12835	siCTRL	234992	235.034	2
12836	siCTRL	233713	344.886	2
12837	siCTRL	204539	407.695	1
12838	siCTRL	302160	306.897	5
12839	siCTRL	252573	304.983	3
12840	siCTRL	276902	295.232	6
12841	siCTRL	212384	147.334	0
12842	siCTRL	276824	324.283	4
12843	siCTRL	311754	400.159	6
12844	siCTRL	236194	365.895	1
12845	siCTRL	243172	289.968	1
12846	siCTRL	233975	329.02	0
12847	siCTRL	355594	445.518	8
12848	siCTRL	238192	337.609	2
12849	siCTRL	232774	359.286	1
12850	siCTRL	410282	539.811	11
12851	siCTRL	303054	486.659	6
12852	siCTRL	371996	310.892	7
12853	siCTRL	214098	346.151	3
12854	siCTRL	234382	254.844	4
12855	siCTRL	258790	250.429	0
12856	siCTRL	234927	309.457	0
12857	siCTRL	276747	391.017	3
12858	siCTRL	224749	319.88	0
12859	siCTRL	477652	447.35	3
12860	siCTRL	213534	179.103	0
12861	siCTRL	327324	415.351	9
12862	siCTRL	221570	257.114	0
12863	siCTRL	213984	379.923	2
12864	siCTRL	235493	273.836	0
12865	siCTRL	286860	439.566	5
12866	siCTRL	219202	363.116	8
12867	siCTRL	221049	407.557	2
12868	siCTRL	286632	340.278	4
12869	siCTRL	456748	453.583	3
12870	siCTRL	232941	353.584	6
12871	siCTRL	336395	345.691	3
12872	siCTRL	276721	339.613	5
12873	siCTRL	92226	12.6416	0
12874	siCTRL	424213	403.003	3
12875	siCTRL	473808	359.442	0
12876	siCTRL	226702	421.476	0
12877	siCTRL	210895	324.48	0
12878	siCTRL	458572	362.078	1
12879	siCTRL	233465	411.596	0
12880	siCTRL	419147	294.862	3
12881	siCTRL	455788	419.368	2
12882	siCTRL	396719	300.365	8
12883	siCTRL	424979	464.196	8
12884	siCTRL	335506	448.291	9
12885	siCTRL	287526	410.383	8
12886	siCTRL	211121	351.885	0
12887	siCTRL	222259	167.852	0
12888	siCTRL	538032	525.03	0
12889	siCTRL	342958	418.336	12
12890	siCTRL	208353	104.576	0
12891	siCTRL	245319	169.674	0
12892	siCTRL	225431	326.567	0
12893	siCTRL	281318	439.806	6
12894	siCTRL	405166	402.263	13
12895	siCTRL	230153	100.714	0
12896	siCTRL	229231	117.112	0
12897	siCTRL	453258	177.754	0
12898	siCTRL	564057	344.909	0
12899	siCTRL	203655	309.554	0
12900	siCTRL	190335	406.972	0
12901	siCTRL	401559	506.39	10
12902	siCTRL	275832	273.485	5
12903	siCTRL	271748	521.215	0
12904	siCTRL	220867	238.243	0
12905	siCTRL	220134	175.806	0
12906	siCTRL	259690	426.148	3
12907	siCTRL	323607	457.822	6
12908	siCTRL	299490	551.534	4
12909	siCTRL	293018	378.186	4
12910	siCTRL	204941	283.353	0
12911	siCTRL	250872	325.032	8
12912	siCTRL	251323	282.789	2
12913	siCTRL	192121	105.14	0
12914	siCTRL	324474	416.835	7
12915	siCTRL	300755	367.681	12
12916	siCTRL	350081	368.592	7
12917	siCTRL	196113	334.242	0
12918	siCTRL	198431	339.407	0
12919	siCTRL	454975	414.287	0
12920	siCTRL	230087	314.421	0
12921	siCTRL	405262	332.514	0
12922	siCTRL	407810	472.918	5
12923	siCTRL	357388	394.815	2
12924	siCTRL	229236	313.904	1
12925	siCTRL	247335	421.621	0
12926	siCTRL	328547	403.433	1
12927	siCTRL	251434	247.114	0
12928	siCTRL	243443	317.245	0
12929	siCTRL	532471	426.402	0
12930	siCTRL	242916	407.915	0
12931	siCTRL	398492	480.614	7
12932	siCTRL	246993	395.846	0
12933	siCTRL	389376	406.357	8
12934	siCTRL	230682	342.1	0
12935	siCTRL	288046	424.573	4
12936	siCTRL	369880	352.543	3
12937	siCTRL	345182	382.336	5
12938	siCTRL	229599	294.044	0
12939	siCTRL	244991	403.192	0
12940	siCTRL	232745	305.896	0
12941	siCTRL	226030	355.392	0
12942	siCTRL	430450	343.25	0
12943	siCTRL	467415	254.299	0
12944	siCTRL	434662	328.827	3
12945	siCTRL	419237	499.886	1
12946	siCTRL	390657	445.968	9
12947	siCTRL	218805	229.368	0
12948	siCTRL	432408	334.18	11
12949	siCTRL	214763	411.845	0
12950	siCTRL	210550	252.337	0
12951	siCTRL	286527	302.266	4
12952	siCTRL	214796	220.879	2
12953	siCTRL	408998	342.07	4
12954	siCTRL	239203	252.512	0
12955	siCTRL	428279	450.016	7
12956	siCTRL	448045	575.683	3
12957	siCTRL	244376	275.643	0
12958	siCTRL	210382	419.603	0
12959	siCTRL	460998	472.05	1
12960	siCTRL	198316	286.244	0
12961	siCTRL	533999	467.539	0
12962	siCTRL	499009	509.236	3
12963	siCTRL	232938	343.689	0
12964	siCTRL	231075	397.805	0
12965	siCTRL	476194	354.797	4
12966	siCTRL	488482	509.721	5
12967	siCTRL	230173	252.542	0
12968	siCTRL	237720	362.295	0
12969	siCTRL	235242	144.566	0
12970	siCTRL	114462	92.6774	0
12971	siCTRL	234667	370.068	0
12972	siCTRL	111478	111.256	0
12973	siCTRL	491185	422.611	2
12974	siCTRL	535631	409.72	0
12975	siCTRL	224035	419.321	0
12976	siCTRL	100640	168.532	0
12977	siCTRL	106281	136.569	0
12978	siCTRL	207419	124.061	0
12979	siCTRL	212338	350.2	1
12980	siCTRL	219370	134.961	0
12981	siCTRL	226825	379.257	1
12982	siCTRL	196802	85.1965	0
12983	siCTRL	486956	329.332	2
12984	siCTRL	226402	352.467	0
12985	siCTRL	239995	390.376	0
12986	siCTRL	411107	433.497	4
12987	siCTRL	478108	503.994	5
12988	siCTRL	325151	426.757	4
12989	siCTRL	235488	343.25	1
12990	siCTRL	221394	325.372	0
12991	siCTRL	333914	481.37	1
12992	siCTRL	390950	396.256	5
12993	siCTRL	363883	389.191	2
12994	siCTRL	361673	363.962	3
12995	siCTRL	307376	363.51	1
12996	siCTRL	919392	472.601	4
12997	siCTRL	242225	349.474	0
12998	siCTRL	208871	93.3454	0
12999	siCTRL	215792	311.74	1
13000	siCTRL	219256	496.427	0
13001	siCTRL	243362	405.889	1
13002	siCTRL	214604	371.09	0
13003	siCTRL	170013	352.702	0
13004	siCTRL	194715	120	0
13005	siCTRL	211041	410.609	4
13006	siCTRL	252927	326.025	6
13007	siCTRL	206275	381.571	4
13008	siCTRL	216627	359.437	0
13009	siCTRL	361063	248.165	0
13010	siCTRL	218101	355.981	0
13011	siCTRL	208389	339.276	3
13012	siCTRL	225472	375.203	0
13013	siCTRL	210078	442.416	0
13014	siCTRL	216248	397.091	1
13015	siCTRL	226952	350.006	0
13016	siCTRL	228114	394.351	0
13017	siCTRL	459409	462.328	1
13018	siCTRL	329566	384.085	3
13019	siCTRL	225975	293.128	0
13020	siCTRL	350904	391.612	4
13021	siCTRL	245908	402.502	2
13022	siCTRL	308040	335.756	1
13023	siCTRL	452515	315.445	0
13024	siCTRL	251589	373.68	2
13025	siCTRL	219625	443.112	1
13026	siCTRL	322994	353.917	4
13027	siCTRL	339648	316.573	3
13028	siCTRL	274788	362.394	0
13029	siCTRL	321360	416.133	2
13030	siCTRL	252290	420.288	0
13031	siCTRL	238979	415.463	0
13032	siCTRL	266212	377.16	0
13033	siCTRL	245633	496.383	2
13034	siCTRL	246662	476.494	0
13035	siCTRL	241048	461.087	3
13036	siCTRL	243589	370.009	1
13037	siCTRL	484492	376.14	1
13038	siCTRL	212514	367.714	0
13039	siCTRL	375438	438.584	1
13040	siCTRL	260514	323.603	0
13041	siCTRL	230453	96.6239	0
13042	siCTRL	258533	372.865	1
13043	siCTRL	372351	410.544	2
13044	siCTRL	224943	376.019	1
13045	siCTRL	211239	158.42	0
13046	siCTRL	430404	472.722	4
13047	siCTRL	400270	324.208	0
13048	siCTRL	213131	432.414	0
13049	siCTRL	258219	485.979	5
13050	siCTRL	482487	463.963	1
13051	siCTRL	371605	481.819	3
13052	siCTRL	288307	411.3	7
13053	siCTRL	207472	161.018	0
13054	siCTRL	256460	387.786	1
13055	siCTRL	228785	425.451	0
13056	siCTRL	236358	356.154	0
13057	siCTRL	248483	377.872	0
13058	siCTRL	200350	130.932	0
13059	siCTRL	206912	108.315	0
13060	siCTRL	403401	409.592	7
13061	siCTRL	500128	474.411	0
13062	siCTRL	270335	497.833	0
13063	siCTRL	259372	408.813	2
13064	siCTRL	414377	620.049	7
13065	siCTRL	187977	90.6573	0
13066	siCTRL	245688	459.991	0
13067	siCTRL	234113	377.221	0
13068	siCTRL	237315	453.915	0
13069	siCTRL	261542	582.255	0
13070	siCTRL	462952	529.862	7
13071	siCTRL	407080	338.801	4
13072	siCTRL	244605	365.919	0
13073	siCTRL	257556	582.135	0
13074	siCTRL	254259	374.957	0
13075	siCTRL	494726	590.564	9
13076	siCTRL	493857	720.086	2
13077	siCTRL	334355	490.959	6
13078	siCTRL	488989	328.411	1
13079	siCTRL	465231	526.427	7
13080	siCTRL	480127	498.856	6
13081	siCTRL	400203	535.834	8
13082	siCTRL	322535	485.127	3
13083	siCTRL	321661	562.086	7
13084	siCTRL	267379	489.307	2
13085	siCTRL	509106	443.974	3
13086	siCTRL	501250	425.23	4
13087	siCTRL	232412	299.28	0
13088	siCTRL	237980	288.085	0
13089	siCTRL	200994	101.886	0
13090	siCTRL	417717	402.633	1
13091	siCTRL	233440	244.173	0
13092	siCTRL	442571	517.053	2
13093	siCTRL	230005	300.979	0
13094	siCTRL	249940	453.234	7
13095	siCTRL	264423	421.268	4
13096	siCTRL	231295	409.892	3
13097	siCTRL	208418	315.379	3
13098	siCTRL	309521	472.213	8
13099	siCTRL	203160	437.793	1
13100	siCTRL	259414	447.833	4
13101	siCTRL	241854	549.965	5
13102	siCTRL	221062	444.731	1
13103	siCTRL	285199	255.088	2
13104	siCTRL	227091	297.556	0
13105	siCTRL	275322	427.214	8
13106	siCTRL	222081	246.249	0
13107	siCTRL	475292	446.896	0
13108	siCTRL	217819	221.532	0
13109	siCTRL	216289	134.097	0
13110	siCTRL	265364	451.171	9
13111	siCTRL	496558	383.249	1
13112	siCTRL	275996	346.141	0
13113	siCTRL	224612	371.329	6
13114	siCTRL	237375	518.174	5
13115	siCTRL	269985	436.842	6
13116	siCTRL	251353	559.955	4
13117	siCTRL	369529	523.034	9
13118	siCTRL	491164	535.168	4
13119	siCTRL	489420	403.475	10
13120	siCTRL	244970	269.594	8
13121	siCTRL	446517	407.516	5
13122	siCTRL	451741	450.913	10
13123	siCTRL	453236	356.155	11
13124	siCTRL	478521	509.466	6
13125	siCTRL	446725	189.94	0
13126	siCTRL	435019	159.29	0
13127	siCTRL	697656	312.428	0
13128	siCTRL	274735	479.416	1
13129	siCTRL	431901	418.575	6
13130	siCTRL	206994	110.883	0
13131	siCTRL	123137	107.074	0
13132	siCTRL	277306	394.041	0
13133	siCTRL	278401	366.225	0
13134	siCTRL	181500	266.583	0
13135	siCTRL	175182	325.38	0
13136	siCTRL	371598	382.584	3
13137	siCTRL	259150	289.563	0
13138	siCTRL	117281	280.718	0
13139	siCTRL	225428	196.604	5
13140	siCTRL	302828	505.267	10
13141	siCTRL	293504	536	7
13142	siCTRL	315798	435.386	9
13143	siCTRL	446030	478.676	1
13144	siCTRL	261357	461.771	1
13145	siCTRL	252238	501.795	4
13146	siCTRL	240428	425.829	8
13147	siCTRL	318525	368.436	12
13148	siCTRL	228840	356.945	1
13149	siCTRL	252420	399.241	1
13150	siCTRL	450765	490.361	2
13151	siCTRL	248150	429.292	0
13152	siCTRL	238575	487.955	3
13153	siCTRL	237420	318.748	0
13154	siCTRL	228558	333.686	0
13155	siCTRL	230623	263.1	0
13156	siCTRL	225820	312.684	0
13157	siCTRL	329977	377.61	7
13158	siCTRL	347704	517.929	13
13159	siCTRL	218400	127.463	0
13160	siCTRL	350028	490.153	11
13161	siCTRL	233078	381.854	2
13162	siCTRL	237150	296.983	2
13163	siCTRL	481084	426.467	12
13164	siCTRL	350320	334.493	0
13165	siCTRL	222084	293.142	0
13166	siCTRL	212454	285.686	0
13167	siCTRL	213001	236.813	0
13168	siCTRL	465087	433.608	4
13169	siCTRL	450189	474.938	5
13170	siCTRL	523188	485.656	0
13171	siCTRL	447452	385.812	9
13172	siCTRL	424822	403.559	4
13173	siCTRL	271420	263.065	2
13174	siCTRL	190067	403.54	0
13175	siCTRL	187757	417.565	1
13176	siCTRL	222167	381.329	2
13177	siCTRL	192155	285.589	0
13178	siCTRL	298178	421.179	7
13179	siCTRL	191000	439.526	2
13180	siCTRL	199025	372.808	0
13181	siCTRL	183071	331.042	0
13182	siCTRL	177017	265.351	0
13183	siCTRL	178469	96.191	0
13184	siCTRL	237109	480.721	4
13185	siCTRL	256497	385.819	6
13186	siCTRL	295808	523.669	3
13187	siCTRL	407263	174.241	0
13188	siCTRL	232282	449.872	2
13189	siCTRL	234342	532.019	1
13190	siCTRL	263078	403.077	0
13191	siCTRL	241656	351.85	1
13192	siCTRL	233296	277.358	0
13193	siCTRL	501192	361.871	2
13194	siCTRL	239063	279.447	0
13195	siCTRL	233498	310.669	0
13196	siCTRL	241381	527.87	0
13197	siCTRL	516861	374.675	0
13198	siCTRL	226435	368.84	0
13199	siCTRL	233953	545.364	0
13200	siCTRL	189751	387.825	1
13201	siCTRL	534150	704.723	0
13202	siCTRL	408218	89.9294	0
13203	siCTRL	493225	260.728	0
13204	siCTRL	222784	532.444	0
13205	siCTRL	253839	339.142	3
13206	siCTRL	226077	490.791	0
13207	siCTRL	203608	324.506	0
13208	siCTRL	211145	546.768	0
13209	siCTRL	171908	381.777	0
13210	siCTRL	91288	114.844	0
13211	siCTRL	167940	244.816	0
13212	siCTRL	233586	428.595	9
13213	siCTRL	189889	247.525	0
13214	siCTRL	384842	287.48	4
13215	siCTRL	241950	437.662	5
13216	siCTRL	192136	251.004	0
13217	siCTRL	226224	416.993	7
13218	siCTRL	379809	288.095	3
13219	siCTRL	207728	502.218	0
13220	siCTRL	235938	423.298	5
13221	siCTRL	268246	630.299	1
13222	siCTRL	208371	509.184	0
13223	siCTRL	185523	209.956	0
13224	siCTRL	197896	220.845	0
13225	siCTRL	426233	326.348	2
13226	siCTRL	384546	290.034	11
13227	siCTRL	211869	769.583	0
13228	siCTRL	426439	455.734	0
13229	siCTRL	453573	448.848	1
13230	siCTRL	219582	708.948	0
13231	siCTRL	458528	384.809	6
13232	siCTRL	220182	281.389	0
13233	siCTRL	433371	471.666	1
13234	siCTRL	463046	382.779	5
13235	siCTRL	445911	602.304	8
13236	siCTRL	442127	470.274	6
13237	siCTRL	218334	283.622	0
13238	siCTRL	221629	330.7	0
13239	siCTRL	226509	405.763	0
13240	siCTRL	211289	289.512	0
13241	siCTRL	260415	324.866	0
13242	siCTRL	295487	379.876	5
13243	siCTRL	481378	463.667	0
13244	siCTRL	257394	244.473	3
13245	siCTRL	265520	317.081	5
13246	siCTRL	219052	254.925	0
13247	siCTRL	493242	535.59	0
13248	siCTRL	268815	702.974	0
13249	siCTRL	218578	498.839	0
13250	siCTRL	466283	604.723	3
13251	siCTRL	465403	702.839	0
13252	siCTRL	404816	319.8	2
13253	siCTRL	204379	234.85	0
13254	siCTRL	272573	342.712	2
13255	siCTRL	165345	296.612	0
13256	siCTRL	177063	424.013	0
13257	siCTRL	547948	542.27	1
13258	siCTRL	206243	399.242	0
13259	siCTRL	272145	365.146	0
13260	siCTRL	221349	348.615	0
13261	siCTRL	246281	349.083	0
13262	siCTRL	185310	414.469	1
13263	siCTRL	181178	309.764	0
13264	siCTRL	177320	215.223	0
13265	siCTRL	219647	368.038	0
13266	siCTRL	213756	375.53	3
13267	siCTRL	351204	387.17	8
13268	siCTRL	190474	284.659	0
13269	siCTRL	221728	395.715	0
13270	siCTRL	381032	476.732	8
13271	siCTRL	194118	334.852	0
13272	siCTRL	293442	389.729	4
13273	siCTRL	196131	279.516	0
13274	siCTRL	200711	254.461	0
13275	siCTRL	212183	319.441	3
13276	siCTRL	174139	292.399	0
13277	siCTRL	464286	425.928	3
13278	siCTRL	193817	282.617	0
13279	siCTRL	455182	433.869	4
13280	siCTRL	193179	355.271	1
13281	siCTRL	469039	564.733	0
13282	siCTRL	206251	429.689	0
13283	siCTRL	210193	236.015	0
13284	siCTRL	336210	280.767	5
13285	siCTRL	174999	254.368	0
13286	siCTRL	203205	231.17	0
13287	siCTRL	198640	263.453	0
13288	siCTRL	195020	246.845	0
13289	siCTRL	204656	299.434	1
13290	siCTRL	178780	129.872	0
13291	siCTRL	243378	455.521	0
13292	siCTRL	170052	121.158	0
13293	siCTRL	213976	323.544	0
13294	siCTRL	313135	493.47	9
13295	siCTRL	181689	88.229	0
13296	siCTRL	238969	401.369	0
13297	siCTRL	194987	394.58	0
13298	siCTRL	199439	306.886	0
13299	siCTRL	184554	317.014	0
13300	siCTRL	177515	237.546	0
13301	siCTRL	168794	307.74	1
13302	siCTRL	116654	171.723	0
13303	siCTRL	264794	384.025	7
13304	siCTRL	330684	290.973	3
13305	siCTRL	202284	374.62	1
13306	siCTRL	367301	484.736	0
13307	siCTRL	340240	388.642	3
13308	siCTRL	340224	511.547	8
13309	siCTRL	216428	390.236	4
13310	siCTRL	202795	421.302	1
13311	siCTRL	228931	374.478	2
13312	siCTRL	168150	294.634	0
13313	siCTRL	417018	417.031	0
13314	siCTRL	277598	322.448	4
13315	siCTRL	391452	286.716	2
13316	siCTRL	259498	395.246	1
13317	siCTRL	234999	398.846	0
13318	siCTRL	168965	117.297	0
13319	siCTRL	297085	743.808	0
13320	siCTRL	370506	533.496	0
13321	siCTRL	122327	93.7295	0
13322	siCTRL	349963	358.961	0
13323	siCTRL	181289	173.041	1
13324	siCTRL	164699	349.462	0
13325	siCTRL	160006	291.009	0
13326	siCTRL	276878	84.654	0
13327	siCTRL	447178	552.229	1
13328	siCTRL	174374	240.515	0
13329	siCTRL	390859	237.355	0
13330	siCTRL	182435	447.714	0
13331	siCTRL	183324	411.263	0
13332	siCTRL	102072	146.838	0
13333	siCTRL	216821	340.773	3
13334	siCTRL	419155	197.635	0
13335	siCTRL	176338	322.906	0
13336	siCTRL	408952	244.313	0
13337	siCTRL	366651	304.548	4
13338	siCTRL	166747	240.3	0
13339	siCTRL	219076	291.032	0
13340	siCTRL	197578	115.021	0
13341	siCTRL	308705	303.279	4
13342	siCTRL	242962	423.023	2
13343	siCTRL	247343	347.092	2
13344	siCTRL	179876	189.01	0
13345	siCTRL	424641	438.083	2
13346	siCTRL	203776	126.783	0
13347	siCTRL	227769	400.953	6
13348	siCTRL	190738	343.032	1
13349	siCTRL	203348	259.76	0
13350	siCTRL	272792	416.518	8
13351	siCTRL	439391	495.507	5
13352	siCTRL	142870	376.46	2
13353	siCTRL	300118	433.327	6
13354	siCTRL	237695	357.659	8
13355	siCTRL	366895	208.018	0
13356	siCTRL	208342	402.274	0
13357	siCTRL	222100	367.144	0
13358	siCTRL	216679	497.154	0
13359	siCTRL	295238	387.701	9
13360	siCTRL	449014	548.165	4
13361	siCTRL	209699	310.396	2
13362	siCTRL	271240	387.142	8
13363	siCTRL	452539	151.299	0
13364	siCTRL	421229	137.727	0
13365	siCTRL	284240	339.206	2
13366	siCTRL	279345	398.619	5
13367	siCTRL	269931	417.783	9
13368	siCTRL	310195	265.185	2
13369	siCTRL	365440	463.217	7
13370	siCTRL	209824	321.117	0
13371	siCTRL	235511	375.607	0
13372	siCTRL	234664	306.802	3
13373	siCTRL	444319	451.059	5
13374	siCTRL	397663	497.34	11
13375	siCTRL	166144	365.265	2
13376	siCTRL	373535	317.481	7
13377	siCTRL	264680	350.829	3
13378	siCTRL	210184	471.861	2
13379	siCTRL	216506	318.552	3
13380	siCTRL	211103	395.288	0
13381	siCTRL	431497	503.448	8
13382	siCTRL	205003	342.949	1
13383	siCTRL	209013	349.96	3
13384	siCTRL	319345	429.265	14
13385	siCTRL	445519	577.679	3
13386	siCTRL	441960	366.891	0
13387	siCTRL	348817	503.461	10
13388	siCTRL	230333	270.852	1
13389	siCTRL	416678	287.194	3
13390	siCTRL	332397	639.106	7
13391	siCTRL	432020	496.798	11
13392	siCTRL	452482	491.054	1
13393	siCTRL	429300	586.603	8
13394	siCTRL	263289	355.582	7
13395	siCTRL	223477	252.039	3
13396	siCTRL	440627	502	3
13397	siCTRL	239883	227.002	1
13398	siCTRL	388377	351.201	6
13399	siCTRL	680349	516.018	1
13400	siCTRL	378578	315.819	8
13401	siCTRL	458392	358.081	1
13402	siCTRL	448503	425.709	3
13403	siCTRL	426023	392.603	1
13404	siCTRL	489048	470.908	4
13405	siCTRL	462556	558.368	2
13406	siCTRL	471214	388.561	4
13407	siCTRL	237389	270.785	2
13408	siCTRL	372024	331.318	8
13409	siCTRL	380492	414.166	7
13410	siCTRL	370518	326.878	8
13411	siCTRL	479906	364.655	5
13412	siCTRL	408090	404.084	9
13413	siCTRL	422066	189.498	0
13414	siCTRL	455861	490.941	2
13415	siCTRL	362214	432.933	10
13416	siCTRL	435992	308.038	7
13417	siCTRL	574516	707.276	0
13418	siCTRL	381924	372.818	8
13419	siCTRL	407809	126.959	0
13420	siCTRL	218262	336.065	0
13421	siCTRL	401357	353.373	7
13422	siCTRL	216585	371.75	0
13423	siCTRL	186843	262.407	0
13424	siCTRL	195850	330.114	0
13425	siCTRL	205290	403.556	0
13426	siCTRL	219077	384.116	1
13427	siCTRL	204615	383.122	0
13428	siCTRL	215613	404.086	0
13429	siCTRL	494876	394.964	0
13430	siCTRL	437434	348.083	1
13431	siCTRL	296870	166.775	0
13432	siCTRL	147959	103.729	0
13433	siCTRL	155713	106.3	0
13434	siCTRL	354392	398.31	3
13435	siCTRL	153198	89.9869	0
13436	siCTRL	196835	86.9305	0
13437	siCTRL	203315	307.741	0
13438	siCTRL	200612	273.736	0
13439	siCTRL	269721	351.2	2
13440	siCTRL	249373	321.148	2
13441	siCTRL	416950	294.38	4
13442	siCTRL	475739	338.999	6
13443	siCTRL	474012	343.781	3
13444	siCTRL	256506	689.657	0
13445	siCTRL	454400	585.76	0
13446	siCTRL	233665	406.57	0
13447	siCTRL	249809	639.68	0
13448	siCTRL	267009	184.046	1
13449	siCTRL	321364	347.635	2
13450	siCTRL	342888	358.961	9
13451	siCTRL	275886	340.639	5
13452	siCTRL	446403	366.58	7
13453	siCTRL	203537	107.906	0
13454	siCTRL	210982	311.994	0
13455	siCTRL	472738	398.632	2
13456	siCTRL	234344	367.587	0
13457	siCTRL	234665	438.325	0
13458	siCTRL	450853	353.574	9
13459	siCTRL	435928	329.933	2
13460	siCTRL	996182	444.271	2
13461	siCTRL	331840	330.704	5
13462	siCTRL	449269	621.145	2
13463	siCTRL	224393	392.445	0
13464	siCTRL	346203	317.242	12
13465	siCTRL	436129	353.362	5
13466	siCTRL	485071	338.376	10
13467	siCTRL	294666	396.728	3
13468	siCTRL	398663	335.635	1
13469	siCTRL	281210	241.837	5
13470	siCTRL	246518	311.146	0
13471	siCTRL	293177	378.247	6
13472	siCTRL	977098	489.367	2
13473	siCTRL	232379	335.472	0
13474	siCTRL	483226	289.922	3
13475	siCTRL	316610	311.363	8
13476	siCTRL	485204	282.61	1
13477	siCTRL	480141	521.646	12
13478	siCTRL	292310	662.979	11
13479	siCTRL	310136	474.657	7
13480	siCTRL	467857	560.471	6
13481	siCTRL	283232	589.189	3
13482	siCTRL	241663	367.051	2
13483	siCTRL	434483	313.674	8
13484	siCTRL	397834	329.911	3
13485	siCTRL	299933	542.411	4
13486	siCTRL	152141	91.2604	0
13487	siCTRL	388989	335.407	3
13488	siCTRL	437669	478.978	3
13489	siCTRL	242095	412.788	1
13490	siCTRL	274423	401.033	4
13491	siCTRL	737824	227.866	7
13492	siCTRL	364827	375.924	4
13493	siCTRL	196324	178.813	0
13494	siCTRL	169344	262.485	0
13495	siCTRL	370343	417.514	5
13496	siCTRL	402738	408.965	1
13497	siCTRL	321049	356.125	2
13498	siCTRL	182035	246.443	0
13499	siCTRL	369755	379.064	5
13500	siCTRL	449838	252.464	5
13501	siCTRL	188274	135.403	0
13502	siCTRL	180844	239.123	0
13503	siCTRL	197130	147.353	0
13504	siCTRL	231978	433.923	0
13505	siCTRL	234830	372.672	0
13506	siCTRL	508651	461.617	1
13507	siCTRL	376478	316.78	4
13508	siCTRL	169273	326.26	0
13509	siCTRL	234261	340.813	0
13510	siCTRL	207424	410.061	0
13511	siCTRL	204315	159.859	0
13512	siCTRL	211139	183.751	0
13513	siCTRL	217397	344.234	0
13514	siCTRL	185543	333.532	0
13515	siCTRL	220335	254.676	1
13516	siCTRL	172805	110.095	0
13517	siCTRL	227624	307.527	0
13518	siCTRL	221799	294.803	0
13519	siCTRL	309525	485.299	3
13520	siCTRL	216611	433.295	0
13521	siCTRL	219594	183.886	0
13522	siCTRL	231559	322.971	0
13523	siCTRL	231697	289.793	0
13524	siCTRL	254932	335.605	0
13525	siCTRL	428475	531.811	4
13526	siCTRL	213185	500.901	0
13527	siCTRL	221231	325.64	0
13528	siCTRL	223946	366.375	0
13529	siCTRL	212591	229.273	0
13530	siCTRL	289967	433.877	6
13531	siCTRL	239828	304.436	0
13532	siCTRL	341997	369.854	0
13533	siCTRL	267892	549.201	6
13534	siCTRL	194035	383.13	0
13535	siCTRL	243502	352.193	4
13536	siCTRL	473740	434.879	0
13537	siCTRL	429652	289.718	0
13538	siCTRL	387075	230.118	0
13539	siCTRL	414334	242.03	0
13540	siCTRL	496882	369.392	0
13541	siCTRL	222474	278.453	0
13542	siCTRL	218542	278.71	0
13543	siCTRL	209170	267.867	0
13544	siCTRL	218944	405.501	0
13545	siCTRL	232460	337.976	0
13546	siCTRL	611441	300.602	1
13547	siCTRL	226313	449.915	0
13548	siCTRL	184891	276.453	0
13549	siCTRL	217459	321.889	0
13550	siCTRL	220558	278.42	0
13551	siCTRL	230732	393.065	1
13552	siCTRL	417432	393.881	0
13553	siCTRL	220757	237.825	0
13554	siCTRL	183717	347.022	0
13555	siCTRL	239301	417.379	1
13556	siCTRL	192621	144.107	0
13557	siCTRL	335354	521.374	8
13558	siCTRL	225727	294.982	0
13559	siCTRL	321397	496.509	11
13560	siCTRL	297350	195.932	0
13561	siCTRL	303174	478.522	2
13562	siCTRL	565891	443.071	0
13563	siCTRL	314675	352.82	1
13564	siCTRL	299224	339.158	2
13565	siCTRL	250410	287.597	0
13566	siCTRL	238252	304.607	1
13567	siCTRL	438119	376.269	1
13568	siCTRL	356420	501.906	6
13569	siCTRL	232607	275.671	0
13570	siCTRL	229940	337.724	0
13571	siCTRL	170560	274.896	0
13572	siCTRL	489734	510.116	0
13573	siCTRL	188118	297.493	1
13574	siCTRL	348731	341.304	5
13575	siCTRL	323832	294.99	6
13576	siCTRL	482465	254.871	8
13577	siCTRL	388282	179.223	0
13578	siCTRL	237477	72.1416	0
13579	siCTRL	461847	80.8239	0
13580	siCTRL	202395	93.3905	0
13581	siCTRL	311654	240.345	7
13582	siCTRL	244794	388.263	2
13583	siCTRL	344319	320.928	11
13584	siCTRL	255136	513.534	2
13585	siCTRL	251091	380.434	0
13586	siCTRL	313823	285.612	10
13587	siCTRL	248654	460.865	0
13588	siCTRL	274116	268.42	1
13589	siCTRL	238366	494.737	0
13590	siCTRL	239693	455.61	3
13591	siCTRL	321828	296.728	8
13592	siCTRL	468716	314.78	8
13593	siCTRL	492933	356.032	0
13594	siCTRL	324084	308.457	9
13595	siCTRL	373392	302.377	3
13596	siCTRL	475387	328.395	4
13597	siCTRL	319562	281.492	6
13598	siCTRL	192091	308.845	0
13599	siCTRL	213703	327.616	0
13600	siCTRL	396231	243.375	5
13601	siCTRL	209037	268.866	0
13602	siCTRL	210149	195.905	1
13603	siCTRL	201158	337.15	0
13604	siCTRL	402542	287.01	2
13605	siCTRL	183007	359.963	0
13606	siCTRL	204573	321.941	0
13607	siCTRL	199266	394.433	1
13608	siCTRL	380759	325.942	3
13609	siCTRL	226315	215.6	0
13610	siCTRL	225756	391.105	0
13611	siCTRL	217353	123.259	0
13612	siCTRL	233214	199.437	0
13613	siCTRL	229873	345.794	0
13614	siCTRL	271673	315.362	1
13615	siCTRL	224794	106.895	0
13616	siCTRL	436647	381.657	0
13617	siCTRL	342784	255.626	0
13618	siCTRL	224504	319.886	0
13619	siCTRL	464802	432.373	2
13620	siCTRL	451028	427.607	0
13621	siCTRL	342615	392.945	7
13622	siCTRL	211640	250.403	0
13623	siCTRL	248379	396.765	4
13624	siCTRL	393410	416.973	2
13625	siCTRL	427104	429.382	3
13626	siCTRL	409736	431.56	14
13627	siCTRL	208649	287.612	0
13628	siCTRL	266161	515.291	7
13629	siCTRL	226360	357.231	1
13630	siCTRL	225755	183.9	0
13631	siCTRL	236338	205.776	0
13632	siCTRL	308881	457.006	6
13633	siCTRL	245080	355.03	7
13634	siCTRL	185102	114.581	0
13635	siCTRL	415973	524.502	12
13636	siCTRL	238673	325.421	0
13637	siCTRL	232836	171.921	0
13638	siCTRL	229597	254.735	0
13639	siCTRL	375424	297.117	8
13640	siCTRL	295716	453.276	8
13641	siCTRL	239172	447.847	0
13642	siCTRL	369075	348.148	10
13643	siCTRL	464501	240.719	2
13644	siCTRL	242240	389.029	3
13645	siCTRL	219268	125.963	0
13646	siCTRL	487766	327.183	4
13647	siCTRL	486033	488.286	2
13648	siCTRL	343604	409.927	11
13649	siCTRL	216715	141.469	0
13650	siCTRL	227671	387.441	2
13651	siCTRL	377400	256.306	1
13652	siCTRL	388314	455.623	12
13653	siCTRL	212703	374.111	0
13654	siCTRL	201274	132.778	0
13655	siCTRL	374858	347.871	10
13656	siCTRL	211354	411.882	0
13657	siCTRL	394984	393.755	10
13658	siCTRL	464965	349.444	10
13659	siCTRL	467696	389.427	0
13660	siCTRL	483053	502.99	9
13661	siCTRL	429495	347.579	11
13662	siCTRL	500901	502.18	4
13663	siCTRL	338788	215.414	2
13664	siCTRL	469624	230.506	0
13665	siCTRL	425636	531.373	5
13666	siCTRL	284195	287.203	3
13667	siCTRL	244378	399.124	0
13668	siCTRL	243086	313.426	0
13669	siCTRL	243055	285.454	0
13670	siCTRL	358186	303.496	5
13671	siCTRL	437582	296.058	4
13672	siCTRL	242534	415.361	0
13673	siCTRL	482822	486.698	3
13674	siCTRL	243681	294.721	0
13675	siCTRL	441786	287.235	4
13676	siCTRL	478272	488.914	1
13677	siCTRL	224025	343.37	0
13678	siCTRL	241399	342.042	1
13679	siCTRL	206649	333.279	0
13680	siCTRL	482582	541.105	5
13681	siCTRL	519891	530.51	2
13682	siCTRL	490743	327.505	9
13683	siCTRL	269930	446.891	2
13684	siCTRL	381344	292.999	4
13685	siCTRL	270289	453.233	3
13686	siCTRL	511340	500.59	2
13687	siCTRL	524969	355.229	0
13688	siCTRL	465796	458.386	3
13689	siCTRL	241856	283.73	0
13690	siCTRL	668085	445.417	6
13691	siCTRL	355605	463.484	13
13692	siCTRL	237745	273.899	0
13693	siCTRL	230587	313.056	1
13694	siCTRL	237795	470.991	5
13695	siCTRL	370239	441.188	6
13696	siCTRL	235829	396.046	0
13697	siCTRL	193333	256.072	0
13698	siCTRL	217954	501.857	5
13699	siCTRL	247868	383.254	1
13700	siCTRL	343128	485.899	7
13701	siCTRL	181991	200.424	0
13702	siCTRL	185932	126.074	0
13703	siCTRL	224408	400.597	1
13704	siCTRL	200768	199.202	0
13705	siCTRL	230596	387.455	2
13706	siCTRL	218410	202.515	0
13707	siCTRL	318701	356.514	5
13708	siCTRL	315026	377.264	2
13709	siCTRL	362115	366.068	5
13710	siCTRL	433666	252.889	0
13711	siCTRL	270068	129.559	0
13712	siCTRL	176403	109.668	0
13713	siCTRL	292660	197.996	0
13714	siCTRL	119883	202.354	0
13715	siCTRL	235597	464.79	0
13716	siCTRL	366314	454.859	10
13717	siCTRL	279348	361.031	2
13718	siCTRL	401897	420.373	2
13719	siCTRL	443987	420.979	3
13720	siCTRL	293849	469.615	4
13721	siCTRL	285873	567.356	3
13722	siCTRL	289625	747.793	0
13723	siCTRL	296034	747.457	0
13724	siCTRL	251924	409.344	0
13725	siCTRL	243620	300.757	0
13726	siCTRL	406014	469.502	2
13727	siCTRL	238142	436.475	0
13728	siCTRL	433204	344.728	1
13729	siCTRL	443226	437.959	3
13730	siCTRL	250900	432.97	1
13731	siCTRL	133895	96.5994	0
13732	siCTRL	485619	608.893	2
13733	siCTRL	469069	394.669	6
13734	siCTRL	498775	496.961	9
13735	siCTRL	561408	547	0
13736	siCTRL	413453	377.907	3
13737	siCTRL	230164	314.563	0
13738	siCTRL	422426	394.746	3
13739	siCTRL	233814	427.099	4
13740	siCTRL	223497	349.001	0
13741	siCTRL	198076	351.684	0
13742	siCTRL	227094	383.959	0
13743	siCTRL	232092	462.449	0
13744	siCTRL	197903	321.376	0
13745	siCTRL	487034	390.517	1
13746	siCTRL	341619	688.642	6
13747	siCTRL	242168	510.435	2
13748	siCTRL	362553	600.991	13
13749	siCTRL	228802	445.761	1
13750	siCTRL	223777	361.59	1
13751	siCTRL	190198	352.304	1
13752	siCTRL	117315	94.697	0
13753	siCTRL	197604	240.298	0
13754	siCTRL	214354	370.729	0
13755	siCTRL	213937	328.544	0
13756	siCTRL	223895	432.634	0
13757	siCTRL	205228	394.956	0
13758	siCTRL	307251	357.147	9
13759	siCTRL	286192	375.488	10
13760	siCTRL	263637	341.451	9
13761	siCTRL	226796	356.045	1
13762	siCTRL	329973	410.887	4
13763	siCTRL	493926	526.104	5
13764	siCTRL	230243	437.108	0
13765	siCTRL	241233	446.455	0
13766	siCTRL	503723	397.578	0
13767	siCTRL	493333	439.329	9
13768	siCTRL	268857	335.306	1
13769	siCTRL	221614	358.804	0
13770	siCTRL	254299	448.825	0
13771	siCTRL	257997	354.529	0
13772	siCTRL	223945	378.453	0
13773	siCTRL	506991	524.325	1
13774	siCTRL	302381	515.042	6
13775	siCTRL	242241	437.107	0
13776	siCTRL	478059	405.632	5
13777	siCTRL	335443	466.381	5
13778	siCTRL	507485	441.534	3
13779	siCTRL	489709	413.336	3
13780	siCTRL	466924	348.15	1
13781	siCTRL	515632	629.073	3
13782	siCTRL	329002	473.252	9
13783	siCTRL	492746	396.559	1
13784	siCTRL	403404	409.207	2
13785	siCTRL	298069	427.936	6
13786	siCTRL	442197	427.967	5
13787	siCTRL	414612	468.057	5
13788	siCTRL	286194	423.516	3
13789	siCTRL	180440	148.969	0
13790	siCTRL	230612	358.604	4
13791	siCTRL	430376	316.5	0
13792	siCTRL	396906	425.307	0
13793	siCTRL	441293	415.927	7
13794	siCTRL	459322	450.626	3
13795	siCTRL	247830	458.45	2
13796	siCTRL	230452	525.194	2
13797	siCTRL	729422	546.297	8
13798	siCTRL	435602	236.608	6
13799	siCTRL	229110	794.346	6
13800	siCTRL	554040	433.51	1
13801	siCTRL	362682	462.715	9
13802	siCTRL	478204	578.5	3
13803	siCTRL	222016	282.078	0
13804	siCTRL	433087	441.361	3
13805	siCTRL	262954	376.015	6
13806	siCTRL	475580	613.614	1
13807	siCTRL	283421	482.524	8
13808	siCTRL	298655	586.186	9
13809	siCTRL	226028	504.788	1
13810	siCTRL	230329	285.286	0
13811	siCTRL	290752	574.356	6
13812	siCTRL	386879	513.802	7
13813	siCTRL	248538	510.726	5
13814	siCTRL	221494	315.151	0
13815	siCTRL	228791	280.679	1
13816	siCTRL	290948	457.052	6
13817	siCTRL	235494	323.933	0
13818	siCTRL	293059	402.698	2
13819	siCTRL	286531	484.056	3
13820	siCTRL	237279	327.049	0
13821	siCTRL	377255	596.58	7
13822	siCTRL	308723	428.592	2
13823	siCTRL	382353	619.728	10
13824	siCTRL	232418	169.585	0
13825	siCTRL	232497	150.184	0
13826	siCTRL	479785	157.826	0
13827	siCTRL	884184	517.185	11
13828	siCTRL	234775	133.607	0
13829	siCTRL	929125	555.538	8
13830	siCTRL	218563	411.36	0
13831	siCTRL	214374	277.501	1
13832	siCTRL	205759	341.659	0
13833	siCTRL	464949	434.379	0
13834	siCTRL	361588	336.908	2
13835	siCTRL	326200	433.54	6
13836	siCTRL	136528	281.491	0
13837	siCTRL	210760	379.431	0
13838	siCTRL	213122	402.295	1
13839	siCTRL	201821	358.706	1
13840	siCTRL	208693	424.877	1
13841	siCTRL	219481	383.777	3
13842	siCTRL	398529	557.501	6
13843	siCTRL	216365	341.018	2
13844	siCTRL	183077	445.074	1
13845	siCTRL	433272	398.735	9
13846	siCTRL	201835	319.655	0
13847	siCTRL	275377	344.227	8
13848	siCTRL	291489	513.9	1
13849	siCTRL	225938	365.25	0
13850	siCTRL	232519	426.499	1
13851	siCTRL	102143	142.237	0
13852	siCTRL	224885	150.16	0
13853	siCTRL	199446	392.988	0
13854	siCTRL	403759	398.216	9
13855	siCTRL	211852	250.65	0
13856	siCTRL	201391	185.149	0
13857	siCTRL	264293	389.969	4
13858	siCTRL	202177	281.507	0
13859	siCTRL	470116	540.488	13
13860	siCTRL	446433	529.762	18
13861	siCTRL	405171	433.96	12
13862	siCTRL	207727	584.15	2
13863	siCTRL	440288	487.848	7
13864	siCTRL	470040	1025.74	1
13865	siCTRL	450291	475.261	4
13866	siCTRL	455006	491.702	8
13867	siCTRL	449346	362.54	4
13868	siCTRL	208693	276.181	0
13869	siCTRL	154230	127.873	0
13870	siCTRL	210636	345.2	0
13871	siCTRL	268662	428.235	0
13872	siCTRL	386708	572.446	3
13873	siCTRL	171834	504.014	1
13874	siCTRL	395886	546.755	4
13875	siCTRL	358551	468.933	9
13876	siCTRL	311683	398.079	7
13877	siCTRL	172935	238.464	0
13878	siCTRL	167574	363.63	1
13879	siCTRL	178286	345.862	0
13880	siCTRL	236484	330.127	2
13881	siCTRL	335963	160.158	0
13882	siCTRL	166148	329.791	0
13883	siCTRL	432157	522.64	10
13884	siCTRL	336805	527.545	11
13885	siCTRL	648072	452.725	8
13886	siCTRL	461671	531.369	6
13887	siCTRL	224257	573.707	3
13888	siCTRL	217823	449.177	0
13889	siCTRL	636948	482.246	7
13890	siCTRL	227537	444.733	1
13891	siCTRL	399146	505.609	2
13892	siCTRL	209922	489.706	1
13893	siCTRL	459491	421.295	2
13894	siCTRL	464331	498.407	1
13895	siCTRL	427648	620.787	0
13896	siCTRL	361909	357.112	6
13897	siCTRL	379334	421.951	4
13898	siCTRL	417031	494.617	9
13899	siCTRL	365637	400.783	7
13900	siCTRL	312906	660.033	13
13901	siCTRL	383797	329.269	4
13902	siCTRL	204176	526.4	0
13903	siCTRL	419356	401.986	1
13904	siCTRL	288721	549.244	13
13905	siCTRL	204758	476.073	0
13906	siCTRL	202827	349.493	0
13907	siCTRL	424083	423.272	1
13908	siCTRL	274322	370.137	8
13909	siCTRL	411059	521.821	6
13910	siCTRL	208602	346.423	0
13911	siCTRL	212591	464.856	1
13912	siCTRL	323280	456.653	10
13913	siCTRL	206140	343.569	1
13914	siCTRL	218882	512.733	0
13915	siCTRL	215632	424.035	0
13916	siCTRL	465023	471.325	2
13917	siCTRL	217614	510.491	8
13918	siCTRL	491791	485.743	0
13919	siCTRL	234953	475.651	1
13920	siCTRL	229846	410.982	0
13921	siCTRL	415350	571.988	1
13922	siCTRL	429494	483.11	0
13923	siCTRL	420717	385.01	0
13924	siCTRL	500847	371.1	0
13925	siCTRL	114208	323.625	0
13926	siCTRL	210201	416.79	6
13927	siCTRL	228624	153.499	0
13928	siCTRL	166337	525.973	1
13929	siCTRL	265309	131.568	0
13930	siCTRL	202189	266.218	0
13931	siCTRL	290324	514.459	15
13932	siCTRL	165157	138.776	0
13933	siCTRL	201042	274.129	0
13934	siCTRL	434350	526.256	2
13935	siCTRL	135286	162.991	0
13936	siCTRL	440999	548.559	2
13937	siCTRL	88914	142.786	0
13938	siCTRL	220687	311.105	1
13939	siCTRL	213946	415.319	1
13940	siCTRL	436165	713.209	5
13941	siCTRL	412389	692.172	4
13942	siCTRL	312615	480.879	4
13943	siCTRL	346969	466.053	1
13944	siCTRL	195275	464.821	0
13945	siCTRL	354711	485.419	1
13946	siCTRL	274772	339.624	1
13947	siCTRL	345355	492.879	2
13948	siCTRL	375024	595.023	0
13949	siCTRL	246628	476.789	0
13950	siCTRL	294519	441.066	0
13951	siCTRL	175077	98.2548	0
13952	siCTRL	146254	141.895	0
13953	siCTRL	164845	273.747	0
13954	siCTRL	175865	379.419	0
13955	siCTRL	169842	278.302	0
13956	siCTRL	191682	327.532	0
13957	siCTRL	401493	454.122	3
13958	siCTRL	383608	388.452	0
13959	siCTRL	162430	105.947	0
13960	siCTRL	219953	227.858	0
13961	siCTRL	323708	378.024	8
13962	siCTRL	387154	608.686	2
13963	siCTRL	286029	474.301	5
13964	siCTRL	188507	389.47	0
13965	siCTRL	343501	358.414	9
13966	siCTRL	235363	348.454	3
13967	siCTRL	104592	398.743	0
13968	siCTRL	436847	407.695	5
13969	siCTRL	122147	395.632	3
13970	siCTRL	433668	515.794	8
13971	siCTRL	234920	405.532	1
13972	siCTRL	220052	387.741	0
13973	siCTRL	267148	392.154	0
13974	siCTRL	444750	680.969	0
13975	siCTRL	214311	451.994	0
13976	siCTRL	197145	271.457	0
13977	siCTRL	254089	367.745	0
13978	siCTRL	220326	366.879	0
13979	siCTRL	326190	319.564	0
13980	siCTRL	214248	500.971	0
13981	siCTRL	187994	263.372	0
13982	siCTRL	258024	425.745	0
13983	siCTRL	290531	492.983	0
13984	siCTRL	333849	370.869	7
13985	siCTRL	149895	355.43	0
13986	siCTRL	334014	363.903	5
13987	siCTRL	363225	416.484	4
13988	siCTRL	160133	295.86	0
13989	siCTRL	323509	272.514	5
13990	siCTRL	595556	420.19	15
13991	siCTRL	571317	388.861	14
13992	siCTRL	413904	414.514	2
13993	siCTRL	646709	439.519	8
13994	siCTRL	455898	353.508	8
13995	siCTRL	403839	308.64	4
13996	siCTRL	438527	471.515	12
13997	siCTRL	425378	467.365	8
13998	siCTRL	413617	400.75	6
13999	siCTRL	391089	407.863	13
14000	siCTRL	402656	125.915	0
14001	siCTRL	397027	164.84	0
14002	siCTRL	261267	432.743	8
14003	siCTRL	197872	339.793	4
14004	siCTRL	128312	326.238	0
14005	siCTRL	202806	384.18	4
14006	siCTRL	317572	396.254	4
14007	siCTRL	182820	398.315	1
14008	siCTRL	377047	336.237	2
14009	siCTRL	177980	400.388	2
14010	siCTRL	166953	265.663	1
14011	siCTRL	112766	313.762	0
14012	siCTRL	257146	316.531	2
14013	siCTRL	164063	282.131	0
14014	siCTRL	165529	149.441	0
14015	siCTRL	161368	253.089	1
14016	siCTRL	171812	276.463	2
14017	siCTRL	203442	421.934	1
14018	siCTRL	371817	416.682	12
14019	siCTRL	376627	431.947	8
14020	siCTRL	452099	371.429	9
14021	siCTRL	200763	416.368	0
14022	siCTRL	403462	369.439	4
14023	siCTRL	226458	441.21	1
14024	siCTRL	236055	559.063	3
14025	siCTRL	226852	475.537	4
14026	siCTRL	263901	370.105	7
14027	siCTRL	144901	129.632	0
14028	siCTRL	193117	227.517	0
14029	siCTRL	193607	232.35	0
14030	siCTRL	210173	291.456	0
14031	siCTRL	307545	422.715	0
14032	siCTRL	223765	277.44	0
14033	siCTRL	204025	271.281	0
14034	siCTRL	317670	336.745	0
14035	siCTRL	229553	251.405	0
14036	siCTRL	328661	234.872	0
14037	siCTRL	261036	141.681	0
14038	siCTRL	115354	183.547	0
14039	siCTRL	372259	504.013	2
14040	siCTRL	373020	375.757	3
14041	siCTRL	178956	452.971	6
14042	siCTRL	251414	372.952	9
14043	siCTRL	181293	403.698	0
14044	siCTRL	384469	471.929	3
14045	siCTRL	193865	334.61	0
14046	siCTRL	224625	210.05	1
14047	siCTRL	384489	537.437	2
14048	siCTRL	190303	470.735	2
14049	siCTRL	181061	359.946	1
14050	siCTRL	191903	464.961	3
14051	siCTRL	186107	304.288	0
14052	siCTRL	392399	624.818	6
14053	siCTRL	172630	362.359	1
14054	siCTRL	189652	318.34	0
14055	siCTRL	193592	538.216	6
14056	siCTRL	194376	441.214	2
14057	siCTRL	412564	357.346	9
14058	siCTRL	178079	259.062	1
14059	siCTRL	186948	289.725	0
14060	siCTRL	186489	120.094	0
14061	siCTRL	188194	242.206	0
14062	siCTRL	174568	231.028	0
14063	siCTRL	290101	504.023	7
14064	siCTRL	370540	372.308	7
14065	siCTRL	166528	132.577	0
14066	siCTRL	329270	473.19	12
14067	siCTRL	358774	324.665	9
14068	siCTRL	353343	492.157	13
14069	siCTRL	392228	334.489	10
14070	siCTRL	222736	340.171	2
14071	siCTRL	235314	360.385	4
14072	siCTRL	235972	496.989	6
14073	siCTRL	250019	333.605	3
14074	siCTRL	278993	363.83	5
14075	siCTRL	268673	393.527	7
14076	siCTRL	148751	337.569	0
14077	siCTRL	407629	271.131	0
14078	siCTRL	189434	249.6	0
14079	siCTRL	172217	286.414	0
14080	siCTRL	163434	303.997	0
14081	siCTRL	200155	330.179	1
14082	siCTRL	193598	400.395	1
14083	siCTRL	196241	316.424	0
14084	siCTRL	214257	443.713	6
14085	siCTRL	205401	397.74	5
14086	siCTRL	207799	384.427	3
14087	siCTRL	235714	373.209	7
14088	siCTRL	112895	253.92	0
14089	siCTRL	176347	300.205	0
14090	siCTRL	362065	275.688	2
14091	siCTRL	203501	253.475	4
14092	siCTRL	192309	411.446	3
14093	siCTRL	342742	595.864	9
14094	siCTRL	217666	479.353	4
14095	siCTRL	207137	446.273	4
14096	siCTRL	161883	330.517	0
14097	siCTRL	259476	376.236	4
14098	siCTRL	241227	393.838	5
14099	siCTRL	169223	358.641	0
14100	siCTRL	243219	418.224	10
14101	siCTRL	522579	493.05	12
14102	siCTRL	341304	163.864	0
14103	siCTRL	420511	344.687	7
14104	siCTRL	407422	388.198	6
14105	siCTRL	238375	390.755	4
14106	siCTRL	268972	360.781	5
14107	siCTRL	174086	354.92	0
14108	siCTRL	184175	424.868	0
14109	siCTRL	151781	341.635	0
14110	siCTRL	175884	138.089	0
14111	siCTRL	163884	315.306	0
14112	siCTRL	206930	292.201	2
14113	siCTRL	165003	324.754	0
14114	siCTRL	182941	279.413	0
14115	siCTRL	173931	164.272	0
14116	siCTRL	187579	291.582	0
14117	siCTRL	171709	395.54	0
14118	siCTRL	190277	230.144	0
14119	siCTRL	186439	220.86	0
14120	siCTRL	182531	316.829	0
14121	siCTRL	349121	412.126	11
14122	siCTRL	197484	271.997	0
14123	siCTRL	427772	407.497	6
14124	siCTRL	172487	247.482	0
14125	siCTRL	320766	482.755	8
14126	siCTRL	306440	433.45	7
14127	siCTRL	155713	266.576	0
14128	siCTRL	183253	285.873	1
14129	siCTRL	337733	490.001	12
14130	siCTRL	440031	505.538	3
14131	siCTRL	439249	436.508	4
14132	siCTRL	423136	419.945	1
14133	siCTRL	445982	417.662	4
14134	siCTRL	423243	406.676	8
14135	siCTRL	132984	110.792	0
14136	siCTRL	185199	408.247	0
14137	siCTRL	183612	319.458	0
14138	siCTRL	171987	367.802	0
14139	siCTRL	413953	515.725	0
14140	siCTRL	223136	341.631	2
14141	siCTRL	232277	409.316	1
14142	siCTRL	217519	378.971	3
14143	siCTRL	319547	337.717	4
14144	siCTRL	196703	364.441	2
14145	siCTRL	425175	481.024	3
14146	siCTRL	230955	387.887	0
14147	siCTRL	209617	345.385	0
14148	siCTRL	222097	317.119	1
14149	siCTRL	235418	297.239	5
14150	siCTRL	439845	333.922	3
14151	siCTRL	375942	358.755	7
14152	siCTRL	282638	354.197	2
14153	siCTRL	246854	405.59	3
14154	siCTRL	406655	352.063	1
14155	siCTRL	224233	436.294	0
14156	siCTRL	210091	298.591	1
14157	siCTRL	426504	459.387	2
14158	siCTRL	201862	324.736	0
14159	siCTRL	441406	299.923	2
14160	siCTRL	204427	363.212	0
14161	siCTRL	400010	145.564	0
14162	siCTRL	205405	250.197	0
14163	siCTRL	417302	449.933	4
14164	siCTRL	187269	298.446	0
14165	siCTRL	334271	289.418	0
14166	siCTRL	205246	284.949	0
14167	siCTRL	183140	400.017	0
14168	siCTRL	328919	407.515	9
14169	siCTRL	193906	269.691	1
14170	siCTRL	277302	292.166	8
14171	siCTRL	358125	445.848	8
14172	siCTRL	447512	532.892	2
14173	siCTRL	244217	507.283	7
14174	siCTRL	338685	380.974	9
14175	siCTRL	268563	480.223	2
14176	siCTRL	214684	266.667	0
14177	siCTRL	145007	111.282	0
14178	siCTRL	304859	397.133	5
14179	siCTRL	205501	174.587	0
14180	siCTRL	624639	695.267	0
14181	siCTRL	457787	460.986	4
14182	siCTRL	242206	387.974	3
14183	siCTRL	222514	390.153	0
14184	siCTRL	224008	308.13	1
14185	siCTRL	219704	332.218	4
14186	siCTRL	304547	454.212	13
14187	siCTRL	450101	406.73	13
14188	siCTRL	220393	377.166	0
14189	siCTRL	190369	361.969	0
14190	siCTRL	373458	345.569	11
14191	siCTRL	554851	492.262	0
14192	siCTRL	218969	378.437	0
14193	siCTRL	214260	282.184	3
14194	siCTRL	398357	482.299	1
14195	siCTRL	359030	334.645	16
14196	siCTRL	187711	222.792	0
14197	siCTRL	175854	238.539	2
14198	siCTRL	203324	391.713	1
14199	siCTRL	189565	227.986	0
14200	siCTRL	185040	171.251	0
14201	siCTRL	166769	121.51	0
14202	siCTRL	497703	443.602	1
14203	siCTRL	201977	349.109	0
14204	siCTRL	294739	254.758	6
14205	siCTRL	176077	191.767	0
14206	siCTRL	336214	407.084	9
14207	siCTRL	421891	381.841	2
14208	siCTRL	456165	420.793	7
14209	siCTRL	372603	429.295	10
14210	siCTRL	460925	712.471	2
14211	siCTRL	442478	410.83	4
14212	siCTRL	213940	382.496	0
14213	siCTRL	392415	374.283	9
14214	siCTRL	371737	381.438	0
14215	siCTRL	223701	351.804	1
14216	siCTRL	222082	338.564	0
14217	siCTRL	222564	326.866	2
14218	siCTRL	169492	180.761	0
14219	siCTRL	339735	521.805	8
14220	siCTRL	220260	340.126	0
14221	siCTRL	292382	453.62	3
14222	siCTRL	270547	429.996	4
14223	siCTRL	501690	479.012	3
14224	siCTRL	262180	454.162	4
14225	siCTRL	365652	436.16	7
14226	siCTRL	266328	504.576	5
14227	siCTRL	215711	264.044	0
14228	siCTRL	475530	381.663	1
14229	siCTRL	212551	253.613	0
14230	siCTRL	244754	312.908	1
14231	siCTRL	233303	331.584	1
14232	siCTRL	331456	641.93	5
14233	siCTRL	335060	454.188	6
14234	siCTRL	532601	553.738	3
14235	siCTRL	428969	349.192	5
14236	siCTRL	352763	412.533	8
14237	siCTRL	195475	200.305	0
14238	siCTRL	364061	251.912	1
14239	siCTRL	386748	239.526	0
14240	siCTRL	202588	252.332	0
14241	siCTRL	161754	102.32	0
14242	siCTRL	127855	118.914	0
14243	siCTRL	304344	101.347	0
14244	siCTRL	122937	94.2985	0
14245	siCTRL	358037	360.679	5
14246	siCTRL	295414	312.417	5
14247	siCTRL	202961	277.975	0
14248	siCTRL	411083	313.321	6
14249	siCTRL	397008	325.046	5
14250	siCTRL	176482	140.578	0
14251	siCTRL	259676	321.468	3
14252	siCTRL	179040	303.627	0
14253	siCTRL	176754	311.41	0
14254	siCTRL	144061	114.332	0
14255	siCTRL	307098	422.797	8
14256	siCTRL	193976	104.58	0
14257	siCTRL	300447	354.101	3
14258	siCTRL	250245	265.369	4
14259	siCTRL	220581	368.254	0
14260	siCTRL	222467	384.741	1
14261	siCTRL	419684	314.33	1
14262	siCTRL	360665	306.365	0
14263	siCTRL	287690	389.757	2
14264	siCTRL	250383	438.895	1
14265	siCTRL	312750	244.153	1
14266	siCTRL	245058	335.369	0
14267	siCTRL	373732	275.876	0
14268	siCTRL	256095	458.055	0
14269	siCTRL	377170	477.15	3
14270	siCTRL	157345	152.681	0
14271	siCTRL	251298	313.2	0
14272	siCTRL	223790	242.278	1
14273	siCTRL	285671	402.826	3
14274	siCTRL	262902	115.262	1
14275	siCTRL	221216	278.936	0
14276	siCTRL	268171	451.608	3
14277	siCTRL	406283	331.85	4
14278	siCTRL	225062	292.005	0
14279	siCTRL	233421	411.907	0
14280	siCTRL	256384	280.913	1
14281	siCTRL	253943	400.415	0
14282	siCTRL	425956	416.228	4
14283	siCTRL	304080	479.014	2
14284	siCTRL	253614	359.113	0
14285	siCTRL	308470	372.979	3
14286	siCTRL	230916	391.793	0
14287	siCTRL	225547	401.961	0
14288	siCTRL	270889	390.593	2
14289	siCTRL	229196	313.189	0
14290	siCTRL	222616	390.448	1
14291	siCTRL	228066	333.574	1
14292	siCTRL	261806	291.527	2
14293	siCTRL	228166	275.365	0
14294	siCTRL	347232	377.052	2
14295	siCTRL	198916	111.485	0
14296	siCTRL	417109	341.321	4
14297	siCTRL	193990	117.554	0
14298	siCTRL	241633	177.929	0
14299	siCTRL	467666	404.457	2
14300	siCTRL	199010	193.754	0
14301	siCTRL	420956	378.039	8
14302	siCTRL	313123	372.397	6
14303	siCTRL	347729	430.631	12
14304	siCTRL	304864	377.175	11
14305	siCTRL	462341	436.75	3
14306	siCTRL	450248	296.944	2
14307	siCTRL	217879	182.234	0
14308	siCTRL	342131	328.671	7
14309	siCTRL	328605	351.13	9
14310	siCTRL	219569	197.725	0
14311	siCTRL	290380	80.7542	0
14312	siCTRL	247106	335.644	0
14313	siCTRL	441609	391.751	4
14314	siCTRL	266867	237.227	7
14315	siCTRL	210304	266.842	0
14316	siCTRL	184072	317.309	2
14317	siCTRL	220676	397.382	0
14318	siCTRL	185710	346.853	0
14319	siCTRL	241003	339.113	1
14320	siCTRL	435099	384.787	4
14321	siCTRL	193364	279.195	0
14322	siCTRL	224699	294.886	0
14323	siCTRL	228324	310.286	0
14324	siCTRL	353055	433.593	5
14325	siCTRL	207512	217.716	0
14326	siCTRL	213893	274.926	2
14327	siCTRL	217681	343.957	0
14328	siCTRL	194918	275.124	0
14329	siCTRL	224722	362.54	0
14330	siCTRL	343511	211.357	0
14331	siCTRL	371632	541.478	8
14332	siCTRL	210825	196.536	0
14333	siCTRL	462516	158.606	0
14334	siCTRL	412649	307.684	9
14335	siCTRL	201582	408.219	2
14336	siCTRL	250449	293.461	3
14337	siCTRL	221292	183.449	0
14338	siCTRL	462301	280.559	0
14339	siCTRL	208656	199.304	0
14340	siCTRL	212845	112.398	0
14341	siCTRL	218351	358.265	0
14342	siCTRL	506797	349.52	1
14343	siCTRL	443873	490.208	1
14344	siCTRL	224298	161.317	0
14345	siCTRL	492308	365.592	7
14346	siCTRL	393365	447.891	8
14347	siCTRL	219049	396.141	0
14348	siCTRL	193270	178.918	0
14349	siCTRL	193788	114.546	0
14350	siCTRL	431935	350.786	3
14351	siCTRL	214639	111.551	0
14352	siCTRL	243602	336.448	0
14353	siCTRL	477649	551.768	5
14354	siCTRL	300689	399.393	3
14355	siCTRL	469936	409.006	5
14356	siCTRL	231531	244.77	0
14357	siCTRL	477145	364.517	2
14358	siCTRL	467169	358.279	3
14359	siCTRL	486763	401.685	4
14360	siCTRL	217236	314.934	0
14361	siCTRL	412540	351.023	3
14362	siCTRL	219638	247.666	0
14363	siCTRL	437852	334.112	15
14364	siCTRL	296269	413.572	13
14365	siCTRL	438130	322.817	9
14366	siCTRL	509537	446.438	0
14367	siCTRL	346177	405.554	9
14368	siCTRL	321866	463.588	7
14369	siCTRL	200811	190.039	0
14370	siCTRL	207994	243.427	1
14371	siCTRL	202234	181.274	0
14372	siCTRL	381232	359.864	1
14373	siCTRL	440852	329.95	0
14374	siCTRL	432447	338.265	0
14375	siCTRL	395766	390.532	4
14376	siCTRL	335962	384.137	1
14377	siCTRL	429135	250.844	1
14378	siCTRL	291637	277.956	5
14379	siCTRL	284740	405.225	5
14380	siCTRL	245254	475.381	3
14381	siCTRL	285909	277.315	2
14382	siCTRL	279306	358.589	6
14383	siCTRL	231069	294.575	0
14384	siCTRL	258423	435.173	1
14385	siCTRL	318051	405.115	4
14386	siCTRL	253724	424.432	0
14387	siCTRL	379795	386.164	4
14388	siCTRL	254029	407.644	0
14389	siCTRL	485368	486.592	1
14390	siCTRL	236978	314.448	0
14391	siCTRL	514776	526.41	10
14392	siCTRL	333260	319.735	2
14393	siCTRL	415172	509.944	4
14394	siCTRL	189458	135.815	0
14395	siCTRL	230074	396.399	0
14396	siCTRL	378214	437.236	6
14397	siCTRL	327475	485.795	4
14398	siCTRL	363274	363.601	7
14399	siCTRL	366356	349.343	5
14400	siCTRL	410976	561.035	2
14401	siCTRL	246781	135.407	0
14402	siCTRL	406785	471.61	2
14403	siCTRL	409919	596.513	0
14404	siCTRL	376839	345.539	2
14405	siCTRL	199626	279.287	1
14406	siCTRL	218321	411.57	0
14407	siCTRL	203225	283.882	1
14408	siCTRL	221739	427.113	0
14409	siCTRL	395536	409.623	6
14410	siCTRL	219697	286.092	0
14411	siCTRL	217564	313.146	0
14412	siCTRL	206106	460.082	1
14413	siCTRL	199519	291.073	1
14414	siCTRL	204465	342.752	1
14415	siCTRL	452086	510.987	0
14416	siCTRL	255468	257.273	4
14417	siCTRL	234240	230.562	3
14418	siCTRL	378084	158.341	0
14419	siCTRL	236787	277.286	0
14420	siCTRL	226190	247.264	0
14421	siCTRL	217958	105.104	0
14422	siCTRL	221700	132.734	0
14423	siCTRL	279313	149.597	0
14424	siCTRL	185018	331.039	2
14425	siCTRL	556808	397.315	0
14426	siCTRL	161607	238.508	0
14427	siCTRL	183500	111.022	0
14428	siCTRL	228417	294.38	1
14429	siCTRL	265111	295.017	2
14430	siCTRL	203263	221.217	0
14431	siCTRL	214129	234.507	1
14432	siCTRL	237723	323.223	2
14433	siCTRL	300214	316.987	1
14434	siCTRL	240517	298.96	0
14435	siCTRL	468893	467.989	6
14436	siCTRL	482013	378.911	3
14437	siCTRL	241410	399.474	1
14438	siCTRL	474270	497.5	1
14439	siCTRL	314346	449.325	5
14440	siCTRL	253508	482.751	4
14441	siCTRL	262129	350.023	2
14442	siCTRL	256420	395.464	0
14443	siCTRL	499465	407.361	9
14444	siCTRL	324304	575.625	5
14445	siCTRL	770775	511.603	2
14446	siCTRL	243586	542.038	4
14447	siCTRL	343349	494.194	8
14448	siCTRL	320830	554.691	5
14449	siCTRL	238228	445.119	0
14450	siCTRL	244735	380.163	1
14451	siCTRL	346841	513.085	11
14452	siCTRL	398691	363.687	13
14453	siCTRL	209181	157.72	0
14454	siCTRL	254790	585.875	3
14455	siCTRL	377999	409.797	8
14456	siCTRL	447012	112.689	0
14457	siCTRL	206535	268.729	1
14458	siCTRL	425573	99.3516	0
14459	siCTRL	360489	280.288	0
14460	siCTRL	446153	495.395	2
14461	siCTRL	185731	215.746	0
14462	siCTRL	451440	475.437	2
14463	siCTRL	221970	301.022	0
14464	siCTRL	201296	309.618	1
14465	siCTRL	362112	403.435	10
14466	siCTRL	199206	308.241	1
14467	siCTRL	374891	465.4	8
14468	siCTRL	392836	338.859	6
14469	siCTRL	249428	499.896	1
14470	siCTRL	93550	97.6454	0
14471	siCTRL	220888	358.301	0
14472	siCTRL	97685	120.043	0
14473	siCTRL	283264	439.538	5
14474	siCTRL	204495	249.348	0
14475	siCTRL	241291	316.768	0
14476	siCTRL	228032	284.225	0
14477	siCTRL	168815	97.9555	0
14478	siCTRL	225291	290.382	1
14479	siCTRL	239569	299.512	0
14480	siCTRL	237016	428.573	2
14481	siCTRL	374606	480.76	11
14482	siCTRL	374302	148.35	0
14483	siCTRL	237919	338.339	0
14484	siCTRL	240033	389.103	1
14485	siCTRL	238574	301.034	2
14486	siCTRL	235840	406.335	0
14487	siCTRL	209357	251.087	1
14488	siCTRL	200348	244.556	0
14489	siCTRL	378367	310.599	5
14490	siCTRL	193019	254.865	0
14491	siCTRL	202660	324.91	0
14492	siCTRL	241004	130.051	0
14493	siCTRL	219060	354.793	4
14494	siCTRL	224681	367.353	1
14495	siCTRL	370206	621.952	6
14496	siCTRL	224033	332.671	0
14497	siCTRL	454746	592.749	3
14498	siCTRL	234113	300.461	2
14499	siCTRL	313264	438.9	0
14500	siCTRL	165777	147.086	0
14501	siCTRL	449896	283.766	1
14502	siCTRL	320724	414.005	1
14503	siCTRL	300818	593.226	8
14504	siCTRL	128025	452.968	2
14505	siCTRL	415925	374.486	12
14506	siCTRL	168744	414.579	5
14507	siCTRL	486019	531.942	1
14508	siCTRL	439935	432.393	12
14509	siCTRL	519298	593.412	1
14510	siCTRL	100612	189.747	0
14511	siCTRL	112341	198.106	0
14512	siCTRL	244142	446.529	3
14513	siCTRL	457006	410.087	10
14514	siCTRL	486990	772.997	6
14515	siCTRL	488430	371.584	8
14516	siCTRL	480799	451.626	4
14517	siCTRL	231883	298.376	1
14518	siCTRL	215470	392.346	0
14519	siCTRL	219011	314.92	1
14520	siCTRL	439738	347.677	1
14521	siCTRL	203804	432.286	0
14522	siCTRL	210591	318.939	0
14523	siCTRL	194946	249.894	0
14524	siCTRL	202148	443.867	0
14525	siCTRL	218313	378.287	1
14526	siCTRL	223402	385.224	0
14527	siCTRL	243454	382.093	0
14528	siCTRL	447678	394.874	2
14529	siCTRL	215336	364.592	2
14530	siCTRL	520105	554.657	0
14531	siCTRL	217574	371.334	0
14532	siCTRL	459430	424.477	1
14533	siCTRL	486731	400.707	0
14534	siCTRL	219422	139.772	0
14535	siCTRL	246188	454.493	0
14536	siCTRL	246504	351.073	0
14537	siCTRL	273313	559.763	3
14538	siCTRL	242346	375.457	0
14539	siCTRL	213486	328.88	0
14540	siCTRL	448403	311.886	3
14541	siCTRL	184305	325.038	0
14542	siCTRL	237882	175.388	0
14543	siCTRL	108751	280.543	0
14544	siCTRL	175421	302.707	0
14545	siCTRL	443813	592.726	5
14546	siCTRL	419918	602.985	5
[truncated: 9,275 more rows]

[truncated: 1 more sheets: Supplementary Fig 7.k (right)]
