# Supplementary material for: CRL4DCAF12 regulation of MCMBP ensures optimal licensing of DNA replication
Source: Nat Commun. 2025 Oct 27;16:9391. doi: 10.1038/s41467-025-64258-5 (PMC12559739; doi:10.1038/s41467-025-64258-5)
Supplement: Supplementary file 4 — Source Data [file 41467_2025_64258_MOESM4_ESM.zip › Yadav_Abdirov_et_al_Source data_02092025/Source_data_Fig.1.xlsx]

## Sheet: Fig.1a
Object ID	Treatment	Total Intensity DAPI	Mean Intensity A568 (MCMBP)	Rand(1)
0	siCTRL	27093654	3771.71	0.417022
1	siCTRL	13198979	3653.51	0.720324		Acquisition settings:
2	siCTRL	21159290	4480.7	0.000114375		Excitation Filter	Emission Filter	Intensity (%)	Exposure time (ms)	Objective
3	siCTRL	10897037	3298.31	0.302333		DAPI 377/50	DAPI 440	100	11	UPLXAPO 20X
4	siCTRL	21303272	4263.49	0.146756		Cy3 560/25	Cy3 607	100	1000	UPLXAPO 20X
5	siCTRL	12134154	2631.43	0.0923386
6	siCTRL	20358098	3810.02	0.18626
7	siCTRL	12942070	2678.31	0.345561
8	siCTRL	13913863	3829.61	0.396767
9	siCTRL	28712908	2490.81	0.538817
10	siCTRL	27530666	3854.6	0.419195
11	siCTRL	20488834	3211.96	0.68522
12	siCTRL	12594530	3417.56	0.204452
13	siCTRL	27030150	4736.57	0.878117
14	siCTRL	12690457	3710.73	0.0273876
15	siCTRL	12578480	2846.79	0.670468
16	siCTRL	18999446	3889.34	0.417305
17	siCTRL	26270320	3696.98	0.55869
18	siCTRL	12531919	3958.47	0.140387
19	siCTRL	13525600	3988.02	0.198101
20	siCTRL	13174310	4287.84	0.800745
21	siCTRL	13014100	3721.65	0.968262
22	siCTRL	18691108	3779.34	0.313424
23	siCTRL	13018930	3536.58	0.692323
24	siCTRL	8229227	3453.02	0.876389
25	siCTRL	27033428	4943.44	0.894607
26	siCTRL	20513906	4520.37	0.0850442
27	siCTRL	18132288	4357.83	0.0390548
28	siCTRL	13409260	3609.18	0.16983
29	siCTRL	22304444	4772.97	0.878143
30	siCTRL	27974352	3955.7	0.0983468
31	siCTRL	13254650	3934.72	0.421108
32	siCTRL	19973854	3336.63	0.95789
33	siCTRL	25508956	4528.93	0.533165
34	siCTRL	17843240	4531.08	0.691877
35	siCTRL	12504147	4284.41	0.315516
36	siCTRL	26693918	4471.13	0.686501
37	siCTRL	14158235	4406.76	0.834626
38	siCTRL	13364677	3083.02	0.0182883
39	siCTRL	13314111	3280.11	0.750144
40	siCTRL	28387950	4345.92	0.988861
41	siCTRL	19891822	3986.52	0.748166
42	siCTRL	13300784	2495.34	0.280444
43	siCTRL	13496305	3334.82	0.789279
44	siCTRL	16885256	4569.73	0.103226
45	siCTRL	26992388	4320.73	0.447894
46	siCTRL	13221934	2533.92	0.908596
47	siCTRL	26262888	4298.13	0.293614
48	siCTRL	19464512	4602.25	0.287775
49	siCTRL	28213716	3994.28	0.130029
50	siCTRL	14078116	3378.69	0.019367
51	siCTRL	26056740	4230.12	0.678836
52	siCTRL	13368372	2723.94	0.211628
53	siCTRL	11895941	3118.64	0.265547
54	siCTRL	27959530	4415.38	0.491573
55	siCTRL	28390410	4049.14	0.0533625
56	siCTRL	11853410	2772.55	0.574118
57	siCTRL	14019068	3179.16	0.146729
58	siCTRL	14130866	4522.45	0.589306
59	siCTRL	13653401	2808.73	0.699758
60	siCTRL	14731292	3991.75	0.102334
61	siCTRL	15466229	3794.77	0.414056
62	siCTRL	16392516	5104.78	0.6944
63	siCTRL	13972795	3129.02	0.414179
64	siCTRL	14220889	3474.23	0.0499535
65	siCTRL	13389600	2984.29	0.535896
66	siCTRL	28534882	2373.81	0.663795
67	siCTRL	13811728	5070.36	0.514889
68	siCTRL	28181204	4091.34	0.944595
69	siCTRL	13052304	7073.18	0.586555
70	siCTRL	16258001	3974.62	0.903402
71	siCTRL	29470434	6564.58	0.137475
72	siCTRL	21511642	5003.19	0.139276
73	siCTRL	12691409	3251.92	0.807391
74	siCTRL	29520860	4645.7	0.397677
75	siCTRL	14349779	3555.94	0.165354
76	siCTRL	14487109	4201.56	0.927509
77	siCTRL	13496369	3915.15	0.347766
78	siCTRL	13794018	3269.95	0.750812
79	siCTRL	21438768	5283.14	0.725998
80	siCTRL	15320951	5505.86	0.883306
81	siCTRL	14378841	3451.18	0.623672
82	siCTRL	12218837	4470.29	0.750942
83	siCTRL	13914351	3119.1	0.348898
84	siCTRL	26541736	5768.39	0.269928
85	siCTRL	12961961	3852.9	0.895886
86	siCTRL	23678310	6312.1	0.428091
87	siCTRL	19624076	5310.96	0.96484
88	siCTRL	16410085	4146.89	0.663441
89	siCTRL	19258918	4196.46	0.621696
90	siCTRL	27197566	5964.64	0.114746
91	siCTRL	20976702	4787.94	0.949489
92	siCTRL	28833358	4111.26	0.449912
93	siCTRL	16024762	4562.07	0.57839
94	siCTRL	18133738	4763.09	0.408137
95	siCTRL	11981291	4026.77	0.237027
96	siCTRL	26595596	4393.69	0.90338
97	siCTRL	28281650	4383.13	0.573679
98	siCTRL	20943650	3664.05	0.00287033
99	siCTRL	21499584	4046.7	0.617145
100	siCTRL	13285946	3566.56	0.326645
101	siCTRL	14201152	3593.84	0.527058
102	siCTRL	13577853	4045.44	0.885942
103	siCTRL	16040048	4803.38	0.35727
104	siCTRL	20995080	5050.97	0.908535
105	siCTRL	19917178	4490.14	0.62336
106	siCTRL	14016837	3804.43	0.0158212
107	siCTRL	13183558	3401.05	0.929437
108	siCTRL	27235690	4979.61	0.690897
109	siCTRL	28233954	4038.82	0.997323
110	siCTRL	17851360	4880.06	0.172341
111	siCTRL	13622488	5307.99	0.137136
112	siCTRL	13734714	5193.58	0.932595
113	siCTRL	13772772	3430.67	0.696818
114	siCTRL	20154028	4057.17	0.0660002
115	siCTRL	15560557	3424.89	0.755463
116	siCTRL	18505008	3103.53	0.753876
117	siCTRL	20847608	6152.6	0.923025
118	siCTRL	20050250	4046.94	0.711525
119	siCTRL	13654517	3690.3	0.124271
120	siCTRL	13285443	4497.95	0.0198801
121	siCTRL	12462093	3505.8	0.026211
122	siCTRL	13681234	4730.13	0.0283065
123	siCTRL	13477396	4017.1	0.246211
124	siCTRL	18706996	5722.24	0.860028
125	siCTRL	13818590	5155.43	0.538831
126	siCTRL	13510455	4759.1	0.552822
127	siCTRL	14143088	5101.38	0.842031
128	siCTRL	13199610	3500.28	0.124173
129	siCTRL	24491668	3971.46	0.279184
130	siCTRL	13985198	6062.38	0.585759
131	siCTRL	14325959	5609.43	0.969596
132	siCTRL	29460716	8279.18	0.56103
133	siCTRL	13722266	3971.75	0.0186473
134	siCTRL	14077653	3558.35	0.800633
135	siCTRL	29620450	8328.17	0.232974
136	siCTRL	28208334	5712.77	0.807105
137	siCTRL	21078364	4131.77	0.387861
138	siCTRL	21391368	5273.37	0.863542
139	siCTRL	14557998	4165.84	0.747122
140	siCTRL	13939435	3162.52	0.55624
141	siCTRL	14140133	4083.81	0.136455
142	siCTRL	15292348	4214.83	0.0599177
143	siCTRL	17791366	4009.85	0.121343
144	siCTRL	14769542	3972.59	0.0445519
145	siCTRL	7950589	3640.32	0.107494
146	siCTRL	14114600	4763.32	0.225709
147	siCTRL	10881506	4038.89	0.712989
148	siCTRL	27972076	5601.68	0.559717
149	siCTRL	19349588	3050.05	0.012556
150	siCTRL	28593262	6017.47	0.0719743
151	siCTRL	13842602	3328.16	0.967276
152	siCTRL	9989637	4340.07	0.5681
153	siCTRL	22680688	4767.67	0.203293
154	siCTRL	7054454	3307.48	0.252326
155	siCTRL	13086902	3774.84	0.743826
156	siCTRL	7.14272e+06	3350.19	0.195429
157	siCTRL	13782658	3391.68	0.581359
158	siCTRL	13819904	4480.75	0.97002
159	siCTRL	17031656	4377.44	0.846829
160	siCTRL	13588260	4397.87	0.239848
161	siCTRL	16082681	3750.81	0.49377
162	siCTRL	21181712	4476.79	0.619956
163	siCTRL	17930810	3908.23	0.828981
164	siCTRL	17190216	4968.97	0.156791
165	siCTRL	5794208	2591.08	0.0185762
166	siCTRL	13978510	3951.17	0.0700221
167	siCTRL	23890996	4124.02	0.486345
168	siCTRL	13285161	3582.25	0.606329
169	siCTRL	13378305	2920.77	0.568851
170	siCTRL	23775554	4835.19	0.317362
171	siCTRL	28573822	4200.94	0.988616
172	siCTRL	13523917	3105.35	0.579745
173	siCTRL	21159876	5661.96	0.380141
174	siCTRL	6078032	2361.06	0.550948
175	siCTRL	13585434	2739.73	0.745334
176	siCTRL	18201090	3977.51	0.669233
177	siCTRL	12791267	4149.07	0.26492
178	siCTRL	28296248	3567.4	0.0663348
179	siCTRL	11252825	3322.73	0.370084
180	siCTRL	12467628	4225.12	0.629718
181	siCTRL	14356972	2960.02	0.210174
182	siCTRL	14899125	3039.2	0.752756
183	siCTRL	11122484	3772.6	0.0665365
184	siCTRL	23006150	5574.46	0.260315
185	siCTRL	14911826	4447.91	0.804755
186	siCTRL	17039978	4824.55	0.193434
187	siCTRL	15490873	3638.85	0.639461
188	siCTRL	13398120	3205.29	0.52467
189	siCTRL	22620864	2602.91	0.924808
190	siCTRL	16116651	2958.86	0.263297
191	siCTRL	23121778	3476.52	0.0659611
192	siCTRL	13463940	3121.05	0.735066
193	siCTRL	8565969	3317.67	0.772178
194	siCTRL	6626132	2001.17	0.907816
195	siCTRL	25586096	3949.47	0.931972
196	siCTRL	13810906	3237.79	0.0139516
197	siCTRL	14796572	3784.54	0.234362
198	siCTRL	7.0506e+06	1996.55	0.616778
199	siCTRL	11723279	3483.27	0.949016
200	siCTRL	14113673	3948.58	0.950176
201	siCTRL	26540942	3805.18	0.556653
202	siCTRL	26302698	4669.21	0.915606
203	siCTRL	11785003	4042.5	0.641566
204	siCTRL	13814327	3858.48	0.390008
205	siCTRL	12511678	3539.81	0.485991
206	siCTRL	12832404	4314.75	0.60431
207	siCTRL	13317548	4302.33	0.549548
208	siCTRL	12928149	4358.82	0.926181
209	siCTRL	10890150	2718.32	0.918733
210	siCTRL	27683946	3752.49	0.394876
211	siCTRL	9657278	3041.21	0.963263
212	siCTRL	16886618	4270.91	0.173956
213	siCTRL	26703626	3735.65	0.12633
214	siCTRL	13255836	2855.27	0.135079
215	siCTRL	12858733	4735.32	0.505662
216	siCTRL	12610917	3680.28	0.0215248
217	siCTRL	12662276	3954.08	0.94797
218	siCTRL	11639927	3802.32	0.827115
219	siCTRL	13078317	3159.82	0.015019
220	siCTRL	11194964	2912.1	0.176196
221	siCTRL	17089196	4634.94	0.332064
222	siCTRL	10581177	2800.33	0.130997
223	siCTRL	12144614	4060.48	0.809491
224	siCTRL	13339419	3798.77	0.344737
225	siCTRL	10405830	4428.71	0.940107
226	siCTRL	13307010	3766.02	0.582014
227	siCTRL	11841192	3847.1	0.878832
228	siCTRL	14064194	5955.35	0.844734
229	siCTRL	23104974	4620.18	0.905392
230	siCTRL	13539363	4917.43	0.45988
231	siCTRL	26037534	4037.23	0.546347
232	siCTRL	13717323	4913.59	0.798604
233	siCTRL	14148866	4539.25	0.285719
234	siCTRL	13618903	4217.52	0.490254
235	siCTRL	14113950	4644.01	0.59911
236	siCTRL	13732872	4465.91	0.0155333
237	siCTRL	14096142	5221.54	0.593481
238	siCTRL	13907204	3753.05	0.433676
239	siCTRL	13864317	3817.65	0.807361
240	siCTRL	16692338	5175.15	0.315245
241	siCTRL	21554024	4374.55	0.892889
242	siCTRL	20553508	4922.48	0.577857
243	siCTRL	13784869	3750.12	0.18401
244	siCTRL	13903869	4405.85	0.787929
245	siCTRL	14893554	4428.47	0.612031
246	siCTRL	19972718	3806.96	0.0539093
247	siCTRL	15789914	5161.45	0.420194
248	siCTRL	14016866	4673	0.679069
249	siCTRL	13303265	4326.96	0.918602
250	siCTRL	16490900	5267.21	0.000402025
251	siCTRL	28947862	5100.96	0.976759
252	siCTRL	13875677	3983.76	0.37658
253	siCTRL	20628486	5421.19	0.973784
254	siCTRL	14092150	4822.52	0.604716
255	siCTRL	28138888	4250.55	0.828846
256	siCTRL	22650552	4437.69	0.574712
257	siCTRL	14235110	3206.2	0.628076
258	siCTRL	16700540	4478.72	0.285576
259	siCTRL	13863541	3891.75	0.586833
260	siCTRL	14478928	4534.79	0.750022
261	siCTRL	18267312	6163.61	0.858314
262	siCTRL	29626994	4387.21	0.755082
263	siCTRL	20701874	4678.74	0.698057
264	siCTRL	14774769	4553.1	0.864479
265	siCTRL	21024466	4222.99	0.322681
266	siCTRL	15015473	4562.47	0.670789
267	siCTRL	15867800	5258.25	0.450874
268	siCTRL	8690431	4512.9	0.382103
269	siCTRL	17197414	4986.81	0.410811
270	siCTRL	13867051	3451.06	0.40148
271	siCTRL	29696168	5698.4	0.317384
272	siCTRL	15074767	3751.71	0.621919
273	siCTRL	14929319	4206.25	0.430247
274	siCTRL	14076051	3752.29	0.973802
275	siCTRL	29988874	4702.74	0.677801
276	siCTRL	15367671	4825.79	0.19857
277	siCTRL	15155864	4264.71	0.426701
278	siCTRL	13505422	3506.71	0.343346
279	siCTRL	19762762	5865.7	0.797639
280	siCTRL	15735083	3510.85	0.879998
281	siCTRL	21414154	4023.45	0.903842
282	siCTRL	13747573	3801.72	0.66272
283	siCTRL	14205552	3096.58	0.270208
284	siCTRL	15506822	4968.76	0.252367
285	siCTRL	20413356	5042.11	0.854898
286	siCTRL	28509082	4742.22	0.527715
287	siCTRL	26200938	4287.15	0.802161
288	siCTRL	13964097	4093.8	0.572489
289	siCTRL	22979094	5013.64	0.733143
290	siCTRL	14109523	3308.64	0.519012
291	siCTRL	23478838	5050.21	0.770884
292	siCTRL	21780048	4761.83	0.568858
293	siCTRL	13021464	2801.92	0.46571
294	siCTRL	17725936	4888.48	0.342689
295	siCTRL	23371680	4590.16	0.0682093
296	siCTRL	13790927	4527.66	0.377924
297	siCTRL	14276873	4624.53	0.0796261
298	siCTRL	12500040	3037.89	0.982817
299	siCTRL	23563676	4006.31	0.181613
300	siCTRL	16690498	5720.56	0.811859
301	siCTRL	29932418	4429.34	0.874962
302	siCTRL	27140812	6451.21	0.688413
303	siCTRL	13393087	4042.01	0.569494
304	siCTRL	28597948	3283.3	0.160971
305	siCTRL	19052944	5784.72	0.46688
306	siCTRL	22256924	4227.47	0.345172
307	siCTRL	19675518	4943.35	0.22504
308	siCTRL	17103840	4363.19	0.592512
309	siCTRL	27638916	4493.36	0.31227
310	siCTRL	29597548	5441.04	0.916306
311	siCTRL	14262000	4677.26	0.909636
312	siCTRL	26445244	3912.7	0.257118
313	siCTRL	15889756	4625.33	0.110891
314	siCTRL	19239632	4783.27	0.192963
315	siCTRL	25103120	3190.72	0.499584
316	siCTRL	11139746	1801.05	0.728586
317	siCTRL	14430309	3683.43	0.208194
318	siCTRL	14712771	2866.1	0.248034
319	siCTRL	17514606	3155.25	0.851672
320	siCTRL	19213014	4993.7	0.415849
321	siCTRL	16523468	4459.11	0.616685
322	siCTRL	28069718	3837.43	0.233666
323	siCTRL	14634342	3245.16	0.101967
324	siCTRL	17287134	4450.23	0.515857
325	siCTRL	13218979	3640.71	0.477141
326	siCTRL	12681325	4596.35	0.152672
327	siCTRL	13878546	2518.82	0.621806
328	siCTRL	14241002	3160.18	0.54401
329	siCTRL	14802153	3143	0.654137
330	siCTRL	26397700	3795.38	0.144546
331	siCTRL	12427183	3436.01	0.751528
332	siCTRL	13120663	3609.88	0.222049
333	siCTRL	30376890	5123.71	0.519352
334	siCTRL	26844226	4275.15	0.785296
335	siCTRL	29356062	4930.21	0.0223304
336	siCTRL	15634424	3746.71	0.324362
337	siCTRL	27723418	4789.65	0.872922
338	siCTRL	13921580	3655.1	0.84471
339	siCTRL	16318237	4399.62	0.538441
340	siCTRL	29513998	4338.71	0.866608
341	siCTRL	13856456	4495.1	0.949806
342	siCTRL	14840297	4572	0.826407
343	siCTRL	14692393	3980.56	0.854115
344	siCTRL	23608510	4121.38	0.0987434
345	siCTRL	13485533	3859.68	0.651304
346	siCTRL	13368501	3144.86	0.703517
347	siCTRL	15214718	4348.77	0.610241
348	siCTRL	23997360	4635.1	0.799615
349	siCTRL	13481887	4459.78	0.0345712
350	siCTRL	19673924	5020.74	0.770239
351	siCTRL	23443748	3713.24	0.731729
352	siCTRL	12749656	4362.02	0.259698
353	siCTRL	23394504	4144.6	0.257069
354	siCTRL	13655190	2742.16	0.632303
355	siCTRL	18319908	3935.43	0.345297
356	siCTRL	22686682	5273.11	0.796589
357	siCTRL	13850816	2356.09	0.446146
358	siCTRL	12721287	3873.02	0.782749
359	siCTRL	24865658	3587.49	0.990472
360	siCTRL	28158946	4015.02	0.300248
361	siCTRL	15603541	4175.22	0.143006
362	siCTRL	24115054	2995.87	0.901308
363	siCTRL	12936233	3144.09	0.541559
364	siCTRL	6.98002e+06	3571.94	0.97474
365	siCTRL	12519421	3598.8	0.636604
366	siCTRL	15713888	3448.59	0.993913
367	siCTRL	34817916	5928.77	0.546071
368	siCTRL	12906226	3252.71	0.526426
369	siCTRL	28288442	4610.23	0.135428
370	siCTRL	28384360	4746.19	0.355705
371	siCTRL	9027869	3511.25	0.0262186
372	siCTRL	13669257	2910.62	0.160395
373	siCTRL	15333609	3444.37	0.745637
374	siCTRL	13653684	3630.99	0.0303997
375	siCTRL	13668402	3111.52	0.366543
376	siCTRL	28372884	3339.66	0.862346
377	siCTRL	16339987	2821.48	0.692678
378	siCTRL	13918104	3577.76	0.690942
379	siCTRL	27240964	3423.58	0.188637
380	siCTRL	26852286	4260.98	0.441904
381	siCTRL	29336858	3977.13	0.581577
382	siCTRL	26568630	4379.63	0.989752
383	siCTRL	28283576	4607.78	0.203906
384	siCTRL	28574778	5110.42	0.247733
385	siCTRL	17016264	4193.3	0.262173
386	siCTRL	41989584	5745.08	0.750172
387	siCTRL	25966970	3604.12	0.456975
388	siCTRL	21503832	4093.63	0.0569294
389	siCTRL	29508558	4319.93	0.508516
390	siCTRL	25233754	4100.52	0.21196
391	siCTRL	15748982	5143.65	0.798604
392	siCTRL	29319122	5315.77	0.297331
393	siCTRL	12592785	2325.91	0.027606
394	siCTRL	28882968	4545.31	0.593432
395	siCTRL	12778793	3771.87	0.84384
396	siCTRL	12855277	3533.04	0.381016
397	siCTRL	12583913	4612.44	0.749858
398	siCTRL	14715008	4282.89	0.511141
399	siCTRL	12332692	3543.48	0.540952
400	siCTRL	28132362	5309.96	0.959434
401	siCTRL	13038275	4169.53	0.803961
402	siCTRL	29563334	4081.05	0.0323231
403	siCTRL	14780716	3556.58	0.709387
404	siCTRL	13518126	3480.11	0.465001
405	siCTRL	12548306	3792.17	0.947549
406	siCTRL	21492200	4848.16	0.221433
407	siCTRL	19872794	4757.56	0.267072
408	siCTRL	29172654	3615.44	0.081474
409	siCTRL	28266794	3419.18	0.428619
410	siCTRL	13061522	3584.86	0.109019
411	siCTRL	19293976	4653.55	0.633787
412	siCTRL	13250402	5297.15	0.802963
413	siCTRL	19217060	4474.7	0.6968
414	siCTRL	13434528	4272.57	0.766211
415	siCTRL	13126982	3905.41	0.342454
416	siCTRL	28562712	3910.42	0.845851
417	siCTRL	13527445	5373.4	0.428769
418	siCTRL	13475586	4970.48	0.82401
419	siCTRL	15456661	3867.22	0.626496
420	siCTRL	21991430	4278.03	0.143423
421	siCTRL	12933721	3788.4	0.0783869
422	siCTRL	25937114	4375.12	0.0183326
423	siCTRL	28217364	4361.72	0.066725
424	siCTRL	17373896	3549.96	0.458584
425	siCTRL	13448262	5087.87	0.113342
426	siCTRL	30531376	3375.98	0.0277833
427	siCTRL	17054002	4010.1	0.754861
428	siCTRL	13770372	3994.53	0.39485
429	siCTRL	16783578	3826.01	0.746938
430	siCTRL	15883585	3611.7	0.452405
431	siCTRL	14635510	4650.33	0.450087
432	siCTRL	18174420	5053.12	0.478073
433	siCTRL	29337250	3426.44	0.474004
434	siCTRL	15204153	3273.58	0.803163
435	siCTRL	13391749	2947.86	0.402393
436	siCTRL	30402496	4660.62	0.904686
437	siCTRL	15366735	4488.74	0.037061
438	siCTRL	25783172	3873.96	0.773874
439	siCTRL	15673705	3384.13	0.125641
440	siCTRL	14641005	3073.47	0.618514
441	siCTRL	23437208	5911.75	0.0103643
442	siCTRL	13557281	2807.07	0.538627
443	siCTRL	14561277	2884.81	0.00301796
444	siCTRL	13301798	3192.93	0.951194
445	siCTRL	24532784	4326.33	0.905402
446	siCTRL	15762517	4626.86	0.795967
447	siCTRL	13250548	3863.45	0.915274
448	siCTRL	27296798	4126.08	0.145558
449	siCTRL	21752048	5810.61	0.15773
450	siCTRL	18274212	4240.54	0.187632
451	siCTRL	15340026	2963.66	0.622496
452	siCTRL	14083980	3790.99	0.905809
453	siCTRL	22082558	6194.65	0.989955
454	siCTRL	15940986	2959.94	0.711122
455	siCTRL	13984902	3550.82	0.7318
456	siCTRL	27814234	4813.84	0.909293
457	siCTRL	13056094	2742.06	0.400874
458	siCTRL	14841005	3399.17	0.249851
459	siCTRL	23442168	4396.44	0.17343
460	siCTRL	14700275	3002.11	0.119457
461	siCTRL	28251642	4243.67	0.812611
462	siCTRL	14774183	3004.06	0.146792
463	siCTRL	14382085	3699.68	0.264297
464	siCTRL	14578948	4103.33	0.819089
465	siCTRL	14639044	3782.97	0.310587
466	siCTRL	26903014	5433.55	0.982417
467	siCTRL	14452052	3348.51	0.266639
468	siCTRL	19622990	3771.38	0.533653
469	siCTRL	18497744	4973.7	0.314467
470	siCTRL	11266917	2412.7	0.910773
471	siCTRL	19377000	5305.73	0.366557
472	siCTRL	14515674	4778.51	0.433592
473	siCTRL	14182713	3454.83	0.512293
474	siCTRL	30171338	5437.31	0.938886
475	siCTRL	14905985	4842.1	0.030949
476	siCTRL	21966626	4778.05	0.716879
477	siCTRL	14122398	4547.93	0.891019
478	siCTRL	11359872	3659.53	0.0272872
479	siCTRL	18607252	4713.55	0.522051
480	siCTRL	12871630	4638.24	0.32599
481	siCTRL	29086926	4670.17	0.859489
482	siCTRL	26316040	3843.3	0.558517
483	siCTRL	17286536	4640.06	0.690228
484	siCTRL	12714698	4222.27	0.452853
485	siCTRL	29637006	5270.42	0.628309
486	siCTRL	14637109	4464.17	0.290097
487	siCTRL	14125499	2394.54	0.00934858
488	siCTRL	22413258	4105.35	0.576756
489	siCTRL	12638925	4239.02	0.311444
490	siCTRL	13998302	2923.02	0.517268
491	siCTRL	14191165	3297.75	0.916406
492	siCTRL	28475744	4776.74	0.426475
493	siCTRL	14533111	4259.81	0.247396
494	siCTRL	13996117	4046.83	0.371294
495	siCTRL	14129262	3164.9	0.931861
496	siCTRL	29555150	3867.75	0.936868
497	siCTRL	13421009	4705.06	0.84433
498	siCTRL	13482597	3327.58	0.920207
499	siCTRL	28465132	5232.35	0.2279
500	siCTRL	13961555	2698.21	0.0874822
501	siCTRL	28198656	4345.46	0.22731
502	siCTRL	13315565	4610.13	0.314377
503	siCTRL	14576830	3932.34	0.174766
504	siCTRL	29818288	4889.09	0.607094
505	siCTRL	13837323	2377.61	0.413586
506	siCTRL	13759767	4296.92	0.816352
507	siCTRL	13531044	3229.13	0.18513
508	siCTRL	14494836	3026.56	0.701877
509	siCTRL	13711096	3194	0.240356
510	siCTRL	14319270	3310.79	0.574219
511	siCTRL	14322100	3078.31	0.348988
512	siCTRL	28428134	3193.69	0.0569644
513	siCTRL	27440484	4223.35	0.228814
514	siCTRL	26845770	2972.93	0.664103
515	siCTRL	14124691	4150.46	0.49725
516	siCTRL	15293746	4841.13	0.519016
517	siCTRL	30013464	3618.64	0.17472
518	siCTRL	15004312	4198.13	0.570716
519	siCTRL	14240525	2998.68	0.996753
520	siCTRL	11611336	4615.07	0.816835
521	siCTRL	20066470	3554.8	0.594373
522	siCTRL	14032340	3850.68	0.975989
523	siCTRL	22187850	3715.93	0.901563
524	siCTRL	20614528	3016.24	0.595608
525	siCTRL	11840848	4475.22	0.0324263
526	siCTRL	14901598	3125.14	0.0935771
527	siCTRL	26430920	4380.8	0.0653717
528	siCTRL	13958307	3496.53	0.451733
529	siCTRL	24669228	4429.72	0.375435
530	siCTRL	12161621	3782.79	0.97535
531	siCTRL	14882888	4320.6	0.167983
532	siCTRL	13721206	3370.63	0.972788
533	siCTRL	8717423	3070.01	0.767475
534	siCTRL	15176606	3284.2	0.824238
535	siCTRL	28812090	5002.71	0.632616
536	siCTRL	18767004	3865.02	0.668733
537	siCTRL	10349550	3375.78	0.476882
538	siCTRL	15564053	4257.09	0.0131364
539	siCTRL	19411022	4439.32	0.353006
540	siCTRL	22087698	4546.81	0.492072
541	siCTRL	12631172	3106.32	0.730091
542	siCTRL	13876952	3120.4	0.468628
543	siCTRL	12694729	2529.6	0.457405
544	siCTRL	12347658	2899.2	0.137663
545	siCTRL	13902970	2540.66	0.0108887
546	siCTRL	13571079	4828.69	0.758278
547	siCTRL	12923531	3887.85	0.319953
548	siCTRL	12473873	3447.72	0.984383
549	siCTRL	7.96225e+06	2107.27	0.220234
550	siCTRL	28325872	3701.83	0.338708
551	siCTRL	28081816	3368.77	0.523896
552	siCTRL	28270538	2076.91	0.754891
553	siCTRL	13269511	2622.75	0.463858
554	siCTRL	10452551	2925.48	0.124823
555	siCTRL	28691970	3427.54	0.312501
556	siCTRL	14318009	2372.78	0.504519
557	siCTRL	13752192	3906.01	0.673849
558	siCTRL	28351956	5133.41	0.77015
559	siCTRL	20806630	3733.66	0.130336
560	siCTRL	15486678	3668.29	0.0229151
561	siCTRL	12110372	2400.64	0.519082
562	siCTRL	13824769	3633.31	0.809989
563	siCTRL	13675409	3720.86	0.0126038
564	siCTRL	14732793	4085.79	0.67247
565	siCTRL	18583286	4117.55	0.686808
566	siCTRL	28490386	4910.49	0.449247
567	siCTRL	18913908	3381.81	0.914789
568	siCTRL	28236334	4278.29	0.644361
569	siCTRL	15711965	2651.74	0.00523984
570	siCTRL	28731226	3720.83	0.484428
571	siCTRL	21882810	4404.03	0.859318
572	siCTRL	28274398	2972.41	0.8304
573	siCTRL	26364824	4448.27	0.649154
574	siCTRL	27250634	3809.79	0.673698
575	siCTRL	15690496	2840.77	0.5785
576	siCTRL	14610103	4704.53	0.27412
577	siCTRL	14487017	3919.86	0.56053
578	siCTRL	17834986	3417.99	0.67173
579	siCTRL	25779682	1691.77	0.35243
580	siCTRL	27151842	3693.7	0.855828
581	siCTRL	18852628	4722.92	0.195037
582	siCTRL	30040988	4033.64	0.747321
583	siCTRL	30170910	4401.36	0.289603
584	siCTRL	15965082	2773.38	0.773799
585	siCTRL	29570090	4813.72	0.427737
586	siCTRL	13927857	4511.65	0.807698
587	siCTRL	20127508	4834.83	0.353535
588	siCTRL	9717428	3128.6	0.213693
589	siCTRL	32322072	5436.62	0.767285
590	siCTRL	21320858	4422.79	0.308642
591	siCTRL	14821533	3826.93	0.733245
592	siCTRL	15046148	2863.51	0.744473
593	siCTRL	15172388	3667.37	0.221397
594	siCTRL	13517091	4209.4	0.214112
595	siCTRL	13680806	3967.72	0.198948
596	siCTRL	5804158	3268.21	0.142518
597	siCTRL	19653576	4484.88	0.377083
598	siCTRL	12987520	3717.38	0.0266279
599	siCTRL	8019715	3159.76	0.11092
600	siCTRL	19736184	5191.29	0.674564
601	siCTRL	14595357	3725.69	0.799777
602	siCTRL	14497889	3150.66	0.0805295
603	siCTRL	22514458	4012.15	0.231702
604	siCTRL	13649465	3544.17	0.207626
605	siCTRL	17970082	4052.52	0.917334
606	siCTRL	13877670	3889.2	0.711315
607	siCTRL	12500282	4174.6	0.553885
608	siCTRL	13832880	3976.97	0.304518
609	siCTRL	15441902	4406.15	0.834854
610	siCTRL	20527976	5756.61	0.435306
611	siCTRL	13516162	3627.3	0.923456
612	siCTRL	14059486	3417.09	0.706052
613	siCTRL	21676440	5022.28	0.478031
614	siCTRL	13449702	3580.4	0.12621
615	siCTRL	19087478	5007.22	0.976044
616	siCTRL	28372182	5275.72	0.159834
617	siCTRL	14649583	3825.46	0.202602
618	siCTRL	13547032	4335.25	0.431182
619	siCTRL	14290741	4149.06	0.404202
620	siCTRL	13722444	3409.24	0.146751
621	siCTRL	21779972	5275.68	0.729319
622	siCTRL	19298328	4039.26	0.188745
623	siCTRL	14396998	3451.43	0.643896
624	siCTRL	26395070	4143.46	0.754306
625	siCTRL	21264096	4978.36	0.210732
626	siCTRL	13353011	3891.07	0.600954
627	siCTRL	16339978	3491.95	0.748928
628	siCTRL	14611709	4107.29	0.638219
629	siCTRL	15010236	3905.17	0.597127
630	siCTRL	13823196	3871.63	0.295482
631	siCTRL	16083307	3947.4	0.731606
632	siCTRL	57810124	6637	0.945308
633	siCTRL	14689324	4117.45	0.425561
634	siCTRL	18871076	3486.66	0.782182
635	siCTRL	10874479	4745.26	0.056141
636	siCTRL	9970054	4957.06	0.835272
637	siCTRL	10184916	4559.78	0.19225
638	siCTRL	20281794	4181.66	0.395097
639	siCTRL	15515240	3756.39	0.300081
640	siCTRL	14001353	4296.39	0.0801036
641	siCTRL	20898312	4154.07	0.904631
642	siCTRL	10092368	4581.87	0.370154
643	siCTRL	14843800	4229.44	0.530697
644	siCTRL	13295491	4887.95	0.494116
645	siCTRL	19665858	3911.29	0.132161
646	siCTRL	27813248	4567.69	0.206454
647	siCTRL	51622408	5914.17	0.0761888
648	siCTRL	24641944	4336.94	0.507922
649	siCTRL	13644201	4006.65	0.26155
650	siCTRL	14857781	4928.14	0.357062
651	siCTRL	20249576	4704.2	0.108065
652	siCTRL	16430314	4572.99	0.787552
653	siCTRL	13680483	3979.83	0.106584
654	siCTRL	27221568	4311.9	0.985709
655	siCTRL	27853906	5028.94	0.177161
656	siCTRL	27976452	5316.21	0.572405
657	siCTRL	28921028	5072.2	0.0448453
658	siCTRL	14155563	4100.14	0.787116
659	siCTRL	13606425	4516.23	0.189606
660	siCTRL	11981499	4719.35	0.527904
661	siCTRL	28140584	4879.06	0.740078
662	siCTRL	29487010	4785.9	0.149931
663	siCTRL	12721157	4085.5	0.551087
664	siCTRL	14161456	4600.83	0.216617
665	siCTRL	15635731	3916.51	0.759196
666	siCTRL	8611067	4817.68	0.722915
667	siCTRL	13828980	4113.03	0.176549
668	siCTRL	28330094	5764.28	0.861967
669	siCTRL	27098554	4475.88	0.0197751
670	siCTRL	14033610	4445.25	0.860237
671	siCTRL	25126744	4404.6	0.558904
672	siCTRL	13745359	3086.4	0.40322
673	siCTRL	14025200	4322.04	0.758747
674	siCTRL	15962729	3619.02	0.716929
675	siCTRL	29516590	5029.91	0.987326
676	siCTRL	17065708	5154.8	0.278085
677	siCTRL	13856145	2970.53	0.00379367
678	siCTRL	29244560	5127.44	0.933903
679	siCTRL	29626932	4385.99	0.857897
680	siCTRL	13618466	3452.69	0.728851
681	siCTRL	18277734	5040.8	0.516689
682	siCTRL	13156534	4496.45	0.706956
683	siCTRL	13786152	4388.47	0.78053
684	siCTRL	29857470	4690.4	0.374876
685	siCTRL	12547191	3758.1	0.770323
686	siCTRL	15042375	4631.39	0.750624
687	siCTRL	15638525	5991.49	0.613211
688	siCTRL	17408660	3874.48	0.401866
689	siCTRL	27958706	4343.91	0.697308
690	siCTRL	27185656	5736.99	0.00311286
691	siCTRL	15675916	5175.63	0.774897
692	siCTRL	15034134	4081.67	0.896417
693	siCTRL	29061244	4576.87	0.239316
694	siCTRL	19447484	4698.36	0.120767
695	siCTRL	17778518	4031.68	0.220284
696	siCTRL	13516733	4751.66	0.302097
697	siCTRL	14754722	4296.03	0.883029
698	siCTRL	15966102	4613.01	0.543166
699	siCTRL	29906434	4608.16	0.286712
700	siCTRL	28587132	4618.96	0.138355
701	siCTRL	13231975	3148.94	0.290144
702	siCTRL	13095357	4162.31	0.613871
703	siCTRL	29371096	4986.01	0.324139
704	siCTRL	15031255	4496.68	0.45736
705	siCTRL	13755616	4604.3	0.444117
706	siCTRL	20087758	3857.07	0.828135
707	siCTRL	18100634	5774.5	0.426348
708	siCTRL	16489497	5214.45	0.345699
709	siCTRL	28815066	5126.54	0.674972
710	siCTRL	29171380	4236.27	0.221482
711	siCTRL	13080532	3962.15	0.467246
712	siCTRL	13179153	4140.79	0.314766
713	siCTRL	18351096	4609.67	0.626856
714	siCTRL	28123492	5983.04	0.87736
715	siCTRL	20275680	4670.65	0.447689
716	siCTRL	19175600	4673.08	0.784457
717	siCTRL	28816916	4541.41	0.456966
718	siCTRL	19899006	4162.04	0.656229
719	siCTRL	13952787	4026.71	0.131841
720	siCTRL	13165774	5038.4	0.432982
721	siCTRL	19103258	2817.23	0.909312
722	siCTRL	13019874	4909.2	0.605479
723	siCTRL	13254235	2360.89	0.766775
724	siCTRL	17403770	4095.93	0.504701
725	siCTRL	17851934	6416.44	0.498056
726	siCTRL	12211104	2778.92	0.8429
727	siCTRL	16438015	4178.97	0.0678069
728	siCTRL	13606348	3002.09	0.573272
729	siCTRL	12412534	4094.95	0.942763
730	siCTRL	13915225	4066.14	0.51786
731	siCTRL	12414849	3057.48	0.194466
732	siCTRL	13438021	4363.51	0.847939
733	siCTRL	13235219	2962.06	0.251639
734	siCTRL	11464441	3139.86	0.700726
735	siCTRL	12930468	3687.45	0.540261
736	siCTRL	14520987	4277.24	0.948836
737	siCTRL	14015623	4072.89	0.624337
738	siCTRL	13124617	2841.9	0.837978
739	siCTRL	13988763	3858.85	0.00793288
740	siCTRL	13749343	4413.01	0.98934
741	siCTRL	14020912	3156.36	0.0777146
742	siCTRL	14268108	4849.4	0.32213
743	siCTRL	14704629	3641.65	0.946152
744	siCTRL	9794320	2737.97	0.0089391
745	siCTRL	13444000	2460.77	0.82273
746	siCTRL	13486129	2530.33	0.861212
747	siCTRL	13314508	3520.03	0.439831
748	siCTRL	13259594	3974.69	0.255745
749	siCTRL	14650814	4439.81	0.80269
750	siCTRL	29162132	3819.87	0.477862
751	siCTRL	14206442	5272.61	0.134339
752	siCTRL	13288006	4365.12	0.927849
753	siCTRL	10564096	3752.55	0.89597
754	siCTRL	30451908	3070.29	0.491545
755	siCTRL	11034769	3994.25	0.856702
756	siCTRL	14702864	4155.38	0.418578
757	siCTRL	18821838	4817.07	0.683465
758	siCTRL	5743450	2395.65	0.397991
759	siCTRL	22448180	4487.85	0.505742
760	siCTRL	26340944	3595.31	0.189552
761	siCTRL	15966372	5052.7	0.964989
762	siCTRL	26425368	4859.15	0.294216
763	siCTRL	27925618	2689.56	0.10346
764	siCTRL	25305948	4287.81	0.144315
765	siCTRL	13502228	4054.7	0.0140923
766	siCTRL	15321397	3756.12	0.715946
767	siCTRL	13362821	3481.79	0.564498
768	siCTRL	13676802	2747.59	0.794578
769	siCTRL	14150926	3846.68	0.50708
770	siCTRL	15341972	4843.2	0.791821
771	siCTRL	28338720	2849.83	0.695764
772	siCTRL	14215263	4548.86	0.777848
773	siCTRL	14266619	4140.46	0.406483
774	siCTRL	22559902	4570.11	0.647771
775	siCTRL	26553936	4716.25	0.179794
776	siCTRL	15003551	3637.66	0.32182
777	siCTRL	10813165	4214.25	0.172605
778	siCTRL	12447482	4170.61	0.408637
779	siCTRL	14535539	4119.83	0.241419
780	siCTRL	13756485	3582.71	0.406922
781	siCTRL	11809291	3357.05	0.975222
782	siCTRL	13631714	2985.08	0.320319
783	siCTRL	29272910	4052.46	0.982491
784	siCTRL	20034384	4171.1	0.636306
785	siCTRL	29633138	5098.62	0.375091
786	siCTRL	13130992	3087.42	0.857484
787	siCTRL	14233059	3415.67	0.619587
788	siCTRL	28422982	4094.69	0.252033
789	siCTRL	14423471	2224.56	0.792856
790	siCTRL	12329848	3997.71	0.432939
791	siCTRL	13730253	3139.83	0.357511
792	siCTRL	21026978	4155.25	0.330277
793	siCTRL	27304258	4030.91	0.697369
794	siCTRL	12679392	4180.14	0.26865
795	siCTRL	27990046	4079.67	0.808278
796	siCTRL	5744612	4546.63	0.295289
797	siCTRL	14774679	3902.33	0.544121
798	siCTRL	12392476	2621.08	0.487921
799	siCTRL	14827993	2985.46	0.855356
800	siCTRL	6726201	4241.04	0.888386
801	siCTRL	13867934	3965.52	0.184384
802	siCTRL	13631649	3220.46	0.585348
803	siCTRL	13524673	2877.68	0.898205
804	siCTRL	27016330	4456.36	0.446117
805	siCTRL	13669422	5167.48	0.921868
806	siCTRL	16381713	5085.18	0.278991
807	siCTRL	28344632	4192.49	0.608831
808	siCTRL	24066658	5542.31	0.682454
809	siCTRL	14089569	3761.58	0.228206
810	siCTRL	15941914	4203.62	0.0137675
811	siCTRL	13163800	2933.54	0.416724
812	siCTRL	14204701	3534.48	0.938482
813	siCTRL	14819657	3830.64	0.343028
814	siCTRL	13220957	3993.59	0.779744
815	siCTRL	28627240	4737.02	0.174736
816	siCTRL	16562471	4072.09	0.341953
817	siCTRL	12742287	4505.66	0.144598
818	siCTRL	29765154	5350.91	0.716771
819	siCTRL	30115852	5439.24	0.699308
820	siCTRL	14115690	4523.2	0.688497
821	siCTRL	13382631	3057.52	0.253396
822	siCTRL	13334781	3999.78	0.69236
823	siCTRL	13183434	3124.86	0.227298
824	siCTRL	25398620	6079.37	0.424649
825	siCTRL	8989516	4546.14	0.371922
826	siCTRL	13465248	6149.79	0.355308
827	siCTRL	14544946	5725.39	0.0576548
828	siCTRL	14379873	4402.83	0.631647
829	siCTRL	13266521	3626.39	0.707317
830	siCTRL	14242227	3977.14	0.613589
831	siCTRL	14097953	5026.8	0.648313
832	siCTRL	28050816	5178.93	0.169941
833	siCTRL	16295129	4310.07	0.149447
834	siCTRL	28582356	7083.38	0.514175
835	siCTRL	29303966	5230.49	0.875333
836	siCTRL	12763607	4584.37	0.183953
837	siCTRL	12646031	4195.17	0.462839
838	siCTRL	27569900	5366.83	0.428932
839	siCTRL	30078396	5140.86	0.497289
840	siCTRL	12256192	3379.38	0.161511
841	siCTRL	24604538	5026.21	0.342441
842	siCTRL	12341111	2571.14	0.26188
843	siCTRL	12642353	3482.02	0.844527
844	siCTRL	13832480	5115.97	0.800332
845	siCTRL	28056160	5988.23	0.426639
846	siCTRL	13776581	4947.77	0.607015
847	siCTRL	13226202	5106.72	0.145466
848	siCTRL	12684257	2819.69	0.509613
849	siCTRL	29455074	3908.45	0.296947
850	siCTRL	18458994	6103.04	0.859651
851	siCTRL	13788889	4936.31	0.671598
852	siCTRL	15008796	4646.39	0.633474
853	siCTRL	27734548	3913.41	0.124751
854	siCTRL	29074266	4167.89	0.470588
855	siCTRL	25621274	5141.14	0.986573
856	siCTRL	12593721	3934.89	0.948299
857	siCTRL	27454010	5992.59	0.645086
858	siCTRL	13763638	4566.03	0.151725
859	siCTRL	30250584	3171.47	0.639127
860	siCTRL	14423005	4846.66	0.565662
861	siCTRL	60141268	7399.38	0.468666
862	siCTRL	18021700	4894.7	0.428037
863	siCTRL	12675546	3527.34	0.59927
864	siCTRL	13280825	3395.52	0.84997
865	siCTRL	28748296	4019.33	0.751121
866	siCTRL	14535996	4741.77	0.579361
867	siCTRL	13102199	3167.61	0.924704
868	siCTRL	14678042	3687.18	0.06474
869	siCTRL	14035082	4518.68	0.991347
870	siCTRL	12824727	3306.11	0.0529945
871	siCTRL	19101480	5257.71	0.199496
872	siCTRL	15059276	5435.16	0.422753
873	siCTRL	15081764	3196.65	0.107509
874	siCTRL	13480346	4936.9	0.62367
875	siCTRL	25174604	5198.36	0.0479926
876	siCTRL	28297124	5272.97	0.284624
877	siCTRL	15514740	4287.37	0.0610367
878	siCTRL	12745285	4271.28	0.703519
879	siCTRL	25702350	6956.06	0.668456
880	siCTRL	19441322	4800.59	0.378581
881	siCTRL	21838062	5386.37	0.188194
882	siCTRL	24468228	6568.41	0.747005
883	siCTRL	17315272	5316.92	0.340379
884	siCTRL	15712067	6099.86	0.795301
885	siCTRL	14906992	4293.12	0.487901
886	siCTRL	12935086	3463.67	0.525669
887	siCTRL	21262182	5661.2	0.0284908
888	siCTRL	16792112	5946.67	0.644232
889	siCTRL	13303517	3646.18	0.350657
890	siCTRL	15039227	2520.48	0.229205
891	siCTRL	16327336	4333.3	0.433883
892	siCTRL	27653824	4860.99	0.382467
893	siCTRL	14170409	4669.32	0.469789
894	siCTRL	23353448	3862.62	0.979483
895	siCTRL	19654816	6072.12	0.364378
896	siCTRL	30051806	4684.5	0.77441
897	siCTRL	21970974	8186.27	0.552768
898	siCTRL	13129807	3755.3	0.889131
899	siCTRL	14839939	4125.75	0.354953
900	siCTRL	14579356	3893.44	0.245519
901	siCTRL	13264096	3917.15	0.911019
902	siCTRL	28513182	5264.77	0.0435343
903	siCTRL	20083486	5197.15	0.950753
904	siCTRL	29964706	3939.46	0.556407
905	siCTRL	29848174	4594.28	0.376363
906	siCTRL	24901942	5130.64	0.995052
907	siCTRL	25509990	4127.04	0.0583626
908	siCTRL	24267544	5441.62	0.516706
909	siCTRL	14518840	6148.48	0.0310971
910	siCTRL	27195238	4994.21	0.571176
911	siCTRL	29715666	4392.45	0.180469
912	siCTRL	14103276	4861.98	0.630959
913	siCTRL	20940186	5947.23	0.980924
914	siCTRL	18929512	4095.68	0.874903
915	siCTRL	15422759	5115.17	0.451836
916	siCTRL	27157774	5507.35	0.708461
917	siCTRL	29095736	2957.77	0.777469
918	siCTRL	14320937	5362.21	0.494843
919	siCTRL	14230877	4073.88	0.528533
920	siCTRL	29284168	3502.64	0.150784
921	siCTRL	19999126	5145.66	0.3694
922	siCTRL	29702372	4531.84	0.142221
923	siCTRL	14486366	5023.88	0.726894
924	siCTRL	7939286	3323.17	0.477013
925	siCTRL	24701840	4137.1	0.448879
926	siCTRL	14964641	4404.07	0.885998
927	siCTRL	14228314	4339.81	0.527619
928	siCTRL	29092538	4592.52	0.409091
929	siCTRL	25571184	3712.47	0.268892
930	siCTRL	21913630	6406.4	0.072012
931	siCTRL	13645827	2986.22	0.418136
932	siCTRL	21308828	4545.99	0.0257535
933	siCTRL	14373109	3794.11	0.291154
934	siCTRL	18065196	5939.18	0.50351
935	siCTRL	28273538	4904.31	0.965933
936	siCTRL	14397127	3799.1	0.109383
937	siCTRL	13828648	4727.21	0.673041
938	siCTRL	20183748	5167.41	0.499932
939	siCTRL	16864234	4419.84	0.777098
940	siCTRL	13585132	3708.34	0.143607
941	siCTRL	14325713	4096.74	0.0832026
942	siCTRL	13350217	4622.61	0.399219
943	siCTRL	14057460	4396.82	0.796962
944	siCTRL	17552054	4549.24	0.191676
945	siCTRL	17940962	3998.11	0.767777
946	siCTRL	15735450	4076.19	0.290298
947	siCTRL	12992660	4023.52	0.216891
948	siCTRL	21879186	4232.17	0.0167156
949	siCTRL	14444795	5240.98	0.398659
950	siCTRL	16427174	3700.15	0.381081
951	siCTRL	21248118	4734.04	0.659345
952	siCTRL	28849386	4118.41	0.0709184
953	siCTRL	12955830	3550.42	0.152604
954	siCTRL	15094397	4461.03	0.0165759
955	siCTRL	15781941	4109.72	0.113796
956	siCTRL	17092230	4099.92	0.651789
957	siCTRL	23757330	3995.96	0.402657
958	siCTRL	22544312	3871.3	0.321026
959	siCTRL	14461607	3739.92	0.557912
960	siCTRL	20228118	4822.9	0.99346
961	siCTRL	22532972	4658.49	0.834487
962	siCTRL	17480274	3697.81	0.699623
963	siCTRL	14678037	5053.69	0.918259
964	siCTRL	17313804	4240.37	0.0397287
965	siCTRL	18017820	3921.66	0.0703334
966	siCTRL	25402782	5357.35	0.474006
967	siCTRL	14578871	3744.33	0.349167
968	siCTRL	13319563	2716.28	0.937252
969	siCTRL	19046984	5943.91	0.489565
970	siCTRL	17208430	4328.65	0.539649
971	siCTRL	14165013	4827.63	0.89526
972	siCTRL	13390221	2751.56	0.446635
973	siCTRL	17373426	4041.83	0.877034
974	siCTRL	24316946	4958.39	0.253582
975	siCTRL	48082700	5016.67	0.27381
976	siCTRL	16858130	4397.7	0.328361
977	siCTRL	18076496	4250.83	0.547564
978	siCTRL	17665242	4236.76	0.220129
979	siCTRL	13889799	4229.42	0.671429
980	siCTRL	22379632	4674.23	0.142793
981	siCTRL	15678571	4574.2	0.0941003
982	siCTRL	12933456	3706.37	0.870192
983	siCTRL	12859412	3961.24	0.236869
984	siCTRL	14706038	6041.35	0.386004
985	siCTRL	21524662	4662.54	0.571542
986	siCTRL	22979066	4620.42	0.525802
987	siCTRL	26479964	3911.4	0.0760239
988	siCTRL	16801956	4283.32	0.874126
989	siCTRL	26704052	4177.71	0.951136
990	siCTRL	18582808	6850.16	0.812507
991	siCTRL	27189714	3896.98	0.283802
992	siCTRL	24273488	3804.34	0.527847
993	siCTRL	16944914	4672.13	0.339417
994	siCTRL	12509419	3389.08	0.554667
995	siCTRL	14895721	4319.01	0.974403
996	siCTRL	23608486	3505.55	0.311703
997	siCTRL	18278836	5652.78	0.668797
998	siCTRL	13920945	3361.51	0.325967
999	siCTRL	12719969	4582.71	0.774477
1000	siCTRL	29182692	5796.98	0.32581
1001	siCTRL	16094891	4111.05	0.889827
1002	siCTRL	19238902	4947.25	0.751708
1003	siCTRL	21707070	4043.62	0.762632
1004	siCTRL	13607452	4004.2	0.469479
1005	siCTRL	27041210	4068.43	0.210765
1006	siCTRL	57768648	5742.58	0.0414751
1007	siCTRL	12420869	2188.77	0.321829
1008	siCTRL	25725620	4901.23	0.0371127
1009	siCTRL	29837892	3828.38	0.693855
1010	siCTRL	22205474	2283.57	0.67035
1011	siCTRL	13669436	3325.15	0.430472
1012	siCTRL	14108984	3815.98	0.767789
1013	siCTRL	10300993	3902.2	0.536008
1014	siCTRL	27997298	3850.32	0.0398599
1015	siCTRL	22569280	3744.32	0.134793
1016	siCTRL	13734388	3379.39	0.193416
1017	siCTRL	28215832	5374.61	0.335664
1018	siCTRL	16065031	4033.28	0.0523129
1019	siCTRL	13713392	3761.4	0.605117
1020	siCTRL	26702600	4801.49	0.512061
1021	siCTRL	15755328	4436.02	0.617461
1022	siCTRL	14250246	4019.17	0.432356
1023	siCTRL	23459594	4427.72	0.8477
1024	siCTRL	21344290	3435.87	0.454059
1025	siCTRL	26598010	3533.68	0.0154035
1026	siCTRL	14478201	4556.39	0.873068
1027	siCTRL	14006365	3749.13	0.656202
1028	siCTRL	24380506	3937.44	0.823003
1029	siCTRL	32732904	4459	0.951776
1030	siCTRL	18669642	4015.13	0.0509124
1031	siCTRL	24451882	4133.65	0.235072
1032	siCTRL	22938876	3953.81	0.0633434
1033	siCTRL	20907888	4497.01	0.421658
1034	siCTRL	9399538	2677.99	0.863829
1035	siCTRL	16487892	4077.78	0.081624
1036	siCTRL	14646073	4395.03	0.473112
1037	siCTRL	14607839	4228.97	0.125543
1038	siCTRL	15569223	2770.09	0.772886
1039	siCTRL	21127064	4210.41	0.841422
1040	siCTRL	24750570	2936.76	0.0432909
1041	siCTRL	22789290	4555.15	0.486441
1042	siCTRL	18450142	3895.37	0.239411
1043	siCTRL	22416236	4408.22	0.952474
1044	siCTRL	26609940	5811.39	0.943893
1045	siCTRL	5533750	3102.05	0.613934
1046	siCTRL	14065184	4123.75	0.973487
1047	siCTRL	13922427	2500.29	0.344861
1048	siCTRL	13187117	3194.21	0.897851
1049	siCTRL	26694234	3083.05	0.434595
1050	siCTRL	6048117	3013.77	0.235815
1051	siCTRL	13682823	4418.08	0.940828
1052	siCTRL	18636528	4193.5	0.684218
1053	siCTRL	13233692	3656.18	0.0649116
1054	siCTRL	20060036	4728.92	0.870425
1055	siCTRL	12253962	3029.61	0.70138
1056	siCTRL	8398323	2450.72	0.604927
1057	siCTRL	19866262	4051.06	0.732375
1058	siCTRL	21557704	4767.37	0.253439
1059	siCTRL	14225394	4077.92	0.600489
1060	siCTRL	21355264	3913.64	0.814619
1061	siCTRL	20978496	4888.6	0.0541137
1062	siCTRL	20233936	3267.06	0.130511
1063	siCTRL	12555123	2670.42	0.842446
1064	siCTRL	13036942	3309.23	0.618346
1065	siCTRL	30336576	2778.82	0.531288
1066	siCTRL	26787480	3984.81	0.248291
1067	siCTRL	12381489	2203.27	0.295079
1068	siCTRL	28406192	4909.71	0.872686
1069	siCTRL	29882344	2450.48	0.421666
1070	siCTRL	12507066	2859.7	0.0644303
1071	siCTRL	13648994	3983.59	0.896985
1072	siCTRL	13944955	2887.35	0.203381
1073	siCTRL	14778873	3100.97	0.826228
1074	siCTRL	13193630	2668.11	0.881771
1075	siCTRL	13526857	4037.42	0.486751
1076	siCTRL	20063912	5609.71	0.598465
1077	siCTRL	28964932	3585.8	0.527267
1078	siCTRL	16733307	4266.3	0.624821
1079	siCTRL	22944656	4545.29	0.855042
1080	siCTRL	29646932	4438.37	0.282139
1081	siCTRL	13274050	3098.54	0.883756
1082	siCTRL	24196852	6202.4	0.56769
1083	siCTRL	13250054	4895.99	0.115103
1084	siCTRL	17051026	4176.99	0.227001
1085	siCTRL	15357021	3444.33	0.595982
1086	siCTRL	22819770	6010.78	0.239446
1087	siCTRL	24642232	4441.96	0.131416
1088	siCTRL	14265434	3586.65	0.161848
1089	siCTRL	18816418	4230.96	0.844873
1090	siCTRL	14189765	4214.53	0.602184
1091	siCTRL	12775958	3640.71	0.963567
1092	siCTRL	12031914	4688.8	0.345679
1093	siCTRL	24120664	3471.4	0.595625
1094	siCTRL	12372841	3531.96	0.598985
1095	siCTRL	13565883	5099.06	0.615704
1096	siCTRL	13904544	4084.41	0.0591772
1097	siCTRL	14758164	4926.88	0.750317
1098	siCTRL	13666875	3076.99	0.948209
1099	siCTRL	10349775	3997.79	0.534679
1100	siCTRL	20842006	3867.39	0.192556
1101	siCTRL	22602688	3694.1	0.752926
1102	siCTRL	28508172	3672.89	0.00731897
1103	siCTRL	12686604	5494.54	0.328256
1104	siCTRL	25858510	5446.02	0.917606
1105	siCTRL	20771090	4355.18	0.588367
1106	siCTRL	14663278	4891.96	0.85519
1107	siCTRL	13620639	3313.75	0.604672
1108	siCTRL	24360378	3100.6	0.822578
1109	siCTRL	19761584	3532.8	0.879484
1110	siCTRL	6683212	3056.57	0.320986
1111	siCTRL	12659802	4202.67	0.122955
1112	siCTRL	6507907	2918.47	0.721303
1113	siCTRL	12704433	3865.68	0.440347
1114	siCTRL	26639316	4371.13	0.126736
1115	siCTRL	16924422	4205.24	0.589824
1116	siCTRL	13408994	4059.54	0.0360683
1117	siCTRL	13429961	3057.7	0.200182
1118	siCTRL	13813726	3214.56	0.788301
1119	siCTRL	12429232	3828.6	0.0120968
1120	siCTRL	19975362	5547	0.303346
1121	siCTRL	28428258	3035.07	0.021376
1122	siCTRL	30379970	4435.97	0.997485
1123	siCTRL	28065312	4159.9	0.58203
1124	siCTRL	13849341	3546.95	0.293376
1125	siCTRL	28246200	3730.35	0.928949
1126	siCTRL	14002159	4278.31	0.507119
1127	siCTRL	13891055	3964.47	0.454692
1128	siCTRL	19036688	5894.72	0.587872
1129	siCTRL	14212231	4082.91	0.264138
1130	siCTRL	14403246	5072.14	0.305288
1131	siCTRL	23253180	4386.35	0.371655
1132	siCTRL	28311552	3833.32	0.244448
1133	siCTRL	12635403	2853.52	0.584547
1134	siCTRL	54674340	5540.7	0.695846
1135	siCTRL	18734612	4247.98	0.0719472
1136	siCTRL	14170619	4350.36	0.971083
1137	siCTRL	15051974	3931.03	0.753071
1138	siCTRL	20241820	6798.21	0.806163
1139	siCTRL	12954282	2222.66	0.75164
1140	siCTRL	48045508	5255.49	0.080061
1141	siCTRL	26258112	4487.79	0.481696
1142	siCTRL	14217625	4185.72	0.445673
1143	siCTRL	14417519	3448.53	0.672473
1144	siCTRL	21972636	3722.56	0.448737
1145	siCTRL	29027298	4101.79	0.704313
1146	siCTRL	29390072	5418.94	0.681645
1147	siCTRL	21338596	4501.82	0.697149
1148	siCTRL	56085132	4785.67	0.618601
1149	siCTRL	19337526	4666.22	0.150981
1150	siCTRL	22931032	4266.1	0.760802
1151	siCTRL	23656538	4135.03	0.781046
1152	siCTRL	14362380	3174.96	0.904103
1153	siCTRL	26840726	4794.27	0.233769
1154	siCTRL	53765084	4264.07	0.176679
1155	siCTRL	14667189	3327.75	0.391099
1156	siCTRL	13527729	4330.54	0.320565
1157	siCTRL	13550345	3801.05	0.815477
1158	siCTRL	13529359	3549.08	0.613526
1159	siCTRL	29505746	4180.18	0.760002
1160	siCTRL	29249534	4096.42	0.427665
1161	siCTRL	14367340	3683.54	0.0994406
1162	siCTRL	15073770	3921.73	0.115035
1163	siCTRL	29572776	4020.74	0.373407
1164	siCTRL	14433211	3745.64	0.193848
1165	siCTRL	15464315	3492.82	0.820746
1166	siCTRL	13041549	4505.79	0.599636
1167	siCTRL	12478020	4559.78	0.688845
1168	siCTRL	14046372	3977.93	0.49111
1169	siCTRL	13740512	4032.42	0.0881737
1170	siCTRL	14795034	3501.85	0.235078
1171	siCTRL	16617720	4702.81	0.461602
1172	siCTRL	30086884	2771.46	0.198592
1173	siCTRL	22374472	4261.92	0.0254762
1174	siCTRL	11681818	4100.08	0.729398
1175	siCTRL	17443524	5452.1	0.724917
1176	siCTRL	15388430	4454.94	0.330392
1177	siCTRL	10003531	4294.75	0.843494
1178	siCTRL	15947958	5580.55	0.428442
1179	siCTRL	24388464	5014.75	0.864686
1180	siCTRL	28574362	5338.48	0.657065
1181	siCTRL	22633590	4167.05	0.581036
1182	siCTRL	14810208	4826.65	0.200727
1183	siCTRL	17576246	5553	0.529547
1184	siCTRL	19102312	5003.64	0.894432
1185	siCTRL	13896449	4484.29	0.304994
1186	siCTRL	14178848	3523.01	0.870946
1187	siCTRL	21325918	5212.15	0.908745
1188	siCTRL	28208180	6817.63	0.329845
1189	siCTRL	13909425	3041.95	0.683074
1190	siCTRL	17478320	4752.36	0.899221
1191	siCTRL	15018376	4145.42	0.0756969
1192	siCTRL	23567586	3757.54	0.878588
1193	siCTRL	23372182	4459.09	0.190839
1194	siCTRL	11347603	4328.3	0.849769
1195	siCTRL	14436567	4029.88	0.667119
1196	siCTRL	19156968	4738.02	0.344339
1197	siCTRL	28819938	5678.26	0.151376
1198	siCTRL	13659849	3490.1	0.635371
1199	siCTRL	14287226	4196.59	0.847788
1200	siCTRL	16051604	3973.42	0.821849
1201	siCTRL	23850392	3822.06	0.62824
1202	siCTRL	15445861	4773.08	0.956302
1203	siCTRL	14331158	4833.87	0.589923
1204	siCTRL	8497129	4620.12	0.197833
1205	siCTRL	14889293	5372.61	0.429331
1206	siCTRL	20809166	5147.3	0.336746
1207	siCTRL	12787010	5556.8	0.991945
1208	siCTRL	17053914	4024.26	0.380236
1209	siCTRL	15701013	4216.45	0.992701
1210	siCTRL	30330892	4395.46	0.518804
1211	siCTRL	27888432	5326.93	0.17228
1212	siCTRL	22822528	5882.96	0.0745741
1213	siCTRL	25670576	4666.6	0.370306
1214	siCTRL	12638799	4108.16	0.123419
1215	siCTRL	19998464	4856.11	0.634519
1216	siCTRL	14946690	5539.43	0.41392
1217	siCTRL	28222668	4565.79	0.990916
1218	siCTRL	14310456	3780.45	0.929956
1219	siCTRL	28239308	4495.67	0.149236
1220	siCTRL	29982678	4154.68	0.394882
1221	siCTRL	24305616	5136.66	0.46158
1222	siCTRL	24427388	4322.93	0.560949
1223	siCTRL	13399891	4518.98	0.780364
1224	siCTRL	11495448	4140.23	0.487194
1225	siCTRL	27607400	5703.22	0.419994
1226	siCTRL	28940294	4451.26	0.262
1227	siCTRL	16145894	3302.08	0.910806
1228	siCTRL	9467023	4142.88	0.0222715
1229	siCTRL	14344496	3880.32	0.821122
1230	siCTRL	12879484	3996.04	0.188468
1231	siCTRL	22742188	5220.76	0.685757
1232	siCTRL	14457831	3621.04	0.355209
1233	siCTRL	12605286	4062.67	0.974213
1234	siCTRL	12831475	3905.05	0.122772
1235	siCTRL	13733055	3842.18	0.18757
1236	siCTRL	7.10047e+06	3358.98	0.889442
1237	siCTRL	20056702	4327.39	0.583406
1238	siCTRL	14461903	2939.62	0.309246
1239	siCTRL	7859669	3673.79	0.000764385
1240	siCTRL	27514890	5151.13	0.227598
1241	siCTRL	22060294	3958.84	0.145404
1242	siCTRL	12800771	3718.96	0.203434
1243	siCTRL	21216342	3616.39	0.896323
1244	siCTRL	29029742	4874.17	0.873094
1245	siCTRL	29068150	3787.71	0.700289
1246	siCTRL	13734882	3786.04	0.470498
1247	siCTRL	17236458	4182.82	0.827136
1248	siCTRL	19547728	4969.58	0.495826
1249	siCTRL	26351216	3865.91	0.363489
1250	siCTRL	25794026	4293.26	0.275603
1251	siCTRL	15386837	3382.66	0.924741
1252	siCTRL	29374984	4828.05	0.386989
1253	siCTRL	16939818	4002.19	0.492881
1254	siCTRL	14156288	4436.98	0.254438
1255	siCTRL	22506284	4618.46	0.884967
1256	siCTRL	28145376	3722.76	0.383263
1257	siCTRL	16625164	4316.78	0.297575
1258	siCTRL	28824224	4541.09	0.717595
1259	siCTRL	27198674	4601.45	0.19087
1260	siCTRL	13521990	3089.64	0.118193
1261	siCTRL	13512895	3854.84	0.836998
1262	siCTRL	27436088	5064.4	0.744136
1263	siCTRL	22635800	5153.13	0.590521
1264	siCTRL	25208956	3727.27	0.242892
1265	siCTRL	15048236	4443.9	0.623247
1266	siCTRL	23077374	4454.69	0.638355
1267	siCTRL	16567335	4587.4	0.327569
1268	siCTRL	25427500	5326.71	0.0674893
1269	siCTRL	25238530	2743.61	0.880539
1270	siCTRL	6196133	3177.89	0.459957
1271	siCTRL	29691816	2786.86	0.763873
1272	siCTRL	7582344	3372.08	0.253889
1273	siCTRL	25651862	4083.55	0.591387
1274	siCTRL	26471708	4610.79	0.428795
1275	siCTRL	13736242	3602.27	0.382101
1276	siCTRL	22441518	4269.07	0.126713
1277	siCTRL	23682144	2806.09	0.244267
1278	siCTRL	28065176	4226.32	0.0793416
1279	siCTRL	27494160	4837.42	0.302858
1280	siCTRL	20739564	4636.21	0.741705
1281	siCTRL	27929326	4166.53	0.615016
1282	siCTRL	7072278	3733.38	0.672411
1283	siCTRL	13597970	4399.4	0.00838308
1284	siCTRL	7023326	4234.03	0.678377
1285	siCTRL	16523466	4261.57	0.503181
1286	siCTRL	16195004	3569.91	0.230908
1287	siCTRL	13939274	3433.17	0.174897
1288	siCTRL	19987528	4060.06	0.184983
1289	siCTRL	17118136	3566.28	0.84426
1290	siCTRL	26754374	4260.85	0.98259
1291	siCTRL	25587650	3830	0.91374
1292	siCTRL	27641158	4563.71	0.347369
1293	siCTRL	16507275	4304.3	0.780225
1294	siCTRL	13528741	3355.73	0.546455
1295	siCTRL	28122514	4564.05	0.816442
1296	siCTRL	24625996	3789.75	0.483727
1297	siCTRL	24477930	7085.56	0.589951
1298	siCTRL	17133546	5385.59	0.787263
1299	siCTRL	21739314	4318.83	0.100235
1300	siCTRL	10628919	3629.4	0.537007
1301	siCTRL	18920422	4957.53	0.365983
1302	siCTRL	8177437	3929.28	0.604307
1303	siCTRL	13343426	3686.02	0.958803
1304	siCTRL	13428587	2845.42	0.392823
1305	siCTRL	13678877	2917.83	0.392973
1306	siCTRL	29698180	3003.62	0.790637
1307	siCTRL	12943073	4196.48	0.645078
1308	siCTRL	14369855	3159.51	0.393884
1309	siCTRL	17357588	3326.48	0.688955
1310	siCTRL	13600172	2702.03	0.404002
1311	siCTRL	17548334	2983.76	0.136113
1312	siCTRL	27154788	5180.14	0.450643
1313	siCTRL	21990712	5076.18	0.334419
1314	siCTRL	13794649	4600.81	0.217969
1315	siCTRL	28823504	5855.59	0.925775
1316	siCTRL	55994400	4995.88	0.689639
1317	siCTRL	14535356	3109.78	0.598821
1318	siCTRL	27876350	5223.12	0.746657
1319	siCTRL	19207344	5364.05	0.541971
1320	siCTRL	14208312	3110.56	0.700533
1321	siCTRL	12343299	3734.69	0.93056
1322	siCTRL	27685712	4366.03	0.862617
1323	siCTRL	19616628	4407.76	0.167442
1324	siCTRL	13836268	3434.7	0.263139
1325	siCTRL	13990080	3622.38	0.0716103
1326	siCTRL	22248162	4875.56	0.978673
1327	siCTRL	13782136	4231.62	0.236384
1328	siCTRL	19648906	4135.49	0.660598
1329	siCTRL	13748314	2774.44	0.0896307
1330	siCTRL	22061524	3983.71	0.210771
1331	siCTRL	35591096	5394.94	0.502824
1332	siCTRL	14704472	4282.96	0.104954
1333	siCTRL	27995428	4274.25	0.388873
1334	siCTRL	16127756	3818.34	0.537988
1335	siCTRL	13670622	4853.2	0.339204
1336	siCTRL	13912320	3841.61	0.5559
1337	siCTRL	26630468	3399.74	0.536768
1338	siCTRL	24439248	5643.61	0.39061
1339	siCTRL	13291287	3030.2	0.69627
1340	siCTRL	18996326	4354.09	0.678482
1341	siCTRL	14630867	4270.37	0.687303
1342	siCTRL	20883160	4301.45	0.561491
1343	siCTRL	23218552	4024.53	0.35808
1344	siCTRL	18698586	4014.13	0.613112
1345	siCTRL	21277392	4413.35	0.935736
1346	siCTRL	27348904	3590.15	0.596889
1347	siCTRL	66328216	4229.16	0.97959
1348	siCTRL	15982599	3994.11	0.441007
1349	siCTRL	27763902	3168.51	0.739612
1350	siCTRL	11258104	5112.95	0.0376039
1351	siCTRL	8895064	5564.75	0.764727
1352	siCTRL	21629686	4899.63	0.518282
1353	siCTRL	12906634	4072.56	0.00531653
1354	siCTRL	37751380	6121.87	0.2772
1355	siCTRL	13828051	3977.53	0.534832
1356	siCTRL	24376082	4033.9	0.767963
1357	siCTRL	13520763	2738.68	0.0530926
1358	siCTRL	28040686	5056.56	0.549053
1359	siCTRL	7.14885e+06	2765.93	0.800995
1360	siCTRL	6289568	2762.72	0.649583
1361	siCTRL	12166718	3473.88	0.931447
1362	siCTRL	13643106	3080.36	0.0747314
1363	siCTRL	53708152	4382.04	0.276806
1364	siCTRL	19427882	4954.16	0.919238
1365	siCTRL	13652378	2755.39	0.765005
1366	siCTRL	37393748	5406.76	0.59974
1367	siCTRL	13910556	3490.33	0.832968
1368	siCTRL	15528902	4208.19	0.896043
1369	siCTRL	21597736	4708.55	0.97272
1370	siCTRL	11634636	3373.49	0.998521
1371	siCTRL	27681538	2131.37	0.139649
1372	siCTRL	13567622	3093.63	0.070542
1373	siCTRL	13483221	3070.51	0.0734667
1374	siCTRL	17197632	4814.76	0.0147438
1375	siCTRL	20026760	3905.24	0.97182
1376	siCTRL	13350166	3286.45	0.0947669
1377	siCTRL	13467291	2873.94	0.841737
1378	siCTRL	13280316	2658.24	0.685173
1379	siCTRL	14022363	3091.55	0.487557
1380	siCTRL	19170502	4070.73	0.346695
1381	siCTRL	12048277	4031.29	0.353648
1382	siCTRL	16110591	4811.03	0.253839
1383	siCTRL	13266392	3307.6	0.911018
1384	siCTRL	12785758	4158.79	0.725643
1385	siCTRL	19732348	5347.65	0.0259258
1386	siCTRL	14427322	5153.13	0.461521
1387	siCTRL	12800839	3357.03	0.281301
1388	siCTRL	13045953	3180.38	0.0289662
1389	siCTRL	21451138	5789.36	0.884682
1390	siCTRL	44003888	4693.45	0.771005
1391	siCTRL	12835577	3248.24	0.329735
1392	siCTRL	14213593	4239.16	0.796559
1393	siCTRL	15111708	4581.43	0.324638
1394	siCTRL	16943932	6342.67	0.307882
1395	siCTRL	13390475	3207.16	0.928109
1396	siCTRL	13129470	2849.63	0.976916
1397	siCTRL	12618340	3738.43	0.523555
1398	siCTRL	13713592	4009.9	0.951935
1399	siCTRL	13279361	4110.05	0.887996
1400	siCTRL	12870613	3303.47	0.518033
1401	siCTRL	29410418	5309.08	0.372749
1402	siCTRL	12891446	3311.2	0.710355
1403	siCTRL	12861818	4708.11	0.455643
1404	siCTRL	21000172	5160.82	0.605213
1405	siCTRL	26582750	3549.07	0.990406
1406	siCTRL	14094783	4480.1	0.773916
1407	siCTRL	12515201	4091.23	0.334276
1408	siCTRL	24716176	3917.36	0.0889982
1409	siCTRL	28629458	4418.62	0.184906
1410	siCTRL	14545581	4589.14	0.526852
1411	siCTRL	13204359	1988.18	0.417102
1412	siCTRL	29727262	4618.5	0.80066
1413	siCTRL	14424602	4035.39	0.933202
1414	siCTRL	12372484	4159.31	0.177865
1415	siCTRL	28284932	3741.41	0.860067
1416	siCTRL	13724042	4002.04	0.957395
1417	siCTRL	14701171	4351.37	0.959471
1418	siCTRL	12190549	3276.86	0.0378626
1419	siCTRL	14640170	3622.08	0.0575835
1420	siCTRL	13842378	3813.91	0.00579739
1421	siCTRL	13127321	3638.23	0.312681
1422	siCTRL	13883992	3641.96	0.0556984
1423	siCTRL	29130314	4779.77	0.293862
1424	siCTRL	14419025	3567.46	0.356016
1425	siCTRL	29185060	6249.64	0.953677
1426	siCTRL	13565901	2994.31	0.476951
1427	siCTRL	28064876	5219.25	0.278238
1428	siCTRL	12958435	4350.95	0.503005
1429	siCTRL	12924260	4328.64	0.643358
1430	siCTRL	13247426	2997.57	0.111246
1431	siCTRL	14719468	4874.43	0.758062
1432	siCTRL	20541866	6368.97	0.851946
1433	siCTRL	14712217	4385.98	0.84425
1434	siCTRL	13497183	3417.08	0.890507
1435	siCTRL	13785373	3292.41	0.381842
1436	siCTRL	13644762	3521.91	0.443805
1437	siCTRL	14557971	3937.09	0.101581
1438	siCTRL	13933016	4159.9	0.225807
1439	siCTRL	13324134	4305	0.97132
1440	siCTRL	28664734	5291.62	0.284624
1441	siCTRL	13811396	4126.51	0.907396
1442	siCTRL	13281254	4398.29	0.890552
1443	siCTRL	14304678	4328.21	0.922504
1444	siCTRL	14383936	3609.78	0.15615
1445	siCTRL	6785088	3760.38	0.879722
1446	siCTRL	13109664	4162.79	0.631995
1447	siCTRL	6123401	3463.02	0.210628
1448	siCTRL	14202092	2751.08	0.345116
1449	siCTRL	12991566	3702.1	0.159919
1450	siCTRL	14192820	4337.58	0.444348
1451	siCTRL	13877485	3331.35	0.083775
1452	siCTRL	14389414	4725.55	0.165318
1453	siCTRL	14641962	3952	0.197196
1454	siCTRL	29793284	4110.54	0.691027
1455	siCTRL	13340126	4367.18	0.573803
1456	siCTRL	12890716	4617.82	0.873323
1457	siCTRL	13461790	2892.06	0.244634
1458	siCTRL	27074964	6298.21	0.629608
1459	siCTRL	13588085	2830.72	0.0344313
1460	siCTRL	13817572	3381.38	0.516198
1461	siCTRL	14475620	2689.39	0.863226
1462	siCTRL	13283241	3439.42	0.984127
1463	siCTRL	14227432	4708.81	0.00987298
1464	siCTRL	14019948	3798.58	0.252841
1465	siCTRL	14193898	3667.3	0.22385
1466	siCTRL	13462377	3111.28	0.0475376
1467	siCTRL	13369280	2892.9	0.0101725
1468	siCTRL	13815737	4095.39	0.490195
1469	siCTRL	19772228	4368.31	0.0454821
1470	siCTRL	13510431	4600.86	0.278328
1471	siCTRL	13642377	3411.41	0.639975
1472	siCTRL	18435460	4101.65	0.294692
1473	siCTRL	14266623	4656.83	0.269655
1474	siCTRL	27453516	3315.09	0.590547
1475	siCTRL	13962873	3694.6	0.380534
1476	siCTRL	13786327	4791.84	0.702523
1477	siCTRL	15632956	3690.16	0.496124
1478	siCTRL	13956896	3980.76	0.633209
1479	siCTRL	28293412	5827.98	0.353394
1480	siCTRL	23155404	4344.01	0.287044
1481	siCTRL	12120510	3747.4	0.133207
1482	siCTRL	13695085	4728.88	0.93708
1483	siCTRL	6278787	3993.48	0.804836
1484	siCTRL	12944158	4241.65	0.938029
1485	siCTRL	29347108	3947.32	0.185381
1486	siCTRL	13295461	3333.84	0.933156
1487	siCTRL	13620992	4548.91	0.935753
1488	siCTRL	13817178	5326.13	0.283545
1489	siCTRL	26342892	3712.72	0.274634
1490	siCTRL	6862354	4271.29	0.551432
1491	siCTRL	13608273	4238.65	0.185289
1492	siCTRL	16075875	3893.97	0.442101
1493	siCTRL	13578073	3971.26	0.185318
1494	siCTRL	13765640	6078.64	0.947376
1495	siCTRL	28059062	9156.83	0.493825
1496	siCTRL	13927127	5591	0.963918
1497	siCTRL	28641112	5253.79	0.644942
1498	siCTRL	29257350	4246.68	0.484316
1499	siCTRL	15779299	4290.89	0.967695
1500	siCTRL	14609698	4608.51	0.14319
1501	siCTRL	30217320	4455.54	0.63233
1502	siCTRL	14424493	2907.71	0.661888
1503	siCTRL	16103878	5263.81	0.43384
1504	siCTRL	13546044	5411.17	0.0593572
1505	siCTRL	13630521	3402.19	0.492723
1506	siCTRL	28655532	4340.59	0.465134
1507	siCTRL	13660430	4915.52	0.806747
1508	siCTRL	13728465	3583.86	0.256661
1509	siCTRL	30534154	4311.18	0.39143
1510	siCTRL	28382148	5058.16	0.240172
1511	siCTRL	13756404	3802.6	0.686443
1512	siCTRL	27356518	9336.57	0.989883
1513	siCTRL	14432721	2758.49	0.17743
1514	siCTRL	29354622	4955.24	0.821447
1515	siCTRL	14285445	3096.53	0.230989
1516	siCTRL	28403930	4202.9	0.0579758
1517	siCTRL	13321492	3715.01	0.138817
1518	siCTRL	13727449	4094.95	0.935153
1519	siCTRL	16050167	4275.77	0.888542
1520	siCTRL	22567760	4764.35	0.28926
1521	siCTRL	24515544	4888.96	0.947764
1522	siCTRL	28551178	4637.18	0.849931
1523	siCTRL	12867278	4215.84	0.434655
1524	siCTRL	19558080	5358.75	0.46805
1525	siCTRL	13678010	3561.36	0.629853
1526	siCTRL	13918824	3907.56	0.158032
1527	siCTRL	14350298	3582.49	0.0147821
1528	siCTRL	12719740	4020.6	0.265512
1529	siCTRL	13347601	4098.08	0.0154436
1530	siCTRL	27347716	4451.85	0.674499
1531	siCTRL	12613996	4196.94	0.551469
1532	siCTRL	23223796	5761.7	0.321648
1533	siCTRL	13240087	4602.66	0.780202
1534	siCTRL	12946052	3867.31	0.145785
1535	siCTRL	17436058	3875.79	0.244881
1536	siCTRL	15896394	4162.2	0.292314
1537	siCTRL	16068002	4129.54	0.195932
1538	siCTRL	17804238	4345.46	0.0879387
1539	siCTRL	13190810	3663.08	0.869976
1540	siCTRL	13981710	3830.05	0.0881886
1541	siCTRL	22082002	4043.87	0.68371
1542	siCTRL	12646613	3414.42	0.120401
1543	siCTRL	12795056	2930.4	0.010699
1544	siCTRL	12597849	3274.55	0.557268
1545	siCTRL	13775091	3363.88	0.907109
1546	siCTRL	16194567	4479.35	0.860457
1547	siCTRL	26402690	3420.07	0.338451
1548	siCTRL	28066770	3129.16	0.0271588
1549	siCTRL	29615752	5210.24	0.800859
1550	siCTRL	13341332	3679.65	0.805985
1551	siCTRL	27041570	4439.05	0.868488
1552	siCTRL	27338758	3452.89	0.669647
1553	siCTRL	12121405	3624.55	0.807779
1554	siCTRL	13638254	3147.33	0.897498
1555	siCTRL	26192846	4085.55	0.45383
1556	siCTRL	27095722	3988.84	0.557825
1557	siCTRL	28720064	4912.01	0.506131
1558	siCTRL	13753994	2668.23	0.691984
1559	siCTRL	16167344	4796.16	0.682907
1560	siCTRL	26119886	4974.88	0.520314
1561	siCTRL	28031868	4007.08	0.828468
1562	siCTRL	16107890	8044.45	0.505779
1563	siCTRL	13848226	3808.86	0.824859
1564	siCTRL	25495250	4461.75	0.281845
1565	siCTRL	27403454	5528.34	0.178495
1566	siCTRL	27643258	4351.63	0.969871
1567	siCTRL	16914892	6091.16	0.74194
1568	siCTRL	27432956	3725.4	0.259792
1569	siCTRL	14065094	3528.03	0.581235
1570	siCTRL	13785769	3400.45	0.955262
1571	siCTRL	14337526	3174.6	0.0807539
1572	siCTRL	14646751	4201.55	0.0835342
1573	siCTRL	18695852	1711.62	0.619135
1574	siCTRL	10124213	5809.22	0.224493
1575	siCTRL	16499256	5382.62	0.765184
1576	siCTRL	26413504	4887.89	0.568153
1577	siCTRL	11160275	4414.65	0.666188
1578	siCTRL	16728635	4044.6	0.107814
1579	siCTRL	11936314	1603.34	0.0842831
1580	siCTRL	13591498	2822.25	0.625121
1581	siCTRL	14152305	3008.68	0.409731
1582	siCTRL	14188782	2369.37	0.0872525
1583	siCTRL	26836402	5004.18	0.371064
1584	siCTRL	23091184	3259.68	0.672144
1585	siCTRL	14118972	2314.76	0.189587
1586	siCTRL	13862258	4265.97	0.895729
1587	siCTRL	20121822	7738.17	0.949846
1588	siCTRL	18541680	4574.27	0.961573
1589	siCTRL	25746086	3301.17	0.730083
1590	siCTRL	13352119	4159.61	0.406288
1591	siCTRL	13625582	3085.81	0.743749
1592	siCTRL	19193898	7516.39	0.287987
1593	siCTRL	12114880	2771.47	0.314417
1594	siCTRL	14142000	2177.29	0.605896
1595	siCTRL	14517275	4081.68	0.594847
1596	siCTRL	10994997	2979.8	0.878661
1597	siCTRL	9408594	3431.46	0.254601
1598	siCTRL	10680106	2707.26	0.766188
1599	siCTRL	8701702	3061.69	0.941013
1600	siCTRL	13040882	2076.54	0.00103293
1601	siCTRL	11547131	2347.31	0.476089
1602	siCTRL	10139058	3484.41	0.65704
1603	siCTRL	15235875	4928.69	0.843323
1604	siCTRL	12184635	3717.77	0.183739
1605	siCTRL	16063517	4150.95	0.856159
1606	siCTRL	25752838	2730.96	0.364365
1607	siCTRL	13778450	3804.21	0.892274
1608	siCTRL	7416052	2705.04	0.0277117
1609	siCTRL	10865441	3313.96	0.0853901
1610	siCTRL	12958132	4126.63	0.98141
1611	siCTRL	11927010	2980.2	0.609502
1612	siCTRL	22898426	3819.6	0.417632
1613	siCTRL	25557028	5050.08	0.169214
1614	siCTRL	21719282	3651.17	0.649901
1615	siCTRL	13096892	2606.84	0.0369751
1616	siCTRL	18197750	5722.71	0.311614
1617	siCTRL	12846022	3260.33	0.323479
1618	siCTRL	12317573	2483.97	0.607442
1619	siCTRL	13853972	3848.56	0.650831
1620	siCTRL	12343873	2848.78	0.846055
1621	siCTRL	13854379	3111.91	0.927581
1622	siCTRL	23010300	3854.7	0.660458
1623	siCTRL	13095146	3394.47	0.578174
1624	siCTRL	20956014	4531.29	0.398716
1625	siCTRL	22247382	4007.59	0.966612
1626	siCTRL	23517480	3024.72	0.154079
1627	siCTRL	12491640	3760.02	0.895087
1628	siCTRL	13363456	3579.4	0.311013
1629	siCTRL	28051326	4364.92	0.548489
1630	siCTRL	22815402	3109.75	0.682066
1631	siCTRL	14784528	2547.16	0.23647
1632	siCTRL	19841540	5248.27	0.167737
1633	siCTRL	22787208	2894.17	0.508482
1634	siCTRL	22914416	4386.79	0.791864
1635	siCTRL	13627021	3464.22	0.692414
1636	siCTRL	7271508	3103.96	0.118973
1637	siCTRL	25951016	4817.05	0.900742
1638	siCTRL	13451595	2791.12	0.479738
1639	siCTRL	13761317	2960.22	0.946677
1640	siCTRL	7385898	2987.61	0.553434
1641	siCTRL	16786796	4173.83	0.0848018
1642	siCTRL	14573685	3137.58	0.202463
1643	siCTRL	19758726	4327.27	0.854238
1644	siCTRL	12566496	4484.5	0.705927
1645	siCTRL	27979906	4507.66	0.89494
1646	siCTRL	14389185	1925.76	0.329146
1647	siCTRL	14533609	2523.01	0.528001
1648	siCTRL	13864630	3427.09	0.650398
1649	siCTRL	21104868	4145.67	0.594291
1650	siCTRL	25584666	4467.93	0.231463
1651	siCTRL	13614486	3479.51	0.426821
1652	siCTRL	13525863	2952.19	0.248111
1653	siCTRL	12801270	3586.74	0.845615
1654	siCTRL	13993092	3385.43	0.986677
1655	siCTRL	14554578	4439.46	0.0665708
1656	siCTRL	13892350	3129.34	0.713928
1657	siCTRL	14220626	3561.57	0.330116
1658	siCTRL	28518180	4265.39	0.625435
1659	siCTRL	29006278	3904.4	0.25813
1660	siCTRL	13568357	4252.47	0.651008
1661	siCTRL	18125766	4860.16	0.371147
1662	siCTRL	14241426	2696.15	0.294821
1663	siCTRL	28517782	4094.96	0.911763
1664	siCTRL	28320556	5315.85	0.942499
1665	siCTRL	28578824	3640.89	0.61355
1666	siCTRL	28300414	4542.57	0.214468
1667	siCTRL	29005500	4263.74	0.939419
1668	siCTRL	14326057	4290.14	0.750454
1669	siCTRL	19991334	4244.17	0.75109
1670	siCTRL	25737448	4986.53	0.211721
1671	siCTRL	29613184	4620.49	0.830157
1672	siCTRL	28783516	5214.33	0.240095
1673	siCTRL	13991042	3694.55	0.631621
1674	siCTRL	12824600	3763.06	0.71074
1675	siCTRL	25230456	4205.81	0.742383
1676	siCTRL	20060426	5387.27	0.390265
1677	siCTRL	14403573	3769.18	0.759825
1678	siCTRL	13510191	3741.48	0.902936
1679	siCTRL	14143852	4042.82	0.58742
1680	siCTRL	14009011	2735.23	0.0904097
1681	siCTRL	13717374	2906.32	0.128976
1682	siCTRL	23653746	5489.76	0.105263
1683	siCTRL	13544197	3212.97	0.172727
1684	siCTRL	13958387	4071.97	0.126431
1685	siCTRL	13823002	4468.72	0.778301
1686	siCTRL	24398368	3941.71	0.0394115
1687	siCTRL	13766849	3435.99	0.241558
1688	siCTRL	29891462	2725.93	0.879066
1689	siCTRL	14054945	3270	0.973519
1690	siCTRL	24276762	3303.19	0.605422
1691	siCTRL	29003216	5134.99	0.976238
1692	siCTRL	14198308	3243.97	0.0434515
1693	siCTRL	41112816	4736.56	0.948573
1694	siCTRL	26205804	4452.6	0.311296
1695	siCTRL	14392968	3347.02	0.798973
1696	siCTRL	13441360	4091.85	0.810629
1697	siCTRL	27325140	4056.84	0.859999
1698	siCTRL	24256158	4241.3	0.458551
1699	siCTRL	14565682	4001.91	0.930644
1700	siCTRL	18060464	4764.52	0.257893
1701	siCTRL	51191068	3719.18	0.934445
1702	siCTRL	28277978	5446.31	0.61912
1703	siCTRL	18171540	3686.5	0.985445
1704	siCTRL	12885597	2243.92	0.0326439
1705	siCTRL	29793274	3807.03	0.725167
1706	siCTRL	42509340	5561.36	0.565554
1707	siCTRL	27380640	8607.37	0.492424
1708	siCTRL	29765120	4869.33	0.259218
1709	siCTRL	24320382	2595.15	0.326831
1710	siCTRL	29830062	4628.48	0.249462
1711	siCTRL	14865495	3478.18	0.219268
1712	siCTRL	19241294	3321.78	0.799661
1713	siCTRL	13444944	3715.1	0.502395
1714	siCTRL	30109268	5442.73	0.0831899
1715	siCTRL	29589560	3916.2	0.776984
1716	siCTRL	27915504	3776.12	0.533649
1717	siCTRL	14006317	3590.6	0.739388
1718	siCTRL	26245888	4300.73	0.515394
1719	siCTRL	30284348	4593.02	0.399946
1720	siCTRL	18564532	6030.5	0.986247
1721	siCTRL	13967113	3672.39	0.0282426
1722	siCTRL	14692050	2991.15	0.932764
1723	siCTRL	14253903	3241.63	0.930855
1724	siCTRL	49606080	5210.02	0.390919
1725	siCTRL	20871936	4922.04	0.214465
1726	siCTRL	17458298	4189.43	0.619213
1727	siCTRL	14621291	4206.75	0.177972
1728	siCTRL	21238204	5163.06	0.803208
1729	siCTRL	14785210	3460.75	0.253934
1730	siCTRL	28803330	4631.91	0.290806
1731	siCTRL	20040568	5217.87	0.915916
1732	siCTRL	13808839	3504.89	0.902917
1733	siCTRL	22022316	5223.66	0.535381
1734	siCTRL	13166731	4620.52	0.862839
1735	siCTRL	16193429	3565.25	0.352533
1736	siCTRL	14408602	4606.73	0.997884
1737	siCTRL	30137486	6136.05	0.43369
1738	siCTRL	16435063	5193.96	0.294812
1739	siCTRL	18220234	5587.16	0.0415742
1740	siCTRL	20949910	4926.43	0.989707
1741	siCTRL	14876806	3211.64	0.464888
1742	siCTRL	21913788	4887	0.734585
1743	siCTRL	31541944	5522.39	0.640808
1744	siCTRL	25757266	4848.5	0.723093
1745	siCTRL	20938790	4704.47	0.0511109
1746	siCTRL	29659676	4877.31	0.920045
1747	siCTRL	21025860	5636.21	0.926841
1748	siCTRL	14841745	4459.28	0.551995
1749	siCTRL	13561277	3649.1	0.963916
1750	siCTRL	14750473	3479.2	0.280956
1751	siCTRL	26748580	5384.89	0.602147
1752	siCTRL	13301574	3782.12	0.396463
1753	siCTRL	27779252	3916.68	0.628023
1754	siCTRL	19595166	4019.26	0.300632
1755	siCTRL	13507731	3145.56	0.819358
1756	siCTRL	21240700	5678.5	0.069786
1757	siCTRL	17641358	6901.21	0.0418776
1758	siCTRL	13661441	2794.11	0.0493964
1759	siCTRL	28661800	4451.77	0.150455
1760	siCTRL	22804572	5595.53	0.39535
1761	siCTRL	14681229	3473.45	0.95539
1762	siCTRL	26027340	6133.22	0.110795
1763	siCTRL	17537016	6610.33	0.647553
1764	siCTRL	19948632	3889.92	0.527622
1765	siCTRL	29606654	3858.12	0.353242
1766	siCTRL	22864184	6413.65	0.198199
1767	siCTRL	13227004	3313.72	0.220594
1768	siCTRL	18398098	4798.07	0.0438215
1769	siCTRL	24447938	6446.65	0.713164
1770	siCTRL	22716930	7932.45	0.65384
1771	siCTRL	23125202	5034.6	0.44377
1772	siCTRL	28599586	5753.82	0.718939
1773	siCTRL	13524997	3396.56	0.109976
1774	siCTRL	24813594	3172.72	0.938719
1775	siCTRL	25134162	3423.54	0.847627
1776	siCTRL	14290949	3622.88	0.659036
1777	siCTRL	17865164	5038.14	0.378831
1778	siCTRL	21048626	5017.3	0.416567
1779	siCTRL	29286262	4606.85	0.482154
1780	siCTRL	27673094	5726.78	0.935284
1781	siCTRL	22323066	5921.99	0.863593
1782	siCTRL	13294015	3174.65	0.477924
1783	siCTRL	23684836	6399.61	0.554518
1784	siCTRL	13919731	3620.89	0.875404
1785	siCTRL	13903405	3480.43	0.949264
1786	siCTRL	19233208	4183.77	0.639185
1787	siCTRL	14659071	3412.04	0.74852
1788	siCTRL	13563919	2887.67	0.351625
1789	siCTRL	13999200	3508.42	0.918028
1790	siCTRL	12875392	3037.88	0.836752
1791	siCTRL	24954422	2548.93	0.552056
1792	siCTRL	30445508	4602.44	0.867627
1793	siCTRL	13879020	3796.54	0.849872
1794	siCTRL	14890415	6336.4	0.808411
1795	siCTRL	14686894	4388.83	0.130693
1796	siCTRL	14264535	5724.37	0.536003
1797	siCTRL	14026573	4660.06	0.900783
1798	siCTRL	12373437	3237.96	0.770832
1799	siCTRL	13981405	4343.27	0.420713
1800	siCTRL	14295567	3485.97	0.97788
1801	siCTRL	29616480	4702.97	0.250773
1802	siCTRL	13094876	5429.2	0.33361
1803	siCTRL	15573556	2727.86	0.954201
1804	siCTRL	14031038	6288.61	0.808715
1805	siCTRL	14000270	4258.23	0.90034
1806	siCTRL	13404346	4186.47	0.0115896
1807	siCTRL	14514963	3174.92	0.379764
1808	siCTRL	13913853	3953.11	0.235522
1809	siCTRL	14608937	4125.19	0.295935
1810	siCTRL	29293152	3813.99	0.737995
1811	siCTRL	30529828	3050.73	0.724085
1812	siCTRL	14631011	2802.32	0.461799
1813	siCTRL	27805864	5631.34	0.365274
1814	siCTRL	13719292	3974.81	0.584692
1815	siCTRL	28177868	4378.84	0.533708
1816	siCTRL	22708236	4343.45	0.55058
1817	siCTRL	14626862	3806.05	0.615477
1818	siCTRL	33157536	2703.71	0.395648
1819	siCTRL	13960945	4799.33	0.771718
1820	siCTRL	26962292	4403.13	0.251203
1821	siCTRL	27938734	4056.4	0.655761
1822	siCTRL	15154435	5716.17	0.960397
1823	siCTRL	25955512	3580.69	0.00355476
1824	siCTRL	29022694	3409.96	0.723361
1825	siCTRL	20646240	3708.2	0.108995
1826	siCTRL	29205282	7041.57	0.543787
1827	siCTRL	22288254	5027.84	0.626916
1828	siCTRL	13384219	3222.71	0.242947
1829	siCTRL	29644288	9329.07	0.913844
1830	siCTRL	12625628	3415.62	0.622313
1831	siCTRL	14335583	3510.58	0.231695
1832	siCTRL	16478804	6301.78	0.770132
1833	siCTRL	17420030	5452.44	0.105507
1834	siCTRL	14178708	3368	0.555225
1835	siCTRL	26845372	1766.17	0.0949561
1836	siCTRL	13062842	3763.95	0.580984
1837	siCTRL	13795336	3894.42	0.25298
1838	siCTRL	28803944	4081.43	0.649467
1839	siCTRL	13720776	3714.13	0.715827
1840	siCTRL	12857735	3256.97	0.524186
1841	siCTRL	19113898	4611.47	0.657521
1842	siCTRL	13737300	3742.19	0.813294
1843	siCTRL	28718748	5127	0.807512
1844	siCTRL	16416689	5774.32	0.619682
1845	siCTRL	9628958	2690.42	0.451102
1846	siCTRL	13706263	3818.89	0.40795
1847	siCTRL	8971146	3489.61	0.874748
1848	siCTRL	18637162	5247.41	0.702932
1849	siCTRL	11302220	4739.67	0.184935
1850	siCTRL	9684271	4408.43	0.565732
1851	siCTRL	26913816	3797.27	0.908808
1852	siCTRL	24233466	3930.3	0.15069
1853	siCTRL	13277204	1881.42	0.845518
1854	siCTRL	21858068	5624.91	0.820202
1855	siCTRL	26630000	5051.26	0.499341
1856	siCTRL	15791769	5269.45	0.0375839
1857	siCTRL	13696479	3560.02	0.147503
1858	siCTRL	14435811	5670.7	0.922639
1859	siCTRL	14917206	3253.59	0.0441548
1860	siCTRL	21550844	4102.29	0.372499
1861	siCTRL	20935458	4607.23	0.61904
1862	siCTRL	23060342	4791.64	0.196948
1863	siCTRL	30004688	6879.53	0.98108
1864	siCTRL	21487366	4586.17	0.155975
1865	siCTRL	27538836	3591.63	0.539679
1866	siCTRL	24137686	5294.42	0.618011
1867	siCTRL	13935271	3798.88	0.23099
1868	siCTRL	14236750	3365.98	0.466309
1869	siCTRL	27548734	3905.4	0.491009
1870	siCTRL	20382686	4469.31	0.766862
1871	siCTRL	19477130	4445.62	0.634281
1872	siCTRL	15318742	3779.29	0.46755
1873	siCTRL	22869224	3937.47	0.666943
1874	siCTRL	26868910	4646.06	0.453377
1875	siCTRL	20160676	4013.08	0.525712
1876	siCTRL	17288312	5707.66	0.658568
1877	siCTRL	16766755	3750.46	0.181195
1878	siCTRL	13345088	4147.74	0.78805
1879	siCTRL	12911205	3656.02	0.602865
1880	siCTRL	28050468	4590.48	0.980333
1881	siCTRL	13794810	3999.86	0.222383
1882	siCTRL	15101510	3748.08	0.466266
1883	siCTRL	22761058	4941.24	0.895642
1884	siCTRL	28530140	4670.18	0.601433
1885	siCTRL	12558945	3931.38	0.725959
1886	siCTRL	18629138	3249.02	0.41367
1887	siCTRL	9737228	2591.6	0.68431
1888	siCTRL	13808664	3219.05	0.946055
1889	siCTRL	12833361	3975.44	0.200186
1890	siCTRL	28376904	3879.26	0.807365
1891	siCTRL	12995573	3889.52	0.969538
1892	siCTRL	21221398	5484.24	0.0145687
1893	siCTRL	18301136	3587.38	0.21521
1894	siCTRL	12314337	3802.07	0.117377
1895	siCTRL	18981804	4360.24	0.767424
1896	siCTRL	26192304	5322.3	0.0812166
1897	siCTRL	12813180	3209.37	0.998414
1898	siCTRL	22868796	5931.65	0.389612
1899	siCTRL	11382505	2802.91	0.905203
1900	siCTRL	27442360	5044.82	0.188578
1901	siCTRL	21948046	4455.12	0.440872
1902	siCTRL	16498011	3319.92	0.844812
1903	siCTRL	13770241	4254.71	0.59527
1904	siCTRL	12634975	2132.04	0.462158
1905	siCTRL	22354480	3149.11	0.51265
1906	siCTRL	27629418	5074.54	0.573886
1907	siCTRL	12481908	2367.84	0.440319
1908	siCTRL	14098190	4048.74	0.193559
1909	siCTRL	23090228	3476.84	0.113966
1910	siCTRL	29304028	5290.62	0.151228
1911	siCTRL	27921902	3941.99	0.052491
1912	siCTRL	18227704	4354	0.558676
1913	siCTRL	25729162	5404.21	0.847721
1914	siCTRL	23724882	4206.63	0.359119
1915	siCTRL	28904260	4539.56	0.0753109
1916	siCTRL	13075457	2770.19	0.425724
1917	siCTRL	26348112	4888.07	0.602008
1918	siCTRL	23920038	4567.27	0.425403
1919	siCTRL	16572934	4142.61	0.810721
1920	siCTRL	29354146	4900.99	0.941886
1921	siCTRL	17041950	4137.94	0.869911
1922	siCTRL	13391901	4355.81	0.703999
1923	siCTRL	23448866	3736.16	0.470299
1924	siCTRL	29492552	5386.97	0.682698
1925	siCTRL	22894446	3610.28	0.0134183
1926	siCTRL	28712794	2255.47	0.982478
1927	siCTRL	14995453	4470.43	0.172077
1928	siCTRL	13407775	3792.4	0.90626
1929	siCTRL	6806813	3626.63	0.80711
1930	siCTRL	7869545	3256.68	0.80014
1931	siCTRL	26647852	4890.14	0.268936
1932	siCTRL	13779871	4074.97	0.219154
1933	siCTRL	16416908	6176.55	0.428801
1934	siCTRL	20579504	4252.83	0.849371
1935	siCTRL	13117069	4146.49	0.45038
1936	siCTRL	14245278	2750.32	0.93542
1937	siCTRL	17944480	6725.93	0.352679
1938	siCTRL	13601667	4182.67	0.619392
1939	siCTRL	11516105	2814.14	0.980699
1940	siCTRL	13064887	3501.78	0.643463
1941	siCTRL	27949488	3250.23	0.0454982
1942	siCTRL	16064875	6374.19	0.463557
1943	siCTRL	16107703	2854.88	0.334751
1944	siCTRL	26900710	4428.86	0.532182
1945	siCTRL	27479582	5793.57	0.284746
1946	siCTRL	14573303	5380.52	0.122261
1947	siCTRL	34023316	6416.45	0.668289
1948	siCTRL	22770616	3989.72	0.68136
1949	siCTRL	29496610	5334.5	0.867139
1950	siCTRL	27022512	2707.37	0.132381
1951	siCTRL	27834052	4050.61	0.79862
1952	siCTRL	12094795	5044.87	0.826769
1953	siCTRL	14250370	5161.73	0.64655
1954	siCTRL	8802500	4749.2	0.204922
1955	siCTRL	28016808	4177.69	0.261421
1956	siCTRL	14118495	4687.9	0.418497
1957	siCTRL	26663030	6063.24	0.541799
1958	siCTRL	22065752	3932.57	0.477438
1959	siCTRL	14398111	3905.11	0.46746
1960	siCTRL	26737234	4767.27	0.839841
1961	siCTRL	11647423	4963.68	0.870102
1962	siCTRL	27678696	3739.41	0.816754
1963	siCTRL	21570090	6336.64	0.877801
1964	siCTRL	27865308	3818	0.571009
1965	siCTRL	14185519	4393.82	0.964036
1966	siCTRL	14964358	3800.53	0.606544
1967	siCTRL	14998352	3272.86	0.603948
1968	siCTRL	29691832	5226.35	0.319298
1969	siCTRL	15522925	5657.21	0.681204
1970	siCTRL	25582942	3445.07	0.0519657
1971	siCTRL	17330824	2268.11	0.134546
1972	siCTRL	27791240	3395.83	0.130242
1973	siCTRL	16707428	3961.04	0.655201
1974	siCTRL	13709445	4952.42	0.175333
1975	siCTRL	18656032	3807.12	0.341147
1976	siCTRL	23004932	5553.63	0.0443117
1977	siCTRL	11989436	1929.87	0.233734
1978	siCTRL	30060184	4665.77	0.964224
1979	siCTRL	23791598	6157.49	0.509139
1980	siCTRL	15554204	3589.15	0.151075
1981	siCTRL	20195190	3581.03	0.523009
1982	siCTRL	14887466	3270.82	0.943509
1983	siCTRL	22211542	4055.55	0.865686
1984	siCTRL	27177652	3349.95	0.392066
1985	siCTRL	14954305	3683.79	0.283868
1986	siCTRL	23476192	4205.35	0.76173
1987	siCTRL	27719504	4333.94	0.240484
1988	siCTRL	16292994	4659.4	0.254232
1989	siCTRL	20243186	4420.57	0.0840864
1990	siCTRL	25332112	4324.79	0.864144
1991	siCTRL	24289846	3038.77	0.447899
1992	siCTRL	22047472	4102.94	0.561786
1993	siCTRL	15534524	5186.25	0.736711
1994	siCTRL	18147666	4624.39	0.796489
1995	siCTRL	28179788	4254	0.447508
1996	siCTRL	16204247	4585.98	0.184128
1997	siCTRL	29830732	5852.96	0.828733
1998	siCTRL	14726574	5510.85	0.030998
[truncated: 28,443 more rows]

## Sheet: Fig.1b
	MCMBP nuclear pool median of mean intensity, A.U.)
	Biological replicate #1		Biological replicate #2
Treatment	Tech. Rep. #1	Tech. Rep. #2	Tech. Rep. #1	Tech. Rep. #2
siCTRL	100	100	100	100
siCUL1	93.6026	97.3225	81.0271	81.1554
siCUL2	82.9302	85.0748	67.5672	72.2198
siCUL3	106.923	114.634	120.802	118.755
siCUL4AB	148.626	168.191	132.204	130.252
siCUL5	88.882	107.11	81.6578	92.7561

## Sheet: Fig.1d
Object ID	Treatment	Total Intensity DAPI	Mean Intensity A568 (MCMBP)	Rand(1)
0	siCTRL	8057625	1409.17	0.417022
1	siCTRL	23161702	2607.08	0.720324		Acquisition settings:
2	siCTRL	11911243	1559.21	0.000114375		Excitation Filter	Emission Filter	Intensity (%)	Exposure time (ms)	Objective
3	siCTRL	10572324	2086.71	0.302333		DAPI 377/50	DAPI 440	100	11	UPLXAPO 20X
4	siCTRL	21084266	2011.18	0.146756		Cy3 560/25	Cy3 607	100	1000	UPLXAPO 20X
5	siCTRL	21493454	1996.13	0.0923386
6	siCTRL	23627492	2209.63	0.18626
7	siCTRL	10519723	1341.3	0.345561
8	siCTRL	10243539	1410.32	0.396767
9	siCTRL	6027230	1148.49	0.538817
10	siCTRL	23273844	1362.66	0.419195
11	siCTRL	23757564	1895.84	0.68522
12	siCTRL	21204626	2141.33	0.204452
13	siCTRL	10753004	1396.06	0.878117
14	siCTRL	10997372	1769.84	0.0273876
15	siCTRL	11985712	1701	0.670468
16	siCTRL	10963733	1396.86	0.417305
17	siCTRL	11014306	2001.26	0.55869
18	siCTRL	10806000	1430.36	0.140387
19	siCTRL	23122980	3056.56	0.198101
20	siCTRL	10869564	1955.68	0.800745
21	siCTRL	12089364	1701.04	0.968262
22	siCTRL	11206864	1977.62	0.313424
23	siCTRL	11427784	1456.53	0.692323
24	siCTRL	14827334	1966.19	0.876389
25	siCTRL	11648234	1736.83	0.894607
26	siCTRL	11302163	1742.65	0.0850442
27	siCTRL	10633405	1737.99	0.0390548
28	siCTRL	11062467	1686.14	0.16983
29	siCTRL	11053736	2104.37	0.878143
30	siCTRL	10719813	1785.28	0.0983468
31	siCTRL	20721194	2699.73	0.421108
32	siCTRL	12384459	1870.45	0.95789
33	siCTRL	12927765	1392.62	0.533165
34	siCTRL	12545208	1978.65	0.691877
35	siCTRL	18353968	1584.12	0.315516
36	siCTRL	11237224	1817.91	0.686501
37	siCTRL	11908781	1731.77	0.834626
38	siCTRL	10914832	1790.08	0.0182883
39	siCTRL	24188444	2222.32	0.750144
40	siCTRL	11287433	1905.79	0.988861
41	siCTRL	16254558	1662.49	0.748166
42	siCTRL	13667279	2074.25	0.280444
43	siCTRL	20116726	2160.17	0.789279
44	siCTRL	10088530	1400.96	0.103226
45	siCTRL	9511286	2276.54	0.447894
46	siCTRL	26777424	1507.14	0.908596
47	siCTRL	16407078	2073.05	0.293614
48	siCTRL	11494243	1448.65	0.287775
49	siCTRL	11164946	1386.12	0.130029
50	siCTRL	11474265	1785.05	0.019367
51	siCTRL	10085643	983.694	0.678836
52	siCTRL	11009003	2369.64	0.211628
53	siCTRL	11509307	1223.68	0.265547
54	siCTRL	16559435	2174.62	0.491573
55	siCTRL	11278453	1502.11	0.0533625
56	siCTRL	11268915	1933.02	0.574118
57	siCTRL	11303033	903.981	0.146729
58	siCTRL	22942744	2352.62	0.589306
59	siCTRL	21750040	1544.11	0.699758
60	siCTRL	23368570	1973.67	0.102334
61	siCTRL	12043879	1462.34	0.414056
62	siCTRL	11032089	1664.36	0.6944
63	siCTRL	23037998	2569.11	0.414179
64	siCTRL	22738898	1554.31	0.0499535
65	siCTRL	11246202	1535.59	0.535896
66	siCTRL	20486020	2069.67	0.663795
67	siCTRL	11317528	1500.51	0.514889
68	siCTRL	23387930	2051.91	0.944595
69	siCTRL	11140867	1631.38	0.586555
70	siCTRL	40944856	3232.66	0.903402
71	siCTRL	17786212	1679.75	0.137475
72	siCTRL	22302522	1571.23	0.139276
73	siCTRL	11173355	1281.47	0.807391
74	siCTRL	11329198	1020.75	0.397677
75	siCTRL	10852451	1416.03	0.165354
76	siCTRL	21919744	1859.52	0.927509
77	siCTRL	22397776	2656.21	0.347766
78	siCTRL	9818977	1768	0.750812
79	siCTRL	12090590	1793.77	0.725998
80	siCTRL	15594049	2243.28	0.883306
81	siCTRL	23004782	2435.54	0.623672
82	siCTRL	20260674	2529.22	0.750942
83	siCTRL	12250086	1862.54	0.348898
84	siCTRL	21890740	2217.58	0.269928
85	siCTRL	14546682	1991.95	0.895886
86	siCTRL	14410531	2231.96	0.428091
87	siCTRL	15394588	2838.48	0.96484
88	siCTRL	11343029	1436.87	0.663441
89	siCTRL	10722447	2071.14	0.621696
90	siCTRL	11236474	1633.57	0.114746
91	siCTRL	15481460	2155.13	0.949489
92	siCTRL	15758585	2264.62	0.449912
93	siCTRL	20213688	2028.27	0.57839
94	siCTRL	11310462	1647.62	0.408137
95	siCTRL	20646302	2224.42	0.237027
96	siCTRL	17743486	1761.88	0.90338
97	siCTRL	22220042	2115.45	0.573679
98	siCTRL	9583952	2183.19	0.00287033
99	siCTRL	13517766	1766.32	0.617145
100	siCTRL	11225563	1710.08	0.326645
101	siCTRL	18456456	1957.7	0.527058
102	siCTRL	20396298	1722.31	0.885942
103	siCTRL	19065676	1726.95	0.35727
104	siCTRL	9948487	1807.06	0.908535
105	siCTRL	20750832	1780.16	0.62336
106	siCTRL	11520453	1772.12	0.0158212
107	siCTRL	13237716	2960.57	0.929437
108	siCTRL	23743854	1692.84	0.690897
109	siCTRL	21026370	2597.62	0.997323
110	siCTRL	10878946	1344.63	0.172341
111	siCTRL	23505924	2658.33	0.137136
112	siCTRL	10560573	1906.43	0.932595
113	siCTRL	19588334	1874.68	0.696818
114	siCTRL	12194737	1912.68	0.0660002
115	siCTRL	12179615	2273.44	0.755463
116	siCTRL	10388802	2143.88	0.753876
117	siCTRL	11390281	2190.49	0.923025
118	siCTRL	11340012	1777.05	0.711525
119	siCTRL	10630087	1800.65	0.124271
120	siCTRL	10557569	1521.73	0.0198801
121	siCTRL	10021617	1574.66	0.026211
122	siCTRL	10242573	1831.55	0.0283065
123	siCTRL	23171810	2165.24	0.246211
124	siCTRL	11151487	2157.04	0.860028
125	siCTRL	9982908	1874.39	0.538831
126	siCTRL	11472275	1677.38	0.552822
127	siCTRL	21278438	1532.62	0.842031
128	siCTRL	10318582	1998.51	0.124173
129	siCTRL	10565900	1751.43	0.279184
130	siCTRL	16113811	2255.36	0.585759
131	siCTRL	14023654	2419.39	0.969596
132	siCTRL	21210242	1664.42	0.56103
133	siCTRL	21613044	1823.05	0.0186473
134	siCTRL	16326915	1750.67	0.800633
135	siCTRL	10125489	1719.78	0.232974
136	siCTRL	10957575	1642.82	0.807105
137	siCTRL	10212157	1612.69	0.387861
138	siCTRL	15836626	2353.31	0.863542
139	siCTRL	11334781	1817.44	0.747122
140	siCTRL	12652151	2026.9	0.55624
141	siCTRL	11508991	1632.3	0.136455
142	siCTRL	14614627	2183.75	0.0599177
143	siCTRL	11664131	2047.86	0.121343
144	siCTRL	23156980	1940.5	0.0445519
145	siCTRL	10690547	2064.11	0.107494
146	siCTRL	10077735	1219.12	0.225709
147	siCTRL	23485636	2160.25	0.712989
148	siCTRL	22219148	2031.06	0.559717
149	siCTRL	11811187	2246.09	0.012556
150	siCTRL	20691426	2101.66	0.0719743
151	siCTRL	11178975	1336.55	0.967276
152	siCTRL	14453808	2108.36	0.5681
153	siCTRL	23046286	2299.96	0.203293
154	siCTRL	11105167	1362.47	0.252326
155	siCTRL	22989250	1937.46	0.743826
156	siCTRL	11171804	1724.04	0.195429
157	siCTRL	22349198	1985.6	0.581359
158	siCTRL	10483160	1407.28	0.97002
159	siCTRL	10871899	1851.08	0.846829
160	siCTRL	10452440	1306.62	0.239848
161	siCTRL	15623105	1920.57	0.49377
162	siCTRL	11119004	1258.5	0.619956
163	siCTRL	13814963	1703.89	0.828981
164	siCTRL	10235970	1325.77	0.156791
165	siCTRL	22933784	2060.02	0.0185762
166	siCTRL	11071297	1267.18	0.0700221
167	siCTRL	11212589	1349.48	0.486345
168	siCTRL	22779238	2346.27	0.606329
169	siCTRL	9845169	1274.16	0.568851
170	siCTRL	9804417	1046.4	0.317362
171	siCTRL	17117618	1563.72	0.988616
172	siCTRL	17058728	1705.79	0.579745
173	siCTRL	21977966	1433.92	0.380141
174	siCTRL	17133554	1473.89	0.550948
175	siCTRL	20027018	1468.49	0.745334
176	siCTRL	13703942	1812.59	0.669233
177	siCTRL	10810181	1411.91	0.26492
178	siCTRL	11042181	1482.4	0.0663348
179	siCTRL	13919330	2065.09	0.370084
180	siCTRL	10174870	1199.02	0.629718
181	siCTRL	10862970	1743.92	0.210174
182	siCTRL	14771300	2053.11	0.752756
183	siCTRL	22601926	2336.07	0.0665365
184	siCTRL	18424994	1932.06	0.260315
185	siCTRL	23164700	2436.35	0.804755
186	siCTRL	22592082	1541.52	0.193434
187	siCTRL	12783325	1768.71	0.639461
188	siCTRL	8456580	1245.78	0.52467
189	siCTRL	10966788	1534.14	0.924808
190	siCTRL	10477068	1392.58	0.263297
191	siCTRL	7.78462e+06	1446.96	0.0659611
192	siCTRL	13594196	1906.07	0.735066
193	siCTRL	23539010	1990.75	0.772178
194	siCTRL	21857478	1994.27	0.907816
195	siCTRL	23593776	2501.26	0.931972
196	siCTRL	9380415	1886.56	0.0139516
197	siCTRL	9263278	1495.22	0.234362
198	siCTRL	11191791	1838.75	0.616778
199	siCTRL	11572435	1624.45	0.949016
200	siCTRL	20970132	2021.38	0.950176
201	siCTRL	10588630	1611.78	0.556653
202	siCTRL	20322764	1596.18	0.915606
203	siCTRL	16044338	1201.99	0.641566
204	siCTRL	11275820	1837.2	0.390008
205	siCTRL	10032521	1638.84	0.485991
206	siCTRL	10844394	1547.1	0.60431
207	siCTRL	11211030	1882.27	0.549548
208	siCTRL	20826768	1906.46	0.926181
209	siCTRL	12992381	1595.37	0.918733
210	siCTRL	10450712	1432.61	0.394876
211	siCTRL	22117146	1975.95	0.963263
212	siCTRL	12769971	1883.86	0.173956
213	siCTRL	10202474	1349	0.12633
214	siCTRL	22680634	2293.16	0.135079
215	siCTRL	15255173	2037.95	0.505662
216	siCTRL	16283842	1672.46	0.0215248
217	siCTRL	19905190	2491.15	0.94797
218	siCTRL	10067195	1597.27	0.827115
219	siCTRL	14501029	1898.45	0.015019
220	siCTRL	21723214	2345.91	0.176196
221	siCTRL	10321710	1732.57	0.332064
222	siCTRL	22601512	1810.03	0.130997
223	siCTRL	22424362	1911.14	0.809491
224	siCTRL	9894532	1728.7	0.344737
225	siCTRL	12483167	2183.77	0.940107
226	siCTRL	12241013	1254	0.582014
227	siCTRL	10631888	1376.16	0.878832
228	siCTRL	22294906	2503.23	0.844734
229	siCTRL	10083155	1141.01	0.905392
230	siCTRL	11958932	2088.9	0.45988
231	siCTRL	9926042	1884.74	0.546347
232	siCTRL	12698263	2296.78	0.798604
233	siCTRL	15855314	2720.18	0.285719
234	siCTRL	10091669	1326.1	0.490254
235	siCTRL	22900504	1974.75	0.59911
236	siCTRL	23439854	1323.72	0.0155333
237	siCTRL	11606232	1406.18	0.593481
238	siCTRL	11745714	3817.16	0.433676
239	siCTRL	12130508	3062.86	0.807361
240	siCTRL	10865661	1513.93	0.315245
241	siCTRL	15636777	1475.57	0.892889
242	siCTRL	10660975	2138.12	0.577857
243	siCTRL	9739216	1448.64	0.18401
244	siCTRL	11044445	1828.77	0.787929
245	siCTRL	20945854	1364.2	0.612031
246	siCTRL	20393764	2315.55	0.0539093
247	siCTRL	11279269	2013.26	0.420194
248	siCTRL	10478439	1341.39	0.679069
249	siCTRL	21478526	1403.21	0.918602
250	siCTRL	11498807	1485.67	0.000402025
251	siCTRL	11341610	1580.33	0.976759
252	siCTRL	18040288	2026.29	0.37658
253	siCTRL	20703334	1589.61	0.973784
254	siCTRL	19451786	1911.45	0.604716
255	siCTRL	11134194	2036.95	0.828846
256	siCTRL	23114912	1824.97	0.574712
257	siCTRL	10617453	1822.16	0.628076
258	siCTRL	11732656	3101.15	0.285576
259	siCTRL	22850446	2024.08	0.586833
260	siCTRL	11565514	1999.67	0.750022
261	siCTRL	10280959	1739.1	0.858314
262	siCTRL	23440206	2324.07	0.755082
263	siCTRL	10689563	2942.11	0.698057
264	siCTRL	22919734	2300.04	0.864479
265	siCTRL	24894094	2456.37	0.322681
266	siCTRL	12628020	1849.85	0.670789
267	siCTRL	16454480	2050.92	0.450874
268	siCTRL	22843206	2721.15	0.382103
269	siCTRL	15619522	2520.64	0.410811
270	siCTRL	23635256	1878.03	0.40148
271	siCTRL	10586055	1149.73	0.317384
272	siCTRL	12759673	1846.4	0.621919
273	siCTRL	11120150	1595.54	0.430247
274	siCTRL	11108789	1554.9	0.973802
275	siCTRL	19462312	2536.95	0.677801
276	siCTRL	11009443	1984.56	0.19857
277	siCTRL	10647107	2305.34	0.426701
278	siCTRL	10605419	2027.28	0.343346
279	siCTRL	23396294	2898.88	0.797639
280	siCTRL	22340166	1447.2	0.879998
281	siCTRL	19957110	1971.28	0.903842
282	siCTRL	23940816	1890.85	0.66272
283	siCTRL	10589283	1647.45	0.270208
284	siCTRL	11080854	1634.64	0.252367
285	siCTRL	8390045	1730.33	0.854898
286	siCTRL	12252872	2208.9	0.527715
287	siCTRL	23909128	2246.63	0.802161
288	siCTRL	10463442	1662.6	0.572489
289	siCTRL	17395320	1879.35	0.733143
290	siCTRL	11404316	1910.22	0.519012
291	siCTRL	11044697	1903.45	0.770884
292	siCTRL	12958156	1673	0.568858
293	siCTRL	16741148	1794.41	0.46571
294	siCTRL	11378832	1791.87	0.342689
295	siCTRL	22616690	2828.61	0.0682093
296	siCTRL	25226880	2820.58	0.377924
297	siCTRL	11100934	1733.42	0.0796261
298	siCTRL	13572407	2312.19	0.982817
299	siCTRL	12584634	1881.54	0.181613
300	siCTRL	12532239	1611.08	0.811859
301	siCTRL	13858774	1605.8	0.874962
302	siCTRL	21758572	1777.56	0.688413
303	siCTRL	22595190	2032.78	0.569494
304	siCTRL	23759882	1961.26	0.160971
305	siCTRL	10407332	1359	0.46688
306	siCTRL	13374886	2214.22	0.345172
307	siCTRL	13557545	1908.35	0.22504
308	siCTRL	22422330	2293.36	0.592512
309	siCTRL	9489826	1396.62	0.31227
310	siCTRL	14443017	2085.07	0.916306
311	siCTRL	16705994	1958.91	0.909636
312	siCTRL	12702117	1890	0.257118
313	siCTRL	17913240	1992.29	0.110891
314	siCTRL	13903701	1743.12	0.192963
315	siCTRL	17661158	1664.4	0.499584
316	siCTRL	10290288	1456.19	0.728586
317	siCTRL	13041367	1893.41	0.208194
318	siCTRL	10668533	1420.78	0.248034
319	siCTRL	21229352	2116.44	0.851672
320	siCTRL	10748686	1695.05	0.415849
321	siCTRL	20169490	1417.67	0.616685
322	siCTRL	10904205	1663.38	0.233666
323	siCTRL	10409715	1669.85	0.101967
324	siCTRL	17703804	1863.7	0.515857
325	siCTRL	10743024	2044.92	0.477141
326	siCTRL	10065051	1584.78	0.152672
327	siCTRL	10408450	1479.94	0.621806
328	siCTRL	10650121	1363.29	0.54401
329	siCTRL	11653354	1736.33	0.654137
330	siCTRL	11182489	1862.46	0.144546
331	siCTRL	22762528	1958.35	0.751528
332	siCTRL	9190777	1357.66	0.222049
333	siCTRL	11192485	2066.08	0.519352
334	siCTRL	11054900	1479.11	0.785296
335	siCTRL	22715524	1847.28	0.0223304
336	siCTRL	11375461	1628.64	0.324362
337	siCTRL	22407998	2132.38	0.872922
338	siCTRL	8414585	1004.19	0.84471
339	siCTRL	49389276	1573.05	0.538441
340	siCTRL	27906062	1460.84	0.866608
341	siCTRL	20982170	1608.7	0.949806
342	siCTRL	20533384	2146.98	0.826407
343	siCTRL	6842624	1446.39	0.854115
344	siCTRL	10451938	1835.36	0.0987434
345	siCTRL	13072058	2177.63	0.651304
346	siCTRL	18564632	1575.19	0.703517
347	siCTRL	21120066	1855.62	0.610241
348	siCTRL	20428914	1620.84	0.799615
349	siCTRL	14334675	1769.02	0.0345712
350	siCTRL	11311509	1686.17	0.770239
351	siCTRL	11004399	1367.72	0.731729
352	siCTRL	10832618	1249.7	0.259698
353	siCTRL	17974110	1831.25	0.257069
354	siCTRL	20705628	1338.35	0.632303
355	siCTRL	10212156	2252.93	0.345297
356	siCTRL	16837670	2438.16	0.796589
357	siCTRL	10330131	1830.79	0.446146
358	siCTRL	19790546	1396.31	0.782749
359	siCTRL	10964075	1702.83	0.990472
360	siCTRL	21111568	1613.88	0.300248
361	siCTRL	9353981	2059.56	0.143006
362	siCTRL	10862531	2108.84	0.901308
363	siCTRL	11385533	2165.18	0.541559
364	siCTRL	10918983	1951.31	0.97474
365	siCTRL	10132430	1584.27	0.636604
366	siCTRL	11284154	1649.37	0.993913
367	siCTRL	15768228	2345.88	0.546071
368	siCTRL	10556999	1712.72	0.526426
369	siCTRL	11345654	1971.05	0.135428
370	siCTRL	21588136	2133.7	0.355705
371	siCTRL	15604903	1661.93	0.0262186
372	siCTRL	22291692	1762.28	0.160395
373	siCTRL	19573572	1912.62	0.745637
374	siCTRL	9374392	1625.96	0.0303997
375	siCTRL	9217021	1400.47	0.366543
376	siCTRL	9366378	1678.61	0.862346
377	siCTRL	9626633	1533.09	0.692678
378	siCTRL	9863532	1551.46	0.690942
379	siCTRL	9886923	1741.99	0.188637
380	siCTRL	10259135	2621.82	0.441904
381	siCTRL	10380702	1954.88	0.581577
382	siCTRL	23153220	2077.46	0.989752
383	siCTRL	10536548	1841.02	0.203906
384	siCTRL	10522450	1295.36	0.247733
385	siCTRL	10292332	1917.56	0.262173
386	siCTRL	10545091	1685.83	0.750172
387	siCTRL	23212468	2135.79	0.456975
388	siCTRL	9825415	1454.3	0.0569294
389	siCTRL	10257142	1506.9	0.508516
390	siCTRL	21055230	3177.6	0.21196
391	siCTRL	10804728	1647.54	0.798604
392	siCTRL	23501572	2383.92	0.297331
393	siCTRL	10754973	1532.41	0.027606
394	siCTRL	11229531	2256.74	0.593432
395	siCTRL	10287326	1384.61	0.84384
396	siCTRL	9895127	1837.13	0.381016
397	siCTRL	10426913	1628.8	0.749858
398	siCTRL	11103979	1650.81	0.511141
399	siCTRL	22062908	3957.71	0.540952
400	siCTRL	10154765	1599.47	0.959434
401	siCTRL	9967483	1344.87	0.803961
402	siCTRL	11281059	1617.19	0.0323231
403	siCTRL	22519448	2442.52	0.709387
404	siCTRL	10921294	1409.28	0.465001
405	siCTRL	22450092	2689.26	0.947549
406	siCTRL	10558355	1700.91	0.221433
407	siCTRL	22217660	2127.78	0.267072
408	siCTRL	12804520	3127.49	0.081474
409	siCTRL	12594525	2535.35	0.428619
410	siCTRL	20968594	2024.64	0.109019
411	siCTRL	22764444	2609.17	0.633787
412	siCTRL	12933334	2043.74	0.802963
413	siCTRL	12794883	1471.72	0.6968
414	siCTRL	22657124	2045.98	0.766211
415	siCTRL	11339118	1464.76	0.342454
416	siCTRL	11992567	1856.13	0.845851
417	siCTRL	11002700	2221.2	0.428769
418	siCTRL	19206094	2316.55	0.82401
419	siCTRL	11905871	1790.14	0.626496
420	siCTRL	18551752	3029.19	0.143423
421	siCTRL	22097818	1924.2	0.0783869
422	siCTRL	11172865	2998.25	0.0183326
423	siCTRL	13561574	1701.46	0.066725
424	siCTRL	10581034	1580.64	0.458584
425	siCTRL	11382761	1675.25	0.113342
426	siCTRL	10802951	1956.2	0.0277833
427	siCTRL	22393252	2011.77	0.754861
428	siCTRL	13429297	1809.49	0.39485
429	siCTRL	10989724	2252.57	0.746938
430	siCTRL	22468306	2154.21	0.452405
431	siCTRL	11465418	2265.88	0.450087
432	siCTRL	11785538	1924.01	0.478073
433	siCTRL	11015439	2320.2	0.474004
434	siCTRL	15220879	1715.76	0.803163
435	siCTRL	11028050	1959.38	0.402393
436	siCTRL	11049725	1999.67	0.904686
437	siCTRL	11240687	2544.12	0.037061
438	siCTRL	11136778	2753.99	0.773874
439	siCTRL	9699973	1619.06	0.125641
440	siCTRL	10615758	1572.05	0.618514
441	siCTRL	10906191	2214.92	0.0103643
442	siCTRL	22517004	2311.68	0.538627
443	siCTRL	11013319	1753.88	0.00301796
444	siCTRL	21451892	1710.9	0.951194
445	siCTRL	10735310	1743.02	0.905402
446	siCTRL	10505436	1790.75	0.795967
447	siCTRL	15175008	1503.56	0.915274
448	siCTRL	9941164	1491.03	0.145558
449	siCTRL	10159103	1266.82	0.15773
450	siCTRL	17475892	2135.62	0.187632
451	siCTRL	11527193	2153.78	0.622496
452	siCTRL	22488364	1852.85	0.905809
453	siCTRL	10909491	1671.77	0.989955
454	siCTRL	8716149	1066.91	0.711122
455	siCTRL	19653226	1103.91	0.7318
456	siCTRL	21534368	2235.6	0.909293
457	siCTRL	10596001	1959.71	0.400874
458	siCTRL	19572638	2434.14	0.249851
459	siCTRL	10346034	2276.8	0.17343
460	siCTRL	10246177	1459.66	0.119457
461	siCTRL	9991061	898.79	0.812611
462	siCTRL	10527039	1960.21	0.146792
463	siCTRL	18407276	1406.39	0.264297
464	siCTRL	17761242	1940.15	0.819089
465	siCTRL	22136246	2074.83	0.310587
466	siCTRL	6288558	1264.82	0.982417
467	siCTRL	11832318	1811.19	0.266639
468	siCTRL	13546657	1587.4	0.533653
469	siCTRL	22263686	1854.52	0.314467
470	siCTRL	17514300	1025.25	0.910773
471	siCTRL	16382387	1122.33	0.366557
472	siCTRL	16292065	1758.46	0.433592
473	siCTRL	8918529	1494.57	0.512293
474	siCTRL	16378312	1291.41	0.938886
475	siCTRL	21889264	2005.34	0.030949
476	siCTRL	9911976	1790.36	0.716879
477	siCTRL	10584782	1347.08	0.891019
478	siCTRL	15428087	1507.38	0.0272872
479	siCTRL	10606311	1520.23	0.522051
480	siCTRL	21934502	2544.1	0.32599
481	siCTRL	9718939	1398.74	0.859489
482	siCTRL	10140493	1765.58	0.558517
483	siCTRL	10712007	1483.91	0.690228
484	siCTRL	21263388	1981.92	0.452853
485	siCTRL	10311935	1551.25	0.628309
486	siCTRL	10743351	1521.9	0.290097
487	siCTRL	9684220	1531.49	0.00934858
488	siCTRL	10438334	1754.61	0.576756
489	siCTRL	22004826	2103.41	0.311444
490	siCTRL	20885950	1181.55	0.517268
491	siCTRL	9809819	1732.1	0.916406
492	siCTRL	10966944	1473.7	0.426475
493	siCTRL	11354968	2207.19	0.247396
494	siCTRL	12841323	2073.86	0.371294
495	siCTRL	11247734	2161.43	0.931861
496	siCTRL	10202748	1409.02	0.936868
497	siCTRL	13432975	1970.37	0.84433
498	siCTRL	19711076	1810.02	0.920207
499	siCTRL	10402372	1339.68	0.2279
500	siCTRL	20776518	2019.36	0.0874822
501	siCTRL	8.15713e+06	1321.57	0.22731
502	siCTRL	10085726	1518.92	0.314377
503	siCTRL	11055106	1952.06	0.174766
504	siCTRL	9480144	1686.37	0.607094
505	siCTRL	9626712	1825.21	0.413586
506	siCTRL	10002691	1555.6	0.816352
507	siCTRL	10732096	1831.45	0.18513
508	siCTRL	21218132	1813.65	0.701877
509	siCTRL	9406571	1531.77	0.240356
510	siCTRL	11353987	1502.49	0.574219
511	siCTRL	16241954	1962.5	0.348988
512	siCTRL	13499954	2167.43	0.0569644
513	siCTRL	22836222	2187.1	0.228814
514	siCTRL	10987205	1672.67	0.664103
515	siCTRL	13788620	1713.57	0.49725
516	siCTRL	12621538	1840.47	0.519016
517	siCTRL	10926714	1916.91	0.17472
518	siCTRL	10644078	2169.76	0.570716
519	siCTRL	14427172	1635.57	0.996753
520	siCTRL	16392111	2059.71	0.816835
521	siCTRL	11944869	2009.06	0.594373
522	siCTRL	17386142	2443.77	0.975989
523	siCTRL	18789544	2213.32	0.901563
524	siCTRL	10818987	2311.34	0.595608
525	siCTRL	14292738	1413.13	0.0324263
526	siCTRL	17355828	2025.95	0.0935771
527	siCTRL	16275033	1830.09	0.0653717
528	siCTRL	21064808	1711.32	0.451733
529	siCTRL	15767086	1778.36	0.375435
530	siCTRL	12522755	2521.85	0.97535
531	siCTRL	10809751	1706.89	0.167983
532	siCTRL	16755550	2373.67	0.972788
533	siCTRL	9944477	1604.23	0.767475
534	siCTRL	19054750	1621.32	0.824238
535	siCTRL	16890666	1936.97	0.632616
536	siCTRL	10973348	2237.74	0.668733
537	siCTRL	14471053	1586.37	0.476882
538	siCTRL	10622734	1726.05	0.0131364
539	siCTRL	13573203	1945.18	0.353006
540	siCTRL	19961288	2059.62	0.492072
541	siCTRL	25505476	1570.92	0.730091
542	siCTRL	10914587	1789.26	0.468628
543	siCTRL	14371436	2335.12	0.457405
544	siCTRL	20040236	2009.31	0.137663
545	siCTRL	18646676	1699.5	0.0108887
546	siCTRL	15528400	1961.85	0.758278
547	siCTRL	20081348	1693.64	0.319953
548	siCTRL	22482642	2511.62	0.984383
549	siCTRL	14798764	1972	0.220234
550	siCTRL	13330786	1768.36	0.338708
551	siCTRL	10086224	2575.27	0.523896
552	siCTRL	13326074	2279.99	0.754891
553	siCTRL	20488888	2400.07	0.463858
554	siCTRL	14120938	1722.16	0.124823
555	siCTRL	10455112	1668.91	0.312501
556	siCTRL	20833650	2660.05	0.504519
557	siCTRL	15219015	2185.57	0.673849
558	siCTRL	13297887	2027.52	0.77015
559	siCTRL	22677044	1657.82	0.130336
560	siCTRL	10160490	1857.78	0.0229151
561	siCTRL	14007236	1810.24	0.519082
562	siCTRL	9871473	2108.47	0.809989
563	siCTRL	14471232	1713.37	0.0126038
564	siCTRL	13389064	1796.83	0.67247
565	siCTRL	12865281	1861.18	0.686808
566	siCTRL	17642786	2746.74	0.449247
567	siCTRL	9998145	1819.43	0.914789
568	siCTRL	15619877	2040.6	0.644361
569	siCTRL	10050742	2023.58	0.00523984
570	siCTRL	18852334	1948.93	0.484428
571	siCTRL	13075569	2309.43	0.859318
572	siCTRL	16667596	2458.95	0.8304
573	siCTRL	14941477	1683.47	0.649154
574	siCTRL	21461834	2502.49	0.673698
575	siCTRL	10293220	1736.43	0.5785
576	siCTRL	9838382	2026.77	0.27412
577	siCTRL	9571187	1718.74	0.56053
578	siCTRL	16929220	2092.35	0.67173
579	siCTRL	12728948	1963.93	0.35243
580	siCTRL	9118018	1525.09	0.855828
581	siCTRL	10433865	1549.6	0.195037
582	siCTRL	17328230	2113.18	0.747321
583	siCTRL	12319375	1949.46	0.289603
584	siCTRL	11908504	1860.32	0.773799
585	siCTRL	11343306	1698.55	0.427737
586	siCTRL	11378565	1713.94	0.807698
587	siCTRL	8106917	991.471	0.353535
588	siCTRL	19055364	2172.03	0.213693
589	siCTRL	6.83131e+06	916.45	0.767285
590	siCTRL	7.5467e+06	1032.95	0.308642
591	siCTRL	11891768	1296.52	0.733245
592	siCTRL	14780934	1467.92	0.744473
593	siCTRL	10333514	1653.87	0.221397
594	siCTRL	10204640	2109.42	0.214112
595	siCTRL	11375398	1716.65	0.198948
596	siCTRL	14563501	1778.77	0.142518
597	siCTRL	8312915	1431.74	0.377083
598	siCTRL	11950026	1562.11	0.0266279
599	siCTRL	9556853	1928	0.11092
600	siCTRL	21036686	2762.18	0.674564
601	siCTRL	12585885	2654.65	0.799777
602	siCTRL	21653726	2338.5	0.0805295
603	siCTRL	11702792	1348.69	0.231702
604	siCTRL	10302106	2281.47	0.207626
605	siCTRL	10314836	1499.54	0.917334
606	siCTRL	10972119	1784.04	0.711315
607	siCTRL	10104146	1876.61	0.553885
608	siCTRL	17871242	2158.53	0.304518
609	siCTRL	19431522	1924.35	0.834854
610	siCTRL	10225319	1280.55	0.435306
611	siCTRL	9859225	2311.23	0.923456
612	siCTRL	10024315	1553.56	0.706052
613	siCTRL	13497301	1801.25	0.478031
614	siCTRL	14728802	2000.93	0.12621
615	siCTRL	10041535	1804.99	0.976044
616	siCTRL	21917126	1604.93	0.159834
617	siCTRL	20663536	2565.17	0.202602
618	siCTRL	10925916	2279.67	0.431182
619	siCTRL	9802705	2593.06	0.404202
620	siCTRL	11167317	1875.6	0.146751
621	siCTRL	10516940	1360.06	0.729319
622	siCTRL	10177266	1802.38	0.188745
623	siCTRL	12765192	1506.25	0.643896
624	siCTRL	9224288	1471.62	0.754306
625	siCTRL	10248755	1689.61	0.210732
626	siCTRL	11417693	1747.23	0.600954
627	siCTRL	10452455	1366.35	0.748928
628	siCTRL	10205267	1501.21	0.638219
629	siCTRL	10202586	1786.52	0.597127
630	siCTRL	15504427	1889.78	0.295482
631	siCTRL	41586608	2329.82	0.731606
632	siCTRL	10185071	2281.43	0.945308
633	siCTRL	12159915	1902.63	0.425561
634	siCTRL	10264274	1565.7	0.782182
635	siCTRL	10287164	1364.17	0.056141
636	siCTRL	9804158	1905.97	0.835272
637	siCTRL	14438328	2692.87	0.19225
638	siCTRL	9019114	1523.36	0.395097
639	siCTRL	20834440	1604.35	0.300081
640	siCTRL	21412172	1492.31	0.0801036
641	siCTRL	9723347	1721	0.904631
642	siCTRL	11937495	1820.47	0.370154
643	siCTRL	9826635	2076.58	0.530697
644	siCTRL	9829437	1417.1	0.494116
645	siCTRL	14549478	2370.98	0.132161
646	siCTRL	21845692	1974.87	0.206454
647	siCTRL	10262059	1219.21	0.0761888
648	siCTRL	20915712	1672.01	0.507922
649	siCTRL	20899996	1629.83	0.26155
650	siCTRL	10066582	1197.94	0.357062
651	siCTRL	10654677	1666.09	0.108065
652	siCTRL	21497020	1860.86	0.787552
653	siCTRL	15453692	2380.4	0.106584
654	siCTRL	13354571	1903.38	0.985709
655	siCTRL	21714118	2008.23	0.177161
656	siCTRL	9529664	1616.79	0.572405
657	siCTRL	21267760	2352.19	0.0448453
658	siCTRL	10842461	2196.95	0.787116
659	siCTRL	11478063	2389.64	0.189606
660	siCTRL	10234974	1684.59	0.527904
661	siCTRL	9620788	1867.43	0.740078
662	siCTRL	11052852	1981.32	0.149931
663	siCTRL	10807457	2335.79	0.551087
664	siCTRL	13085157	2026.97	0.216617
665	siCTRL	11986375	1693.41	0.759196
666	siCTRL	10212279	1460.21	0.722915
667	siCTRL	10430357	1433.57	0.176549
668	siCTRL	44985872	3471.58	0.861967
669	siCTRL	11892452	2176.28	0.0197751
670	siCTRL	7333442	963.908	0.860237
671	siCTRL	22549490	2267.73	0.558904
672	siCTRL	21824140	1799.24	0.40322
673	siCTRL	12755884	2020.38	0.758747
674	siCTRL	45575928	2107.56	0.716929
675	siCTRL	22076560	2647.99	0.987326
676	siCTRL	21101920	2576.08	0.278085
677	siCTRL	10068686	1702.21	0.00379367
678	siCTRL	52299060	1790.48	0.933903
679	siCTRL	22398150	2078.77	0.857897
680	siCTRL	9986336	1589.73	0.728851
681	siCTRL	22313450	1669.64	0.516689
682	siCTRL	16927020	1970.43	0.706956
683	siCTRL	13132807	1675.75	0.78053
684	siCTRL	22583812	1401.48	0.374876
685	siCTRL	21033926	2874.36	0.770323
686	siCTRL	45690928	2104.5	0.750624
687	siCTRL	16634173	2188.24	0.613211
688	siCTRL	17890470	1955.53	0.401866
689	siCTRL	33450776	1718.49	0.697308
690	siCTRL	21938446	1730.55	0.00311286
691	siCTRL	13743698	1935.19	0.774897
692	siCTRL	16496426	2269.65	0.896417
693	siCTRL	14146603	1751.29	0.239316
694	siCTRL	18083976	2202.68	0.120767
695	siCTRL	21372162	2405.03	0.220284
696	siCTRL	12876993	1720.62	0.302097
697	siCTRL	18675898	2347.71	0.883029
698	siCTRL	12991377	1509.02	0.543166
699	siCTRL	13281846	1650.03	0.286712
700	siCTRL	21882084	1964.46	0.138355
701	siCTRL	15256155	1668.46	0.290144
702	siCTRL	16743262	1885.38	0.613871
703	siCTRL	9714927	1638.24	0.324139
704	siCTRL	9460863	1636.79	0.45736
705	siCTRL	16252388	2041.22	0.444117
706	siCTRL	21758532	2821.46	0.828135
707	siCTRL	20330480	3346.94	0.426348
708	siCTRL	12051975	1778.59	0.345699
709	siCTRL	12134814	2123.89	0.674972
710	siCTRL	21508432	2173.38	0.221482
711	siCTRL	17509280	1598.27	0.467246
712	siCTRL	21708808	1867.74	0.314766
713	siCTRL	14596384	1694.72	0.626856
714	siCTRL	12537458	2165.2	0.87736
715	siCTRL	9968962	1257.33	0.447689
716	siCTRL	11512783	1550.92	0.784457
717	siCTRL	7296373	1840.23	0.456966
718	siCTRL	21104584	1590.93	0.656229
719	siCTRL	12331322	2471.33	0.131841
720	siCTRL	11081015	1460.83	0.432982
721	siCTRL	10443520	1853.33	0.909312
722	siCTRL	11537930	2142.51	0.605479
723	siCTRL	11261581	1964.19	0.766775
724	siCTRL	17322662	1648.13	0.504701
725	siCTRL	10126026	1586.2	0.498056
726	siCTRL	19898116	1842.64	0.8429
727	siCTRL	13571062	1141.33	0.0678069
728	siCTRL	13590320	1177.69	0.573272
729	siCTRL	10256115	1498.81	0.942763
730	siCTRL	11426752	1267.54	0.51786
731	siCTRL	10589661	1311.48	0.194466
732	siCTRL	7976405	1081.11	0.847939
733	siCTRL	10984026	1897.21	0.251639
734	siCTRL	10161459	1275.16	0.700726
735	siCTRL	19358042	1961.18	0.540261
736	siCTRL	8843503	1642.32	0.948836
737	siCTRL	10998595	1604.55	0.624337
738	siCTRL	11471758	1482.12	0.837978
739	siCTRL	8989040	1268.83	0.00793288
740	siCTRL	11395631	1954.83	0.98934
741	siCTRL	4860173	1209.92	0.0777146
742	siCTRL	18288510	1624.21	0.32213
743	siCTRL	20539612	2165.92	0.946152
744	siCTRL	8423618	1884.77	0.0089391
745	siCTRL	20934026	2040.3	0.82273
746	siCTRL	5022603	1478.37	0.861212
747	siCTRL	8892197	1346.96	0.439831
748	siCTRL	8948768	1301.52	0.255745
749	siCTRL	10552962	1910.1	0.80269
750	siCTRL	10571225	1823.14	0.477862
751	siCTRL	18185942	1990.95	0.134339
752	siCTRL	11545819	1698.03	0.927849
753	siCTRL	11440566	1850.06	0.89597
754	siCTRL	7429374	1224.56	0.491545
755	siCTRL	21061826	1712.98	0.856702
756	siCTRL	9213166	1577.34	0.418578
757	siCTRL	9950280	1605.06	0.683465
758	siCTRL	21332196	2260.34	0.397991
759	siCTRL	10304186	2224.99	0.505742
760	siCTRL	20647800	2129.8	0.189552
761	siCTRL	9959364	1477.61	0.964989
762	siCTRL	11373329	1874.51	0.294216
763	siCTRL	8915624	2440.9	0.10346
764	siCTRL	21245320	1859.31	0.144315
765	siCTRL	19473764	2053.61	0.0140923
766	siCTRL	12013108	1367.1	0.715946
767	siCTRL	11763095	1845	0.564498
768	siCTRL	20505314	1892.38	0.794578
769	siCTRL	13093838	1054.26	0.50708
770	siCTRL	10755079	1851.55	0.791821
772	siCTRL	12025090	1480.51	0.777848
773	siCTRL	10145171	1352.74	0.406483
774	siCTRL	13887308	2245.36	0.647771
775	siCTRL	10740885	1199.27	0.179794
776	siCTRL	10052096	2176.1	0.32182
777	siCTRL	9940655	1572.79	0.172605
778	siCTRL	11040212	1844.04	0.408637
779	siCTRL	9918387	1770.1	0.241419
780	siCTRL	9981460	1530.72	0.406922
781	siCTRL	9781705	1821.27	0.975222
782	siCTRL	20289074	2061.64	0.320319
783	siCTRL	20927520	1510.06	0.982491
784	siCTRL	13289771	2094.12	0.636306
785	siCTRL	9945625	1204.78	0.375091
786	siCTRL	11863682	2040.18	0.857484
787	siCTRL	9715371	1563.07	0.619587
788	siCTRL	10335564	1755.81	0.252033
789	siCTRL	10036602	1286.92	0.792856
790	siCTRL	21640640	1897.08	0.432939
791	siCTRL	11667753	1921.64	0.357511
792	siCTRL	9074462	2012.66	0.330277
793	siCTRL	21750644	2011.27	0.697369
794	siCTRL	10296147	1724.78	0.26865
795	siCTRL	12371329	1979.86	0.808278
796	siCTRL	9983360	1479	0.295289
797	siCTRL	11321623	1889.77	0.544121
798	siCTRL	13183847	1697.54	0.487921
799	siCTRL	20901448	2223.44	0.855356
800	siCTRL	10147110	1447.44	0.888386
801	siCTRL	17582622	2005.92	0.184384
802	siCTRL	10254960	1768.75	0.585348
803	siCTRL	10806053	1652.27	0.898205
804	siCTRL	23378794	2043.87	0.446117
805	siCTRL	19335634	1943.16	0.921868
806	siCTRL	12696282	2049.89	0.278991
807	siCTRL	10180411	1430.23	0.608831
808	siCTRL	23141054	1842.96	0.682454
809	siCTRL	9708058	1820.34	0.228206
810	siCTRL	18899912	2180.45	0.0137675
811	siCTRL	4399529	1852.36	0.416724
812	siCTRL	21397142	3130.2	0.938482
813	siCTRL	13065649	1707.93	0.343028
814	siCTRL	21788950	2251.93	0.779744
815	siCTRL	19683978	1679.03	0.174736
816	siCTRL	13265548	1943.44	0.341953
817	siCTRL	10338257	1623.35	0.144598
818	siCTRL	9605468	1870.4	0.716771
819	siCTRL	9623694	1531.84	0.699308
820	siCTRL	20107230	2037.86	0.688497
821	siCTRL	22097158	2079.04	0.253396
822	siCTRL	12133331	1479.85	0.69236
823	siCTRL	12441386	1945.95	0.227298
824	siCTRL	9350208	1990.8	0.424649
825	siCTRL	11653534	1467.32	0.371922
826	siCTRL	18713362	2016.39	0.355308
827	siCTRL	17998786	1923.21	0.0576548
828	siCTRL	11029306	1615.54	0.631647
829	siCTRL	12033478	2316.16	0.707317
830	siCTRL	9441725	2267.72	0.613589
831	siCTRL	10785852	2535.35	0.648313
832	siCTRL	9942170	1841.2	0.169941
833	siCTRL	11521942	1606.27	0.149447
834	siCTRL	9745586	1658.44	0.514175
835	siCTRL	20051910	1605.57	0.875333
836	siCTRL	8790987	1941.48	0.183953
837	siCTRL	19750528	1971.82	0.462839
838	siCTRL	19050966	1968.73	0.428932
839	siCTRL	20538300	2527.52	0.497289
840	siCTRL	9830237	1720.14	0.161511
841	siCTRL	11825160	1607.73	0.342441
842	siCTRL	9948329	1913.84	0.26188
843	siCTRL	13596958	1319.84	0.844527
844	siCTRL	11358790	1658.5	0.800332
845	siCTRL	4898460	1517.16	0.426639
846	siCTRL	15032507	2032.07	0.607015
847	siCTRL	25646790	2644.74	0.145466
848	siCTRL	11274558	1931.28	0.509613
849	siCTRL	4149515	1171.45	0.296947
850	siCTRL	17493746	2340.45	0.859651
851	siCTRL	24706458	2441.59	0.671598
852	siCTRL	7476849	1265.67	0.633474
853	siCTRL	19219386	1533.39	0.124751
854	siCTRL	15729099	1885.36	0.470588
855	siCTRL	17800570	1806.57	0.986573
856	siCTRL	19527430	2498.85	0.948299
857	siCTRL	8761540	1367.04	0.645086
858	siCTRL	19012162	1158.68	0.151725
859	siCTRL	8950166	1613.79	0.639127
860	siCTRL	14097334	2580.34	0.565662
861	siCTRL	19467958	1480.07	0.468666
862	siCTRL	8855218	1526.56	0.428037
863	siCTRL	9675787	1808.82	0.59927
864	siCTRL	7.8608e+06	1236.18	0.84997
865	siCTRL	6086133	1215.02	0.751121
866	siCTRL	8416836	1352.17	0.579361
867	siCTRL	17431202	1999.43	0.924704
868	siCTRL	14837492	2450.75	0.06474
869	siCTRL	7220072	1302.95	0.991347
870	siCTRL	9144513	2209.13	0.0529945
871	siCTRL	8304133	1699.47	0.199496
872	siCTRL	7.70633e+06	1480.19	0.422753
873	siCTRL	7.55938e+06	1518.47	0.107509
874	siCTRL	8941509	1567.16	0.62367
875	siCTRL	8427693	1187.79	0.0479926
876	siCTRL	4080237	1235.09	0.284624
877	siCTRL	7435385	1392.65	0.0610367
878	siCTRL	14786138	2196.79	0.703519
879	siCTRL	7812794	1500.66	0.668456
880	siCTRL	12693627	1871.15	0.378581
881	siCTRL	10125465	3221.24	0.188194
882	siCTRL	11823145	2180.07	0.747005
883	siCTRL	10800679	2256.63	0.340379
884	siCTRL	7803612	1586.9	0.795301
885	siCTRL	6492434	1534.56	0.487901
886	siCTRL	20107324	2103.64	0.525669
887	siCTRL	11140448	1869.41	0.0284908
888	siCTRL	8294426	1935.03	0.644232
889	siCTRL	7827918	1671.45	0.350657
890	siCTRL	9161500	2138.41	0.229205
891	siCTRL	7112086	1792.26	0.433883
892	siCTRL	21243082	2021.85	0.382467
893	siCTRL	8822901	1732.62	0.469789
894	siCTRL	7660827	1614.55	0.979483
895	siCTRL	7985073	2046.37	0.364378
896	siCTRL	9143342	1891.71	0.77441
897	siCTRL	8538219	1542.63	0.552768
898	siCTRL	8536762	1751.69	0.889131
899	siCTRL	10319792	1804.84	0.354953
900	siCTRL	10997530	1968.83	0.245519
901	siCTRL	8439166	1856.88	0.911019
902	siCTRL	10918513	2009.06	0.0435343
903	siCTRL	10370651	1893.11	0.950753
904	siCTRL	12955135	2422.82	0.556407
905	siCTRL	12823572	1923.62	0.376363
906	siCTRL	20607904	2152.43	0.995052
907	siCTRL	9684095	2087.91	0.0583626
908	siCTRL	11862209	1857.9	0.516706
909	siCTRL	9488501	1455.44	0.0310971
910	siCTRL	20484884	2211.68	0.571176
911	siCTRL	9318976	1596.42	0.180469
912	siCTRL	20553970	2549.14	0.630959
913	siCTRL	12626265	1978.66	0.980924
914	siCTRL	10474506	2474.7	0.874903
915	siCTRL	9573673	1987.91	0.451836
916	siCTRL	12433487	2071.15	0.708461
917	siCTRL	8185980	2257.29	0.777469
918	siCTRL	9692806	2344.88	0.494843
919	siCTRL	9679760	1898.75	0.528533
920	siCTRL	20733874	2332.48	0.150784
921	siCTRL	6706209	1521	0.3694
922	siCTRL	12786435	2357.07	0.142221
923	siCTRL	9669679	2026.94	0.726894
924	siCTRL	12624844	3053.51	0.477013
925	siCTRL	13025995	2062.15	0.448879
926	siCTRL	9711590	1712.25	0.885998
927	siCTRL	8690655	1717.2	0.527619
928	siCTRL	19833570	2257.61	0.409091
929	siCTRL	9847939	2011.94	0.268892
930	siCTRL	16145015	1913.85	0.072012
931	siCTRL	15330272	2194.09	0.418136
932	siCTRL	9065125	1703.87	0.0257535
933	siCTRL	9083598	1566.43	0.291154
934	siCTRL	8467292	2154.1	0.50351
935	siCTRL	14556473	2188.8	0.965933
936	siCTRL	10640853	2125.74	0.109383
937	siCTRL	8794199	2166.91	0.673041
938	siCTRL	9644826	1981.65	0.499932
939	siCTRL	18821678	1609.29	0.777098
940	siCTRL	15581406	2036.93	0.143607
941	siCTRL	9217659	1168.85	0.0832026
942	siCTRL	7.82014e+06	2040.73	0.399219
943	siCTRL	8863708	2278.39	0.796962
944	siCTRL	9738375	2316.11	0.191676
945	siCTRL	10031362	2165.88	0.767777
946	siCTRL	19875844	3418.12	0.290298
947	siCTRL	15352447	1965.65	0.216891
948	siCTRL	9125307	1624.71	0.0167156
949	siCTRL	10981657	2397.38	0.398659
950	siCTRL	9771413	2187.77	0.381081
951	siCTRL	12046973	2995.31	0.659345
952	siCTRL	10110458	1741.76	0.0709184
953	siCTRL	19229010	2569.03	0.152604
954	siCTRL	10172938	2422.31	0.0165759
955	siCTRL	9622399	1845.75	0.113796
956	siCTRL	10882634	2095.94	0.651789
957	siCTRL	8.19962e+06	2631.67	0.402657
958	siCTRL	8640230	2001.43	0.321026
959	siCTRL	16399010	1811.9	0.557912
960	siCTRL	8699715	2159.32	0.99346
961	siCTRL	9528485	2182.51	0.834487
962	siCTRL	9735613	1738.77	0.699623
963	siCTRL	8697200	2144.02	0.918259
964	siCTRL	12732173	1542.02	0.0397287
965	siCTRL	8648475	2195.44	0.0703334
966	siCTRL	9974942	2194.5	0.474006
967	siCTRL	15146957	2163.96	0.349167
968	siCTRL	8397396	2106.07	0.937252
969	siCTRL	11450951	1892.45	0.489565
970	siCTRL	11735629	2332.02	0.539649
971	siCTRL	10167901	2227.3	0.89526
972	siCTRL	13788613	2357.42	0.446635
973	siCTRL	11197118	2300.06	0.877034
974	siCTRL	8905135	1673.28	0.253582
975	siCTRL	12040549	1687.18	0.27381
976	siCTRL	9206853	2180.38	0.328361
977	siCTRL	11070061	1856.43	0.547564
978	siCTRL	13020748	1858.03	0.220129
979	siCTRL	10008131	1640.2	0.671429
980	siCTRL	11272589	2402.24	0.142793
981	siCTRL	11236519	1930.96	0.0941003
982	siCTRL	19590882	1983.69	0.870192
983	siCTRL	11867280	2106.62	0.236869
984	siCTRL	9476729	1609.51	0.386004
985	siCTRL	7215554	1322.85	0.571542
986	siCTRL	7.87191e+06	1847.66	0.525802
987	siCTRL	8416291	1703.95	0.0760239
988	siCTRL	8947766	2086.79	0.874126
989	siCTRL	15163339	2659.97	0.951136
990	siCTRL	19050372	2110.83	0.812507
991	siCTRL	17414626	2474.89	0.283802
992	siCTRL	18956844	2008.34	0.527847
993	siCTRL	19296932	2727.94	0.339417
994	siCTRL	13161146	1758.54	0.554667
995	siCTRL	15021653	2126.63	0.974403
996	siCTRL	9541018	1766.55	0.311703
997	siCTRL	14599205	2207.76	0.668797
998	siCTRL	13364855	2096.81	0.325967
999	siCTRL	18229286	2631	0.774477
1000	siCTRL	9619154	2290.28	0.32581
1001	siCTRL	15562452	3808.19	0.889827
1002	siCTRL	9110613	1904.45	0.751708
1003	siCTRL	9916525	1926.57	0.762632
1004	siCTRL	14288674	4201.76	0.469479
1005	siCTRL	10419706	2593.32	0.210765
1006	siCTRL	11126028	2102.52	0.0414751
1007	siCTRL	19554886	2458.53	0.321829
1008	siCTRL	23411048	3494.92	0.0371127
1009	siCTRL	19750164	3308.33	0.693855
1010	siCTRL	13787712	2838.96	0.67035
1011	siCTRL	9184472	1284.02	0.430472
1012	siCTRL	20464998	2562.4	0.767789
1013	siCTRL	9168164	2358.45	0.536008
1014	siCTRL	9824371	2539.61	0.0398599
1015	siCTRL	19226604	1332.9	0.134793
1016	siCTRL	19236010	1361.02	0.193416
1017	siCTRL	8056495	1322.92	0.335664
1018	siCTRL	8437767	1419.9	0.0523129
1019	siCTRL	8737517	1311.58	0.605117
1020	siCTRL	12872624	1825.36	0.512061
1021	siCTRL	8788654	1554.18	0.617461
1022	siCTRL	18278900	1476.71	0.432356
1023	siCTRL	13605756	1811.11	0.8477
1024	siCTRL	8511139	1854.56	0.454059
1025	siCTRL	19557834	1749.39	0.0154035
1026	siCTRL	19770790	3263.1	0.873068
1027	siCTRL	14972053	1776.98	0.656202
1028	siCTRL	20030302	3405.24	0.823003
1029	siCTRL	9109232	1921.82	0.951776
1030	siCTRL	14532988	1726.05	0.0509124
1031	siCTRL	13577302	1789.1	0.235072
1032	siCTRL	19884690	1938.19	0.0633434
1033	siCTRL	15986278	2087.79	0.421658
1034	siCTRL	18232600	1869.81	0.863829
1035	siCTRL	11551799	1862.72	0.081624
1036	siCTRL	16973754	1607.5	0.473112
1037	siCTRL	7.01147e+06	1809.09	0.125543
1038	siCTRL	10472571	1704.72	0.772886
1039	siCTRL	27610078	2392.06	0.841422
1040	siCTRL	17714918	2399.22	0.0432909
1041	siCTRL	8.23314e+06	1458.33	0.486441
1042	siCTRL	19934914	1844.42	0.239411
1043	siCTRL	14769954	1585.03	0.952474
1044	siCTRL	16029130	2132.66	0.943893
1045	siCTRL	14655748	2231.29	0.613934
1046	siCTRL	11463907	1682.85	0.973487
1047	siCTRL	9815397	1553.22	0.344861
1048	siCTRL	12593553	2324.46	0.897851
1049	siCTRL	13439673	2423.27	0.434595
1050	siCTRL	15199373	2504.16	0.235815
1051	siCTRL	9965118	1902.47	0.940828
1052	siCTRL	14785918	1559.01	0.684218
1053	siCTRL	16135917	1768.43	0.0649116
1054	siCTRL	12280691	2780.09	0.870425
1055	siCTRL	14691218	1847.48	0.70138
1056	siCTRL	7828066	2033.8	0.604927
1057	siCTRL	10880193	2001.02	0.732375
1058	siCTRL	7940529	1883.81	0.253439
1059	siCTRL	8538460	1737.51	0.600489
1060	siCTRL	8461218	2306.63	0.814619
1061	siCTRL	8487555	1243.35	0.0541137
1062	siCTRL	8831208	2184.05	0.130511
1063	siCTRL	9075371	1760.47	0.842446
1064	siCTRL	8622176	1977.17	0.618346
1065	siCTRL	9866082	2064.14	0.531288
1066	siCTRL	8742547	2571.42	0.248291
1067	siCTRL	8273333	1585.97	0.295079
1068	siCTRL	9170187	1820.73	0.872686
1069	siCTRL	13073468	1980.57	0.421666
1070	siCTRL	9308119	1844.24	0.0644303
1071	siCTRL	9047584	2018.58	0.896985
1072	siCTRL	19644586	1821.76	0.203381
1073	siCTRL	9751159	1743.22	0.826228
1074	siCTRL	9732452	1569.59	0.881771
1075	siCTRL	9728983	2114.38	0.486751
1076	siCTRL	7.76857e+06	1785.05	0.598465
1077	siCTRL	10017036	2057.49	0.527267
1078	siCTRL	10109117	1769.4	0.624821
1079	siCTRL	6.78056e+06	1583.04	0.855042
1080	siCTRL	10691960	2441.44	0.282139
1081	siCTRL	10526507	1960.69	0.883756
1082	siCTRL	15536883	3931.67	0.56769
1083	siCTRL	9386053	1444.82	0.115103
1084	siCTRL	15162191	1991.08	0.227001
1085	siCTRL	10101733	1452.3	0.595982
1086	siCTRL	14472301	2061.74	0.239446
1087	siCTRL	8.29904e+06	1632.73	0.131416
1088	siCTRL	7164892	1743.89	0.161848
1089	siCTRL	10900480	2166.56	0.844873
1090	siCTRL	15585343	2633.86	0.602184
1091	siCTRL	20186070	2734.22	0.963567
1092	siCTRL	15665928	1860.36	0.345679
1093	siCTRL	7994108	1477.47	0.595625
1094	siCTRL	9053385	1575.4	0.598985
1095	siCTRL	7796508	1564.41	0.615704
1096	siCTRL	8178359	1810.31	0.0591772
1097	siCTRL	8938031	1270.15	0.750317
1098	siCTRL	15102014	1798.13	0.948209
1099	siCTRL	16388561	1720.12	0.534679
1100	siCTRL	13636476	1979.53	0.192556
1101	siCTRL	9354105	1453.87	0.752926
1102	siCTRL	20406320	2803.68	0.00731897
1103	siCTRL	19297602	2220.99	0.328256
1104	siCTRL	16982956	2216.53	0.917606
1105	siCTRL	8225717	1681.42	0.588367
1106	siCTRL	10245816	1981.69	0.85519
1107	siCTRL	8255816	1663.88	0.604672
1108	siCTRL	16453734	2292.24	0.822578
1109	siCTRL	15780955	2017.49	0.879484
1110	siCTRL	20322844	2859.12	0.320986
1111	siCTRL	19709982	2743.66	0.122955
1112	siCTRL	10300100	1885.4	0.721303
1113	siCTRL	19474596	2140.54	0.440347
1114	siCTRL	12585064	2667.18	0.126736
1115	siCTRL	9510540	1889.25	0.589824
1116	siCTRL	9924021	2506.17	0.0360683
1117	siCTRL	9134008	1997	0.200182
1118	siCTRL	20930882	3317.04	0.788301
1119	siCTRL	9629995	2277.13	0.0120968
1120	siCTRL	20662090	2393.9	0.303346
1121	siCTRL	14161337	2942.21	0.021376
1122	siCTRL	12613641	1547.59	0.997485
1123	siCTRL	15600435	1818.3	0.58203
1124	siCTRL	16175125	1528.4	0.293376
1125	siCTRL	7720586	1665.22	0.928949
1126	siCTRL	6136937	1546.62	0.507119
1127	siCTRL	17501016	2300.09	0.454692
1128	siCTRL	17173144	1076.49	0.587872
1129	siCTRL	20194172	1851.74	0.264138
1130	siCTRL	8057188	1637.31	0.305288
1131	siCTRL	10818838	1829.53	0.371655
1132	siCTRL	10424235	1518.22	0.244448
1133	siCTRL	9512267	1796.09	0.584547
1134	siCTRL	16652837	2005.71	0.695846
1135	siCTRL	13455630	1586.62	0.0719472
1136	siCTRL	20563150	2499.43	0.971083
1137	siCTRL	10004162	1611.37	0.753071
1138	siCTRL	20809718	1604.2	0.806163
1139	siCTRL	9764125	1752.31	0.75164
1140	siCTRL	10041587	1899.62	0.080061
1141	siCTRL	17503662	1929.39	0.481696
1142	siCTRL	10524444	1805.54	0.445673
1143	siCTRL	19936498	2099.67	0.672473
1144	siCTRL	9670054	1593.91	0.448737
1145	siCTRL	20442750	1671.86	0.704313
1146	siCTRL	12980975	1271.77	0.681645
1147	siCTRL	20943498	2697.44	0.697149
1148	siCTRL	10655466	1525.24	0.618601
1149	siCTRL	10658462	1604.11	0.150981
1150	siCTRL	6.80624e+06	1350.92	0.760802
1151	siCTRL	21657200	2095.8	0.781046
1152	siCTRL	13294123	1435.95	0.904103
1153	siCTRL	20528834	2081.79	0.233769
1154	siCTRL	8506497	1430.6	0.176679
1155	siCTRL	21259934	2349.44	0.391099
1156	siCTRL	11541412	1608.55	0.320565
1157	siCTRL	7408026	1357.31	0.815477
1158	siCTRL	5971434	1592.69	0.613526
1159	siCTRL	9525711	1315.23	0.760002
1160	siCTRL	14951908	1799.6	0.427665
1161	siCTRL	19691358	1967.41	0.0994406
1162	siCTRL	10438085	1485.73	0.115035
1163	siCTRL	17398550	2152.59	0.373407
1164	siCTRL	8537355	1925.45	0.193848
1165	siCTRL	21827628	2199.07	0.820746
1166	siCTRL	20387096	1770.12	0.599636
1167	siCTRL	9911039	1743.01	0.688845
1168	siCTRL	20491046	2396.4	0.49111
1169	siCTRL	11862031	2185.08	0.0881737
1170	siCTRL	11438613	1684.71	0.235078
1171	siCTRL	21321930	2479.6	0.461602
1172	siCTRL	9792610	1148.89	0.198592
1173	siCTRL	9798602	1418.94	0.0254762
1174	siCTRL	10262503	2008.84	0.729398
1175	siCTRL	10015356	1108.05	0.724917
1176	siCTRL	17733300	2418.69	0.330392
1177	siCTRL	9180157	1355.3	0.843494
1178	siCTRL	10863012	1950.49	0.428442
1179	siCTRL	9963535	1393.27	0.864686
1180	siCTRL	21391198	2265.36	0.657065
1181	siCTRL	12067619	2474.43	0.581036
1182	siCTRL	17502198	2130.57	0.200727
1183	siCTRL	16997874	2610.99	0.529547
1184	siCTRL	26245372	2189.38	0.894432
1185	siCTRL	11649995	2768.29	0.304994
1186	siCTRL	15051541	2453.02	0.870946
1187	siCTRL	10501703	1457.08	0.908745
1188	siCTRL	10630771	2231.22	0.329845
1189	siCTRL	17045774	1977.4	0.683074
1190	siCTRL	19858578	1943.54	0.899221
1191	siCTRL	10553997	1514.47	0.0756969
1192	siCTRL	43507224	2856.47	0.878588
1193	siCTRL	20222828	2463.32	0.190839
1194	siCTRL	21866354	2380.05	0.849769
1195	siCTRL	17905674	2009.68	0.667119
1196	siCTRL	19912316	2913.88	0.344339
1197	siCTRL	19717676	2211.83	0.151376
1198	siCTRL	19361058	2383.29	0.635371
1199	siCTRL	19840710	2047.78	0.847788
1200	siCTRL	19210480	2043.93	0.821849
1201	siCTRL	16925778	2179.6	0.62824
1202	siCTRL	14399619	1941.36	0.956302
1203	siCTRL	25412800	1286.45	0.589923
1204	siCTRL	8206812	2348.36	0.197833
1205	siCTRL	18076888	2135.72	0.429331
1206	siCTRL	21854238	1840.24	0.336746
1207	siCTRL	16374905	1845.92	0.991945
1208	siCTRL	21221686	2340.7	0.380236
1209	siCTRL	11442922	1705.64	0.992701
1210	siCTRL	9510053	2275.77	0.518804
1211	siCTRL	17123466	2347.09	0.17228
1212	siCTRL	16084618	2722.3	0.0745741
1213	siCTRL	9612596	2125.22	0.370306
1214	siCTRL	19853040	2336.95	0.123419
1215	siCTRL	12887871	1976.15	0.634519
1216	siCTRL	18445058	1715.42	0.41392
1217	siCTRL	9485227	2423.5	0.990916
1218	siCTRL	21273326	2926.09	0.929956
1219	siCTRL	34670060	2522.43	0.149236
1220	siCTRL	21268606	2227.9	0.394882
1221	siCTRL	8.2775e+06	2098.46	0.46158
1222	siCTRL	36554856	2944.77	0.560949
1223	siCTRL	17031516	1693.6	0.780364
1224	siCTRL	10326798	1790.1	0.487194
1225	siCTRL	9802790	1661.96	0.419994
1226	siCTRL	9800318	1852.09	0.262
1227	siCTRL	20200024	1670.52	0.910806
1228	siCTRL	8896752	1817.53	0.0222715
1229	siCTRL	11455310	1599.1	0.821122
1230	siCTRL	9298537	1555.4	0.188468
1231	siCTRL	20484940	1841.83	0.685757
1232	siCTRL	20356180	1905.16	0.355209
1233	siCTRL	9964616	1986.13	0.974213
1234	siCTRL	9539847	2123.27	0.122772
1235	siCTRL	20805262	2249.18	0.18757
1236	siCTRL	19407086	2150.85	0.889442
1237	siCTRL	8797600	1658.95	0.583406
1238	siCTRL	11710258	2036.78	0.309246
1239	siCTRL	9315876	1449.24	0.000764385
1240	siCTRL	9451966	1961.38	0.227598
1241	siCTRL	15379489	1794.02	0.145404
1242	siCTRL	9481656	1504.24	0.203434
1243	siCTRL	16129620	1243.68	0.896323
1244	siCTRL	22952744	1667.93	0.873094
1245	siCTRL	15512826	1615.19	0.700289
1246	siCTRL	19862908	3118.55	0.470498
1247	siCTRL	9191021	1653.89	0.827136
1248	siCTRL	20213752	2870.4	0.495826
1249	siCTRL	11564802	2054.61	0.363489
1250	siCTRL	8910499	1331.92	0.275603
1251	siCTRL	17417474	1432.62	0.924741
1252	siCTRL	9396891	2406.12	0.386989
1253	siCTRL	18032816	3023.97	0.492881
1254	siCTRL	19565962	2275.69	0.254438
1255	siCTRL	7559559	1562.52	0.884967
1256	siCTRL	19600748	2510.26	0.383263
1257	siCTRL	18765320	1928.45	0.297575
1258	siCTRL	9889591	1312.02	0.717595
1259	siCTRL	11759676	2093.87	0.19087
1260	siCTRL	8618269	1812.3	0.118193
1261	siCTRL	9828618	1474.43	0.836998
1262	siCTRL	7251250	1252.39	0.744136
1263	siCTRL	9117563	1314.34	0.590521
1264	siCTRL	11213235	1199.88	0.242892
1265	siCTRL	8.25035e+06	1288.73	0.623247
1266	siCTRL	19726472	2005.33	0.638355
1267	siCTRL	15214151	1817.99	0.327569
1268	siCTRL	9277674	1602.03	0.0674893
1269	siCTRL	18795898	2705.51	0.880539
1270	siCTRL	12148639	1391.39	0.459957
1271	siCTRL	3980827	1202.81	0.763873
1272	siCTRL	19642788	2372.44	0.253889
1273	siCTRL	13207184	1332.45	0.591387
1274	siCTRL	12225907	1468.68	0.428795
1275	siCTRL	9953173	1804.65	0.382101
1276	siCTRL	21561074	2380	0.126713
1277	siCTRL	20772804	1985.71	0.244267
1278	siCTRL	9338953	1574.86	0.0793416
1279	siCTRL	21470590	1696.39	0.302858
1280	siCTRL	10897899	1535.21	0.741705
1281	siCTRL	10030368	1576.27	0.615016
1282	siCTRL	10780751	1568.75	0.672411
1283	siCTRL	9789269	1634.88	0.00838308
1284	siCTRL	9578502	1672.73	0.678377
1285	siCTRL	9605657	2499.29	0.503181
1286	siCTRL	9938167	1441.44	0.230908
1287	siCTRL	9445464	1617.81	0.174897
1288	siCTRL	11405336	1830.95	0.184983
1289	siCTRL	17733802	2291.18	0.84426
1290	siCTRL	14514846	1952.47	0.98259
1291	siCTRL	5281182	2175.36	0.91374
1292	siCTRL	9797594	1503.15	0.347369
1293	siCTRL	11554636	2184.79	0.780225
1294	siCTRL	16672827	2361.93	0.546455
1295	siCTRL	17372790	1888.14	0.816442
1296	siCTRL	9676676	1567.25	0.483727
1297	siCTRL	21077434	1957.96	0.589951
1298	siCTRL	11989806	2160.88	0.787263
1299	siCTRL	21353540	1583.13	0.100235
1300	siCTRL	15056477	1913.02	0.537007
1301	siCTRL	15949569	2120.9	0.365983
1302	siCTRL	20375296	1920.06	0.604307
1303	siCTRL	14369839	2115.51	0.958803
1304	siCTRL	10483629	1307.07	0.392823
1305	siCTRL	19828672	1805.47	0.392973
1306	siCTRL	16989030	1816.32	0.790637
1307	siCTRL	10447460	1704.44	0.645078
1308	siCTRL	10150605	1805.22	0.393884
1309	siCTRL	21279518	1564.68	0.688955
1310	siCTRL	21816094	2575.76	0.404002
1311	siCTRL	22086856	2353.92	0.136113
1312	siCTRL	9852832	1632.16	0.450643
1313	siCTRL	9833043	1787.42	0.334419
1314	siCTRL	17644892	1964.59	0.217969
1315	siCTRL	11253473	1761.29	0.925775
1316	siCTRL	9422766	1908.47	0.689639
1317	siCTRL	10164533	1582.12	0.598821
1318	siCTRL	20581904	1862.73	0.746657
1319	siCTRL	10211200	1806.63	0.541971
1320	siCTRL	16331270	1953.43	0.700533
1321	siCTRL	17662884	1789.08	0.93056
1322	siCTRL	11793638	1704.24	0.862617
1323	siCTRL	8916130	2039.64	0.167442
1324	siCTRL	22836458	2500.92	0.263139
1325	siCTRL	10745445	1822.3	0.0716103
1326	siCTRL	13134147	1453.67	0.978673
1327	siCTRL	7852417	1513.77	0.236384
1328	siCTRL	10051994	1647.49	0.660598
1329	siCTRL	10212046	1811.31	0.0896307
1330	siCTRL	9413870	1792.69	0.210771
1331	siCTRL	20077632	1779.21	0.502824
1332	siCTRL	21715426	1564.38	0.104954
1333	siCTRL	20716098	1729.07	0.388873
1334	siCTRL	22375160	2629.74	0.537988
1335	siCTRL	15545969	2672.87	0.339204
1336	siCTRL	17967904	2261.69	0.5559
1337	siCTRL	21100036	2058.16	0.536768
1338	siCTRL	9731775	2066.6	0.39061
1339	siCTRL	18842004	1843.26	0.69627
1340	siCTRL	15793029	2034.86	0.678482
1341	siCTRL	21574902	1751.93	0.687303
1342	siCTRL	22519618	2508.45	0.561491
1343	siCTRL	19275828	2126.09	0.35808
1344	siCTRL	19902436	1550.35	0.613112
1345	siCTRL	11739262	1552.7	0.935736
1346	siCTRL	10459847	1704.02	0.596889
1347	siCTRL	13081813	1387.01	0.97959
1348	siCTRL	8999777	2299.31	0.441007
1349	siCTRL	10419715	1937.69	0.739612
1350	siCTRL	10399768	1739.87	0.0376039
1351	siCTRL	10420270	1728.03	0.764727
1352	siCTRL	13597273	1841.8	0.518282
1353	siCTRL	13043515	1881.37	0.00531653
1354	siCTRL	21030550	2095.88	0.2772
1355	siCTRL	22246796	2263.58	0.534832
1356	siCTRL	13287517	657.493	0.767963
1357	siCTRL	14680152	1869.39	0.0530926
1358	siCTRL	8572907	1526.68	0.549053
1359	siCTRL	20894482	2160.32	0.800995
1360	siCTRL	15129954	1721.9	0.649583
1361	siCTRL	15813822	1470.93	0.931447
1362	siCTRL	9680135	2144.86	0.0747314
1363	siCTRL	8628831	1414.36	0.276806
1364	siCTRL	20820300	2131.06	0.919238
1365	siCTRL	17255786	1950.97	0.765005
1366	siCTRL	9269720	1722.91	0.59974
1367	siCTRL	16232672	2470.26	0.832968
1368	siCTRL	8897855	1594.87	0.896043
1369	siCTRL	20560210	2728.67	0.97272
1370	siCTRL	14713931	1761.16	0.998521
1371	siCTRL	17707864	2074.33	0.139649
1372	siCTRL	19653794	2264.33	0.070542
1373	siCTRL	19358894	2488.44	0.0734667
1374	siCTRL	13920070	1511.58	0.0147438
1375	siCTRL	18248572	2166.57	0.97182
1376	siCTRL	20174764	1543.99	0.0947669
1377	siCTRL	17911120	1758.49	0.841737
1378	siCTRL	8002302	1374.93	0.685173
1379	siCTRL	14315536	2006.06	0.487557
1380	siCTRL	9093638	1958.92	0.346695
1381	siCTRL	9496848	1626.18	0.353648
1382	siCTRL	11406897	1618.86	0.253839
1383	siCTRL	9536018	1696.11	0.911018
1384	siCTRL	13476659	1234.32	0.725643
1385	siCTRL	12701868	1737.4	0.0259258
1386	siCTRL	9088387	1298.09	0.461521
1387	siCTRL	13141390	1532.98	0.281301
1388	siCTRL	21610154	1698.63	0.0289662
1389	siCTRL	24822716	1423.38	0.884682
1390	siCTRL	10086625	1526.17	0.771005
1391	siCTRL	9942697	1199.82	0.329735
1392	siCTRL	9726470	1652.49	0.796559
1393	siCTRL	13886673	1261.01	0.324638
1394	siCTRL	21371586	1413.9	0.307882
1395	siCTRL	8412705	1558.12	0.928109
1396	siCTRL	10821001	1626.49	0.976916
1397	siCTRL	10401088	1579.28	0.523555
1398	siCTRL	9467570	1559.32	0.951935
1399	siCTRL	17723652	1597.84	0.887996
1400	siCTRL	10044650	1654.55	0.518033
1401	siCTRL	9285241	1310.82	0.372749
1402	siCTRL	9900368	1721.23	0.710355
1403	siCTRL	10010311	1482.7	0.455643
1404	siCTRL	10139545	1691.09	0.605213
1405	siCTRL	10423357	1522.47	0.990406
1406	siCTRL	9792248	1407.93	0.773916
1407	siCTRL	37860388	1550.63	0.334276
1408	siCTRL	10085587	1606.02	0.0889982
1409	siCTRL	9026352	1396.45	0.184906
1410	siCTRL	17671624	2024.78	0.526852
1411	siCTRL	18826910	2100.11	0.417102
1412	siCTRL	11661625	1632.49	0.80066
1413	siCTRL	13427605	2172.91	0.933202
1414	siCTRL	19257618	1769.55	0.177865
1415	siCTRL	17291874	1682.36	0.860067
1416	siCTRL	10782033	1578.93	0.957395
1417	siCTRL	11364959	1509.2	0.959471
1418	siCTRL	10577622	1863.09	0.0378626
1419	siCTRL	10764259	1140.16	0.0575835
1420	siCTRL	22500590	1945.34	0.00579739
1421	siCTRL	10181777	1446.91	0.312681
1422	siCTRL	10193661	1432.58	0.0556984
1423	siCTRL	22520014	1778.83	0.293862
1424	siCTRL	16015211	1632.46	0.356016
1425	siCTRL	11086054	1243.3	0.953677
1426	siCTRL	17360932	1778.94	0.476951
1427	siCTRL	12668004	2423.07	0.278238
1428	siCTRL	10594240	1002.26	0.503005
1429	siCTRL	10705108	1617.15	0.643358
1430	siCTRL	13074450	1908.78	0.111246
1431	siCTRL	13126919	1877.19	0.758062
1432	siCTRL	13475664	1722.92	0.851946
1433	siCTRL	10197912	1195.85	0.84425
1434	siCTRL	9810154	1149.18	0.890507
1435	siCTRL	11459882	1917.18	0.381842
1436	siCTRL	12466672	1826.07	0.443805
1437	siCTRL	10637909	1798.8	0.101581
1438	siCTRL	12540132	2137.43	0.225807
1439	siCTRL	10272329	1698.9	0.97132
1440	siCTRL	9994671	1763.59	0.284624
1441	siCTRL	10383111	2432.93	0.907396
1442	siCTRL	10306769	1713.61	0.890552
1443	siCTRL	10146893	1928.67	0.922504
1444	siCTRL	10715570	1802.55	0.15615
1445	siCTRL	10535929	1710.19	0.879722
1446	siCTRL	10373143	1464.08	0.631995
1447	siCTRL	9754087	1547.66	0.210628
1448	siCTRL	21748448	1926.18	0.345116
1449	siCTRL	11723475	2030.21	0.159919
1450	siCTRL	10197186	1340.92	0.444348
1451	siCTRL	9628119	1670.12	0.083775
1452	siCTRL	21791808	1952.4	0.165318
1453	siCTRL	9263125	1578.49	0.197196
1454	siCTRL	9642224	1534.65	0.691027
1455	siCTRL	15552630	1786.3	0.573803
1456	siCTRL	17044640	2125.63	0.873323
1457	siCTRL	13610795	2194.66	0.244634
1458	siCTRL	14145692	2574.31	0.629608
1459	siCTRL	9617839	1499.86	0.0344313
1460	siCTRL	15416432	2528.67	0.516198
1461	siCTRL	20807078	1245.69	0.863226
1462	siCTRL	9985819	1246.01	0.984127
1463	siCTRL	20835796	1387.71	0.00987298
1464	siCTRL	10117853	1784.51	0.252841
1465	siCTRL	14640249	2164.93	0.22385
1466	siCTRL	9998111	1267.73	0.0475376
1467	siCTRL	9774843	1695.54	0.0101725
1468	siCTRL	9607706	1603.87	0.490195
1469	siCTRL	13011129	1851.74	0.0454821
1470	siCTRL	17570298	1911.23	0.278328
1471	siCTRL	9683939	1227.29	0.639975
1472	siCTRL	10065725	1612.8	0.294692
1473	siCTRL	19153594	1990.39	0.269655
1474	siCTRL	9704292	1632.22	0.590547
1475	siCTRL	8986229	1352.69	0.380534
1476	siCTRL	10194484	1424.48	0.702523
1477	siCTRL	13622449	2021.61	0.496124
1478	siCTRL	9808392	1489.43	0.633209
1479	siCTRL	10225416	1376.71	0.353394
1480	siCTRL	8518671	1474.62	0.287044
1481	siCTRL	9840888	1449.74	0.133207
1482	siCTRL	10260355	1485.08	0.93708
1483	siCTRL	8433510	1787.05	0.804836
1484	siCTRL	20407590	2027.78	0.938029
1485	siCTRL	9616370	1112.92	0.185381
1486	siCTRL	19093780	1629.26	0.933156
1487	siCTRL	19517934	2463.08	0.935753
1488	siCTRL	8225964	1254.44	0.283545
1489	siCTRL	9531634	1411.09	0.274634
1490	siCTRL	8967268	1182.1	0.551432
1491	siCTRL	10076381	1459.13	0.185289
1492	siCTRL	8469477	1423.06	0.442101
1493	siCTRL	9867698	1319.22	0.185318
1494	siCTRL	9930376	1188.75	0.947376
1495	siCTRL	10038647	1286.48	0.493825
1496	siCTRL	15454855	1502.54	0.963918
1497	siCTRL	15235854	1509.4	0.644942
1498	siCTRL	19016216	1679.55	0.484316
1499	siCTRL	10927114	1208.06	0.967695
1500	siCTRL	11968209	1091.53	0.14319
1501	siCTRL	19330880	1613.99	0.63233
1502	siCTRL	10872804	956.31	0.661888
1503	siCTRL	21883054	1430.26	0.43384
1504	siCTRL	21456404	1953.57	0.0593572
1505	siCTRL	10521877	1386.92	0.492723
1506	siCTRL	11288465	1519.12	0.465134
1507	siCTRL	20638822	1709.02	0.806747
1508	siCTRL	11304622	1664.83	0.256661
1509	siCTRL	10283103	1508.76	0.39143
1510	siCTRL	9779507	1315.04	0.240172
1511	siCTRL	22337440	1570.91	0.686443
1512	siCTRL	21571572	1527.26	0.989883
1513	siCTRL	19776524	1530.23	0.17743
1514	siCTRL	22018242	1420.57	0.821447
1515	siCTRL	10098886	1393	0.230989
1516	siCTRL	21258140	1601.92	0.0579758
1517	siCTRL	17519154	1681.72	0.138817
1518	siCTRL	18309100	1870.16	0.935153
1519	siCTRL	18835498	1932.62	0.888542
1520	siCTRL	22127572	1983.71	0.28926
1521	siCTRL	16985228	2090.71	0.947764
1522	siCTRL	17737150	2391.33	0.849931
1523	siCTRL	22563748	1959.06	0.434655
1524	siCTRL	21661702	1667.31	0.46805
1525	siCTRL	17905276	1922.99	0.629853
1526	siCTRL	9993973	1428.55	0.158032
1527	siCTRL	13671289	1609.91	0.0147821
1528	siCTRL	21381928	2153.85	0.265512
1529	siCTRL	14162017	1439.65	0.0154436
1530	siCTRL	10091142	1389.79	0.674499
1531	siCTRL	18617114	1976.64	0.551469
1532	siCTRL	13471570	1302.62	0.321648
1533	siCTRL	10650503	1263.3	0.780202
1534	siCTRL	10369937	1604.74	0.145785
1535	siCTRL	13977754	2401.98	0.244881
1536	siCTRL	14824488	1957.59	0.292314
1537	siCTRL	10173759	1609.75	0.195932
1538	siCTRL	14077552	2436.16	0.0879387
1539	siCTRL	10930120	1506.25	0.869976
1540	siCTRL	14077562	2037.95	0.0881886
1541	siCTRL	15015341	1750.51	0.68371
1542	siCTRL	19546754	1903.94	0.120401
1543	siCTRL	18960836	1715.22	0.010699
1544	siCTRL	20750986	2313.94	0.557268
1545	siCTRL	10114102	1624.8	0.907109
1546	siCTRL	14173782	1930.31	0.860457
1547	siCTRL	10735457	1844.09	0.338451
1548	siCTRL	10577640	2055.89	0.0271588
1549	siCTRL	22562846	2881.54	0.800859
1550	siCTRL	13133608	1816.01	0.805985
1551	siCTRL	23083194	2408.38	0.868488
1552	siCTRL	20089484	1939.9	0.669647
1553	siCTRL	11833460	1976.87	0.807779
1554	siCTRL	11236163	1717.99	0.897498
1555	siCTRL	14789557	1856.58	0.45383
1556	siCTRL	20502732	1327.05	0.557825
1557	siCTRL	18975532	2196.52	0.506131
1558	siCTRL	10437244	1835.86	0.691984
1559	siCTRL	16574015	1960.12	0.682907
1560	siCTRL	10210331	2102.8	0.520314
1561	siCTRL	22243224	1303.94	0.828468
1562	siCTRL	18109302	1921.23	0.505779
1563	siCTRL	21036738	1926.04	0.824859
1564	siCTRL	22714316	2566.15	0.281845
1565	siCTRL	16472388	1945	0.178495
1566	siCTRL	16165137	2316.7	0.969871
1567	siCTRL	22194994	1647.66	0.74194
1568	siCTRL	22092346	2539.91	0.259792
1569	siCTRL	11980088	2129.65	0.581235
1570	siCTRL	22255042	1689.31	0.955262
1571	siCTRL	12084552	2140.03	0.0807539
1572	siCTRL	16831482	2165.19	0.0835342
1573	siCTRL	14446520	1384.81	0.619135
1574	siCTRL	12268984	1649.44	0.224493
1575	siCTRL	10951791	1875.65	0.765184
1576	siCTRL	11971739	2154.04	0.568153
1577	siCTRL	19553234	1949.29	0.666188
1578	siCTRL	22416536	2399.85	0.107814
1579	siCTRL	21121986	2673.06	0.0842831
1580	siCTRL	22579298	1663.48	0.625121
1581	siCTRL	12620844	2001.09	0.409731
1582	siCTRL	18342810	1926.42	0.0872525
1583	siCTRL	10973371	1884.36	0.371064
1584	siCTRL	10522948	1625.1	0.672144
1585	siCTRL	17039200	1720.9	0.189587
1586	siCTRL	10619776	2022.94	0.895729
1587	siCTRL	10780233	1769.44	0.949846
1588	siCTRL	9906617	1800.93	0.961573
1589	siCTRL	11462684	1761.68	0.730083
1590	siCTRL	24070930	3104.58	0.406288
1591	siCTRL	10876052	2113.87	0.743749
1592	siCTRL	10681920	1398.47	0.287987
1593	siCTRL	20202308	1785.27	0.314417
1594	siCTRL	22692882	2171.16	0.605896
1595	siCTRL	10969601	1611.55	0.594847
1596	siCTRL	8308628	1406.65	0.878661
1597	siCTRL	11622574	1734.19	0.254601
1598	siCTRL	15396479	2214.5	0.766188
1599	siCTRL	11931921	1995.67	0.941013
1600	siCTRL	9889494	2175.88	0.00103293
1601	siCTRL	10656771	2433.15	0.476089
1602	siCTRL	21939564	1491.9	0.65704
1603	siCTRL	11856329	2137.19	0.843323
1604	siCTRL	21677562	1840.35	0.183739
1605	siCTRL	9862773	1540.19	0.856159
1606	siCTRL	11190249	2118.78	0.364365
1607	siCTRL	10795223	1617.01	0.892274
1608	siCTRL	22183974	1841.23	0.0277117
1609	siCTRL	10801917	1759.4	0.0853901
1610	siCTRL	12568323	1808.95	0.98141
1611	siCTRL	10325351	1582.93	0.609502
1612	siCTRL	9941696	1858.52	0.417632
1613	siCTRL	13489324	2571.89	0.169214
1614	siCTRL	20864292	1864.23	0.649901
1615	siCTRL	12625381	1948.77	0.0369751
1616	siCTRL	21956722	1995.84	0.311614
1617	siCTRL	10517825	1947.57	0.323479
1618	siCTRL	20363248	1925.83	0.607442
1619	siCTRL	11016536	1360.62	0.650831
1620	siCTRL	11840057	1557.06	0.846055
1621	siCTRL	21843864	2258.59	0.927581
1622	siCTRL	21255812	2199.26	0.660458
1623	siCTRL	11048976	1905.57	0.578174
1624	siCTRL	11386340	1865.82	0.398716
1625	siCTRL	9722523	1582.68	0.966612
1626	siCTRL	9781137	1904.91	0.154079
1627	siCTRL	21460670	2159.28	0.895087
1628	siCTRL	10157210	2124.69	0.311013
1629	siCTRL	10478241	1439.48	0.548489
1630	siCTRL	10692335	1669.54	0.682066
1631	siCTRL	15398574	1847.9	0.23647
1632	siCTRL	14855438	2383.31	0.167737
1633	siCTRL	10326339	1679.06	0.508482
1634	siCTRL	10488473	2364.73	0.791864
1635	siCTRL	9981487	1406.14	0.692414
1636	siCTRL	11757123	1995.82	0.118973
1637	siCTRL	8643113	1876.5	0.900742
1638	siCTRL	10633339	1823.55	0.479738
1639	siCTRL	10043170	2000.17	0.946677
1640	siCTRL	17585778	1615.63	0.553434
1641	siCTRL	22020364	2327.93	0.0848018
1642	siCTRL	10327747	2056.67	0.202463
1643	siCTRL	16596220	1609.31	0.854238
1644	siCTRL	13722575	1515.65	0.705927
1645	siCTRL	9677688	1762.09	0.89494
1646	siCTRL	14519880	1378.46	0.329146
1647	siCTRL	9722531	1318.97	0.528001
1648	siCTRL	16626497	2319.28	0.650398
1649	siCTRL	13425308	1845.15	0.594291
1650	siCTRL	15725684	1887.95	0.231463
1651	siCTRL	11860760	1575.56	0.426821
1652	siCTRL	16362443	1616.73	0.248111
1653	siCTRL	9507597	1467.55	0.845615
1654	siCTRL	15910177	1525.71	0.986677
1655	siCTRL	7.48259e+06	1508.77	0.0665708
1656	siCTRL	20226120	2116.76	0.713928
1657	siCTRL	21217042	1965.35	0.330116
1658	siCTRL	15542795	1520.52	0.625435
1659	siCTRL	10206546	1363.08	0.25813
1660	siCTRL	8392405	1223.64	0.651008
1661	siCTRL	10797577	1324.71	0.371147
1662	siCTRL	11945606	1693.79	0.294821
1663	siCTRL	10686909	1540.65	0.911763
1664	siCTRL	9660745	1342.76	0.942499
1665	siCTRL	13938157	1548.37	0.61355
1666	siCTRL	7485767	1066.47	0.214468
1667	siCTRL	7042586	1065.14	0.939419
1668	siCTRL	10859446	1902.67	0.750454
1669	siCTRL	14138239	1473.18	0.75109
1670	siCTRL	15472895	1617.22	0.211721
1671	siCTRL	10722424	1751.27	0.830157
1672	siCTRL	10688972	1793.69	0.240095
1673	siCTRL	5495114	818.372	0.631621
1674	siCTRL	9102625	1099.12	0.71074
1675	siCTRL	20646580	1467.51	0.742383
1676	siCTRL	10374245	1881.72	0.390265
1677	siCTRL	11627763	1814.87	0.759825
1678	siCTRL	10535896	1489.7	0.902936
1679	siCTRL	15170955	1861.7	0.58742
1680	siCTRL	18977402	1917.59	0.0904097
1681	siCTRL	13853535	2218.78	0.128976
1682	siCTRL	11356559	1785.52	0.105263
1683	siCTRL	11220916	1597.87	0.172727
1684	siCTRL	11404328	2104.31	0.126431
1685	siCTRL	7414333	1189.56	0.778301
1686	siCTRL	22456664	2696.35	0.0394115
1687	siCTRL	8650852	1508.38	0.241558
1688	siCTRL	13071298	2213.86	0.879066
1689	siCTRL	9384902	2130.27	0.973519
1690	siCTRL	18613654	1356	0.605422
1691	siCTRL	20298654	1644.9	0.976238
1692	siCTRL	23369080	2413.67	0.0434515
1693	siCTRL	11495012	1433.36	0.948573
1694	siCTRL	9424305	1342.89	0.311296
1695	siCTRL	21869198	1625.28	0.798973
1696	siCTRL	20016244	1607.38	0.810629
1697	siCTRL	10538954	1306.26	0.859999
1698	siCTRL	12030065	3044.27	0.458551
1699	siCTRL	21893486	2193.96	0.930644
1700	siCTRL	23203944	1500.58	0.257893
1701	siCTRL	12129611	1506.87	0.934445
1702	siCTRL	10397599	1652.35	0.61912
1703	siCTRL	21803266	2019.34	0.985445
1704	siCTRL	17493338	1086.04	0.0326439
1705	siCTRL	10736766	1324.02	0.725167
1706	siCTRL	10791944	1313.77	0.565554
1707	siCTRL	21692336	1970.9	0.492424
1708	siCTRL	12210351	1349.56	0.259218
1709	siCTRL	12407713	1590.63	0.326831
1710	siCTRL	10510075	1563.09	0.249462
1711	siCTRL	24466198	1502.46	0.219268
1712	siCTRL	22101890	2299.62	0.799661
1713	siCTRL	10934135	1556.83	0.502395
1714	siCTRL	19041910	1731.23	0.0831899
1715	siCTRL	21173300	2200.56	0.776984
1716	siCTRL	23041060	2229.75	0.533649
1717	siCTRL	16855442	1907.32	0.739388
1718	siCTRL	10635103	1346.76	0.515394
1719	siCTRL	22445270	2253.61	0.399946
1720	siCTRL	10680572	1708.5	0.986247
1721	siCTRL	16886100	1637.92	0.0282426
1722	siCTRL	20694138	2205.32	0.932764
1723	siCTRL	10268932	1486.84	0.930855
1724	siCTRL	19220792	3092.93	0.390919
1725	siCTRL	10331401	1699.94	0.214465
1726	siCTRL	21815642	2693.28	0.619213
1727	siCTRL	10387917	1450.87	0.177972
1728	siCTRL	22380380	1525.08	0.803208
1729	siCTRL	17832074	1897.31	0.253934
1730	siCTRL	18485876	2061.46	0.290806
1731	siCTRL	5671035	1644.72	0.915916
1732	siCTRL	15698973	1534.31	0.902917
1733	siCTRL	19867772	2331.19	0.535381
1734	siCTRL	27899724	3183.48	0.862839
1735	siCTRL	11748607	1997.59	0.352533
1736	siCTRL	20713844	1705.59	0.997884
1737	siCTRL	9605773	1446.77	0.43369
1738	siCTRL	18733444	1973.3	0.294812
1739	siCTRL	10236468	1887.42	0.0415742
1740	siCTRL	20022212	3273.86	0.989707
1741	siCTRL	11208889	2030.73	0.464888
1742	siCTRL	9730565	1549.57	0.734585
1743	siCTRL	21108114	1722.88	0.640808
1744	siCTRL	17192250	1388.03	0.723093
1745	siCTRL	13476212	1852.18	0.0511109
1746	siCTRL	22027912	2065.86	0.920045
1747	siCTRL	10266330	1643.8	0.926841
1748	siCTRL	22156652	2006.77	0.551995
1749	siCTRL	23702658	2389.21	0.963916
1750	siCTRL	22082610	1842.38	0.280956
1751	siCTRL	22424920	1987.74	0.602147
1752	siCTRL	21285752	1359.16	0.396463
1753	siCTRL	11226350	1333.25	0.628023
1754	siCTRL	23960152	2648.62	0.300632
1755	siCTRL	10278444	1747.29	0.819358
1756	siCTRL	11186318	1334.35	0.069786
1757	siCTRL	12406810	1798.88	0.0418776
1758	siCTRL	20074742	1421.75	0.0493964
1759	siCTRL	12557741	1712.08	0.150455
1760	siCTRL	11251210	1796.62	0.39535
1761	siCTRL	22587202	2586.89	0.95539
1762	siCTRL	11002429	2162.52	0.110795
1763	siCTRL	22896404	1949.76	0.647553
1764	siCTRL	10813576	1861.8	0.527622
1765	siCTRL	22744048	1917.64	0.353242
1766	siCTRL	24304932	2090.3	0.198199
1767	siCTRL	18797974	1815.43	0.220594
1768	siCTRL	17111480	1528.79	0.0438215
1769	siCTRL	22518986	2237.56	0.713164
1770	siCTRL	21636454	1895.63	0.65384
1771	siCTRL	10171927	1613.5	0.44377
1772	siCTRL	22885138	2554.73	0.718939
1773	siCTRL	21132978	1921.19	0.109976
1774	siCTRL	10227191	2018.35	0.938719
1775	siCTRL	22574778	1990.8	0.847627
1776	siCTRL	10177326	1283.72	0.659036
1777	siCTRL	12564835	2017.39	0.378831
1778	siCTRL	12114970	1453.24	0.416567
1779	siCTRL	12641809	3137.69	0.482154
1780	siCTRL	10908569	1439.38	0.935284
1781	siCTRL	22711900	1786.99	0.863593
1782	siCTRL	12086720	1482.87	0.477924
1783	siCTRL	11451402	1809.8	0.554518
1784	siCTRL	9981985	1975.15	0.875404
1785	siCTRL	12668463	2184.31	0.949264
1786	siCTRL	10512406	2211.33	0.639185
1787	siCTRL	22429746	2034.19	0.74852
1788	siCTRL	22198768	2037.7	0.351625
1789	siCTRL	21486120	1854.38	0.918028
1790	siCTRL	14900231	2868.39	0.836752
1791	siCTRL	22567044	2031.25	0.552056
1792	siCTRL	13708674	1794.17	0.867627
1793	siCTRL	20656510	1853.86	0.849872
1794	siCTRL	12998714	2083.56	0.808411
1795	siCTRL	10882069	1506.68	0.130693
1796	siCTRL	20428752	1654.28	0.536003
1797	siCTRL	15348848	2036.19	0.900783
1798	siCTRL	21692646	1870.98	0.770832
1799	siCTRL	11490895	1261.74	0.420713
1800	siCTRL	23338672	1390.27	0.97788
1801	siCTRL	15618867	1924.33	0.250773
1802	siCTRL	10124555	1457.63	0.33361
1803	siCTRL	9164738	1424.76	0.954201
1804	siCTRL	10108699	1341.07	0.808715
1805	siCTRL	10246042	1811	0.90034
1806	siCTRL	10294541	2034.7	0.0115896
1807	siCTRL	11590194	1168.25	0.379764
1808	siCTRL	22664474	1678.78	0.235522
1809	siCTRL	22228112	1700.67	0.295935
1810	siCTRL	9620454	1511.01	0.737995
1811	siCTRL	10761556	1361.85	0.724085
1812	siCTRL	8503999	1229.21	0.461799
1813	siCTRL	23515722	1941.73	0.365274
1814	siCTRL	13625649	1715.8	0.584692
1815	siCTRL	13836803	1577.29	0.533708
1816	siCTRL	12336675	1829.8	0.55058
1817	siCTRL	10252073	1379.29	0.615477
1818	siCTRL	22603314	1562.21	0.395648
1819	siCTRL	9886513	1559.47	0.771718
1820	siCTRL	25378890	5897.35	0.251203
1821	siCTRL	12259952	1510.04	0.655761
1822	siCTRL	13649471	1816.85	0.960397
1823	siCTRL	21713394	1981.44	0.00355476
1824	siCTRL	22626256	1592.56	0.723361
1825	siCTRL	10538336	1281.31	0.108995
1826	siCTRL	15328516	2062.65	0.543787
1827	siCTRL	12652664	1675.69	0.626916
1828	siCTRL	17765630	1399.06	0.242947
1829	siCTRL	17494100	1694.07	0.913844
1830	siCTRL	11814775	1609.99	0.622313
1831	siCTRL	14591248	1300.71	0.231695
1832	siCTRL	15747040	1460.46	0.770132
1833	siCTRL	11593677	1861.08	0.105507
1834	siCTRL	16614176	1405.68	0.555225
1835	siCTRL	14300488	1676.05	0.0949561
1836	siCTRL	16064509	1695.57	0.580984
1837	siCTRL	22332894	1986.14	0.25298
1838	siCTRL	12170646	1554.74	0.649467
1839	siCTRL	15609369	1964.48	0.715827
1840	siCTRL	10599867	1323.31	0.524186
1841	siCTRL	18992608	1645.54	0.657521
1842	siCTRL	21765446	1278.68	0.813294
1843	siCTRL	18711994	2111.51	0.807512
1844	siCTRL	9444850	1009.74	0.619682
1845	siCTRL	12514729	1432.83	0.451102
1846	siCTRL	10679492	1644.96	0.40795
1847	siCTRL	19443150	1536.52	0.874748
1848	siCTRL	9993166	1421.64	0.702932
1849	siCTRL	22472464	2017.15	0.184935
1850	siCTRL	8.21302e+06	1185.74	0.565732
1851	siCTRL	11877147	1476.81	0.908808
1852	siCTRL	10088748	1175.47	0.15069
1853	siCTRL	7057834	1003.08	0.845518
1854	siCTRL	13413644	1928.41	0.820202
1855	siCTRL	10798708	1731.37	0.499341
1856	siCTRL	9932931	1382.99	0.0375839
1857	siCTRL	12920394	1786.05	0.147503
1858	siCTRL	10931348	1379.09	0.922639
1859	siCTRL	13926044	1255.34	0.0441548
1860	siCTRL	11748977	1476.39	0.372499
1861	siCTRL	10664165	1641.07	0.61904
1862	siCTRL	15961718	1939.1	0.196948
1863	siCTRL	13126334	1400.77	0.98108
1864	siCTRL	10334406	1393.51	0.155975
1865	siCTRL	10826669	1772.97	0.539679
1866	siCTRL	17858782	2656.63	0.618011
1867	siCTRL	23572418	1291.45	0.23099
1868	siCTRL	10611842	1568.85	0.466309
1869	siCTRL	9032066	1450.29	0.491009
1870	siCTRL	17269028	2150.43	0.766862
1871	siCTRL	11170207	1615.09	0.634281
1872	siCTRL	10665011	1610.51	0.46755
1873	siCTRL	10452777	1405.04	0.666943
1874	siCTRL	13977360	1780.58	0.453377
1875	siCTRL	11475830	1653.08	0.525712
1876	siCTRL	11218163	1619.12	0.658568
1877	siCTRL	11752676	2096.36	0.181195
1878	siCTRL	23352854	1723.95	0.78805
1879	siCTRL	11023465	1325.04	0.602865
1880	siCTRL	11638145	1859.85	0.980333
1881	siCTRL	22279246	1600.75	0.222383
1882	siCTRL	12021241	2010.45	0.466266
1883	siCTRL	11296813	1533.19	0.895642
1884	siCTRL	22199352	1351.66	0.601433
1885	siCTRL	15567639	2082.27	0.725959
1886	siCTRL	23483246	1742.78	0.41367
1887	siCTRL	21842568	2181.6	0.68431
1888	siCTRL	11930931	1670.57	0.946055
1889	siCTRL	10003735	1454.6	0.200186
1890	siCTRL	14380847	1758.54	0.807365
1891	siCTRL	13369245	1930.63	0.969538
1892	siCTRL	10378342	1464.51	0.0145687
1893	siCTRL	11112508	1344.65	0.21521
1894	siCTRL	12595347	2164.3	0.117377
1895	siCTRL	13123810	1804.64	0.767424
1896	siCTRL	10072519	2020.04	0.0812166
1897	siCTRL	22415824	2189.22	0.998414
1898	siCTRL	23736010	1837.02	0.389612
1899	siCTRL	23330840	1687	0.905203
1900	siCTRL	26055246	1905.87	0.188578
1901	siCTRL	12966156	2288.31	0.440872
1902	siCTRL	11079112	1947.62	0.844812
1903	siCTRL	17166452	1640.68	0.59527
1904	siCTRL	14220915	2239.71	0.462158
1905	siCTRL	22063926	1930.13	0.51265
1906	siCTRL	19704422	2170.09	0.573886
1907	siCTRL	11364531	1997.26	0.440319
1908	siCTRL	12485006	1756.12	0.193559
1909	siCTRL	17070116	1576.39	0.113966
1910	siCTRL	18833862	2457.13	0.151228
1911	siCTRL	18811744	1521.06	0.052491
1912	siCTRL	11518484	1997.48	0.558676
1913	siCTRL	22295824	1965.29	0.847721
1914	siCTRL	10616159	1226.21	0.359119
1915	siCTRL	21727620	1869.94	0.0753109
1916	siCTRL	11144206	1576.36	0.425724
1917	siCTRL	21143966	2437.79	0.602008
1918	siCTRL	10608287	1156.39	0.425403
1919	siCTRL	19027650	2408.47	0.810721
1920	siCTRL	11226482	1382.08	0.941886
1921	siCTRL	11024032	1761.54	0.869911
1922	siCTRL	20716184	2014.09	0.703999
1923	siCTRL	11349768	1857.59	0.470299
1924	siCTRL	10523584	1929.24	0.682698
1925	siCTRL	11153727	1210.23	0.0134183
1926	siCTRL	15821070	1869.09	0.982478
1927	siCTRL	22557966	2081.53	0.172077
1928	siCTRL	13438124	2535.97	0.90626
1929	siCTRL	23118496	2923.41	0.80711
1930	siCTRL	11124244	1675.26	0.80014
1931	siCTRL	7.17303e+06	1232.89	0.268936
1932	siCTRL	17235384	1014.9	0.219154
1933	siCTRL	10872674	2029.68	0.428801
1934	siCTRL	21966292	1171.79	0.849371
1935	siCTRL	16253122	1504.26	0.45038
1936	siCTRL	10772037	1371.93	0.93542
1937	siCTRL	10782604	1795.84	0.352679
1938	siCTRL	18153210	1488.53	0.619392
1939	siCTRL	22281798	1486.3	0.980699
1940	siCTRL	10620623	1457.81	0.643463
1941	siCTRL	14912950	1543.15	0.0454982
1942	siCTRL	10599611	1459.58	0.463557
1943	siCTRL	10359186	1967.05	0.334751
1944	siCTRL	23235430	2655.54	0.532182
1945	siCTRL	18277956	1699.38	0.284746
1946	siCTRL	19081282	1602.23	0.122261
1947	siCTRL	10978949	1890	0.668289
1948	siCTRL	10764273	1494.01	0.68136
1949	siCTRL	12443427	1740.08	0.867139
1950	siCTRL	17471590	1442.16	0.132381
1951	siCTRL	10845800	1797.88	0.79862
1952	siCTRL	9877142	1185.61	0.826769
1953	siCTRL	23265996	1308.35	0.64655
1954	siCTRL	11567816	1832.34	0.204922
1955	siCTRL	8766514	1102.41	0.261421
1956	siCTRL	12380662	1739.11	0.418497
1957	siCTRL	20446592	1455	0.541799
1958	siCTRL	10838489	1444.44	0.477438
1959	siCTRL	30944358	2579.51	0.46746
1960	siCTRL	10047780	1889.95	0.839841
1961	siCTRL	5719892	1437.8	0.870102
1962	siCTRL	9589986	1196.59	0.816754
1963	siCTRL	30259468	2382.54	0.877801
1964	siCTRL	11015724	1292.64	0.571009
1965	siCTRL	11788864	1382.19	0.964036
1966	siCTRL	17179364	1484.44	0.606544
1967	siCTRL	18528440	1927.33	0.603948
1968	siCTRL	11665539	2438.47	0.319298
1969	siCTRL	11739100	2899.37	0.681204
1970	siCTRL	21736390	3719.99	0.0519657
1971	siCTRL	11700543	2052.18	0.134546
1972	siCTRL	13319550	1807.52	0.130242
1973	siCTRL	11705784	2115.55	0.655201
1974	siCTRL	12853825	1514.88	0.175333
1975	siCTRL	10710919	1551.12	0.341147
1976	siCTRL	12219535	1281.68	0.0443117
1977	siCTRL	11132912	1984.58	0.233734
1978	siCTRL	8681519	1264.32	0.964224
1979	siCTRL	19593076	1797.58	0.509139
1980	siCTRL	22242756	2724.58	0.151075
1981	siCTRL	16341368	1841.91	0.523009
1982	siCTRL	11015925	1893.84	0.943509
1983	siCTRL	29158352	2928.39	0.865686
1984	siCTRL	24159546	2520.84	0.392066
1985	siCTRL	10975559	1500.4	0.283868
1986	siCTRL	11889369	1848.9	0.76173
1987	siCTRL	12857216	1778.58	0.240484
1988	siCTRL	9878014	1362.01	0.254232
1989	siCTRL	20224552	1642.77	0.0840864
1990	siCTRL	10908717	1466.39	0.864144
1991	siCTRL	22385750	2185.02	0.447899
1992	siCTRL	22497958	2722	0.561786
1993	siCTRL	17774322	3031.73	0.736711
1994	siCTRL	12093745	1570.76	0.796489
1995	siCTRL	14899410	2704.4	0.447508
1996	siCTRL	23049604	1918.37	0.184128
1997	siCTRL	24214410	2144.13	0.828733
1998	siCTRL	11506826	1875.31	0.030998
1999	siCTRL	11623584	1741.53	0.946728
[truncated: 53,625 more rows]

## Sheet: Fig.1e
	MCMBP nuclear pool (median of mean intensity, A.U.)
	Biological replicate #1		Biological replicate #2
Treatment	Tech. Rep. #1	Tech. Rep. #2	Tech. Rep. #1	Tech. Rep. #2
siCTRL	100	100	100	100
siDCAF1	99.0621	104.234	98.7843	95.8347
siDCAF2	108.084	112.852	101.106	94.3736
siDCAF3	112.086	115.706	107.99	111.102
siDCAF4	90.1377	94.5329	96.189	98.4306
siDCAF6	85.0503	97.5659	85.4741	88.3526
siDCAF8	102.072	103.193	99.9157	94.3506
siDCAF10	96.5242	109.763	97.6817	89.3907
siDCAF12	108.934	135.659	138.376	118.378
siDCAF14	91.7125	102.371	92.5935	88.9285
siDCAF16	79.6792	88.2723	79.5072	81.4087
