# Supplementary material for: CRL4DCAF12 regulation of MCMBP ensures optimal licensing of DNA replication
Source: Nat Commun. 2025 Oct 27;16:9391. doi: 10.1038/s41467-025-64258-5 (PMC12559739; doi:10.1038/s41467-025-64258-5)
Supplement: Supplementary file 4 — Source Data [file 41467_2025_64258_MOESM4_ESM.zip › Yadav_Abdirov_et_al_Source data_02092025/Source_data_Fig.2.xlsx]

## Sheet: Fig.2a
Object ID	cells	Total Intensity DAPI	Mean Intensity A568 (MCMBP)	Rand(1)
0	Naive U2OS	10759328	2106.93	0.417022
1	Naive U2OS	27698828	4225.85	0.720324		Acquisition settings:
2	Naive U2OS	27266656	3438.6	0.000114375		Excitation Filter	Emission Filter	Intensity (%)	Exposure time (ms)	Objective
3	Naive U2OS	12204344	2696.96	0.302333		DAPI 377/50	DAPI 440	100	11	UPLXAPO 20X
4	Naive U2OS	13421867	2439.98	0.146756		Cy3 560/25	Cy3 607	100	1000	UPLXAPO 20X
5	Naive U2OS	26528694	3183.11	0.0923386
6	Naive U2OS	13173955	2231.18	0.18626
7	Naive U2OS	61686984	3593.17	0.345561
8	Naive U2OS	11075735	1709.7	0.396767
9	Naive U2OS	21575246	3087.11	0.538817
10	Naive U2OS	13548211	2814.94	0.419195
11	Naive U2OS	13363598	2026.5	0.68522
12	Naive U2OS	13084616	2829.03	0.204452
13	Naive U2OS	10111139	1995.96	0.878117
14	Naive U2OS	13246243	2529.89	0.0273876
15	Naive U2OS	13596986	2248.17	0.670468
16	Naive U2OS	27427356	3141.06	0.417305
17	Naive U2OS	15486290	2516.07	0.55869
18	Naive U2OS	16394388	3408.41	0.140387
19	Naive U2OS	12772955	2584.14	0.198101
20	Naive U2OS	26132218	2407.58	0.800745
21	Naive U2OS	27308752	3116.48	0.968262
22	Naive U2OS	10721947	1855.79	0.313424
23	Naive U2OS	26412710	2920.91	0.692323
24	Naive U2OS	11537044	1930.65	0.876389
25	Naive U2OS	28417488	2505.65	0.894607
26	Naive U2OS	26125806	3017.28	0.0850442
27	Naive U2OS	13210547	2803.28	0.0390548
28	Naive U2OS	13050594	2772.77	0.16983
29	Naive U2OS	13415092	2597.97	0.878143
30	Naive U2OS	23680364	3325.8	0.0983468
31	Naive U2OS	22055176	1576.43	0.421108
32	Naive U2OS	28777386	2310.76	0.95789
33	Naive U2OS	26360390	2818.57	0.533165
34	Naive U2OS	20909622	3221.12	0.691877
35	Naive U2OS	13511641	2418.34	0.315516
36	Naive U2OS	20568604	1392.35	0.686501
37	Naive U2OS	13345966	2995.26	0.834626
38	Naive U2OS	13338431	2216.62	0.0182883
39	Naive U2OS	26933150	3222.16	0.750144
40	Naive U2OS	13515825	2858.18	0.988861
41	Naive U2OS	14738699	2549.09	0.748166
42	Naive U2OS	23505070	2333.34	0.280444
43	Naive U2OS	27376546	4141.26	0.789279
44	Naive U2OS	28428500	1992.04	0.103226
45	Naive U2OS	21007756	2697.26	0.447894
46	Naive U2OS	14002853	2612.47	0.908596
47	Naive U2OS	14457213	2454.23	0.293614
48	Naive U2OS	25437254	2774.46	0.287775
49	Naive U2OS	24525848	3192.83	0.130029
50	Naive U2OS	26450216	3003.64	0.019367
51	Naive U2OS	24355450	4182.83	0.678836
52	Naive U2OS	27042636	2715.93	0.211628
53	Naive U2OS	14972565	3002.39	0.265547
54	Naive U2OS	12126233	1725.86	0.491573
55	Naive U2OS	26770574	3293.42	0.0533625
56	Naive U2OS	21646618	4351.35	0.574118
57	Naive U2OS	21737536	3745.54	0.146729
58	Naive U2OS	26465100	2052.89	0.589306
59	Naive U2OS	27676172	3339.24	0.699758
60	Naive U2OS	20007190	3519.65	0.102334
61	Naive U2OS	12301116	2353.17	0.414056
62	Naive U2OS	12370099	2133.74	0.6944
63	Naive U2OS	17163608	3340.27	0.414179
64	Naive U2OS	27352556	2299.13	0.0499535
65	Naive U2OS	13427304	2404.49	0.535896
66	Naive U2OS	13279115	2432.99	0.663795
67	Naive U2OS	27252478	2808.36	0.514889
68	Naive U2OS	21016622	2273.18	0.944595
69	Naive U2OS	13419541	2800.83	0.586555
70	Naive U2OS	21053046	4161.27	0.903402
71	Naive U2OS	15906630	2640.49	0.137475
72	Naive U2OS	18522474	2149.56	0.139276
73	Naive U2OS	12520518	2113.13	0.807391
74	Naive U2OS	26651240	2580.13	0.397677
75	Naive U2OS	13566261	2738.38	0.165354
76	Naive U2OS	13877048	3039.81	0.927509
77	Naive U2OS	14073994	3380.77	0.347766
78	Naive U2OS	26781478	2704.64	0.750812
79	Naive U2OS	25575748	2178.33	0.725998
80	Naive U2OS	13917855	2586.33	0.883306
81	Naive U2OS	14158227	2403.05	0.623672
82	Naive U2OS	13589383	1707.95	0.750942
83	Naive U2OS	13784310	2578.76	0.348898
84	Naive U2OS	7975723	2390.78	0.269928
85	Naive U2OS	13504878	2626.65	0.895886
86	Naive U2OS	28325314	2699.88	0.428091
87	Naive U2OS	13416700	2607.01	0.96484
88	Naive U2OS	18190098	2410.44	0.663441
89	Naive U2OS	24856500	2374.48	0.621696
90	Naive U2OS	29045078	2988.21	0.114746
91	Naive U2OS	9474388	2438.21	0.949489
92	Naive U2OS	17387270	3128.83	0.449912
93	Naive U2OS	13611514	2203.3	0.57839
94	Naive U2OS	13491293	2897.85	0.408137
95	Naive U2OS	26396234	2133.92	0.237027
96	Naive U2OS	13620065	2407.28	0.90338
97	Naive U2OS	16319561	2342.54	0.573679
98	Naive U2OS	17157892	3441.63	0.00287033
99	Naive U2OS	26302708	2265.98	0.617145
100	Naive U2OS	13784171	2887.09	0.326645
101	Naive U2OS	13867635	3222.88	0.527058
102	Naive U2OS	15323386	3067.29	0.885942
103	Naive U2OS	13531742	2715.49	0.35727
104	Naive U2OS	15840449	2329.08	0.908535
105	Naive U2OS	16496918	2349.92	0.62336
106	Naive U2OS	26257752	2336.87	0.0158212
107	Naive U2OS	25063990	1548.19	0.929437
108	Naive U2OS	17903656	2812.65	0.690897
109	Naive U2OS	13687675	2200.66	0.997323
110	Naive U2OS	14466226	2636.64	0.172341
111	Naive U2OS	19895948	3398.37	0.137136
112	Naive U2OS	16386715	4274.39	0.932595
113	Naive U2OS	17828642	3557.87	0.696818
114	Naive U2OS	13383361	2305.8	0.0660002
115	Naive U2OS	13603361	3455.75	0.755463
116	Naive U2OS	24951804	2043.02	0.753876
117	Naive U2OS	15147753	2172.81	0.923025
118	Naive U2OS	13590675	1770.62	0.711525
119	Naive U2OS	15579461	2600.48	0.124271
120	Naive U2OS	13551497	2161.32	0.0198801
121	Naive U2OS	13762122	2254.81	0.026211
122	Naive U2OS	19868090	4020.01	0.0283065
123	Naive U2OS	13921666	2983.1	0.246211
124	Naive U2OS	13930773	2889.58	0.860028
125	Naive U2OS	23944162	2943.9	0.538831
126	Naive U2OS	13770743	3006.47	0.552822
127	Naive U2OS	12947430	2405.59	0.842031
128	Naive U2OS	21360872	3161.45	0.124173
129	Naive U2OS	26475624	3726.3	0.279184
130	Naive U2OS	22278916	3170.91	0.585759
131	Naive U2OS	13019090	2847.79	0.969596
132	Naive U2OS	20039612	2854.77	0.56103
133	Naive U2OS	28002518	2622.53	0.0186473
134	Naive U2OS	23359920	3184.64	0.800633
135	Naive U2OS	26783252	4044.31	0.232974
136	Naive U2OS	27112204	3295.92	0.807105
137	Naive U2OS	26224186	4367.48	0.387861
138	Naive U2OS	26967966	3064.8	0.863542
139	Naive U2OS	27621384	2529.78	0.747122
140	Naive U2OS	26849162	3119.29	0.55624
141	Naive U2OS	26907010	4093.72	0.136455
142	Naive U2OS	18705194	2446.14	0.0599177
143	Naive U2OS	27333840	4255.94	0.121343
144	Naive U2OS	26619924	2448.05	0.0445519
145	Naive U2OS	15032614	2654.68	0.107494
146	Naive U2OS	27001650	3180.53	0.225709
147	Naive U2OS	22330092	2220.09	0.712989
148	Naive U2OS	14852498	2622.34	0.559717
149	Naive U2OS	27278318	3799.01	0.012556
150	Naive U2OS	20807572	3790.22	0.0719743
151	Naive U2OS	18919486	2350.95	0.967276
152	Naive U2OS	14328558	3331.19	0.5681
153	Naive U2OS	12685925	2477.5	0.203293
154	Naive U2OS	14284780	2873.55	0.252326
155	Naive U2OS	27298678	3091.9	0.743826
156	Naive U2OS	27345990	4182.75	0.195429
157	Naive U2OS	21004070	3250.95	0.581359
158	Naive U2OS	18740144	2266.85	0.97002
159	Naive U2OS	17608202	2666.24	0.846829
160	Naive U2OS	25226008	3825.24	0.239848
161	Naive U2OS	14832640	2451.78	0.49377
162	Naive U2OS	27193584	2802.74	0.619956
163	Naive U2OS	11313969	3781.93	0.828981
164	Naive U2OS	24800006	3485.63	0.156791
165	Naive U2OS	21489250	4759.11	0.0185762
166	Naive U2OS	11690014	4191.74	0.0700221
167	Naive U2OS	14471304	2909.03	0.486345
168	Naive U2OS	21079640	2723.39	0.606329
169	Naive U2OS	26906040	3317.22	0.568851
170	Naive U2OS	27847404	3311.87	0.317362
171	Naive U2OS	16697984	2230.77	0.988616
172	Naive U2OS	12648586	1781.44	0.579745
173	Naive U2OS	16166844	3437.48	0.380141
174	Naive U2OS	27758910	3182.73	0.550948
175	Naive U2OS	20490212	2335.29	0.745334
176	Naive U2OS	11957287	2064.65	0.669233
177	Naive U2OS	16014018	3535.21	0.26492
178	Naive U2OS	8504710	2561.2	0.0663348
179	Naive U2OS	24652872	3328.03	0.370084
180	Naive U2OS	13236086	2044.62	0.629718
181	Naive U2OS	11523298	2776.43	0.210174
182	Naive U2OS	20397392	2743.56	0.752756
183	Naive U2OS	13142775	2525.81	0.0665365
184	Naive U2OS	17206998	2713.73	0.260315
185	Naive U2OS	13464508	2098.03	0.804755
186	Naive U2OS	12304521	2708	0.193434
187	Naive U2OS	27958950	2803.71	0.639461
188	Naive U2OS	25473898	4046.37	0.52467
189	Naive U2OS	13172588	1870.47	0.924808
190	Naive U2OS	13045534	2237.96	0.263297
191	Naive U2OS	26340210	2862.45	0.0659611
192	Naive U2OS	12826626	2392.86	0.735066
193	Naive U2OS	24458342	3276.08	0.772178
194	Naive U2OS	13129551	2591.99	0.907816
195	Naive U2OS	7609213	2419.7	0.931972
196	Naive U2OS	19925818	2038.59	0.0139516
197	Naive U2OS	11147845	2142.66	0.234362
198	Naive U2OS	14340393	2542.61	0.616778
199	Naive U2OS	23497200	2714.84	0.949016
200	Naive U2OS	7287734	2713.2	0.950176
201	Naive U2OS	26852976	2492.48	0.556653
202	Naive U2OS	19270250	3021.76	0.915606
203	Naive U2OS	13468323	1976.68	0.641566
204	Naive U2OS	13472632	2611.83	0.390008
205	Naive U2OS	24336112	4213.37	0.485991
206	Naive U2OS	12187462	1724.51	0.60431
207	Naive U2OS	12903238	2780.8	0.549548
208	Naive U2OS	13258424	2643.29	0.926181
209	Naive U2OS	14214708	2123.9	0.918733
210	Naive U2OS	10240792	2145.73	0.394876
211	Naive U2OS	18742802	2380.65	0.963263
212	Naive U2OS	22640940	3459.93	0.173956
213	Naive U2OS	8436608	2222.14	0.12633
214	Naive U2OS	19225612	1678.49	0.135079
215	Naive U2OS	12998204	2683.56	0.505662
216	Naive U2OS	19513002	2008.41	0.0215248
217	Naive U2OS	11147330	2295.15	0.94797
218	Naive U2OS	28732654	2848.42	0.827115
219	Naive U2OS	11671619	2043.29	0.015019
220	Naive U2OS	18297740	2300.14	0.176196
221	Naive U2OS	8796259	1056.06	0.332064
222	Naive U2OS	13309857	2129.41	0.130997
223	Naive U2OS	22693682	1795.65	0.809491
224	Naive U2OS	26910852	2230.43	0.344737
225	Naive U2OS	26331064	2189.21	0.940107
226	Naive U2OS	26134526	2096.41	0.582014
227	Naive U2OS	23154870	2211.5	0.878832
228	Naive U2OS	26177432	3090.26	0.844734
229	Naive U2OS	24084164	2631.14	0.905392
230	Naive U2OS	19255196	3246.57	0.45988
231	Naive U2OS	27699312	2272.91	0.546347
232	Naive U2OS	13426134	3099.35	0.798604
233	Naive U2OS	29230488	2687.88	0.285719
234	Naive U2OS	12810882	1973.94	0.490254
235	Naive U2OS	15510451	1989.69	0.59911
236	Naive U2OS	11562089	1960.63	0.0155333
237	Naive U2OS	12780284	2118.26	0.593481
238	Naive U2OS	27571076	2557.87	0.433676
239	Naive U2OS	13626114	3167.02	0.807361
240	Naive U2OS	37999260	2862	0.315245
241	Naive U2OS	13398949	2606.84	0.892889
242	Naive U2OS	15643103	1986.81	0.577857
243	Naive U2OS	27544576	3623.11	0.18401
244	Naive U2OS	12634562	2068.39	0.787929
245	Naive U2OS	12932524	2153.17	0.612031
246	Naive U2OS	46711236	2182.76	0.0539093
247	Naive U2OS	27084346	2571.13	0.420194
248	Naive U2OS	24362050	3321.26	0.679069
249	Naive U2OS	13139122	2221.18	0.918602
250	Naive U2OS	23262716	2668.42	0.000402025
251	Naive U2OS	12980855	2445.46	0.976759
252	Naive U2OS	13332859	2529.67	0.37658
253	Naive U2OS	12597364	2729.72	0.973784
254	Naive U2OS	15000827	2185.43	0.604716
255	Naive U2OS	12892742	1682.48	0.828846
256	Naive U2OS	26098064	2943.7	0.574712
257	Naive U2OS	12313082	1594.81	0.628076
258	Naive U2OS	13029656	2162.54	0.285576
259	Naive U2OS	12625952	2728.65	0.586833
260	Naive U2OS	15860343	2242.26	0.750022
261	Naive U2OS	13508064	2182.32	0.858314
262	Naive U2OS	22053090	4070.63	0.755082
263	Naive U2OS	20405300	3568.13	0.698057
264	Naive U2OS	12984673	2108.7	0.864479
265	Naive U2OS	13998752	2544.79	0.322681
266	Naive U2OS	9455174	2237.49	0.670789
267	Naive U2OS	13151020	2299.35	0.450874
268	Naive U2OS	19673544	2632.62	0.382103
269	Naive U2OS	12900695	2364.57	0.410811
270	Naive U2OS	35725472	3154.46	0.40148
271	Naive U2OS	14815876	3013.81	0.317384
272	Naive U2OS	13902968	3069.65	0.621919
273	Naive U2OS	28207344	2210.43	0.430247
274	Naive U2OS	13102089	2357.28	0.973802
275	Naive U2OS	12942754	2165.07	0.677801
276	Naive U2OS	13585857	2546.11	0.19857
277	Naive U2OS	13563736	2259.18	0.426701
278	Naive U2OS	17825148	3478.18	0.343346
279	Naive U2OS	27633564	4798.48	0.797639
280	Naive U2OS	46602116	2554.76	0.879998
281	Naive U2OS	16987214	3733.6	0.903842
282	Naive U2OS	12846790	2339.25	0.66272
283	Naive U2OS	13600882	2639.46	0.270208
284	Naive U2OS	12375651	2407.27	0.252367
285	Naive U2OS	11956283	1944.46	0.854898
286	Naive U2OS	12542226	1490.95	0.527715
287	Naive U2OS	13530156	2414.92	0.802161
288	Naive U2OS	16668981	2939.97	0.572489
289	Naive U2OS	14686228	2006.67	0.733143
290	Naive U2OS	13363643	1824.93	0.519012
291	Naive U2OS	44982172	2363.59	0.770884
292	Naive U2OS	18903460	2182.59	0.568858
293	Naive U2OS	27385838	2606.14	0.46571
294	Naive U2OS	21430408	2307.59	0.342689
295	Naive U2OS	12357673	1657.15	0.0682093
296	Naive U2OS	21867950	2491.26	0.377924
297	Naive U2OS	22738394	2189.57	0.0796261
298	Naive U2OS	26846240	2405.59	0.982817
299	Naive U2OS	16213596	2908.2	0.181613
300	Naive U2OS	19120364	3698.49	0.811859
301	Naive U2OS	12513173	3000.62	0.874962
302	Naive U2OS	13780227	2000.81	0.688413
303	Naive U2OS	12383838	1722.3	0.569494
304	Naive U2OS	12929694	2133.14	0.160971
305	Naive U2OS	11651693	2694.8	0.46688
306	Naive U2OS	11253001	2203.03	0.345172
307	Naive U2OS	27400720	2651.45	0.22504
308	Naive U2OS	27515526	2956.05	0.592512
309	Naive U2OS	21282770	2363.78	0.31227
310	Naive U2OS	54807596	5589.49	0.916306
311	Naive U2OS	12456728	2173.47	0.909636
312	Naive U2OS	11889171	3088.01	0.257118
313	Naive U2OS	28233520	4050.01	0.110891
314	Naive U2OS	13767652	2035.97	0.192963
315	Naive U2OS	12708223	2401.85	0.499584
316	Naive U2OS	17970900	3232.63	0.728586
317	Naive U2OS	12953387	2227.17	0.208194
318	Naive U2OS	12127572	2043.38	0.248034
319	Naive U2OS	11444644	2476.08	0.851672
320	Naive U2OS	22459286	3957.28	0.415849
321	Naive U2OS	27334326	3134.37	0.616685
322	Naive U2OS	12550341	1913.68	0.233666
323	Naive U2OS	22881624	2904.85	0.101967
324	Naive U2OS	12976199	2304.11	0.515857
325	Naive U2OS	21410388	2828.66	0.477141
326	Naive U2OS	10760651	1776.97	0.152672
327	Naive U2OS	14921877	3168.91	0.621806
328	Naive U2OS	11282431	2078.62	0.54401
329	Naive U2OS	11942123	2021.68	0.654137
330	Naive U2OS	28469382	3865.43	0.144546
331	Naive U2OS	21763794	2229.57	0.751528
332	Naive U2OS	10835593	2235.27	0.222049
333	Naive U2OS	27581426	3306.98	0.519352
334	Naive U2OS	12174043	2579.87	0.785296
335	Naive U2OS	11565704	2134.34	0.0223304
336	Naive U2OS	18639154	3691.29	0.324362
337	Naive U2OS	12916305	1987.6	0.872922
338	Naive U2OS	30845924	3517.85	0.84471
339	Naive U2OS	25305366	3002.58	0.538441
340	Naive U2OS	10289145	2621.7	0.866608
341	Naive U2OS	14308418	2912.63	0.949806
342	Naive U2OS	11793523	3254.76	0.826407
343	Naive U2OS	11241721	2560.98	0.854115
344	Naive U2OS	10654586	3016.64	0.0987434
345	Naive U2OS	27491900	3083.34	0.651304
346	Naive U2OS	12116831	3123.79	0.703517
347	Naive U2OS	25054492	2507.39	0.610241
348	Naive U2OS	10999988	2613.04	0.799615
349	Naive U2OS	19020590	2396.72	0.0345712
350	Naive U2OS	11117165	2098.01	0.770239
351	Naive U2OS	10788546	2356.34	0.731729
352	Naive U2OS	23619868	3169.56	0.259698
353	Naive U2OS	20371416	2402.71	0.257069
354	Naive U2OS	20428606	2954.65	0.632303
355	Naive U2OS	26918682	3265.77	0.345297
356	Naive U2OS	26333010	2935.96	0.796589
357	Naive U2OS	12819871	4565.47	0.446146
358	Naive U2OS	21208800	2654.25	0.782749
359	Naive U2OS	24134060	3903.71	0.990472
360	Naive U2OS	13454880	2586.04	0.300248
361	Naive U2OS	13247249	2442.51	0.143006
362	Naive U2OS	12736223	1844.18	0.901308
363	Naive U2OS	22755288	3198.23	0.541559
364	Naive U2OS	12326522	2544.27	0.97474
365	Naive U2OS	12152437	3362.42	0.636604
366	Naive U2OS	12680532	4114.86	0.993913
367	Naive U2OS	13347916	1893.16	0.546071
368	Naive U2OS	12698430	2712.95	0.526426
369	Naive U2OS	11337520	2148.18	0.135428
370	Naive U2OS	13530337	2658.8	0.355705
371	Naive U2OS	11338330	2471.78	0.0262186
372	Naive U2OS	12561974	2013.61	0.160395
373	Naive U2OS	24409408	1989.06	0.745637
374	Naive U2OS	12881589	1576.84	0.0303997
375	Naive U2OS	12112610	2105.51	0.366543
376	Naive U2OS	13005469	3299.73	0.862346
377	Naive U2OS	12382967	2153.41	0.692678
378	Naive U2OS	14209169	2074.14	0.690942
379	Naive U2OS	12274360	2486.62	0.188637
380	Naive U2OS	14794099	2368.84	0.441904
381	Naive U2OS	26502728	2663.32	0.581577
382	Naive U2OS	28901314	2266.24	0.989752
383	Naive U2OS	13490648	1475.69	0.203906
384	Naive U2OS	12177890	2281.25	0.247733
385	Naive U2OS	23326950	2178.52	0.262173
386	Naive U2OS	13229325	2391.13	0.750172
387	Naive U2OS	11778941	2374.58	0.456975
388	Naive U2OS	12785376	2132.69	0.0569294
389	Naive U2OS	13385714	2707.83	0.508516
390	Naive U2OS	13739866	1758.36	0.21196
391	Naive U2OS	27818476	3732.02	0.798604
392	Naive U2OS	12137463	2731.09	0.297331
393	Naive U2OS	27916700	3220.32	0.027606
394	Naive U2OS	13041947	2186.76	0.593432
395	Naive U2OS	28499228	3008.47	0.84384
396	Naive U2OS	13803229	1639.52	0.381016
397	Naive U2OS	11387720	2078.96	0.749858
398	Naive U2OS	11282308	2340.03	0.511141
399	Naive U2OS	12225547	1944.18	0.540952
400	Naive U2OS	12292652	2406.87	0.959434
401	Naive U2OS	28906868	3500.31	0.803961
402	Naive U2OS	15063341	2375.46	0.0323231
403	Naive U2OS	11874711	1564.38	0.709387
404	Naive U2OS	12186705	1879.86	0.465001
405	Naive U2OS	50895976	2376.12	0.947549
406	Naive U2OS	11815329	1911.66	0.221433
407	Naive U2OS	11528607	2590.84	0.267072
408	Naive U2OS	23620998	3432.92	0.081474
409	Naive U2OS	11916509	1887.06	0.428619
410	Naive U2OS	11826679	1366.36	0.109019
411	Naive U2OS	12294608	1863.6	0.633787
412	Naive U2OS	15481355	1951.47	0.802963
413	Naive U2OS	11407106	1789.81	0.6968
414	Naive U2OS	11338222	2046.64	0.766211
415	Naive U2OS	11549021	1433.56	0.342454
416	Naive U2OS	12310023	1709.16	0.845851
417	Naive U2OS	20337714	2617.97	0.428769
418	Naive U2OS	13801058	3666.09	0.82401
419	Naive U2OS	26803814	3988.37	0.626496
420	Naive U2OS	22092646	2725.86	0.143423
421	Naive U2OS	11381053	2196.16	0.0783869
422	Naive U2OS	18625986	2198.01	0.0183326
423	Naive U2OS	13908057	3156.92	0.066725
424	Naive U2OS	53636176	3956.56	0.458584
425	Naive U2OS	13416537	2224.77	0.113342
426	Naive U2OS	12863349	2184.66	0.0277833
427	Naive U2OS	18550242	2964.36	0.754861
428	Naive U2OS	11021969	1994.3	0.39485
429	Naive U2OS	13320784	2264.18	0.746938
430	Naive U2OS	14097147	3199.32	0.452405
431	Naive U2OS	14341304	3101.19	0.450087
432	Naive U2OS	12851438	3250.11	0.478073
433	Naive U2OS	18473938	4379.29	0.474004
434	Naive U2OS	12247142	1538.98	0.803163
435	Naive U2OS	12768682	2752.69	0.402393
436	Naive U2OS	12223657	2451.6	0.904686
437	Naive U2OS	13739829	2677.18	0.037061
438	Naive U2OS	13392988	2199.84	0.773874
439	Naive U2OS	13111582	3034.42	0.125641
440	Naive U2OS	13242387	2023.9	0.618514
441	Naive U2OS	26217946	2251.27	0.0103643
442	Naive U2OS	15216213	2372.69	0.538627
443	Naive U2OS	13142738	1908.08	0.00301796
444	Naive U2OS	13087718	2260.91	0.951194
445	Naive U2OS	26232592	2920.89	0.905402
446	Naive U2OS	26110218	3652.02	0.795967
447	Naive U2OS	27143038	2690.38	0.915274
448	Naive U2OS	26372108	3102.16	0.145558
449	Naive U2OS	12709904	2140.99	0.15773
450	Naive U2OS	22916210	2248.47	0.187632
451	Naive U2OS	13080747	2111.17	0.622496
452	Naive U2OS	26672064	1806.04	0.905809
453	Naive U2OS	27138476	3040.77	0.989955
454	Naive U2OS	24593762	2250.26	0.711122
455	Naive U2OS	26553292	3013.2	0.7318
456	Naive U2OS	16772676	2782.14	0.909293
457	Naive U2OS	26169378	3521.43	0.400874
458	Naive U2OS	24110410	3003.92	0.249851
459	Naive U2OS	26561060	2851.34	0.17343
460	Naive U2OS	19429202	3001.7	0.119457
461	Naive U2OS	21319446	2064.39	0.812611
462	Naive U2OS	16260709	2779.48	0.146792
463	Naive U2OS	9703898	1797.23	0.264297
464	Naive U2OS	12888523	2026.85	0.819089
465	Naive U2OS	17022984	2380.1	0.310587
466	Naive U2OS	27182542	3646.79	0.982417
467	Naive U2OS	13433690	2592.47	0.266639
468	Naive U2OS	12930482	2662	0.533653
469	Naive U2OS	26326794	2547.24	0.314467
470	Naive U2OS	18619360	1839.28	0.910773
471	Naive U2OS	16058738	2254.32	0.366557
472	Naive U2OS	13456974	3364.31	0.433592
473	Naive U2OS	30102844	3114.4	0.512293
474	Naive U2OS	26334892	3202.46	0.938886
475	Naive U2OS	26468484	1856.43	0.030949
476	Naive U2OS	25584476	2781.75	0.716879
477	Naive U2OS	13346785	3066.54	0.891019
478	Naive U2OS	24174026	2548.91	0.0272872
479	Naive U2OS	12910165	2708.09	0.522051
480	Naive U2OS	23593114	2489.29	0.32599
481	Naive U2OS	12291106	2172.62	0.859489
482	Naive U2OS	25312194	2102.91	0.558517
483	Naive U2OS	13004404	2344.34	0.690228
484	Naive U2OS	12564977	1668.26	0.452853
485	Naive U2OS	20775586	2547.51	0.628309
486	Naive U2OS	21588904	2807.52	0.290097
487	Naive U2OS	12035045	1982.55	0.00934858
488	Naive U2OS	13087703	2017.86	0.576756
489	Naive U2OS	13123638	2760.53	0.311444
490	Naive U2OS	13010956	2528.35	0.517268
491	Naive U2OS	12259613	2137.58	0.916406
492	Naive U2OS	13130418	1458.37	0.426475
493	Naive U2OS	26964638	2658.04	0.247396
494	Naive U2OS	14847620	2589.53	0.371294
495	Naive U2OS	13103215	2108.45	0.931861
496	Naive U2OS	26885588	2945.73	0.936868
497	Naive U2OS	14155399	2212.99	0.84433
498	Naive U2OS	14977849	3669.03	0.920207
499	Naive U2OS	13272969	2374.27	0.2279
500	Naive U2OS	24054714	2937.43	0.0874822
501	Naive U2OS	26812928	2746.17	0.22731
502	Naive U2OS	15156122	3776.43	0.314377
503	Naive U2OS	14113268	1999.72	0.174766
504	Naive U2OS	14172982	2896.66	0.607094
505	Naive U2OS	26957270	2467.6	0.413586
506	Naive U2OS	13635037	2283.59	0.816352
507	Naive U2OS	25054078	2357.22	0.18513
508	Naive U2OS	27438976	3021.79	0.701877
509	Naive U2OS	16139948	2400.63	0.240356
510	Naive U2OS	19943202	2173.9	0.574219
511	Naive U2OS	13876406	2521.86	0.348988
512	Naive U2OS	13349193	2572.27	0.0569644
513	Naive U2OS	25178976	2088.65	0.228814
514	Naive U2OS	12848972	2760.79	0.664103
515	Naive U2OS	13743820	2344.35	0.49725
516	Naive U2OS	19826746	2911.57	0.519016
517	Naive U2OS	25386082	2795.1	0.17472
518	Naive U2OS	13399295	2301.12	0.570716
519	Naive U2OS	15456176	2335.72	0.996753
520	Naive U2OS	19472592	2785.8	0.816835
521	Naive U2OS	25688330	3288.79	0.594373
522	Naive U2OS	13623499	2507.04	0.975989
523	Naive U2OS	26244952	2883.22	0.901563
524	Naive U2OS	15269659	2268.42	0.595608
525	Naive U2OS	8677907	2041.66	0.0324263
526	Naive U2OS	13354817	2251.8	0.0935771
527	Naive U2OS	13842322	2200.53	0.0653717
528	Naive U2OS	27241738	3375.8	0.451733
529	Naive U2OS	14774451	2473.31	0.375435
530	Naive U2OS	15337591	2596.13	0.97535
531	Naive U2OS	12521865	3205.92	0.167983
532	Naive U2OS	12056034	2880.03	0.972788
533	Naive U2OS	13566482	2528.68	0.767475
534	Naive U2OS	13038908	3432.02	0.824238
535	Naive U2OS	17658114	2601.11	0.632616
536	Naive U2OS	24144350	2393.63	0.668733
537	Naive U2OS	14358244	2765.2	0.476882
538	Naive U2OS	26385150	2346.06	0.0131364
539	Naive U2OS	26530978	2772.06	0.353006
540	Naive U2OS	14007982	2326.48	0.492072
541	Naive U2OS	13897922	2519.96	0.730091
542	Naive U2OS	27255752	3851.94	0.468628
543	Naive U2OS	18698286	2666.89	0.457405
544	Naive U2OS	13807348	2884.93	0.137663
545	Naive U2OS	12490668	2715.15	0.0108887
546	Naive U2OS	23441056	2717.69	0.758278
547	Naive U2OS	22401984	3277.76	0.319953
548	Naive U2OS	13752275	2384.56	0.984383
549	Naive U2OS	18747694	3448.03	0.220234
550	Naive U2OS	13820869	2674.97	0.338708
551	Naive U2OS	13257377	2895.61	0.523896
552	Naive U2OS	25560194	2236.32	0.754891
553	Naive U2OS	12149045	2099.21	0.463858
554	Naive U2OS	25917296	2500.16	0.124823
555	Naive U2OS	21591416	2893.64	0.312501
556	Naive U2OS	13008886	2632.94	0.504519
557	Naive U2OS	14837869	2098.73	0.673849
558	Naive U2OS	12687688	1990.34	0.77015
559	Naive U2OS	12661688	2111.52	0.130336
560	Naive U2OS	27420870	4991.19	0.0229151
561	Naive U2OS	15357346	2383.76	0.519082
562	Naive U2OS	13268721	2668.98	0.809989
563	Naive U2OS	14299199	2508.41	0.0126038
564	Naive U2OS	13256473	3120.67	0.67247
565	Naive U2OS	13080738	2432.47	0.686808
566	Naive U2OS	13136377	2635.05	0.449247
567	Naive U2OS	27125760	3439.06	0.914789
568	Naive U2OS	13147453	2199.58	0.644361
569	Naive U2OS	13290451	2135.19	0.00523984
570	Naive U2OS	13869425	2843.72	0.484428
571	Naive U2OS	13067437	2519.89	0.859318
572	Naive U2OS	24797672	2637.64	0.8304
573	Naive U2OS	13300450	2289	0.649154
574	Naive U2OS	13089824	2488.18	0.673698
575	Naive U2OS	13298763	2567.17	0.5785
576	Naive U2OS	20584828	3014.77	0.27412
577	Naive U2OS	13174814	2878.37	0.56053
578	Naive U2OS	13319314	2448.93	0.67173
579	Naive U2OS	26886952	2065.32	0.35243
580	Naive U2OS	13386247	2237.87	0.855828
581	Naive U2OS	13402782	2866.46	0.195037
582	Naive U2OS	13325336	2330.26	0.747321
583	Naive U2OS	13186633	2220.09	0.289603
584	Naive U2OS	13484223	2959.15	0.773799
585	Naive U2OS	13380610	2968.99	0.427737
586	Naive U2OS	26249138	3374.62	0.807698
587	Naive U2OS	13474337	2665.12	0.353535
588	Naive U2OS	13694321	2028.59	0.213693
589	Naive U2OS	13713910	2340.21	0.767285
590	Naive U2OS	13321642	2704.32	0.308642
591	Naive U2OS	31227528	2919.55	0.733245
592	Naive U2OS	13536096	3024.76	0.744473
593	Naive U2OS	13184125	2920.38	0.221397
594	Naive U2OS	13664192	2316.39	0.214112
595	Naive U2OS	23691666	2086	0.198948
596	Naive U2OS	11132643	1827.39	0.142518
597	Naive U2OS	16299887	1192.47	0.377083
598	Naive U2OS	13421460	2333.25	0.0266279
599	Naive U2OS	12566942	2086.83	0.11092
600	Naive U2OS	13639996	2033.55	0.674564
601	Naive U2OS	13273424	2544.57	0.799777
602	Naive U2OS	15863586	2806.12	0.0805295
603	Naive U2OS	13507892	2256.76	0.231702
604	Naive U2OS	28421844	3681.07	0.207626
605	Naive U2OS	28564450	4003.55	0.917334
606	Naive U2OS	21370372	3740.76	0.711315
607	Naive U2OS	19627136	2374.33	0.553885
608	Naive U2OS	16739863	2719.7	0.304518
609	Naive U2OS	26396906	3144.71	0.834854
610	Naive U2OS	13479355	2088.91	0.435306
611	Naive U2OS	30648078	3566.77	0.923456
612	Naive U2OS	19808416	3686.43	0.706052
613	Naive U2OS	26153882	3336.83	0.478031
614	Naive U2OS	24568232	2999.83	0.12621
615	Naive U2OS	25599246	2441.98	0.976044
616	Naive U2OS	15474458	2384.72	0.159834
617	Naive U2OS	27766968	3001.79	0.202602
618	Naive U2OS	33100548	3351.89	0.431182
619	Naive U2OS	19950932	3049.16	0.404202
620	Naive U2OS	23289096	3893.39	0.146751
621	Naive U2OS	24004260	3194.44	0.729319
622	Naive U2OS	14760798	2414.55	0.188745
623	Naive U2OS	13886694	3585.72	0.643896
624	Naive U2OS	19566774	3267.16	0.754306
625	Naive U2OS	26263992	3711.05	0.210732
626	Naive U2OS	14856864	3525.79	0.600954
627	Naive U2OS	17320444	2715.05	0.748928
628	Naive U2OS	17355936	3165.41	0.638219
629	Naive U2OS	25729640	3632.89	0.597127
630	Naive U2OS	13501275	3385.52	0.295482
631	Naive U2OS	15378633	2808.22	0.731606
632	Naive U2OS	26073212	5143.36	0.945308
633	Naive U2OS	26042510	2903.95	0.425561
634	Naive U2OS	15894064	2424.45	0.782182
635	Naive U2OS	26531120	3050.48	0.056141
636	Naive U2OS	24382876	2275.2	0.835272
637	Naive U2OS	13438653	2909.68	0.19225
638	Naive U2OS	15394170	3428.69	0.395097
639	Naive U2OS	13466514	3594.61	0.300081
640	Naive U2OS	25540382	1621.56	0.0801036
641	Naive U2OS	27898264	1856.29	0.904631
642	Naive U2OS	13378617	3042.12	0.370154
643	Naive U2OS	12967474	2144.15	0.530697
644	Naive U2OS	14598656	2601.75	0.494116
645	Naive U2OS	13964276	1779.87	0.132161
646	Naive U2OS	13490229	3453.3	0.206454
647	Naive U2OS	13315525	1626.9	0.0761888
648	Naive U2OS	25712176	2740.91	0.507922
649	Naive U2OS	13364665	2571.36	0.26155
650	Naive U2OS	13740230	2330.21	0.357062
651	Naive U2OS	45209816	3762.29	0.108065
652	Naive U2OS	13605035	3415.05	0.787552
653	Naive U2OS	13412308	2059.97	0.106584
654	Naive U2OS	24614366	3300.55	0.985709
655	Naive U2OS	9091954	1866.26	0.177161
656	Naive U2OS	14688537	2022.13	0.572405
657	Naive U2OS	13352467	3217.7	0.0448453
658	Naive U2OS	27211352	3509.68	0.787116
659	Naive U2OS	26164822	2058.05	0.189606
660	Naive U2OS	21382886	2406.66	0.527904
661	Naive U2OS	27082120	3569.09	0.740078
662	Naive U2OS	13161595	2441.29	0.149931
663	Naive U2OS	13401430	2831.99	0.551087
664	Naive U2OS	27627892	2445.66	0.216617
665	Naive U2OS	13141978	2634.06	0.759196
666	Naive U2OS	13303555	2964.66	0.722915
667	Naive U2OS	12942277	2254.42	0.176549
668	Naive U2OS	13099501	2712.43	0.861967
669	Naive U2OS	12315046	2584.43	0.0197751
670	Naive U2OS	27573740	3302.55	0.860237
671	Naive U2OS	12210670	2586.05	0.558904
672	Naive U2OS	13018685	2942.92	0.40322
673	Naive U2OS	18218084	2875.16	0.758747
674	Naive U2OS	13537661	2211.08	0.716929
675	Naive U2OS	26655788	4433.61	0.987326
676	Naive U2OS	26182534	3310.29	0.278085
677	Naive U2OS	26119246	2422.15	0.00379367
678	Naive U2OS	49549520	4164.83	0.933903
679	Naive U2OS	17560402	2751.25	0.857897
680	Naive U2OS	17418396	3178.67	0.728851
681	Naive U2OS	12072680	2025.99	0.516689
682	Naive U2OS	25735792	3056.47	0.706956
683	Naive U2OS	12771087	2674.12	0.78053
684	Naive U2OS	11452859	2146.74	0.374876
685	Naive U2OS	12512171	2277.03	0.770323
686	Naive U2OS	17497514	2629.13	0.750624
687	Naive U2OS	25112566	3073.42	0.613211
688	Naive U2OS	14652593	2424.98	0.401866
689	Naive U2OS	13304252	2673.21	0.697308
690	Naive U2OS	15906933	2455.41	0.00311286
691	Naive U2OS	13103481	2663.81	0.774897
692	Naive U2OS	13290236	3886.32	0.896417
693	Naive U2OS	13120184	2675.03	0.239316
694	Naive U2OS	15894052	2787.23	0.120767
695	Naive U2OS	10904826	1956.35	0.220284
696	Naive U2OS	12675125	3517.48	0.302097
697	Naive U2OS	12782948	2409.85	0.883029
698	Naive U2OS	25688484	2962.42	0.543166
699	Naive U2OS	11800921	2134.86	0.286712
700	Naive U2OS	15223634	2323.57	0.138355
701	Naive U2OS	13225293	2951.38	0.290144
702	Naive U2OS	12811143	2924.11	0.613871
703	Naive U2OS	12377062	1899.83	0.324139
704	Naive U2OS	12724752	2984.23	0.45736
705	Naive U2OS	12355337	1988.46	0.444117
706	Naive U2OS	11969485	2309.34	0.828135
707	Naive U2OS	13176462	2908.7	0.426348
708	Naive U2OS	10815794	2167.87	0.345699
709	Naive U2OS	12716558	2527.79	0.674972
710	Naive U2OS	10173444	2529.44	0.221482
711	Naive U2OS	10644908	2319.87	0.467246
712	Naive U2OS	12734890	2808.46	0.314766
713	Naive U2OS	14487978	2740.85	0.626856
714	Naive U2OS	11573065	2630.81	0.87736
715	Naive U2OS	55064860	2515.54	0.447689
716	Naive U2OS	12627090	2635.64	0.784457
717	Naive U2OS	12075072	1986.56	0.456966
718	Naive U2OS	12591298	2687.05	0.656229
719	Naive U2OS	51732296	2980.31	0.131841
720	Naive U2OS	11791774	2410.06	0.432982
721	Naive U2OS	12945522	2607.41	0.909312
722	Naive U2OS	11600251	2447.89	0.605479
723	Naive U2OS	12635545	2171.13	0.766775
724	Naive U2OS	13047128	2498.8	0.504701
725	Naive U2OS	10962643	2168.62	0.498056
726	Naive U2OS	13144007	2416.73	0.8429
727	Naive U2OS	12325963	1948.32	0.0678069
728	Naive U2OS	9851442	1809.59	0.573272
729	Naive U2OS	11378744	2264.8	0.942763
730	Naive U2OS	8742371	1639.72	0.51786
731	Naive U2OS	11236003	2143.42	0.194466
732	Naive U2OS	51116244	3548.72	0.847939
733	Naive U2OS	13068467	2164.51	0.251639
734	Naive U2OS	10840534	1998.66	0.700726
735	Naive U2OS	25956206	1999.33	0.540261
736	Naive U2OS	11889950	2269.46	0.948836
737	Naive U2OS	8642211	2890.75	0.624337
738	Naive U2OS	10904988	1391.77	0.837978
739	Naive U2OS	17814470	1937.89	0.00793288
740	Naive U2OS	24301396	3037.07	0.98934
741	Naive U2OS	12183980	2331.24	0.0777146
742	Naive U2OS	20559040	1354.86	0.32213
743	Naive U2OS	12134189	2320.02	0.946152
744	Naive U2OS	11735142	1730.87	0.0089391
745	Naive U2OS	19814366	2093.14	0.82273
746	Naive U2OS	25911190	3053.16	0.861212
747	Naive U2OS	13732233	1951.91	0.439831
748	Naive U2OS	17729266	2354.95	0.255745
749	Naive U2OS	20465274	2115.26	0.80269
750	Naive U2OS	11492281	1369.09	0.477862
751	Naive U2OS	20220516	1957.09	0.134339
752	Naive U2OS	12204341	1836.74	0.927849
753	Naive U2OS	24684496	2952.46	0.89597
754	Naive U2OS	12505045	2582.11	0.491545
755	Naive U2OS	12461889	1526.04	0.856702
756	Naive U2OS	24465536	3235.5	0.418578
757	Naive U2OS	17557564	2578.68	0.683465
758	Naive U2OS	12125208	2484.4	0.397991
759	Naive U2OS	26488132	3079.34	0.505742
760	Naive U2OS	11810310	2262.49	0.189552
761	Naive U2OS	23039548	2541.87	0.964989
762	Naive U2OS	12119571	2505.57	0.294216
763	Naive U2OS	12962313	2388.49	0.10346
764	Naive U2OS	13357216	2868.27	0.144315
765	Naive U2OS	25312188	2455.96	0.0140923
766	Naive U2OS	13040816	2184.22	0.715946
767	Naive U2OS	25207954	1950.13	0.564498
768	Naive U2OS	13254550	2376.39	0.794578
769	Naive U2OS	24667282	2268.99	0.50708
770	Naive U2OS	40242708	3936.01	0.791821
771	Naive U2OS	11856781	2735.44	0.695764
772	Naive U2OS	19967658	2988.02	0.777848
773	Naive U2OS	23882396	2119.32	0.406483
774	Naive U2OS	12966286	2206.44	0.647771
775	Naive U2OS	13426015	2319.76	0.179794
776	Naive U2OS	12964777	2371.53	0.32182
777	Naive U2OS	51059020	3998.58	0.172605
778	Naive U2OS	14018366	2455.52	0.408637
779	Naive U2OS	13517338	2444.57	0.241419
780	Naive U2OS	19633796	2949.26	0.406922
781	Naive U2OS	13608305	2729.51	0.975222
782	Naive U2OS	13900901	3087.12	0.320319
783	Naive U2OS	26620474	2301.52	0.982491
784	Naive U2OS	13373961	2277.16	0.636306
785	Naive U2OS	27178004	4505.84	0.375091
786	Naive U2OS	22424380	2683.66	0.857484
787	Naive U2OS	21221882	3002.34	0.619587
788	Naive U2OS	12821910	2195.11	0.252033
789	Naive U2OS	14028170	3487.53	0.792856
790	Naive U2OS	38193164	2234.79	0.432939
791	Naive U2OS	13058499	1923.63	0.357511
792	Naive U2OS	26201464	3408.66	0.330277
793	Naive U2OS	27473526	2230.74	0.697369
794	Naive U2OS	13292612	1679.43	0.26865
795	Naive U2OS	12840957	2221.19	0.808278
796	Naive U2OS	12914478	1678.16	0.295289
797	Naive U2OS	12896992	1854.94	0.544121
798	Naive U2OS	51127000	3347.29	0.487921
799	Naive U2OS	14329327	2220.79	0.855356
800	Naive U2OS	25885600	4052.19	0.888386
801	Naive U2OS	12941596	2197.34	0.184384
802	Naive U2OS	13522789	2605.65	0.585348
803	Naive U2OS	12898762	2610.56	0.898205
804	Naive U2OS	25285116	3002.44	0.446117
805	Naive U2OS	20719814	2787.28	0.921868
806	Naive U2OS	12949785	1588.78	0.278991
807	Naive U2OS	12970862	1766.97	0.608831
808	Naive U2OS	26359716	2348.27	0.682454
809	Naive U2OS	25968120	2693.3	0.228206
810	Naive U2OS	26852416	3725.46	0.0137675
811	Naive U2OS	12870772	1536.04	0.416724
812	Naive U2OS	26166848	3455.64	0.938482
813	Naive U2OS	16462853	3419.69	0.343028
814	Naive U2OS	56518308	3434.9	0.779744
815	Naive U2OS	13000887	2063.12	0.174736
816	Naive U2OS	25630016	3321.71	0.341953
817	Naive U2OS	26646454	2927.56	0.144598
818	Naive U2OS	26626324	2766.63	0.716771
819	Naive U2OS	12550286	1914.24	0.699308
820	Naive U2OS	29742730	2207.22	0.688497
821	Naive U2OS	12990485	2666.52	0.253396
822	Naive U2OS	25244830	4340.85	0.69236
823	Naive U2OS	13096103	2510.32	0.227298
824	Naive U2OS	24881096	3851.42	0.424649
825	Naive U2OS	12229458	2030.52	0.371922
826	Naive U2OS	13054745	2475.9	0.355308
827	Naive U2OS	12214213	2310.69	0.0576548
828	Naive U2OS	23967496	2486.91	0.631647
829	Naive U2OS	12111371	2524.09	0.707317
830	Naive U2OS	12441749	2848.08	0.613589
831	Naive U2OS	15725402	2392.19	0.648313
832	Naive U2OS	17071636	2673.21	0.169941
833	Naive U2OS	12195593	2669.86	0.149447
834	Naive U2OS	12574498	2237.62	0.514175
835	Naive U2OS	22229164	2432.95	0.875333
836	Naive U2OS	15328449	2766.28	0.183953
837	Naive U2OS	12127280	2338.82	0.462839
838	Naive U2OS	26521340	5142.79	0.428932
839	Naive U2OS	17748422	2690.81	0.497289
840	Naive U2OS	12565069	2111.06	0.161511
841	Naive U2OS	12305620	2140.33	0.342441
842	Naive U2OS	13558957	3701.05	0.26188
843	Naive U2OS	12181169	2730.15	0.844527
844	Naive U2OS	21288908	3114.21	0.800332
845	Naive U2OS	13016982	3269.63	0.426639
846	Naive U2OS	13171297	3257.76	0.607015
847	Naive U2OS	26108992	3226.82	0.145466
848	Naive U2OS	12080159	2596.55	0.509613
849	Naive U2OS	25550618	4071.1	0.296947
850	Naive U2OS	25274480	3237.25	0.859651
851	Naive U2OS	12625384	3235.09	0.671598
852	Naive U2OS	25469174	3635.4	0.633474
853	Naive U2OS	26579992	3406.7	0.124751
854	Naive U2OS	26055928	2522.23	0.470588
855	Naive U2OS	26060942	4954.29	0.986573
856	Naive U2OS	24957060	3100.87	0.948299
857	Naive U2OS	12399919	2632	0.645086
858	Naive U2OS	23153922	3263.48	0.151725
859	Naive U2OS	21756762	4707.51	0.639127
860	Naive U2OS	23570934	3688.05	0.565662
861	Naive U2OS	12582942	2922.98	0.468666
862	Naive U2OS	12346382	2583.75	0.428037
863	Naive U2OS	15935060	2742.72	0.59927
864	Naive U2OS	22978850	1815.64	0.84997
865	Naive U2OS	12994732	2582.05	0.751121
866	Naive U2OS	11742498	2705.97	0.579361
867	Naive U2OS	12586569	2435.57	0.924704
868	Naive U2OS	25908064	1792.15	0.06474
869	Naive U2OS	24691906	2323.44	0.991347
870	Naive U2OS	12666621	1942.71	0.0529945
871	Naive U2OS	24721656	1704.27	0.199496
872	Naive U2OS	26680206	4762.37	0.422753
873	Naive U2OS	12351587	2338.73	0.107509
874	Naive U2OS	12460989	2551.52	0.62367
875	Naive U2OS	15302227	2431.25	0.0479926
876	Naive U2OS	12397654	2525	0.284624
877	Naive U2OS	12509129	1489.07	0.0610367
878	Naive U2OS	24865646	3522.12	0.703519
879	Naive U2OS	12816392	2110.19	0.668456
880	Naive U2OS	22253198	1646.65	0.378581
881	Naive U2OS	36189568	3130.04	0.188194
882	Naive U2OS	13890370	3047.01	0.747005
883	Naive U2OS	13535543	3034.47	0.340379
884	Naive U2OS	37394716	2887.04	0.795301
885	Naive U2OS	12674447	1792.52	0.487901
886	Naive U2OS	14896663	3705.22	0.525669
887	Naive U2OS	25870634	2319.71	0.0284908
888	Naive U2OS	15577698	2597.22	0.644232
889	Naive U2OS	24327004	1713.33	0.350657
890	Naive U2OS	25061396	3186.04	0.229205
891	Naive U2OS	17345212	3168.31	0.433883
892	Naive U2OS	25208302	3431.55	0.382467
893	Naive U2OS	20301074	2119.79	0.469789
894	Naive U2OS	24659928	3236.55	0.979483
895	Naive U2OS	25547776	2883.2	0.364378
896	Naive U2OS	16401760	3392.25	0.77441
897	Naive U2OS	24327896	3524.48	0.552768
898	Naive U2OS	20407692	2814.77	0.889131
899	Naive U2OS	23493910	2461.69	0.354953
900	Naive U2OS	25269820	3280.33	0.245519
901	Naive U2OS	13034230	2920.77	0.911019
902	Naive U2OS	25199236	3766.76	0.0435343
903	Naive U2OS	24014814	2761.05	0.950753
904	Naive U2OS	25717568	3032.41	0.556407
905	Naive U2OS	14601253	3106.99	0.376363
906	Naive U2OS	15231707	3376.14	0.995052
907	Naive U2OS	12754163	2861.92	0.0583626
908	Naive U2OS	24577898	2663.81	0.516706
909	Naive U2OS	14847786	2407.21	0.0310971
910	Naive U2OS	14121225	2354.83	0.571176
911	Naive U2OS	13728328	2411.61	0.180469
912	Naive U2OS	26081570	4786.47	0.630959
913	Naive U2OS	24952328	4170.8	0.980924
914	Naive U2OS	14049160	2672.65	0.874903
915	Naive U2OS	20030228	4972.23	0.451836
916	Naive U2OS	12860518	1649.54	0.708461
917	Naive U2OS	13161194	2132.16	0.777469
918	Naive U2OS	26016466	3286.36	0.494843
919	Naive U2OS	12859760	1376.88	0.528533
920	Naive U2OS	12449148	2291.21	0.150784
921	Naive U2OS	12813320	2500.74	0.3694
922	Naive U2OS	12505417	2138.37	0.142221
923	Naive U2OS	8351365	1785.95	0.726894
924	Naive U2OS	16713578	2092.51	0.477013
925	Naive U2OS	27229278	1932.83	0.448879
926	Naive U2OS	12696233	2155.31	0.885998
927	Naive U2OS	12869671	2883.28	0.527619
928	Naive U2OS	12869550	2691.35	0.409091
929	Naive U2OS	12534206	1848.22	0.268892
930	Naive U2OS	12496110	2335.37	0.072012
931	Naive U2OS	18540768	1748.59	0.418136
932	Naive U2OS	14148368	1296.78	0.0257535
933	Naive U2OS	12315781	2094.64	0.291154
934	Naive U2OS	12335324	2014.77	0.50351
935	Naive U2OS	19825134	2015.68	0.965933
936	Naive U2OS	25802122	3156.89	0.109383
937	Naive U2OS	12682631	2501.81	0.673041
938	Naive U2OS	19905356	1617.94	0.499932
939	Naive U2OS	19349612	2512.52	0.777098
940	Naive U2OS	12679172	1936.34	0.143607
941	Naive U2OS	14270370	1832.51	0.0832026
942	Naive U2OS	20057708	2009.27	0.399219
943	Naive U2OS	25247954	3123.76	0.796962
944	Naive U2OS	22763110	2047.68	0.191676
945	Naive U2OS	23519176	3339.81	0.767777
946	Naive U2OS	25371002	2186.14	0.290298
947	Naive U2OS	12856753	2652.37	0.216891
948	Naive U2OS	22445102	2189.55	0.0167156
949	Naive U2OS	14714362	2375.17	0.398659
950	Naive U2OS	25165862	2528.55	0.381081
951	Naive U2OS	23799442	3365.69	0.659345
952	Naive U2OS	12795358	2315.94	0.0709184
953	Naive U2OS	22514030	2709.26	0.152604
954	Naive U2OS	12844215	2314	0.0165759
955	Naive U2OS	25067108	2766.46	0.113796
956	Naive U2OS	12612579	2255.39	0.651789
957	Naive U2OS	15738063	2821.56	0.402657
958	Naive U2OS	17758710	2731.09	0.321026
959	Naive U2OS	12904604	2574.72	0.557912
960	Naive U2OS	12869821	1673.83	0.99346
961	Naive U2OS	16137349	2449.27	0.834487
962	Naive U2OS	18468298	4353.33	0.699623
963	Naive U2OS	12546431	2807.54	0.918259
964	Naive U2OS	13002794	1759.68	0.0397287
965	Naive U2OS	12650032	2114.23	0.0703334
966	Naive U2OS	12601170	2747.89	0.474006
967	Naive U2OS	26107388	3464.28	0.349167
968	Naive U2OS	25624430	3490.92	0.937252
969	Naive U2OS	24463252	3342.7	0.489565
970	Naive U2OS	16709667	2886.91	0.539649
971	Naive U2OS	17890098	2492.97	0.89526
972	Naive U2OS	21475076	2961.27	0.446635
973	Naive U2OS	12746620	2530.66	0.877034
974	Naive U2OS	16631355	2365.67	0.253582
975	Naive U2OS	16889724	2763.61	0.27381
976	Naive U2OS	16166286	2765.07	0.328361
977	Naive U2OS	12861652	2652.58	0.547564
978	Naive U2OS	27905974	1903.81	0.220129
979	Naive U2OS	12744436	2307.3	0.671429
980	Naive U2OS	12698119	2705.35	0.142793
981	Naive U2OS	13719761	2061.86	0.0941003
982	Naive U2OS	17771552	4178.07	0.870192
983	Naive U2OS	22774288	3577.83	0.236869
984	Naive U2OS	11494297	2184.28	0.386004
985	Naive U2OS	17639870	3664.57	0.571542
986	Naive U2OS	12628172	3340.98	0.525802
987	Naive U2OS	12746788	2589.41	0.0760239
988	Naive U2OS	21504572	5730.01	0.874126
989	Naive U2OS	26844796	3147.54	0.951136
990	Naive U2OS	15908003	3289.86	0.812507
991	Naive U2OS	12725782	2015.42	0.283802
992	Naive U2OS	13863304	2959.33	0.527847
993	Naive U2OS	12387991	2661.73	0.339417
994	Naive U2OS	13494634	3449.53	0.554667
995	Naive U2OS	11989287	1389	0.974403
996	Naive U2OS	12635875	1845.4	0.311703
997	Naive U2OS	14033992	3298.6	0.668797
998	Naive U2OS	12531086	2946.48	0.325967
999	Naive U2OS	13466115	3450.77	0.774477
1000	Naive U2OS	13846770	3119.02	0.32581
1001	Naive U2OS	17290456	2187.59	0.889827
1002	Naive U2OS	12811629	2614.43	0.751708
1003	Naive U2OS	25781876	2866.46	0.762632
1004	Naive U2OS	13107657	2014	0.469479
1005	Naive U2OS	25376152	3664.07	0.210765
1006	Naive U2OS	12739996	2410.24	0.0414751
1007	Naive U2OS	15788887	2050.15	0.321829
1008	Naive U2OS	25296046	2147.34	0.0371127
1009	Naive U2OS	21336682	2479.8	0.693855
1010	Naive U2OS	12857390	2149.35	0.67035
1011	Naive U2OS	12789976	1860.22	0.430472
1012	Naive U2OS	25818198	3023.02	0.767789
1013	Naive U2OS	37074448	2399.25	0.536008
1014	Naive U2OS	13845286	1904.41	0.0398599
1015	Naive U2OS	25827010	2706.28	0.134793
1016	Naive U2OS	12884014	2355.45	0.193416
1017	Naive U2OS	16508229	2664.51	0.335664
1018	Naive U2OS	12565619	2012.89	0.0523129
1019	Naive U2OS	15643135	2580.1	0.605117
1020	Naive U2OS	12795171	2282.81	0.512061
1021	Naive U2OS	12865245	2088.38	0.617461
1022	Naive U2OS	12927124	2370.71	0.432356
1023	Naive U2OS	13129726	2448.35	0.8477
1024	Naive U2OS	12346156	2383.06	0.454059
1025	Naive U2OS	29013364	2313.72	0.0154035
1026	Naive U2OS	14859416	2170.38	0.873068
1027	Naive U2OS	20278398	3390	0.656202
1028	Naive U2OS	12907436	1838.24	0.823003
1029	Naive U2OS	15295570	2794.13	0.951776
1030	Naive U2OS	12670397	1952.48	0.0509124
1031	Naive U2OS	60624544	3435.82	0.235072
1032	Naive U2OS	26443456	4232.75	0.0633434
1033	Naive U2OS	12137304	2186.04	0.421658
1034	Naive U2OS	33117232	2118.22	0.863829
1035	Naive U2OS	12982846	2260.43	0.081624
1036	Naive U2OS	22711118	3032.51	0.473112
1037	Naive U2OS	22639472	2383.9	0.125543
1038	Naive U2OS	77620296	4206.39	0.772886
1039	Naive U2OS	14490663	2124.74	0.841422
1040	Naive U2OS	26993514	3566.91	0.0432909
1041	Naive U2OS	20561940	2820.99	0.486441
1042	Naive U2OS	25928720	3103.48	0.239411
1043	Naive U2OS	13208290	2453.11	0.952474
1044	Naive U2OS	13164901	2485.28	0.943893
1045	Naive U2OS	23021928	3143.79	0.613934
1046	Naive U2OS	15602422	3037.84	0.973487
1047	Naive U2OS	27018888	2983.57	0.344861
1048	Naive U2OS	12609358	2513.74	0.897851
1049	Naive U2OS	23882510	3127.88	0.434595
1050	Naive U2OS	13218067	2752.08	0.235815
1051	Naive U2OS	27448644	3057.31	0.940828
1052	Naive U2OS	13177192	3071.82	0.684218
1053	Naive U2OS	13215029	2195	0.0649116
1054	Naive U2OS	26756186	3170.24	0.870425
1055	Naive U2OS	14711304	3102.12	0.70138
1056	Naive U2OS	24758850	3826.32	0.604927
1057	Naive U2OS	25336092	2225.26	0.732375
1058	Naive U2OS	24904944	3086.41	0.253439
1059	Naive U2OS	26785816	2952.64	0.600489
1060	Naive U2OS	13262031	2338.41	0.814619
1061	Naive U2OS	26264448	3410.94	0.0541137
1062	Naive U2OS	12477262	2652.18	0.130511
1063	Naive U2OS	16243037	3203.42	0.842446
1064	Naive U2OS	12261343	2275.88	0.618346
1065	Naive U2OS	26571966	1915.57	0.531288
1066	Naive U2OS	13402184	2080.95	0.248291
1067	Naive U2OS	54270964	3015.3	0.295079
1068	Naive U2OS	13369868	1934.35	0.872686
1069	Naive U2OS	26941710	4051.16	0.421666
1070	Naive U2OS	17611936	3675.77	0.0644303
1071	Naive U2OS	12321487	2244.19	0.896985
1072	Naive U2OS	23908258	3015.47	0.203381
1073	Naive U2OS	25163356	4900.89	0.826228
1074	Naive U2OS	12608527	2250.63	0.881771
1075	Naive U2OS	12561156	2524.47	0.486751
1076	Naive U2OS	24143356	3371.5	0.598465
1077	Naive U2OS	13330763	2363.64	0.527267
1078	Naive U2OS	23376914	2582.42	0.624821
1079	Naive U2OS	21478788	3271.9	0.855042
1080	Naive U2OS	12988813	2454.94	0.282139
1081	Naive U2OS	13124544	2814.17	0.883756
1082	Naive U2OS	25495464	3809.34	0.56769
1083	Naive U2OS	11917689	2040.1	0.115103
1084	Naive U2OS	27310436	2825.65	0.227001
1085	Naive U2OS	25715494	3406.69	0.595982
1086	Naive U2OS	25937768	2988.04	0.239446
1087	Naive U2OS	18682756	2831.33	0.131416
1088	Naive U2OS	26492822	2988.58	0.161848
1089	Naive U2OS	13212293	2180.18	0.844873
1090	Naive U2OS	12699807	2442.61	0.602184
1091	Naive U2OS	13068566	3097.93	0.963567
1092	Naive U2OS	13188372	2711.09	0.345679
1093	Naive U2OS	23927316	1910.84	0.595625
1094	Naive U2OS	24174318	3350.85	0.598985
1095	Naive U2OS	12983681	3265.23	0.615704
1096	Naive U2OS	12910536	2284.74	0.0591772
1097	Naive U2OS	13196324	2184.43	0.750317
1098	Naive U2OS	13057896	2405.77	0.948209
1099	Naive U2OS	26167244	3609.75	0.534679
1100	Naive U2OS	16223936	3611.7	0.192556
1101	Naive U2OS	14027852	2122.22	0.752926
1102	Naive U2OS	25537184	2937.96	0.00731897
1103	Naive U2OS	11943067	2385.87	0.328256
1104	Naive U2OS	12837226	3279	0.917606
1105	Naive U2OS	13378380	3270.9	0.588367
1106	Naive U2OS	19958078	2710.49	0.85519
1107	Naive U2OS	12784023	2329.38	0.604672
1108	Naive U2OS	22941882	3279.31	0.822578
1109	Naive U2OS	13253735	2676.51	0.879484
1110	Naive U2OS	25404608	2974.62	0.320986
1111	Naive U2OS	13211100	2568.41	0.122955
1112	Naive U2OS	24273448	1951.62	0.721303
1113	Naive U2OS	13160007	2566.8	0.440347
1114	Naive U2OS	13402091	3025.41	0.126736
1115	Naive U2OS	12872880	2914.74	0.589824
1116	Naive U2OS	26098256	2558.96	0.0360683
1117	Naive U2OS	13996991	2212.27	0.200182
1118	Naive U2OS	12803572	2477.74	0.788301
1119	Naive U2OS	24574336	2544.47	0.0120968
1120	Naive U2OS	13193847	2355.47	0.303346
1121	Naive U2OS	14462488	2068.97	0.021376
1122	Naive U2OS	14447974	1981.63	0.997485
1123	Naive U2OS	26212550	3104.78	0.58203
1124	Naive U2OS	13005272	1895.05	0.293376
1125	Naive U2OS	12847692	2847.64	0.928949
1126	Naive U2OS	24609528	3191.06	0.507119
1127	Naive U2OS	26354560	3356.93	0.454692
1128	Naive U2OS	13956449	2326.94	0.587872
1129	Naive U2OS	24973960	3639.27	0.264138
1130	Naive U2OS	18252708	3264.52	0.305288
1131	Naive U2OS	13661375	2178.17	0.371655
1132	Naive U2OS	12998314	3398.21	0.244448
1133	Naive U2OS	12866498	2426.1	0.584547
1134	Naive U2OS	25909046	1981.89	0.695846
1135	Naive U2OS	12714567	2856.37	0.0719472
1136	Naive U2OS	14799107	1954.91	0.971083
1137	Naive U2OS	13338883	2364.32	0.753071
1138	Naive U2OS	12547753	1900.46	0.806163
1139	Naive U2OS	12866323	3101.5	0.75164
1140	Naive U2OS	13874870	2791.94	0.080061
1141	Naive U2OS	24086272	2235.02	0.481696
1142	Naive U2OS	19144772	3901.66	0.445673
1143	Naive U2OS	21632604	2608.76	0.672473
1144	Naive U2OS	24392494	2002.28	0.448737
1145	Naive U2OS	12273135	2415.85	0.704313
1146	Naive U2OS	13172439	1788.44	0.681645
1147	Naive U2OS	14173824	1929.12	0.697149
1148	Naive U2OS	12823862	3004.62	0.618601
1149	Naive U2OS	12619149	1923.13	0.150981
1150	Naive U2OS	12160410	1444.6	0.760802
1151	Naive U2OS	14551110	2355.8	0.781046
1152	Naive U2OS	12710991	2401.4	0.904103
1153	Naive U2OS	26178134	2329.93	0.233769
1154	Naive U2OS	21262174	2877.15	0.176679
1155	Naive U2OS	12689980	2862.78	0.391099
1156	Naive U2OS	12689056	2674.41	0.320565
1157	Naive U2OS	12424290	2238.78	0.815477
1158	Naive U2OS	12091300	2656.9	0.613526
1159	Naive U2OS	17131772	2663.75	0.760002
1160	Naive U2OS	12259071	2162.74	0.427665
1161	Naive U2OS	20930778	2985.58	0.0994406
1162	Naive U2OS	23681676	2742.95	0.115035
1163	Naive U2OS	12275594	2754.14	0.373407
1164	Naive U2OS	13928295	2347.96	0.193848
1165	Naive U2OS	14005654	2370.03	0.820746
1166	Naive U2OS	12953885	2555.24	0.599636
1167	Naive U2OS	12205122	1982.58	0.688845
1168	Naive U2OS	25889880	2569.3	0.49111
1169	Naive U2OS	12513304	2151.18	0.0881737
1170	Naive U2OS	12871997	2469.97	0.235078
1171	Naive U2OS	12868976	2434.67	0.461602
1172	Naive U2OS	25720340	4080.46	0.198592
1173	Naive U2OS	12917417	2833.63	0.0254762
1174	Naive U2OS	12468614	1923.23	0.729398
1175	Naive U2OS	26652166	2285.66	0.724917
1176	Naive U2OS	25998842	3415.31	0.330392
1177	Naive U2OS	25433528	2327.55	0.843494
1178	Naive U2OS	25578666	2787.48	0.428442
1179	Naive U2OS	52161512	4175.27	0.864686
1180	Naive U2OS	25930940	2650.32	0.657065
1181	Naive U2OS	24798238	2950	0.581036
1182	Naive U2OS	25274508	2238.94	0.200727
1183	Naive U2OS	11919974	2320.15	0.529547
1184	Naive U2OS	15755912	2919.49	0.894432
1185	Naive U2OS	26156716	2075.22	0.304994
1186	Naive U2OS	25813296	2761.82	0.870946
1187	Naive U2OS	10147210	1219.02	0.908745
1188	Naive U2OS	15343689	3399.29	0.329845
1189	Naive U2OS	25786740	2036.85	0.683074
1190	Naive U2OS	12421500	3267.16	0.899221
1191	Naive U2OS	12651391	3419.06	0.0756969
1192	Naive U2OS	9349697	2213.96	0.878588
1193	Naive U2OS	12980761	2788.15	0.190839
1194	Naive U2OS	8660607	1744.55	0.849769
1195	Naive U2OS	13091663	3391.41	0.667119
1196	Naive U2OS	25253374	1999.88	0.344339
1197	Naive U2OS	24409012	2991.53	0.151376
1198	Naive U2OS	25530122	3850.6	0.635371
1199	Naive U2OS	12901156	3087.19	0.847788
1200	Naive U2OS	23327180	1845.4	0.821849
1201	Naive U2OS	8964160	1011.67	0.62824
1202	Naive U2OS	12990604	2516.57	0.956302
1203	Naive U2OS	13254977	2791.14	0.589923
1204	Naive U2OS	12515553	3380.67	0.197833
1205	Naive U2OS	12230024	2438.9	0.429331
1206	Naive U2OS	12657020	2695.55	0.336746
1207	Naive U2OS	12277488	2041.68	0.991945
1208	Naive U2OS	12440293	2285.71	0.380236
1209	Naive U2OS	12128365	2993.43	0.992701
1210	Naive U2OS	12827730	3053.64	0.518804
1211	Naive U2OS	6592770	904.913	0.17228
1212	Naive U2OS	12470269	2621.45	0.0745741
1213	Naive U2OS	11900058	2108.12	0.370306
1214	Naive U2OS	12450605	2262.59	0.123419
1215	Naive U2OS	15338932	1994.56	0.634519
1216	Naive U2OS	12150690	2508.35	0.41392
1217	Naive U2OS	12270750	2810.44	0.990916
1218	Naive U2OS	106002190	3623	0.929956
1219	Naive U2OS	23933020	3081.7	0.149236
1220	Naive U2OS	14871446	2468.57	0.394882
1221	Naive U2OS	12806673	3048.57	0.46158
1222	Naive U2OS	13980748	2924.5	0.560949
1223	Naive U2OS	17733328	2435.58	0.780364
1224	Naive U2OS	12793515	2507.79	0.487194
1225	Naive U2OS	16711827	2948.96	0.419994
1226	Naive U2OS	18161900	3138.1	0.262
1227	Naive U2OS	12826847	2597.31	0.910806
1228	Naive U2OS	12826648	3167.49	0.0222715
1229	Naive U2OS	13284744	2493.74	0.821122
1230	Naive U2OS	13026024	2602.45	0.188468
1231	Naive U2OS	12917785	2299.61	0.685757
1232	Naive U2OS	12897499	2263.71	0.355209
1233	Naive U2OS	14625915	4011.62	0.974213
1234	Naive U2OS	12655905	2262.33	0.122772
1235	Naive U2OS	15748697	2468.5	0.18757
1236	Naive U2OS	14576463	2998.64	0.889442
1237	Naive U2OS	15811374	2859.97	0.583406
1238	Naive U2OS	13076470	3008.05	0.309246
1239	Naive U2OS	16181428	4909.88	0.000764385
1240	Naive U2OS	14026615	2663.95	0.227598
1241	Naive U2OS	16344198	3080.68	0.145404
1242	Naive U2OS	13967414	2320.01	0.203434
1243	Naive U2OS	24818298	2692.64	0.896323
1244	Naive U2OS	13363152	2455.28	0.873094
1245	Naive U2OS	13536783	3180.21	0.700289
1246	Naive U2OS	24207532	3170.79	0.470498
1247	Naive U2OS	13354400	2372.71	0.827136
1248	Naive U2OS	13646410	2790.92	0.495826
1249	Naive U2OS	12882749	2633.95	0.363489
1250	Naive U2OS	23511582	2555.63	0.275603
1251	Naive U2OS	20373626	2860.6	0.924741
1252	Naive U2OS	12817643	2375.28	0.386989
1253	Naive U2OS	24668888	2603.04	0.492881
1254	Naive U2OS	13596733	1746.95	0.254438
1255	Naive U2OS	12543640	2741.94	0.884967
1256	Naive U2OS	12483975	2066.91	0.383263
1257	Naive U2OS	25730530	2361.68	0.297575
1258	Naive U2OS	25460364	2371.06	0.717595
1259	Naive U2OS	23547098	2669.23	0.19087
1260	Naive U2OS	12615192	2733.05	0.118193
1261	Naive U2OS	23704762	3320.94	0.836998
1262	Naive U2OS	24824984	2030.19	0.744136
1263	Naive U2OS	25315760	2830.12	0.590521
1264	Naive U2OS	12765361	3677.8	0.242892
1265	Naive U2OS	19598112	3369.45	0.623247
1266	Naive U2OS	25122492	2449.11	0.638355
1267	Naive U2OS	13106764	3844.84	0.327569
1268	Naive U2OS	12015418	1911.46	0.0674893
1269	Naive U2OS	25520134	2093.74	0.880539
1270	Naive U2OS	13887605	3092.55	0.459957
1271	Naive U2OS	11740118	1686.97	0.763873
1272	Naive U2OS	25491954	2460.74	0.253889
1273	Naive U2OS	13820507	2543.11	0.591387
1274	Naive U2OS	12683008	3489.3	0.428795
1275	Naive U2OS	12178042	2593.41	0.382101
1276	Naive U2OS	12747636	2009.79	0.126713
1277	Naive U2OS	12396082	2193.68	0.244267
1278	Naive U2OS	13355254	2833.94	0.0793416
1279	Naive U2OS	12931722	2770.9	0.302858
1280	Naive U2OS	12788579	2708.02	0.741705
1281	Naive U2OS	26056160	2391.84	0.615016
1282	Naive U2OS	25340846	1836.33	0.672411
1283	Naive U2OS	22734010	4346.95	0.00838308
1284	Naive U2OS	12020997	2199.91	0.678377
1285	Naive U2OS	18493606	2771.49	0.503181
1286	Naive U2OS	12865018	2388.66	0.230908
1287	Naive U2OS	22103288	2747.79	0.174897
1288	Naive U2OS	17429068	2537.89	0.184983
1289	Naive U2OS	15160980	3089.1	0.84426
1290	Naive U2OS	11708401	2036.53	0.98259
1291	Naive U2OS	28710744	2615.02	0.91374
1292	Naive U2OS	20511640	2529.04	0.347369
1293	Naive U2OS	19868218	3109.86	0.780225
1294	Naive U2OS	11819162	1597.31	0.546455
1295	Naive U2OS	12863209	2195.48	0.816442
1296	Naive U2OS	18468990	3446.16	0.483727
1297	Naive U2OS	16175202	2723.12	0.589951
1298	Naive U2OS	13041901	2239.25	0.787263
1299	Naive U2OS	14448144	2764.88	0.100235
1300	Naive U2OS	13030531	2982.5	0.537007
1301	Naive U2OS	13633639	2341.11	0.365983
1302	Naive U2OS	13546937	3330.22	0.604307
1303	Naive U2OS	13120830	2356.52	0.958803
1304	Naive U2OS	14470389	2643.69	0.392823
1305	Naive U2OS	14610651	2380.82	0.392973
1306	Naive U2OS	13293986	3293.12	0.790637
1307	Naive U2OS	14105176	2865.19	0.645078
1308	Naive U2OS	13542392	3936.97	0.393884
1309	Naive U2OS	13884836	2899.42	0.688955
1310	Naive U2OS	13410420	2316.68	0.404002
1311	Naive U2OS	13276211	2936.83	0.136113
1312	Naive U2OS	12904298	3064.78	0.450643
1313	Naive U2OS	13316139	3477.32	0.334419
1314	Naive U2OS	16073464	2874.17	0.217969
1315	Naive U2OS	13099812	3073.28	0.925775
1316	Naive U2OS	13992338	2409.64	0.689639
1317	Naive U2OS	14362400	3060.74	0.598821
1318	Naive U2OS	13124228	2908.95	0.746657
1319	Naive U2OS	13159837	2912.38	0.541971
1320	Naive U2OS	26253480	4134.1	0.700533
1321	Naive U2OS	13241424	2928.03	0.93056
1322	Naive U2OS	12335918	2201.03	0.862617
1323	Naive U2OS	25994020	2960.43	0.167442
1324	Naive U2OS	12907410	2611.63	0.263139
1325	Naive U2OS	14918686	3238.19	0.0716103
1326	Naive U2OS	12848054	3005.65	0.978673
1327	Naive U2OS	26006490	3836.16	0.236384
1328	Naive U2OS	26085650	2432.14	0.660598
1329	Naive U2OS	14639318	3003.03	0.0896307
1330	Naive U2OS	25409662	2452.86	0.210771
1331	Naive U2OS	12989505	2803.89	0.502824
1332	Naive U2OS	13016836	3216.88	0.104954
1333	Naive U2OS	12635084	2421.42	0.388873
1334	Naive U2OS	13506887	3360.06	0.537988
1335	Naive U2OS	11856915	1931.96	0.339204
1336	Naive U2OS	17902310	3205.05	0.5559
1337	Naive U2OS	12554194	2127.76	0.536768
1338	Naive U2OS	22131388	2902.81	0.39061
1339	Naive U2OS	14809466	2455.21	0.69627
1340	Naive U2OS	14515080	3056.81	0.678482
1341	Naive U2OS	12647682	2194.91	0.687303
1342	Naive U2OS	20283190	2393.47	0.561491
1343	Naive U2OS	15539558	2635.34	0.35808
1344	Naive U2OS	13422148	3303.07	0.613112
1345	Naive U2OS	20072048	1927.72	0.935736
1346	Naive U2OS	14479469	3394.1	0.596889
1347	Naive U2OS	12817368	2821.35	0.97959
1348	Naive U2OS	12744748	3135.48	0.441007
1349	Naive U2OS	13070081	3074.77	0.739612
1350	Naive U2OS	12914053	2580.26	0.0376039
1351	Naive U2OS	25513424	2857.34	0.764727
1352	Naive U2OS	13029171	2772.75	0.518282
1353	Naive U2OS	14935262	2751.61	0.00531653
1354	Naive U2OS	14125887	2878.23	0.2772
1355	Naive U2OS	14028767	2612.29	0.534832
1356	Naive U2OS	23916640	2248.24	0.767963
1357	Naive U2OS	17260408	3480.03	0.0530926
1358	Naive U2OS	12791893	3029.6	0.549053
1359	Naive U2OS	18793770	2339.89	0.800995
1360	Naive U2OS	16986178	3254.03	0.649583
1361	Naive U2OS	12852596	3362.41	0.931447
1362	Naive U2OS	12200673	3154.49	0.0747314
1363	Naive U2OS	19678906	2874.44	0.276806
1364	Naive U2OS	11967325	2945.41	0.919238
1365	Naive U2OS	31073048	3220.01	0.765005
1366	Naive U2OS	12496447	3249.2	0.59974
1367	Naive U2OS	12933753	3083.97	0.832968
1368	Naive U2OS	12848439	2884.45	0.896043
1369	Naive U2OS	30502874	2223.41	0.97272
1370	Naive U2OS	13225684	2341.56	0.998521
1371	Naive U2OS	27947432	3598.18	0.139649
1372	Naive U2OS	12692956	2908.44	0.070542
1373	Naive U2OS	14256614	2231.98	0.0734667
1374	Naive U2OS	13011897	2237.87	0.0147438
1375	Naive U2OS	25370552	4801.14	0.97182
1376	Naive U2OS	38204440	3679.96	0.0947669
1377	Naive U2OS	12445253	2565.26	0.841737
1378	Naive U2OS	16571423	2931.27	0.685173
1379	Naive U2OS	12812325	2154.07	0.487557
1380	Naive U2OS	25403078	3217.81	0.346695
1381	Naive U2OS	12916472	2555.49	0.353648
1382	Naive U2OS	27171026	3461.89	0.253839
1383	Naive U2OS	12176987	2932.57	0.911018
1384	Naive U2OS	24852998	1669.15	0.725643
1385	Naive U2OS	51053020	3498.86	0.0259258
1386	Naive U2OS	32077254	2948.44	0.461521
1387	Naive U2OS	11891057	2417.36	0.281301
1388	Naive U2OS	17955012	2825.83	0.0289662
1389	Naive U2OS	15684709	2093.4	0.884682
1390	Naive U2OS	12945080	2311.74	0.771005
1391	Naive U2OS	22429748	2930.26	0.329735
1392	Naive U2OS	12482926	2207.74	0.796559
1393	Naive U2OS	12101096	2906.37	0.324638
1394	Naive U2OS	25715512	1701.54	0.307882
1395	Naive U2OS	18373552	2668.67	0.928109
1396	Naive U2OS	29818724	2212.64	0.976916
1397	Naive U2OS	17032670	2314.1	0.523555
1398	Naive U2OS	52826408	4283.25	0.951935
1399	Naive U2OS	15903248	2676.53	0.887996
1400	Naive U2OS	45700996	3385.46	0.518033
1401	Naive U2OS	23417082	2754.55	0.372749
1402	Naive U2OS	15460750	2000.36	0.710355
1403	Naive U2OS	19373300	2050.84	0.455643
1404	Naive U2OS	16279203	2419.12	0.605213
1405	Naive U2OS	19252978	2104.62	0.990406
1406	Naive U2OS	13388109	2570.53	0.773916
1407	Naive U2OS	25771560	1851.7	0.334276
1408	Naive U2OS	14193154	2254.11	0.0889982
1409	Naive U2OS	13199376	1755.25	0.184906
1410	Naive U2OS	22393812	3220	0.526852
1411	Naive U2OS	49635148	3817.45	0.417102
1412	Naive U2OS	13165798	2497.14	0.80066
1413	Naive U2OS	12009520	2415.09	0.933202
1414	Naive U2OS	12104148	2199.68	0.177865
1415	Naive U2OS	14037149	2890	0.860067
1416	Naive U2OS	18945162	2679.58	0.957395
1417	Naive U2OS	19495850	2587.55	0.959471
1418	Naive U2OS	51043260	2819.3	0.0378626
1419	Naive U2OS	24486300	1758.16	0.0575835
1420	Naive U2OS	51891176	4043.46	0.00579739
1421	Naive U2OS	10804543	2013.5	0.312681
1422	Naive U2OS	17059468	2125.86	0.0556984
1423	Naive U2OS	12792221	1908.01	0.293862
1424	Naive U2OS	9592569	1567.76	0.356016
1425	Naive U2OS	21116970	1791.75	0.953677
1426	Naive U2OS	24484070	1965.35	0.476951
1427	Naive U2OS	13682887	1797.15	0.278238
1428	Naive U2OS	11854637	1807.74	0.503005
1429	Naive U2OS	25122578	2709.44	0.643358
1430	Naive U2OS	13373827	1932.03	0.111246
1431	Naive U2OS	13426435	2638.61	0.758062
1432	Naive U2OS	25663154	2580.69	0.851946
1433	Naive U2OS	13684568	2172.38	0.84425
1434	Naive U2OS	13097438	3628.88	0.890507
1435	Naive U2OS	23798166	1922.84	0.381842
1436	Naive U2OS	12332109	2380.94	0.443805
1437	Naive U2OS	12309329	2250.07	0.101581
1438	Naive U2OS	24203250	2225.71	0.225807
1439	Naive U2OS	12919023	2553.85	0.97132
1440	Naive U2OS	12939782	3058.67	0.284624
1441	Naive U2OS	13790205	2878.59	0.907396
1442	Naive U2OS	12541404	2447.36	0.890552
1443	Naive U2OS	14770347	3273.9	0.922504
1444	Naive U2OS	25164082	4558.88	0.15615
1445	Naive U2OS	12361023	2245.95	0.879722
1446	Naive U2OS	25013114	4315.85	0.631995
1447	Naive U2OS	26470714	2113.66	0.210628
1448	Naive U2OS	26581730	3314.46	0.345116
1449	Naive U2OS	10779694	1998.59	0.159919
1450	Naive U2OS	13592178	2002.62	0.444348
1451	Naive U2OS	24877666	2415.86	0.083775
1452	Naive U2OS	24781892	2893.26	0.165318
1453	Naive U2OS	12426394	2753.84	0.197196
1454	Naive U2OS	17044468	1911.68	0.691027
1455	Naive U2OS	12726806	2509.94	0.573803
1456	Naive U2OS	12672674	2530.78	0.873323
1457	Naive U2OS	26359588	2909.07	0.244634
1458	Naive U2OS	12046878	2257.76	0.629608
1459	Naive U2OS	20952286	1649.32	0.0344313
1460	Naive U2OS	12133078	1945.43	0.516198
1461	Naive U2OS	44844032	3536.31	0.863226
1462	Naive U2OS	14708412	2062.42	0.984127
1463	Naive U2OS	23823038	1809.09	0.00987298
1464	Naive U2OS	12435818	2883.01	0.252841
1465	Naive U2OS	25763088	2725.4	0.22385
1466	Naive U2OS	12493478	3260.18	0.0475376
1467	Naive U2OS	17602798	3166.44	0.0101725
1468	Naive U2OS	22321990	1735.65	0.490195
1469	Naive U2OS	12768002	2137.53	0.0454821
1470	Naive U2OS	12248515	2525.64	0.278328
1471	Naive U2OS	16407774	3188.66	0.639975
1472	Naive U2OS	25602998	3111.11	0.294692
1473	Naive U2OS	17422562	3903.72	0.269655
1474	Naive U2OS	13176734	2647.34	0.590547
1475	Naive U2OS	12631415	3050.61	0.380534
1476	Naive U2OS	26787832	2045.03	0.702523
1477	Naive U2OS	26086798	2619.91	0.496124
1478	Naive U2OS	12415750	1255.52	0.633209
1479	Naive U2OS	11350948	1640.63	0.353394
1480	Naive U2OS	26303404	2622.72	0.287044
1481	Naive U2OS	13074210	1748.99	0.133207
1482	Naive U2OS	13284184	2640.47	0.93708
1483	Naive U2OS	15314957	2282.1	0.804836
1484	Naive U2OS	25277272	2376.6	0.938029
1485	Naive U2OS	21780844	2387.92	0.185381
1486	Naive U2OS	26457224	2169.59	0.933156
1487	Naive U2OS	25736856	3262.47	0.935753
1488	Naive U2OS	26686930	2820.26	0.283545
1489	Naive U2OS	13802410	3358.05	0.274634
1490	Naive U2OS	13170180	4101.04	0.551432
1491	Naive U2OS	13234798	2710.09	0.185289
1492	Naive U2OS	26184568	3393.57	0.442101
1493	Naive U2OS	29875482	2629.6	0.185318
1494	Naive U2OS	16240912	2247.29	0.947376
1495	Naive U2OS	13091335	3968.43	0.493825
1496	Naive U2OS	16304678	2632.82	0.963918
1497	Naive U2OS	26910360	2809.79	0.644942
1498	Naive U2OS	26111482	2693.66	0.484316
1499	Naive U2OS	26557330	2713.3	0.967695
1500	Naive U2OS	28803342	3842.41	0.14319
1501	Naive U2OS	12685438	1633.45	0.63233
1502	Naive U2OS	16628426	3131.56	0.661888
1503	Naive U2OS	41088664	2665.43	0.43384
1504	Naive U2OS	12819191	2069.44	0.0593572
1505	Naive U2OS	12883904	2608.9	0.492723
1506	Naive U2OS	13512409	1795.65	0.465134
1507	Naive U2OS	12890593	2868.87	0.806747
1508	Naive U2OS	16333727	2493.88	0.256661
1509	Naive U2OS	12639700	2051.91	0.39143
1510	Naive U2OS	13854624	1668.57	0.240172
1511	Naive U2OS	14221524	2082.02	0.686443
1512	Naive U2OS	12920725	2906.32	0.989883
1513	Naive U2OS	26568920	1982.75	0.17743
1514	Naive U2OS	13318131	3112.44	0.821447
1515	Naive U2OS	26540706	2584.73	0.230989
1516	Naive U2OS	26807210	2200.32	0.0579758
1517	Naive U2OS	18172100	2534.95	0.138817
1518	Naive U2OS	18811084	2413.52	0.935153
1519	Naive U2OS	26924534	2777.69	0.888542
1520	Naive U2OS	12394779	2616.34	0.28926
1521	Naive U2OS	17735752	2481.94	0.947764
1522	Naive U2OS	20753852	4158.09	0.849931
1523	Naive U2OS	12386546	2678.03	0.434655
1524	Naive U2OS	12912991	2307.21	0.46805
1525	Naive U2OS	20382294	2213.42	0.629853
1526	Naive U2OS	12634245	2981.43	0.158032
1527	Naive U2OS	12349423	2798.8	0.0147821
1528	Naive U2OS	13077200	3402.9	0.265512
1529	Naive U2OS	27691912	6270.74	0.0154436
1530	Naive U2OS	13683353	2941.56	0.674499
1531	Naive U2OS	13447205	2458.29	0.551469
1532	Naive U2OS	16003626	2669.22	0.321648
1533	Naive U2OS	13284452	2585.21	0.780202
1534	Naive U2OS	12392892	2414.02	0.145785
1535	Naive U2OS	27629848	4121.46	0.244881
1536	Naive U2OS	13851335	2875.18	0.292314
1537	Naive U2OS	13244523	2518.63	0.195932
1538	Naive U2OS	13214318	2417.84	0.0879387
1539	Naive U2OS	15285989	2161.73	0.869976
1540	Naive U2OS	13062499	2609.18	0.0881886
1541	Naive U2OS	26359574	2504.69	0.68371
1542	Naive U2OS	13752878	2025.45	0.120401
1543	Naive U2OS	13329037	2913.82	0.010699
1544	Naive U2OS	14223714	1993.16	0.557268
1545	Naive U2OS	17684932	2361.45	0.907109
1546	Naive U2OS	13385091	2546.26	0.860457
1547	Naive U2OS	25310400	2389.03	0.338451
1548	Naive U2OS	27881096	2631.01	0.0271588
1549	Naive U2OS	27260254	2438.16	0.800859
1550	Naive U2OS	13435249	2388.51	0.805985
1551	Naive U2OS	38986016	3635.16	0.868488
1552	Naive U2OS	24747666	2145.06	0.669647
1553	Naive U2OS	13742274	2191.7	0.807779
1554	Naive U2OS	20054022	2271.18	0.897498
1555	Naive U2OS	12553149	2537.09	0.45383
1556	Naive U2OS	26731552	2687.15	0.557825
1557	Naive U2OS	13438194	3157.45	0.506131
1558	Naive U2OS	13207258	1933.13	0.691984
1559	Naive U2OS	13468359	2906	0.682907
1560	Naive U2OS	26037700	2944.63	0.520314
1561	Naive U2OS	13439270	2987.72	0.828468
1562	Naive U2OS	14035535	2235.22	0.505779
1563	Naive U2OS	13138206	1983.35	0.824859
1564	Naive U2OS	13264127	2278.99	0.281845
1565	Naive U2OS	25712524	3920.36	0.178495
1566	Naive U2OS	27205354	2167.65	0.969871
1567	Naive U2OS	28169862	2185.07	0.74194
1568	Naive U2OS	28131702	2903.18	0.259792
1569	Naive U2OS	13779333	3623.88	0.581235
1570	Naive U2OS	13165431	1825.55	0.955262
1571	Naive U2OS	27016110	3550.02	0.0807539
1572	Naive U2OS	13323920	2694	0.0835342
1573	Naive U2OS	13640072	3413.18	0.619135
1574	Naive U2OS	13385471	2957.28	0.224493
1575	Naive U2OS	13323201	2844.73	0.765184
1576	Naive U2OS	24464416	2633.02	0.568153
1577	Naive U2OS	13175832	2728.86	0.666188
1578	Naive U2OS	17001460	4421.76	0.107814
1579	Naive U2OS	24989848	2977.07	0.0842831
1580	Naive U2OS	27901206	1926.3	0.625121
1581	Naive U2OS	13181725	2927.18	0.409731
1582	Naive U2OS	13658209	3001.38	0.0872525
1583	Naive U2OS	13333328	2599.67	0.371064
1584	Naive U2OS	14956600	3440.35	0.672144
1585	Naive U2OS	13204406	2974.59	0.189587
1586	Naive U2OS	14382863	2616.6	0.895729
1587	Naive U2OS	13692625	2849.39	0.949846
1588	Naive U2OS	19363310	3579.5	0.961573
1589	Naive U2OS	13379479	3605.51	0.730083
1590	Naive U2OS	27117380	3806.94	0.406288
1591	Naive U2OS	20991046	2797.38	0.743749
1592	Naive U2OS	25757190	3590.16	0.287987
1593	Naive U2OS	19211324	2740.78	0.314417
1594	Naive U2OS	13180745	2550.11	0.605896
1595	Naive U2OS	22498348	2790.53	0.594847
1596	Naive U2OS	13437591	2255.34	0.878661
1597	Naive U2OS	15640317	2195.49	0.254601
1598	Naive U2OS	26935638	3001.09	0.766188
1599	Naive U2OS	10177943	1917.42	0.941013
1600	Naive U2OS	9153790	1321	0.00103293
1601	Naive U2OS	24994826	2411.98	0.476089
1602	Naive U2OS	27177726	3513.68	0.65704
1603	Naive U2OS	13210390	2775.78	0.843323
1604	Naive U2OS	18661718	2874.45	0.183739
1605	Naive U2OS	25948186	5172.66	0.856159
1606	Naive U2OS	20660056	2442.53	0.364365
1607	Naive U2OS	13178409	2680.26	0.892274
1608	Naive U2OS	13436322	2065.23	0.0277117
1609	Naive U2OS	26954280	3437.08	0.0853901
1610	Naive U2OS	9163905	1807.28	0.98141
1611	Naive U2OS	26900362	2082.56	0.609502
1612	Naive U2OS	21650278	2884.58	0.417632
1613	Naive U2OS	16796406	2548.58	0.169214
1614	Naive U2OS	13116458	2496.64	0.649901
1615	Naive U2OS	12828138	2266.94	0.0369751
1616	Naive U2OS	27315664	4392.85	0.311614
1617	Naive U2OS	13078423	2975.44	0.323479
1618	Naive U2OS	18904732	2742.49	0.607442
1619	Naive U2OS	14770315	2385.64	0.650831
1620	Naive U2OS	18601560	2474.57	0.846055
1621	Naive U2OS	24903048	2137.48	0.927581
1622	Naive U2OS	46430296	2338.26	0.660458
1623	Naive U2OS	21254138	2543.88	0.578174
1624	Naive U2OS	17142166	2732.18	0.398716
1625	Naive U2OS	21510728	2865.81	0.966612
1626	Naive U2OS	21683952	2448.98	0.154079
1627	Naive U2OS	17299560	2452.89	0.895087
1628	Naive U2OS	26690968	3496.18	0.311013
1629	Naive U2OS	12628367	2811.28	0.548489
1630	Naive U2OS	21969132	2423.29	0.682066
1631	Naive U2OS	18474090	2763.77	0.23647
1632	Naive U2OS	26388238	3239.03	0.167737
1633	Naive U2OS	12671884	2555.99	0.508482
1634	Naive U2OS	17577456	3131.53	0.791864
1635	Naive U2OS	25484674	3468.98	0.692414
1636	Naive U2OS	16450185	1900.32	0.118973
1637	Naive U2OS	12099981	1594.3	0.900742
1638	Naive U2OS	16184941	3035.31	0.479738
1639	Naive U2OS	18817510	3091.45	0.946677
1640	Naive U2OS	15609645	1675.1	0.553434
1641	Naive U2OS	15080723	3492.24	0.0848018
1642	Naive U2OS	16006764	2135.5	0.202463
1643	Naive U2OS	17111826	3293.17	0.854238
1644	Naive U2OS	16810970	2863.42	0.705927
1645	Naive U2OS	15427286	2069.08	0.89494
1646	Naive U2OS	16193234	3294.08	0.329146
1647	Naive U2OS	15139266	2788.56	0.528001
1648	Naive U2OS	21724690	3305.76	0.650398
1649	Naive U2OS	12814311	2380.73	0.594291
1650	Naive U2OS	15473147	4406.35	0.231463
1651	Naive U2OS	26055024	2167.25	0.426821
1652	Naive U2OS	12896064	1845.29	0.248111
1653	Naive U2OS	13985880	1661.42	0.845615
1654	Naive U2OS	19776066	3453.68	0.986677
1655	Naive U2OS	12820685	1953.52	0.0665708
1656	Naive U2OS	26404174	3232.64	0.713928
1657	Naive U2OS	19734292	3192.85	0.330116
1658	Naive U2OS	14509256	2753.36	0.625435
1659	Naive U2OS	21927900	2937.97	0.25813
1660	Naive U2OS	20906044	2958.1	0.651008
1661	Naive U2OS	12715853	1803.08	0.371147
1662	Naive U2OS	13092495	1775.8	0.294821
1663	Naive U2OS	25786962	3865.91	0.911763
1664	Naive U2OS	18286762	2656.83	0.942499
1665	Naive U2OS	25960736	3259.87	0.61355
1666	Naive U2OS	22810670	2938.82	0.214468
1667	Naive U2OS	12962970	2020.26	0.939419
1668	Naive U2OS	24518716	3321.54	0.750454
1669	Naive U2OS	24145986	2734.22	0.75109
1670	Naive U2OS	25080558	2391.48	0.211721
1671	Naive U2OS	27129572	2347.45	0.830157
1672	Naive U2OS	24068068	2307.42	0.240095
1673	Naive U2OS	13189993	2336.57	0.631621
1674	Naive U2OS	12972627	1882.52	0.71074
1675	Naive U2OS	25783262	2504.07	0.742383
1676	Naive U2OS	26460254	2448.12	0.390265
1677	Naive U2OS	22408438	2052.87	0.759825
1678	Naive U2OS	24212220	3138.19	0.902936
1679	Naive U2OS	26209862	2658.28	0.58742
1680	Naive U2OS	13270761	3066.51	0.0904097
1681	Naive U2OS	25569386	3316.5	0.128976
1682	Naive U2OS	26217598	2175.57	0.105263
1683	Naive U2OS	27184520	2528.3	0.172727
1684	Naive U2OS	25680696	2386.14	0.126431
1685	Naive U2OS	20974558	2216.91	0.778301
1686	Naive U2OS	25374770	3219.62	0.0394115
1687	Naive U2OS	18731806	3023.35	0.241558
1688	Naive U2OS	19528824	1991.26	0.879066
1689	Naive U2OS	26878220	2570.59	0.973519
1690	Naive U2OS	18964744	3722.75	0.605422
1691	Naive U2OS	21125666	1745.92	0.976238
1692	Naive U2OS	26484572	2205.03	0.0434515
1693	Naive U2OS	20643126	2224	0.948573
1694	Naive U2OS	23315622	1869.56	0.311296
1695	Naive U2OS	13391072	2732.35	0.798973
1696	Naive U2OS	13102188	2818.19	0.810629
1697	Naive U2OS	24703108	3307.46	0.859999
1698	Naive U2OS	26132376	2561.49	0.458551
1699	Naive U2OS	27024694	3434.01	0.930644
1700	Naive U2OS	13375952	2887.42	0.257893
1701	Naive U2OS	25653964	3366.86	0.934445
1702	Naive U2OS	13439880	2506.64	0.61912
1703	Naive U2OS	13679961	3006.08	0.985445
1704	Naive U2OS	16612502	2143.89	0.0326439
1705	Naive U2OS	23756442	3434.84	0.725167
1706	Naive U2OS	13502771	3162.44	0.565554
1707	Naive U2OS	25668670	3366.68	0.492424
1708	Naive U2OS	13463774	2482.05	0.259218
1709	Naive U2OS	13705974	2635.23	0.326831
1710	Naive U2OS	13174986	2531.7	0.249462
1711	Naive U2OS	16015990	2030.51	0.219268
1712	Naive U2OS	39120528	3651.75	0.799661
1713	Naive U2OS	13342399	2422.45	0.502395
1714	Naive U2OS	13404803	3170.7	0.0831899
1715	Naive U2OS	13747650	2858.26	0.776984
1716	Naive U2OS	12485351	2692.62	0.533649
1717	Naive U2OS	25496064	2970.42	0.739388
1718	Naive U2OS	13774182	2729.86	0.515394
1719	Naive U2OS	12591411	2107.29	0.399946
1720	Naive U2OS	26680776	2853.95	0.986247
1721	Naive U2OS	25646552	2511	0.0282426
1722	Naive U2OS	13475466	2115.82	0.932764
1723	Naive U2OS	12799653	2188.58	0.930855
1724	Naive U2OS	13787698	2426.21	0.390919
1725	Naive U2OS	50955260	2563.25	0.214465
1726	Naive U2OS	13498538	2217.18	0.619213
1727	Naive U2OS	13500802	3121.94	0.177972
1728	Naive U2OS	12667869	2372.45	0.803208
1729	Naive U2OS	18856772	2376.44	0.253934
1730	Naive U2OS	20498584	2178.54	0.290806
1731	Naive U2OS	26609604	2658.88	0.915916
1732	Naive U2OS	13804349	2374.43	0.902917
1733	Naive U2OS	13882270	2646.43	0.535381
1734	Naive U2OS	13898995	2616.15	0.862839
1735	Naive U2OS	25052350	3239.36	0.352533
1736	Naive U2OS	26940300	1753.82	0.997884
1737	Naive U2OS	13926918	2673.54	0.43369
1738	Naive U2OS	27138434	3411.4	0.294812
1739	Naive U2OS	13215133	2403.94	0.0415742
1740	Naive U2OS	13432629	2756.18	0.989707
1741	Naive U2OS	13590893	2367.16	0.464888
1742	Naive U2OS	13381713	2527.93	0.734585
1743	Naive U2OS	13630115	2956.1	0.640808
1744	Naive U2OS	13509078	2945.03	0.723093
1745	Naive U2OS	13901217	2445.28	0.0511109
1746	Naive U2OS	17612234	2123.37	0.920045
1747	Naive U2OS	27448080	3447.5	0.926841
1748	Naive U2OS	28296154	2211.53	0.551995
1749	Naive U2OS	13457628	2746.69	0.963916
1750	Naive U2OS	27271378	3690.34	0.280956
1751	Naive U2OS	20812422	2245.23	0.602147
1752	Naive U2OS	26542498	4990.41	0.396463
1753	Naive U2OS	26689224	3135.89	0.628023
1754	Naive U2OS	26323426	4691.18	0.300632
1755	Naive U2OS	13470855	2570.89	0.819358
1756	Naive U2OS	28019352	2701.01	0.069786
1757	Naive U2OS	27723398	3862.52	0.0418776
1758	Naive U2OS	27740596	3159.62	0.0493964
1759	Naive U2OS	16513550	2858.61	0.150455
1760	Naive U2OS	26537320	3211.41	0.39535
1761	Naive U2OS	26918120	3584.9	0.95539
1762	Naive U2OS	26367520	3733.17	0.110795
1763	Naive U2OS	18695882	2256.41	0.647553
1764	Naive U2OS	29946250	2839.92	0.527622
1765	Naive U2OS	21361614	1923.1	0.353242
1766	Naive U2OS	26266336	2320.7	0.198199
1767	Naive U2OS	19872164	2411.16	0.220594
1768	Naive U2OS	12737847	2548.47	0.0438215
1769	Naive U2OS	28334104	3593.89	0.713164
1770	Naive U2OS	15749490	2676.92	0.65384
1771	Naive U2OS	28102982	3152.81	0.44377
1772	Naive U2OS	13794113	3232.41	0.718939
1773	Naive U2OS	27209214	2713.65	0.109976
1774	Naive U2OS	16018196	3356.43	0.938719
1775	Naive U2OS	26885152	3504.1	0.847627
1776	Naive U2OS	26436634	3660.12	0.659036
1777	Naive U2OS	19035896	2037.24	0.378831
1778	Naive U2OS	13734787	3301.43	0.416567
1779	Naive U2OS	27130564	2660.09	0.482154
1780	Naive U2OS	27550500	2875.47	0.935284
1781	Naive U2OS	27706688	3533.65	0.863593
1782	Naive U2OS	23147844	2460.38	0.477924
1783	Naive U2OS	13313088	2284.21	0.554518
1784	Naive U2OS	27661090	2863.22	0.875404
1785	Naive U2OS	16538451	2362.12	0.949264
1786	Naive U2OS	13952402	2448.37	0.639185
1787	Naive U2OS	12579983	1816.09	0.74852
1788	Naive U2OS	13241558	2417.21	0.351625
1789	Naive U2OS	13875483	1852.65	0.918028
1790	Naive U2OS	13385527	4003.72	0.836752
1791	Naive U2OS	27518372	2768.92	0.552056
1792	Naive U2OS	13033987	3204.79	0.867627
1793	Naive U2OS	19031522	2819.17	0.849872
1794	Naive U2OS	27475972	3720.82	0.808411
1795	Naive U2OS	23487380	3414.48	0.130693
1796	Naive U2OS	20476014	2250.72	0.536003
1797	Naive U2OS	12978665	1677.11	0.900783
1798	Naive U2OS	21409814	3076.21	0.770832
1799	Naive U2OS	19640786	3111.02	0.420713
1800	Naive U2OS	13019884	2531.16	0.97788
1801	Naive U2OS	13339686	2786.18	0.250773
1802	Naive U2OS	18137264	1818.61	0.33361
1803	Naive U2OS	13719119	1956.22	0.954201
1804	Naive U2OS	18479684	3465.14	0.808715
1805	Naive U2OS	11587442	1540.14	0.90034
1806	Naive U2OS	20496322	2306.41	0.0115896
1807	Naive U2OS	24292094	2245.16	0.379764
1808	Naive U2OS	14691416	2111.06	0.235522
1809	Naive U2OS	26066024	4029.92	0.295935
1810	Naive U2OS	18419254	2899.89	0.737995
1811	Naive U2OS	15101669	2930.65	0.724085
1812	Naive U2OS	24260072	2143.79	0.461799
1813	Naive U2OS	12606531	2006.67	0.365274
1814	Naive U2OS	14172525	1924.48	0.584692
1815	Naive U2OS	10987047	2146.59	0.533708
1816	Naive U2OS	13896064	1789.23	0.55058
1817	Naive U2OS	24603698	2162.56	0.615477
1818	Naive U2OS	25788470	3073.93	0.395648
1819	Naive U2OS	12573683	1673.43	0.771718
1820	Naive U2OS	8857720	1618.8	0.251203
1821	Naive U2OS	14144316	1969.61	0.655761
1822	Naive U2OS	25935028	2921.49	0.960397
1823	Naive U2OS	22833710	2131.91	0.00355476
1824	Naive U2OS	13499451	2304.9	0.723361
1825	Naive U2OS	13442396	2195.58	0.108995
1826	Naive U2OS	26070202	2622	0.543787
1827	Naive U2OS	26385130	2966.22	0.626916
1828	Naive U2OS	20949382	2131.25	0.242947
1829	Naive U2OS	17936088	1890.86	0.913844
1830	Naive U2OS	13509120	2130.69	0.622313
1831	Naive U2OS	13466967	1843.65	0.231695
1832	Naive U2OS	55928840	4469.61	0.770132
1833	Naive U2OS	13337238	2073.32	0.105507
1834	Naive U2OS	13498237	2358.67	0.555225
1835	Naive U2OS	24847526	2137.43	0.0949561
1836	Naive U2OS	18151718	2071.06	0.580984
1837	Naive U2OS	27419812	2894.22	0.25298
1838	Naive U2OS	27447064	3195.7	0.649467
1839	Naive U2OS	25687740	2702.27	0.715827
1840	Naive U2OS	11881029	2532.33	0.524186
1841	Naive U2OS	13253550	1589	0.657521
1842	Naive U2OS	55434852	3023.45	0.813294
1843	Naive U2OS	13294076	1659.1	0.807512
1844	Naive U2OS	26274138	2851.95	0.619682
1845	Naive U2OS	12024095	2059.33	0.451102
1846	Naive U2OS	41990572	5327.35	0.40795
1847	Naive U2OS	12939303	1871.31	0.874748
1848	Naive U2OS	18722112	2098.98	0.702932
1849	Naive U2OS	13417716	2784.9	0.184935
1850	Naive U2OS	27184946	2596.29	0.565732
1851	Naive U2OS	11453265	1593.84	0.908808
1852	Naive U2OS	13165734	2880.14	0.15069
1853	Naive U2OS	19768412	2083.52	0.845518
1854	Naive U2OS	33543502	3814.84	0.820202
1855	Naive U2OS	13268064	2730.8	0.499341
1856	Naive U2OS	13355336	2344.11	0.0375839
1857	Naive U2OS	16721406	3172.16	0.147503
1858	Naive U2OS	22041080	2255.52	0.922639
1859	Naive U2OS	12443544	2636.84	0.0441548
1860	Naive U2OS	16833802	2114.07	0.372499
1861	Naive U2OS	27209246	2577.03	0.61904
1862	Naive U2OS	13615720	2988.9	0.196948
1863	Naive U2OS	13433789	2198.25	0.98108
1864	Naive U2OS	13097012	2626.56	0.155975
1865	Naive U2OS	9668442	1762.43	0.539679
1866	Naive U2OS	12912082	2495.86	0.618011
1867	Naive U2OS	13551338	2323.58	0.23099
1868	Naive U2OS	9576477	1398.95	0.466309
1869	Naive U2OS	22081178	3097.51	0.491009
1870	Naive U2OS	13104925	2127.19	0.766862
1871	Naive U2OS	10956871	1810.69	0.634281
1872	Naive U2OS	11664741	1510.15	0.46755
1873	Naive U2OS	14888154	2273.99	0.666943
1874	Naive U2OS	12182846	2273.89	0.453377
1875	Naive U2OS	10521630	2096.07	0.525712
1876	Naive U2OS	15859654	3415.5	0.658568
1877	Naive U2OS	12968282	2616.72	0.181195
1878	Naive U2OS	24864672	2557.34	0.78805
1879	Naive U2OS	14090795	2700.27	0.602865
1880	Naive U2OS	25426992	2684.92	0.980333
1881	Naive U2OS	23356634	2617.9	0.222383
1882	Naive U2OS	16368353	1744.75	0.466266
1883	Naive U2OS	13095738	3927.93	0.895642
1884	Naive U2OS	14188876	3204.14	0.601433
1885	Naive U2OS	16408285	2331.81	0.725959
1886	Naive U2OS	19154834	3341.83	0.41367
1887	Naive U2OS	24488986	1689.37	0.68431
1888	Naive U2OS	12842351	2831.15	0.946055
1889	Naive U2OS	13863939	3094.43	0.200186
1890	Naive U2OS	13066787	3563.46	0.807365
1891	Naive U2OS	12837651	2486.98	0.969538
1892	Naive U2OS	12757769	3347.56	0.0145687
1893	Naive U2OS	25570342	2414.14	0.21521
1894	Naive U2OS	12937798	1821.75	0.117377
1895	Naive U2OS	19260698	2531.36	0.767424
1896	Naive U2OS	12860419	2545.35	0.0812166
1897	Naive U2OS	22677780	2730.34	0.998414
1898	Naive U2OS	24979148	2142.72	0.389612
1899	Naive U2OS	25675716	1445.51	0.905203
1900	Naive U2OS	12844998	2216.47	0.188578
1901	Naive U2OS	13114533	2435.6	0.440872
1902	Naive U2OS	12825541	1860.56	0.844812
1903	Naive U2OS	12352275	1775.51	0.59527
1904	Naive U2OS	12904126	2441.6	0.462158
1905	Naive U2OS	13116104	1943.22	0.51265
1906	Naive U2OS	21937480	3359.94	0.573886
1907	Naive U2OS	12236034	2164.56	0.440319
1908	Naive U2OS	13250524	2283.39	0.193559
1909	Naive U2OS	20237760	2327.27	0.113966
1910	Naive U2OS	25759152	1698.91	0.151228
1911	Naive U2OS	25730766	2792.53	0.052491
1912	Naive U2OS	13310697	2397.65	0.558676
1913	Naive U2OS	13286973	2599.45	0.847721
1914	Naive U2OS	23233336	2732.17	0.359119
1915	Naive U2OS	13496452	2570.74	0.0753109
1916	Naive U2OS	27288734	2107.61	0.425724
1917	Naive U2OS	13772967	3507.88	0.602008
1918	Naive U2OS	21876830	2349.45	0.425403
1919	Naive U2OS	22456750	2737.82	0.810721
1920	Naive U2OS	13182389	2414.62	0.941886
1921	Naive U2OS	21847428	2758.51	0.869911
1922	Naive U2OS	25949198	2453.3	0.703999
1923	Naive U2OS	13285574	2588.07	0.470299
1924	Naive U2OS	20644714	2336.85	0.682698
1925	Naive U2OS	23270078	3139.47	0.0134183
1926	Naive U2OS	21524724	2308.6	0.982478
1927	Naive U2OS	13407510	3323.17	0.172077
1928	Naive U2OS	19318042	3200.33	0.90626
1929	Naive U2OS	26838860	2694.8	0.80711
1930	Naive U2OS	17807884	2355.78	0.80014
1931	Naive U2OS	19289770	2636.53	0.268936
1932	Naive U2OS	7236786	3490.76	0.219154
1933	Naive U2OS	20677452	3242.79	0.428801
1934	Naive U2OS	18381224	3246.65	0.849371
1935	Naive U2OS	24692076	2717.77	0.45038
1936	Naive U2OS	20172180	2751.61	0.93542
1937	Naive U2OS	15717339	2430.35	0.352679
1938	Naive U2OS	18867998	3223.74	0.619392
1939	Naive U2OS	21614338	2933.74	0.980699
1940	Naive U2OS	22904814	3000.84	0.643463
1941	Naive U2OS	12987324	1911.92	0.0454982
1942	Naive U2OS	16813664	3145.05	0.463557
1943	Naive U2OS	15365274	2695.33	0.334751
1944	Naive U2OS	13557869	3113.56	0.532182
1945	Naive U2OS	23204188	2354.43	0.284746
1946	Naive U2OS	14738934	3685.78	0.122261
1947	Naive U2OS	12837866	2276.9	0.668289
1948	Naive U2OS	35342348	1790.49	0.68136
1949	Naive U2OS	13905980	2411.77	0.867139
1950	Naive U2OS	14285309	2658.47	0.132381
1951	Naive U2OS	13152002	2790.35	0.79862
1952	Naive U2OS	14602098	2613.64	0.826769
1953	Naive U2OS	13872535	3130.12	0.64655
1954	Naive U2OS	35819520	1954.4	0.204922
1955	Naive U2OS	21116314	1823.07	0.261421
1956	Naive U2OS	14383100	2961.44	0.418497
1957	Naive U2OS	13471221	3457.31	0.541799
1958	Naive U2OS	13926784	2863.37	0.477438
1959	Naive U2OS	27013400	3486.42	0.46746
1960	Naive U2OS	13679628	2410.82	0.839841
1961	Naive U2OS	18431702	2449.35	0.870102
1962	Naive U2OS	14087623	2699.67	0.816754
1963	Naive U2OS	14274874	2250.15	0.877801
1964	Naive U2OS	13703538	3332.63	0.571009
1965	Naive U2OS	13486457	3358.51	0.964036
1966	Naive U2OS	13857007	3099.66	0.606544
1967	Naive U2OS	22806760	2783.54	0.603948
1968	Naive U2OS	27006678	2409.94	0.319298
1969	Naive U2OS	13637778	2238.85	0.681204
1970	Naive U2OS	12999291	2365.34	0.0519657
1971	Naive U2OS	13539850	2583.17	0.134546
1972	Naive U2OS	27079624	4150.88	0.130242
1973	Naive U2OS	7818776	2404.85	0.655201
1974	Naive U2OS	13379751	3029.72	0.175333
1975	Naive U2OS	26422500	2971.3	0.341147
1976	Naive U2OS	17156184	2571.36	0.0443117
1977	Naive U2OS	6618440	1839.48	0.233734
1978	Naive U2OS	25202948	2387.54	0.964224
1979	Naive U2OS	14296440	2817.33	0.509139
1980	Naive U2OS	13958132	2701.43	0.151075
1981	Naive U2OS	13207478	2451.86	0.523009
1982	Naive U2OS	13989078	2938.2	0.943509
1983	Naive U2OS	13188441	3454.99	0.865686
1984	Naive U2OS	12321145	2131.04	0.392066
1985	Naive U2OS	26536416	2732.03	0.283868
1986	Naive U2OS	14139825	2425.52	0.76173
1987	Naive U2OS	14283902	2476.14	0.240484
1988	Naive U2OS	12766204	2032.61	0.254232
1989	Naive U2OS	27136792	3788.1	0.0840864
1990	Naive U2OS	13542748	1839.6	0.864144
1991	Naive U2OS	17887258	2617.71	0.447899
1992	Naive U2OS	25420142	2357.51	0.561786
1993	Naive U2OS	26387536	4254.62	0.736711
1994	Naive U2OS	13927707	3860.12	0.796489
1995	Naive U2OS	22276316	2284.83	0.447508
1996	Naive U2OS	26268088	2373.1	0.184128
1997	Naive U2OS	26359538	3556.85	0.828733
1998	Naive U2OS	26062372	1901.72	0.030998
[truncated: 81,724 more rows]

## Sheet: Fig.2b
	MCMBP nuclear pool (median of mean intensity, A.U.)
	Biological replicate #1		Biological replicate #2
Treatment	Tech. Rep. #1	Tech. Rep. #2	Tech. Rep. #1	Tech. Rep. #2
U2OS	100	100	100	100
U2OS + strep-DCAF12	106.464	102.751	98.307	104.432
U2OS + strep-DCAF12, 48 hrs DOX	46.1209	44.1728	67.605	65.9765
DCAF12-KO#1	152.187	150.103	142.358	151.641
DCAF12-KO#1 + strep-DCAF12	133.015	136.563	141.121	151.797
DCAF12-KO#1 + strep-DCAF12, 48 hrs DOX	68.6781	59.1878	85.3299	87.7366
DCAF12-KO#2	160.421	166.093	174.59	174.383
DCAF12-KO#2 + strep-DCAF12	120.232	170.639	181.304	210.524
DCAF12-KO#2 + strep-DCAF12, 48 hrs DOX	58.3256	59.2864	92.8417	84.5679

## Sheet: Fig.2c
MCMBP cytoplasmic pool (mean intensity, A.U.)
U2OS	U2OS + strep-DCAF12	U2OS + strep-DCAF12, 48 hrs DOX	DCAF12-KO#1	DCAF12-KO#1 + strep-DCAF12	DCAF12-KO#1 + strep-DCAF12, 48 hrs DOX	DCAF12-KO#2	DCAF12-KO#2 + strep-DCAF12	DCAF12-KO#2 + strep-DCAF12, 48 hrs DOX
765.629	552.485	904.114	1158.21	936.507	807.016	703.819	620.635	826.157
631.971	404.317	871.329	400.398	901.874	585.591	507	1076.07	663.864
102.488	1133.03	1313.88	699.119	1660	757.507	490.294	1247.23	514.351
920.225	1028.6	1322.11	433.314	496.183	808.424	620.352	1460.12	498.391
843.05	1191.21	1385.89	922.775	712.702	1933.37	1088.19	707.748	373.689
684.272	611.42	1281.39	204.002	814.894	1703.75	1103.74	1912.07	462.048
465.352	806.128	1096.55	1310.97	859.699	709.592	650.799	807.325	639.785
597.172	628.191	1179.95	600.947	647.934	698.36	867.171	968.584	934.518
223.781	864.475	878.629	1652.43	456.404	954.083	824.556	730.814	827.119
615.543	646.661	877.99	1352.36	556.559	892.196	1011	1459.57	748.831
677.817	689.678	1016.35	848.695	425.272	1010.91	1234.88	1457.31	876.088
835.136	613.55	1066.84	846.519	1259.42	989.727	2631.77	873.88	945.404
825.961	988.113	898.517	765.331	565.877	1066.08	1143.57	649.467	1016.99
691.778	896.817	1122.51	1092.84	1143.61	615.993	1082.7	624.219	881.035
1085.56	974.583	1376.23	933.778	606.779	1035.27	1125.95	2254.08	725.374
668.838	484.133	883.645	704.042	926.043	1286.83	752.836	747.737	755.222
958.906	1055.06	497.545	788.703	716.33	1254.85	707.526	413.449	611.904
724.869	857.523	733.66	514.057	547.713	1182.13	952.959	456.109	983.712
736.154	655.372	540.967	1104.92	611.668	1251.17	957.297	910.526	813.669
738.93	764.394	824.776	550.119	873.221	672.481	741.98	1258.94	952.74
1337.61	874.038	607.574	780.574	954.926	1408.02	634.358	1060.15	1405.22
1220.14	418.601	658.793	543.555	1082.9	1127.53	518.881	362.321	1012.81
523.577	930.613	967.369	663.314	1049.07	820.751	916.075	723.927	828.01
570.407	1429.78	740.198	1067.44	977.573	702.771	842.324	1896.69	776.303
748.084	413.342	1246.57	821.403	615.043	1064.36	318.945	451.146	1112.62
690.781	1558.98	949.27	1448.99	773.854	1492.66	711.543	832.551	1397.08
571.381	858.116	678.241	1109.65	346.223	497.509	249.345	1518.77	1249.52
809.311	812.309	973.143	1340.65	1027.23	707.131	1069.42	640.858	857.354
947.901	822.407	882.9	874.892	811.983	1183.1	947.942	748.996	568.076
888.58	511.844	1013.11	1163.7	530.857	995.08	875.229	810.504	725.157
960.59	655.259	960.116	718.85	365.55	984.519	807.133	529.938	826.247
1034.08	992.08	896.661	877.102	942.857	993.247	1042.23	808.474	740.697
664.974	323	1036.82	1279.32	547.33	636.881	1087.8	952.518	1048.67
606.744	1398.47	818.886	901.104	1083.45	943.673	569.157	923.854	1002.39
1087.7	620.543	633.978	706.303	1294.8	1443.9	427.051	1105.61	946.601
935.653	845.698	1234.6	611.485	1123.92	924.226	308.331	820.92	1101.71
1284.49	411.53	871.511	1071.57	1005.79	908.563	584.355	894.668	747.679
1020.05	685.817	913.777	1009.18	1939.14	940.833	1050.12	696.653	684.672
762.326	760.588	1230.5	812.646	1186.5	909.912	778.768	1226.23	837.566
579.674	1093.03	944.636	684.102	647.974	1047.11	1120.73	1246.14	937.687
927.392	600.972	922.08	533.593	856.576	816.203	520.874	767.511	1313.49
582.927	965.033	1120.19	677.828	272.321	885.007	719.894	655.54	480.548
1290.4	948.246	717.033	196.483	822.822	1113.17	817.471	1056.46	731.232
744.279	672.523	923.116	672.744	910.112	994.612	983.775	1566.82	725.27
1136.3	742.837	1091.76	801.178	1354.6	1094.26	702.594	1135.68	769.157
1002.19	984.103	891.75	542.824	641.802	1241.2	486.188	935.062	855.672
1420.52	580.427	1074.8	609.4	781.304	1031.44	785.587	703.321	833.997
1266.23	993.075	740.138	953.786	905.069	1323.67	344.276	1326.98	1329.84
1028.5	1457.52	1015.86	521.775	1004.21	1305.72	906.027	779.285	836.664
714.974	1078.03	1071.9	461.244	974.266	994.769	1178.79	478.609	1009.1
1162.37	824.95	1057.87	778.53	1018.58	886.278	1378.4	717.876	1530.64
822.379	1818.38	704.221	1081.85	742.576	1279.03	1606.58	793.303	898.212
756.298	2011.71	533.594	1303.62	1215.73	1177.35	609.225	1149	1089.59
1070.42	660.344	748.397	641.324	1295.12	1282.73	873.549	1765.37	825.889
1285.54	305.771	652.004	1993.29	1298.04	1261.47	463.048	1206.05	659.131
756.133	505.362	536.616	1976.18	852.739	917.668	557.017	739.102	1032.26
843.809	580.412	677.444	1230.85	809.877	875.71	530.396	811.934	1066.89
983.467	544.555	1086.09	733.703	1069.27	572.255	675.222	910.577	1074.68
1072.66	1042.89	622.491	780.661	746.96	796.538	300.877	891.449	744.795
936.3	1002.67	645.221	814.157	564.883	440.121	182.27	858.77	1023.86
744.188	792.018	1016.45	569.21	795.109	1366.87	779.365	1010.46	1418.76
884.102	1006.15	587.542	385.555	591.762	1098.15	464.164	924.161	812.134
1158.57	464.239	490.641	1090.95	509.086	1223.72	1067.68	1205.78	680.785
1449.33	606.068	612.063	766.46	868.877	912.802	1401.46	599.777	1263.28
871.762	593.153	966.222	508.816	726.244	795.823	679.297	755.172	875.121
844.193	1328.79	1100.27	499.225	1562.53	952.921	543.631	475.23	1132.49
1121.12	1055.02	1149.12	751.79	936.742	909.89	686.966	1478.61	865.119
1018.27	743.02	1331.85	917.555	488.974	824.714	794.765	605.931	583.096
678.379	963.053	698.714	1058.68	1375.3	761.653	779.502	769.08	645.997
667.295	842.136	587.353	544.371	1157.19	655.941	619.317	914.412	1075.27
973.394	712.254	584.437	908.909	748.212	991.2	1054.26	1023.56	584.46
1354.78	916.824	700.09	1107.73	584.596	610.315	1088.97	1130.82	799.298
843.12	527.259	684.886	570.133	438.404	586.506	636.812	880.204	862.518
634.854	635.784	752.379	653.367	676.066	839.224	414.433	811.15	929.295
1009.24	529.309	998.807	695.852	431.785	554.615	758.768	1067.43	854.891
724.178	552.741	809.08	1491.47	1114.86	587.213	795.901	302.672	721.616
627.742	1024.14	862.155	611.133	428.332	1112.12	820.809	1406.08	449.78
950.454	1501.18	749.138	646.498	1242.03	950.793	793.85	886.332	1333.87
1040.5	1129.59	877.097	173.4	408.722	395.546	834.222	202.752	811.281
775.499	1324.02	850.133	508.434	1038.77	1269.85	908.259	549.584	946.425
1041.56	1414.82	546.667	1010.27	1268.41	684.091	538.645	875.054	1052.78
577.773	354.126	993.351	875.485	893.659	967.457	877.379	427.568	500.484
1129.22	306.452	1190.8	655.254	736.484	1191.09	1583.91	244.473	605.872
1043.76	218.085	947.437	1176.92	902.659	1215.66	1377.85	349.222	802.438
1297.11	764.98	1008.71	1105.81	1394.75	894.694	960.724	742.924	804.797
604.099	1066.53	917.482	538.504	1478.54	953.741	1437.34	610.908	942.225
1203.06	1064.61	515.045	581.093	1369.17	1152.99	1031.61	682.838	670.388
840.634	810.47	500.465	936.161	696.269	973.444	1128.79	966.841	764.109
823.83	861.075	1022.91	740.186	750.172	508.017	826.918	1230.52	1094.94
1107.54	841.854	815.837	1130.85	1114.15	796.676	926.959	742.895	797.559
1005.55	261.065	719.421	616.896	1129.4	954.3	742.229	1330.18	885.428
967.272	619.452	804.849	801.758	1036.31	1179.27	485.71	583.825	531.903
1110.81	557.42	1043.76	878.093	722.607	573.176	483.038	946.594	920.053
773.206	1018.84	680.843	1319.14	471.06	957.656	1574.52	1681.64	1053.11
684.078	808.231	1134.22	964.333	1364.44	1021.21	635.491	997.441	796.709
958.924	663.025	553.273	570.867	952.252	955.628	282.795	470.568	728.231
808.749	888.575	835.563	1272.27	912.822	1206.45	454.014	539.876	1311.81
1135.13	673.053	1058.48	943.665	775.249	620.785	1272.61	722.39	1110.93
776.598	1321.67	1225.04	693.108	668.51	572.83	632.515	1052.09	903.034
791.614	970.193	643.538	684.597	820.739	327.957	753.181	642.254	960.775
767.512	951.412	974.335	238.739	1542.83	888.463	388.867	722.902	855.788
798.24	662.417	731.723	282.913	754.756	645.806	678.259	528.622	893.031
1064.6	485.236	509.811	562.701	694.642	1028.97	651.532	504.359	1007.61
1034.22	860.874	845.643	1036.84	749.894	1102.49	560.478	803.168	1239.27
928.405	1214.19	715.764	677.417	837.868	765.644	1246.57	846.711	979.747
1213.24	800.937	913.024	1476	807.691	821.693	2244.28	795.257	1181.84
960.326	565.52	1065.08	716.299	699.642	538.778	1409.89	1062.18	1558.64
1246.97	1346.43	811.499	942.924	2028.95	949.085	1069.83	1521.02	1099.99
1060.06	1012.35	1215.22	791.438	738.247	692.352	1306.07	1150.66	945.266
988.037	1227.73	1119.33	1486.85	367.908	543.139	932.85	928.921	1355.52
1324.01	929.766	902.686	655.274	1031.13	1809.58	1039.81	1170.9	1187.74
1308.39	972.392	745.506	589.452	903.89	638.02	944.932	583.781	860.094
1063.58	725.814	443.72	496.728	891.131	710.557	1104.45	846.124	910.031
1288.07	537.827	478.057	885.963	402.846	999.974	654.003	824.914	689.344
815.621	1409.84	664.047	1002.64	886.014	876.437	584.87	737.39	1264.45
1205.31	1156.02	644.606	1080.52	1390.73	1196.59	1356.64	1051.88	486.694
1113.2	1169.68	918.735	683.638	791.922	727.191	793.962	717.898	421.625
1211.76	1265.61	799.723	1049.3	1108.37	558.326	430.713	1304.95	656.781
1038.87	1060.85	495.907	1320.68	931.472	384.387	1325.57	920.854	595.875
984.932	592.299	756.363	1182.65	831.736	972.615	794.918	912.613	1324.23
753.919	612.392	624.553	660.198	569.603	649.489	379.874	812.152	944.594
1051.15	995.41	666.239	858.969	802.874	1262.3	1079.68	1232.24	926.331
1048.46	417.503	705.622	1061.99	835.674	499.496	1002.18	470.225	584.675
889.971	585.585	1021.17	1038.66	506.75	863.116	576.123	654.546	1003.1
821.54	1202.74	694.347	1564.37	1164.19	1186.49	506.594	549.625	913.566
951.488	878.289	926.804	1002.5	1607.11	1045.63	598.437	1054.34	784.041
906.88	965.209	991.987	1142.33	839.083	1043.63	82.546	721.324	916.672
200.407	610.327	800.985	1523.79	1014.2	612.39	73.775	897.33	998.253
785.368	930.079	778.236	1301.32	981.383	844	994.464	607.346	1460.25
891.893	807.697	628.967	1082.56	679.977	633.029	1117.15	932.956	1480.95
899.52	818.641	857.789	929.656	596.883	434.656	447.461	1202.98	890.091
903.969	777.754	1087.02	1133.06	1358.19	1039.13	1131.37	922.384	570.362
1943.62	330.709	688.758	1782.23	1979.66	966.095	558.826	1324.45	898.546
1140.83	792.828	435.257	996.834	681.904	939.822	677.556	1082.44	860.137
1123.63	591.051	934.687	747.421	677.158	645.375	754.823	933.114	808.265
897.979	687.127	614.519	364.137	385.511	635.036	953.3	556.867	579.726
694	799.714	797.815	1461.05	504.321	1065.48	741.468	518.59	843.643
1496.26	482.523	849.961	1353.36	637.83	1077.25	657.365	976.835	622.195
817.582	494.04	588.54	1248.11	1015.84	1059.7	330.621	816.248	986.027
974.149	768.869	907.535	1192.17	883.589	1004.07	170.294	1148.47	647.78
598.397	757.634	738.218	961.781	971.768	1014.39	715.463	705.79	461.409
769.744	405.992	680.043	1191.42	595.525	1187.86	815.091	528.254	645.183
702.037	526.902	1400.77	1098.99	827.83	802.494	1066.76	686.025	735.302
770.574	390.877	655.396	700.824	785.147	1104.4	781.82	779.571	578.335
594.167	790.011	666.794	734.311	1112.06	578.005	428.479	960.797	932.881
727.01	711.165	1042.63	1012.67	915.45	925.895	735.863	1130.04	1000.32
871.997	776.142	687.727	1185.27	739.117	1205.93	847.677	2400.43	1002.49
655.828	828.352	1012.46	1915.22	879.023	1016.12	978.747	1641.82	793.345
985.525	450.113	1074.09	924.17	970.14	1109.31	838.509	2251.55	1196.99
724.102	615.313	976.097	1355.83	864.142	1290.82	880.399	873.587	628.201
1104.28	534.142	886.895	1093.33	1001.62	1001.38	417.695	1120.59	570.11
984.76	846.876	579.908	393.297	1042.95	533.734	642.686	568.851	824.686
739.966	975.747	881.651	672.816	477.993	811.166	967.399	438.968	518
764.768	394.116	1099.12	922.534	1130.03	1156.53	1086.46	1393.8	861.738
1046.42	750.033	562.779	1129.57	417.014	525.869	1432.66	1024.79	969.079
1400.78	743.947	963.462	723.82	1139.74	812.741	648.756	360.137	682.869
1150	570.336	1313.35	1176.87	932.505	1095.04	764.692	637.105	853.61
578.144	582.186	1153.42	1412.14	690.814	506.048	1088.8	1257.24	771.738
894.157	592.843	666.286	587.677	960.984	603.504	1505.44	834.102	608.671
854.778	668.529	911.602	673.767	985.695	991.442	885.762	696.997	1188.58
765.355	534.066	651.134	672.834	885.076	1005.63	918.835	726.978	1183.92
771.747	414.202	414.154	1020.8	1103.39	850.641	695.869	752.997	861.744
619.099	1123.52	989.823	555.783	644.541	886.772	485.195	575.324	924.201
975.003	606.694	609.002	1365.75	659.131	846.511	686.421	1433.56	640.299
1235.49	651.694	898.481	882.102	537.537	292.843	876.433	1081.36	1421.1
853.598	480.809	449.349	980.532	596.94	1038.61	1374.81	838.273	1194.36
905.648	872.76	401.03	1689.08	756.991	796.04	508.387	1000.98	686.488
1372.28	650.169	341.741	501.149	906.436	629.933	1467.83	1013.64	323.723
1074.65	678.234	329.441	502.663	819.459	787.116	1696.68	846.771	741.012
936.643	602.439	566.594	759.759	816.062	759.741	675.588	1733.88	628.168
894.774	412.806	297.01	1010.63	1059.87	653.81	204.451	886.454	431.085
1354.2	361.179	542.521	661.722	1269.41	1205.23	1728.34	1275.36	621.774
1219.74	526.657	781.275	468.387	969.773	1114.79	1143.98	1251.57	923.753
1116.77	414.811	578.073	1064.44	1117.58	1035.38	1516.51	1118.18	596.845
1007.56	1202.73	490.311	942.679	809.122	927.282	361.223	1023.08	568.116
778.447	551.899	635.113	677.836	542.596	750.97	680.32	1133.92	736.14
551.439	808.907	780.574	1040.14	1030.06	739.661	573.622	1199.09	1349.28
1346.31	910.949	555.784	888.276	1118.06	807.975	385.448	728.896	1471.27
865.047	1006.73	699.358	885.491	393.42	959.39	303.866	769.056	954.46
844.908	687.096	685.554	1086.56	392.358	957.96	1005.8	401.587	444.744
744.732	1094.11	624.62	1179.89	672.069	1170.24	577.043	1203.69	974.363
1212.1	821.208	1335.56	657.454	764.427	1019.86	763.409	477.021	813.03
941.043	498.082	774.676	658.808	545.906	961.006	855.97	1184.27	946.494
1009.76	439.865	636.052	1058.4	533.86	1263.27	417.716	971.885	728.046
670.055	614.687	782.065	767.611	932.486	862.464	497.372	645.59	628.774
972.973	477.664	661.193	793.219	776.186	950.555	435.171	689.142	626.393
1888.2	432.234	918.775	939.309	663.002	1315.58	820.826	1570.95	649.613
994.924	821.646	273.909	1061.62	1209.46	707.265	1094.7	912.201	856.601
1278.26	660.003	260.529	642.622	990.417	748.227	990.683	879.872	966.604
1083.4	913.962	609.826	936.445	821.099	666.934	459.838	611.479	1076.65
1004.95	1400.79	568.745	550.067	504.094	1389.48	474.732	475.281	1449.66
859.515	1057.18	535.968	1458.86	810.615	1067.9	1064.1	813.424	826.223
708.91	1110.31	959.689	980.2	343.349	1132.32	1266.28	660.233	533.262
905.513	287.723	786.333	1176.58	712.649	498.557	887.375	893.538	744.28
921.223	408.538	605.117	1190.23	487.523	1058.25	770.131	1264.18	921.07
894.192	545.47	553.106	880.849	583.505	870.131	915.305	671.941	746.274
694.613	304.952	860.783	739.312	941.021	661.233	822.012	1806.08	491.201
729.047	569.392	901.227	581.821	888.722	425.275	746.195	712.073	1077.22
563.186	627.667	923.425	907.883	426.328	1456.53	535.085	1019.38	616.128
943.515	709.164	974.759	1055.56	955.784	698.879	1739.96	831.948	845.201

## Sheet: Fig.2d
	MCMBP cytoplasmic pool (median of mean intensity, A.U.)
	Biological replicate #1		Biological replicate #2
Treatment	Tech. Rep. #1	Tech. Rep. #2	Tech. Rep. #1	Tech. Rep. #2
U2OS	100	100	100	100
U2OS + strep-DCAF12	88.1877	83.9037	98.7179	96.2032
U2OS + strep-DCAF12, 48 hrs DOX	94.8954	89.9338	100.566	88.1438
DCAF12-KO#1	107.719	97.4285	95.9848	100.137
DCAF12-KO#1 + strep-DCAF12	104.327	92.1485	99.3174	94.7363
DCAF12-KO#1 + strep-DCAF12, 48 hrs DOX	91.1866	104.146	99.7391	92.0711
DCAF12-KO#2	116.175	87.2867	104.001	104.222
DCAF12-KO#2 + strep-DCAF12	119.731	96.5728	102.754	95.431
DCAF12-KO#2 + strep-DCAF12, 48 hrs DOX	93.5793	94.5333	99.5725	90.6568

## Sheet: Fig.2f
		relative protein level (normalized to nontreated näive U2OS, %)
Cell type	CHX (h)	PARP	MCMBP
naïve U2OS	0	100	100
	1	99.1423	94.7078
	2	109.558	68.5443
	3	111.865	72.6382
DCAF12-KO	0	125.1	145.79
	1	130.429	148.269
	2	127.871	133.407
	3	148.375	129.9

## Sheet: Fig.2g
relative MCMBP level (normalized to nontreated näive U2OS, %)
naïve U2OS		DCAF12-KO
0h CHX	3h CHX	0h CHX	3h CHX
100	63.4163	100	80.2161
100	73.4141	100	97.9839
100	75.5788	100	90.5925
		100	97.0465
		100	108.959

## Sheet: Fig. 2i
		relative protein level (normalized to nontreated näive U2OS, %)
Cell type	HU release (h)	PCNA	MCMBP
naïve U2OS	NT	100	100
	0	122.94	92.96
	3	125.78	87.2673
	6	126.638	92.2906
	9	135.872	61.7324
	12	117.02	67.0933
DCAF12-KO	NT	88.459	104.026
	0	105.356	110.93
	3	98.8089	119.309
	6	106.207	115.803
	9	107.503	109.319
	12	92.6697	88.7358

## Sheet: Fig.2k
Object ID	Treatment	Total Intensity DAPI	Mean Intensity A568 (MCMBP)	Rand(1)
50648	siCTRL	16449070	3888.16	0.269955
50649	siCTRL	14015565	2967.92	0.269911		Acquisition settings:
50650	siCTRL	13123779	2448.02	0.294693		Excitation Filter	Emission Filter	Intensity (%)	Exposure time (ms)	Objective
50651	siCTRL	14917860	2871.69	0.450494		DAPI 377/50	DAPI 440	100	11	UPLXAPO 20X
50652	siCTRL	30599478	5102.4	0.108303		Cy3 560/25	Cy3 607	100	1000	UPLXAPO 20X
50653	siCTRL	15658712	4179.07	0.817622
50654	siCTRL	15025923	3150.33	0.34305
50655	siCTRL	14860597	3661.89	0.611442
50656	siCTRL	14322504	2922.51	0.410266
50657	siCTRL	14799423	4015.09	0.454546
50658	siCTRL	14526121	3669.58	0.102824
50659	siCTRL	19957992	6033.37	0.971715
50660	siCTRL	32387880	4462.93	0.218085
50661	siCTRL	19764264	4407.31	0.786941
50662	siCTRL	24697536	6247	0.658706
50663	siCTRL	15130397	5637.02	0.124869
50664	siCTRL	17383358	3590.2	0.114289
50665	siCTRL	23784526	5840.52	0.972962
50666	siCTRL	30508586	2549.89	0.630162
50667	siCTRL	17189924	5051.18	0.964277
50668	siCTRL	14948825	3348.51	0.186697
50669	siCTRL	26016566	5103.02	0.243234
50670	siCTRL	15381696	3670.19	0.906679
50671	siCTRL	29737782	2304.09	0.199587
50672	siCTRL	14939439	4170.57	0.35241
50673	siCTRL	15756776	3378.95	0.956624
50674	siCTRL	14920376	4145.83	0.0410974
50675	siCTRL	15001429	2685.88	0.0278539
50676	siCTRL	15549132	4685.72	0.239088
50677	siCTRL	23195106	4782.48	0.812172
50678	siCTRL	28846082	4995.73	0.834487
50679	siCTRL	14953933	3076.94	0.818604
50680	siCTRL	21286618	3801.1	0.401872
50681	siCTRL	15164414	4008.78	0.384588
50682	siCTRL	28886328	3728.77	0.831274
50683	siCTRL	16577143	3444.68	0.698763
50684	siCTRL	14461145	3130.4	0.428113
50685	siCTRL	20139616	3008.01	0.292644
50686	siCTRL	15467871	3130.29	0.665064
50687	siCTRL	14825988	2978.31	0.90739
50688	siCTRL	15410380	2932.28	0.350518
50689	siCTRL	30303268	4211.51	0.339568
50690	siCTRL	14741810	3700.26	0.199651
50691	siCTRL	13988610	3407.28	0.321298
50692	siCTRL	14256210	2662.44	0.627783
50693	siCTRL	15039973	2483.36	0.991761
50694	siCTRL	14156630	2903.16	0.189115
50695	siCTRL	28826134	4725.4	0.228403
50696	siCTRL	14844070	2106.48	0.725821
50697	siCTRL	20649664	3541.9	0.409264
50698	siCTRL	31431010	3666.27	0.285736
50699	siCTRL	24302728	3091.62	0.683099
50700	siCTRL	18706226	2456.17	0.944998
50701	siCTRL	14066676	2546.31	0.488907
50702	siCTRL	14192726	2774.88	0.623159
50703	siCTRL	15047243	2963.32	0.172297
50704	siCTRL	14183174	2401.32	0.0659504
50705	siCTRL	29236630	2771.48	0.998976
50706	siCTRL	30951390	2990.52	0.0215849
50707	siCTRL	44186100	3278.62	0.65069
50708	siCTRL	14554865	2167.3	0.521533
50709	siCTRL	16109237	3683.37	0.561469
50710	siCTRL	28201120	3069.26	0.369407
50711	siCTRL	26603562	2712.17	0.771114
50712	siCTRL	17024086	2641.45	0.0301013
50713	siCTRL	15340302	2623.97	0.825481
50714	siCTRL	14906287	2667.96	0.778835
50715	siCTRL	24240124	2970.78	0.151293
50716	siCTRL	19842020	3466.66	0.206846
50717	siCTRL	14277388	2280.3	0.846199
50718	siCTRL	13930329	2765.66	0.99735
50719	siCTRL	31553562	2795.19	0.225852
50720	siCTRL	13523564	2288.72	0.80518
50721	siCTRL	28355592	4037.45	0.489426
50722	siCTRL	31069704	3205.54	0.0240317
50723	siCTRL	29936768	2721.97	0.691538
50724	siCTRL	18463292	2302.89	0.160633
50725	siCTRL	31141498	2862.03	0.193506
50726	siCTRL	15302007	3597.21	0.994393
50727	siCTRL	13954838	2818.27	0.727209
50728	siCTRL	15146894	2627.19	0.934758
50729	siCTRL	13437050	2759.62	0.565803
50730	siCTRL	33229020	4803.8	0.34971
50731	siCTRL	26077196	3307.84	0.667969
50732	siCTRL	24000034	2792.57	0.119566
50733	siCTRL	13895262	2497.2	0.507407
50734	siCTRL	29216322	2416.31	0.271786
50735	siCTRL	20330212	3026.32	0.902976
50736	siCTRL	19975140	2589.57	0.937251
50737	siCTRL	28161592	2688.97	0.978496
50738	siCTRL	13327614	2108.52	0.72039
50739	siCTRL	28010730	2873.83	0.16071
50740	siCTRL	28854300	2293.31	0.612918
50741	siCTRL	28601446	2372.08	0.805969
50742	siCTRL	18463724	2749.13	0.539266
50743	siCTRL	29305948	3507.76	0.158236
50744	siCTRL	18097392	2676.24	0.607489
50745	siCTRL	30906576	3239.37	0.697704
50746	siCTRL	23610972	3252.77	0.749718
50747	siCTRL	20394406	1912.94	0.33432
50748	siCTRL	31085066	3238.75	0.814611
50749	siCTRL	14407617	1394.99	0.679032
50750	siCTRL	18387754	2365.32	0.207984
50751	siCTRL	17730926	2174.95	0.766087
50752	siCTRL	27209750	2534.48	0.50002
50753	siCTRL	26381094	2717.95	0.370858
50754	siCTRL	15204195	2694.25	0.843708
50755	siCTRL	26545154	4221.79	0.874726
50756	siCTRL	32120350	2715.99	0.830558
50757	siCTRL	23022914	2287.11	0.321139
50758	siCTRL	15162277	2371.48	0.68233
50759	siCTRL	30018628	2103.85	0.144517
50760	siCTRL	30494656	2845.07	0.343169
50761	siCTRL	29790660	2117.14	0.844776
50762	siCTRL	30249180	2472.34	0.320548
50763	siCTRL	16033256	2177.89	0.0891484
50764	siCTRL	31267158	3466.59	0.828789
50765	siCTRL	30091342	2736.01	0.391064
50766	siCTRL	27120836	2290.18	0.565255
50767	siCTRL	16123754	1996.54	0.739128
50768	siCTRL	29670042	1857.18	0.942208
50769	siCTRL	31881878	2121.05	0.741185
50770	siCTRL	18242292	2271.91	0.108017
50771	siCTRL	19879826	2315.6	0.816886
50772	siCTRL	17603584	2845.59	0.58175
50773	siCTRL	17602554	2105.53	0.0726094
50774	siCTRL	16397022	2379.97	0.875398
50775	siCTRL	15948367	2571.66	0.794713
50776	siCTRL	15041021	1903.2	0.373198
50777	siCTRL	14698068	2226.65	0.392759
50778	siCTRL	15658223	2159.58	0.0143349
50779	siCTRL	21282236	2683.73	0.18468
50780	siCTRL	21808210	1965.3	0.941221
50781	siCTRL	19045988	2654.59	0.418474
50782	siCTRL	15226630	1933.1	0.972133
50783	siCTRL	19719428	2162.12	0.273819
50784	siCTRL	18672490	1878.17	0.710584
50785	siCTRL	15387602	2179.17	0.371926
50786	siCTRL	14388078	1855.61	0.825208
50787	siCTRL	14703858	2330.27	0.117336
50788	siCTRL	18658408	2199.43	0.0130764
50789	siCTRL	14261978	1660.68	0.80799
50790	siCTRL	14878948	2221.98	0.652791
50791	siCTRL	14461600	2198.85	0.808478
50792	siCTRL	16887304	2548.53	0.531184
50793	siCTRL	31426214	2624.74	0.347518
50794	siCTRL	14573568	2155.75	0.357803
50795	siCTRL	15411683	2549.25	0.487053
50796	siCTRL	14902501	2682.3	0.966856
50797	siCTRL	16405288	1996.64	0.678192
50798	siCTRL	14849392	2158.35	0.552771
50799	siCTRL	15814202	2444.39	0.140834
50800	siCTRL	15232730	2760.31	0.264517
50801	siCTRL	15109142	2482.09	0.933063
50802	siCTRL	16707719	2121.13	0.706669
50803	siCTRL	14358061	2317.63	0.655095
50804	siCTRL	18850024	2681.34	0.921339
50805	siCTRL	30493410	2220.63	0.82131
50806	siCTRL	15453054	2827.79	0.337427
50807	siCTRL	18015246	2488.88	0.656742
50808	siCTRL	31099088	2905.63	0.650745
50809	siCTRL	18933076	3282.5	0.310545
50810	siCTRL	25601306	2590.25	0.932521
50811	siCTRL	29170996	2419.39	0.538723
50812	siCTRL	31973730	3051.98	0.487988
50813	siCTRL	14967338	1785.26	0.405947
50814	siCTRL	15717956	2761.19	0.0993285
50815	siCTRL	34139000	3245.22	0.676771
50816	siCTRL	17742458	2439.16	0.836717
50817	siCTRL	14768594	2196.47	0.952253
50818	siCTRL	21479800	3077.96	0.713434
50819	siCTRL	29212538	2233.96	0.541654
50820	siCTRL	17244366	2343.8	0.770365
50821	siCTRL	25513570	1680.8	0.496953
50822	siCTRL	30093856	3268.71	0.762272
50823	siCTRL	16286121	2175	0.108011
50824	siCTRL	30864508	1892.9	0.721485
50825	siCTRL	31441834	2008.66	0.907596
50826	siCTRL	20684090	2955.72	0.342377
50827	siCTRL	16978108	2070.11	0.800726
50828	siCTRL	28335822	2130.3	0.0305098
50829	siCTRL	31250994	2499.65	0.979503
50830	siCTRL	16718436	2252.16	0.182051
50831	siCTRL	16089452	2290.77	0.547396
50832	siCTRL	31184308	2394.58	0.835659
50833	siCTRL	24304356	2901.73	0.145939
50834	siCTRL	25752968	3667.32	0.685317
50835	siCTRL	30286380	2473.82	0.727706
50836	siCTRL	16086011	2613.95	0.656903
50837	siCTRL	22083516	2344.2	0.739618
50838	siCTRL	16123905	2902.29	0.704986
50839	siCTRL	16510586	2642.69	0.524568
50840	siCTRL	25012708	2898.31	0.819678
50841	siCTRL	16101538	1802.64	0.647226
50842	siCTRL	16922544	3066.65	0.899828
50843	siCTRL	15580232	2009.81	0.78853
50844	siCTRL	14407398	2463.39	0.709332
50845	siCTRL	25659350	2625.36	0.392538
50846	siCTRL	24013602	3199.88	0.928652
50847	siCTRL	19664266	3276.69	0.256352
50848	siCTRL	16533202	2434.32	0.197973
50849	siCTRL	15139192	2119.16	0.0940464
50850	siCTRL	42650788	2704.19	0.140556
50851	siCTRL	15559232	2067.07	0.727325
50852	siCTRL	14872841	2049.89	0.663654
50853	siCTRL	20273456	2322.11	0.886457
50854	siCTRL	21443010	2073.13	0.139773
50855	siCTRL	14930362	1969.43	0.916192
50856	siCTRL	36550248	1657.81	0.00543568
50857	siCTRL	39233884	2691.62	0.94503
50858	siCTRL	15069504	1501.36	0.0733369
50859	siCTRL	17900948	2468.37	0.568045
50860	siCTRL	15230862	1687.86	0.753659
50861	siCTRL	21484382	2171.31	0.486608
50862	siCTRL	15476912	2207.98	0.683324
50863	siCTRL	14714304	1630.99	0.940762
50864	siCTRL	17527230	2230.16	0.0495271
50865	siCTRL	18770482	1165.24	0.864363
50866	siCTRL	67138696	3933.34	0.783965
50867	siCTRL	32964952	4188.18	0.644399
50868	siCTRL	16001785	2050.35	0.926654
50869	siCTRL	20142588	2485.89	0.0807589
50870	siCTRL	15581245	1960.09	0.348162
50871	siCTRL	15733688	3457.52	0.802446
50872	siCTRL	29588100	3324.43	0.812267
50873	siCTRL	16290711	2445.97	0.842303
50874	siCTRL	14997231	1668.28	0.513012
50875	siCTRL	24937370	3703.77	0.779034
50876	siCTRL	28631856	2034.44	0.748665
50877	siCTRL	16199088	1818.5	0.0108357
50878	siCTRL	22493464	2605.49	0.503785
50879	siCTRL	16364751	1835.29	0.872532
50880	siCTRL	15421575	1531.17	0.77791
50881	siCTRL	42528024	2190.19	0.279587
50882	siCTRL	18390212	2423.25	0.664507
50883	siCTRL	15025894	1924.72	0.0530773
50884	siCTRL	14700805	2126.09	0.905257
50885	siCTRL	16022396	1897.65	0.545703
50886	siCTRL	15378368	1766.63	0.993377
50887	siCTRL	16470752	2326.25	0.56322
50888	siCTRL	14489572	2157.07	0.514011
50889	siCTRL	14818987	1446.36	0.314578
50890	siCTRL	27003636	2339.48	0.268641
50891	siCTRL	14880393	2438.11	0.252637
50892	siCTRL	18272028	2228.89	0.171582
50893	siCTRL	15444318	2291.41	0.428908
50894	siCTRL	21958254	2339.64	0.134616
50895	siCTRL	15327574	1863.26	0.48698
50896	siCTRL	30092102	2967.51	0.391851
50897	siCTRL	24262358	2285.24	0.395307
50898	siCTRL	17419434	2532.13	0.866766
50899	siCTRL	14948800	2396.78	0.661897
50900	siCTRL	15000629	1980.11	0.405196
50901	siCTRL	15263830	1811.21	0.61779
50902	siCTRL	15758073	1954.46	0.823907
50903	siCTRL	15259473	2199.86	0.190297
50904	siCTRL	15803238	2295.59	0.5009
50905	siCTRL	30220034	3311.67	0.847867
50906	siCTRL	15793999	2092.76	0.481559
50907	siCTRL	27404102	2522.43	0.254312
50908	siCTRL	14474750	1759.88	0.0216385
50909	siCTRL	14505549	1870.24	0.205333
50910	siCTRL	15663754	1900.63	0.232782
50911	siCTRL	19503274	3246.68	0.933159
50912	siCTRL	25626202	2458.45	0.665839
50913	siCTRL	15783799	2066.44	0.279885
50914	siCTRL	17814370	2611.78	0.393728
50915	siCTRL	15488758	2038.84	0.532689
50916	siCTRL	15959040	1910.87	0.218601
50917	siCTRL	14543873	1913.55	0.993122
50918	siCTRL	18646704	2925.79	0.922637
50919	siCTRL	24979948	2669.81	0.850647
50920	siCTRL	15613058	1881.45	0.676097
50921	siCTRL	27111894	1801.56	0.66445
50922	siCTRL	15571045	2198.55	0.760277
50923	siCTRL	25538196	1886.76	0.361449
50924	siCTRL	16164051	1775.8	0.988841
50925	siCTRL	17893782	1819.48	0.79936
50926	siCTRL	30820578	2839.69	0.0311458
50927	siCTRL	32064786	2943.39	0.214009
50928	siCTRL	29802638	2276.97	0.650796
50929	siCTRL	28243056	2812.65	0.397874
50930	siCTRL	14723479	1120.75	0.146796
50931	siCTRL	28414066	2280.18	0.443532
50932	siCTRL	14713374	1499.65	0.911182
50933	siCTRL	31414162	2425.45	0.301666
50934	siCTRL	30750046	2349.15	0.0824275
50935	siCTRL	31333674	3352.72	0.528404
50936	siCTRL	26599104	1838.54	0.731475
50937	siCTRL	26788260	2092.38	0.147113
50938	siCTRL	26754660	2982.1	0.588778
50939	siCTRL	21880572	1746.72	0.654985
50940	siCTRL	26611550	2021.16	0.626179
50941	siCTRL	25147494	1954.15	0.296783
50942	siCTRL	26211768	2948.41	0.288981
50943	siCTRL	14704823	1457.87	0.757281
50944	siCTRL	15228335	2394.6	0.26857
50945	siCTRL	24114356	2106.71	0.586067
50946	siCTRL	14812634	2026.13	0.0106943
50947	siCTRL	18750866	1874.04	0.367912
50948	siCTRL	15105610	1832.85	0.614651
50949	siCTRL	14892372	1961.47	0.190381
50950	siCTRL	17554932	1582.34	0.800159
50951	siCTRL	34233336	1916.6	0.117512
50952	siCTRL	14687960	2063.57	0.506514
50953	siCTRL	15111456	2140.6	0.289363
50954	siCTRL	27701436	2031.81	0.84462
50955	siCTRL	18212742	1950.48	0.0187966
50956	siCTRL	29879544	2196.1	0.78009
50957	siCTRL	32280922	3108.35	0.0374976
50958	siCTRL	15479255	2053.13	0.479561
50959	siCTRL	15260748	2118.81	0.228675
50960	siCTRL	30055718	2874.63	0.504072
50961	siCTRL	14332429	1714.96	0.490198
50962	siCTRL	31258850	2264.64	0.344928
50963	siCTRL	15741311	2258.59	0.893366
50964	siCTRL	16574344	2279.89	0.161957
50965	siCTRL	15440960	2199.13	0.427137
50966	siCTRL	34855704	2316.04	0.170927
50967	siCTRL	15976923	2241.17	0.609001
50968	siCTRL	30493574	2174.4	0.512645
50969	siCTRL	13520766	1944.16	0.587038
50970	siCTRL	46850616	2710.74	0.539293
50971	siCTRL	15807135	2171.21	0.974139
50972	siCTRL	14253070	1574.58	0.842211
50973	siCTRL	15138027	2145.42	0.505538
50974	siCTRL	23273114	3136.66	0.0356282
50975	siCTRL	15955216	2039.48	0.623589
50976	siCTRL	17301666	2714.55	0.156589
50977	siCTRL	25727598	1785.19	0.170367
50978	siCTRL	30598710	2128.62	0.202946
50979	siCTRL	15911379	1961.4	0.640425
50980	siCTRL	14418626	2277.03	0.651659
50981	siCTRL	26788720	2582.17	0.416668
50982	siCTRL	17310602	1666.42	0.352752
50983	siCTRL	15710937	1802	0.347832
50984	siCTRL	15143921	1737.55	0.907662
50985	siCTRL	15922141	1833.17	0.481717
50986	siCTRL	15598400	2183.6	0.0659176
50987	siCTRL	18828922	1811.76	0.331234
50988	siCTRL	30780632	2300.2	0.299319
50989	siCTRL	28669676	2025.52	0.527723
50990	siCTRL	16489943	1646.51	0.0115962
50991	siCTRL	16743403	2093.77	0.511548
50992	siCTRL	15875649	1900.2	0.997729
50993	siCTRL	24798238	2273.13	0.451159
50994	siCTRL	31666184	1970.03	0.2706
50995	siCTRL	14884650	3040.38	0.966935
50996	siCTRL	21194094	1976.07	0.492554
50997	siCTRL	15596048	1914.47	0.573585
50998	siCTRL	15913520	1958.29	0.750338
50999	siCTRL	15930748	1590.27	0.817955
51000	siCTRL	15273412	2175.56	0.304407
51001	siCTRL	15654503	2733.91	0.257528
51002	siCTRL	17385908	2001.16	0.830401
51003	siCTRL	15869845	2031.17	0.976961
51004	siCTRL	18864288	1900.35	0.0443364
51005	siCTRL	16790334	2037.72	0.283236
51006	siCTRL	15261943	1819.68	0.380139
51007	siCTRL	31816178	2180.4	0.688859
51008	siCTRL	21053894	1767.76	0.0198767
51009	siCTRL	15826459	1689.15	0.740446
51010	siCTRL	25990448	2700.16	0.88418
51011	siCTRL	33328946	2006.45	0.939183
51012	siCTRL	16924988	1586.23	0.383837
51013	siCTRL	16117301	1558.02	0.859066
51014	siCTRL	17066074	1981.52	0.981476
51015	siCTRL	25208208	2055.04	0.955158
51016	siCTRL	15858407	2017.29	0.434802
51017	siCTRL	16994280	1759.02	0.505171
51018	siCTRL	20988980	1624.51	0.269082
51019	siCTRL	15127210	2387.42	0.717028
51020	siCTRL	29359416	1651.43	0.195611
51021	siCTRL	15295975	1726.34	0.464372
51022	siCTRL	25239632	1734.62	0.668168
51023	siCTRL	25699274	1759.17	0.132643
51024	siCTRL	49900192	3534.34	0.938309
51025	siCTRL	15339634	1335.67	0.606045
51026	siCTRL	16486862	1781.06	0.747421
51027	siCTRL	16251713	1903.95	0.863341
51028	siCTRL	26641258	1808.98	0.607578
51029	siCTRL	15636914	1437.17	0.00720137
51030	siCTRL	15349064	1945.18	0.790573
51031	siCTRL	23693726	1739.72	0.461584
51032	siCTRL	22769546	2113.37	0.443938
51033	siCTRL	31005680	2080.88	0.39192
51034	siCTRL	30369288	2060.6	0.426095
51035	siCTRL	15783486	2266.89	0.835439
51036	siCTRL	20812648	2027.6	0.193165
51037	siCTRL	16484325	2045.68	0.478871
51038	siCTRL	15746666	2049.25	0.86849
51039	siCTRL	17564168	1952.88	0.667843
51040	siCTRL	15447959	1778.89	0.17347
51041	siCTRL	13175974	1305.24	0.654852
51042	siCTRL	15210038	1749.89	0.0730883
51043	siCTRL	20696752	1760.66	0.846482
51044	siCTRL	19386842	2791.96	0.160991
51045	siCTRL	16126951	1908.39	0.113247
51046	siCTRL	13844647	1489.38	0.403693
51047	siCTRL	17986638	1490.15	0.670205
51048	siCTRL	17998900	1605.62	0.995886
51049	siCTRL	18920678	1451.59	0.133316
51050	siCTRL	30473150	2514.12	0.850118
51051	siCTRL	23845544	1725.53	0.132854
51052	siCTRL	29881638	1927.82	0.599986
51053	siCTRL	17682346	1609.09	0.993138
51054	siCTRL	16591184	1747.68	0.325965
51055	siCTRL	30162624	1954.32	0.0424913
51056	siCTRL	31355026	1760.7	0.397403
51057	siCTRL	16424125	2604.51	0.351165
51058	siCTRL	27811978	1732.15	0.353816
51059	siCTRL	35875356	2249.19	0.148269
51060	siCTRL	16052069	1922.64	0.9624
51061	siCTRL	14994592	1929.65	0.502564
51062	siCTRL	15655666	2465.16	0.227077
51063	siCTRL	24918706	1643.96	0.736321
51064	siCTRL	14874744	1736.94	0.565123
51065	siCTRL	18596454	1706.95	0.787421
51066	siCTRL	33750312	1813.07	0.692316
51067	siCTRL	28007002	1390.5	0.248999
51068	siCTRL	15609172	1743.96	0.709483
51069	siCTRL	17538732	1366.91	0.0905052
51070	siCTRL	29725750	1370.04	0.31467
51071	siCTRL	22244590	2118.73	0.456568
51072	siCTRL	15724327	1892.67	0.812367
51073	siCTRL	19027780	1860.48	0.00532455
51074	siCTRL	23975676	1926.04	0.00950134
51075	siCTRL	28625710	2326.7	0.890309
51076	siCTRL	19143432	1689.91	0.796147
51077	siCTRL	19087646	1560.02	0.966867
51078	siCTRL	17807378	2260.71	0.383458
51079	siCTRL	18136834	1965.18	0.712256
51080	siCTRL	19689006	2071.39	0.0681343
51081	siCTRL	21507012	2212.37	0.784126
51082	siCTRL	28453748	2372.19	0.222374
51083	siCTRL	22995652	1687.01	0.329444
51084	siCTRL	18931478	1808.04	0.164104
51085	siCTRL	59703408	2551.34	0.920692
51086	siCTRL	18505870	1814.67	0.0967591
51087	siCTRL	17434210	2106.81	0.967444
51088	siCTRL	25715956	2110.43	0.71979
51089	siCTRL	49194932	2507.08	0.796646
51090	siCTRL	17419950	1696.27	0.585039
51091	siCTRL	17402152	2351.43	0.202204
51092	siCTRL	31346908	1950.36	0.559907
51093	siCTRL	17767862	2079.5	0.333435
51094	siCTRL	20681150	1576.6	0.101577
51095	siCTRL	21316688	2181.82	0.953181
51096	siCTRL	29555750	1490.88	0.542571
51097	siCTRL	14415751	1760.99	0.0243302
51098	siCTRL	14944252	1692.95	0.409411
51099	siCTRL	30811986	1811.56	0.41089
51100	siCTRL	29355506	1776.2	0.535503
51101	siCTRL	15095994	2209.27	0.212653
51102	siCTRL	28118252	1898.72	0.643043
51103	siCTRL	19110544	1809.73	0.620187
51104	siCTRL	21154056	1694.49	0.194778
51105	siCTRL	17187550	1764.38	0.835404
51106	siCTRL	19655032	1821.21	0.336369
51107	siCTRL	31887232	1967.06	0.282714
51108	siCTRL	61531140	3197.1	0.390776
51109	siCTRL	20180800	1849.33	0.922459
51110	siCTRL	25720738	2244.45	0.854657
51111	siCTRL	14447339	2137.73	0.326521
51112	siCTRL	25591492	1906.51	0.231628
51113	siCTRL	26919654	2119.18	0.843736
51114	siCTRL	18770584	2284.89	0.200879
51115	siCTRL	32047706	2108.98	0.277299
51116	siCTRL	15647470	1918.46	0.663038
51117	siCTRL	43560144	3448.43	0.458247
51118	siCTRL	28293116	2250.43	0.615014
51119	siCTRL	15406423	1409.79	0.971915
51120	siCTRL	17527818	2399.02	0.687632
51121	siCTRL	31426080	2081.21	0.815038
51122	siCTRL	15825717	1685.99	0.934197
51123	siCTRL	29987008	2437.06	0.230474
51124	siCTRL	24905140	2032.66	0.171231
51125	siCTRL	16215719	2554.64	0.369002
51126	siCTRL	16443250	2451.11	0.587502
51127	siCTRL	16046445	1684.38	0.976392
51128	siCTRL	25515362	1596.07	0.408218
51129	siCTRL	16333462	1792.72	0.910657
51130	siCTRL	15886270	2220.56	0.567279
51131	siCTRL	24983304	1794.16	0.210212
51132	siCTRL	22330830	1928.77	0.629368
51133	siCTRL	17209364	1983.1	0.653517
51134	siCTRL	16156842	1714.69	0.528808
51135	siCTRL	64650524	3688.92	0.946786
51136	siCTRL	17157972	1946.82	0.306256
51137	siCTRL	27958300	2985.77	0.571372
51138	siCTRL	16767766	1711.82	0.543456
51139	siCTRL	16406684	1740.19	0.575178
51140	siCTRL	31373820	1609.63	0.752571
51141	siCTRL	21468282	1981.38	0.821986
51142	siCTRL	15627162	1277.31	0.526891
51143	siCTRL	32008118	1956.24	0.800177
51144	siCTRL	27046926	2210.78	0.323797
51145	siCTRL	24364680	2483.95	0.364237
51146	siCTRL	32450256	2003.06	0.0747653
51147	siCTRL	17317586	2503.2	0.819631
51148	siCTRL	17385640	2063.57	0.867374
51149	siCTRL	18359400	1746.79	0.818991
51150	siCTRL	16111181	1803.51	0.818003
51151	siCTRL	27273518	1521.66	0.209325
51152	siCTRL	32233216	2241.05	0.886262
51153	siCTRL	17002264	1909.4	0.680644
51154	siCTRL	16286012	1442.94	0.950784
51155	siCTRL	15940788	1946.1	0.0205108
51156	siCTRL	20328500	1946.6	0.832317
51157	siCTRL	15231370	2194.12	0.79034
51158	siCTRL	17647868	1938.87	0.503097
51159	siCTRL	31516980	1812.08	0.0722924
51160	siCTRL	20713780	2789.71	0.268342
51161	siCTRL	15791182	1307.04	0.17932
51162	siCTRL	32311920	2104.75	0.761653
51163	siCTRL	16011786	1585.69	0.0855088
51164	siCTRL	24998638	2081.54	0.531721
51165	siCTRL	16133259	1679.17	0.454505
51166	siCTRL	16062073	1730.5	0.455687
51167	siCTRL	15741157	1337.3	0.914566
51168	siCTRL	36081664	2167.82	0.613286
51169	siCTRL	15919999	1469.4	0.954971
51170	siCTRL	15997568	2561.33	0.650719
51171	siCTRL	16212796	2013.33	0.70777
51172	siCTRL	20679774	2015.73	0.0766952
51173	siCTRL	41422744	2273.28	0.168555
51174	siCTRL	20036542	1984.43	0.158077
51175	siCTRL	17552160	1832.87	0.185319
51176	siCTRL	16480669	2199.78	0.879417
51177	siCTRL	34359348	2686.43	0.729297
51178	siCTRL	15945402	1770.74	0.0355593
51179	siCTRL	23702908	2065.34	0.324575
51180	siCTRL	43549212	2689.42	0.714777
51181	siCTRL	38748132	2165.21	0.415579
51182	siCTRL	16803132	2408.46	0.70199
51183	siCTRL	16029410	2240.48	0.985927
51184	siCTRL	21268740	2441.24	0.819585
51185	siCTRL	25011794	1879.81	0.887479
51186	siCTRL	15767827	2047.99	0.235453
51187	siCTRL	35148408	2144.66	0.762543
51188	siCTRL	16190413	3404.76	0.0884368
51189	siCTRL	27924062	2393.82	0.790698
51190	siCTRL	16040939	1988.15	0.363343
51191	siCTRL	19107774	1900.36	0.0155692
51192	siCTRL	15758502	1815.61	0.305083
51193	siCTRL	30711802	2810.33	0.622392
51194	siCTRL	45878752	2102.56	0.387216
51195	siCTRL	48227108	2998.11	0.757512
51196	siCTRL	32962408	2010.04	0.551093
51197	siCTRL	34242592	3453.86	0.524477
51198	siCTRL	15774934	1845.92	0.171237
51199	siCTRL	36818928	2870.47	0.114036
51200	siCTRL	24653566	2227.25	0.231378
51201	siCTRL	20600476	2261.88	0.156979
51202	siCTRL	15684031	2121.27	0.682506
51203	siCTRL	16118594	1763.16	0.853001
51204	siCTRL	32015282	2793.35	0.305049
51205	siCTRL	15789874	1846.27	0.150244
51206	siCTRL	18436336	1567.3	0.424098
51207	siCTRL	16522481	1813.67	0.101821
51208	siCTRL	18041500	1972.96	0.518776
51209	siCTRL	33751540	2599.48	0.73574
51210	siCTRL	16873000	2134.16	0.366761
51211	siCTRL	17421666	2578.2	0.562236
51212	siCTRL	32205556	2884.37	0.233459
51213	siCTRL	29046118	2983.96	0.383518
51214	siCTRL	22282858	2450.9	0.442327
51215	siCTRL	17003220	2137.87	0.355973
51216	siCTRL	20713004	2221.53	0.236583
51217	siCTRL	14938948	1928.07	0.993019
51218	siCTRL	16008431	1977.68	0.245747
51219	siCTRL	31982048	3012.29	0.279571
51220	siCTRL	19201916	2128.1	0.681244
51221	siCTRL	21050576	1793.64	0.33152
51222	siCTRL	19776964	2158.94	0.214486
51223	siCTRL	31867230	2028.62	0.182412
51224	siCTRL	16398997	2003.32	0.47415
51225	siCTRL	21165772	1746.56	0.830162
51226	siCTRL	21484240	2680.66	0.0807151
51227	siCTRL	17734976	2076.19	0.496774
51228	siCTRL	16281903	2811.26	0.929268
51229	siCTRL	17168990	1944	0.186625
51230	siCTRL	15666593	2263.99	0.634402
51231	siCTRL	19190246	2060.1	0.864994
51232	siCTRL	22966428	2036.35	0.530846
51233	siCTRL	32721136	2382.43	0.3138
51234	siCTRL	32004084	2560.29	0.367471
51235	siCTRL	32282428	3228.82	0.319086
51236	siCTRL	16248611	1545.12	0.72467
51237	siCTRL	16219291	2008.21	0.246062
51238	siCTRL	23198272	1966.48	0.276092
51239	siCTRL	16507510	2393.92	0.924532
51240	siCTRL	15717313	1697.18	0.468814
51241	siCTRL	20776472	2150.47	0.171417
51242	siCTRL	18795998	1620.3	0.650805
51243	siCTRL	20627928	1798.41	0.825438
51244	siCTRL	16322721	2087.19	0.276542
51245	siCTRL	15583235	1845.87	0.495088
51246	siCTRL	15129909	1317.98	0.908945
51247	siCTRL	19980698	2437.31	0.469543
51248	siCTRL	16339028	1857.65	0.541811
51249	siCTRL	17214960	1893.25	0.687306
51250	siCTRL	16058404	1539.2	0.30665
51251	siCTRL	15636477	1950.46	0.86896
51252	siCTRL	19682862	2108.3	0.209953
51253	siCTRL	19203390	1646.89	0.971544
51254	siCTRL	23502910	2237.13	0.106492
51255	siCTRL	24219432	1936.13	0.781529
51256	siCTRL	22589418	2121.87	0.201175
51257	siCTRL	18611912	2001.84	0.422594
51258	siCTRL	25858912	2431.98	0.425229
51259	siCTRL	26873190	1709.51	0.477913
51260	siCTRL	33427562	3585.03	0.268545
51261	siCTRL	22627104	2001.37	0.786679
51262	siCTRL	30026768	1746.19	0.373082
51263	siCTRL	24164726	2268.14	0.609708
51264	siCTRL	17343208	2631.82	0.545922
51265	siCTRL	33794504	2270.92	0.771607
51266	siCTRL	14942170	1746.22	0.974474
51267	siCTRL	24234746	2006.76	0.487398
51268	siCTRL	29823584	2173.4	0.136049
51269	siCTRL	17140024	2440.29	0.95151
51270	siCTRL	16538064	1589.55	0.0462309
51271	siCTRL	15706356	2097.7	0.920276
51272	siCTRL	19037220	2042	0.582111
51273	siCTRL	18658130	1918.26	0.843883
51274	siCTRL	16062941	1591.78	0.249697
51275	siCTRL	22699062	2535.69	0.139242
51276	siCTRL	16503831	1512.55	0.347473
51277	siCTRL	15845674	1709.61	0.560196
51278	siCTRL	32371890	2092.83	0.783596
51279	siCTRL	27577150	2312.99	0.799437
51280	siCTRL	15642633	1808.73	0.794068
51281	siCTRL	17935888	2382.69	0.553766
51282	siCTRL	23243942	1735.64	0.639878
51283	siCTRL	15801980	1854.66	0.121992
51284	siCTRL	17276716	2425.45	0.588764
51285	siCTRL	16111072	1832.08	0.560753
51286	siCTRL	28445602	2156.5	0.973153
51287	siCTRL	25919172	2525.87	0.632786
51288	siCTRL	28667680	1979.08	0.982517
51289	siCTRL	16016922	2126.53	0.305602
51290	siCTRL	25463590	2357.51	0.397832
51291	siCTRL	15797642	1567.75	0.886074
51292	siCTRL	24871368	2236.91	0.796105
51293	siCTRL	15465372	1831.15	0.154406
51294	siCTRL	15668343	1766.84	0.543198
51295	siCTRL	15598549	1851.43	0.656701
51296	siCTRL	15947093	2232.89	0.23901
51297	siCTRL	15885154	2083.6	0.571453
51298	siCTRL	35500128	2711.61	0.874418
51299	siCTRL	16099915	2624.92	0.855704
51300	siCTRL	16066398	2077.97	0.865316
51301	siCTRL	14990680	1731.3	0.599391
51302	siCTRL	29115090	1845.7	0.216975
51303	siCTRL	31320098	1572.39	0.0246807
51304	siCTRL	16088050	2558.52	0.340202
51305	siCTRL	15091762	2013.01	0.313093
51306	siCTRL	17935068	2060.45	0.203312
51307	siCTRL	15420302	1682.07	0.830298
51308	siCTRL	15509337	1536.29	0.349466
51309	siCTRL	16889130	1947.29	0.0369336
51310	siCTRL	32059182	1987.12	0.945465
51311	siCTRL	16453369	2146.95	0.349291
51312	siCTRL	15789449	2030.95	0.236785
51313	siCTRL	16190224	1597.57	0.935362
51314	siCTRL	15858747	1640.39	0.60539
51315	siCTRL	31128172	2087.99	0.292756
51316	siCTRL	22893118	1942.2	0.0368518
51317	siCTRL	27502910	2089.83	0.792986
51318	siCTRL	30194670	3021.14	0.845758
51319	siCTRL	32055620	2867.52	0.116359
51320	siCTRL	16238063	1923.13	0.331553
51321	siCTRL	16017400	1767.42	0.1425
51322	siCTRL	15744737	1661.31	0.374553
51323	siCTRL	14759075	1401.23	0.409448
51324	siCTRL	15276276	1340.09	0.597454
51325	siCTRL	15395271	1711.86	0.676506
51326	siCTRL	15758414	1857.82	0.861379
51327	siCTRL	15795447	1832.53	0.712958
51328	siCTRL	15845026	1753.04	0.662856
51329	siCTRL	32297408	2173.43	0.486567
51330	siCTRL	15729234	1562.38	0.891135
51331	siCTRL	16039611	1804.26	0.112888
51332	siCTRL	16158870	1789.16	0.579419
51333	siCTRL	15543779	1544.97	0.0892456
51334	siCTRL	31195282	1774.58	0.565925
51335	siCTRL	15764715	1669.56	0.39073
51336	siCTRL	15885646	1869.61	0.345346
51337	siCTRL	14682954	1648.84	0.700457
51338	siCTRL	15348083	1881.62	0.6116
51339	siCTRL	15607246	1795.13	0.364725
51340	siCTRL	31789140	2349.44	0.369204
51341	siCTRL	15372902	1359.07	0.235532
51342	siCTRL	16938136	1934.98	0.0930001
51343	siCTRL	16060511	2275.88	0.958734
51344	siCTRL	14989371	1728.31	0.58979
51345	siCTRL	15723934	2023.16	0.54914
51346	siCTRL	31894546	1843.92	0.408649
51347	siCTRL	14761788	1514.24	0.514972
51348	siCTRL	20774472	2070.15	0.297528
51349	siCTRL	32517794	2460.89	0.840346
51350	siCTRL	15221577	1373.26	0.159153
51351	siCTRL	32187906	2402.46	0.81166
51352	siCTRL	15699996	1875.06	0.135005
51353	siCTRL	15692876	1741.11	0.0373922
51354	siCTRL	15085898	1323.98	0.74171
51355	siCTRL	14977994	1363.76	0.146352
51356	siCTRL	16447540	1859.89	0.761551
51357	siCTRL	15830173	1902.7	0.702019
51358	siCTRL	15933314	1757.65	0.857843
51359	siCTRL	32232488	1844.57	0.510776
51360	siCTRL	15283455	1743.66	0.189364
51361	siCTRL	32351072	1935.16	0.128442
51362	siCTRL	23844064	1689.6	0.104564
51363	siCTRL	15446346	2230.52	0.253792
51364	siCTRL	15465153	1417.8	0.993637
51365	siCTRL	22095152	2301.41	0.549315
51366	siCTRL	32226208	2751.76	0.617527
51367	siCTRL	15110720	2033.1	0.74649
51368	siCTRL	33015624	1789.53	0.996713
51369	siCTRL	15094840	1818.23	0.488004
51370	siCTRL	18684600	1950.44	0.305656
51371	siCTRL	16566212	2075.75	0.646004
51372	siCTRL	15583096	2063.9	0.367399
51373	siCTRL	15140624	2070.12	0.180387
51374	siCTRL	64844560	2359.98	0.345798
51375	siCTRL	15531545	2013.71	0.663668
51376	siCTRL	16282854	1877.91	0.783183
51377	siCTRL	15781605	1842.79	0.353879
51378	siCTRL	22805156	1864.71	0.502341
51379	siCTRL	15851927	2002.98	0.47684
51380	siCTRL	19973936	1903.37	0.33949
51381	siCTRL	15168246	2072.68	0.373671
51382	siCTRL	16097994	1831.19	0.286757
51383	siCTRL	32178674	2427.03	0.499095
51384	siCTRL	26881506	2572.13	0.808585
51385	siCTRL	15813664	1872.3	0.263685
51386	siCTRL	16132405	2777.47	0.828352
51387	siCTRL	16042823	1710.93	0.711376
51388	siCTRL	32691648	2254.36	0.653331
51389	siCTRL	16009117	2148.09	0.62409
51390	siCTRL	32074114	1647.97	0.426976
51391	siCTRL	27836240	1541.42	0.584269
51392	siCTRL	16658392	1523.49	0.0137135
51393	siCTRL	33599184	1909.91	0.0826101
51394	siCTRL	17355630	1696.03	0.902319
51395	siCTRL	16446145	2113.92	0.584907
51396	siCTRL	18292654	1680.09	0.622678
51397	siCTRL	15945447	1618.42	0.019205
51398	siCTRL	64379404	2739.8	0.0954291
51399	siCTRL	15699655	1814.75	0.831743
51400	siCTRL	18650824	1727.87	0.830184
51401	siCTRL	16225639	1688.57	0.557425
51402	siCTRL	64403980	2116.99	0.0291648
51403	siCTRL	28680710	1711.54	0.433163
51404	siCTRL	31665878	1967.89	0.879848
51405	siCTRL	15821711	1843.28	0.455056
51406	siCTRL	15341696	1833.25	0.0513919
51407	siCTRL	15922760	1527.8	0.375555
51408	siCTRL	17752314	2138.99	0.691799
51409	siCTRL	15142051	1259.48	0.331865
51410	siCTRL	16473908	1420.61	0.364875
51411	siCTRL	18521312	1595.93	0.0652591
51412	siCTRL	14104640	1151.97	0.674378
51413	siCTRL	31010576	2333.9	0.894611
51414	siCTRL	23459394	1822.25	0.344254
51415	siCTRL	16316285	1928.94	0.712438
51416	siCTRL	15993471	1981.87	0.249255
51417	siCTRL	15444944	1639.56	0.134623
51418	siCTRL	18342154	1896.57	0.600534
51419	siCTRL	25578016	1987.16	0.848337
51420	siCTRL	15293171	1717.73	0.136194
51421	siCTRL	10846903	1318.03	0.62485
51422	siCTRL	29784008	2138.54	0.823153
51423	siCTRL	16110404	1806.82	0.380029
51424	siCTRL	15661087	1795.72	0.127243
51425	siCTRL	16006161	1946.77	0.361365
51426	siCTRL	12028096	1154.6	0.848211
51427	siCTRL	19232368	1618.97	0.643891
51428	siCTRL	21854826	2069.68	0.352266
51429	siCTRL	15751139	1961.93	0.670175
51430	siCTRL	19235174	1622.83	0.401748
51431	siCTRL	11109817	1044.65	0.218658
51432	siCTRL	15748368	1846.32	0.679374
51433	siCTRL	15187342	1817.52	0.425961
51434	siCTRL	10611355	1258.05	0.00161472
51435	siCTRL	31367744	1487.51	0.504195
51436	siCTRL	20870526	2110.91	0.257626
51437	siCTRL	10806549	1255.55	0.148792
51438	siCTRL	44795712	1634.48	0.619107
51439	siCTRL	31033064	2104.29	0.36236
51440	siCTRL	21443892	1592.86	0.40038
51441	siCTRL	14776510	1175.41	0.181613
51442	siCTRL	16403073	1814.25	0.677457
51443	siCTRL	21195242	2370.18	0.187677
51444	siCTRL	12878618	1170.84	0.654095
51445	siCTRL	18371770	1896.37	0.182767
51446	siCTRL	23688914	1468.8	0.282361
51447	siCTRL	15570233	1481.55	0.260435
51448	siCTRL	16814096	1294.07	0.752521
51449	siCTRL	25463482	2235.94	0.652076
51450	siCTRL	23712716	2265.53	0.627509
51451	siCTRL	12180022	1224.37	0.430305
51452	siCTRL	30900058	1754.59	0.345875
51453	siCTRL	15561935	1383.81	0.662276
51454	siCTRL	15786445	1830.09	0.430315
51455	siCTRL	21301736	1692.57	0.243204
51456	siCTRL	15573588	1683.24	0.909127
51457	siCTRL	14902054	1348.36	0.0817945
51458	siCTRL	29662074	2009.19	0.764956
51459	siCTRL	31443190	1897.3	0.939853
51460	siCTRL	28493402	1782.19	0.596653
51461	siCTRL	17394496	1465.69	0.701013
51462	siCTRL	19381694	1666.81	0.541984
51463	siCTRL	30503360	2276.43	0.399205
51464	siCTRL	15661932	1447.32	0.926024
51465	siCTRL	22613714	2267.69	0.242358
51466	siCTRL	14345422	1682.89	0.878852
51467	siCTRL	20699246	1576.28	0.38976
51468	siCTRL	21348656	1694.12	0.810503
51469	siCTRL	20629316	1932.16	0.184563
51470	siCTRL	29307312	2048.78	0.918746
51471	siCTRL	13610216	961.61	0.135543
51472	siCTRL	25857034	2221.9	0.838034
51473	siCTRL	15694055	1980.7	0.0271755
51474	siCTRL	23279756	1938.82	0.0988082
51475	siCTRL	21988726	1705.1	0.756295
51476	siCTRL	25287584	2425.27	0.791229
51477	siCTRL	26457142	1941.11	0.257005
51478	siCTRL	14960905	1519.91	0.0397109
51479	siCTRL	13601380	1191.75	0.250319
51480	siCTRL	18761524	2015.01	0.65462
51481	siCTRL	16589171	2054.77	0.640418
51482	siCTRL	42814184	2130.5	0.626557
51483	siCTRL	30743220	2537.49	0.650622
51484	siCTRL	17773742	1630.21	0.456615
51485	siCTRL	19434484	2278.69	0.292581
51486	siCTRL	15987964	1876.6	0.300803
51487	siCTRL	31749158	1839.07	0.973698
51488	siCTRL	26377304	2008.63	0.912238
51489	siCTRL	25133928	1941.15	0.0307608
51490	siCTRL	23652212	1776.38	0.811089
51491	siCTRL	29749262	1785.6	0.53159
51492	siCTRL	54863652	1870.98	0.335152
51493	siCTRL	14806210	2001.78	0.928582
51494	siCTRL	15723945	1569.09	0.817756
51495	siCTRL	22594418	2180.48	0.424453
51496	siCTRL	30786626	2115.61	0.720454
51497	siCTRL	31366458	2174.41	0.804493
51498	siCTRL	18877086	2030.83	0.784169
51499	siCTRL	15685655	1624.95	0.989391
51500	siCTRL	31854300	2201.84	0.523394
51501	siCTRL	16105322	1709.97	0.515102
51502	siCTRL	15167163	1766.43	0.896112
51503	siCTRL	15121365	1630.68	0.626191
51504	siCTRL	43123384	2353.61	0.151243
51505	siCTRL	15624546	1334.89	0.557344
51506	siCTRL	16606056	2164.75	0.527151
51507	siCTRL	24068806	1920.76	0.398144
51508	siCTRL	18359792	1784.99	0.335927
51509	siCTRL	15632042	1785.77	0.631653
51510	siCTRL	14929106	1593.15	0.461162
51511	siCTRL	34619588	2051.59	0.765086
51512	siCTRL	15740856	1568.35	0.42687
51513	siCTRL	16391900	1864.46	0.0503581
51514	siCTRL	30285212	2018.46	0.937057
51515	siCTRL	17739400	2496.97	0.186932
51516	siCTRL	22339876	2108.11	0.798896
51517	siCTRL	14676250	1795.41	0.67367
51518	siCTRL	27059438	2465.84	0.53938
51519	siCTRL	15657913	1780.37	0.160526
51520	siCTRL	16147596	1756.26	0.67884
51521	siCTRL	30452902	1694.65	0.937024
51522	siCTRL	15557759	2096.06	0.218909
51523	siCTRL	14850901	1464.84	0.365027
51524	siCTRL	15737964	2150.31	0.744929
51525	siCTRL	15540327	1512.13	0.503022
51526	siCTRL	23224978	2069.63	0.601817
51527	siCTRL	18927852	2291.75	0.794062
51528	siCTRL	30883322	1747.25	0.765721
51529	siCTRL	31214868	3090.21	0.135726
51530	siCTRL	14629222	1803.54	0.428738
51531	siCTRL	14441591	1467.7	0.694664
51532	siCTRL	27763088	1938.25	0.343664
51533	siCTRL	14673795	1885.54	0.864321
51534	siCTRL	25058194	1673.08	0.150867
51535	siCTRL	15482526	1882.29	0.311262
51536	siCTRL	17047156	2555.85	0.952674
51537	siCTRL	26347730	1617.34	0.474283
51538	siCTRL	16141899	1616.39	0.347726
51539	siCTRL	18365690	1936.51	0.655153
51540	siCTRL	15680762	2398.41	0.907277
51541	siCTRL	15587806	2293.77	0.157914
51542	siCTRL	15540777	1325.91	0.92718
51543	siCTRL	26903216	2085.3	0.706174
51544	siCTRL	19783454	2756.59	0.884471
51545	siCTRL	27991570	1864.86	0.2694
51546	siCTRL	19434544	2143.07	0.585254
51547	siCTRL	19102404	1610.26	0.787131
51548	siCTRL	14948614	1848.24	0.324531
51549	siCTRL	15242321	1911.22	0.331824
51550	siCTRL	15495904	1611.74	0.431321
51551	siCTRL	18751800	2228.14	0.62576
51552	siCTRL	15527352	1823.87	0.569074
51553	siCTRL	30826370	2015.9	0.530977
51554	siCTRL	31163186	2825.38	0.441773
51555	siCTRL	14303390	1877.19	0.381726
51556	siCTRL	18638418	1469.95	0.598208
51557	siCTRL	16279752	1830.28	0.188549
51558	siCTRL	31223036	1970.58	0.731476
51559	siCTRL	14877257	1618.82	0.0290392
51560	siCTRL	20378682	2734.61	0.229272
51561	siCTRL	14915371	1727.22	0.299168
51562	siCTRL	31473278	2102.32	0.332779
51563	siCTRL	14946593	1368.53	0.705298
51564	siCTRL	15471213	1917.33	0.284291
51565	siCTRL	14538613	1604.45	0.962546
51566	siCTRL	14384308	1896.1	0.45755
51567	siCTRL	15641561	1890.49	0.759244
51568	siCTRL	15604252	1771.31	0.640922
51569	siCTRL	18671672	2789.79	0.474009
51570	siCTRL	15683048	1943.57	0.943886
51571	siCTRL	17151810	1942.93	0.713764
51572	siCTRL	23978672	2988.87	0.470237
51573	siCTRL	14636596	1599.19	0.119598
51574	siCTRL	14322878	1074.58	0.680386
51575	siCTRL	14868801	2040.92	0.513001
51576	siCTRL	14461562	1892.29	0.646535
51577	siCTRL	15762457	1940.21	0.0724607
51578	siCTRL	27873102	2291.67	0.713257
51579	siCTRL	26160684	2455.72	0.42524
51580	siCTRL	31526296	1786.06	0.938624
51581	siCTRL	30276592	2147.03	0.872552
51582	siCTRL	14495281	1184.27	0.772192
51583	siCTRL	15766293	2061.88	0.0313496
51584	siCTRL	24152908	2396.85	0.317613
51585	siCTRL	18224292	2538.83	0.535085
51586	siCTRL	15536826	1630.35	0.544443
51587	siCTRL	23443952	2145.58	0.849393
51588	siCTRL	16120120	2082.41	0.282764
51589	siCTRL	31423398	2124.69	0.263703
51590	siCTRL	23875606	2333.67	0.211848
51591	siCTRL	28778838	2805.37	0.894553
51592	siCTRL	16159036	1417.98	0.779971
51593	siCTRL	14928780	1347.81	0.437491
51594	siCTRL	15464835	1577.14	0.475118
51595	siCTRL	16362111	1907.95	0.18798
51596	siCTRL	21217164	2010.75	0.723305
51597	siCTRL	14754142	1325.83	0.626991
51598	siCTRL	14801173	1269.45	0.534572
51599	siCTRL	30991006	2145.74	0.399525
51600	siCTRL	18891642	2342.79	0.406536
51601	siCTRL	14676701	1756.74	0.448398
51602	siCTRL	16745610	2245.77	0.672711
51603	siCTRL	14754098	1586.44	0.292627
51604	siCTRL	15206623	1683.26	0.545957
51605	siCTRL	14645865	1839.31	0.146427
51606	siCTRL	15158981	1253.12	0.248967
51607	siCTRL	15823683	1560.26	0.666646
51608	siCTRL	29713674	1897.93	0.832164
51609	siCTRL	20358376	2180.32	0.601778
51610	siCTRL	14946069	1729.51	0.662242
51611	siCTRL	24768022	2124.58	0.162397
51612	siCTRL	16137868	2296.88	0.310538
51613	siCTRL	24099384	2103.59	0.703619
51614	siCTRL	15949177	2077.76	0.0766173
51615	siCTRL	24780354	1582.49	0.863815
51616	siCTRL	17562256	2393.47	0.503518
51617	siCTRL	15509255	2066.18	0.280053
51618	siCTRL	32073352	2676.41	0.325795
51619	siCTRL	15342716	1867.51	0.643545
51620	siCTRL	16352742	2273.58	0.0399117
51621	siCTRL	15587327	2013.92	0.987936
51622	siCTRL	29927060	1765.74	0.427475
51623	siCTRL	14697443	1978.55	0.872191
51624	siCTRL	15458669	1778.77	0.933544
51625	siCTRL	30161338	1506.73	0.790134
51626	siCTRL	16991862	2108.8	0.610014
51627	siCTRL	51760168	2127.89	0.0379206
51628	siCTRL	20621538	2335.51	0.266334
51629	siCTRL	29527678	2671.01	0.110114
51630	siCTRL	15535398	1629.18	0.358211
51631	siCTRL	29220642	1591.48	0.462325
51632	siCTRL	15568660	1978.79	0.458629
51633	siCTRL	15512925	1706.55	0.16923
51634	siCTRL	31014984	2035.34	0.320586
51635	siCTRL	15643614	1936.31	0.10545
51636	siCTRL	27116996	2083.55	0.981529
51637	siCTRL	32376858	2146.27	0.46741
51638	siCTRL	30429110	2085.9	0.604857
51639	siCTRL	15994839	2158.9	0.414882
51640	siCTRL	15934630	2173.23	0.509452
51641	siCTRL	19882154	2003.21	0.870351
51642	siCTRL	15556830	1711.17	0.678732
51643	siCTRL	18584696	1702.32	0.395615
51644	siCTRL	23919304	2240.23	0.351066
51645	siCTRL	31275390	1903.55	0.607485
51646	siCTRL	22692602	2053.65	0.976045
51647	siCTRL	27119308	2062.66	0.020188
51648	siCTRL	16576980	1677.46	0.154354
51649	siCTRL	15525772	2051.73	0.968449
51650	siCTRL	28188712	1862.03	0.0580517
51651	siCTRL	30478822	2344.58	0.898696
51652	siCTRL	18989282	1681.07	0.393423
51653	siCTRL	22160748	3233.52	0.440286
51654	siCTRL	20715118	1672.47	0.844721
51655	siCTRL	15448799	1773.59	0.491066
51656	siCTRL	24723212	1964.62	0.892386
51657	siCTRL	30563512	1681.81	0.199337
51658	siCTRL	31040186	2194.37	0.175989
51659	siCTRL	24577746	1875.78	0.249887
51660	siCTRL	15508258	1913.74	0.0036523
51661	siCTRL	25496182	2567.45	0.630958
51662	siCTRL	22629992	1933.85	0.451846
51663	siCTRL	16137149	2052.03	0.9199
51664	siCTRL	16040981	1747.83	0.949456
51665	siCTRL	32349316	3035.93	0.59101
51666	siCTRL	15376751	2134.35	0.676396
51667	siCTRL	14875192	1910.14	0.822758
51668	siCTRL	15906077	2289.72	0.92361
51669	siCTRL	20467684	2311.94	0.0263732
51670	siCTRL	26905152	1754.87	0.124076
51671	siCTRL	25921532	2145.25	0.652349
51672	siCTRL	22169106	1680.1	0.59289
51673	siCTRL	15310816	1655.42	0.736853
51674	siCTRL	27384680	1915.65	0.614761
51675	siCTRL	15771893	2029.25	0.964104
51676	siCTRL	15597587	1624.79	0.70204
51677	siCTRL	16416577	2257.73	0.766844
51678	siCTRL	15851249	1701.23	0.281785
51679	siCTRL	16326857	1658.64	0.463933
51680	siCTRL	15923341	1761.66	0.159336
51681	siCTRL	15272563	2116.5	0.0086434
51682	siCTRL	19338048	2226.96	0.739584
51683	siCTRL	15381470	2478.62	0.480691
51684	siCTRL	16336260	1875.89	0.0587651
51685	siCTRL	20639188	1870.73	0.23809
51686	siCTRL	15052803	1841.9	0.826791
51687	siCTRL	17127438	2066.87	0.101542
51688	siCTRL	14866081	1780.21	0.828401
51689	siCTRL	14653327	1409.86	0.516064
51690	siCTRL	18264484	1832.78	0.800613
51691	siCTRL	14852845	1733.89	0.308898
51692	siCTRL	20667228	1872	0.00960056
51693	siCTRL	17566076	1897.37	0.183266
51694	siCTRL	28035026	2572.16	0.740834
51695	siCTRL	15100614	1810.84	0.130496
51696	siCTRL	14822081	3079.38	0.121505
51697	siCTRL	15340055	1695.98	0.496486
51698	siCTRL	15503417	2004.47	0.732685
51699	siCTRL	19286982	1565.92	0.972499
51700	siCTRL	18024822	1893.01	0.263898
51701	siCTRL	14595746	1524.77	0.672743
51702	siCTRL	18087878	1960.92	0.00647693
51703	siCTRL	15828013	1763.36	0.390107
51704	siCTRL	15227505	2572.91	0.887314
51705	siCTRL	16653090	2343.17	0.0880979
51706	siCTRL	17083612	2014.36	0.0568389
51707	siCTRL	22696664	2750.45	0.442485
51708	siCTRL	23272130	1526.27	0.494386
51709	siCTRL	15068520	1288.02	0.0575707
51710	siCTRL	16029658	2160.83	0.742903
51711	siCTRL	22566240	2046.95	0.212292
51712	siCTRL	24962582	1965.19	0.370181
51713	siCTRL	20703696	2001.63	0.603098
51714	siCTRL	15464793	1631.35	0.855289
51715	siCTRL	14721706	1523.44	0.608638
51716	siCTRL	25620686	2029.95	0.882783
51717	siCTRL	18431138	1633.78	0.0319801
51718	siCTRL	15055232	1621.85	0.0163768
51719	siCTRL	17767922	1824.68	0.183872
51720	siCTRL	30493260	1981.26	0.65673
51721	siCTRL	14884740	2129.92	0.748988
51722	siCTRL	16672616	1944.55	0.207587
51723	siCTRL	15111213	2182.3	0.147819
51724	siCTRL	17720390	1977.56	0.313376
51725	siCTRL	16261039	1540.63	0.410734
51726	siCTRL	20080034	1793.62	0.80781
51727	siCTRL	15166381	1862.07	0.60333
51728	siCTRL	32897350	2686.91	0.78287
51729	siCTRL	15991656	1659.8	0.163039
51730	siCTRL	30764714	1798.76	0.73574
51731	siCTRL	20790796	2089.4	0.388235
51732	siCTRL	18344026	2178.26	0.622838
51733	siCTRL	15658281	1754.74	0.897316
51734	siCTRL	14266006	1178.04	0.439204
51735	siCTRL	27562072	1919.54	0.446869
51736	siCTRL	15430974	1737.94	0.611994
51737	siCTRL	18347658	2049.31	0.457863
51738	siCTRL	30457686	2110.91	0.967098
51739	siCTRL	15195716	1344.15	0.021517
51740	siCTRL	25452834	1639.08	0.364603
51741	siCTRL	15154415	1941.94	0.556368
51742	siCTRL	16000042	1646.26	0.690867
51743	siCTRL	17662304	1752.77	0.839449
51744	siCTRL	20019226	2207	0.199853
51745	siCTRL	15334921	2001.94	0.971721
51746	siCTRL	20700092	2086.83	0.265444
51747	siCTRL	28187272	2123.11	0.778809
51748	siCTRL	24299330	2490.4	0.211843
51749	siCTRL	24812450	1894.11	0.555716
51750	siCTRL	24725764	2511.71	0.221253
51751	siCTRL	26099526	1762.72	0.761121
51752	siCTRL	14074188	1383.07	0.242361
51753	siCTRL	15717335	1489.03	0.369973
51754	siCTRL	21420750	2454.18	0.816936
51755	siCTRL	14446980	1866.53	0.443278
51756	siCTRL	14379820	1294.21	0.577388
51757	siCTRL	16072211	1844.55	0.106135
51758	siCTRL	16877106	1607.92	0.605258
51759	siCTRL	14486106	1530.8	0.771334
51760	siCTRL	29614898	1873.6	0.517065
51761	siCTRL	18861876	1593.39	0.917548
51762	siCTRL	24502066	1763.08	0.0110358
51763	siCTRL	31193812	1702.1	0.675701
51764	siCTRL	24006288	1701.46	0.331356
51765	siCTRL	14367852	1196.56	0.241898
51766	siCTRL	25111582	1596.87	0.159843
51767	siCTRL	14545789	1844.74	0.629301
51768	siCTRL	14209136	1899.36	0.623701
51769	siCTRL	15900027	1778.68	0.918854
51770	siCTRL	27811638	1905.77	0.642704
51771	siCTRL	27829890	2428.04	0.563552
51772	siCTRL	28228484	1389.33	0.0412093
51773	siCTRL	12980238	1612.33	0.91948
51774	siCTRL	15502111	1552.19	0.311769
51775	siCTRL	27794556	1799.39	0.864057
51776	siCTRL	27162100	1984.65	0.0923768
51777	siCTRL	14593279	1805.44	0.871877
51778	siCTRL	14849170	1170.24	0.992857
51779	siCTRL	32061420	2061.6	0.121072
51780	siCTRL	15717093	1979.39	0.177061
51781	siCTRL	14456343	1426.68	0.554852
51782	siCTRL	14953614	1531.67	0.898778
51783	siCTRL	14735515	1153.59	0.196172
51784	siCTRL	14005730	1918.69	0.683822
51785	siCTRL	14910484	1462.39	0.0592857
51786	siCTRL	14790743	1340.86	0.65482
51787	siCTRL	15316835	1756.9	0.542435
51788	siCTRL	14609711	1872.29	0.356622
51789	siCTRL	17815774	1822.96	0.230308
51790	siCTRL	18419288	1580.43	0.324623
51791	siCTRL	14652343	2061.4	0.726265
51792	siCTRL	13366582	2293.09	0.83815
51793	siCTRL	17638340	1892.35	0.329079
51794	siCTRL	14822072	1628.43	0.239569
51795	siCTRL	28011640	2159.56	0.989371
51796	siCTRL	12322071	2012.16	0.921098
51797	siCTRL	14858029	1381.62	0.441182
51798	siCTRL	14868722	1903.34	0.521145
51799	siCTRL	25606670	1955.39	0.78982
51800	siCTRL	15484254	1817.61	0.249228
51801	siCTRL	19118992	1577.29	0.52046
51802	siCTRL	15109739	1579.24	0.875951
51803	siCTRL	22588548	1443.78	0.915237
51804	siCTRL	29291432	2522.53	0.744864
51805	siCTRL	14731212	1839.26	0.723052
51806	siCTRL	14905470	1846.64	0.927824
51807	siCTRL	15041268	1922.09	0.0273675
51808	siCTRL	13556697	1481.53	0.612029
51809	siCTRL	15280601	1989.51	0.616307
51810	siCTRL	14612567	1882.73	0.586263
51811	siCTRL	22427894	2132.23	0.082549
51812	siCTRL	19313700	1693.29	0.393645
51813	siCTRL	23535764	1620.1	0.329932
51814	siCTRL	15521394	1690.15	0.326309
51815	siCTRL	25590690	1672.86	0.47474
51816	siCTRL	14897003	1457.32	0.181076
51817	siCTRL	14693817	1757.28	0.299222
51818	siCTRL	14963982	1199.04	0.98025
51819	siCTRL	19397796	1635.9	0.300611
51820	siCTRL	15188988	1607.52	0.979306
51821	siCTRL	15439098	1646.81	0.951251
51822	siCTRL	14920934	1182.6	0.860964
51823	siCTRL	14082614	1627.52	0.677516
51824	siCTRL	16774778	2225.25	0.0436285
51825	siCTRL	28235882	1816.38	0.0219632
51826	siCTRL	14863744	1249.82	0.232362
51827	siCTRL	11950442	1373.8	0.0690295
51828	siCTRL	14015590	1671.5	0.326526
51829	siCTRL	15964744	2057.88	0.241821
51830	siCTRL	15816912	1961.32	0.53111
51831	siCTRL	14122258	1468.56	0.356595
51832	siCTRL	11033477	1019.85	0.0924901
51833	siCTRL	15166935	1749.33	0.964385
51834	siCTRL	14421629	1714.03	0.767001
51835	siCTRL	14063604	1573.64	0.344375
51836	siCTRL	14227055	1573.46	0.835166
51837	siCTRL	13360477	1646.15	0.712034
51838	siCTRL	14357381	1353.18	0.9154
51839	siCTRL	14790380	1966.02	0.766856
51840	siCTRL	24606572	1247.35	0.155041
51841	siCTRL	19176630	2055.74	0.526074
51842	siCTRL	16594125	1755.52	0.441287
51843	siCTRL	14717858	1470.02	0.730562
51844	siCTRL	13776948	1556.79	0.275238
51845	siCTRL	19499494	2386.03	0.577946
51846	siCTRL	14177893	1495	0.601008
51847	siCTRL	14902843	1869.05	0.0202676
51848	siCTRL	17398532	1938.75	0.343577
51849	siCTRL	17790370	1699.64	0.816846
51850	siCTRL	15438358	1654.38	0.00164026
51851	siCTRL	14497921	1569.78	0.605116
51852	siCTRL	15238281	1987.56	0.600026
51853	siCTRL	17997862	1334.24	0.391665
51854	siCTRL	12909159	1394.64	0.698358
51855	siCTRL	16591637	1654.44	0.598434
51856	siCTRL	29296400	2046.95	0.584207
51857	siCTRL	14063981	1973.34	0.500068
51858	siCTRL	14443056	1627.12	0.20096
51859	siCTRL	20289848	1922.81	0.161177
51860	siCTRL	14421672	2323.98	0.930769
51861	siCTRL	14643218	1296.87	0.0377559
51862	siCTRL	19125086	1576.08	0.906267
51863	siCTRL	24005010	1808.2	0.440944
51864	siCTRL	14613067	1233.44	0.419172
51865	siCTRL	21695110	1844.67	0.926952
51866	siCTRL	14303669	1288.41	0.437341
51867	siCTRL	20042270	2534.21	0.463571
51868	siCTRL	14095004	1520.32	0.0142172
51869	siCTRL	23924566	1563.92	0.668357
51870	siCTRL	16559478	1552.82	0.295585
51871	siCTRL	14449500	1359.13	0.198283
51872	siCTRL	18168602	2050.74	0.255016
51873	siCTRL	27316596	2065.65	0.64424
51874	siCTRL	20729944	2481.76	0.807433
51875	siCTRL	14954252	1659.12	0.970269
51876	siCTRL	15040092	1381.28	0.397316
51877	siCTRL	27064164	1144.9	0.624894
51878	siCTRL	25570864	1859.23	0.444292
51879	siCTRL	13692551	1452.34	0.0861397
51880	siCTRL	15376469	1884.79	0.247452
51881	siCTRL	28580650	2090.39	0.364293
51882	siCTRL	22048702	1811.25	0.300458
51883	siCTRL	20803914	2130.88	0.13276
51884	siCTRL	16687092	1580.37	0.71636
51885	siCTRL	21760734	2214.48	0.200664
51886	siCTRL	14853641	1323.91	0.493152
51887	siCTRL	15318735	2278.44	0.246525
51888	siCTRL	14213737	1661.92	0.840079
51889	siCTRL	14921476	1820.63	0.0479271
51890	siCTRL	17820940	1411.37	0.669118
51891	siCTRL	18880016	1123	0.96021
51892	siCTRL	13819986	1571.46	0.809264
51893	siCTRL	14708703	1474.1	0.0500231
51894	siCTRL	25155966	2084.3	0.858445
51895	siCTRL	13372842	1511.91	0.58556
51896	siCTRL	14772350	1636.45	0.761863
51897	siCTRL	17096818	1913.45	0.235636
51898	siCTRL	22166812	1700.49	0.578035
51899	siCTRL	22393370	2727.93	0.743573
51900	siCTRL	22878070	2314.19	0.729632
51901	siCTRL	13401319	1595.46	0.406314
51902	siCTRL	25650776	1835.18	0.420271
51903	siCTRL	14145862	1355.42	0.792228
51904	siCTRL	24305398	1530.26	0.0142314
51905	siCTRL	17409140	1739.9	0.976917
51906	siCTRL	19360162	1568.83	0.279987
51907	siCTRL	15616028	1762.18	0.9922
51908	siCTRL	25168228	1985.78	0.885686
51909	siCTRL	14657678	1566.47	0.123738
51910	siCTRL	14853510	1727.41	0.802047
51911	siCTRL	15236054	1682.57	0.364241
51912	siCTRL	29814868	1941.15	0.969188
51913	siCTRL	22025938	2457.59	0.439391
51914	siCTRL	18846870	2169.35	0.550991
51915	siCTRL	14816735	2179.93	0.721407
51916	siCTRL	15244379	1898.51	0.374942
51917	siCTRL	16694592	2367.5	0.940177
51918	siCTRL	13702564	1630.67	0.599329
51919	siCTRL	12818830	1322.42	0.958679
51920	siCTRL	18639528	1746.04	0.103537
51921	siCTRL	21922516	1470.17	0.630241
51922	siCTRL	27464132	1710.56	0.456591
51923	siCTRL	27196524	1830.45	0.139369
51924	siCTRL	20656406	1589.15	0.629526
51925	siCTRL	21566430	1774.3	0.230092
51926	siCTRL	14479972	1663.38	0.322403
51927	siCTRL	29716098	2088.99	0.0290418
51928	siCTRL	14228802	1439.94	0.146226
51929	siCTRL	28183168	2551.32	0.383759
51930	siCTRL	24846758	3045.62	0.97336
51931	siCTRL	27107894	1014.86	0.442033
51932	siCTRL	27962876	1504.53	0.445801
51933	siCTRL	14219140	1407.05	0.662372
51934	siCTRL	15659074	1985.87	0.328727
51935	siCTRL	14367622	1585.05	0.0524315
51936	siCTRL	13814126	1495.3	0.497724
51937	siCTRL	15784412	2071.44	0.167625
51938	siCTRL	14810859	1726.41	0.239417
51939	siCTRL	18066328	1538.29	0.218115
51940	siCTRL	23412564	2010.12	0.107638
51941	siCTRL	14015612	1879.95	0.35937
51942	siCTRL	15082303	1933.31	0.156459
51943	siCTRL	14542043	1798.12	0.00425354
51944	siCTRL	30153204	2542.13	0.0708604
51945	siCTRL	23563282	1600.42	0.502888
51946	siCTRL	17230548	2162.83	0.975189
51947	siCTRL	15821577	1432.63	0.501137
51948	siCTRL	15695664	1551.5	0.812093
51949	siCTRL	26388420	1781.8	0.506887
51950	siCTRL	14709999	1872.14	0.804158
51951	siCTRL	14079721	1575.31	0.183419
51952	siCTRL	16007452	2345.6	0.0820317
51953	siCTRL	23195264	1825.65	0.0679331
51954	siCTRL	14605448	1871.11	0.863091
51955	siCTRL	13040815	2265.26	0.765034
51956	siCTRL	14445996	1808.8	0.798152
51957	siCTRL	15460312	1964.95	0.152928
51958	siCTRL	25553416	2003.79	0.448507
51959	siCTRL	15605348	1684.75	0.137799
51960	siCTRL	14692323	1772.96	0.38391
51961	siCTRL	20174732	2005.28	0.490529
51962	siCTRL	40927720	2152.82	0.284525
51963	siCTRL	24258842	2009.38	0.217752
51964	siCTRL	14936550	2125.24	0.966432
51965	siCTRL	14576811	2102.56	0.150359
51966	siCTRL	23051410	1896.28	0.922546
51967	siCTRL	19986090	1709.83	0.618997
51968	siCTRL	14943956	2691.24	0.120807
51969	siCTRL	18313162	1408.88	0.471952
51970	siCTRL	14843364	2217.73	0.299579
51971	siCTRL	13534898	961.964	0.984312
51972	siCTRL	14818304	1702.41	0.486491
51973	siCTRL	26453704	2208.15	0.273983
51974	siCTRL	14428105	2085.85	0.650077
51975	siCTRL	28306432	1962.98	0.177162
51976	siCTRL	14918027	1902.25	0.700569
51977	siCTRL	15645638	1768.03	0.741983
51978	siCTRL	22480436	2425.05	0.851959
51979	siCTRL	18323820	2144.06	0.775711
51980	siCTRL	18787514	2107.63	0.920071
51981	siCTRL	16065353	2488.43	0.957661
51982	siCTRL	23622384	2799.92	0.563375
51983	siCTRL	24115946	3111.27	0.260156
51984	siCTRL	19769872	2242.19	0.430063
51985	siCTRL	14555514	1961.78	0.31184
51986	siCTRL	15922442	1870.76	0.813406
51987	siCTRL	14010412	2486.49	0.552144
51988	siCTRL	20066574	2045.73	0.893373
51989	siCTRL	14395921	1607.87	0.138034
51990	siCTRL	25058360	1911.09	0.156184
51991	siCTRL	20711414	2150.81	0.256985
51992	siCTRL	28537174	1629.26	0.152537
51993	siCTRL	14234490	2196.24	0.656151
51994	siCTRL	14287567	1379.24	0.212148
51995	siCTRL	29935154	1833.63	0.00431208
51996	siCTRL	13761790	1570.71	0.746184
51997	siCTRL	14664983	1543.35	0.0777587
51998	siCTRL	14447351	2160.94	0.852759
51999	siCTRL	21562592	2117.86	0.822115
52000	siCTRL	23698092	2315.16	0.196688
52001	siCTRL	13858316	1542.16	0.425084
52002	siCTRL	20357750	2690.95	0.210697
52003	siCTRL	24021882	2828.83	0.296783
52004	siCTRL	13678160	1562.67	0.652926
52005	siCTRL	13466490	1558.84	0.551956
52006	siCTRL	25311724	2454.27	0.280558
52007	siCTRL	13373242	1984.51	0.0487762
52008	siCTRL	15197250	1710.7	0.84075
52009	siCTRL	14643866	1772.85	0.200448
52010	siCTRL	25030312	1901.07	0.341327
52011	siCTRL	29427870	1978.76	0.330581
52012	siCTRL	14459126	2053.82	0.566752
52013	siCTRL	21996030	2090.34	0.80541
52014	siCTRL	15985505	2062.58	0.555495
52015	siCTRL	22182066	2026.57	0.465239
52016	siCTRL	14493754	2217.05	0.957748
52017	siCTRL	15244174	1969.89	0.166003
52018	siCTRL	13045161	1586.11	0.420593
52019	siCTRL	13144173	1838.75	0.0474937
52020	siCTRL	13648010	1358.93	0.627362
52021	siCTRL	25087622	2154.2	0.196413
52022	siCTRL	16882110	2123.44	0.451573
52023	siCTRL	14141357	1890.9	0.230016
52024	siCTRL	14054604	1808.15	0.24471
52025	siCTRL	23227958	1717.24	0.501537
52026	siCTRL	14261720	2025.85	0.776232
52027	siCTRL	23837288	1899.69	0.758418
52028	siCTRL	13255491	2067.25	0.585493
52029	siCTRL	16909924	2228.49	0.155662
52030	siCTRL	16604952	2560.2	0.628532
52031	siCTRL	14193462	2007.45	0.758351
52032	siCTRL	14510976	2163.8	0.816897
52033	siCTRL	15287340	1971.62	0.985386
52034	siCTRL	17075892	2202.38	0.0811079
52035	siCTRL	17012558	2373.99	0.122513
52036	siCTRL	15499298	2253.46	0.0749494
52037	siCTRL	15970548	2185.16	0.660389
52038	siCTRL	14241849	2023.04	0.650686
52039	siCTRL	15579543	1956.64	0.0712077
52040	siCTRL	30982512	2099.02	0.699402
52041	siCTRL	15474240	2560.14	0.908118
52042	siCTRL	14981299	1667.07	0.837172
52043	siCTRL	22609400	3129.89	0.276236
52044	siCTRL	14974334	2759.16	0.327351
52045	siCTRL	15717887	1762.87	0.852458
52046	siCTRL	14657285	1974.55	0.759575
52047	siCTRL	29329612	2355.54	0.195163
52048	siCTRL	24888402	1803.12	0.992152
52049	siCTRL	14586022	1899.84	0.904592
52050	siCTRL	16104409	1630.42	0.750956
52051	siCTRL	13121702	2021.06	0.705399
52052	siCTRL	13116407	2014.7	0.9331
52053	siCTRL	26903446	2470.52	0.354689
52054	siCTRL	14299474	1619.51	0.702984
52055	siCTRL	14760459	2641.4	0.486659
52056	siCTRL	23838960	2747.7	0.559469
52057	siCTRL	14144135	1771.15	0.14829
52058	siCTRL	15405454	1788.85	0.596838
52059	siCTRL	15839127	2047.25	0.699744
52060	siCTRL	15068811	2188.91	0.0876819
52061	siCTRL	14790692	2026.33	0.480536
52062	siCTRL	15385319	2173.25	0.709433
52063	siCTRL	13202038	2110.24	0.444107
52064	siCTRL	29079746	2024.99	0.76952
52065	siCTRL	18987582	1892	0.732641
52066	siCTRL	22073848	2040.2	0.0303573
52067	siCTRL	14052157	2044.44	0.967928
52068	siCTRL	21223964	3209.5	0.104729
52069	siCTRL	30848412	1721.8	0.265615
52070	siCTRL	13102656	1636.98	0.530189
52071	siCTRL	19853904	2720.79	0.916539
52072	siCTRL	19395888	2240.38	0.918378
52073	siCTRL	14300626	2787.4	0.918609
52074	siCTRL	13988465	2056.15	0.429993
52075	siCTRL	15225939	2379.62	0.751752
52076	siCTRL	24666198	2577.94	0.41391
52077	siCTRL	20144980	1563.82	0.815416
52078	siCTRL	15218849	1719.37	0.0303503
52079	siCTRL	29151688	2303.52	0.317326
52080	siCTRL	15494117	2046.99	0.140734
52081	siCTRL	15198528	2434.71	0.444372
52082	siCTRL	17559896	1540.27	0.903663
52083	siCTRL	42029176	2547.58	0.599923
52084	siCTRL	14448939	2701.79	0.93834
52085	siCTRL	41407120	1605.28	0.92065
52086	siCTRL	16378686	2095.01	0.228498
52087	siCTRL	31132496	2858.5	0.619135
52088	siCTRL	28863482	2512.17	0.952388
52089	siCTRL	18415718	1966.24	0.592395
52090	siCTRL	24414060	1071.37	0.580484
52091	siCTRL	29204140	2673.7	0.0561724
52092	siCTRL	29813854	2528.48	0.79429
52093	siCTRL	20758166	1842.49	0.856491
52094	siCTRL	15334555	1720.93	0.877774
52095	siCTRL	20120044	1947	0.895668
52096	siCTRL	13586007	1715.78	0.2405
52097	siCTRL	30790454	2963.99	0.677292
52098	siCTRL	15398241	1782.54	0.416352
52099	siCTRL	14396931	1575.46	0.0487071
52100	siCTRL	16748876	2326.34	0.0197543
52101	siCTRL	19000842	1211.43	0.485597
52102	siCTRL	31104994	2738.04	0.385133
52103	siCTRL	18716908	2491.6	0.0152969
52104	siCTRL	11346186	2022.16	0.200503
52105	siCTRL	18750020	2269.19	0.0600474
52106	siCTRL	15048524	1667.74	0.169477
52107	siCTRL	25583384	1904.8	0.210857
52108	siCTRL	14583871	1586.22	0.362808
52109	siCTRL	18124024	1769.17	0.0237063
52110	siCTRL	12654516	1550.74	0.323442
52111	siCTRL	26643284	2315.41	0.762464
52112	siCTRL	22475400	1972.21	0.28928
52113	siCTRL	27639838	2412	0.269769
52114	siCTRL	20359322	2164.98	0.0959609
52115	siCTRL	17141908	2249.68	0.693863
52116	siCTRL	21179828	1651.11	0.807562
52117	siCTRL	14020467	1549.11	0.536236
52118	siCTRL	10862498	1712.48	0.0603227
52119	siCTRL	29306272	2559.38	0.683949
52120	siCTRL	49789724	3171.4	0.768013
52121	siCTRL	12245019	1542.32	0.805868
52122	siCTRL	13525023	1244.36	0.726075
52123	siCTRL	30381156	2357.08	0.47793
52124	siCTRL	27576980	1866.74	0.0782474
52125	siCTRL	23222120	3027.11	0.899912
52126	siCTRL	14865711	1946.81	0.11352
52127	siCTRL	11200707	1666.36	0.948281
52128	siCTRL	18608838	1324.02	0.988824
52129	siCTRL	17968912	2220.07	0.819027
52130	siCTRL	14721414	2294.65	0.35575
52131	siCTRL	29256072	2431.61	0.381939
52132	siCTRL	27383392	2899.87	0.730516
52133	siCTRL	12909922	2042.21	0.449028
52134	siCTRL	13477458	1437.36	0.744277
52135	siCTRL	22761950	2243.4	0.216533
52136	siCTRL	19643474	2161.3	0.121759
52137	siCTRL	15049957	1130.12	0.842267
52138	siCTRL	14570735	1399.2	0.927486
52139	siCTRL	13432216	1982.74	0.320508
52140	siCTRL	25665692	1583.98	0.638805
52141	siCTRL	18829438	1821.47	0.257205
52142	siCTRL	17813476	2034.83	0.728889
52143	siCTRL	31420774	2887.92	0.125246
52144	siCTRL	14757323	1900.15	0.592584
52145	siCTRL	26729634	2348.31	0.0640614
52146	siCTRL	13003565	1062.75	0.392606
52147	siCTRL	14699232	2590.69	0.0236254
52148	siCTRL	13148575	2044.78	0.280264
52149	siCTRL	23690584	1711.27	0.990671
52150	siCTRL	13932919	2824.82	0.373001
52151	siCTRL	11786343	1417.67	0.271196
52152	siCTRL	20679866	1911.69	0.919366
52153	siCTRL	18004820	1914.48	0.74531
52154	siCTRL	14304839	2014.8	0.881658
52155	siCTRL	13132136	1490.44	0.194355
52156	siCTRL	11482082	1659.04	0.47756
52157	siCTRL	29545684	2153.57	0.382511
52158	siCTRL	13553428	1810.69	0.453132
52159	siCTRL	13422036	1993.09	0.0927101
52160	siCTRL	11908302	1409.97	0.0711021
52161	siCTRL	27153754	1973.89	0.037999
52162	siCTRL	17948668	2134.13	0.101889
52163	siCTRL	29571102	2535.71	0.967432
52164	siCTRL	24945242	2023.82	0.760412
52165	siCTRL	30960414	2755.39	0.287923
52166	siCTRL	12916017	1907.25	0.921378
52167	siCTRL	25871328	1939.12	0.70174
52168	siCTRL	26385124	2381.36	0.75258
52169	siCTRL	27503366	2672.64	0.909883
52170	siCTRL	16515670	1962.86	0.980475
52171	siCTRL	13991090	1749.58	0.213496
52172	siCTRL	27449932	2842.08	0.461859
52173	siCTRL	27608938	2511.61	0.778815
52174	siCTRL	14270468	1680.09	0.557693
52175	siCTRL	14883463	2003.89	0.089838
52176	siCTRL	12751228	1467.64	0.678136
52177	siCTRL	27056422	2283.51	0.540672
52178	siCTRL	27137342	2403.8	0.161686
52179	siCTRL	13178310	1855.38	0.640812
52180	siCTRL	13602196	2063.64	0.289707
52181	siCTRL	27330482	2594.98	0.70503
52182	siCTRL	16230670	1971.08	0.389502
52183	siCTRL	12733549	1922.62	0.815911
52184	siCTRL	14438999	2234.11	0.469019
52185	siCTRL	16189512	2969.63	0.629185
52186	siCTRL	21782712	2017.6	0.0456398
52187	siCTRL	13342928	1441.57	0.365679
52188	siCTRL	13339886	1685.16	0.665606
52189	siCTRL	14362975	1674.96	0.178854
52190	siCTRL	23291718	2118.84	0.484436
52191	siCTRL	13317975	2231.65	0.561097
52192	siCTRL	12014176	1662.13	0.215023
52193	siCTRL	27979880	2147.09	0.785527
52194	siCTRL	13823283	2543.97	0.247658
52195	siCTRL	14378022	2088.26	0.862161
52196	siCTRL	15213513	2099.3	0.0959698
52197	siCTRL	17689674	1389.38	0.782871
52198	siCTRL	23221452	2143.59	0.524422
52199	siCTRL	20888806	1952.43	0.162539
52200	siCTRL	13747193	2541.24	0.858241
52201	siCTRL	27671446	2212.01	0.786731
52202	siCTRL	25781694	1599.2	0.266538
52203	siCTRL	29878080	3415.51	0.673163
52204	siCTRL	15644618	2168.1	0.0718199
52205	siCTRL	25500966	2173.81	0.71599
52206	siCTRL	13958937	2027.19	0.212779
52207	siCTRL	29722692	3892.59	0.839307
52208	siCTRL	27754432	2044.41	0.0788032
52209	siCTRL	27264934	2708.8	0.6917
52210	siCTRL	13807439	2357.24	0.0833507
52211	siCTRL	20932712	2218.04	0.94945
52212	siCTRL	25193012	1896.5	0.75546
52213	siCTRL	27568580	2253.56	0.191136
52214	siCTRL	13872857	1733.24	0.581013
52215	siCTRL	23257438	2371.41	0.248157
52216	siCTRL	27589584	2786.29	0.59903
52217	siCTRL	25985352	3003.3	0.806951
52218	siCTRL	14366454	1852.61	0.790676
52219	siCTRL	21913446	3641.23	0.492319
52220	siCTRL	15031445	2078.84	0.594708
52221	siCTRL	14499316	1993.07	0.0934934
52222	siCTRL	20835092	2490.48	0.59149
52223	siCTRL	39070184	2635.82	0.454326
52224	siCTRL	26891710	3644.11	0.410838
52225	siCTRL	14427653	2155.38	0.735276
52226	siCTRL	14448471	3080.91	0.612839
52227	siCTRL	17551848	2330.34	0.613408
52228	siCTRL	15126082	2257.53	0.767002
52229	siCTRL	14472033	1826.55	0.646067
52230	siCTRL	19267676	2400.59	0.258082
52231	siCTRL	19039200	2640.18	0.473563
52232	siCTRL	18268146	2183.02	0.511196
52233	siCTRL	24300526	2084.97	0.0103009
52234	siCTRL	14644058	1951.69	0.244708
52235	siCTRL	17398974	2045.44	0.955385
52236	siCTRL	17385584	2576.11	0.987689
52237	siCTRL	15303274	1792.15	0.851513
52238	siCTRL	19895392	2236.87	0.749282
52239	siCTRL	19887734	2436.87	0.781796
52240	siCTRL	14696993	2438.19	0.879314
52241	siCTRL	15299533	2594.46	0.115609
52242	siCTRL	13289592	2220.88	0.937279
52243	siCTRL	17917760	2267.93	0.694901
52244	siCTRL	14491840	2079.3	0.31388
52245	siCTRL	19794808	2874.35	0.21241
52246	siCTRL	15988514	2279.69	0.581033
52247	siCTRL	27695438	2364.69	0.62509
52248	siCTRL	16729102	2396.95	0.771012
52249	siCTRL	15645927	2353.36	0.252704
52250	siCTRL	19402336	2899.11	0.964828
52251	siCTRL	12605808	2259.98	0.0141201
52252	siCTRL	15071968	2163.91	0.770608
52253	siCTRL	26233514	2762.37	0.501428
52254	siCTRL	15500262	3051.03	0.758699
52255	siCTRL	16830874	2443.99	0.999598
52256	siCTRL	21234388	2907.03	0.387842
52257	siCTRL	29804512	2846.15	0.375719
52258	siCTRL	14621430	2070.93	0.857265
52259	siCTRL	12204055	1579.19	0.660389
52260	siCTRL	11995499	1513.17	0.0226855
52261	siCTRL	12999323	2188.39	0.881469
52262	siCTRL	14696982	2503.95	0.80177
52263	siCTRL	16663241	2712.6	0.815625
52264	siCTRL	28603080	2622.73	0.0435968
52265	siCTRL	11930139	1783.47	0.538838
52266	siCTRL	14003652	1780.89	0.763906
52267	siCTRL	14177262	2220.14	0.947471
52268	siCTRL	14098231	2597.38	0.746356
52269	siCTRL	11688021	2224.38	0.512399
52270	siCTRL	15262491	2769.63	0.601205
52271	siCTRL	14344356	2254.64	0.714822
52272	siCTRL	11629245	1365.03	0.888503
52273	siCTRL	14159930	2446.04	0.28968
52274	siCTRL	14185883	2195.73	0.715544
52275	siCTRL	12617376	1822.75	0.318705
52276	siCTRL	13996641	1943.21	0.22654
52277	siCTRL	12294196	2229.12	0.329992
52278	siCTRL	27308468	2412.36	0.583727
52279	siCTRL	12780662	1990.82	0.370763
52280	siCTRL	13245258	2213.58	0.233213
52281	siCTRL	11503232	2004.53	0.630116
52282	siCTRL	13880548	1999.69	0.982047
52283	siCTRL	14756541	2154.82	0.0989875
52284	siCTRL	27859658	2682.24	0.720641
52285	siCTRL	14318082	2105.55	0.243491
52286	siCTRL	26313040	2469.01	0.771761
52287	siCTRL	17336560	2216.1	0.538869
52288	siCTRL	12769409	2048.45	0.435142
52289	siCTRL	13984721	2281.39	0.0390104
52290	siCTRL	11569746	2090.38	0.203461
52291	siCTRL	14000308	2232.33	0.529955
52292	siCTRL	13017130	1981.07	0.697095
52293	siCTRL	14389357	2650.72	0.516117
52294	siCTRL	12443832	2003.1	0.399719
52295	siCTRL	13915754	2161.04	0.774876
52296	siCTRL	13751487	2309.24	0.331059
52297	siCTRL	14735547	2422.41	0.719774
52298	siCTRL	17970046	2264.98	0.130036
52299	siCTRL	25700826	2563.01	0.536772
52300	siCTRL	16431470	2562.96	0.0529355
52301	siCTRL	16767792	2125.66	0.560416
52302	siCTRL	12641736	1703.53	0.232257
52303	siCTRL	13710064	1937.73	0.319093
52304	siCTRL	12436596	2008.62	0.624112
52305	siCTRL	12951516	2253.28	0.40611
52306	siCTRL	15584492	2304.86	0.914819
52307	siCTRL	18297202	2397.31	0.503156
52308	siCTRL	15535543	2393.17	0.261515
52309	siCTRL	12586323	2294.14	0.504315
52310	siCTRL	26127090	2152.06	0.742645
52311	siCTRL	12512899	2270.31	0.0263428
52312	siCTRL	11698993	1928	0.33823
52313	siCTRL	12747097	2603.06	0.960531
52314	siCTRL	11898687	2016.76	0.765845
52315	siCTRL	21073198	2655.82	0.115541
52316	siCTRL	13207018	2027.47	0.956968
52317	siCTRL	10428675	1594.97	0.860258
52318	siCTRL	17248758	2894.83	0.842338
52319	siCTRL	17275758	2806.51	0.658157
52320	siCTRL	14181721	2269.82	0.979265
52321	siCTRL	14009196	1846.85	0.117125
52322	siCTRL	37785904	3377.71	0.913143
52323	siCTRL	15169905	2537.51	0.897017
52324	siCTRL	16886828	2623.68	0.172235
52325	siCTRL	14218284	2013.8	0.575203
52326	siCTRL	24362626	2072.17	0.475319
52327	siCTRL	20921132	2039.36	0.730212
52328	siCTRL	21744386	2268.71	0.294321
52329	siCTRL	10935713	1110.5	0.681188
52330	siCTRL	15881775	1820.45	0.357176
52331	siCTRL	13295350	1848.7	0.693426
52332	siCTRL	14042506	2368.32	0.302515
52333	siCTRL	13767743	2239.93	0.723454
52334	siCTRL	11895849	2254.7	0.888198
52335	siCTRL	12786369	1999.69	0.646967
52336	siCTRL	16522971	2028.94	0.320777
52337	siCTRL	10365259	999.346	0.462006
52338	siCTRL	48020768	2775.49	0.477154
52339	siCTRL	11214287	1624.59	0.958576
52340	siCTRL	11590035	1812.62	0.219504
52341	siCTRL	11744207	1895.57	0.614647
52342	siCTRL	24517132	2527.6	0.384623
52343	siCTRL	11727242	1918.79	0.620829
52344	siCTRL	15692766	2343.72	0.572016
52345	siCTRL	13324590	2289.43	0.602641
52346	siCTRL	19377814	2482.71	0.843045
52347	siCTRL	23031878	1869.58	0.259228
52348	siCTRL	17578188	2805.75	0.000999551
52349	siCTRL	23527972	2737.03	0.853617
52350	siCTRL	23583658	1740.48	0.794229
52351	siCTRL	11049548	1927.85	0.0114112
52352	siCTRL	19069064	2545.76	0.964605
52353	siCTRL	11266818	2061.56	0.15594
52354	siCTRL	25747558	2658.01	0.233523
52355	siCTRL	13339021	2526.34	0.945763
52356	siCTRL	26377572	1997.14	0.429343
52357	siCTRL	23152548	1866.36	0.319104
52358	siCTRL	14621669	1755.46	0.208825
52359	siCTRL	12886591	2404.99	0.918102
52360	siCTRL	12129106	1916.03	0.369986
52361	siCTRL	12133875	2095.97	0.652555
52362	siCTRL	13591522	2826.99	0.240188
52363	siCTRL	12144814	1850.7	0.649851
52364	siCTRL	12073085	1745.93	0.899731
52365	siCTRL	23793132	2537.28	0.179664
52366	siCTRL	11834304	1661.85	0.689177
52367	siCTRL	11947743	1725.61	0.205006
52368	siCTRL	11982498	2104.66	0.889221
52369	siCTRL	11848927	2117.86	0.79423
52370	siCTRL	28077874	3157.69	0.249599
52371	siCTRL	12720519	2136.54	0.697836
52372	siCTRL	13119895	2525.48	0.561035
52373	siCTRL	25115838	2329.51	0.501735
52374	siCTRL	12057706	2221.98	0.601907
52375	siCTRL	25380292	2655.5	0.479317
52376	siCTRL	12867842	2200.94	0.340861
52377	siCTRL	19447540	2920.6	0.573285
52378	siCTRL	11939540	2059.39	0.251299
52379	siCTRL	12884274	2304.5	0.229318
52380	siCTRL	22150140	2330.83	0.806334
52381	siCTRL	16132238	3171.63	0.290748
52382	siCTRL	18199294	3459.12	0.296806
52383	siCTRL	16022847	2516.03	0.401839
52384	siCTRL	12498948	2215.47	0.533909
52385	siCTRL	21561926	2276.52	0.233703
52386	siCTRL	23950720	2045.64	0.337008
52387	siCTRL	16912546	3681.93	0.91117
52388	siCTRL	24078758	2808.19	0.917118
52389	siCTRL	25383296	2555.05	0.224178
52390	siCTRL	12145160	2554.49	0.541104
52391	siCTRL	60539240	4464.38	0.0869561
52392	siCTRL	72974640	3445.72	0.0366371
52393	siCTRL	21230986	2486.59	0.0149585
52394	siCTRL	13956126	1952.84	0.791932
52395	siCTRL	11368939	1596.33	0.867588
52396	siCTRL	13961074	2288.71	0.43001
52397	siCTRL	12094549	1436.88	0.0857662
52398	siCTRL	23913132	2459.47	0.396584
52399	siCTRL	12469541	2369.26	0.755777
52400	siCTRL	13565122	2372.55	0.292814
52401	siCTRL	11990365	2180.25	0.568926
52402	siCTRL	12794008	1626.7	0.673866
52403	siCTRL	22181646	2546.73	0.218057
52404	siCTRL	10033914	1849.63	0.975647
52405	siCTRL	20991968	2697.14	0.245426
52406	siCTRL	22778466	2262.28	0.780249
52407	siCTRL	11866168	1983.55	0.887724
52408	siCTRL	14161150	1605.24	0.167666
52409	siCTRL	10119007	1567.65	0.584554
52410	siCTRL	13185190	2154.37	0.839677
52411	siCTRL	9724390	1665.48	0.619482
52412	siCTRL	9485197	1664.79	0.450717
52413	siCTRL	10286845	1736.66	0.776789
52414	siCTRL	19755270	1847.89	0.00235313
52415	siCTRL	8455560	1185.77	0.0992182
52416	siCTRL	21535636	2208.22	0.923383
52417	siCTRL	13034969	1437.26	0.37104
52418	siCTRL	15431892	1924.36	0.757939
52419	siCTRL	11211777	1969.18	0.857437
52420	siCTRL	18359374	1667.7	0.531121
52421	siCTRL	13909300	1970.84	0.486534
52422	siCTRL	18507100	1868.88	0.184467
52423	siCTRL	22867006	2065.88	0.802273
52424	siCTRL	12332714	2045.75	0.682286
52425	siCTRL	11945978	1998.36	0.0988578
52426	siCTRL	11583235	2243.65	0.8716
52427	siCTRL	12456989	1970.93	0.142491
52428	siCTRL	11410105	2456.24	0.276106
52429	siCTRL	17163886	2223.87	0.911962
52430	siCTRL	11461356	2344.1	0.66406
52431	siCTRL	34164556	2246.38	0.0744272
52432	siCTRL	22975908	2389.67	0.159469
52433	siCTRL	23307202	2377.64	0.25172
52434	siCTRL	15993475	2368.78	0.553862
52435	siCTRL	24423686	2599.74	0.229123
52436	siCTRL	12722912	1881.56	0.704486
52437	siCTRL	18460386	2211.19	0.609
52438	siCTRL	21461454	2070.38	0.435099
52439	siCTRL	22738530	2771.81	0.21421
52440	siCTRL	12473417	2095.37	0.717472
52441	siCTRL	22846808	2421.41	0.457661
52442	siCTRL	15143816	2960.59	0.964305
52443	siCTRL	13689084	2318.25	0.798561
52444	siCTRL	11833565	1893.19	0.521356
52445	siCTRL	17494748	2669.45	0.245226
52446	siCTRL	14405796	2499.74	0.22193
52447	siCTRL	11970393	2184.88	0.70862
52448	siCTRL	14014932	2092.54	0.388205
52449	siCTRL	15348161	2596.65	0.0838403
52450	siCTRL	11200524	1957.58	0.525141
52451	siCTRL	11362485	2135.39	0.461719
52452	siCTRL	15638900	2422.05	0.400274
52453	siCTRL	23241328	2724.7	0.129754
52454	siCTRL	17691726	2296.86	0.70594
52455	siCTRL	17741318	1868.96	0.142362
52456	siCTRL	25867246	2618.85	0.195248
52457	siCTRL	14108631	2235.91	0.0445818
52458	siCTRL	12533445	2160.77	0.601507
52459	siCTRL	13515090	1936.93	0.0324212
52460	siCTRL	11996699	1835.03	0.621664
52461	siCTRL	12080124	2382.89	0.119404
52462	siCTRL	13249667	2441.51	0.194136
52463	siCTRL	11823574	1976.49	0.019462
52464	siCTRL	12121737	1915.35	0.449335
52465	siCTRL	12497207	2120.58	0.863501
52466	siCTRL	11653165	2685.12	0.173679
52467	siCTRL	11623375	1996.41	0.175028
52468	siCTRL	11155740	2340.2	0.57294
52469	siCTRL	10794940	2288.89	0.902075
52470	siCTRL	11638652	1947.58	0.00400832
52471	siCTRL	11923921	2195.89	0.00183295
52472	siCTRL	16179031	2420.77	0.785626
52473	siCTRL	13445103	2133.05	0.948633
52474	siCTRL	10449774	2139.67	0.0889621
52475	siCTRL	22005480	1918.1	0.886261
52476	siCTRL	14454974	2303.88	0.728819
52477	siCTRL	16181435	2626.51	0.775052
52478	siCTRL	12270470	2324.31	0.438778
52479	siCTRL	16929262	2417.46	0.175648
52480	siCTRL	23058698	2512.8	0.0464812
52481	siCTRL	10272491	2069.04	0.324271
52482	siCTRL	13737243	2166.44	0.373436
52483	siCTRL	11459606	2695.4	0.618317
52484	siCTRL	20030042	2278.36	0.983724
52485	siCTRL	11215187	2477.58	0.278084
52486	siCTRL	14220119	2047.4	0.825336
52487	siCTRL	24663336	3355.22	0.256715
52488	siCTRL	22462172	2134.89	0.821562
52489	siCTRL	20627454	2278.63	0.782565
52490	siCTRL	17714844	1926.91	0.0282721
52491	siCTRL	14558868	2260.13	0.249578
52492	siCTRL	12135699	2309.96	0.239481
52493	siCTRL	17426586	2186.18	0.783627
52494	siCTRL	12310067	2655.99	0.244697
52495	siCTRL	23029812	2138.04	0.871053
52496	siCTRL	11737107	2266.01	0.51208
52497	siCTRL	11705968	2120.55	0.974708
52498	siCTRL	10506116	2288.64	0.112622
52499	siCTRL	22592148	1968.13	0.377996
52500	siCTRL	11066376	1883.07	0.0558837
52501	siCTRL	22486916	1871.33	0.801925
52502	siCTRL	24222740	2098.57	0.827921
52503	siCTRL	21255212	1926.86	0.193212
52504	siCTRL	24373362	2124.09	0.314804
52505	siCTRL	18874804	2093.9	0.0623679
52506	siCTRL	10801764	1762.62	0.483722
52507	siCTRL	10497138	1556.88	0.855598
52508	siCTRL	19413780	1945.78	0.926462
52509	siCTRL	10936441	1563.39	0.855399
52510	siCTRL	23899100	1993.49	0.751763
52511	siCTRL	10755064	1840.63	0.963987
52512	siCTRL	13345054	2288.38	0.329743
52513	siCTRL	15354657	2371.86	0.8602
52514	siCTRL	20988884	2273.75	0.570653
52515	siCTRL	13278823	2278.09	0.39353
52516	siCTRL	14407720	2264.87	0.899489
52517	siCTRL	16052382	2457.83	0.158757
52518	siCTRL	13111645	1785.58	0.510794
52519	siCTRL	11667621	1773.02	0.153719
52520	siCTRL	15622733	2071.91	0.841697
52521	siCTRL	15710089	2061.8	0.95361
52522	siCTRL	16821490	2151.32	0.082628
52523	siCTRL	11694761	1771.05	0.755843
52524	siCTRL	18327134	2281.53	0.492477
52525	siCTRL	10928153	1791.58	0.500463
52526	siCTRL	12520222	2343.74	0.13859
52527	siCTRL	21974518	2248.49	0.932719
52528	siCTRL	10760803	2073.72	0.682295
52529	siCTRL	12104978	2156.34	0.192599
52530	siCTRL	14543110	1844.31	0.612085
52531	siCTRL	22717606	2147.87	0.604752
52532	siCTRL	21822730	2867.76	0.16752
52533	siCTRL	11418908	3029.1	0.717922
52534	siCTRL	11222269	2186.74	0.996447
52535	siCTRL	14619342	2186.94	0.867164
52536	siCTRL	22611446	1706.92	0.323812
52537	siCTRL	12298841	3039.68	0.555927
52538	siCTRL	21365826	2284.25	0.670404
52539	siCTRL	18239358	1656.11	0.692792
52540	siCTRL	12900725	2235.12	0.610932
52541	siCTRL	12028586	2761.54	0.332084
52542	siCTRL	23440438	3098.16	0.464794
52543	siCTRL	18792232	1831.45	0.789585
52544	siCTRL	15595758	1783.48	0.733944
52545	siCTRL	10496239	1641.31	0.980052
52546	siCTRL	19137590	2051.71	0.385105
52547	siCTRL	11695290	1611.27	0.224647
52548	siCTRL	21111162	2332.64	0.194771
52549	siCTRL	11754919	2074.81	0.766936
52550	siCTRL	23543072	2419.67	0.324918
52551	siCTRL	12848232	2465.14	0.0101549
52552	siCTRL	10934450	1943.51	0.58772
52553	siCTRL	12103143	2214.71	0.367098
52554	siCTRL	24430352	2512.92	0.515284
52555	siCTRL	9611140	2212.82	0.67251
52556	siCTRL	21524428	2192.82	0.123354
52557	siCTRL	13325659	2326.53	0.299417
52558	siCTRL	10453264	2082.49	0.325783
52559	siCTRL	15041824	2011.36	0.672081
52560	siCTRL	24202698	1732.96	0.671975
52561	siCTRL	10983392	1574.51	0.657326
52562	siCTRL	17466032	2334.11	0.132834
52563	siCTRL	13243399	2347.06	0.0838229
52564	siCTRL	21606860	1519.33	0.728851
52565	siCTRL	17673572	2231.07	0.417307
52566	siCTRL	11436726	1349.49	0.811356
52567	siCTRL	19816452	1519.89	0.68108
52568	siCTRL	12094379	1979.91	0.315184
52569	siCTRL	11438447	2087.4	0.124326
52570	siCTRL	11247918	1711.38	0.449607
52571	siCTRL	11903348	1861.8	0.481278
52572	siCTRL	19951846	2107.58	0.478753
52573	siCTRL	11838794	2056.44	0.816824
52574	siCTRL	13736434	2355.54	0.633394
52575	siCTRL	11823779	1808.07	0.995589
52576	siCTRL	50653484	2262.61	0.568285
52577	siCTRL	22756244	1919.77	0.770171
52578	siCTRL	51179396	2733.19	0.71691
52579	siCTRL	31976948	788.501	0.397885
52580	siCTRL	47908008	2539.99	0.584459
52581	siCTRL	12663290	2337.31	0.724046
52582	siCTRL	12704177	2289.62	0.195973
52583	siCTRL	13200523	2527.04	0.18496
52584	siCTRL	17751480	2462.49	0.494127
52585	siCTRL	15663688	2391.52	0.0353875
52586	siCTRL	15324826	2424.96	0.260326
52587	siCTRL	19063462	2570.01	0.811666
52588	siCTRL	16444730	2173.08	0.340654
52589	siCTRL	13057151	1834.57	0.21806
52590	siCTRL	11701441	1830.84	0.745159
52591	siCTRL	13989201	1742.96	0.260192
52592	siCTRL	11147046	1845.47	0.0223171
52593	siCTRL	12775697	2273.64	0.885826
52594	siCTRL	16649778	2500.01	0.250122
52595	siCTRL	31429230	2981.63	0.657765
52596	siCTRL	11755333	1737.16	0.418734
52597	siCTRL	10960270	2028.72	0.206091
52598	siCTRL	17046426	2094.25	0.0519659
52599	siCTRL	23487382	1949.17	0.382689
52600	siCTRL	24526322	2695.2	0.950711
52601	siCTRL	12264944	1768.74	0.0871458
52602	siCTRL	23663636	2621.19	0.56748
52603	siCTRL	12767401	2253.52	0.0551775
52604	siCTRL	28154814	2437.16	0.0271674
52605	siCTRL	12311086	2869.68	0.0332715
52606	siCTRL	15237770	2598.05	0.0118622
52607	siCTRL	22678360	1914.33	0.962125
52608	siCTRL	22693580	1776.12	0.725265
52609	siCTRL	25005176	2697.78	0.579803
52610	siCTRL	19747714	1828.28	0.163131
52611	siCTRL	22373190	1870.68	0.194856
52612	siCTRL	16598411	2119.55	0.242865
52613	siCTRL	20127674	1626.62	0.0489354
52614	siCTRL	17024310	2419.52	0.951592
52615	siCTRL	12140101	2171.09	0.61313
52616	siCTRL	15287634	2409.21	0.60285
52617	siCTRL	19821570	2221.69	0.709123
52618	siCTRL	12119709	2234.05	0.0345517
52619	siCTRL	15783153	2291.63	0.713429
52620	siCTRL	19012042	2088.45	0.455473
52621	siCTRL	24204630	2508.23	0.118517
52622	siCTRL	11321196	2114.04	0.846515
52623	siCTRL	11914744	1876.09	0.348208
52624	siCTRL	10809388	1628.49	0.15006
52625	siCTRL	11317727	1931.04	0.0473717
52626	siCTRL	15697878	2302.52	0.936237
52627	siCTRL	11131309	1862.83	0.822689
52628	siCTRL	24132950	2120.79	0.381578
52629	siCTRL	10732189	1839.37	0.458818
52630	siCTRL	11468787	2136.61	0.422423
52631	siCTRL	11214560	1761.35	0.65177
52632	siCTRL	19228676	1761.09	0.288664
52633	siCTRL	14570925	1556.13	0.194669
52634	siCTRL	19139040	1563.97	0.307486
52635	siCTRL	11402806	1898.91	0.626265
52636	siCTRL	16196214	1951	0.583196
52637	siCTRL	18292764	1993.24	0.312916
52638	siCTRL	17397768	1974.23	0.637501
52639	siCTRL	14457294	1778.4	0.384576
52640	siCTRL	23523638	1669.18	0.0914583
52641	siCTRL	12824372	1853.42	0.903931
52642	siCTRL	17306436	2543.36	0.389114
52643	siCTRL	11303341	2142.69	0.820025
52644	siCTRL	10408248	1400.55	0.0324656
52645	siCTRL	11447896	2035.45	0.795595
52646	siCTRL	10859578	1681.97	0.758983
[truncated: 18,241 more rows]

## Sheet: Fig.2l
	MCMBP nuclear pool (median of mean intensity, A.U.)
	Biological replicate #1		Biological replicate #2
Treatment	Tech. Rep. #1	Tech. Rep. #2	Tech. Rep. #1	Tech. Rep. #2
siCTRL	100	100	100	100
siCTRL + MG132	111.89	102.545	104.546	108.422
siDCAF12	128.85	116.296	122.374	125.395
siDCAF12 + MG132	128.005	115.157	119.779	128.531
