# Supplementary material for: CRL4DCAF12 regulation of MCMBP ensures optimal licensing of DNA replication
Source: Nat Commun. 2025 Oct 27;16:9391. doi: 10.1038/s41467-025-64258-5 (PMC12559739; doi:10.1038/s41467-025-64258-5)
Supplement: Supplementary file 4 — Source Data [file 41467_2025_64258_MOESM4_ESM.zip › Yadav_Abdirov_et_al_Source data_02092025/Source_data_Fig.3.xlsx]

## Sheet: Fig.3a
Object ID	Treatment	cell cycle phases	Total Intensity DAPI	Mean Intensity JFX554 (parental MCM4-Halo)
1	siCTRL	G1/S	349096	233.159
2	siCTRL	G1/S	320220	151.659		Acquisition settings:
3	siCTRL	G1/S	284008	99.0161		Excitation Filter	Emission Filter	Intensity (%)	Exposure time (ms)	Objective
4	siCTRL	G1/S	308990	152.634		DAPI 377/50	DAPI 440	100	15	UPLSAPO 20x
5	siCTRL	G1/S	295905	96.1858		Cy3 560/25	Cy3 607	100	1000	UPLSAPO 20x
7	siCTRL	G1/S	373606	173.689
8	siCTRL	G1/S	383159	150.192
9	siCTRL	G1/S	354495	129.787
10	siCTRL	G1/S	353261	165.813
11	siCTRL	G1/S	357211	207.002
12	siCTRL	G1/S	401059	159.281
13	siCTRL	G1/S	355714	114.855
16	siCTRL	G1/S	353269	142.75
17	siCTRL	G1/S	345668	86.5486
18	siCTRL	G1/S	358423	317.102
19	siCTRL	G1/S	528743	68.4176
20	siCTRL	G1/S	368564	230.408
21	siCTRL	G1/S	355356	175.518
22	siCTRL	G1/S	471503	99.955
23	siCTRL	G1/S	451567	138.338
24	siCTRL	G1/S	656642	117.048
26	siCTRL	G1/S	596279	10.795
27	siCTRL	G1/S	330838	160.199
28	siCTRL	G1/S	323854	134.179
29	siCTRL	G1/S	397828	173.684
30	siCTRL	G1/S	349665	205.003
31	siCTRL	G1/S	639883	26.3838
32	siCTRL	G1/S	627569	12.2147
33	siCTRL	G1/S	424299	117.505
34	siCTRL	G1/S	386085	206.45
35	siCTRL	G1/S	476788	248.22
37	siCTRL	G1/S	330728	31.6416
40	siCTRL	G1/S	555725	75.0458
41	siCTRL	G1/S	402774	241.607
42	siCTRL	G1/S	403643	119.172
43	siCTRL	G1/S	431720	130.31
45	siCTRL	G1/S	410004	131.938
46	siCTRL	G1/S	445904	172.72
47	siCTRL	G1/S	440621	173.039
48	siCTRL	G1/S	446805	165.582
50	siCTRL	G1/S	422612	118.342
51	siCTRL	G1/S	452889	164.345
52	siCTRL	G1/S	415241	109.816
53	siCTRL	G1/S	630364	143.929
54	siCTRL	G1/S	653797	179.625
55	siCTRL	G1/S	564510	174.914
56	siCTRL	G1/S	616254	93.6195
57	siCTRL	G1/S	500416	8.66126
59	siCTRL	G1/S	661156	101.74
60	siCTRL	G1/S	559743	108.805
62	siCTRL	G1/S	595084	112.85
64	siCTRL	G1/S	432578	153.431
65	siCTRL	G1/S	502596	21.0637
67	siCTRL	G1/S	530205	88.7326
68	siCTRL	G1/S	453146	155.261
71	siCTRL	G1/S	524870	76.5672
72	siCTRL	G1/S	530246	82.0932
73	siCTRL	G1/S	553384	148.048
74	siCTRL	G1/S	505251	53.9425
75	siCTRL	G1/S	562281	140.199
77	siCTRL	G1/S	584187	114.094
80	siCTRL	G1/S	613258	1204.45
82	siCTRL	G1/S	537254	87.8231
83	siCTRL	G1/S	552107	152.839
84	siCTRL	G1/S	597719	99.4643
86	siCTRL	G1/S	506912	116.197
87	siCTRL	G1/S	552394	32.7928
88	siCTRL	G1/S	510585	54.6621
89	siCTRL	G1/S	527150	7.74391
91	siCTRL	G1/S	520927	59.7452
94	siCTRL	G1/S	553645	37.8834
95	siCTRL	G1/S	653307	125.651
97	siCTRL	G1/S	543643	68.5477
99	siCTRL	G1/S	544725	35.0061
100	siCTRL	G1/S	673499	115.638
101	siCTRL	G1/S	548233	46.8198
102	siCTRL	G1/S	604638	130.48
104	siCTRL	G1/S	606232	115.392
105	siCTRL	G1/S	547833	39.4408
106	siCTRL	G1/S	545519	42.9666
108	siCTRL	G1/S	563823	135.969
109	siCTRL	G1/S	530887	35.8268
111	siCTRL	G1/S	603004	180.894
112	siCTRL	G1/S	513870	163.502
113	siCTRL	G1/S	527281	36.3088
114	siCTRL	G1/S	520884	178.124
115	siCTRL	G1/S	491039	144.456
116	siCTRL	G1/S	580223	250.729
117	siCTRL	G1/S	505911	7.17773
119	siCTRL	G1/S	534873	214.264
120	siCTRL	G1/S	520695	11.0654
121	siCTRL	G1/S	500179	18.0305
122	siCTRL	G1/S	504109	17.3
123	siCTRL	G1/S	644435	177.214
124	siCTRL	G1/S	452152	62.8647
127	siCTRL	G1/S	455747	57.1743
130	siCTRL	G1/S	461092	58.1315
133	siCTRL	G1/S	462311	172.434
137	siCTRL	G1/S	592857	187.504
138	siCTRL	G1/S	478873	198.794
139	siCTRL	G1/S	571238	221.462
140	siCTRL	G1/S	504797	139.227
141	siCTRL	G1/S	506558	121.338
145	siCTRL	G1/S	504334	148.765
146	siCTRL	G1/S	562814	146.92
149	siCTRL	G1/S	584037	199.324
151	siCTRL	G1/S	479069	231.75
152	siCTRL	G1/S	621143	107.326
153	siCTRL	G1/S	656379	132.439
155	siCTRL	G1/S	480072	188.755
156	siCTRL	G1/S	536314	136
160	siCTRL	G1/S	617264	118.932
162	siCTRL	G1/S	487793	219.145
163	siCTRL	G1/S	524844	165.791
164	siCTRL	G1/S	560883	162.027
165	siCTRL	G1/S	494423	230.65
166	siCTRL	G1/S	504844	354.948
167	siCTRL	G1/S	603211	207.02
168	siCTRL	G1/S	645138	157.299
176	siCTRL	G1/S	510660	172.99
179	siCTRL	G1/S	521627	152.068
181	siCTRL	G1/S	491256	140.221
182	siCTRL	G1/S	511493	151.822
185	siCTRL	G1/S	469321	159.925
187	siCTRL	G1/S	462469	46.9263
188	siCTRL	G1/S	437616	43.7687
192	siCTRL	G1/S	537238	111.832
193	siCTRL	G1/S	684297	51.6489
194	siCTRL	G1/S	399229	112.728
196	siCTRL	G1/S	452167	226.036
198	siCTRL	G1/S	551502	273.598
199	siCTRL	G1/S	449713	60.143
200	siCTRL	G1/S	447789	59.3897
201	siCTRL	G1/S	459881	81.6808
203	siCTRL	G1/S	457050	91.9671
205	siCTRL	G1/S	448658	97.8427
206	siCTRL	G1/S	565122	115.701
208	siCTRL	G1/S	485552	202.247
210	siCTRL	G1/S	549458	130.59
211	siCTRL	G1/S	503826	169.681
214	siCTRL	G1/S	422878	144.563
215	siCTRL	G1/S	412869	167.295
219	siCTRL	G1/S	464180	144.921
220	siCTRL	G1/S	340642	98.7014
222	siCTRL	G1/S	524583	102.015
223	siCTRL	G1/S	462599	102.877
224	siCTRL	G1/S	663578	105.918
225	siCTRL	G1/S	537991	131.411
229	siCTRL	G1/S	470417	144.532
230	siCTRL	G1/S	448546	42.5213
234	siCTRL	G1/S	387112	128.115
235	siCTRL	G1/S	479320	245.644
236	siCTRL	G1/S	456840	163.642
240	siCTRL	G1/S	368302	124.523
241	siCTRL	G1/S	275747	124.702
243	siCTRL	G1/S	535885	184.251
247	siCTRL	G1/S	445396	262.526
248	siCTRL	G1/S	515238	158.018
249	siCTRL	G1/S	558676	141.472
251	siCTRL	G1/S	457393	182.345
252	siCTRL	G1/S	445034	278.118
253	siCTRL	G1/S	573484	153.523
254	siCTRL	G1/S	596984	141.19
255	siCTRL	G1/S	437873	287.835
258	siCTRL	G1/S	461725	153.927
259	siCTRL	G1/S	398914	39.8725
260	siCTRL	G1/S	426833	312.438
261	siCTRL	G1/S	427827	301.84
262	siCTRL	G1/S	611688	125.432
263	siCTRL	G1/S	476371	174.889
264	siCTRL	G1/S	441048	215.479
265	siCTRL	G1/S	653102	178.174
268	siCTRL	G1/S	357769	125.929
269	siCTRL	G1/S	441604	126.312
271	siCTRL	G1/S	442703	8.62719
273	siCTRL	G1/S	443328	8.83993
274	siCTRL	G1/S	655964	61.2499
278	siCTRL	G1/S	399982	128.313
280	siCTRL	G1/S	393347	136.221
283	siCTRL	G1/S	355108	115.038
286	siCTRL	G1/S	656369	134.622
287	siCTRL	G1/S	414730	68.2489
288	siCTRL	G1/S	421782	98.9642
290	siCTRL	G1/S	427885	159.232
291	siCTRL	G1/S	419726	120.169
292	siCTRL	G1/S	409230	136.238
293	siCTRL	G1/S	402585	38.0657
294	siCTRL	G1/S	409582	116.848
295	siCTRL	G1/S	338852	116.527
296	siCTRL	G1/S	373168	150.737
298	siCTRL	G1/S	386076	123.327
299	siCTRL	G1/S	341054	96.6605
300	siCTRL	G1/S	360630	179.825
301	siCTRL	G1/S	409563	112.347
302	siCTRL	G1/S	405258	150.886
303	siCTRL	G1/S	356468	18.0827
304	siCTRL	G1/S	355067	199.517
305	siCTRL	G1/S	634694	10.7633
308	siCTRL	G1/S	503452	72.3373
309	siCTRL	G1/S	594726	35.1193
311	siCTRL	G1/S	320442	168.278
312	siCTRL	G1/S	327778	138.527
313	siCTRL	G1/S	614570	54.5102
314	siCTRL	G1/S	373030	398.178
316	siCTRL	G1/S	381630	242.544
319	siCTRL	G1/S	362194	115.629
320	siCTRL	G1/S	397177	289.271
322	siCTRL	G1/S	363127	130.077
323	siCTRL	G1/S	603140	108.056
324	siCTRL	G1/S	631967	96.2202
326	siCTRL	G1/S	333249	121.832
327	siCTRL	G1/S	316591	84.5024
328	siCTRL	G1/S	371846	127.981
329	siCTRL	G1/S	351381	23.7119
330	siCTRL	G1/S	290215	58.9451
331	siCTRL	G1/S	349745	32.6889
332	siCTRL	G1/S	306191	68.5666
333	siCTRL	G1/S	644008	119.347
334	siCTRL	G1/S	379268	74.0947
335	siCTRL	G1/S	264948	57.3914
336	siCTRL	G1/S	386394	148.958
337	siCTRL	G1/S	351668	19.0138
338	siCTRL	G1/S	378078	124.593
339	siCTRL	G1/S	366992	23.5823
342	siCTRL	G1/S	682478	15.7686
343	siCTRL	G1/S	624325	130.968
345	siCTRL	G1/S	515294	1334.77
346	siCTRL	G1/S	390784	168.551
347	siCTRL	G1/S	370534	162.401
348	siCTRL	G1/S	386446	141.787
349	siCTRL	G1/S	505376	184.212
351	siCTRL	G1/S	499261	162.271
355	siCTRL	G1/S	396294	96.1316
356	siCTRL	G1/S	575592	111.197
357	siCTRL	G1/S	408268	163.899
358	siCTRL	G1/S	378394	42.5689
359	siCTRL	G1/S	591146	198.888
360	siCTRL	G1/S	385563	171.634
364	siCTRL	G1/S	452111	48.4498
365	siCTRL	G1/S	521515	129.565
366	siCTRL	G1/S	660259	165.875
368	siCTRL	G1/S	675083	34.1334
369	siCTRL	G1/S	484649	59.1762
370	siCTRL	G1/S	626590	142.741
371	siCTRL	G1/S	657727	117.193
372	siCTRL	G1/S	496091	145.854
373	siCTRL	G1/S	479761	150.649
374	siCTRL	G1/S	603333	125.163
375	siCTRL	G1/S	650119	100.164
376	siCTRL	G1/S	569440	146.718
377	siCTRL	G1/S	386633	84.3354
379	siCTRL	G1/S	471083	31.471
381	siCTRL	G1/S	465615	27.6615
382	siCTRL	G1/S	495955	86.22
383	siCTRL	G1/S	464416	167.938
384	siCTRL	G1/S	453139	136.981
385	siCTRL	G1/S	436392	43.8881
386	siCTRL	G1/S	470121	186.816
387	siCTRL	G1/S	447402	85.3338
388	siCTRL	G1/S	446812	51.6357
390	siCTRL	G1/S	469569	61.7499
391	siCTRL	G1/S	476304	54.4665
392	siCTRL	G1/S	659783	137.999
393	siCTRL	G1/S	584823	156.187
394	siCTRL	G1/S	491517	77.1872
395	siCTRL	G1/S	659547	136.397
396	siCTRL	G1/S	492625	95.9734
397	siCTRL	G1/S	661910	137.614
399	siCTRL	G1/S	619913	146.102
400	siCTRL	G1/S	499897	135.903
401	siCTRL	G1/S	450851	42.0275
402	siCTRL	G1/S	501829	70.8212
404	siCTRL	G1/S	588182	175.613
405	siCTRL	G1/S	270340	60.8822
407	siCTRL	G1/S	419862	175.043
408	siCTRL	G1/S	232526	59.8377
409	siCTRL	G1/S	467615	62.6954
410	siCTRL	G1/S	482307	55.9893
412	siCTRL	G1/S	433725	173.82
414	siCTRL	G1/S	653577	161.322
415	siCTRL	G1/S	652280	136.398
417	siCTRL	G1/S	512598	117.418
419	siCTRL	G1/S	512940	112.641
420	siCTRL	G1/S	512942	80.4388
421	siCTRL	G1/S	524015	153.8
422	siCTRL	G1/S	506971	158.699
423	siCTRL	G1/S	510006	101.866
424	siCTRL	G1/S	497854	129.582
425	siCTRL	G1/S	491676	104.715
426	siCTRL	G1/S	464682	101.677
428	siCTRL	G1/S	437464	95.1972
431	siCTRL	G1/S	468057	187.293
432	siCTRL	G1/S	474567	19.3919
433	siCTRL	G1/S	482391	190.406
436	siCTRL	G1/S	479255	18.237
437	siCTRL	G1/S	488773	30.4938
438	siCTRL	G1/S	484057	106.786
440	siCTRL	G1/S	415415	96.5054
441	siCTRL	G1/S	509003	28.6356
442	siCTRL	G1/S	426394	192.921
444	siCTRL	G1/S	499414	114.051
445	siCTRL	G1/S	424539	213.6
446	siCTRL	G1/S	502944	156.032
447	siCTRL	G1/S	521367	12.0214
448	siCTRL	G1/S	630573	136.043
449	siCTRL	G1/S	485022	237.558
450	siCTRL	G1/S	520472	99.5143
451	siCTRL	G1/S	531290	11.0363
452	siCTRL	G1/S	653398	141.762
453	siCTRL	G1/S	437387	150.201
454	siCTRL	G1/S	502656	195.916
455	siCTRL	G1/S	560433	132.731
457	siCTRL	G1/S	537304	21.1874
458	siCTRL	G1/S	441517	133.622
459	siCTRL	G1/S	534818	20.1653
460	siCTRL	G1/S	516414	140.755
461	siCTRL	G1/S	521256	191.736
462	siCTRL	G1/S	514658	149.361
463	siCTRL	G1/S	504439	137.156
464	siCTRL	G1/S	531866	149.366
465	siCTRL	G1/S	541703	239.046
466	siCTRL	G1/S	571769	153.177
467	siCTRL	G1/S	516763	130.078
468	siCTRL	G1/S	616430	225.809
469	siCTRL	G1/S	541975	223.996
471	siCTRL	G1/S	526699	164.864
473	siCTRL	G1/S	485526	21.6655
474	siCTRL	G1/S	522490	169.212
475	siCTRL	G1/S	528486	142.842
476	siCTRL	G1/S	615237	100.695
478	siCTRL	G1/S	270631	192.187
479	siCTRL	G1/S	459638	57.3341
480	siCTRL	G1/S	635496	231.977
481	siCTRL	G1/S	472423	62.1114
482	siCTRL	G1/S	506562	49.1954
483	siCTRL	G1/S	508403	47.0685
485	siCTRL	G1/S	450073	158.562
486	siCTRL	G1/S	487552	63.9009
489	siCTRL	G1/S	497411	14.6214
490	siCTRL	G1/S	465901	135.799
491	siCTRL	G1/S	491865	14.1488
493	siCTRL	G1/S	509465	124.695
496	siCTRL	G1/S	515206	199.365
497	siCTRL	G1/S	492405	61.7611
500	siCTRL	G1/S	504829	177.663
502	siCTRL	G1/S	522476	89.5491
507	siCTRL	G1/S	506300	81.4716
508	siCTRL	G1/S	485461	122.901
509	siCTRL	G1/S	477027	98.8221
510	siCTRL	G1/S	530899	116.325
511	siCTRL	G1/S	566777	21.3141
512	siCTRL	G1/S	515284	102.751
513	siCTRL	G1/S	590612	168.799
514	siCTRL	G1/S	620346	129.964
515	siCTRL	G1/S	509505	106.97
519	siCTRL	G1/S	560929	101.239
520	siCTRL	G1/S	540690	114.146
521	siCTRL	G1/S	580249	141.243
522	siCTRL	G1/S	588711	88.8743
523	siCTRL	G1/S	550512	119.969
525	siCTRL	G1/S	603025	135.196
526	siCTRL	G1/S	539021	52.0911
528	siCTRL	G1/S	550238	136.735
529	siCTRL	G1/S	550149	62.0958
534	siCTRL	G1/S	581790	124.99
535	siCTRL	G1/S	581827	116.383
536	siCTRL	G1/S	450023	130.806
538	siCTRL	G1/S	493391	164.963
539	siCTRL	G1/S	502905	152.562
541	siCTRL	G1/S	467004	169.046
542	siCTRL	G1/S	511465	140.803
543	siCTRL	G1/S	595512	128.871
545	siCTRL	G1/S	506730	122.622
547	siCTRL	G1/S	578136	167.874
548	siCTRL	G1/S	497187	126.951
549	siCTRL	G1/S	676938	155.487
550	siCTRL	G1/S	519078	129.596
554	siCTRL	G1/S	516093	144.545
556	siCTRL	G1/S	536214	152.407
557	siCTRL	G1/S	557153	181.779
558	siCTRL	G1/S	536496	137.697
559	siCTRL	G1/S	574826	68.1377
561	siCTRL	G1/S	570757	125.371
562	siCTRL	G1/S	575476	53.8297
563	siCTRL	G1/S	619964	621.213
564	siCTRL	G1/S	660349	124.386
565	siCTRL	G1/S	521719	137.662
567	siCTRL	G1/S	542962	176.963
569	siCTRL	G1/S	564447	96.4498
570	siCTRL	G1/S	552060	21.9934
571	siCTRL	G1/S	531682	179.172
572	siCTRL	G1/S	573317	95.0098
573	siCTRL	G1/S	568620	25.4637
574	siCTRL	G1/S	558675	108.977
577	siCTRL	G1/S	585679	131.31
579	siCTRL	G1/S	668712	166.222
580	siCTRL	G1/S	578206	164.452
582	siCTRL	G1/S	557905	135.34
583	siCTRL	G1/S	585562	136.709
584	siCTRL	G1/S	573563	166.619
585	siCTRL	G1/S	467891	15.4281
586	siCTRL	G1/S	667757	160.634
587	siCTRL	G1/S	568895	103.633
589	siCTRL	G1/S	617258	147.746
590	siCTRL	G1/S	563808	139.279
591	siCTRL	G1/S	605886	110.929
593	siCTRL	G1/S	612695	117.341
594	siCTRL	G1/S	620206	153.777
595	siCTRL	G1/S	457266	17.0111
598	siCTRL	G1/S	575048	125.692
599	siCTRL	G1/S	595812	170.659
600	siCTRL	G1/S	569562	237.134
601	siCTRL	G1/S	628071	132.924
602	siCTRL	G1/S	513438	95.2527
603	siCTRL	G1/S	612640	147.424
604	siCTRL	G1/S	579137	166.372
605	siCTRL	G1/S	546053	69.2465
607	siCTRL	G1/S	550632	234.327
608	siCTRL	G1/S	564032	223.603
609	siCTRL	G1/S	570963	157.434
610	siCTRL	G1/S	447826	44.8909
611	siCTRL	G1/S	563400	170.595
613	siCTRL	G1/S	547006	69.3565
614	siCTRL	G1/S	532678	149.974
615	siCTRL	G1/S	576295	173.88
617	siCTRL	G1/S	557597	168.689
618	siCTRL	G1/S	274197	153.916
620	siCTRL	G1/S	285402	152.076
621	siCTRL	G1/S	639387	173.438
622	siCTRL	G1/S	573008	178.689
623	siCTRL	G1/S	560953	164.131
625	siCTRL	G1/S	553988	122.573
626	siCTRL	G1/S	529338	121.575
627	siCTRL	G1/S	537256	157.16
628	siCTRL	G1/S	657122	122.748
629	siCTRL	G1/S	510432	159.818
631	siCTRL	G1/S	511621	113.882
632	siCTRL	G1/S	671287	102.32
633	siCTRL	G1/S	555736	124.197
634	siCTRL	G1/S	551643	107.62
635	siCTRL	G1/S	479566	30.5108
636	siCTRL	G1/S	532027	91.2575
637	siCTRL	G1/S	494620	178.817
638	siCTRL	G1/S	534287	37.1694
639	siCTRL	G1/S	491293	27.1013
641	siCTRL	G1/S	486165	125.905
642	siCTRL	G1/S	529784	168.262
643	siCTRL	G1/S	540377	147.654
645	siCTRL	G1/S	655839	111.1
646	siCTRL	G1/S	504387	99.651
648	siCTRL	G1/S	546989	133.044
649	siCTRL	G1/S	653085	187.765
651	siCTRL	G1/S	503455	103.113
652	siCTRL	G1/S	542804	166.431
656	siCTRL	G1/S	651791	176.323
658	siCTRL	G1/S	547759	167.311
661	siCTRL	G1/S	535172	98.8785
662	siCTRL	G1/S	548772	115.276
664	siCTRL	G1/S	532845	14.9942
665	siCTRL	G1/S	529838	125.181
669	siCTRL	G1/S	564287	122.105
670	siCTRL	G1/S	521311	18.4019
672	siCTRL	G1/S	572729	165.021
675	siCTRL	G1/S	559786	155.055
677	siCTRL	G1/S	567749	58.7629
678	siCTRL	G1/S	559182	134.429
679	siCTRL	G1/S	554722	152.816
680	siCTRL	G1/S	591644	92.8927
681	siCTRL	G1/S	592513	56.1882
682	siCTRL	G1/S	516486	98.0434
683	siCTRL	G1/S	592799	86.6428
684	siCTRL	G1/S	498881	161.446
690	siCTRL	G1/S	524145	102.745
693	siCTRL	G1/S	495212	142.989
694	siCTRL	G1/S	588948	262.342
699	siCTRL	G1/S	570883	139.797
700	siCTRL	G1/S	469066	191.019
702	siCTRL	G1/S	584093	212.194
703	siCTRL	G1/S	575947	129.253
704	siCTRL	G1/S	499933	8.92312
705	siCTRL	G1/S	600932	12.9356
710	siCTRL	G1/S	591643	101.494
711	siCTRL	G1/S	564430	133.828
712	siCTRL	G1/S	606142	86.7427
713	siCTRL	G1/S	591373	9.23459
714	siCTRL	G1/S	502676	7.91455
715	siCTRL	G1/S	574377	28.6982
716	siCTRL	G1/S	577003	30.3618
717	siCTRL	G1/S	680302	145.522
718	siCTRL	G1/S	579217	121.761
722	siCTRL	G1/S	545449	130.608
724	siCTRL	G1/S	582743	78.3493
726	siCTRL	G1/S	539705	45.0339
727	siCTRL	G1/S	611612	129.391
728	siCTRL	G1/S	590812	123.878
729	siCTRL	G1/S	520196	42.1567
737	siCTRL	G1/S	524424	209.698
740	siCTRL	G1/S	531541	195.305
743	siCTRL	G1/S	521995	150.053
746	siCTRL	G1/S	551190	288.224
749	siCTRL	G1/S	632186	87.9213
752	siCTRL	G1/S	516186	258.611
753	siCTRL	G1/S	678237	113.757
754	siCTRL	G1/S	541759	156.363
758	siCTRL	G1/S	647914	133.654
760	siCTRL	G1/S	601807	11.8323
761	siCTRL	G1/S	596485	12.7373
764	siCTRL	G1/S	564589	43.2931
765	siCTRL	G1/S	476711	53.0892
770	siCTRL	G1/S	576576	84.1278
771	siCTRL	G1/S	629153	139.496
772	siCTRL	G1/S	587890	74.0269
773	siCTRL	G1/S	625685	130.654
774	siCTRL	G1/S	594798	62.7312
776	siCTRL	G1/S	585220	64.8386
777	siCTRL	G1/S	528515	124.186
787	siCTRL	G1/S	474385	149.877
790	siCTRL	G1/S	568109	131.676
791	siCTRL	G1/S	492400	107.572
792	siCTRL	G1/S	589866	18.2518
794	siCTRL	G1/S	466064	120.201
796	siCTRL	G1/S	570006	178.387
797	siCTRL	G1/S	543900	43.1349
798	siCTRL	G1/S	575296	17.8158
799	siCTRL	G1/S	592457	143.663
800	siCTRL	G1/S	537514	50.6635
802	siCTRL	G1/S	536449	151.397
805	siCTRL	G1/S	494528	47.5113
807	siCTRL	G1/S	680683	189.725
809	siCTRL	G1/S	537357	141.838
810	siCTRL	G1/S	647496	119.042
813	siCTRL	G1/S	678270	125.696
817	siCTRL	G1/S	588816	278.878
818	siCTRL	G1/S	586399	124.622
819	siCTRL	G1/S	292492	14.8428
820	siCTRL	G1/S	569350	145.609
822	siCTRL	G1/S	282444	72.4517
824	siCTRL	G1/S	582196	127.329
825	siCTRL	G1/S	529613	84.05
827	siCTRL	G1/S	601638	221.033
828	siCTRL	G1/S	224168	67.3817
830	siCTRL	G1/S	567638	171.27
831	siCTRL	G1/S	641567	143.343
844	siCTRL	G1/S	556019	78.2343
849	siCTRL	G1/S	555911	66.1061
850	siCTRL	G1/S	534178	135.796
853	siCTRL	G1/S	543525	187.948
855	siCTRL	G1/S	549004	53.5372
857	siCTRL	G1/S	579119	171.959
858	siCTRL	G1/S	596405	146.581
862	siCTRL	G1/S	557427	33.4271
864	siCTRL	G1/S	573364	181.658
866	siCTRL	G1/S	583393	36.9585
868	siCTRL	G1/S	607687	168.54
871	siCTRL	G1/S	683797	135.121
873	siCTRL	G1/S	590517	41.381
874	siCTRL	G1/S	608125	24.7343
875	siCTRL	G1/S	611674	24.2503
878	siCTRL	G1/S	607501	140.081
883	siCTRL	G1/S	607282	139.493
887	siCTRL	G1/S	594014	124.964
888	siCTRL	G1/S	595561	188.839
889	siCTRL	G1/S	582352	138.291
890	siCTRL	G1/S	585708	237.561
893	siCTRL	G1/S	558590	128.144
894	siCTRL	G1/S	669052	147.256
895	siCTRL	G1/S	530256	80.8129
896	siCTRL	G1/S	507788	91.1757
898	siCTRL	G1/S	533728	142.224
899	siCTRL	G1/S	525234	191.293
900	siCTRL	G1/S	399566	124.338
901	siCTRL	G1/S	510095	133.579
902	siCTRL	G1/S	522343	60.6705
905	siCTRL	G1/S	468763	124.571
907	siCTRL	G1/S	536657	62.016
908	siCTRL	G1/S	423186	103.241
917	siCTRL	G1/S	564914	164.946
920	siCTRL	G1/S	563700	157.709
921	siCTRL	G1/S	549565	33.9223
922	siCTRL	G1/S	565711	170.463
926	siCTRL	G1/S	563546	35.0772
929	siCTRL	G1/S	551019	177.3
931	siCTRL	G1/S	596180	113.393
933	siCTRL	G1/S	567110	178.597
934	siCTRL	G1/S	555720	25.6999
935	siCTRL	G1/S	574617	25.1781
936	siCTRL	G1/S	656184	101.954
943	siCTRL	G1/S	564366	123.53
944	siCTRL	G1/S	588521	25.4756
945	siCTRL	G1/S	564006	119.988
947	siCTRL	G1/S	552175	134.318
948	siCTRL	G1/S	558371	26.7908
949	siCTRL	G1/S	602603	8.54828
951	siCTRL	G1/S	598285	9.24129
960	siCTRL	G1/S	527691	16.2912
964	siCTRL	G1/S	509326	10.5089
968	siCTRL	G1/S	602728	101.286
969	siCTRL	G1/S	522029	27.3116
972	siCTRL	G1/S	597257	158.047
973	siCTRL	G1/S	556903	13.7825
974	siCTRL	G1/S	568104	31.6585
978	siCTRL	G1/S	597863	93.7799
979	siCTRL	G1/S	574665	16.5809
981	siCTRL	G1/S	660685	151.964
982	siCTRL	G1/S	540541	122.752
983	siCTRL	G1/S	570671	167.785
984	siCTRL	G1/S	684349	203.886
985	siCTRL	G1/S	576664	239.55
986	siCTRL	G1/S	560786	197.708
987	siCTRL	G1/S	593290	109.699
988	siCTRL	G1/S	561237	124.755
995	siCTRL	G1/S	568774	96.1799
997	siCTRL	G1/S	565764	215.204
1001	siCTRL	G1/S	664435	112.041
1003	siCTRL	G1/S	557018	100.349
1004	siCTRL	G1/S	546252	89.8137
1007	siCTRL	G1/S	272565	126.295
1008	siCTRL	G1/S	590755	176.114
1010	siCTRL	G1/S	411661	130.188
1011	siCTRL	G1/S	607121	153.728
1012	siCTRL	G1/S	668764	116.419
1016	siCTRL	G1/S	642104	189.738
1024	siCTRL	G1/S	651265	99.9986
1030	siCTRL	G1/S	502034	151.371
1033	siCTRL	G1/S	584369	121.939
1034	siCTRL	G1/S	507626	76.9755
1035	siCTRL	G1/S	519023	98.1472
1038	siCTRL	G1/S	527926	96.649
1040	siCTRL	G1/S	553552	94.5352
1045	siCTRL	G1/S	511899	38.8657
1047	siCTRL	G1/S	553109	42.1533
1048	siCTRL	G1/S	539701	73.4165
1049	siCTRL	G1/S	591720	123.859
1050	siCTRL	G1/S	562096	44.5789
1051	siCTRL	G1/S	520037	41.1948
1053	siCTRL	G1/S	542056	76.641
1056	siCTRL	G1/S	538642	63.9996
1057	siCTRL	G1/S	549121	67.4507
1067	siCTRL	G1/S	539808	46.8013
1073	siCTRL	G1/S	543788	62.5785
1075	siCTRL	G1/S	549700	61.4986
1077	siCTRL	G1/S	677586	215.019
1078	siCTRL	G1/S	547101	44.2339
1079	siCTRL	G1/S	534398	63.3981
1082	siCTRL	G1/S	558645	129.009
1083	siCTRL	G1/S	423812	92.9402
1086	siCTRL	G1/S	419617	90.2955
1090	siCTRL	G1/S	483156	99.6678
1093	siCTRL	G1/S	484953	70.533
1095	siCTRL	G1/S	496185	83.5537
1097	siCTRL	G1/S	496485	78.5655
1098	siCTRL	G1/S	519433	163.441
1099	siCTRL	G1/S	499576	77.3606
1101	siCTRL	G1/S	505046	151.8
1102	siCTRL	G1/S	601631	145.842
1105	siCTRL	G1/S	518772	646.979
1106	siCTRL	G1/S	501714	112.548
1107	siCTRL	G1/S	602629	49.1005
1108	siCTRL	G1/S	474688	31.7962
1109	siCTRL	G1/S	581810	134.776
1111	siCTRL	G1/S	531796	13.3424
1112	siCTRL	G1/S	350934	27.447
1113	siCTRL	G1/S	551185	210.21
1114	siCTRL	G1/S	548387	38.131
1116	siCTRL	G1/S	418336	190.924
1118	siCTRL	G1/S	527985	29.3143
1120	siCTRL	G1/S	182557	105.855
1121	siCTRL	G1/S	576988	28.6181
1123	siCTRL	G1/S	677742	114.754
1124	siCTRL	G1/S	313393	113.346
1125	siCTRL	G1/S	584585	135.14
1126	siCTRL	G1/S	514012	129.647
1127	siCTRL	G1/S	452797	132.263
1131	siCTRL	G1/S	437080	94.5447
1137	siCTRL	G1/S	422124	96.5461
1139	siCTRL	G1/S	571411	20.9119
1141	siCTRL	G1/S	521651	143.59
1142	siCTRL	G1/S	523724	147.566
1143	siCTRL	G1/S	536033	21.5849
1145	siCTRL	G1/S	523651	44.7359
1149	siCTRL	G1/S	520347	38.3953
1151	siCTRL	G1/S	530120	39.2956
1153	siCTRL	G1/S	412563	28.6474
1154	siCTRL	G1/S	499708	16.1513
1156	siCTRL	G1/S	501415	38.2959
1158	siCTRL	G1/S	644840	210.799
1159	siCTRL	G1/S	496329	18.2289
1161	siCTRL	G1/S	382938	103.332
1163	siCTRL	G1/S	509744	273.944
1164	siCTRL	G1/S	460055	163.081
1165	siCTRL	G1/S	611085	426.562
1166	siCTRL	G1/S	427549	998.321
1168	siCTRL	G1/S	495955	124.687
1169	siCTRL	G1/S	560542	154.819
1170	siCTRL	G1/S	564538	129.433
1172	siCTRL	G1/S	628335	122.512
1173	siCTRL	G1/S	524820	135.269
1174	siCTRL	G1/S	610344	120.111
1175	siCTRL	G1/S	445768	87.9543
1177	siCTRL	G1/S	478117	153.941
1178	siCTRL	G1/S	484477	30.686
1179	siCTRL	G1/S	469744	82.8727
1180	siCTRL	G1/S	463208	103.413
1181	siCTRL	G1/S	474602	81.4974
1182	siCTRL	G1/S	460524	71.293
1183	siCTRL	G1/S	517951	12.6501
1184	siCTRL	G1/S	464502	75.5336
1185	siCTRL	G1/S	373946	112.095
1186	siCTRL	G1/S	485789	18.5614
1187	siCTRL	G1/S	417112	33.907
1188	siCTRL	G1/S	222625	108.765
1189	siCTRL	G1/S	627961	89.0003
1190	siCTRL	G1/S	391407	9.75011
1191	siCTRL	G1/S	377032	7.98013
1194	siCTRL	G1/S	457826	131.176
1195	siCTRL	G1/S	660181	125.752
1196	siCTRL	G1/S	450866	23.4716
1197	siCTRL	G1/S	446869	135.213
1200	siCTRL	G1/S	392932	135.032
1201	siCTRL	G1/S	562541	113.638
1202	siCTRL	G1/S	328840	11.4568
1203	siCTRL	G1/S	341877	9.03681
1204	siCTRL	G1/S	405946	183.282
1205	siCTRL	G1/S	381294	122.497
1207	siCTRL	G1/S	491107	204.039
1209	siCTRL	G1/S	520043	185.551
1210	siCTRL	G1/S	442753	121.716
1211	siCTRL	G1/S	298001	49.7343
1212	siCTRL	G1/S	357144	170.946
1213	siCTRL	G1/S	407162	56.2805
1214	siCTRL	G1/S	353762	346.238
1215	siCTRL	G1/S	303937	118.648
1216	siCTRL	G1/S	346262	89.1443
1217	siCTRL	G1/S	347143	84.6653
1218	siCTRL	G1/S	357384	76.7572
1219	siCTRL	G1/S	638693	16.4211
1220	siCTRL	G1/S	622444	83.0521
1221	siCTRL	G1/S	623485	10.3585
1222	siCTRL	G1/S	353265	99.4424
1223	siCTRL	G1/S	364459	118.399
1224	siCTRL	G1/S	357945	99.5473
1225	siCTRL	G1/S	380980	347.836
1227	siCTRL	G1/S	387270	98.7282
1228	siCTRL	G1/S	399675	89.4896
1229	siCTRL	G1/S	409071	149.731
1231	siCTRL	G1/S	392088	117.634
1232	siCTRL	G1/S	384678	95.2314
1233	siCTRL	G1/S	421487	178.735
1234	siCTRL	G1/S	408880	104.431
1235	siCTRL	G1/S	409363	110.098
1237	siCTRL	G1/S	621856	128.335
1238	siCTRL	G1/S	385178	96.7234
1239	siCTRL	G1/S	401406	92.1356
1240	siCTRL	G1/S	230886	116.323
1241	siCTRL	G1/S	326971	181.009
1242	siCTRL	G1/S	593915	63.0108
1243	siCTRL	G1/S	431034	103.445
1245	siCTRL	G1/S	500782	78.7243
1246	siCTRL	G1/S	620011	69.9837
1247	siCTRL	G1/S	464162	113.472
1248	siCTRL	G1/S	472342	106.717
1249	siCTRL	G1/S	440431	156.774
1252	siCTRL	G1/S	683415	84.5141
1253	siCTRL	G1/S	674716	90.8788
1255	siCTRL	G1/S	444634	193.505
1257	siCTRL	G1/S	379921	64.08
1258	siCTRL	G1/S	369811	97.3821
1259	siCTRL	G1/S	508487	197.833
1262	siCTRL	G1/S	420986	15.4886
1265	siCTRL	G1/S	489291	12.6352
1267	siCTRL	G1/S	429238	97.6245
1268	siCTRL	G1/S	502291	121.178
1269	siCTRL	G1/S	470405	134.548
1271	siCTRL	G1/S	466882	121.423
1272	siCTRL	G1/S	424894	80.2687
1274	siCTRL	G1/S	458258	107.375
1275	siCTRL	G1/S	671871	124.93
1276	siCTRL	G1/S	538998	149.195
1278	siCTRL	G1/S	586631	145.492
1280	siCTRL	G1/S	443440	75.1712
1282	siCTRL	G1/S	661662	108.349
1283	siCTRL	G1/S	678155	134.44
1286	siCTRL	G1/S	533485	106.933
1287	siCTRL	G1/S	520174	143.57
1288	siCTRL	G1/S	545998	78.7649
1289	siCTRL	G1/S	517526	110.542
1291	siCTRL	G1/S	541197	161.73
1293	siCTRL	G1/S	459179	126.24
1295	siCTRL	G1/S	561744	146.562
1296	siCTRL	G1/S	513969	132.198
1302	siCTRL	G1/S	651464	146.761
1305	siCTRL	G1/S	506292	116.251
1306	siCTRL	G1/S	462602	93.5195
1307	siCTRL	G1/S	498647	106.8
1308	siCTRL	G1/S	428902	106.476
1311	siCTRL	G1/S	519292	116.25
1312	siCTRL	G1/S	435157	100.016
1313	siCTRL	G1/S	502732	84.4326
1314	siCTRL	G1/S	496311	113.019
1316	siCTRL	G1/S	583902	104.935
1317	siCTRL	G1/S	255975	76.6246
1318	siCTRL	G1/S	656607	77.8646
1319	siCTRL	G1/S	259219	74.2234
1321	siCTRL	G1/S	539137	68.2912
1324	siCTRL	G1/S	528702	71.8483
1327	siCTRL	G1/S	436384	84.3513
1330	siCTRL	G1/S	627112	97.5331
1331	siCTRL	G1/S	658058	59.8164
1332	siCTRL	G1/S	573550	56.0779
1335	siCTRL	G1/S	618056	139.473
1336	siCTRL	G1/S	470536	33.2872
1337	siCTRL	G1/S	621720	187.006
1338	siCTRL	G1/S	590444	126.644
1339	siCTRL	G1/S	490384	34.2479
1341	siCTRL	G1/S	333094	139.633
1342	siCTRL	G1/S	570855	79.7801
1344	siCTRL	G1/S	247042	120.632
1345	siCTRL	G1/S	620774	43.0948
1346	siCTRL	G1/S	561639	176.055
1349	siCTRL	G1/S	486118	120.996
1353	siCTRL	G1/S	623993	138.595
1354	siCTRL	G1/S	500918	110.287
1355	siCTRL	G1/S	584211	130.531
1357	siCTRL	G1/S	574516	108.956
1362	siCTRL	G1/S	572526	121.014
1364	siCTRL	G1/S	574083	55.2568
1365	siCTRL	G1/S	619383	143.901
1367	siCTRL	G1/S	596208	162.678
1368	siCTRL	G1/S	580248	54.1582
1373	siCTRL	G1/S	593554	155.2
1374	siCTRL	G1/S	461799	41.1621
1375	siCTRL	G1/S	616090	129.006
1376	siCTRL	G1/S	569872	50.4001
1381	siCTRL	G1/S	464167	40.4735
1384	siCTRL	G1/S	624382	107.563
1391	siCTRL	G1/S	396568	81.5446
1392	siCTRL	G1/S	542636	130.554
1393	siCTRL	G1/S	615790	73.6799
1398	siCTRL	G1/S	494843	122.993
1400	siCTRL	G1/S	672792	154.061
1403	siCTRL	G1/S	619507	124.946
1404	siCTRL	G1/S	602338	173.508
1405	siCTRL	G1/S	635733	132.885
1406	siCTRL	G1/S	599730	183.554
1407	siCTRL	G1/S	583679	182.664
1408	siCTRL	G1/S	530983	96.9892
1409	siCTRL	G1/S	578689	118.588
1410	siCTRL	G1/S	538567	114.786
1411	siCTRL	G1/S	573331	22.4054
1412	siCTRL	G1/S	623846	156.575
1413	siCTRL	G1/S	624446	169.322
1416	siCTRL	G1/S	575760	124.709
1418	siCTRL	G1/S	546960	21.6657
1419	siCTRL	G1/S	534509	115.463
1421	siCTRL	G1/S	532303	135.109
1424	siCTRL	G1/S	593501	127.637
1426	siCTRL	G1/S	430731	21.0454
1433	siCTRL	G1/S	606183	91.9134
1434	siCTRL	G1/S	595809	80.6916
1436	siCTRL	G1/S	510314	91.6925
1437	siCTRL	G1/S	591247	94.523
1438	siCTRL	G1/S	524574	98.3474
1443	siCTRL	G1/S	528949	110.761
1445	siCTRL	G1/S	545028	143.63
1449	siCTRL	G1/S	551539	107.572
1451	siCTRL	G1/S	557233	126.476
1454	siCTRL	G1/S	528732	132.484
1458	siCTRL	G1/S	466089	85.806
1461	siCTRL	G1/S	543434	21.3621
1462	siCTRL	G1/S	570355	141.535
1463	siCTRL	G1/S	483624	78.1328
1464	siCTRL	G1/S	595124	144.316
1470	siCTRL	G1/S	573417	141.354
1471	siCTRL	G1/S	555735	23.908
1487	siCTRL	G1/S	515783	92.41
1493	siCTRL	G1/S	592240	10.9681
1494	siCTRL	G1/S	511105	113.19
1496	siCTRL	G1/S	568587	26.4558
1498	siCTRL	G1/S	563881	85.0728
1504	siCTRL	G1/S	553512	77.471
1505	siCTRL	G1/S	543010	146.588
1506	siCTRL	G1/S	546911	91.0222
1507	siCTRL	G1/S	558550	72.7342
1509	siCTRL	G1/S	526818	112.937
1510	siCTRL	G1/S	547767	129.482
1511	siCTRL	G1/S	653806	98.2537
1513	siCTRL	G1/S	537481	77.4751
1514	siCTRL	G1/S	525339	53.9829
1515	siCTRL	G1/S	304700	71.5571
1518	siCTRL	G1/S	242462	61.8606
1519	siCTRL	G1/S	544477	62.7425
1520	siCTRL	G1/S	550784	71.1162
1521	siCTRL	G1/S	563860	123.142
1524	siCTRL	G1/S	470297	105.172
1526	siCTRL	G1/S	578201	131.16
1527	siCTRL	G1/S	607715	23.0771
1529	siCTRL	G1/S	614458	21.1757
1530	siCTRL	G1/S	585120	75.7521
1531	siCTRL	G1/S	571632	74.7423
1532	siCTRL	G1/S	556907	77.5058
1547	siCTRL	G1/S	526198	36.6388
1550	siCTRL	G1/S	588870	37.5822
1556	siCTRL	G1/S	537773	142.072
1558	siCTRL	G1/S	490858	52.4944
1560	siCTRL	G1/S	541973	82.1182
1561	siCTRL	G1/S	536468	112.621
1562	siCTRL	G1/S	554354	136.067
1564	siCTRL	G1/S	520456	129.236
1566	siCTRL	G1/S	490089	52.4839
1567	siCTRL	G1/S	557571	112.076
1571	siCTRL	G1/S	556350	120.218
1572	siCTRL	G1/S	582424	92.8793
1576	siCTRL	G1/S	569309	149.609
1578	siCTRL	G1/S	674189	166.05
1579	siCTRL	G1/S	456071	75.2057
1580	siCTRL	G1/S	671989	118.685
1581	siCTRL	G1/S	586514	164.831
1582	siCTRL	G1/S	675787	164.617
1583	siCTRL	G1/S	566103	63.7194
1584	siCTRL	G1/S	458167	77.0132
1585	siCTRL	G1/S	572039	155.387
1586	siCTRL	G1/S	570105	108.589
1589	siCTRL	G1/S	574239	174.775
1590	siCTRL	G1/S	684381	103.998
1591	siCTRL	G1/S	532280	136.246
1592	siCTRL	G1/S	552459	41.9883
1593	siCTRL	G1/S	512048	138.63
1594	siCTRL	G1/S	564033	45.1979
1597	siCTRL	G1/S	483318	118.424
1599	siCTRL	G1/S	519147	98.9272
1601	siCTRL	G1/S	422219	52.7775
1602	siCTRL	G1/S	520213	53.7298
1604	siCTRL	G1/S	614807	118.34
1606	siCTRL	G1/S	614706	156.526
1607	siCTRL	G1/S	671726	102.857
1608	siCTRL	G1/S	529476	137.849
1609	siCTRL	G1/S	599786	125.105
1611	siCTRL	G1/S	598672	139.096
1612	siCTRL	G1/S	635697	160.902
1613	siCTRL	G1/S	463287	107.618
1614	siCTRL	G1/S	534699	92.4145
1615	siCTRL	G1/S	506042	125.935
1616	siCTRL	G1/S	556259	136.92
1617	siCTRL	G1/S	495423	93.0619
1621	siCTRL	G1/S	464736	124.631
1624	siCTRL	G1/S	538826	92.6479
1625	siCTRL	G1/S	559452	109.245
1626	siCTRL	G1/S	542438	124.971
1627	siCTRL	G1/S	526829	85.5657
1628	siCTRL	G1/S	683142	203.954
1629	siCTRL	G1/S	646620	172.31
1630	siCTRL	G1/S	529077	283.229
1631	siCTRL	G1/S	544666	110.474
1632	siCTRL	G1/S	465752	79.9185
1633	siCTRL	G1/S	364442	84.7605
1634	siCTRL	G1/S	509872	66.8907
1635	siCTRL	G1/S	499373	39.3861
1637	siCTRL	G1/S	422504	102.653
1638	siCTRL	G1/S	424256	112.242
1639	siCTRL	G1/S	516832	56.3721
1641	siCTRL	G1/S	471301	57.6906
1642	siCTRL	G1/S	474158	47.2859
1644	siCTRL	G1/S	487129	58.0891
1645	siCTRL	G1/S	535295	178.222
1647	siCTRL	G1/S	549967	145.511
1649	siCTRL	G1/S	527781	53.4428
1650	siCTRL	G1/S	534854	134.34
1653	siCTRL	G1/S	561085	133.37
1654	siCTRL	G1/S	671604	168.749
1656	siCTRL	G1/S	593654	121.526
1659	siCTRL	G1/S	586569	134.204
1665	siCTRL	G1/S	677556	141.323
1667	siCTRL	G1/S	653827	112.994
1668	siCTRL	G1/S	673910	103.43
1669	siCTRL	G1/S	681081	127.394
1671	siCTRL	G1/S	553998	183.138
1673	siCTRL	G1/S	554119	92.4588
1675	siCTRL	G1/S	548949	149.523
1676	siCTRL	G1/S	568003	96.0879
1678	siCTRL	G1/S	518454	96.1636
1681	siCTRL	G1/S	497708	20.4434
1682	siCTRL	G1/S	513704	51.8476
1684	siCTRL	G1/S	508122	91.6158
1685	siCTRL	G1/S	513131	137.286
1686	siCTRL	G1/S	510172	95.671
1687	siCTRL	G1/S	629561	90.8036
1688	siCTRL	G1/S	550190	98.5438
1689	siCTRL	G1/S	494369	21.7329
1690	siCTRL	G1/S	676766	134.465
1691	siCTRL	G1/S	521332	25.4221
1693	siCTRL	G1/S	506857	139.393
1696	siCTRL	G1/S	602763	148.596
1697	siCTRL	G1/S	507087	102.172
1698	siCTRL	G1/S	656245	169.833
1699	siCTRL	G1/S	531418	166.987
1701	siCTRL	G1/S	561945	173.842
1702	siCTRL	G1/S	247344	135.035
1704	siCTRL	G1/S	556890	114.873
1706	siCTRL	G1/S	616848	174.599
1707	siCTRL	G1/S	617729	149.863
1708	siCTRL	G1/S	524089	132.724
1713	siCTRL	G1/S	532683	109.043
1715	siCTRL	G1/S	557243	41.5415
1721	siCTRL	G1/S	546903	38.6369
1724	siCTRL	G1/S	529126	8.87173
1726	siCTRL	G1/S	538037	89.2858
1727	siCTRL	G1/S	539068	10.0758
1731	siCTRL	G1/S	532703	108.264
1732	siCTRL	G1/S	558800	123.244
1734	siCTRL	G1/S	553759	110.363
1735	siCTRL	G1/S	619261	178.114
1736	siCTRL	G1/S	531959	38.3
1740	siCTRL	G1/S	665354	165.762
1741	siCTRL	G1/S	495196	36.696
1743	siCTRL	G1/S	600501	252.895
1745	siCTRL	G1/S	528369	164.259
1746	siCTRL	G1/S	531741	198.854
1747	siCTRL	G1/S	600766	177.947
1748	siCTRL	G1/S	536480	35.1086
1749	siCTRL	G1/S	560132	40.3208
1750	siCTRL	G1/S	539977	74.4714
1751	siCTRL	G1/S	541058	168.565
1752	siCTRL	G1/S	540319	135.694
1753	siCTRL	G1/S	522696	80.1797
1755	siCTRL	G1/S	503226	124.603
1756	siCTRL	G1/S	636287	82.1961
1758	siCTRL	G1/S	589945	110.699
1759	siCTRL	G1/S	479357	107.662
1760	siCTRL	G1/S	513350	108.612
1762	siCTRL	G1/S	680247	212.778
1763	siCTRL	G1/S	664199	184.511
1764	siCTRL	G1/S	511292	167.054
1767	siCTRL	G1/S	536348	171.944
1769	siCTRL	G1/S	590511	195.526
1771	siCTRL	G1/S	662096	174.146
1772	siCTRL	G1/S	490418	230.887
1778	siCTRL	G1/S	550999	59.4868
1779	siCTRL	G1/S	477683	54.7232
1780	siCTRL	G1/S	539397	42.3931
1781	siCTRL	G1/S	563516	42.0554
1784	siCTRL	G1/S	533581	123.355
1785	siCTRL	G1/S	492821	148.727
1786	siCTRL	G1/S	597305	127.681
1787	siCTRL	G1/S	528235	105.03
1788	siCTRL	G1/S	484817	146.657
1790	siCTRL	G1/S	549622	130.142
1791	siCTRL	G1/S	539685	49.6985
1792	siCTRL	G1/S	533486	53.8412
1793	siCTRL	G1/S	481940	182.53
1794	siCTRL	G1/S	524436	131.215
1795	siCTRL	G1/S	612190	139.528
1796	siCTRL	G1/S	503846	185.627
1797	siCTRL	G1/S	561833	84.0903
1799	siCTRL	G1/S	592076	142.541
1800	siCTRL	G1/S	541132	53.2982
1801	siCTRL	G1/S	560503	11.4386
1803	siCTRL	G1/S	565380	80.7081
1806	siCTRL	G1/S	594654	17.6308
1808	siCTRL	G1/S	553834	134.682
1809	siCTRL	G1/S	584884	118.712
1810	siCTRL	G1/S	590336	135.459
1812	siCTRL	G1/S	623587	31.0877
1815	siCTRL	G1/S	612861	616.614
1816	siCTRL	G1/S	621143	139.128
1818	siCTRL	G1/S	571540	160.822
1819	siCTRL	G1/S	657770	192.889
1820	siCTRL	G1/S	572742	104.523
1821	siCTRL	G1/S	620652	147.737
1822	siCTRL	G1/S	636720	131.732
1823	siCTRL	G1/S	590214	161.727
1824	siCTRL	G1/S	640306	119.88
1825	siCTRL	G1/S	578307	138.86
1828	siCTRL	G1/S	571369	126.287
1829	siCTRL	G1/S	544892	63.5237
1830	siCTRL	G1/S	645976	67.8352
1831	siCTRL	G1/S	609244	67.1658
1832	siCTRL	G1/S	682623	148.224
1833	siCTRL	G1/S	540939	61.9355
1834	siCTRL	G1/S	633157	140.374
1835	siCTRL	G1/S	435582	59.0326
1836	siCTRL	G1/S	537383	227.941
1838	siCTRL	G1/S	425642	63.248
1840	siCTRL	G1/S	538621	87.4172
1841	siCTRL	G1/S	557435	113.705
1842	siCTRL	G1/S	561312	108.106
1844	siCTRL	G1/S	580530	99.0133
1847	siCTRL	G1/S	565483	123.735
1849	siCTRL	G1/S	556284	115.487
1851	siCTRL	G1/S	588738	6.62866
1852	siCTRL	G1/S	586699	29.0498
1854	siCTRL	G1/S	538482	39.0776
1856	siCTRL	G1/S	664963	184.855
1858	siCTRL	G1/S	536597	103.692
1859	siCTRL	G1/S	554378	52.1838
1860	siCTRL	G1/S	573147	112.282
1861	siCTRL	G1/S	568464	48.8895
1862	siCTRL	G1/S	547644	127.732
1863	siCTRL	G1/S	570544	93.109
1866	siCTRL	G1/S	559101	127.157
1869	siCTRL	G1/S	579501	112.774
1871	siCTRL	G1/S	632775	36.7755
1872	siCTRL	G1/S	591987	31.7564
1873	siCTRL	G1/S	604653	120.681
1876	siCTRL	G1/S	535074	33.6433
1877	siCTRL	G1/S	592155	50.8832
1880	siCTRL	G1/S	586426	463.135
1883	siCTRL	G1/S	529411	30.8973
1884	siCTRL	G1/S	613478	131.346
1888	siCTRL	G1/S	610792	130.345
1891	siCTRL	G1/S	616179	160.431
1893	siCTRL	G1/S	599125	50.8009
1894	siCTRL	G1/S	575471	60.3887
1901	siCTRL	G1/S	582984	122.345
1902	siCTRL	G1/S	657007	202.589
1903	siCTRL	G1/S	642635	189.398
1905	siCTRL	G1/S	581812	105.638
1906	siCTRL	G1/S	564508	33.2102
1907	siCTRL	G1/S	450264	73.8516
1908	siCTRL	G1/S	604724	216.194
1909	siCTRL	G1/S	554007	32.4848
1910	siCTRL	G1/S	634582	135.332
1912	siCTRL	G1/S	452392	77.1176
1916	siCTRL	G1/S	632561	144.809
1918	siCTRL	G1/S	535565	163.414
1919	siCTRL	G1/S	506646	89.4295
1920	siCTRL	G1/S	565270	171.133
1922	siCTRL	G1/S	561171	33.298
1923	siCTRL	G1/S	522354	127.657
1924	siCTRL	G1/S	592825	58.1818
1925	siCTRL	G1/S	529419	29.3707
1928	siCTRL	G1/S	579585	145.572
1929	siCTRL	G1/S	596433	61.6449
1930	siCTRL	G1/S	533073	224.367
1932	siCTRL	G1/S	575158	78.0516
1933	siCTRL	G1/S	577182	30.0934
1934	siCTRL	G1/S	525924	190.767
1935	siCTRL	G1/S	536773	139.554
1936	siCTRL	G1/S	578698	178.368
1937	siCTRL	G1/S	577261	78.4513
1938	siCTRL	G1/S	589729	231.033
1939	siCTRL	G1/S	520869	166.623
1940	siCTRL	G1/S	585015	216.582
1941	siCTRL	G1/S	572883	80.5307
1943	siCTRL	G1/S	400059	118.16
1946	siCTRL	G1/S	529864	21.1922
1948	siCTRL	G1/S	531304	33.9076
1949	siCTRL	G1/S	570297	77.313
1950	siCTRL	G1/S	610205	135.564
1953	siCTRL	G1/S	681536	1111.07
1954	siCTRL	G1/S	544849	26.7818
1955	siCTRL	G1/S	642641	144.693
1956	siCTRL	G1/S	582991	48.5058
1957	siCTRL	G1/S	615588	21.8223
1958	siCTRL	G1/S	619624	100.374
1959	siCTRL	G1/S	547140	27.1625
1961	siCTRL	G1/S	362252	90.4908
1963	siCTRL	G1/S	634335	27.6523
1965	siCTRL	G1/S	254372	93.7629
1966	siCTRL	G1/S	601587	47.0117
1972	siCTRL	G1/S	596144	76.8211
1976	siCTRL	G1/S	619562	87.2454
1981	siCTRL	G1/S	490343	129.53
1982	siCTRL	G1/S	682122	161.895
1986	siCTRL	G1/S	619642	121.942
1991	siCTRL	G1/S	619893	120.493
1995	siCTRL	G1/S	418942	59.4676
1996	siCTRL	G1/S	462418	51.6122
1999	siCTRL	G1/S	570885	40.5284
2001	siCTRL	G1/S	575530	39.5119
2008	siCTRL	G1/S	563401	96.6536
2011	siCTRL	G1/S	491594	57.3641
2012	siCTRL	G1/S	480515	58.2655
2016	siCTRL	G1/S	609746	200.308
2017	siCTRL	G1/S	594303	161.091
2019	siCTRL	G1/S	544369	48.2465
2020	siCTRL	G1/S	493916	89.5065
2022	siCTRL	G1/S	544252	47.4659
2023	siCTRL	G1/S	620961	122.876
2025	siCTRL	G1/S	477537	31.1933
2026	siCTRL	G1/S	645266	113.852
2027	siCTRL	G1/S	617606	53.6193
2032	siCTRL	G1/S	464094	10.1341
2041	siCTRL	G1/S	518698	52.9341
2042	siCTRL	G1/S	460860	122.62
2044	siCTRL	G1/S	561888	39.1523
2045	siCTRL	G1/S	489215	50.2551
2046	siCTRL	G1/S	680731	148.102
2048	siCTRL	G1/S	455127	115.542
2049	siCTRL	G1/S	473499	49.7721
2051	siCTRL	G1/S	592873	127.851
2052	siCTRL	G1/S	440007	95.1251
2053	siCTRL	G1/S	443106	49.4545
2054	siCTRL	G1/S	518741	110.015
2055	siCTRL	G1/S	545869	35.9365
2059	siCTRL	G1/S	546933	107.603
2063	siCTRL	G1/S	588497	151.738
2066	siCTRL	G1/S	514050	34.2012
2068	siCTRL	G1/S	537562	128.462
2069	siCTRL	G1/S	479937	150.046
2070	siCTRL	G1/S	518128	113.459
2073	siCTRL	G1/S	550497	111.777
2075	siCTRL	G1/S	506530	137.793
2077	siCTRL	G1/S	680998	95.054
2079	siCTRL	G1/S	556633	100.253
2083	siCTRL	G1/S	602545	122.962
2084	siCTRL	G1/S	562644	106.635
2085	siCTRL	G1/S	520108	109.603
2086	siCTRL	G1/S	516050	114.199
2087	siCTRL	G1/S	577441	117.26
2088	siCTRL	G1/S	605950	120.279
2089	siCTRL	G1/S	568005	106.211
2090	siCTRL	G1/S	600749	159.801
2094	siCTRL	G1/S	559390	106.956
2096	siCTRL	G1/S	581727	143.039
2097	siCTRL	G1/S	648382	135.592
2099	siCTRL	G1/S	566438	138.412
2102	siCTRL	G1/S	526296	381.518
2103	siCTRL	G1/S	586496	31.0988
2104	siCTRL	G1/S	593988	30.7429
2106	siCTRL	G1/S	641337	67.5591
2107	siCTRL	G1/S	559880	149.93
2108	siCTRL	G1/S	511853	122.079
2112	siCTRL	G1/S	563396	26.4303
2113	siCTRL	G1/S	579341	122.886
2114	siCTRL	G1/S	558547	66.4878
2116	siCTRL	G1/S	642031	95.8796
2117	siCTRL	G1/S	568951	140.061
2118	siCTRL	G1/S	566953	28.2739
2120	siCTRL	G1/S	684935	91.2055
2121	siCTRL	G1/S	574087	119.118
2122	siCTRL	G1/S	582645	68.5553
2124	siCTRL	G1/S	576097	120.017
2125	siCTRL	G1/S	552218	141.637
2126	siCTRL	G1/S	537446	149.621
2127	siCTRL	G1/S	568157	67.1198
2128	siCTRL	G1/S	584697	138.578
2134	siCTRL	G1/S	563401	109.627
2135	siCTRL	G1/S	585937	137.827
2138	siCTRL	G1/S	602493	239.093
2139	siCTRL	G1/S	573383	120.031
2140	siCTRL	G1/S	536442	131.948
2142	siCTRL	G1/S	575685	102.295
2143	siCTRL	G1/S	524822	132.305
2144	siCTRL	G1/S	500487	126.206
2146	siCTRL	G1/S	526700	126.552
2148	siCTRL	G1/S	603014	74.4598
2149	siCTRL	G1/S	573458	100.965
2150	siCTRL	G1/S	546064	40.0712
2151	siCTRL	G1/S	550329	128.443
2153	siCTRL	G1/S	623020	119.527
2154	siCTRL	G1/S	532340	38.801
2155	siCTRL	G1/S	580254	108.995
2156	siCTRL	G1/S	683342	115.356
2158	siCTRL	G1/S	612445	132.027
2159	siCTRL	G1/S	544348	136.065
2160	siCTRL	G1/S	477389	49.6451
2161	siCTRL	G1/S	539959	109.913
2164	siCTRL	G1/S	617756	125.645
2166	siCTRL	G1/S	562271	127.135
2167	siCTRL	G1/S	369411	79.2852
2169	siCTRL	G1/S	458006	26.3724
2170	siCTRL	G1/S	461995	33.0839
2171	siCTRL	G1/S	510309	125.158
2172	siCTRL	G1/S	435655	58.8648
2173	siCTRL	G1/S	487462	152.038
2174	siCTRL	G1/S	464653	67.4718
2175	siCTRL	G1/S	511149	141.299
2176	siCTRL	G1/S	484395	150.195
2178	siCTRL	G1/S	466926	71.843
2179	siCTRL	G1/S	465129	78.7123
2181	siCTRL	G1/S	506871	231.253
2182	siCTRL	G1/S	511474	151.286
2183	siCTRL	G1/S	486478	147.402
2184	siCTRL	G1/S	443477	15.0931
2185	siCTRL	G1/S	500919	159.828
2186	siCTRL	G1/S	511781	248.72
2187	siCTRL	G1/S	495989	21.0979
2190	siCTRL	G1/S	500630	51.8433
2191	siCTRL	G1/S	513819	57.8417
2192	siCTRL	G1/S	574050	79.1382
2193	siCTRL	G1/S	492741	18.0686
2196	siCTRL	G1/S	453961	132.525
2197	siCTRL	G1/S	487326	132.21
2198	siCTRL	G1/S	510286	129.461
2200	siCTRL	G1/S	656879	114.901
2202	siCTRL	G1/S	579053	91.5339
2203	siCTRL	G1/S	493025	94.358
2204	siCTRL	G1/S	579526	87.7916
2211	siCTRL	G1/S	461107	328.382
2212	siCTRL	G1/S	428384	114.9
2213	siCTRL	G1/S	387106	94.9295
2216	siCTRL	G1/S	440083	129.898
2218	siCTRL	G1/S	488172	129.1
2219	siCTRL	G1/S	669713	35.8837
2220	siCTRL	G1/S	511169	95.7577
2225	siCTRL	G1/S	598280	292.404
2227	siCTRL	G1/S	550582	343.09
2232	siCTRL	G1/S	343452	206.838
2234	siCTRL	G1/S	469623	159.163
2237	siCTRL	G1/S	351506	122.223
2238	siCTRL	G1/S	335453	66.2421
2240	siCTRL	G1/S	434694	108.497
2241	siCTRL	G1/S	421940	46.6628
2242	siCTRL	G1/S	409693	101.796
2244	siCTRL	G1/S	459053	53.152
2245	siCTRL	G1/S	372072	73.1317
2246	siCTRL	G1/S	506356	121.35
2247	siCTRL	G1/S	480129	31.7122
2248	siCTRL	G1/S	492726	31.6988
2249	siCTRL	G1/S	527503	112.029
2250	siCTRL	G1/S	657876	116.958
2251	siCTRL	G1/S	500179	17.2411
2253	siCTRL	G1/S	483480	15.1149
2254	siCTRL	G1/S	474522	111.274
2257	siCTRL	G1/S	501162	112.635
2259	siCTRL	G1/S	487686	42.1662
2260	siCTRL	G1/S	465007	43.1343
2261	siCTRL	G1/S	456808	125.135
2263	siCTRL	G1/S	599952	91.7885
2264	siCTRL	G1/S	405514	119.603
2265	siCTRL	G1/S	585275	99.8646
2266	siCTRL	G1/S	653222	184.286
2267	siCTRL	G1/S	655046	181.922
2268	siCTRL	G1/S	370568	58.3674
2269	siCTRL	G1/S	446899	90.0474
2270	siCTRL	G1/S	500178	110.158
2271	siCTRL	G1/S	525593	106.936
2272	siCTRL	G1/S	392380	52.9309
2273	siCTRL	G1/S	512029	120.816
2274	siCTRL	G1/S	512039	111.537
2275	siCTRL	G1/S	633827	107.266
2276	siCTRL	G1/S	527110	95.9141
2279	siCTRL	G1/S	499519	144.655
2280	siCTRL	G1/S	500772	168.77
2281	siCTRL	G1/S	416216	104.826
2282	siCTRL	G1/S	498063	468.569
2283	siCTRL	G1/S	501147	100.363
2284	siCTRL	G1/S	494906	162.093
2285	siCTRL	G1/S	571366	188.553
2286	siCTRL	G1/S	519032	112.26
2288	siCTRL	G1/S	503162	131.014
2289	siCTRL	G1/S	486073	43.7289
2291	siCTRL	G1/S	480967	47.7804
2293	siCTRL	G1/S	515855	135.786
2295	siCTRL	G1/S	544719	155.971
2296	siCTRL	G1/S	536145	99.7658
2297	siCTRL	G1/S	432940	105.805
2305	siCTRL	G1/S	463528	70.7174
2307	siCTRL	G1/S	511511	19.2164
2308	siCTRL	G1/S	574412	92.109
2309	siCTRL	G1/S	646284	76.0785
2314	siCTRL	G1/S	612864	122.551
2316	siCTRL	G1/S	525484	124.536
2317	siCTRL	G1/S	570141	20.2856
2318	siCTRL	G1/S	548334	18.6657
2319	siCTRL	G1/S	562163	113.826
2322	siCTRL	G1/S	546330	95.3968
2325	siCTRL	G1/S	428526	45.4017
2331	siCTRL	G1/S	450141	79.2688
2337	siCTRL	G1/S	498221	98.2011
2338	siCTRL	G1/S	591248	189.097
2350	siCTRL	G1/S	534229	48.9347
2376	siCTRL	G1/S	549508	16.9836
2377	siCTRL	G1/S	581372	16.9706
2379	siCTRL	G1/S	564596	84.9177
2380	siCTRL	G1/S	559402	102.915
2381	siCTRL	G1/S	542145	148.611
2386	siCTRL	G1/S	590435	77.128
2388	siCTRL	G1/S	572074	257.23
2389	siCTRL	G1/S	617299	130.864
2390	siCTRL	G1/S	667346	114.402
2394	siCTRL	G1/S	658557	90.4421
2396	siCTRL	G1/S	573494	113.068
2397	siCTRL	G1/S	543007	105.508
2401	siCTRL	G1/S	613759	159.161
2404	siCTRL	G1/S	670668	97.083
2405	siCTRL	G1/S	615911	136.474
2407	siCTRL	G1/S	677447	103.969
2411	siCTRL	G1/S	654761	158.078
2412	siCTRL	G1/S	640652	166.875
2413	siCTRL	G1/S	637062	158.256
2415	siCTRL	G1/S	671476	118.065
2417	siCTRL	G1/S	677732	100.708
2418	siCTRL	G1/S	599147	88.7506
2419	siCTRL	G1/S	661080	145.531
2421	siCTRL	G1/S	609339	200.222
2422	siCTRL	G1/S	661590	106.252
2428	siCTRL	G1/S	587831	105.411
2429	siCTRL	G1/S	624526	173.619
2431	siCTRL	G1/S	500503	40.8969
2433	siCTRL	G1/S	685180	105.176
2435	siCTRL	G1/S	606612	129.641
2436	siCTRL	G1/S	477578	35.1505
2437	siCTRL	G1/S	612280	140.924
2439	siCTRL	G1/S	578529	90.6729
2440	siCTRL	G1/S	584408	99.0431
2441	siCTRL	G1/S	569376	83.4879
2442	siCTRL	G1/S	581304	110.646
2443	siCTRL	G1/S	623173	89.4018
2454	siCTRL	G1/S	510321	179.133
2455	siCTRL	G1/S	550435	118.71
2457	siCTRL	G1/S	666406	81.1828
2458	siCTRL	G1/S	546685	104.864
2459	siCTRL	G1/S	563595	265.598
2464	siCTRL	G1/S	560896	89.5356
2466	siCTRL	G1/S	616854	238.178
2468	siCTRL	G1/S	569475	90.6916
2470	siCTRL	G1/S	610610	138.002
2471	siCTRL	G1/S	582861	87.1076
2474	siCTRL	G1/S	562458	86.7282
2478	siCTRL	G1/S	657915	93.2577
2479	siCTRL	G1/S	561775	172.515
2480	siCTRL	G1/S	539435	31.0957
2483	siCTRL	G1/S	564330	157.364
2485	siCTRL	G1/S	570903	29.4829
2490	siCTRL	G1/S	548959	52.3558
2491	siCTRL	G1/S	664627	56.313
2496	siCTRL	G1/S	650275	102.213
2500	siCTRL	G1/S	675338	96.9456
2501	siCTRL	G1/S	579411	153.829
2503	siCTRL	G1/S	674291	109.464
2504	siCTRL	G1/S	647426	121.412
2506	siCTRL	G1/S	681821	93.0318
2508	siCTRL	G1/S	568538	158.075
2509	siCTRL	G1/S	657979	247.724
2510	siCTRL	G1/S	629908	117.141
2512	siCTRL	G1/S	646385	106.73
2513	siCTRL	G1/S	507953	145.557
2515	siCTRL	G1/S	558351	103.815
2516	siCTRL	G1/S	514511	93.59
2517	siCTRL	G1/S	566678	115.934
2518	siCTRL	G1/S	485510	12.8063
2519	siCTRL	G1/S	603955	96.3328
2521	siCTRL	G1/S	558664	107.585
2522	siCTRL	G1/S	577589	120.055
2523	siCTRL	G1/S	562963	92.4086
2524	siCTRL	G1/S	625692	130.199
2525	siCTRL	G1/S	622181	127.932
2526	siCTRL	G1/S	572254	72.7031
2535	siCTRL	G1/S	590155	115.877
2536	siCTRL	G1/S	597451	242.176
2541	siCTRL	G1/S	585959	115.049
2543	siCTRL	G1/S	625683	116.034
2545	siCTRL	G1/S	555524	80.9111
2546	siCTRL	G1/S	554988	75.2577
2547	siCTRL	G1/S	573276	146.208
2548	siCTRL	G1/S	561571	150.226
2549	siCTRL	G1/S	537297	161.72
2551	siCTRL	G1/S	608445	170.66
2553	siCTRL	G1/S	592621	113.236
2554	siCTRL	G1/S	563217	107.482
2555	siCTRL	G1/S	618204	152.433
2565	siCTRL	G1/S	640955	114.257
2570	siCTRL	G1/S	524676	141.741
2573	siCTRL	G1/S	635760	96.921
2574	siCTRL	G1/S	518516	159.975
2575	siCTRL	G1/S	452832	116.405
2577	siCTRL	G1/S	503545	115.569
2578	siCTRL	G1/S	507225	174.777
2580	siCTRL	G1/S	615899	97.0582
2581	siCTRL	G1/S	474280	117.425
2582	siCTRL	G1/S	519689	119.06
2583	siCTRL	G1/S	620514	133.383
2585	siCTRL	G1/S	579800	121.894
2587	siCTRL	G1/S	515104	120.841
2588	siCTRL	G1/S	481651	28.0278
2590	siCTRL	G1/S	627989	103.359
2591	siCTRL	G1/S	523000	135.176
2592	siCTRL	G1/S	491939	153.929
2593	siCTRL	G1/S	284320	191.171
2595	siCTRL	G1/S	496021	111.909
2596	siCTRL	G1/S	608607	127.198
2597	siCTRL	G1/S	455374	114.469
2598	siCTRL	G1/S	600768	201.047
2599	siCTRL	G1/S	483066	142.699
2603	siCTRL	G1/S	527758	68.3009
2604	siCTRL	G1/S	661589	117.716
2607	siCTRL	G1/S	475589	146.586
2612	siCTRL	G1/S	632922	36.2513
2613	siCTRL	G1/S	527740	241.465
2616	siCTRL	G1/S	475790	8.22118
2619	siCTRL	G1/S	491342	167.908
2620	siCTRL	G1/S	405078	13.8279
2622	siCTRL	G1/S	530370	143.283
2624	siCTRL	G1/S	454710	145.936
2625	siCTRL	G1/S	575727	14.2738
2626	siCTRL	G1/S	226062	134.715
2627	siCTRL	G1/S	218034	140.7
2628	siCTRL	G1/S	478351	145.602
2629	siCTRL	G1/S	423147	70.1184
2631	siCTRL	G1/S	419669	152.9
2632	siCTRL	G1/S	439478	64.4514
2634	siCTRL	G1/S	440321	8.06166
2635	siCTRL	G1/S	454155	10.224
2636	siCTRL	G1/S	435575	160.409
2640	siCTRL	G1/S	466899	71.4098
2641	siCTRL	G1/S	496822	47.5949
2643	siCTRL	G1/S	514086	40.9469
2644	siCTRL	G1/S	485212	111.382
2646	siCTRL	G1/S	486801	275.947
2647	siCTRL	G1/S	496439	127.028
2649	siCTRL	G1/S	505666	156.921
2650	siCTRL	G1/S	525588	66.0572
2651	siCTRL	G1/S	483780	127.443
2653	siCTRL	G1/S	487248	156.717
2654	siCTRL	G1/S	512906	56.6838
2656	siCTRL	G1/S	470270	128.151
2657	siCTRL	G1/S	472514	142.553
2658	siCTRL	G1/S	475860	127.626
2665	siCTRL	G1/S	281227	53.0292
2666	siCTRL	G1/S	492018	137.79
2667	siCTRL	G1/S	528035	79.2686
2668	siCTRL	G1/S	619856	82.1961
2669	siCTRL	G1/S	504976	151.278
2670	siCTRL	G1/S	590922	85.1366
2671	siCTRL	G1/S	514537	144.887
2672	siCTRL	G1/S	471110	152.117
2673	siCTRL	G1/S	528790	110.91
2674	siCTRL	G1/S	465004	60.0848
2676	siCTRL	G1/S	539379	96.192
2677	siCTRL	G1/S	646487	99.1561
2681	siCTRL	G1/S	205928	54.8
2682	siCTRL	G1/S	520579	51.5365
2683	siCTRL	G1/S	237884	55.7834
2684	siCTRL	G1/S	585649	82.6609
2686	siCTRL	G1/S	529967	49.1683
2687	siCTRL	G1/S	467599	76.0947
2692	siCTRL	G1/S	445565	136.241
2693	siCTRL	G1/S	486330	183.255
2694	siCTRL	G1/S	456948	92.2029
2695	siCTRL	G1/S	571050	94.0081
2696	siCTRL	G1/S	501995	90.7811
2697	siCTRL	G1/S	491353	92.5038
2699	siCTRL	G1/S	460176	86.299
2700	siCTRL	G1/S	510311	172.8
2701	siCTRL	G1/S	479386	92.811
2702	siCTRL	G1/S	551222	78.273
2705	siCTRL	G1/S	605844	73.832
2706	siCTRL	G1/S	484553	127.192
2707	siCTRL	G1/S	543427	111.641
2708	siCTRL	G1/S	557561	99.4559
2710	siCTRL	G1/S	477241	134.328
2713	siCTRL	G1/S	502156	115.062
2715	siCTRL	G1/S	439896	128.297
2716	siCTRL	G1/S	456186	71.304
2722	siCTRL	G1/S	676989	236.929
2729	siCTRL	G1/S	608039	142.97
2732	siCTRL	G1/S	627325	146.496
2735	siCTRL	G1/S	539014	131.609
2736	siCTRL	G1/S	603204	100.371
2737	siCTRL	G1/S	506839	138.51
2738	siCTRL	G1/S	616291	107.35
2741	siCTRL	G1/S	642236	104.276
2743	siCTRL	G1/S	574564	158.039
2746	siCTRL	G1/S	590403	126.043
2751	siCTRL	G1/S	490481	44.9064
2752	siCTRL	G1/S	556048	155.422
2754	siCTRL	G1/S	465787	43.5257
2755	siCTRL	G1/S	537902	126.151
2757	siCTRL	G1/S	519438	25.3425
2761	siCTRL	G1/S	477306	38.2396
2762	siCTRL	G1/S	496684	141.604
2764	siCTRL	G1/S	505614	10.4504
2765	siCTRL	G1/S	495316	130.687
2766	siCTRL	G1/S	489863	102.885
2767	siCTRL	G1/S	531226	110.494
2770	siCTRL	G1/S	536706	101.585
2773	siCTRL	G1/S	473933	101.953
2774	siCTRL	G1/S	463371	79.3538
2775	siCTRL	G1/S	473979	70.1315
2777	siCTRL	G1/S	523349	150.127
2778	siCTRL	G1/S	540121	127.543
2779	siCTRL	G1/S	432951	144.849
2780	siCTRL	G1/S	525700	8.13976
2782	siCTRL	G1/S	534278	115.639
2783	siCTRL	G1/S	502363	10.244
2784	siCTRL	G1/S	443895	146.874
2786	siCTRL	G1/S	616855	228.582
2787	siCTRL	G1/S	562183	128.702
2788	siCTRL	G1/S	519469	49.6085
2789	siCTRL	G1/S	537592	60.0226
2791	siCTRL	G1/S	538351	73.3323
2793	siCTRL	G1/S	495472	164.007
2794	siCTRL	G1/S	540874	82.1168
2795	siCTRL	G1/S	568185	290.187
2796	siCTRL	G1/S	576049	156.852
2798	siCTRL	G1/S	552493	43.0498
2799	siCTRL	G1/S	574502	167.516
2800	siCTRL	G1/S	601047	184.293
2801	siCTRL	G1/S	638830	129.464
2803	siCTRL	G1/S	683574	148.386
2807	siCTRL	G1/S	649472	138.527
2808	siCTRL	G1/S	504080	95.4856
2809	siCTRL	G1/S	485441	84.6057
2812	siCTRL	G1/S	577834	104.006
2813	siCTRL	G1/S	532902	116.877
2814	siCTRL	G1/S	644119	139.3
2816	siCTRL	G1/S	671243	143.323
2822	siCTRL	G1/S	558350	86.9797
2823	siCTRL	G1/S	607506	139.198
2824	siCTRL	G1/S	647225	95.0217
2825	siCTRL	G1/S	526797	123.882
2826	siCTRL	G1/S	509140	78.5602
2827	siCTRL	G1/S	482955	101.973
2828	siCTRL	G1/S	440747	79.8143
2829	siCTRL	G1/S	501389	98.2103
2831	siCTRL	G1/S	616389	107.022
2832	siCTRL	G1/S	544336	172.63
2834	siCTRL	G1/S	473534	83.8983
2835	siCTRL	G1/S	437794	80.73
2836	siCTRL	G1/S	571087	139.656
2837	siCTRL	G1/S	553456	162.791
2839	siCTRL	G1/S	534687	78.2727
2840	siCTRL	G1/S	531979	144.854
2841	siCTRL	G1/S	554998	78.0928
2842	siCTRL	G1/S	575794	80.8023
2845	siCTRL	G1/S	572527	87.819
2847	siCTRL	G1/S	576986	46.0297
2848	siCTRL	G1/S	561243	44.1828
2849	siCTRL	G1/S	522309	95.3707
2850	siCTRL	G1/S	585790	99.1024
2851	siCTRL	G1/S	522593	133.48
2853	siCTRL	G1/S	602514	126.124
2855	siCTRL	G1/S	638315	100.816
2856	siCTRL	G1/S	572400	43.0218
2859	siCTRL	G1/S	592075	174.823
2860	siCTRL	G1/S	378120	104.721
2862	siCTRL	G1/S	584002	172.676
2863	siCTRL	G1/S	250373	96.5445
2864	siCTRL	G1/S	619948	116.833
2867	siCTRL	G1/S	630120	88.6876
2868	siCTRL	G1/S	657109	121.888
2870	siCTRL	G1/S	654798	149.009
2871	siCTRL	G1/S	580544	173.733
2872	siCTRL	G1/S	585686	153.63
2873	siCTRL	G1/S	509688	75.9218
2879	siCTRL	G1/S	621935	124.514
2881	siCTRL	G1/S	572498	98.8016
2885	siCTRL	G1/S	607677	31.7206
2886	siCTRL	G1/S	554418	90.9319
2888	siCTRL	G1/S	622844	28.2369
2890	siCTRL	G1/S	513700	100.233
2891	siCTRL	G1/S	564861	43.5439
2892	siCTRL	G1/S	581868	94.0473
2894	siCTRL	G1/S	590608	259.761
2895	siCTRL	G1/S	669533	84.8895
2896	siCTRL	G1/S	581303	96.9427
2897	siCTRL	G1/S	515914	56.8524
2898	siCTRL	G1/S	588441	133.969
2899	siCTRL	G1/S	569193	130.907
2901	siCTRL	G1/S	556848	43.3379
2902	siCTRL	G1/S	362568	88.5258
2903	siCTRL	G1/S	578273	114.788
2904	siCTRL	G1/S	570682	95.1746
2905	siCTRL	G1/S	575495	130.151
2906	siCTRL	G1/S	211299	84.8933
2907	siCTRL	G1/S	556315	107.957
2910	siCTRL	G1/S	554736	108.867
2911	siCTRL	G1/S	494741	54.0254
2912	siCTRL	G1/S	559292	144.848
2913	siCTRL	G1/S	516635	82.1433
2916	siCTRL	G1/S	641262	145.917
2917	siCTRL	G1/S	309080	130.133
2918	siCTRL	G1/S	637923	118.599
2919	siCTRL	G1/S	537841	61.2653
2921	siCTRL	G1/S	392829	131.631
2925	siCTRL	G1/S	566211	168.102
2927	siCTRL	G1/S	524282	105.145
2929	siCTRL	G1/S	557876	93.904
2930	siCTRL	G1/S	602489	161.095
2932	siCTRL	G1/S	561790	129.519
2933	siCTRL	G1/S	561533	111.614
2934	siCTRL	G1/S	566486	95.2554
2938	siCTRL	G1/S	594808	157.698
2939	siCTRL	G1/S	566640	68.4459
2940	siCTRL	G1/S	565434	67.0502
2946	siCTRL	G1/S	594573	118.689
2948	siCTRL	G1/S	592625	110.907
2949	siCTRL	G1/S	552200	160.359
2951	siCTRL	G1/S	331768	90.4476
2952	siCTRL	G1/S	242823	90.8314
2955	siCTRL	G1/S	516724	174.456
2956	siCTRL	G1/S	605291	102.415
2961	siCTRL	G1/S	592833	175.798
2963	siCTRL	G1/S	574585	40.6828
2964	siCTRL	G1/S	548809	152.503
2968	siCTRL	G1/S	597041	51.0221
2973	siCTRL	G1/S	595882	140.827
2977	siCTRL	G1/S	585005	185.812
2978	siCTRL	G1/S	571363	24.9493
2979	siCTRL	G1/S	663003	148.556
2980	siCTRL	G1/S	608642	188.492
2982	siCTRL	G1/S	557685	29.8618
2984	siCTRL	G1/S	618516	156.879
2987	siCTRL	G1/S	575337	156.834
2988	siCTRL	G1/S	587710	115.782
2989	siCTRL	G1/S	562487	172.785
2990	siCTRL	G1/S	570071	150.139
2992	siCTRL	G1/S	562063	129.974
2993	siCTRL	G1/S	521355	62.4332
2994	siCTRL	G1/S	444216	63.3845
2995	siCTRL	G1/S	435512	58.6484
2996	siCTRL	G1/S	555238	100.963
3000	siCTRL	G1/S	529610	95.0216
3003	siCTRL	G1/S	600673	99.7148
3005	siCTRL	G1/S	634015	30.1005
3006	siCTRL	G1/S	517240	110.009
3009	siCTRL	G1/S	624278	27.8141
3011	siCTRL	G1/S	550581	133.989
3012	siCTRL	G1/S	499319	121.409
3015	siCTRL	G1/S	575845	130.322
3016	siCTRL	G1/S	588173	17.5478
3017	siCTRL	G1/S	565386	90.1915
3018	siCTRL	G1/S	575152	14.468
3021	siCTRL	G1/S	603473	8.26439
3023	siCTRL	G1/S	613090	28.4319
3026	siCTRL	G1/S	456151	89.2927
3027	siCTRL	G1/S	604016	74.932
3028	siCTRL	G1/S	588908	163.381
3029	siCTRL	G1/S	349968	80.9541
3031	siCTRL	G1/S	584433	153.452
3032	siCTRL	G1/S	605790	7.60264
3033	siCTRL	G1/S	614425	153.7
3035	siCTRL	G1/S	598061	76.3144
3036	siCTRL	G1/S	613082	9.95144
3038	siCTRL	G1/S	595537	134.646
3039	siCTRL	G1/S	606875	68.2349
3040	siCTRL	G1/S	597465	159.978
3041	siCTRL	G1/S	637895	118.845
3042	siCTRL	G1/S	567766	146.874
3043	siCTRL	G1/S	654890	110.03
3045	siCTRL	G1/S	614284	157.232
3047	siCTRL	G1/S	639051	88.2523
3048	siCTRL	G1/S	589489	105.613
3050	siCTRL	G1/S	595292	82.6647
3052	siCTRL	G1/S	646322	113.895
3055	siCTRL	G1/S	567197	81.6565
3056	siCTRL	G1/S	582720	182.176
3057	siCTRL	G1/S	587472	7.95758
3060	siCTRL	G1/S	588144	8.69651
3061	siCTRL	G1/S	541287	108.863
3062	siCTRL	G1/S	674004	135.09
3063	siCTRL	G1/S	647366	101.28
3064	siCTRL	G1/S	586191	79.8798
3065	siCTRL	G1/S	564550	180.402
3066	siCTRL	G1/S	583567	92.9291
3067	siCTRL	G1/S	569549	17.4294
3068	siCTRL	G1/S	546064	81.5941
3071	siCTRL	G1/S	506433	112.7
3072	siCTRL	G1/S	556839	122.348
3073	siCTRL	G1/S	613996	105.471
3074	siCTRL	G1/S	577694	87.7359
3075	siCTRL	G1/S	552407	18.1769
3078	siCTRL	G1/S	568767	147.736
3079	siCTRL	G1/S	481042	128.944
3082	siCTRL	G1/S	534627	31.0825
3083	siCTRL	G1/S	636182	87.2674
3089	siCTRL	G1/S	540442	29.1732
3092	siCTRL	G1/S	560511	27.8366
3093	siCTRL	G1/S	605820	142.869
3094	siCTRL	G1/S	555194	25.618
3095	siCTRL	G1/S	662148	140.457
3096	siCTRL	G1/S	569142	26.7252
3097	siCTRL	G1/S	541465	57.271
3099	siCTRL	G1/S	594589	95.7069
3100	siCTRL	G1/S	585198	79.5373
3101	siCTRL	G1/S	596407	170.142
3102	siCTRL	G1/S	590703	120.024
3103	siCTRL	G1/S	581694	131.221
3104	siCTRL	G1/S	591960	117.162
3108	siCTRL	G1/S	223678	115.523
3109	siCTRL	G1/S	585393	11.6632
3110	siCTRL	G1/S	408788	138.897
3115	siCTRL	G1/S	589513	13.5812
3116	siCTRL	G1/S	560782	126.614
3117	siCTRL	G1/S	596984	184.564
3118	siCTRL	G1/S	590680	138.102
3119	siCTRL	G1/S	563722	106.406
3122	siCTRL	G1/S	568854	148.28
3123	siCTRL	G1/S	591936	103.544
3124	siCTRL	G1/S	546941	128.026
3125	siCTRL	G1/S	640614	126.093
3128	siCTRL	G1/S	613263	156.812
3129	siCTRL	G1/S	554481	85.9675
3132	siCTRL	G1/S	553997	102.84
3133	siCTRL	G1/S	591872	135.591
3135	siCTRL	G1/S	639346	112.518
3136	siCTRL	G1/S	563981	71.6397
3140	siCTRL	G1/S	567065	104.594
3141	siCTRL	G1/S	535369	75.5061
3143	siCTRL	G1/S	471183	99.2503
3144	siCTRL	G1/S	515051	19.8059
3148	siCTRL	G1/S	492227	141.108
3149	siCTRL	G1/S	509978	35.3392
3150	siCTRL	G1/S	504920	8.74244
3151	siCTRL	G1/S	483992	9.8812
3154	siCTRL	G1/S	682000	132.884
3155	siCTRL	G1/S	391330	41.2893
3156	siCTRL	G1/S	517603	101.965
3158	siCTRL	G1/S	445652	68.7974
3159	siCTRL	G1/S	452494	76.0879
3161	siCTRL	G1/S	471166	72.0679
3162	siCTRL	G1/S	493519	140.011
3165	siCTRL	G1/S	404802	227.882
3166	siCTRL	G1/S	422686	385.715
3167	siCTRL	G1/S	510947	86.1064
3168	siCTRL	G1/S	416219	513.51
3169	siCTRL	G1/S	454330	111.364
3170	siCTRL	G1/S	439247	1597.15
3172	siCTRL	G1/S	396289	84.9545
3173	siCTRL	G1/S	373027	126.612
3174	siCTRL	G1/S	425110	137.169
3175	siCTRL	G1/S	388935	138.653
3176	siCTRL	G1/S	528280	121.61
3177	siCTRL	G1/S	484889	169.622
3178	siCTRL	G1/S	501141	116.917
3180	siCTRL	G1/S	578346	118.242
3181	siCTRL	G1/S	503013	137.412
3183	siCTRL	G1/S	444512	7.9857
3187	siCTRL	G1/S	549195	139.135
3188	siCTRL	G1/S	577830	99.3591
3189	siCTRL	G1/S	151537	28.0055
3190	siCTRL	G1/S	277626	27.0612
3192	siCTRL	G1/S	323819	57.0947
3194	siCTRL	G1/S	600775	111.697
3196	siCTRL	G1/S	368185	63.0818
3197	siCTRL	G1/S	477162	109.158
3198	siCTRL	G1/S	378613	60.7354
3199	siCTRL	G1/S	323777	52.7694
3200	siCTRL	G1/S	446240	31.5963
3201	siCTRL	G1/S	477107	34.9212
3202	siCTRL	G1/S	469838	31.8818
3204	siCTRL	G1/S	461336	100.601
3205	siCTRL	G1/S	449772	30.98
3207	siCTRL	G1/S	347225	37.2115
3208	siCTRL	G1/S	456133	68.9452
3210	siCTRL	G1/S	460098	65.0759
3211	siCTRL	G1/S	331693	37.6342
3212	siCTRL	G1/S	441870	125.472
3213	siCTRL	G1/S	446203	55.7047
3215	siCTRL	G1/S	362988	100.286
3217	siCTRL	G1/S	439345	75.5281
3218	siCTRL	G1/S	264464	71.1381
3219	siCTRL	G1/S	523753	112.655
3221	siCTRL	G1/S	291483	128.44
3222	siCTRL	G1/S	235399	111.543
3224	siCTRL	G1/S	370925	82.9902
3226	siCTRL	G1/S	486716	8.01742
3227	siCTRL	G1/S	628004	107.528
3229	siCTRL	G1/S	615943	133.299
3230	siCTRL	G1/S	548557	152.622
3231	siCTRL	G1/S	390311	84.2046
3234	siCTRL	G1/S	517506	117.324
3235	siCTRL	G1/S	528252	89.0167
3236	siCTRL	G1/S	523927	98.3871
3237	siCTRL	G1/S	351325	121.215
3239	siCTRL	G1/S	280503	109.026
3240	siCTRL	G1/S	535718	81.7894
3241	siCTRL	G1/S	510669	20.687
3242	siCTRL	G1/S	463006	65.4407
3243	siCTRL	G1/S	514672	17.7006
3244	siCTRL	G1/S	546095	105.37
3245	siCTRL	G1/S	465462	150.531
3247	siCTRL	G1/S	504783	81.9895
3249	siCTRL	G1/S	534357	116.138
3251	siCTRL	G1/S	530554	35.4654
3252	siCTRL	G1/S	642291	179.546
3254	siCTRL	G1/S	644471	32.0449
3259	siCTRL	G1/S	667015	137.268
3261	siCTRL	G1/S	543290	122.95
3262	siCTRL	G1/S	611480	125.969
3263	siCTRL	G1/S	558096	127.552
3264	siCTRL	G1/S	539478	115.079
3266	siCTRL	G1/S	568503	10.7774
3267	siCTRL	G1/S	568150	128.848
3268	siCTRL	G1/S	417534	73.3179
3270	siCTRL	G1/S	495128	126.982
3272	siCTRL	G1/S	540602	102.259
3273	siCTRL	G1/S	631892	93.8688
3274	siCTRL	G1/S	577585	16.1337
3275	siCTRL	G1/S	521025	138.096
3276	siCTRL	G1/S	547558	94.2953
3277	siCTRL	G1/S	671164	145.138
3278	siCTRL	G1/S	536460	132.824
3280	siCTRL	G1/S	572561	90.7014
3282	siCTRL	G1/S	574062	82.0558
3283	siCTRL	G1/S	539131	111.097
3284	siCTRL	G1/S	550490	116.093
3286	siCTRL	G1/S	532708	114.609
3289	siCTRL	G1/S	538190	117.276
3290	siCTRL	G1/S	541974	103.527
3291	siCTRL	G1/S	521381	31.2423
3292	siCTRL	G1/S	636083	88.057
3295	siCTRL	G1/S	521915	114.497
3299	siCTRL	G1/S	501673	11.9274
3301	siCTRL	G1/S	498375	129.236
3302	siCTRL	G1/S	576709	31.4594
3304	siCTRL	G1/S	485203	218.465
3306	siCTRL	G1/S	548265	255.136
3309	siCTRL	G1/S	463881	132.656
3312	siCTRL	G1/S	575497	174.864
3313	siCTRL	G1/S	610521	133.529
3314	siCTRL	G1/S	533615	46.3418
3318	siCTRL	G1/S	465383	7.09635
3320	siCTRL	G1/S	443008	8.3228
3321	siCTRL	G1/S	526193	68.5969
3322	siCTRL	G1/S	510856	70.6266
3324	siCTRL	G1/S	577353	138.04
3325	siCTRL	G1/S	622862	105.88
3334	siCTRL	G1/S	624013	102.867
3337	siCTRL	G1/S	596576	123.821
3340	siCTRL	G1/S	647697	140.23
3343	siCTRL	G1/S	620299	142.887
3347	siCTRL	G1/S	621215	153.903
3349	siCTRL	G1/S	622752	115.538
3350	siCTRL	G1/S	630576	90.772
3351	siCTRL	G1/S	678086	159.026
3355	siCTRL	G1/S	658640	179.726
3356	siCTRL	G1/S	620900	138.097
3357	siCTRL	G1/S	542617	156.8
3359	siCTRL	G1/S	600617	132.399
3360	siCTRL	G1/S	551024	139.034
3361	siCTRL	G1/S	679270	106.884
3362	siCTRL	G1/S	620874	194.695
3363	siCTRL	G1/S	558180	148.918
3372	siCTRL	G1/S	532622	125.091
3374	siCTRL	G1/S	618620	96.5774
3375	siCTRL	G1/S	572660	143.26
3377	siCTRL	G1/S	559807	119.425
3379	siCTRL	G1/S	577924	149.73
3381	siCTRL	G1/S	622419	120.193
3382	siCTRL	G1/S	554466	24.1374
3383	siCTRL	G1/S	596559	143.961
3385	siCTRL	G1/S	569854	170.083
3387	siCTRL	G1/S	543992	149.275
3388	siCTRL	G1/S	570305	26.5619
3392	siCTRL	G1/S	566964	157.126
3400	siCTRL	G1/S	642770	123.841
3406	siCTRL	G1/S	582666	190.548
3407	siCTRL	G1/S	560921	29.1907
3410	siCTRL	G1/S	591953	17.387
3411	siCTRL	G1/S	572047	31.055
3414	siCTRL	G1/S	593486	19.2771
3415	siCTRL	G1/S	683086	126.6
3420	siCTRL	G1/S	674310	111.502
3427	siCTRL	G1/S	598773	128.409
3435	siCTRL	G1/S	567134	115.418
3436	siCTRL	G1/S	579079	72.6633
3437	siCTRL	G1/S	579268	31.45
3438	siCTRL	G1/S	635330	130.529
3439	siCTRL	G1/S	627786	107.895
3441	siCTRL	G1/S	570631	39.0363
3442	siCTRL	G1/S	559314	70.0511
3444	siCTRL	G1/S	568000	131.561
3445	siCTRL	G1/S	539396	77.3604
3448	siCTRL	G1/S	667743	101.578
3449	siCTRL	G1/S	528512	63.9455
3451	siCTRL	G1/S	558992	111.826
3452	siCTRL	G1/S	401212	23.534
3455	siCTRL	G1/S	533813	143.551
3457	siCTRL	G1/S	582953	134.687
3458	siCTRL	G1/S	567631	156.616
3464	siCTRL	G1/S	500939	137.877
3465	siCTRL	G1/S	514083	87.5015
3468	siCTRL	G1/S	520620	89.8543
3469	siCTRL	G1/S	503307	54.4394
3471	siCTRL	G1/S	530774	83.3771
3473	siCTRL	G1/S	555813	82.6559
3474	siCTRL	G1/S	568307	133.958
3475	siCTRL	G1/S	668764	175.956
3476	siCTRL	G1/S	560205	115.634
3477	siCTRL	G1/S	545747	136.194
3479	siCTRL	G1/S	524071	85.9396
3483	siCTRL	G1/S	482160	76.1296
3484	siCTRL	G1/S	584531	135.113
3486	siCTRL	G1/S	563529	93.0762
3489	siCTRL	G1/S	558206	93.2793
3493	siCTRL	G1/S	560641	93.4113
3498	siCTRL	G1/S	567628	114.141
3501	siCTRL	G1/S	521194	146.342
3502	siCTRL	G1/S	560119	122.254
3506	siCTRL	G1/S	600797	114.57
3507	siCTRL	G1/S	570663	116.303
3508	siCTRL	G1/S	610314	103.122
3511	siCTRL	G1/S	566366	118.2
3513	siCTRL	G1/S	578333	69.8445
3514	siCTRL	G1/S	612178	178.907
3515	siCTRL	G1/S	579802	62.8987
3517	siCTRL	G1/S	584405	105.745
3518	siCTRL	G1/S	643873	126.121
3521	siCTRL	G1/S	513041	99.7064
3523	siCTRL	G1/S	671388	97.9205
3524	siCTRL	G1/S	555530	92.5455
3525	siCTRL	G1/S	604083	73.257
3526	siCTRL	G1/S	435170	41.9226
3528	siCTRL	G1/S	558934	114.192
3529	siCTRL	G1/S	443337	39.5743
3531	siCTRL	G1/S	670970	114.496
3533	siCTRL	G1/S	530515	65.2311
[truncated: 14,286 more rows]

## Sheet: Fig.3b
parental MCM4-Halo chromatin bound in G1/S (mean intensity, A.U.)
siCTRL	siDCAF12	siMCMBP	siMCMBP + siDCAF12
233.159	9.11231	18.2634	50.872
151.659	68.9843	57.5303	34.3993
99.0161	234.129	121.988	129.143
152.634	137.197	22.703	135.428
96.1858	238.119	127.997	150.192
173.689	10.153	122.237	116.766
150.192	58.6097	116.708	113.17
129.787	14.4028	128.192	139.481
165.813	21.3677	132.416	74.2302
207.002	695.718	11.0969	148.936
159.281	179.317	133.254	71.5789
114.855	231.947	150.325	149.424
142.75	158.701	43.1823	138.942
86.5486	120.662	230.924	139.671
317.102	180.109	158.365	184.314
68.4176	44.6146	89.5024	39.2089
230.408	139.286	106.98	37.3816
175.518	86.0218	102.476	168.196
99.955	42.4828	115.829	150.733
138.338	118.152	174.81	37.0034
117.048	78.8553	89.8695	191.71
10.795	12.5988	129.135	176.704
160.199	97.8472	215.296	205.255
134.179	88.998	91.2509	139.253
173.684	25.3661	133.611	142.002
205.003	13.2783	94.5004	152.584
26.3838	19.3801	102.245	136.461
12.2147	185.178	62.4822	192.233
117.505	18.9747	105.03	198.223
206.45	196.639	83.1655	218.835
248.22	179.786	90.9007	179.398
31.6416	33.6962	115.697	173.572
75.0458	194.415	139.689	280.985
241.607	24.1635	15.3038	92.4349
119.172	25.0617	144.512	102.703
130.31	177.047	54.5032	27.2033
131.938	206.595	65.6464	89.2063
172.72	26.939	178.79	22.6632
173.039	33.6199	176.11	68.6934
165.582	24.8093	147.523	78.2464
118.342	125.646	147.858	96.5211
164.345	183.743	131.418	64.0273
109.816	154.383	190.563	110.786
143.929	99.3881	70.2369	145.24
179.625	19.0714	108.365	124.203
174.914	172.288	111.909	151.923
93.6195	211.371	199.468	112.71
8.66126	7.81863	189.112	149.595
101.74	163.412	159.643	73.4574
108.805	217.347	112.716	88.5511
112.85	151.083	188.473	139.494
153.431	55.3964	177.595	102.67
21.0637	19.7172	136.819	64.3204
88.7326	57.5562	107.922	118.246
155.261	90.5984	91.9291	89.0337
76.5672	20.7445	158.776	61.2223
82.0932	126.305	176.318	102.093
148.048	26.8877	105.426	8.62685
53.9425	83.7306	157.074	16.6686
140.199	99.2399	154.753	13.8848
114.094	29.5952	188.072	106.329
1204.45	20.5166	136.477	18.1745
87.8231	98.6026	119.178	19.4389
152.839	12.8406	87.8863	220.357
99.4643	117.872	132.486	157.85
116.197	112.568	31.0993	101.986
32.7928	36.7217	136.636	73.2513
54.6621	37.3077	118.788	153.707
7.74391	103.509	120.426	66.2403
59.7452	167.675	158.082	110.373
37.8834	205.222	123.673	117.305
125.651	175.669	134.246	110.551
68.5477	93.2112	145.431	146.437
35.0061	223.382	94.5218	101.273
115.638	142.054	126.132	66.6835
46.8198	139.18	12.626	33.9862
130.48	54.4628	154.563	139.675
115.392	150.755	15.5061	182.932
39.4408	163.377	121.723	110.246
42.9666	159.532	15.639	192.081
135.969	114.772	136.263	119.935
35.8268	179.082	115.463	36.95
180.894	113.421	120.029	43.3428
163.502	19.0847	122.941	202.416
36.3088	87.2305	209.585	74.9098
178.124	143.453	163.979	101.089
144.456	75.1212	129.755	167.492
250.729	26.538	57.1834	94.4546
7.17773	122.547	96.6422	45.1045
214.264	133.211	124.393	84.9755
11.0654	94.4642	96.4154	169.703
18.0305	191.082	147.974	216.698
17.3	45.4863	94.7348	47.7832
177.214	83.2003	101.353	92.6713
62.8647	101.695	160.714	163.132
57.1743	13.6904	124.448	207.279
58.1315	123.095	128.278	182.201
172.434	163.194	70.6825	64.1565
187.504	149.562	155.264	109.399
198.794	205.307	151.996	96.8753
221.462	142.639	160.594	60.6072
139.227	87.8396	28.5943	109.977
121.338	91.1262	9.61043	117.455
148.765	165.954	159.052	131.127
146.92	128.51	162.766	85.6269
199.324	149.599	53.9699	94.9015
231.75	140.825	124.52	92.6667
107.326	147.494	170.418	163.756
132.439	116.111	126.803	132.358
188.755	165.694	117.968	62.5308
136	140.484	181.744	157.404
118.932	162.427	65.1727	146.955
219.145	153.746	117.711	159.125
165.791	13.6853	86.5807	170.997
162.027	114.125	70.6769	20.9341
230.65	11.2343	170.875	157.814
354.948	176.948	157.585	58.4139
207.02	100.411	36.6647	21.4922
157.299	11.0074	40.5775	102.307
172.99	102.381	28.864	42.5331
152.068	123.535	33.3355	9.84084
140.221	153.682	34.3322	46.6494
151.822	122.662	6.64206	53.2171
159.925	39.9668	30.1151	47.3127
46.9263	76.6444	68.6234	80.7975
43.7687	107.097	10.3745	80.3362
111.832	11.0716	62.1435	90.4336
51.6489	280.43	57.6203	39.9716
112.728	155.749	168.067	235.545
226.036	9.73016	189.1	11.2416
273.598	114.295	46.0769	43.4893
60.143	79.8802	27.4968	25.7956
59.3897	34.8766	6.80769	11.2636
81.6808	61.6289	8.90371	170.199
91.9671	8.38925	163.934	140.015
97.8427	70.357	108.006	179.488
115.701	88.1305	107.572	176.34
202.247	40.2407	146.084	192.695
130.59	249.06	186.919	127.334
169.681	195.603	90.5995	202.553
144.563	156.157	82.4006	201.312
167.295	15.8831	76.8689	102.486
144.921	36.1035	173.458	76.4422
98.7014	43.1767	192.182	168.587
102.015	56.5374	122.696	173.55
102.877	43.7019	133.94	116.083
105.918	219.285	123.829	132.762
131.411	176.475	116.821	145.043
144.532	32.6921	144.625	140.989
42.5213	177.943	119.908	65.902
128.115	229.638	122.559	125.041
245.644	195.041	114.943	28.4629
163.642	101.032	58.7543	82.6092
124.523	36.2451	164.816	87.2056
124.702	181.604	163.292	82.0052
184.251	57.7303	194.492	29.233
262.526	65.4196	160.04	147.387
158.018	89.1902	175.174	92.9092
141.472	82.9659	82.6785	413.093
182.345	76.4403	138.276	10.5067
278.118	108.372	136.586	147.871
153.523	161.171	109.704	196.901
141.19	57.2623	98.3702	9.81475
287.835	229.316	65.1724	46.7669
153.927	81.0554	129.08	9.85762
39.8725	166.575	34.3921	7.10522
312.438	174.919	61.9079	94.4072
301.84	19.564	63.5784	167.919
125.432	20.6103	123.658	96.7173
174.889	39.6917	99.6862	138.048
215.479	5.2936	103.99	60.0962
178.174	87.7047	141.222	289.743
125.929	117.374	139.615	208.822
126.312	63.3882	130.861	141.515
8.62719	13.3526	176.345	191.038
8.83993	204.765	112.715	128.623
61.2499	129.446	43.3726	71.3525
128.313	183.126	179.124	210.632
136.221	120.984	139.692	94.2789
115.038	15.6083	145.223	145.262
134.622	8.09867	91.4161	80.7909
68.2489	28.566	114.631	148.347
98.9642	64.0556	75.582	125.858
159.232	8.09621	97.7259	157.111
120.169	65.5137	134.899	179.446
136.238	38.8983	99.5229	74.2127
38.0657	27.1798	62.3237	85.3115
116.848	39.4807	55.1128	126.177
116.527	16.4005	59.5404	321.769
150.737	178.116	14.8532	178.015
123.327	40.9394	76.2954	182.205
96.6605	18.0974	103.839	38.6245
179.825	103.645	104.241	185.419
112.347	63.9859	81.3703	306.917
150.886	18.0466	137.378	31.4542
18.0827	95.5404	16.0321	75.3507
199.517	166.875	149.832	158.828
10.7633	92.54	89.522	124.366
72.3373	124.031	104.553	71.8523
35.1193	134.129	98.7768	91.8017
168.278	79.671	39.5888	31.1583
138.527	136.907	167.196	30.3482
54.5102	151.467	191.055	195.062
398.178	175.795	184.302	66.624
242.544	107.732	47.5712	122.78
115.629	85.6366	138.705	51.2777
289.271	121.696	176.296	52.2963
130.077	122.068	153.735	172.275
108.056	133.997	123.552	119.655
96.2202	91.6592	152.13	134.883
121.832	97.207	166.452	105.911
84.5024	129.323	174.799	65.6989
127.981	124.889	127.769	72.469
23.7119	11.0123	138.588	172.725
58.9451	111.472	68.0827	69.2315
32.6889	10.8976	24.2783	165.075
68.5666	138.42	59.1834	94.5494
119.347	116.463	121.114	171.433
74.0947	151.689	102.602	64.9556
57.3914	163.166	82.6085	86.2834
148.958	70.7194	127.999	60.1087
19.0138	133.04	138.792	63.3766
124.593	182.743	70.9625	174.113
23.5823	57.3681	97.6647	110.304
15.7686	71.6161	81.8948	155.256
130.968	118.61	159.519	48.8027
1334.77	94.5114	205.688	180.037
168.551	85.5019	237.771	22.1821
162.401	164.593	119.202	17.7883
141.787	196.701	121.281	67.1929
184.212	12.5955	151.986	112.293
162.271	155.922	206.559	159.603
96.1316	217.477	151.195	111.726
111.197	104.612	178.757	69.3214
163.899	161.531	183.001	44.3673
42.5689	194.68	145.232	10.6414
198.888	310.966	148.267	20.8294
171.634	14.1878	162.277	7.06068
48.4498	6.86388	131.853	100.039
129.565	211.384	176.258	12.9955
165.875	163.297	89.9817	46.5682
34.1334	29.7235	153.148	146.701
59.1762	152.944	49.3773	8.18337
142.741	14.2102	49.3224	48.81
117.193	25.2797	161.376	157.431
145.854	195.65	164.521	102.513
150.649	63.8284	132.684	158.893
125.163	178.332	87.0491	105.01
100.164	209.044	128.686	152.619
146.718	154.566	125.674	171.145
84.3354	216.695	166.996	187.357
31.471	15.7965	68.3198	119.333
27.6615	110.387	76.4801	78.6554
86.22	173.217	161.514	145.021
167.938	166.738	140.497	130.142
136.981	147.696	148.087	44.6956
43.8881	76.586	114.598	144.592
186.816	244.928	171.242	107.67
85.3338	98.8312	71.6858	95.5738
51.6357	161.294	63.6731	102.03
61.7499	67.2987	133.572	120.715
54.4665	139.191	68.5295	47.7396
137.999	93.2476	99.4829	104.332
156.187	164.188	185.201	111.025
77.1872	8.27965	127.667	245.642
136.397	8.76675	65.5839	161.218
95.9734	172.253	184.251	187.762
137.614	66.9914	68.0129	126.364
146.102	15.0764	192.629	97.6302
135.903	139.094	165.249	190.831
42.0275	209.075	189.156	212.877
70.8212	170.004	165.062	177.738
175.613	16.9279	134.342	111.034
60.8822	107.829	221.968	190.613
175.043	132.604	114.4	163.028
59.8377	110.392	210.127	127.037
62.6954	28.0704	186.25	172.45
55.9893	187.886	204.729	146.041
173.82	28.2113	180.714	8.98288
161.322	149.469	7.49803	9.33554
136.398	120.256	216.293	117.874
117.418	222.478	183.263	114.97
112.641	41.3244	194.941	173.482
80.4388	202.787	217.054	141.438
153.8	247.669	6.67896	109.357
158.699	144.148	184.17	99.3529
101.866	228.616	107.491	104.996
129.582	152.483	64.437	124.632
104.715	134.883	132.029	122.422
101.677	40.0062	113.796	129.773
95.1972	36.4786	65.8352	160.73
187.293	96.0019	129.432	112.846
19.3919	224.603	58.8436	144.912
190.406	112.771	23.8806	108.244
18.237	81.9067	48.9961	14.3196
30.4938	77.0859	23.9056	100.425
106.786	222.061	26.8331	250.825
96.5054	282.402	64.6551	164.504
28.6356	112.156	321.877	102.893
192.921	69.6693	61.7279	169.451
114.051	133.88	71.7891	14.834
213.6	37.6299	94.0342	114.124
156.032	15.3997	70.5031	201.47
12.0214	36.8144	92.2039	11.761
136.043	148.712	213.502	135.791
237.558	178.587	183.826	35.0864
99.5143	213.425	147.106	183.536
11.0363	154.052	90.8958	13.6079
141.762	16.2964	75.1301	21.4564
150.201	128.251	9.05806	50.3347
195.916	132.621	8.70018	221.248
132.731	227.015	63.4341	20.4522
21.1874	122.808	160.712	184.998
133.622	205.54	109.694	171.395
20.1653	145.713	118.228	132.757
140.755	157.135	117.896	120.957
191.736	40.2395	143.148	125.517
149.361	141.674	127.549	179.058
137.156	47.4842	50.0543	7.45269
149.366	133.511	50.903	97.5821
239.046	143.573	120.333	252.269
153.177	177.73	47.3063	8.55054
130.078	22.1329	86.5013	135.038
225.809	139.491	69.7459	200.335
223.996	212.71	94.8	106.493
164.864	19.3121	87.1993	37.6467
21.6655	104.294	152.32	283.721
169.212	105.766	170.694	38.1434
142.842	59.9414	163.362	156.845
100.695	72.7685	166.739	197.232
192.187	149.361	174.78	197.436
57.3341	30.9428	20.8912	129.314
231.977	13.9831	21.5615	318.486
62.1114	154.525	98.0167	138.081
49.1954	126.589	229.333	237.467
47.0685	129.768	113.204	114.829
158.562	52.9801	188.652	218.167
63.9009	208.439	116.386	124.969
14.6214	166.968	124.412	160.465
135.799	33.1666	144.499	52.2608
14.1488	169.247	127.832	284.12
124.695	141.579	153.164	153.357
199.365	68.8965	128.273	55.8625
61.7611	27.5866	151.29	191.879
177.663	176.698	104.984	214.299
89.5491	113.547	79.7666	159.875
81.4716	39.3329	82.5296	123.587
122.901	111.63	230.391	125.017
98.8221	51.1352	143.508	62.4825
116.325	108.606	113.616	80.5826
21.3141	186.067	100.476	125.704
102.751	121.193	77.8257	138.113
168.799	134.393	95.6855	136.16
129.964	176.528	113.348	143.767
106.97	125.361	93.5147	164.872
101.239	178.118	142.35	48.4384
114.146	41.1577	32.0543	83.9272
141.243	187.379	195.916	183.922
88.8743	80.5987	163.377	43.8975
119.969	195.659	78.2504	41.6308
135.196	161.776	9.36343	126.883
52.0911	207.274	151.877	146.316
136.735	219.042	134.366	98.4116
62.0958	140.46	114.999	41.7513
124.99	150.106	9.20239	221.167
116.383	121.307	145.986	173.702
130.806	195.304	130.828	186.224
164.963	151.801	141.282	36.4575
152.562	137.815	228.338	149.201
169.046	181.498	132.43	8.74801
140.803	48.6923	131.758	35.4172
128.871	250.698	73.0931	187.558
122.622	37.5698	134.053	8.09513
167.874	125.778	130.235	327.79
126.951	43.3963	61.3319	61.0811
155.487	121.653	94.2746	320.478
129.596	9.20176	126.255	171.146
144.545	9.0812	99.7058	167.485
152.407	25.4658	255.8	26.0546
181.779	101.998	104.803	297.712
137.697	24.7895	101.279	85.7679
68.1377	161.866	95.2398	146.898
125.371	76.6638	90.8622	28.7095
53.8297	172.986	80.77	86.3163
621.213	97.6409	235.942	149.432
124.386	92.6625	116.967	156.699
137.662	107.345	76.2655	103.459
176.963	119.566	85.9739	165.752
96.4498	100.938	66.0262	167.749
21.9934	39.4065	118.928	104.305
179.172	105.412	32.8697	174.155
95.0098	221.181	147.79	141.403
25.4637	168.906	85.3345	141.427
108.977	155.398	33.7808	153.647
131.31	229.438	160.014	183.426
166.222	228.181	93.0171	159.961
164.452	170.069	33.7489	157.624
135.34	121.217	130.14	31.114
136.709	96.4491	55.219	164.606
166.619	140.199	138.084	93.0358
15.4281	65.8668	141.3	87.1914
160.634	110.109	117.382	50.5099
103.633	101.275	147.621	178.111
147.746	113.422	110.647	62.8832
139.279	203.873	174.713	114.288
110.929	158.064	32.0423	77.7963
117.341	70.6419	72.6202	131.347
153.777	74.8875	176.776	202.473
17.0111	7.87742	123.739	10.5659
125.692	125.42	69.1764	151.497
170.659	203.899	54.6745	137.601
237.134	25.0649	60.317	66.1539
132.924	213.995	84.8461	66.2648
95.2527	5.39791	190.459	147.7
147.424	271.22	134.355	171.103
166.372	176.873	213.125	211.513
69.2465	121.689	80.1267	12.3748
234.327	8.35593	87.4689	169.831
223.603	107.607	162.817	63.4187
157.434	60.6661	16.5288	185.907
44.8909	66.2185	79.6132	150.036
170.595	124.017	225.413	52.4798
69.3565	104.138	184.099	177.177
149.974	126.604	101.978	148.448
173.88	173.993	167.399	129.517
168.689	113.629	22.0282	121.313
153.916	120.661	49.1082	9.19737
152.076	279.2	194.825	138.43
173.438	71.7759	53.351	172.754
178.689	14.265	172.792	174.18
164.131	13.3773	209.346	136.742
122.573	39.8599	103.112	87.1401
121.575	24.657	183.963	139.269
157.16	40.3541	171.323	123.874
122.748	102.825	169.931	142.003
159.818	21.7669	63.9997	143.587
113.882	71.5192	246.972	77.2133
102.32	101.256	152.97	135.075
124.197	49.6478	188.918	56.5303
107.62	54.4834	73.517	55.011
30.5108	165.59	56.5627	60.2605
91.2575	92.3007	87.4009	53.8828
178.817	234.13	58.2338	65.7236
37.1694	168.621	58.3988	161.093
27.1013	22.8453	159.566	51.9213
125.905	7.32584	55.8773	60.0881
168.262	24.2553	137.302	99.3539
147.654	6.82713	80.8942	175.364
111.1	48.543	57.4656	146.613
99.651	147.853	58.7336	178.371
133.044	31.9579	85.9941	13.6124
187.765	36.2846	76.6677	76.6713
103.113	42.3806	70.1226	87.3255
166.431	32.6472	74.8268	118.406
176.323	57.2837	64.0198	169.415
167.311	51.4589	10.0871	158.399
98.8785	69.8959	220.341	47.8977
115.276	66.295	177.712	200.253
14.9942	165.842	72.3954	193.565
125.181	164.111	140.329	86.9942
122.105	171.23	140.361	125.273
18.4019	76.4363	40.9638	96.3903
165.021	56.2062	158.941	132.499
155.055	131.037	84.1055	164.629
58.7629	49.3329	51.201	159.901
134.429	142.039	51.5791	150.708
152.816	152.4	42.433	11.2798
92.8927	116.955	81.4314	10.5487
56.1882	90.6843	47.3983	187.925
98.0434	186.622	171.25	130.615
86.6428	157.234	126.95	167.94
161.446	114.358	203.944	23.8204
102.745	114.591	45.14	22.4046
142.989	141.221	151.541	166.257
262.342	199.618	104.473	162.833
139.797	42.3418	155.26	178.048
191.019	8.5967	163.236	169.274
212.194	124.612	125.274	228.653
129.253	106.399	149.262	12.0467
8.92312	139.15	28.5235	11.8314
12.9356	9.67206	124.341	123.623
101.494	105.204	175.196	131.002
133.828	215.893	104.579	35.7055
86.7427	98.4749	30.412	44.0028
9.23459	170.366	112.539	34.709
7.91455	142.715	140.066	113.821
28.6982	179.38	139.085	166.953
30.3618	95.8926	30.7124	167.55
145.522	115.532	123.905	175.172
121.761	192.247	144.591	155.937
130.608	109.422	139.869	143.904
78.3493	74.03	97.5636	239.797
45.0339	33.2909	62.0167	128.944
129.391	131.942	61.9635	141.433
123.878	38.0989	38.8885	134.752
42.1567	65.4711	9.77739	137.805
209.698	99.4895	96.1713	179.469
195.305	80.2605	72.6676	113.938
150.053	94.232	9.37015	142.189
288.224	46.0127	158.822	103.17
87.9213	45.3359	114.984	56.8644
258.611	119.502	153.208	233.398
113.757	91.4922	126.576	66.8823
156.363	106.874	29.8685	63.5547
133.654	35.3523	150.476	14.1731
11.8323	42.9836	26.2056	68.2271
12.7373	228.959	77.8713	15.2565
43.2931	38.4884	65.5029	35.9207
53.0892	230.704	212.554	23.9692
84.1278	134.395	101.216	23.9136
139.496	34.6024	142.793	177.254
74.0269	105.782	70.8053	133.494
130.654	45.7265	84.3124	132.698
62.7312	142.226	206.726	131.546
64.8386	25.9083	37.92	28.5176
124.186	111.269	88.7077	118.757
149.877	31.1448	136.946	112.905
131.676	37.7977	123.964	194.385
107.572	45.8265	167.588	145.433
18.2518	12.4892	124.044	122.627
120.201	43.8205	146.708	126.474
178.387	208.57	114.649	160.093
43.1349	204.565	184.581	118.789
17.8158	141.381	109.015	129.85
143.663	39.926	159.875	109.723
50.6635	217.903	113.405	158.961
151.397	143.339	175.967	20.7363
47.5113	43.5615	113.521	109.363
189.725	208.801	116.422	107.174
141.838	12.8773	117.931	191.477
119.042	122.683	17.9625	84.7936
125.696	13.458	107.965	19.5552
278.878	353.584	130.327	79.5999
124.622	8.8572	173.788	131.242
14.8428	144.179	150.816	177.212
145.609	73.8263	132.298	166.191
72.4517	77.9888	134.899	137.051
127.329	5.96997	112.557	10.5425
84.05	124.419	151.112	155.575
221.033	150.426	145.499	174.826
67.3817	107.607	170.93	169.809
171.27	44.8694	148.102	8.38511
143.343	159.289	94.2248	36.3504
78.2343	184.768	199.537	160.184
66.1061	35.0812	193.443	163.033
135.796	15.9454	111.608	194.693
187.948	90.0273	114.228	39.0665
53.5372	135.612	103.144	26.4728
171.959	82.0875	88.8694	27.6173
146.581	200.721	211.806	217.33
33.4271	67.0218	153.08	37.7813
181.658	64.9665	9.875	265.551
36.9585	178.369	162.312	105.443
168.54	196.764	24.0267	158.932
135.121	159.947	211.131	50.0615
41.381	117.691	204.246	85.2297
24.7343	92.8808	200.742	77.8003
24.2503	179.552	199.001	205.517
140.081	135.563	133.828	56.9997
139.493	31.1119	144.088	146.691
124.964	27.7035	217.997	172.833
188.839	85.4112	196.303	75.9224
138.291	220.647	106.405	91.8822
237.561	119.366	49.069	83.1351
128.144	214.945	206.532	76.4617
147.256	191.359	186.424	97.6467
80.8129	150.82	73.1177	159.086
91.1757	291.421	170.838	134.49
142.224	89.8795	147.097	89.6216
191.293	104.917	139.52	84.3325
124.338	188.654	211.044	148.879
133.579	154.795	135.945	141.775
60.6705	111.702	141.672	103.552
124.571	90.1711	228.884	158.221
62.016	215.682	106.217	137.618
103.241	129.817	165.94	167.668
164.946	181.1	144.163	69.1318
157.709	117.757	176.684	167.817
33.9223	41.244	69.1324	119.006
170.463	9.37691	146.923	131.01
35.0772	45.5289	111.558	163.043
177.3	114.674	179.713	135.115
113.393	124.206	143.632	79.2765
178.597	113.213	138.06	111.448
25.6999	110.45	74.3862	140.996
25.1781	149.542	198.915	140.624
101.954	187.749	45.3698	240.352
123.53	12.8807	141.78	113.442
25.4756	127.06	199.387	111.867
119.988	112.784	92.3423	165.302
134.318	227.619	165.422	152.203
26.7908	129.875	133.409	131.191
8.54828	135.236	82.6698	145.58
9.24129	126.143	156.943	121.205
16.2912	180.449	42.2899	136.826
10.5089	108.516	44.4169	140.57
101.286	127.222	114.773	131.514
27.3116	98.5584	43.2581	139.599
158.047	101.261	134.731	115.319
13.7825	141.589	5.97856	161.051
31.6585	202.142	68.3823	156.949
93.7799	231.796	99.5008	101.899
16.5809	157.064	135.85	198.821
151.964	54.7441	106.973	95.8226
122.752	117.764	115.475	176.057
167.785	95.9981	200.869	192.335
203.886	57.6788	65.8268	91.7339
239.55	70.0124	6.2061	43.8554
197.708	107.001	44.1475	174.557
109.699	32.916	33.0381	54.8534
124.755	107.535	196.201	156.747
96.1799	185.5	41.8158	186.749
215.204	177.802	193.693	150.833
112.041	36.265	37.3748	42.5469
100.349	116.32	138.692	35.4626
89.8137	165.624	197.122	167.401
126.295	77.9596	125.711	31.2038
176.114	80.0121	174.595	33.4092
130.188	34.0463	99.8363	138.264
153.728	109.084	113.331	10.3715
116.419	130.016	68.722	132.6
189.738	99.1158	98.3092	67.9154
99.9986	234.696	47.3218	211.393
151.371	68.9522	104.546	68.034
121.939	58.1995	99.779	12.3099
76.9755	155.248	45.8377	9.48123
98.1472	45.5542	88.0032	68.3442
96.649	140.923	180.189	195.534
94.5352	82.0711	11.5041	75.3517
38.8657	45.3245	195.243	127.309
42.1533	25.4742	102.194	111.621
73.4165	22.524	10.1486	115.433
123.859	18.4763	10.8525	73.3023
44.5789	215.606	146.01	158.5
41.1948	49.2256	12.5356	149.132
76.641	20.9064	103.583	67.248
63.9996	168.318	167.645	140.472
67.4507	123.995	197.207	146.797
46.8013	225.036	13.942	120.781
62.5785	254.909	10.7041	8.46951
61.4986	14.2315	144.719	169.768
215.019	128.056	183.086	76.4614
44.2339	182.986	143.007	85.8568
63.3981	13.2248	8.8838	133.941
129.009	135.638	130.181	72.031
92.9402	193.741	136.607	127.963
90.2955	194.431	76.7866	150.165
99.6678	112.809	76.6786	175.98
70.533	117.851	170.663	111.334
83.5537	152.931	15.8281	89.2189
78.5655	7.31057	125.064	48.5124
163.441	31.1277	86.3236	92.2588
77.3606	39.8933	20.4714	64.4238
151.8	32.3133	160.117	255.444
145.842	133.648	186.339	155.819
646.979	167.035	44.3287	119.53
112.548	75.6672	40.9031	154.655
49.1005	71.2137	62.5878	60.2254
31.7962	60.9182	9.00331	58.3711
134.776	57.9725	202.502	89.4041
13.3424	25.1184	59.5066	112.456
27.447	31.3998	168.154	62.7367
210.21	80.751	25.8297	130.016
38.131	30.0512	194.184	73.723
190.924	76.4032	9.78382	153.743
29.3143	170.741	94.1993	33.6166
105.855	144.955	27.3058	172.219
28.6181	130.208	186.392	134.974
114.754	140.08	166.188	123.449
113.346	79.5337	157.448	31.6501
135.14	112.667	113.568	191.842
129.647	97.6384	125.911	11.8462
132.263	135.078	211.006	6.48562
94.5447	90.2452	139.305	9.45002
96.5461	243.244	193.113	105.76
20.9119	128.385	65.9452	225.708
143.59	80.6825	244.693	100.613
147.566	168.034	138.533	113.64
21.5849	109.461	97.1805	151.176
44.7359	200.079	79.5906	63.2661
38.3953	207.308	58.14	178.767
39.2956	156.76	200.897	229.814
28.6474	119.475	191.139	100.881
16.1513	104.635	82.9471	177.648
38.2959	107.957	140.57	102.527
210.799	7.9232	22.2323	55.5764
18.2289	113.109	284.87	65.1556
103.332	66.8411	73.042	204.908
273.944	105.405	138.851	225.2
163.081	101.811	51.9609	35.8931
426.562	17.4746	101.847	174.494
998.321	229.491	128.345	171.994
124.687	111.916	263.391	212.802
154.819	42.6704	144.761	177.581
129.433	128.864	116.269	230.843
122.512	155.773	70.7187	183.022
135.269	151.032	126.389	98.2293
120.111	83.3539	16.5862	151.91
87.9543	109.642	74.4029	153.578
153.941	127.894	126.894	141.985
30.686	173.611	124.967	7.63204
82.8727	126.358	136.585	8.44184
103.413	9.04961	10.6758	190.679
81.4974	8.77517	9.27906	61.8956
71.293	32.1642	153.644	198.805
12.6501	12.2035	149.286	158.11
75.5336	128.72	23.1413	74.9742
112.095	156.93	90.1636	83.9415
18.5614	86.4737	126.954	90.8618
33.907	20.9355	21.6769	130.755
108.765	150.972	1195.52	144.807
89.0003	117.898	199.382	72.525
9.75011	126.378	193.49	63.2942
7.98013	140.371	177.948	143.711
131.176	42.9617	83.8964	128.24
125.752	150.513	32.0719	78.4276
23.4716	48.4238	127.577	195.484
135.213	98.3473	136.926	221.165
135.032	53.1373	26.1035	228.813
113.638	56.9722	76.6824	136.857
11.4568	121.524	85.1007	147.79
9.03681	93.266	67.1498	116.121
183.282	158.193	173.701	142.411
122.497	128.603	28.7221	140.905
204.039	45.1522	89.2454	116.083
185.551	31.2702	54.0768	159.225
121.716	19.6778	14.3245	125.079
49.7343	43.5031	22.2752	86.9828
170.946	162.671	97.301	166.043
56.2805	157.99	236.512	99.5704
346.238	78.1242	184.553	149.142
118.648	199.27	80.1092	123.867
89.1443	86.7526	15.3506	146.908
84.6653	28.1107	192.95	115.327
76.7572	137.106	134.522	182.445
16.4211	138.916	203.939	172.246
83.0521	31.1415	234.949	139.156
10.3585	200.003	95.1319	162.225
99.4424	115.612	192.986	89.5024
118.399	175.57	166.967	23.5299
99.5473	34.6156	226.542	58.3733
347.836	305.901	118.212	22.4661
98.7282	15.6168	106.215	38.0093
89.4896	290.518	10.9612	68.3615
149.731	55.4246	211.046	83.4188
117.634	17.4868	177.78	120.757
95.2314	58.8611	128.386	84.2257
178.735	128.656	118.94	132.8
104.431	64.4727	87.086	189.154
110.098	63.1381	10.9883	176.64
128.335	57.0543	47.7591	127.056
96.7234	89.0687	122.413	105.376
92.1356	79.0443	131.706	55.9415
116.323	102.683	93.584	164.569
181.009	121.977	129.785	153.819
63.0108	31.3071	95.3981	108.153
103.445	119.087	139.014	55.815
78.7243	109.034	92.8297	59.271
69.9837	144.473	88.9679	128.054
113.472	101.469	121.759	201.183
106.717	80.7265	95.233	144.165
156.774	171.104	99.8536	8.62281
84.5141	127.146	11.7556	178.631
90.8788	84.2421	112.953	50.6015
193.505	210.511	153.16	125.848
64.08	6.59588	10.817	50.819
97.3821	124.62	92.376	138.191
197.833	187.689	106.349	69.8193
15.4886	159.041	85.9514	112.363
12.6352	43.2983	135.169	73.4433
97.6245	223.03	105.843	77.6683
121.178	165.768	113.63	202.247
134.548	186.151	158.072	85.6789
121.423	265.625	228.051	213.641
80.2687	89.4387	8.21437	172.673
107.375	207.286	7.33096	164.462
124.93	202.938	152.675	216.659
149.195	204.117	194.872	152.62
145.492	57.0435	140.653	144.744
75.1712	52.3465	178.784	229.062
108.349	173.096	136.373	8.87196
134.44	90.1563	188.81	141.785
106.933	133.86	86.4281	190.001
143.57	193.635	103.064	175.588
78.7649	135.384	173.404	190.869
110.542	213.705	137.049	9.52156
161.73	159.688	114.83	70.8712
126.24	170.013	86.3412	114.8
146.562	181.596	84.2853	62.5283
132.198	84.2605	117.905	55.8727
146.761	49.808	31.6682	8.27891
116.251	137.346	31.6841	53.1525
93.5195	118.065	204.252	132.033
106.8	63.0502	46.1068	45.3173
106.476	35.0272	119.781	188.039
116.25	173.591	116.43	191.951
100.016	34.8819	131.59	159.365
84.4326	51.4022	199.747	9.05976
113.019	64.6797	123.484	317.963
104.935	120.942	213.295	327.554
76.6246	74.7651	141.094	9.90684
77.8646	118.172	130.59	8.69797
74.2234	165.494	149.084	9.66167
68.2912	122.165	130.823	162.963
71.8483	81.2603	10.6535	185.577
84.3513	94.3921	144.433	184.998
97.5331	220.766	143.146	101.367
59.8164	137.97	81.9444	204.981
56.0779	69.2351	82.7415	21.3662
139.473	147.487	75.273	17.168
33.2872	140.646	193.593	146.548
187.006	12.3381	82.3167	175.346
126.644	27.9024	175.418	158.287
34.2479	206.499	142.42	155.218
139.633	12.2309	120.527	92.772
79.7801	128.87	164.65	122.639
120.632	140.256	117.678	160.963
43.0948	208.29	67.8605	182.253
176.055	132.216	158.211	121.752
120.996	224.022	157.894	12.0933
138.595	172.916	194.909	10.9611
110.287	21.4073	161.579	19.0277
130.531	159.703	57.764	170.975
108.956	68.1354	164.561	151.597
121.014	57.0629	187.333	9.30887
55.2568	54.333	37.3991	201.28
143.901	18.5164	120.778	160.938
162.678	319.461	309.528	118.086
54.1582	140.352	87.0123	18.022
155.2	63.3387	185.692	110.883
41.1621	71.5775	192.185	158.285
129.006	55.3143	171.69	66.6863
50.4001	129.53	102.468	81.8389
40.4735	48.83	259.271	6.48122
107.563	270.481	31.3138	149.875
81.5446	68.0334	82.6464	126.279
130.554	41.999	161.415	126.316
73.6799	53.3724	115.441	162.511
122.993	54.5661	106.063	145.67
154.061	127.642	97.3719	8.5363
124.946	109.874	128.752	7.89133
173.508	44.2829	102.715	135.55
132.885	98.0455	120.899	52.9173
183.554	121.097	46.5119	102.178
182.664	145.934	147.419	138.489
96.9892	155.362	122.039	120.932
118.588	111.224	44.3805	184.442
114.786	126.066	127.936	140.994
22.4054	167.232	82.9342	65.6219
156.575	77.7579	158.524	124.522
169.322	95.9393	98.9903	91.4027
124.709	33.0485	114.975	151.538
21.6657	123.195	141.559	136.64
115.463	158.579	121.744	153.513
135.109	169.094	258.541	200.829
127.637	58.3324	122.695	152.095
21.0454	205.042	261.597	125.309
91.9134	35.8824	221.376	26.1389
80.6916	146.479	109.446	27.9365
91.6925	158.459	106.331	141.66
94.523	159.226	106.318	131.232
98.3474	111.143	115.783	185.486
110.761	173.431	117.078	148.168
143.63	153.454	109.36	118.107
107.572	36.4256	83.48	156.59
126.476	84.234	169.254	157.085
132.484	37.0944	62.2461	131.372
85.806	72.5776	19.5072	177.574
21.3621	159.819	70.4391	206.966
141.535	201.34	21.2456	40.171
78.1328	138.24	122.324	162.899
144.316	74.3145	152.554	75.8015
141.354	150.99	115.142	136.119
23.908	171.517	101.791	171.439
92.41	110.54	140.511	136.734
10.9681	129.626	19.3618	52.2867
113.19	181.751	241.215	167.809
26.4558	165.897	41.3588	165.643
85.0728	112.614	132.114	149.778
77.471	66.7595	154.383	234.169
146.588	126.862	277.182	53.0634
91.0222	65.4103	18.3169	18.2055
72.7342	18.1563	282.015	10.7676
112.937	47.7633	204.844	163.08
129.482	129.168	17.734	183.006
98.2537	76.3534	35.9097	16.1111
77.4751	197.491	95.3432	15.1572
53.9829	66.5807	35.359	190.189
71.5571	123.957	30.0415	119.682
61.8606	155.083	15.9653	131.262
62.7425	133.105	53.5128	140.576
71.1162	119.249	141.228	134.686
123.142	129.79	98.8929	189.176
105.172	61.8972	51.8734	120.784
131.16	31.2552	125.292	109.219
23.0771	150.938	126.743	94.7751
21.1757	163.511	36.8657	121.241
75.7521	147.472	70.1241	106.847
74.7423	141.981	36.8694	87.9932
77.5058	212.781	161.598	134.774
36.6388	186.951	69.2288	24.3052
37.5822	217.486	114.71	138.497
142.072	163.81	163.807	225.978
52.4944	179.287	37.0243	123.629
82.1182	190.028	132.526	115.396
112.621	189.736	124.134	115.781
136.067	142.521	170.669	107.065
129.236	182.874	151.811	8.88313
52.4839	83.353	125.353	80.1358
112.076	85.8445	116.298	147.302
120.218	150.436	85.2832	118.887
92.8793	137.725	23.5283	92.4532
149.609	123.701	21.8739	132.026
166.05	139.266	115.175	134.675
75.2057	176.812	112.633	15.4968
118.685	142.735	147.686	134.12
164.831	91.6241	188.965	45.1862
164.617	63.3668	43.0848	16.8242
63.7194	176.805	104.906	59.7097
77.0132	74.7501	23.4895	38.4905
155.387	119.29	146.927	12.9694
108.589	162.289	102.08	91.1554
174.775	34.0258	22.7484	59.6247
103.998	14.2561	108.912	155.622
136.246	204.548	213.972	116.714
41.9883	177.301	136.135	83.9914
138.63	11.8323	145.613	79.8164
45.1979	23.8368	112.514	115.264
118.424	199.044	125.834	33.3029
98.9272	36.0905	109.37	122.542
52.7775	56.2859	160.452	32.4867
53.7298	51.2341	142.683	126.793
118.34	34.8229	133.654	31.7732
156.526	56.6448	139.868	33.4343
102.857	55.5495	113.068	13.9338
137.849	198.664	128.19	10.011
125.105	56.2254	75.6154	89.1332
139.096	180.112	81.0138	74.3187
160.902	70.0632	170.349	9.51693
107.618	151.928	62.9316	77.1002
92.4145	169.006	131.046	134.968
125.935	143.555	147.38	12.5849
136.92	32.2733	88.3457	147.946
93.0619	34.9587	71.991	120.456
124.631	54.1557	70.355	55.7636
92.6479	141.634	153.886	58.0041
109.245	92.5352	155.517	9.45006
124.971	95.4096	37.8926	110.198
85.5657	54.8957	177.656	89.0155
203.954	147.648	162.828	132.135
172.31	192.349	114.753	126.572
283.229	31.8384	39.6969	182.236
110.474	31.9102	146.009	136.555
79.9185	12.0952	130.776	221.051
84.7605	48.2214	129.821	15.1745
66.8907	50.133	176.019	183.068
39.3861	9.58815	142.619	12.2273
102.653	144.538	127.445	11.3945
112.242	25.9375	123.781	8.24415
56.3721	165.945	139.776	118.106
57.6906	139.283	113.089	60.1532
47.2859	22.0647	134.872	73.3306
58.0891	108.321	133.536	35.9472
178.222	171.41	111.623	59.4756
145.511	102.057	145.868	204.811
53.4428	133.71	201.485	196.592
134.34	211.918	141.354	156.779
133.37	177.16	134.799	132.495
168.749	106.919	123.048	211.809
121.526	87.2955	151.566	127.1
134.204	172.234	104.052	180.316
141.323	31.2269	97.3529	138.779
112.994	36.1968	95.8367	155.551
103.43	110.973	151.127	194.553
127.394	112.222	83.6999	150.849
183.138	102.016	90.5128	206.809
92.4588	188.963	90.3341	156.118
149.523	17.2352	48.1765	213.292
96.0879	155.38	150.947	187.299
96.1636	127.884	161.365	74.4391
20.4434	191.134	164.755	16.7448
51.8476	16.8071	157.687	69.7414
91.6158	159.751	110.594	15.3666
137.286	13.5178	151.791	89.6645
95.671	9.92876	146.773	139.131
90.8036	54.4664	101.805	78.3799
98.5438	130.762	123.324	88.8388
21.7329	14.7944	151.311	118.807
134.465	74.0683	96.5551	14.731
25.4221	61.9677	126.089	4.57414
139.393	36.6726	117.664	28.5708
148.596	91.8907	184.626	105.667
102.172	192.433	181.101	29.797
169.833	44.1552	18.6673	5.96414
166.987	34.8233	177.465	71.6796
173.842	78.6498	115.961	112.969
135.035	17.1121	180.562	99.9927
114.873	152.777	59.8356	117.908
174.599	40.3917	187.911	101.06
149.863	169.46	202.027	151.578
132.724	194.572	175.394	10.8865
109.043	164.644	11.5132	104.547
41.5415	173.432	10.0048	12.1636
38.6369	185.121	10.1899	52.571
8.87173	177.494	144.502	142.902
89.2858	85.3992	214.571	36.2411
10.0758	61.6162	130.721	55.8415
108.264	231.09	196.253	36.9267
123.244	188.72	153.641	10.8315
110.363	125.184	141.031	123.41
178.114	150.367	157.337	10.5588
38.3	154.925	188.213	126.203
165.762	116.41	115.053	126.114
36.696	39.1221	199.276	144.796
252.895	91.9261	194.464	157.01
164.259	38.7695	202.994	179.437
198.854	188.019	63.3814	147.511
177.947	176.573	86.7756	49.4153
35.1086	187.579	77.8488	87.0316
40.3208	151.537	59.167	41.6682
74.4714	96.1902	150.177	184.588
168.565	110.2	99.4479	151.614
135.694	204.814	56.8011	17.1958
80.1797	183.482	57.27	119.631
124.603	198.333	166.576	73.4903
82.1961	143.708	34.6923	117.728
110.699	83.5661	163.668	117.304
107.662	16.4396	33.2518	105.796
108.612	82.6498	116.633	196.626
212.778	176.749	161.388	139.999
184.511	165.04	124.312	99.291
167.054	113.726	142.368	102.056
171.944	16.4768	200.968	17.6152
195.526	67.6093	136.679	199.665
174.146	122.313	155.148	122.459
230.887	145.803	69.597	108.281
59.4868	136.341	30.5247	12.8987
54.7232	180.425	187.388	12.3259
42.3931	118.187	122.115	189.185
42.0554	105.458	29.1024	226.184
123.355	128.649	29.9388	34.6667
148.727	167.639	166.957	188.958
127.681	171.351	100.071	92.1477
105.03	113.199	185.366	120.237
146.657	765.303	114.412	256.872
130.142	153.8	99.2326	124.781
49.6985	121.28	132.854	163.897
53.8412	94.5237	144.231	151.828
182.53	78.4584	46.6516	99.2063
131.215	178.312	126.972	109.915
139.528	134.99	126.133	95.4126
185.627	111.858	125.611	115.142
84.0903	90.0996	107.714	116.25
142.541	109.623	102.253	27.7963
53.2982	20.8777	46.258	42.7425
11.4386	129.429	156.839	72.6585
80.7081	128.888	105.322	42.2899
17.6308	135.71	112.885	11.3429
134.682	21.1872	110.52	73.3237
118.712	171.331	119.747	8.73033
135.459	125.869	127.831	145.81
31.0877	207.728	208.553	8.16596
616.614	7.69335	127.715	76.8138
139.128	13.1673	128.186	15.4307
160.822	97.9859	193.164	159.229
192.889	7.39215	198.835	71.399
104.523	66.0467	182.285	19.1242
147.737	14.7459	88.2665	15.7388
131.732	164.061	133.187	75.5809
161.727	101.349	207.921	126.84
119.88	174.201	32.2964	183.707
138.86	16.3114	132.806	24.4645
126.287	50.8718	87.1277	139.607
63.5237	79.2133	115.952	170.444
67.8352	20.0627	124.308	36.4038
67.1658	153.762	69.4575	33.5201
148.224	168.689	116.199	91.2055
61.9355	38.1486	122.244	25.7778
140.374	254.595	54.965	162.318
59.0326	81.789	147.756	234.015
227.941	156.777	58.4699	160.72
63.248	11.4998	142.909	171.782
87.4172	89.559	103.739	145.836
113.705	11.1858	138.415	162.183
108.106	132.66	68.3787	103.845
99.0133	39.4913	26.6287	141.366
123.735	10.2508	149.364	135.002
115.487	93.32	123.019	111.642
6.62866	36.9525	106.619	74.8825
29.0498	9.67472	149.376	9.84378
39.0776	67.5023	127.292	131.179
184.855	130.358	66.523	156.395
103.692	155.108	99.665	161.672
52.1838	57.8489	29.7386	10.3296
112.282	44.1497	128.155	66.5871
48.8895	186.367	141.507	122.087
127.732	9.93795	36.2644	64.3473
93.109	38.4005	117.069	122.956
127.157	9.21381	65.4563	123.313
112.774	132.334	66.4333	168.884
36.7755	52.2145	133.258	57.3218
31.7564	213.023	76.0751	43.9776
120.681	94.8075	169.861	62.3719
33.6433	36.206	132.954	64.2219
50.8832	184.638	219.975	52.0915
463.135	167.133	67.2107	158.808
30.8973	143.627	166.75	180.124
131.346	111.962	149.52	192.079
130.345	97.8171	91.8224	219.389
160.431	81.4755	163.286	7.93096
50.8009	59.0657	183.428	113.795
60.3887	139.352	168.344	81.3826
122.345	177.15	68.6986	9.42643
202.589	189.952	109.999	89.7365
189.398	174.116	53.7417	107.097
105.638	167.181	77.5952	6.80695
33.2102	10.4264	56.6923	166.864
73.8516	201.238	156.292	7.78947
216.194	159.524	121.708	7.60369
32.4848	171.084	179.108	137.327
135.332	88.9209	182.08	70.4608
77.1176	8.29906	132.36	163.554
144.809	212.679	163.77	207.507
163.414	196.277	142.155	10.0515
89.4295	185.645	296.008	162.902
171.133	107.801	168.342	97.558
33.298	205.985	347.574	69.291
127.657	248.741	175.675	51.8458
58.1818	87.8008	163.872	162.478
29.3707	34.1898	106.637	43.7955
145.572	137.169	94.1034	49.4954
61.6449	195.457	164.583	41.3425
224.367	146.982	165.62	40.7129
78.0516	124.37	25.6836	55.7944
30.0934	172.743	166.309	99.5423
190.767	225.444	241.977	46.7549
139.554	145.022	9.92151	51.3147
178.368	116.397	119.776	63.5324
78.4513	20.0777	101.065	6.869
231.033	130.782	106.665	46.264
166.623	118.105	58.1164	95.0494
216.582	177.458	8.87453	47.3582
80.5307	126.875	83.9142	41.3795
118.16	123.813	8.75068	131.48
21.1922	165.449	7.51963	67.6774
33.9076	135.363	9.9969	136.02
77.313	168.202	104.788	59.2524
135.564	136.295	121.19	104.462
1111.07	28.143	107.909	173.659
26.7818	29.5287	114.813	176.399
144.693	251.442	9.47901	151.824
48.5058	112.963	32.035	18.4024
21.8223	107.436	143.965	163.213
100.374	110.89	145.814	207.125
27.1625	114.82	200.07	143.173
90.4908	254.836	138.018	138.805
27.6523	68.2509	138.12	19.5489
93.7629	120.296	129.006	71.9745
47.0117	109.405	171.436	71.0652
76.8211	88.0933	96.911	157.047
87.2454	89.5192	200.908	71.6489
129.53	69.6913	176.672	73.0182
161.895	65.4453	134.987	27.0257
121.942	109.665	114.769	38.7649
120.493	135.494	171.679	36.9748
59.4676	54.9713	98.5321	61.8125
51.6122	159.689	154.823	136.578
40.5284	24.1923	122.524	120.118
39.5119	203.612	169.921	156.951
96.6536	46.3742	136.477	149.368
57.3641	120.209	170.048	331.65
58.2655	160.471	142.476	124.493
200.308	138.243	13.545	146.643
161.091	8.25157	14.2496	156.293
48.2465	226.38	156.801	161.779
89.5065	186.875	156.609	149.836
47.4659	110.051	153.714	139.707
122.876	256.848	192.028	156.516
31.1933	17.4703	123.487	143.22
113.852	9.34075	160.248	158.753
53.6193	8.78185	167.425	139.497
10.1341	244.645	71.1284	160.789
52.9341	147.438	126.28	129.472
122.62	140.084	78.9554	126.747
39.1523	46.6421	32.8283	116.505
50.2551	10.3511	12.5658	118.059
148.102	238.815	13.6669	7.59156
115.542	117.763	122.455	94.2353
49.7721	55.6003	59.2576	198.134
127.851	20.8226	126.501	121.208
95.1251	15.878	141.226	84.6347
49.4545	69.0878	30.7735	109.876
110.015	46.6305	125.504	9.52704
35.9365	71.0705	99.2824	124.587
107.603	14.9062	53.2277	107.043
151.738	149.102	95.4184	87.9229
34.2012	145.563	114.077	118.3
128.462	183.008	70.6515	7.92488
150.046	217.234	27.4858	8.3392
113.459	49.4608	140.677	167.538
111.777	111.367	73.9517	198.196
137.793	89.5944	72.2458	66.9642
95.054	113.237	31.1716	62.0769
100.253	143.537	107.95	180.862
122.962	57.4832	173.975	210.906
106.635	99.6832	97.0864	185.345
109.603	112.285	109.261	72.9463
114.199	110.513	145.715	80.1831
117.26	79.1468	127.058	202.091
120.279	134.136	165.407	173.757
106.211	144.726	155.716	26.995
159.801	174.349	139.703	10.887
106.956	57.9783	98.5789	56.5493
143.039	131.473	104.541	31.1272
135.592	71.6368	57.2402	11.7274
138.412	89.5514	120.717	63.9541
381.518	13.212	149.482	161.63
31.0988	9.91086	55.2238	26.4869
30.7429	88.8814	135.427	27.454
67.5591	91.8207	32.1839	10.2415
149.93	8.6866	210.858	21.8697
122.079	103.637	117.989	23.4034
26.4303	13.6521	128.991	7.81338
122.886	152.335	40.3735	9.26841
66.4878	129.944	148.057	6.14808
95.8796	126.014	163.896	8.31451
140.061	163.2	161.018	170.627
28.2739	158.616	109.244	285.386
91.2055	235.854	188.496	105.982
119.118	14.2566	141.776	161.94
68.5553	55.6411	201.461	201.109
120.017	46.737	139.422	158.402
141.637	184.727	195.378	83.1594
149.621	30.4892	127.694	173.53
67.1198	164.097	158.159	195.903
138.578	218.234	157.518	220.8
109.627	12.373	121.731	209.1
137.827	32.6583	210.54	30.5219
239.093	17.7598	115.55	25.1351
120.031	7.20788	177.13	227.015
131.948	31.2485	153.216	115.32
102.295	85.3039	190.592	51.5691
132.305	101.307	171.474	101.861
126.206	18.6973	87.5496	65.095
126.552	14.2945	156.92	63.496
74.4598	12.7399	177.961	56.6502
100.965	213.491	193.955	48.546
40.0712	33.7506	276.429	193.145
128.443	16.4937	85.2144	52.0562
119.527	37.9883	9.57077	44.8786
38.801	71.2968	207.953	46.2535
108.995	18.4141	192.493	271.765
115.356	66.6927	111.19	315.394
132.027	176.983	123.754	296.154
136.065	44.4505	82.5373	266.097
49.6451	141.61	176.51	148.744
109.913	212.003	8.62736	123.204
125.645	42.2845	111.786	262.24
127.135	90.0871	8.41894	115.209
79.2852	165.734	133.437	139.465
26.3724	231.288	101.525	111.62
33.0839	196.322	126.712	154.045
125.158	162.223	164.658	19.0694
58.8648	157.458	175.55	34.9918
152.038	111.38	57.1169	104.856
67.4718	181.102	57.2979	123.581
141.299	126.983	114.726	20.4828
150.195	62.1625	145.418	37.9247
71.843	37.7832	153.54	81.3835
78.7123	27.2333	180.997	99.9443
231.253	216.315	150.378	74.496
151.286	33.1251	115.099	113.58
147.402	34.4475	116.381	131.764
15.0931	121.13	176.305	100.744
159.828	162.209	149.176	116.887
248.72	224.709	136.215	28.4135
21.0979	165.836	103.949	155.762
51.8433	194.084	168.066	160.342
57.8417	75.9174	148.945	234.758
79.1382	85.9319	145.101	160.887
18.0686	140.457	150.817	12.3399
132.525	152.381	149.982	232.372
132.21	83.4689	202.339	165.766
129.461	201.769	134.388	8.29297
114.901	100.41	143.028	112.996
91.5339	184.652	149.975	9.12673
94.358	67.0073	39.3081	20.1301
87.7916	71.1432	137.565	16.3419
328.382	18.4665	111.233	14.2978
114.9	66.0748	142.691	200.618
94.9295	73.8157	41.7249	219.601
129.898	20.4374	325.055	26.0129
129.1	89.0394	238.803	37.6289
35.8837	81.5247	200.162	44.0304
95.7577	164.932	162.115	58.6703
292.404	135.273	16.2751	13.2708
343.09	193.64	159.785	30.6899
206.838	207.607	154.009	25.7047
159.163	179.118	152.917	54.7815
122.223	19.4256	174.161	107.674
66.2421	96.8331	17.6562	59.0163
108.497	170.698	169.135	168.054
46.6628	68.0198	167.19	187.788
101.796	20.0528	156.87	78.0986
53.152	152.326	188.636	169.967
73.1317	61.2157	170.241	154.66
121.35	163.732	24.6262	92.8527
31.7122	134.317	74.6996	97.3116
31.6988	92.2374	21.8249	118.502
112.029	143.556	50.4026	151.838
116.958	111.558	111.596	113.062
17.2411	105.609	179.359	127.599
15.1149	114.478	75.0525	96.596
111.274	140.275	181.589	150.731
112.635	171.571	49.9814	203.899
42.1662	7.08809	102.813	67.3723
43.1343	7.91243	110.111	143.804
125.135	198.774	131.906	47.2258
91.7885	111.328	107.131	44.8514
119.603	192.249	100.87	60.3437
99.8646	115.747	114.449	167.336
184.286	118.417	130.945	205.91
181.922	50.291	113.919	158.08
58.3674	184.319	122.095	181.401
90.0474	70.3282	111.94	12.0212
110.158	197.934	137.189	204.723
106.936	179.926	9.86447	53.1286
52.9309	69.6267	206.837	211.813
120.816	23.9934	153.636	333.302
111.537	152.397	54.5877	339.993
107.266	27.3358	93.7878	17.7155
95.9141	58.5499	113.781	164.496
144.655	33.6337	9.84516	19.7489
168.77	32.1665	185.037	378.018
104.826	60.3756	126.332	10.1471
468.569	242.15	173.008	33.3205
100.363	78.7079	186.996	113.278
162.093	155.093	143.137	140.179
188.553	29.8181	66.5815	157.99
112.26	127.538	114.316	125.413
131.014	92.2623	101.409	39.8844
43.7289	62.0121	176.659	131.358
47.7804	65.4041	136.412	38.4533
135.786	82.2448	173.567	36.4823
155.971	92.6721	120.142	116.778
99.7658	30.6341	24.6317	71.2413
105.805	119.806	143.104	126.923
70.7174	34.4099	130.686	135.316
19.2164	224.486	13.3972	102.799
92.109	47.1686	115.388	26.4591
76.0785	175.52	106.46	28.7617
122.551	124.045	106.7	26.2231
124.536	139.982	128.926	134.297
20.2856	211.486	10.8549	151.851
18.6657	162.342	105.61	29.9563
113.826	86.0539	179.416	50.0036
95.3968	199.085	170.779	113.857
45.4017	133.603	131.452	362.368
79.2688	161.94	96.7048	87.9717
98.2011	104.68	96.961	55.0369
189.097	68.8326	39.1685	70.2357
48.9347	134.805	9.00687	83.9976
16.9836	166.41	8.15856	153.455
16.9706	129.307	164.119	85.5003
84.9177	127.118	66.8193	129.061
102.915	137.037	132.449	96.5027
148.611	108.684	140.269	42.0771
77.128	193.069	147.131	111.471
257.23	24.8635	95.2261	126.726
130.864	139.458	94.812	119.604
114.402	163.547	154.312	54.6056
90.4421	97.7449	166.247	179.449
113.068	125.179	105.216	110.933
105.508	162.752	153.557	189.875
159.161	93.797	148.248	100.469
97.083	100.266	144.159	33.8062
136.474	122.752	171.335	90.6568
103.969	93.7763	138.848	55.6327
158.078	140.881	204.733	111.155
166.875	132.603	99.6147	125.554
158.256	121.21	204.192	16.8907
118.065	91.651	136.162	84.3645
100.708	72.8221	103.139	129.708
88.7506	95.3224	123.812	123.685
145.531	20.4202	100.42	71.7135
200.222	63.7437	111.344	133.088
106.252	156.015	177.651	124.288
105.411	35.0492	57.327	277.015
173.619	30.8065	62.8019	21.6453
40.8969	73.4748	100.549	50.9816
105.176	111.179	86.6869	83.4084
129.641	51.3874	146.246	80.3144
35.1505	24.2422	7.35563	15.1232
140.924	24.2326	7.98424	65.7629
90.6729	45.0969	83.2017	59.5187
99.0431	18.8266	102.771	56.252
83.4879	40.2985	221.124	146.513
110.646	41.2116	106.026	46.8505
89.4018	24.7041	87.0627	43.4377
179.133	40.2307	161.497	95.2998
118.71	28.7064	191.158	162.669
81.1828	43.4486	179.796	104.515
104.864	187.048	193.94	168.555
265.598	48.4912	206.246	114.811
89.5356	74.4065	134.936	96.2767
238.178	198.416	174.039	57.9091
90.6916	193.541	168.609	53.835
138.002	60.2203	14.5832	99.9233
87.1076	231.054	85.1453	108.912
86.7282	41.3289	88.8573	101.98
93.2577	46.1127	141.154	67.1164
172.515	10.2736	116.75	75.6363
31.0957	194.922	164.779	204.75
157.364	68.0432	118.25	89.8959
29.4829	45.3826	23.2567	58.2532
52.3558	12.1724	248.704	7.38604
56.313	13.9217	193.141	135.469
102.213	86.6091	25.2879	8.30313
96.9456	9.11803	65.3702	71.5952
153.829	173.636	67.6339	8.43769
109.464	53.6275	174.767	195.402
121.412	163.178	69.1151	61.5273
93.0318	66.0844	219.395	185.74
158.075	89.517	223.37	8.41081
247.724	9.25198	191.82	191.804
117.141	8.82074	180.685	64.9649
106.73	8.64305	163.507	7.37085
145.557	69.5548	122.201	6.1328
103.815	9.01881	231.805	28.0384
93.59	224.293	213.913	114.772
115.934	65.6298	162.989	132.462
12.8063	94.1803	125.088	164.98
96.3328	50.3894	90.6673	158.74
107.585	20.7316	84.8919	104.766
120.055	81.3454	10.0564	174.056
92.4086	228.845	160.706	163.424
130.199	197.453	79.1693	121.852
127.932	85.5075	142.509	39.6862
72.7031	49.4687	237.608	169.538
115.877	106.584	155.911	43.7535
242.176	99.7983	240.625	204.935
115.049	132.393	94.9808	195.047
116.034	18.4263	242.923	132.395
80.9111	119.78	105.139	165.019
75.2577	13.2995	190.384	170.682
146.208	110.748	69.0305	81.5609
150.226	120.608	25.3939	101.47
161.72	150.341	14.4395	135.7
170.66	98.4249	67.0393	189.08
113.236	85.7771	159.422	147.364
107.482	75.7588	74.4155	121.048
152.433	92.303	128.973	91.4839
114.257	108.216	16.0271	97.6479
141.741	254.514	135.332	128.804
96.921	34.5855	160.014	109.014
159.975	30.4282	193.153	103.094
116.405	19.1219	47.3794	169.371
115.569	34.8146	52.2293	71.5885
174.777	29.2562	113.231	72.1474
97.0582	32.614	119.54	54.7211
117.425	20.461	55.6316	102.387
119.06	152.009	166.093	72.3846
133.383	197.865	132.064	64.4159
121.894	18.6062	127.681	94.7727
120.841	165.251	52.6296	137.769
28.0278	68.9483	166.792	81.3119
103.359	14.9679	157.018	149.441
135.176	159.013	145.931	140.508
153.929	54.0209	236.011	78.4983
191.171	14.1361	225.762	55.753
111.909	60.7355	214.643	124.926
127.198	81.6272	78.1706	150.867
114.469	172.734	46.2858	142.735
201.047	63.4343	74.0382	84.9141
142.699	137.966	42.0661	156.598
68.3009	170.081	228.223	112.406
117.716	152.774	118.491	32.6286
146.586	106.426	91.7634	29.2562
36.2513	109.807	117.929	250.724
241.465	123.989	119.873	234.232
8.22118	152.864	140.235	137.91
167.908	198.899	71.6565	99.6038
13.8279	154.201	90.4946	18.5734
143.283	114.095	213.525	97.8422
145.936	110.269	186.514	97.8346
14.2738	80.042	178.492	120.414
134.715	155.113	139.665	187.351
140.7	77.3134	187.455	20.1039
145.602	205.638	128.312	188.495
70.1184	193.478	160.609	117.856
152.9	256.967	154.752	43.9113
64.4514	120.972	127.706	105.193
8.06166	87.5056	138.49	44.3276
10.224	176.683	128.332	91.5439
160.409	198.166	127.462	25.2178
71.4098	146.149	92.7889	154.329
47.5949	121.064	102.031	111.46
40.9469	95.8214	124.903	26.4854
111.382	125.333	116.779	141.004
275.947	129.241	170.924	146.395
127.028	115.914	108.781	10.8916
156.921	163.442	102.844	183.22
66.0572	181.515	113.184	139.734
127.443	137.167	133.335	39.1972
156.717	83.2316	142.192	145.388
56.6838	83.8184	141.681	99.8755
128.151	101.123	105.381	38.8609
142.553	176.447	21.9792	210.783
127.626	175.744	118.325	128.098
53.0292	120.413	168.584	209.176
137.79	205.406	30.3444	208.615
79.2686	130.965	114.722	113.116
82.1961	137.054	160.69	106.285
151.278	167.342	179.883	161.371
85.1366	72.4357	29.5055	105.865
144.887	83.5814	187.974	82.4448
152.117	110.19	20.5501	140.111
110.91	51.5405	110.844	82.2831
60.0848	92.2653	195.318	127.368
96.192	85.8295	18.048	168.133
99.1561	61.388	125.055	126.108
54.8	18.163	20.5301	149.071
51.5365	72.9763	94.382	161.211
55.7834	110.061	42.474	87.3995
82.6609	12.4068	60.7522	147.052
49.1683	13.1705	50.4682	41.0099
76.0947	159.68	11.7667	123.502
136.241	45.19	11.8808	95.0937
183.255	59.7821	10.9166	155.523
92.2029	15.2722	9.81984	148.791
94.0081	13.953	20.3493	52.7259
90.7811	45.1638	8.18376	144.821
92.5038	159.173	42.2654	151.019
86.299	301.696	18.0946	70.2688
172.8	163.322	60.7097	179.605
92.811	147.352	166.071	153.002
78.273	151.679	9.47361	146.908
73.832	139.786	125.578	151.625
127.192	144.491	136.882	52.523
111.641	95.1093	58.8196	27.7099
99.4559	97.6728	9.61261	6.01224
134.328	146.529	9.57262	150.652
115.062	70.2652	8.23707	135.743
128.297	47.1943	25.4256	111.142
71.304	141.676	107.911	51.2716
236.929	79.1585	215.544	172.295
142.97	138.442	184.972	145.85
146.496	174.533	141.25	57.4265
131.609	45.0835	127.225	186.58
100.371	131.772	112.956	139.935
138.51	105.883	106.21	145.019
107.35	136.333	134.624	139.597
104.276	145.496	276.714	159.472
158.039	194.274	118.587	114.388
126.043	155.488	8.8032	200.291
44.9064	17.6574	128.911	131.918
155.422	105.863	9.1097	183.456
43.5257	101.38	111.187	159.948
126.151	260.045	185.236	10.4526
25.3425	123.796	100.843	129.834
38.2396	128.388	93.4938	9.01509
141.604	16.226	110.149	166.347
10.4504	156.807	204.791	183.236
130.687	25.3266	161.249	30.7256
102.885	28.0263	151.908	160.924
110.494	10.199	147.261	160.162
101.585	159.335	159.825	137.588
101.953	17.6921	139.856	139.96
79.3538	137.032	13.3587	253.684
70.1315	24.0725	12.9267	136.159
150.127	41.3534	106.973	171.73
127.543	277.275	143.081	179.134
144.849	148.392	102.675	136.465
8.13976	118.362	125.425	220.551
115.639	47.4105	127.215	136.756
10.244	191.473	118.71	254.259
146.874	13.2975	103.215	70.0325
228.582	126.36	158.712	140.238
128.702	79.1871	145.494	136.315
49.6085	101.64	112.257	54.2393
60.0226	93.061	209.89	26.3911
73.3323	16.8401	184.132	30.329
164.007	72.8749	115.167	138.64
82.1168	132.055	115.819	118.21
290.187	129.167	148.292	18.8499
156.852	86.3605	131.757	30.642
43.0498	120.688	205.723	27.6672
167.516	99.8385	214.501	191.14
184.293	127.21	47.538	19.0474
129.464	103.86	140.535	100.904
148.386	73.506	34.8652	69.6408
138.527	118.37	105.879	165.008
95.4856	137.591	54.6558	188.409
84.6057	115.878	222.546	72.652
104.006	153.268	126.485	90.832
116.877	82.5029	12.4765	175.488
139.3	121.048	196.554	182.212
143.323	127.433	104.633	167.046
86.9797	19.1414	12.0456	89.9204
139.198	96.3421	52.1755	149.327
95.0217	16.8897	201.667	76.478
123.882	33.0235	129.458	160.946
78.5602	112.114	175.218	120.228
101.973	46.5756	130.313	44.0666
79.8143	99.4104	7.29603	53.5956
98.2103	101.045	211.488	112.626
107.022	54.7452	64.8532	6.29312
172.63	31.7055	11.0933	7.55386
83.8983	106.52	71.5039	143.525
80.73	118.252	51.3264	142.441
139.656	141.92	136.889	41.8585
162.791	52.5826	52.5398	54.1542
78.2727	205.604	134.756	176.249
144.854	128.625	16.144	148.782
78.0928	145.207	50.128	56.9989
80.8023	164.661	53.4128	67.9263
87.819	139.105	192.736	40.6845
46.0297	172.469	179.041	65.0307
44.1828	130.017	107.987	41.6874
95.3707	124.95	72.2901	109.004
99.1024	225.262	173.753	90.1226
133.48	172.094	84.8987	20.7442
126.124	49.697	102.327	105.7
100.816	140.164	145.614	70.9517
43.0218	199.165	92.0725	103.493
174.823	293.23	137.792	95.1204
104.721	107.088	99.465	108.589
172.676	170.111	87.7351	91.4894
96.5445	127.721	128.719	20.869
116.833	81.8092	89.1729	92.8623
88.6876	127.08	93.1412	153.439
121.888	75.4395	57.6586	20.0919
149.009	243.459	113.851	22.5386
173.733	122.229	78.4525	76.7032
153.63	125.254	201.252	73.2908
75.9218	116.632	29.3327	101.717
124.514	6.39098	52.8645	172.614
98.8016	34.2666	7.07477	76.3266
31.7206	127.946	81.2626	61.0821
90.9319	17.819	193.985	8.27132
28.2369	79.1408	160.339	151.973
100.233	87.6301	91.7038	11.6939
43.5439	56.6242	121.949	55.9196
94.0473	15.1602	86.9519	129.262
259.761	115.885	198.429	177.771
84.8895	158.254	197.922	143.993
96.9427	142.678	180.353	123.45
56.8524	47.082	159.957	125.947
133.969	166.08	201.451	98.1073
130.907	150.93	78.3944	121.144
43.3379	133.012	90.8519	123.116
88.5258	101.8	27.466	192.51
114.788	161.536	60.4866	194.097
95.1746	151.395	196.818	77.21
130.151	192.939	53.9921	37.9825
84.8933	189.23	140.285	137.224
107.957	40.8052	33.1645	108.527
108.867	171.766	155.917	83.0549
54.0254	184.369	231.853	203.185
144.848	135.346	187.207	34.245
82.1433	14.3728	150.05	169.267
145.917	140.753	189.349	79.3671
130.133	141.6	88.8939	105.297
118.599	21.0566	104.056	34.0346
61.2653	33.4561	80.4722	35.2011
131.631	34.7011	106.655	140.713
168.102	15.7188	130.943	278.533
105.145	18.0366	128.302	235.795
93.904	259.382	155.16	56.3387
161.095	13.2677	142.566	125.459
129.519	15.1328	149.695	119.843
111.614	17.15	121.16	229.438
95.2554	14.4744	138.203	212.386
157.698	87.5458	143.007	164.491
68.4459	124.477	150.246	66.6579
67.0502	63.3184	91.1446	7.12822
118.689	105.475	189.194	143.837
110.907	72.9335	149.4	283.569
160.359	61.5165	124.843	56.4487
90.4476	35.6307	98.686	192.488
90.8314	31.4178	207.461	7.80371
174.456	116.774	175.267	173.355
102.415	46.3265	214.286	227.884
175.798	64.6172	102.698	36.3852
40.6828	108.378	202.078	273.723
152.503	66.2599	191.714	155.799
51.0221	30.721	203.245	283.903
140.827	87.5095	143.999	161.696
185.812	153.193	142.823	192.789
24.9493	35.9811	183.92	7.71888
148.556	9.15195	119.579	192.556
188.492	167.607	9.50339	109.201
29.8618	36.7021	120.258	160.032
156.879	78.2719	192.363	77.2244
156.834	166.248	74.6886	73.5477
115.782	9.68827	158.618	100.298
172.785	173.992	179.242	155.483
150.139	144.976	118.356	159.382
129.974	46.0774	103.704	9.11989
62.4332	117.278	114.522	7.56479
63.3845	215.832	164.154	133.812
58.6484	150.814	201.432	134.985
100.963	138.542	146.138	160.457
95.0216	17.0829	105.618	150.247
99.7148	131.601	201.398	7.57258
30.1005	14.2285	120.249	193.052
110.009	42.8676	75.3813	177.706
27.8141	117.015	9.01416	114.963
133.989	58.9639	319.575	153.674
121.409	124.755	165.373	128.763
130.322	91.0188	207.16	24.3354
17.5478	19.9779	205.031	11.7132
90.1915	117.85	35.6496	171.655
14.468	12.9566	46.0179	155.406
8.26439	81.7587	195.092	22.4762
28.4319	90.7954	112.2	19.7425
89.2927	12.2823	125.756	19.4922
74.932	213.36	159.679	8.07866
163.381	122.496	66.6149	137.231
80.9541	138.287	154.558	9.53101
153.452	102.175	248.183	129.936
7.60264	7.66516	161.779	23.5209
153.7	140.399	131.685	232.503
76.3144	128.809	136.599	135.699
9.95144	12.2637	171.882	150.261
134.646	8.62633	157.338	88.2531
68.2349	8.60278	152.477	168.64
159.978	119.872	139.206	164.297
118.845	262.865	166.936	107.616
146.874	50.7518	147.991	88.1647
110.03	133.447	147.875	75.8275
157.232	134.216	114.756	146.191
88.2523	85.745	152.668	140.525
105.613	73.2861	47.2321	91.3342
82.6647	81.5891	110.357	138.308
113.895	161.776	6.88819	210.711
81.6565	175.65	113.474	88.2077
182.176	59.7539	126.373	91.8267
7.95758	163.544	120.768	103.327
8.69651	13.4766	113.907	79.7095
108.863	105.237	103.492	140.149
135.09	10.2298	49.4717	103.391
101.28	63.5252	205.247	140.992
79.8798	119.236	118.688	85.034
180.402	79.1055	129.13	169.601
92.9291	139.084	105.845	76.3968
17.4294	148.237	103.898	161.082
81.5941	89.3417	97.1638	177.59
112.7	53.5794	135.081	57.7312
122.348	46.577	129.85	64.5981
105.471	5.22499	141.353	362.285
87.7359	27.5244	133.584	43.7945
18.1769	20.6736	84.5804	110.479
147.736	95.5556	192.278	159.347
128.944	44.6543	134.862	162.745
31.0825	164.747	178.453	145.313
87.2674	32.5222	91.0938	132.036
29.1732	168.123	91.35	64.3609
27.8366	186.411	116.129	154.205
142.869	56.3141	120.457	129.55
25.618	79.5698	103.589	102.261
140.457	67.2237	103.384	299.225
26.7252	56.6479	99.4831	208.429
57.271	50.3744	108.01	131.703
95.7069	91.2639	112.679	118.259
79.5373	135.026	9.68143	97.9135
170.142	95.4911	108.034	68.6542
120.024	247.274	103.411	75.7868
131.221	36.0328	13.1057	91.1975
117.162	42.6028	97.2695	58.9915
115.523	193.708	115.732	209.318
11.6632	84.8935	48.8328	175.577
138.897	154.494	49.7476	18.3917
13.5812	166.949	88.9119	107.893
126.614	140.01	170.248	149.418
184.564	190.923	109.405	20.848
138.102	137.364	99.0844	142.695
106.406	115.568	134.451	202.891
148.28	116.84	57.1412	244.75
103.544	159.096	137.923	128.982
128.026	44.1833	207.389	111.829
126.093	104.094	54.796	302.141
156.812	58.2287	56.2868	183.96
85.9675	141.534	142.183	156.883
102.84	70.6237	178.229	178.495
135.591	111.452	118.627	146.954
112.518	125.776	65.1211	30.8604
71.6397	9.76703	175.292	205.086
104.594	27.3886	143.698	186.48
75.5061	199.211	68.5409	74.9392
99.2503	110.925	110.728	209.567
19.8059	144.697	118.009	205.805
141.108	193.611	111.668	162.593
35.3392	152.178	156.866	153.434
8.74244	124.987	172.341	225.158
9.8812	201.436	59.4707	166.724
132.884	134.522	48.3929	100.147
41.2893	187.701	86.3708	100.427
101.965	79.0247	184.733	91.1297
68.7974	211.807	91.9926	103.451
76.0879	86.4274	89.9327	170.689
72.0679	268.217	92.6721	87.7518
140.011	168.345	107.594	180.673
227.882	310.128	36.5416	153.176
385.715	142.125	114.665	163.815
86.1064	77.8576	132.449	162.651
513.51	93.1006	117.006	243.394
111.364	119.458	90.7078	189.714
1597.15	131.414	194.163	45.5956
84.9545	68.7599	170.031	180.276
126.612	159.67	35.218	47.0559
137.169	194.099	194.424	10.8673
138.653	11.7673	91.1176	111.034
121.61	49.7952	126.304	183.876
169.622	160.82	92.1641	169.298
116.917	93.4469	34.8931	148.316
118.242	12.3231	34.9268	221.108
137.412	76.9386	8.49198	178.801
7.9857	110.724	197.669	94.6879
139.135	67.8339	134.696	108.738
99.3591	110.716	8.92409	208.868
28.0055	164.311	8.16406	248.642
27.0612	110.421	111.386	228.234
57.0947	120.245	144.398	162.746
111.697	77.8813	227.794	207.852
63.0818	169.389	192.24	180.062
109.158	158.787	173.233	239.703
60.7354	179.355	9.4611	194.963
52.7694	95.2104	106.401	187.104
31.5963	146.806	8.46538	147.168
34.9212	146.942	126.769	129.23
31.8818	172.328	51.8694	101.314
100.601	136.853	133.403	178.087
30.98	200.974	181.917	133.62
37.2115	176.726	181.312	139.106
68.9452	172.793	10.4908	102.409
65.0759	177.705	114.84	125.654
37.6342	122.968	185.796	150.299
125.472	119.32	193.976	158.937
55.7047	105.052	151.423	176.785
100.286	141.01	87.4079	55.1008
75.5281	145.698	169.26	137.085
71.1381	101.394	171.333	184.513
112.655	180.631	166.934	146.434
128.44	137.422	210.336	158.473
111.543	143.472	98.4536	105.249
82.9902	128.054	132.301	186.066
8.01742	157.235	191.547	219.749
107.528	150.712	157.34	187.521
133.299	186.648	129.932	160.987
152.622	10.3167	35.7241	175.063
84.2046	98.1453	37.1942	157.625
117.324	151.491	152.285	76.2815
89.0167	135.575	200.631	156.761
98.3871	158.827	223.915	13.5671
121.215	10.5782	46.7059	88.4228
109.026	189.83	239.985	12.8338
81.7894	162.142	268.634	13.0299
20.687	99.1052	211.649	14.2132
65.4407	153.337	168.545	173.576
17.7006	140.287	21.5375	66.3432
105.37	255.858	19.163	180.04
150.531	212.55	21.2159	73.3631
81.9895	252.569	96.8608	77.7486
116.138	166.586	156.91	63.6287
35.4654	23.4406	165.91	272.276
179.546	20.8144	207.52	75.7447
32.0449	162.229	168.657	28.1546
137.268	246.9	156.961	95.6253
122.95	30.8805	105.965	168.875
125.969	24.7268	134.8	58.7995
127.552	179.561	248.143	86.6684
115.079	111.499	79.1657	25.4837
10.7774	20.669	124.09	231.552
128.848	96.4541	86.786	112.993
73.3179	24.555	14.1514	86.1913
126.982	91.2223	130.765	100.132
102.259	179.856	11.0109	224.733
93.8688	26.2696	218.202	74.5753
16.1337	77.2917	247.626	170.133
138.096	115.796	136.72	34.5829
94.2953	119.13	148.339	13.8652
145.138	109.262	41.4781	12.1213
132.824	53.9324	127.659	137.228
90.7014	101.094	90.5497	29.1722
82.0558	98.8716	86.2032	34.1884
111.097	170.536	136.497	197.925
116.093	206.545	77.9678	198.856
114.609	68.5491	139.397	49.5087
117.276	109.177	7.28418	123.643
103.527	85.9678	41.9969	28.3169
31.2423	132.557	134.971	175.24
88.057	118.898	132.367	33.0738
114.497	29.4928	56.4441	164.566
11.9274	155.653	150.943	190.964
129.236	123.512	169.094	51.9076
31.4594	77.8642	168.535	26.5399
218.465	93.2196	70.8915	136.354
255.136	145.805	86.9911	147.391
132.656	221.795	45.3366	41.0714
174.864	462.118	42.6326	164.631
133.529	112.681	87.9147	37.2705
46.3418	61.7779	140.727	156.727
7.09635	201.95	150.439	42.7543
8.3228	204.89	171.219	179.279
68.5969	275.368	129.594	155.149
70.6266	261.897	197.832	132.751
138.04	21.1774	135.802	61.0696
105.88	14.4878	5.53965	98.2829
102.867	231.995	7.184	53.9191
123.821	27.3425	137.127	149.783
140.23	16.693	42.2092	174.566
142.887	71.3873	10.8394	161.655
153.903	124.97	79.2267	214.623
115.538	57.0867	43.2001	164.647
90.772	110.91	8.97468	61.2059
159.026	56.5925	26.1682	102.824
179.726	116.255	263.665	185.598
138.097	189.287	261.97	54.1317
156.8	88.8782	177.719	142.625
132.399	66.2581	26.9273	31.1449
139.034	98.3018	168.315	202.401
106.884	93.8568	130.968	82.29
194.695	87.1425	227.435	74.8216
148.918	122.907	62.7567	105.436
125.091	216.606	96.2001	189.583
96.5774	155.774	161.437	22.7062
143.26	173.139	65.3559	135.292
119.425	12.6755	180.836	163.647
149.73	158.172	98.5697	113.433
120.193	55.6219	162.968	31.1794
24.1374	151.865	116.635	128.692
143.961	178.131	137.498	133.84
170.083	46.7093	15.2436	46.303
149.275	85.3491	201.133	111.035
26.5619	127.366	81.016	48.0939
157.126	148.469	122.439	76.7887
123.841	137.324	74.5755	165.019
190.548	65.7241	122.934	110.834
29.1907	73.3745	87.8386	64.9338
17.387	88.8245	140.897	79.4251
31.055	191.7	162.831	171.909
19.2771	69.9679	73.2663	72.7536
126.6	105.916	49.5486	9.62995
111.502	217.774	68.3055	168.408
128.409	45.5895	49.4403	216.944
115.418	173.941	71.8728	7.83564
72.6633	113.102	158.814	57.8358
31.45	87.3912	36.1785	179.081
130.529	219.154	34.5502	54.5423
107.895	72.3431	113.336	8.06021
39.0363	80.0474	178.43	218.818
70.0511	56.3848	112.715	41.8444
131.561	172.09	108.646	49.295
77.3604	59.7016	98.7882	34.3407
101.578	96.7339	53.8595	51.47
63.9455	49.2813	202.666	80.3329
111.826	18.7448	106.602	88.1533
23.534	64.6437	146.559	93.2401
143.551	163.102	122.047	161.931
134.687	102.02	216.407	246.711
156.616	24.8705	264.318	199.522
137.877	72.5679	294.579	140.409
87.5015	74.2675	79.5591	159.102
89.8543	115.253	81.135	31.8889
54.4394	130.259	170.612	14.9464
83.3771	151.062	199.533	247.395
82.6559	154.844	153.527	35.9321
133.958	121.479	87.1265	27.0659
175.956	116.016	132.305	63.7493
115.634	135.273	80.8279	54.2393
136.194	177.408	77.7922	104.504
85.9396	155.846	132.264	26.3785
76.1296	195.008	92.6396	97.8065
135.113	200.693	103.945	225.489
93.0762	187.441	101.283	138.389
93.2793	163.228	108.595	249.58
93.4113	156.733	183.946	242.689
114.141	165.891	92.9711	130.85
146.342	198.197	98.9327	135.343
122.254	196.759	289.889	169.427
114.57	243.037	107.88	170.4
116.303	181.978	76.4464	168.413
103.122	195.657	106.006	177.803
118.2	150.141	82.5225	133.94
69.8445	168.264	15.9702	110.757
178.907	210.306	11.5596	179.136
62.8987	168.89	310.49	131.133
105.745	133.549	182.398	182.37
126.121	198.099	43.4858	167.537
99.7064	140.053	122.598	77.889
97.9205	160.564	15.8116	51.7762
92.5455	150.266	107.47	164.087
73.257	99.6181	58.4909	70.1066
41.9226	122.819	152.621	167.431
114.192	146.648	110.708	95.0867
39.5743	130.863	163.873	150.548
114.496	117.141	56.051	19.1568
[truncated: 346 more rows]

## Sheet: Fig.3c
Object ID	Treatment	cell cycle phases	Total Intensity DAPI	Mean Intensity JFX554 (parental MCM4-Halo)	Mean Intensity JFX646 (nascent MCM4-Halo)
1	siCTRL	G1/S	349096	233.159	495.513		Acquisition settings:
2	siCTRL	G1/S	320220	151.659	337.057		Excitation Filter	Emission Filter	Intensity (%)	Exposure time (ms)	Objective
3	siCTRL	G1/S	284008	99.0161	262.042		DAPI 377/50	DAPI 440	100	15	UPLSAPO 20x
4	siCTRL	G1/S	308990	152.634	269.976		Cy3 560/25	Cy3 607	100	1000	UPLSAPO 20x
5	siCTRL	G1/S	295905	96.1858	255.917		Cy5 650/13	Cy5 684	100	1000	UPLSAPO 20x
7	siCTRL	G1/S	373606	173.689	330.543
8	siCTRL	G1/S	383159	150.192	288.599
9	siCTRL	G1/S	354495	129.787	315.671
10	siCTRL	G1/S	353261	165.813	436.03
11	siCTRL	G1/S	357211	207.002	371.435
12	siCTRL	G1/S	401059	159.281	268.944
13	siCTRL	G1/S	355714	114.855	284.906
16	siCTRL	G1/S	353269	142.75	376.731
17	siCTRL	G1/S	345668	86.5486	211.399
18	siCTRL	G1/S	358423	317.102	409.585
19	siCTRL	G1/S	528743	68.4176	50.6494
20	siCTRL	G1/S	368564	230.408	261.844
21	siCTRL	G1/S	355356	175.518	419.73
22	siCTRL	G1/S	471503	99.955	67.9846
23	siCTRL	G1/S	451567	138.338	100.588
24	siCTRL	G1/S	656642	117.048	306.929
26	siCTRL	G1/S	596279	10.795	6.74094
27	siCTRL	G1/S	330838	160.199	385.634
28	siCTRL	G1/S	323854	134.179	356.007
29	siCTRL	G1/S	397828	173.684	327.529
30	siCTRL	G1/S	349665	205.003	383.182
31	siCTRL	G1/S	639883	26.3838	20.4771
32	siCTRL	G1/S	627569	12.2147	6.12398
33	siCTRL	G1/S	424299	117.505	231.261
34	siCTRL	G1/S	386085	206.45	317.419
35	siCTRL	G1/S	476788	248.22	258.545
37	siCTRL	G1/S	330728	31.6416	63.3238
40	siCTRL	G1/S	555725	75.0458	147.419
41	siCTRL	G1/S	402774	241.607	270.696
42	siCTRL	G1/S	403643	119.172	335.888
43	siCTRL	G1/S	431720	130.31	370.714
45	siCTRL	G1/S	410004	131.938	290.29
46	siCTRL	G1/S	445904	172.72	455.632
47	siCTRL	G1/S	440621	173.039	364.473
48	siCTRL	G1/S	446805	165.582	437.655
50	siCTRL	G1/S	422612	118.342	249.962
51	siCTRL	G1/S	452889	164.345	334.04
52	siCTRL	G1/S	415241	109.816	232.09
53	siCTRL	G1/S	630364	143.929	133.022
54	siCTRL	G1/S	653797	179.625	185.513
55	siCTRL	G1/S	564510	174.914	164.562
56	siCTRL	G1/S	616254	93.6195	115.386
57	siCTRL	G1/S	500416	8.66126	6.38993
59	siCTRL	G1/S	661156	101.74	130.869
60	siCTRL	G1/S	559743	108.805	187.889
62	siCTRL	G1/S	595084	112.85	197.028
64	siCTRL	G1/S	432578	153.431	306.934
65	siCTRL	G1/S	502596	21.0637	33.4534
67	siCTRL	G1/S	530205	88.7326	209.848
68	siCTRL	G1/S	453146	155.261	321.56
71	siCTRL	G1/S	524870	76.5672	178.002
72	siCTRL	G1/S	530246	82.0932	262.947
73	siCTRL	G1/S	553384	148.048	236.993
74	siCTRL	G1/S	505251	53.9425	111.397
75	siCTRL	G1/S	562281	140.199	319.537
77	siCTRL	G1/S	584187	114.094	249.132
80	siCTRL	G1/S	613258	1204.45	522.929
82	siCTRL	G1/S	537254	87.8231	294.25
83	siCTRL	G1/S	552107	152.839	396.477
84	siCTRL	G1/S	597719	99.4643	216.982
86	siCTRL	G1/S	506912	116.197	231.802
87	siCTRL	G1/S	552394	32.7928	88.097
88	siCTRL	G1/S	510585	54.6621	115.541
89	siCTRL	G1/S	527150	7.74391	6.06795
91	siCTRL	G1/S	520927	59.7452	176.558
94	siCTRL	G1/S	553645	37.8834	101.443
95	siCTRL	G1/S	653307	125.651	293.214
97	siCTRL	G1/S	543643	68.5477	204.068
99	siCTRL	G1/S	544725	35.0061	82.1685
100	siCTRL	G1/S	673499	115.638	264.147
101	siCTRL	G1/S	548233	46.8198	129.198
102	siCTRL	G1/S	604638	130.48	252.868
104	siCTRL	G1/S	606232	115.392	194.846
105	siCTRL	G1/S	547833	39.4408	85.6797
106	siCTRL	G1/S	545519	42.9666	115.866
108	siCTRL	G1/S	563823	135.969	240.298
109	siCTRL	G1/S	530887	35.8268	118.727
111	siCTRL	G1/S	603004	180.894	168.95
112	siCTRL	G1/S	513870	163.502	378.841
113	siCTRL	G1/S	527281	36.3088	117.9
114	siCTRL	G1/S	520884	178.124	432.714
115	siCTRL	G1/S	491039	144.456	333.031
116	siCTRL	G1/S	580223	250.729	409.743
117	siCTRL	G1/S	505911	7.17773	4.5316
119	siCTRL	G1/S	534873	214.264	538.227
120	siCTRL	G1/S	520695	11.0654	12.1011
121	siCTRL	G1/S	500179	18.0305	37.796
122	siCTRL	G1/S	504109	17.3	33.2793
123	siCTRL	G1/S	644435	177.214	224.253
124	siCTRL	G1/S	452152	62.8647	92.1585
127	siCTRL	G1/S	455747	57.1743	142.44
130	siCTRL	G1/S	461092	58.1315	86.2196
133	siCTRL	G1/S	462311	172.434	267.372
137	siCTRL	G1/S	592857	187.504	223.091
138	siCTRL	G1/S	478873	198.794	319.645
139	siCTRL	G1/S	571238	221.462	484.359
140	siCTRL	G1/S	504797	139.227	284.264
141	siCTRL	G1/S	506558	121.338	270.697
145	siCTRL	G1/S	504334	148.765	358.708
146	siCTRL	G1/S	562814	146.92	290.448
149	siCTRL	G1/S	584037	199.324	409.423
151	siCTRL	G1/S	479069	231.75	492.455
152	siCTRL	G1/S	621143	107.326	146.234
153	siCTRL	G1/S	656379	132.439	184.964
155	siCTRL	G1/S	480072	188.755	369.862
156	siCTRL	G1/S	536314	136	347.628
160	siCTRL	G1/S	617264	118.932	202.132
162	siCTRL	G1/S	487793	219.145	399.226
163	siCTRL	G1/S	524844	165.791	443.978
164	siCTRL	G1/S	560883	162.027	256.71
165	siCTRL	G1/S	494423	230.65	438.863
166	siCTRL	G1/S	504844	354.948	441.009
167	siCTRL	G1/S	603211	207.02	169.393
168	siCTRL	G1/S	645138	157.299	246.949
176	siCTRL	G1/S	510660	172.99	54.8397
179	siCTRL	G1/S	521627	152.068	335.936
181	siCTRL	G1/S	491256	140.221	316.761
182	siCTRL	G1/S	511493	151.822	336.424
185	siCTRL	G1/S	469321	159.925	367.21
187	siCTRL	G1/S	462469	46.9263	107.558
188	siCTRL	G1/S	437616	43.7687	100.426
192	siCTRL	G1/S	537238	111.832	277.003
193	siCTRL	G1/S	684297	51.6489	41.6789
194	siCTRL	G1/S	399229	112.728	177.386
196	siCTRL	G1/S	452167	226.036	198.807
198	siCTRL	G1/S	551502	273.598	272.296
199	siCTRL	G1/S	449713	60.143	115.77
200	siCTRL	G1/S	447789	59.3897	117.431
201	siCTRL	G1/S	459881	81.6808	217.468
203	siCTRL	G1/S	457050	91.9671	244.668
205	siCTRL	G1/S	448658	97.8427	196.089
206	siCTRL	G1/S	565122	115.701	208.387
208	siCTRL	G1/S	485552	202.247	361.137
210	siCTRL	G1/S	549458	130.59	222.44
211	siCTRL	G1/S	503826	169.681	278.199
214	siCTRL	G1/S	422878	144.563	351.878
215	siCTRL	G1/S	412869	167.295	445.156
219	siCTRL	G1/S	464180	144.921	311.66
220	siCTRL	G1/S	340642	98.7014	173.604
222	siCTRL	G1/S	524583	102.015	217.702
223	siCTRL	G1/S	462599	102.877	220.229
224	siCTRL	G1/S	663578	105.918	170.964
225	siCTRL	G1/S	537991	131.411	271.876
229	siCTRL	G1/S	470417	144.532	329.493
230	siCTRL	G1/S	448546	42.5213	89.1438
234	siCTRL	G1/S	387112	128.115	310.226
235	siCTRL	G1/S	479320	245.644	373.305
236	siCTRL	G1/S	456840	163.642	388.331
240	siCTRL	G1/S	368302	124.523	89.2326
241	siCTRL	G1/S	275747	124.702	88.1173
243	siCTRL	G1/S	535885	184.251	246.768
247	siCTRL	G1/S	445396	262.526	506.999
248	siCTRL	G1/S	515238	158.018	238.648
249	siCTRL	G1/S	558676	141.472	226.079
251	siCTRL	G1/S	457393	182.345	302.103
252	siCTRL	G1/S	445034	278.118	427.119
253	siCTRL	G1/S	573484	153.523	246.772
254	siCTRL	G1/S	596984	141.19	205.29
255	siCTRL	G1/S	437873	287.835	682.837
258	siCTRL	G1/S	461725	153.927	297.799
259	siCTRL	G1/S	398914	39.8725	91.4478
260	siCTRL	G1/S	426833	312.438	467.889
261	siCTRL	G1/S	427827	301.84	673.851
262	siCTRL	G1/S	611688	125.432	183.341
263	siCTRL	G1/S	476371	174.889	505.956
264	siCTRL	G1/S	441048	215.479	522.474
265	siCTRL	G1/S	653102	178.174	218.713
268	siCTRL	G1/S	357769	125.929	372.136
269	siCTRL	G1/S	441604	126.312	274.473
271	siCTRL	G1/S	442703	8.62719	6.91284
273	siCTRL	G1/S	443328	8.83993	7.4834
274	siCTRL	G1/S	655964	61.2499	79.8648
278	siCTRL	G1/S	399982	128.313	227.612
280	siCTRL	G1/S	393347	136.221	324.96
283	siCTRL	G1/S	355108	115.038	247.615
286	siCTRL	G1/S	656369	134.622	124.945
287	siCTRL	G1/S	414730	68.2489	47.0631
288	siCTRL	G1/S	421782	98.9642	289.345
290	siCTRL	G1/S	427885	159.232	288.056
291	siCTRL	G1/S	419726	120.169	282.781
292	siCTRL	G1/S	409230	136.238	321.597
293	siCTRL	G1/S	402585	38.0657	83.7238
294	siCTRL	G1/S	409582	116.848	209.989
295	siCTRL	G1/S	338852	116.527	233.766
296	siCTRL	G1/S	373168	150.737	282.481
298	siCTRL	G1/S	386076	123.327	251.206
299	siCTRL	G1/S	341054	96.6605	201.893
300	siCTRL	G1/S	360630	179.825	298.663
301	siCTRL	G1/S	409563	112.347	259.055
302	siCTRL	G1/S	405258	150.886	361.166
303	siCTRL	G1/S	356468	18.0827	28.0822
304	siCTRL	G1/S	355067	199.517	315.404
305	siCTRL	G1/S	634694	10.7633	7.0576
308	siCTRL	G1/S	503452	72.3373	93.872
309	siCTRL	G1/S	594726	35.1193	42.2379
311	siCTRL	G1/S	320442	168.278	314.635
312	siCTRL	G1/S	327778	138.527	207.116
313	siCTRL	G1/S	614570	54.5102	35.5913
314	siCTRL	G1/S	373030	398.178	416.237
316	siCTRL	G1/S	381630	242.544	472.731
319	siCTRL	G1/S	362194	115.629	362.673
320	siCTRL	G1/S	397177	289.271	538.834
322	siCTRL	G1/S	363127	130.077	324.232
323	siCTRL	G1/S	603140	108.056	87.9443
324	siCTRL	G1/S	631967	96.2202	72.547
326	siCTRL	G1/S	333249	121.832	241.165
327	siCTRL	G1/S	316591	84.5024	45.1616
328	siCTRL	G1/S	371846	127.981	288.669
329	siCTRL	G1/S	351381	23.7119	34.5356
330	siCTRL	G1/S	290215	58.9451	133.084
331	siCTRL	G1/S	349745	32.6889	48.5308
332	siCTRL	G1/S	306191	68.5666	149.724
333	siCTRL	G1/S	644008	119.347	237.147
334	siCTRL	G1/S	379268	74.0947	193.95
335	siCTRL	G1/S	264948	57.3914	145.701
336	siCTRL	G1/S	386394	148.958	408.232
337	siCTRL	G1/S	351668	19.0138	33.1551
338	siCTRL	G1/S	378078	124.593	339.676
339	siCTRL	G1/S	366992	23.5823	41.5567
342	siCTRL	G1/S	682478	15.7686	7.84694
343	siCTRL	G1/S	624325	130.968	241.156
345	siCTRL	G1/S	515294	1334.77	588.934
346	siCTRL	G1/S	390784	168.551	360.155
347	siCTRL	G1/S	370534	162.401	383.445
348	siCTRL	G1/S	386446	141.787	320.164
349	siCTRL	G1/S	505376	184.212	288.751
351	siCTRL	G1/S	499261	162.271	276.511
355	siCTRL	G1/S	396294	96.1316	143.097
356	siCTRL	G1/S	575592	111.197	92.0592
357	siCTRL	G1/S	408268	163.899	381.169
358	siCTRL	G1/S	378394	42.5689	103.907
359	siCTRL	G1/S	591146	198.888	221.862
360	siCTRL	G1/S	385563	171.634	410.459
364	siCTRL	G1/S	452111	48.4498	70.4381
365	siCTRL	G1/S	521515	129.565	234.787
366	siCTRL	G1/S	660259	165.875	249.655
368	siCTRL	G1/S	675083	34.1334	49.5099
369	siCTRL	G1/S	484649	59.1762	197.024
370	siCTRL	G1/S	626590	142.741	238.097
371	siCTRL	G1/S	657727	117.193	253.307
372	siCTRL	G1/S	496091	145.854	261.381
373	siCTRL	G1/S	479761	150.649	308.063
374	siCTRL	G1/S	603333	125.163	275.783
375	siCTRL	G1/S	650119	100.164	193.237
376	siCTRL	G1/S	569440	146.718	335.854
377	siCTRL	G1/S	386633	84.3354	289.226
379	siCTRL	G1/S	471083	31.471	63.9749
381	siCTRL	G1/S	465615	27.6615	60.0781
382	siCTRL	G1/S	495955	86.22	141.269
383	siCTRL	G1/S	464416	167.938	354.843
384	siCTRL	G1/S	453139	136.981	244.779
385	siCTRL	G1/S	436392	43.8881	91.3265
386	siCTRL	G1/S	470121	186.816	391.561
387	siCTRL	G1/S	447402	85.3338	194.269
388	siCTRL	G1/S	446812	51.6357	105.851
390	siCTRL	G1/S	469569	61.7499	144.937
391	siCTRL	G1/S	476304	54.4665	127.65
392	siCTRL	G1/S	659783	137.999	176.178
393	siCTRL	G1/S	584823	156.187	230.818
394	siCTRL	G1/S	491517	77.1872	208.815
395	siCTRL	G1/S	659547	136.397	186.002
396	siCTRL	G1/S	492625	95.9734	256.623
397	siCTRL	G1/S	661910	137.614	207.201
399	siCTRL	G1/S	619913	146.102	112.091
400	siCTRL	G1/S	499897	135.903	327.342
401	siCTRL	G1/S	450851	42.0275	86.5167
402	siCTRL	G1/S	501829	70.8212	211.852
404	siCTRL	G1/S	588182	175.613	157.793
405	siCTRL	G1/S	270340	60.8822	182.363
407	siCTRL	G1/S	419862	175.043	260.824
408	siCTRL	G1/S	232526	59.8377	180.833
409	siCTRL	G1/S	467615	62.6954	102.313
410	siCTRL	G1/S	482307	55.9893	92.1493
412	siCTRL	G1/S	433725	173.82	241.705
414	siCTRL	G1/S	653577	161.322	137.837
415	siCTRL	G1/S	652280	136.398	192.126
417	siCTRL	G1/S	512598	117.418	293.907
419	siCTRL	G1/S	512940	112.641	280.065
420	siCTRL	G1/S	512942	80.4388	203.698
421	siCTRL	G1/S	524015	153.8	367.597
422	siCTRL	G1/S	506971	158.699	403.842
423	siCTRL	G1/S	510006	101.866	263.743
424	siCTRL	G1/S	497854	129.582	364.882
425	siCTRL	G1/S	491676	104.715	288.661
426	siCTRL	G1/S	464682	101.677	226.113
428	siCTRL	G1/S	437464	95.1972	208.107
431	siCTRL	G1/S	468057	187.293	365.973
432	siCTRL	G1/S	474567	19.3919	37.4209
433	siCTRL	G1/S	482391	190.406	365.084
436	siCTRL	G1/S	479255	18.237	34.1059
437	siCTRL	G1/S	488773	30.4938	65.2946
438	siCTRL	G1/S	484057	106.786	279
440	siCTRL	G1/S	415415	96.5054	228.347
441	siCTRL	G1/S	509003	28.6356	62.3097
442	siCTRL	G1/S	426394	192.921	372.985
444	siCTRL	G1/S	499414	114.051	306.174
445	siCTRL	G1/S	424539	213.6	406.074
446	siCTRL	G1/S	502944	156.032	316.797
447	siCTRL	G1/S	521367	12.0214	9.28296
448	siCTRL	G1/S	630573	136.043	242.482
449	siCTRL	G1/S	485022	237.558	347.241
450	siCTRL	G1/S	520472	99.5143	191.962
451	siCTRL	G1/S	531290	11.0363	9.35578
452	siCTRL	G1/S	653398	141.762	252.189
453	siCTRL	G1/S	437387	150.201	324.874
454	siCTRL	G1/S	502656	195.916	378.259
455	siCTRL	G1/S	560433	132.731	302.397
457	siCTRL	G1/S	537304	21.1874	36.46
458	siCTRL	G1/S	441517	133.622	278.702
459	siCTRL	G1/S	534818	20.1653	26.6012
460	siCTRL	G1/S	516414	140.755	295.904
461	siCTRL	G1/S	521256	191.736	367.062
462	siCTRL	G1/S	514658	149.361	337.23
463	siCTRL	G1/S	504439	137.156	284
464	siCTRL	G1/S	531866	149.366	328.949
465	siCTRL	G1/S	541703	239.046	318.82
466	siCTRL	G1/S	571769	153.177	353.017
467	siCTRL	G1/S	516763	130.078	290.547
468	siCTRL	G1/S	616430	225.809	248.217
469	siCTRL	G1/S	541975	223.996	319.973
471	siCTRL	G1/S	526699	164.864	351.726
473	siCTRL	G1/S	485526	21.6655	41.0467
474	siCTRL	G1/S	522490	169.212	438.46
475	siCTRL	G1/S	528486	142.842	355.528
476	siCTRL	G1/S	615237	100.695	98.4179
478	siCTRL	G1/S	270631	192.187	53.8644
479	siCTRL	G1/S	459638	57.3341	111.947
480	siCTRL	G1/S	635496	231.977	285.51
481	siCTRL	G1/S	472423	62.1114	121.782
482	siCTRL	G1/S	506562	49.1954	97.435
483	siCTRL	G1/S	508403	47.0685	94.3009
485	siCTRL	G1/S	450073	158.562	270.461
486	siCTRL	G1/S	487552	63.9009	165.836
489	siCTRL	G1/S	497411	14.6214	13.3526
490	siCTRL	G1/S	465901	135.799	238.479
491	siCTRL	G1/S	491865	14.1488	15.3772
493	siCTRL	G1/S	509465	124.695	257.318
496	siCTRL	G1/S	515206	199.365	351.42
497	siCTRL	G1/S	492405	61.7611	157.079
500	siCTRL	G1/S	504829	177.663	305.501
502	siCTRL	G1/S	522476	89.5491	160.336
507	siCTRL	G1/S	506300	81.4716	144.638
508	siCTRL	G1/S	485461	122.901	265.53
509	siCTRL	G1/S	477027	98.8221	225.856
510	siCTRL	G1/S	530899	116.325	228.57
511	siCTRL	G1/S	566777	21.3141	34.8749
512	siCTRL	G1/S	515284	102.751	165.25
513	siCTRL	G1/S	590612	168.799	288.348
514	siCTRL	G1/S	620346	129.964	194.024
515	siCTRL	G1/S	509505	106.97	239.222
519	siCTRL	G1/S	560929	101.239	71.4523
520	siCTRL	G1/S	540690	114.146	225.011
521	siCTRL	G1/S	580249	141.243	291.214
522	siCTRL	G1/S	588711	88.8743	132.391
523	siCTRL	G1/S	550512	119.969	201.807
525	siCTRL	G1/S	603025	135.196	273.444
526	siCTRL	G1/S	539021	52.0911	71.4425
528	siCTRL	G1/S	550238	136.735	228.769
529	siCTRL	G1/S	550149	62.0958	87.0607
534	siCTRL	G1/S	581790	124.99	310.006
535	siCTRL	G1/S	581827	116.383	277.672
536	siCTRL	G1/S	450023	130.806	179.131
538	siCTRL	G1/S	493391	164.963	302.221
539	siCTRL	G1/S	502905	152.562	344.448
541	siCTRL	G1/S	467004	169.046	310.964
542	siCTRL	G1/S	511465	140.803	55.9841
543	siCTRL	G1/S	595512	128.871	168.634
545	siCTRL	G1/S	506730	122.622	274.757
547	siCTRL	G1/S	578136	167.874	358.75
548	siCTRL	G1/S	497187	126.951	303.942
549	siCTRL	G1/S	676938	155.487	239.186
550	siCTRL	G1/S	519078	129.596	307.584
554	siCTRL	G1/S	516093	144.545	59.1522
556	siCTRL	G1/S	536214	152.407	347.176
557	siCTRL	G1/S	557153	181.779	451.571
558	siCTRL	G1/S	536496	137.697	302.61
559	siCTRL	G1/S	574826	68.1377	159.611
561	siCTRL	G1/S	570757	125.371	313.64
562	siCTRL	G1/S	575476	53.8297	123.378
563	siCTRL	G1/S	619964	621.213	588.139
564	siCTRL	G1/S	660349	124.386	226.071
565	siCTRL	G1/S	521719	137.662	181.85
567	siCTRL	G1/S	542962	176.963	349.821
569	siCTRL	G1/S	564447	96.4498	222.105
570	siCTRL	G1/S	552060	21.9934	52.0975
571	siCTRL	G1/S	531682	179.172	346.264
572	siCTRL	G1/S	573317	95.0098	225.071
573	siCTRL	G1/S	568620	25.4637	64.239
574	siCTRL	G1/S	558675	108.977	273.975
577	siCTRL	G1/S	585679	131.31	282.921
579	siCTRL	G1/S	668712	166.222	352.221
580	siCTRL	G1/S	578206	164.452	325.315
582	siCTRL	G1/S	557905	135.34	318.342
583	siCTRL	G1/S	585562	136.709	300.393
584	siCTRL	G1/S	573563	166.619	346.27
585	siCTRL	G1/S	467891	15.4281	20.3405
586	siCTRL	G1/S	667757	160.634	340.036
587	siCTRL	G1/S	568895	103.633	263.6
589	siCTRL	G1/S	617258	147.746	358.694
590	siCTRL	G1/S	563808	139.279	340.712
591	siCTRL	G1/S	605886	110.929	237.503
593	siCTRL	G1/S	612695	117.341	266.61
594	siCTRL	G1/S	620206	153.777	372.457
595	siCTRL	G1/S	457266	17.0111	20.9668
598	siCTRL	G1/S	575048	125.692	285.074
599	siCTRL	G1/S	595812	170.659	427.44
600	siCTRL	G1/S	569562	237.134	527.785
601	siCTRL	G1/S	628071	132.924	300.568
602	siCTRL	G1/S	513438	95.2527	33.693
603	siCTRL	G1/S	612640	147.424	333.752
604	siCTRL	G1/S	579137	166.372	375.99
605	siCTRL	G1/S	546053	69.2465	131.224
607	siCTRL	G1/S	550632	234.327	338.657
608	siCTRL	G1/S	564032	223.603	506.227
609	siCTRL	G1/S	570963	157.434	371.973
610	siCTRL	G1/S	447826	44.8909	122.691
611	siCTRL	G1/S	563400	170.595	416.641
613	siCTRL	G1/S	547006	69.3565	132.877
614	siCTRL	G1/S	532678	149.974	356.319
615	siCTRL	G1/S	576295	173.88	389.128
617	siCTRL	G1/S	557597	168.689	407.299
618	siCTRL	G1/S	274197	153.916	374.035
620	siCTRL	G1/S	285402	152.076	360.375
621	siCTRL	G1/S	639387	173.438	173.697
622	siCTRL	G1/S	573008	178.689	378.96
623	siCTRL	G1/S	560953	164.131	359.857
625	siCTRL	G1/S	553988	122.573	273.908
626	siCTRL	G1/S	529338	121.575	323.971
627	siCTRL	G1/S	537256	157.16	342.735
628	siCTRL	G1/S	657122	122.748	245.056
629	siCTRL	G1/S	510432	159.818	339.633
631	siCTRL	G1/S	511621	113.882	317.767
632	siCTRL	G1/S	671287	102.32	191.317
633	siCTRL	G1/S	555736	124.197	271.371
634	siCTRL	G1/S	551643	107.62	232.371
635	siCTRL	G1/S	479566	30.5108	64.2558
636	siCTRL	G1/S	532027	91.2575	194.776
637	siCTRL	G1/S	494620	178.817	418.123
638	siCTRL	G1/S	534287	37.1694	77.967
639	siCTRL	G1/S	491293	27.1013	53.7444
641	siCTRL	G1/S	486165	125.905	332.146
642	siCTRL	G1/S	529784	168.262	324.368
643	siCTRL	G1/S	540377	147.654	275.892
645	siCTRL	G1/S	655839	111.1	153.492
646	siCTRL	G1/S	504387	99.651	285.732
648	siCTRL	G1/S	546989	133.044	293.306
649	siCTRL	G1/S	653085	187.765	179.38
651	siCTRL	G1/S	503455	103.113	293.191
652	siCTRL	G1/S	542804	166.431	351.068
656	siCTRL	G1/S	651791	176.323	215.171
658	siCTRL	G1/S	547759	167.311	358.603
661	siCTRL	G1/S	535172	98.8785	184.681
662	siCTRL	G1/S	548772	115.276	218.397
664	siCTRL	G1/S	532845	14.9942	23.0481
665	siCTRL	G1/S	529838	125.181	318.265
669	siCTRL	G1/S	564287	122.105	317.233
670	siCTRL	G1/S	521311	18.4019	30.2062
672	siCTRL	G1/S	572729	165.021	416.597
675	siCTRL	G1/S	559786	155.055	342.491
677	siCTRL	G1/S	567749	58.7629	137.358
678	siCTRL	G1/S	559182	134.429	332.527
679	siCTRL	G1/S	554722	152.816	347.47
680	siCTRL	G1/S	591644	92.8927	205.032
681	siCTRL	G1/S	592513	56.1882	133.769
682	siCTRL	G1/S	516486	98.0434	167.911
683	siCTRL	G1/S	592799	86.6428	189.722
684	siCTRL	G1/S	498881	161.446	238.724
690	siCTRL	G1/S	524145	102.745	176.665
693	siCTRL	G1/S	495212	142.989	211.461
694	siCTRL	G1/S	588948	262.342	455.371
699	siCTRL	G1/S	570883	139.797	395.047
700	siCTRL	G1/S	469066	191.019	382.853
702	siCTRL	G1/S	584093	212.194	352.395
703	siCTRL	G1/S	575947	129.253	362.096
704	siCTRL	G1/S	499933	8.92312	6.7928
705	siCTRL	G1/S	600932	12.9356	7.84532
710	siCTRL	G1/S	591643	101.494	210.685
711	siCTRL	G1/S	564430	133.828	353.937
712	siCTRL	G1/S	606142	86.7427	177.937
713	siCTRL	G1/S	591373	9.23459	7.07747
714	siCTRL	G1/S	502676	7.91455	5.79906
715	siCTRL	G1/S	574377	28.6982	80.5145
716	siCTRL	G1/S	577003	30.3618	88.6964
717	siCTRL	G1/S	680302	145.522	287.239
718	siCTRL	G1/S	579217	121.761	256.954
722	siCTRL	G1/S	545449	130.608	363.695
724	siCTRL	G1/S	582743	78.3493	157.919
726	siCTRL	G1/S	539705	45.0339	87.4849
727	siCTRL	G1/S	611612	129.391	300.01
728	siCTRL	G1/S	590812	123.878	297.793
729	siCTRL	G1/S	520196	42.1567	83.2837
737	siCTRL	G1/S	524424	209.698	376.216
740	siCTRL	G1/S	531541	195.305	348.572
743	siCTRL	G1/S	521995	150.053	299.706
746	siCTRL	G1/S	551190	288.224	348.682
749	siCTRL	G1/S	632186	87.9213	179.196
752	siCTRL	G1/S	516186	258.611	356.05
753	siCTRL	G1/S	678237	113.757	200.499
754	siCTRL	G1/S	541759	156.363	320.917
758	siCTRL	G1/S	647914	133.654	206.18
760	siCTRL	G1/S	601807	11.8323	12.7521
761	siCTRL	G1/S	596485	12.7373	11.4289
764	siCTRL	G1/S	564589	43.2931	92.0569
765	siCTRL	G1/S	476711	53.0892	110.7
770	siCTRL	G1/S	576576	84.1278	255.479
771	siCTRL	G1/S	629153	139.496	308.969
772	siCTRL	G1/S	587890	74.0269	227.179
773	siCTRL	G1/S	625685	130.654	288.484
774	siCTRL	G1/S	594798	62.7312	207.123
776	siCTRL	G1/S	585220	64.8386	209.168
777	siCTRL	G1/S	528515	124.186	236.924
787	siCTRL	G1/S	474385	149.877	331.8
790	siCTRL	G1/S	568109	131.676	311.153
791	siCTRL	G1/S	492400	107.572	198.25
792	siCTRL	G1/S	589866	18.2518	25.9901
794	siCTRL	G1/S	466064	120.201	222.046
796	siCTRL	G1/S	570006	178.387	356.968
797	siCTRL	G1/S	543900	43.1349	88.5235
798	siCTRL	G1/S	575296	17.8158	26.4442
799	siCTRL	G1/S	592457	143.663	264.877
800	siCTRL	G1/S	537514	50.6635	105.618
802	siCTRL	G1/S	536449	151.397	302.155
805	siCTRL	G1/S	494528	47.5113	113.878
807	siCTRL	G1/S	680683	189.725	286.906
809	siCTRL	G1/S	537357	141.838	418.333
810	siCTRL	G1/S	647496	119.042	246.538
813	siCTRL	G1/S	678270	125.696	244.172
817	siCTRL	G1/S	588816	278.878	331.75
818	siCTRL	G1/S	586399	124.622	175.596
819	siCTRL	G1/S	292492	14.8428	10.2102
820	siCTRL	G1/S	569350	145.609	228.111
822	siCTRL	G1/S	282444	72.4517	170.909
824	siCTRL	G1/S	582196	127.329	305.262
825	siCTRL	G1/S	529613	84.05	193.116
827	siCTRL	G1/S	601638	221.033	286.514
828	siCTRL	G1/S	224168	67.3817	160.067
830	siCTRL	G1/S	567638	171.27	149.58
831	siCTRL	G1/S	641567	143.343	189.748
844	siCTRL	G1/S	556019	78.2343	195.114
849	siCTRL	G1/S	555911	66.1061	166.556
850	siCTRL	G1/S	534178	135.796	193.888
853	siCTRL	G1/S	543525	187.948	303.649
855	siCTRL	G1/S	549004	53.5372	52.6577
857	siCTRL	G1/S	579119	171.959	156.454
858	siCTRL	G1/S	596405	146.581	237.726
862	siCTRL	G1/S	557427	33.4271	29.4471
864	siCTRL	G1/S	573364	181.658	448.813
866	siCTRL	G1/S	583393	36.9585	109.963
868	siCTRL	G1/S	607687	168.54	379.54
871	siCTRL	G1/S	683797	135.121	304.479
873	siCTRL	G1/S	590517	41.381	118.314
874	siCTRL	G1/S	608125	24.7343	58.123
875	siCTRL	G1/S	611674	24.2503	55.8094
878	siCTRL	G1/S	607501	140.081	292.816
883	siCTRL	G1/S	607282	139.493	294.625
887	siCTRL	G1/S	594014	124.964	226.122
888	siCTRL	G1/S	595561	188.839	398.764
889	siCTRL	G1/S	582352	138.291	254.177
890	siCTRL	G1/S	585708	237.561	487.433
893	siCTRL	G1/S	558590	128.144	315.606
894	siCTRL	G1/S	669052	147.256	272.996
895	siCTRL	G1/S	530256	80.8129	138.534
896	siCTRL	G1/S	507788	91.1757	157.749
898	siCTRL	G1/S	533728	142.224	248.089
899	siCTRL	G1/S	525234	191.293	362.808
900	siCTRL	G1/S	399566	124.338	39.0867
901	siCTRL	G1/S	510095	133.579	253.141
902	siCTRL	G1/S	522343	60.6705	151.399
905	siCTRL	G1/S	468763	124.571	263.783
907	siCTRL	G1/S	536657	62.016	156.073
908	siCTRL	G1/S	423186	103.241	69.1786
917	siCTRL	G1/S	564914	164.946	337.268
920	siCTRL	G1/S	563700	157.709	321.546
921	siCTRL	G1/S	549565	33.9223	74.3013
922	siCTRL	G1/S	565711	170.463	313.122
926	siCTRL	G1/S	563546	35.0772	79.2545
929	siCTRL	G1/S	551019	177.3	331.884
931	siCTRL	G1/S	596180	113.393	264.284
933	siCTRL	G1/S	567110	178.597	332.849
934	siCTRL	G1/S	555720	25.6999	50.4184
935	siCTRL	G1/S	574617	25.1781	49.0658
936	siCTRL	G1/S	656184	101.954	188.881
943	siCTRL	G1/S	564366	123.53	287.539
944	siCTRL	G1/S	588521	25.4756	51.1448
945	siCTRL	G1/S	564006	119.988	299.315
947	siCTRL	G1/S	552175	134.318	325.531
948	siCTRL	G1/S	558371	26.7908	57.9508
949	siCTRL	G1/S	602603	8.54828	5.81583
951	siCTRL	G1/S	598285	9.24129	5.68186
960	siCTRL	G1/S	527691	16.2912	20.2681
964	siCTRL	G1/S	509326	10.5089	14.1755
968	siCTRL	G1/S	602728	101.286	212.479
969	siCTRL	G1/S	522029	27.3116	48.637
972	siCTRL	G1/S	597257	158.047	308.056
973	siCTRL	G1/S	556903	13.7825	22.8969
974	siCTRL	G1/S	568104	31.6585	54.8415
978	siCTRL	G1/S	597863	93.7799	155.178
979	siCTRL	G1/S	574665	16.5809	27.636
981	siCTRL	G1/S	660685	151.964	287.559
982	siCTRL	G1/S	540541	122.752	323.436
983	siCTRL	G1/S	570671	167.785	402.124
984	siCTRL	G1/S	684349	203.886	207.553
985	siCTRL	G1/S	576664	239.55	434.449
986	siCTRL	G1/S	560786	197.708	388.661
987	siCTRL	G1/S	593290	109.699	186.255
988	siCTRL	G1/S	561237	124.755	330.667
995	siCTRL	G1/S	568774	96.1799	102.455
997	siCTRL	G1/S	565764	215.204	196.968
1001	siCTRL	G1/S	664435	112.041	108.156
1003	siCTRL	G1/S	557018	100.349	250.051
1004	siCTRL	G1/S	546252	89.8137	223.465
1007	siCTRL	G1/S	272565	126.295	204.95
1008	siCTRL	G1/S	590755	176.114	242.535
1010	siCTRL	G1/S	411661	130.188	207.195
1011	siCTRL	G1/S	607121	153.728	203.074
1012	siCTRL	G1/S	668764	116.419	109.464
1016	siCTRL	G1/S	642104	189.738	386.348
1024	siCTRL	G1/S	651265	99.9986	181.809
1030	siCTRL	G1/S	502034	151.371	389.012
1033	siCTRL	G1/S	584369	121.939	128.843
1034	siCTRL	G1/S	507626	76.9755	161.814
1035	siCTRL	G1/S	519023	98.1472	171.68
1038	siCTRL	G1/S	527926	96.649	198.932
1040	siCTRL	G1/S	553552	94.5352	166.707
1045	siCTRL	G1/S	511899	38.8657	74.323
1047	siCTRL	G1/S	553109	42.1533	95.6106
1048	siCTRL	G1/S	539701	73.4165	175.811
1049	siCTRL	G1/S	591720	123.859	240.211
1050	siCTRL	G1/S	562096	44.5789	101.276
1051	siCTRL	G1/S	520037	41.1948	79.7806
1053	siCTRL	G1/S	542056	76.641	189.361
1056	siCTRL	G1/S	538642	63.9996	156.758
1057	siCTRL	G1/S	549121	67.4507	163.098
1067	siCTRL	G1/S	539808	46.8013	96.9006
1073	siCTRL	G1/S	543788	62.5785	175.31
1075	siCTRL	G1/S	549700	61.4986	129.444
1077	siCTRL	G1/S	677586	215.019	233.283
1078	siCTRL	G1/S	547101	44.2339	87.4395
1079	siCTRL	G1/S	534398	63.3981	175.108
1082	siCTRL	G1/S	558645	129.009	61.5299
1083	siCTRL	G1/S	423812	92.9402	276.107
1086	siCTRL	G1/S	419617	90.2955	266.648
1090	siCTRL	G1/S	483156	99.6678	205.425
1093	siCTRL	G1/S	484953	70.533	155.506
1095	siCTRL	G1/S	496185	83.5537	189.885
1097	siCTRL	G1/S	496485	78.5655	226.458
1098	siCTRL	G1/S	519433	163.441	310.767
1099	siCTRL	G1/S	499576	77.3606	218.505
1101	siCTRL	G1/S	505046	151.8	332.136
1102	siCTRL	G1/S	601631	145.842	154.08
1105	siCTRL	G1/S	518772	646.979	354.161
1106	siCTRL	G1/S	501714	112.548	210.431
1107	siCTRL	G1/S	602629	49.1005	80.8206
1108	siCTRL	G1/S	474688	31.7962	42.0502
1109	siCTRL	G1/S	581810	134.776	122.559
1111	siCTRL	G1/S	531796	13.3424	9.12069
1112	siCTRL	G1/S	350934	27.447	148.766
1113	siCTRL	G1/S	551185	210.21	229.973
1114	siCTRL	G1/S	548387	38.131	138.463
1116	siCTRL	G1/S	418336	190.924	264.407
1118	siCTRL	G1/S	527985	29.3143	18.7031
1120	siCTRL	G1/S	182557	105.855	258.19
1121	siCTRL	G1/S	576988	28.6181	18.4217
1123	siCTRL	G1/S	677742	114.754	105.577
1124	siCTRL	G1/S	313393	113.346	268.033
1125	siCTRL	G1/S	584585	135.14	268.382
1126	siCTRL	G1/S	514012	129.647	304.254
1127	siCTRL	G1/S	452797	132.263	351.279
1131	siCTRL	G1/S	437080	94.5447	251.869
1137	siCTRL	G1/S	422124	96.5461	264.489
1139	siCTRL	G1/S	571411	20.9119	40.4586
1141	siCTRL	G1/S	521651	143.59	334.128
1142	siCTRL	G1/S	523724	147.566	343.689
1143	siCTRL	G1/S	536033	21.5849	43.8521
1145	siCTRL	G1/S	523651	44.7359	107.464
1149	siCTRL	G1/S	520347	38.3953	78.4323
1151	siCTRL	G1/S	530120	39.2956	87.2123
1153	siCTRL	G1/S	412563	28.6474	75.3152
1154	siCTRL	G1/S	499708	16.1513	29.1116
1156	siCTRL	G1/S	501415	38.2959	81.1272
1158	siCTRL	G1/S	644840	210.799	218.936
1159	siCTRL	G1/S	496329	18.2289	31.8291
1161	siCTRL	G1/S	382938	103.332	219.23
1163	siCTRL	G1/S	509744	273.944	383.755
1164	siCTRL	G1/S	460055	163.081	396.211
1165	siCTRL	G1/S	611085	426.562	276.555
1166	siCTRL	G1/S	427549	998.321	622.967
1168	siCTRL	G1/S	495955	124.687	279.56
1169	siCTRL	G1/S	560542	154.819	264.079
1170	siCTRL	G1/S	564538	129.433	216.171
1172	siCTRL	G1/S	628335	122.512	211.275
1173	siCTRL	G1/S	524820	135.269	225.419
1174	siCTRL	G1/S	610344	120.111	208.168
1175	siCTRL	G1/S	445768	87.9543	259.579
1177	siCTRL	G1/S	478117	153.941	315.997
1178	siCTRL	G1/S	484477	30.686	55.4115
1179	siCTRL	G1/S	469744	82.8727	156.34
1180	siCTRL	G1/S	463208	103.413	324.265
1181	siCTRL	G1/S	474602	81.4974	152.304
1182	siCTRL	G1/S	460524	71.293	179.12
1183	siCTRL	G1/S	517951	12.6501	8.85329
1184	siCTRL	G1/S	464502	75.5336	182.804
1185	siCTRL	G1/S	373946	112.095	187.69
1186	siCTRL	G1/S	485789	18.5614	16.6118
1187	siCTRL	G1/S	417112	33.907	81.887
1188	siCTRL	G1/S	222625	108.765	181.443
1189	siCTRL	G1/S	627961	89.0003	140.199
1190	siCTRL	G1/S	391407	9.75011	7.66738
1191	siCTRL	G1/S	377032	7.98013	4.85703
1194	siCTRL	G1/S	457826	131.176	265.526
1195	siCTRL	G1/S	660181	125.752	137.704
1196	siCTRL	G1/S	450866	23.4716	40.3235
1197	siCTRL	G1/S	446869	135.213	309.086
1200	siCTRL	G1/S	392932	135.032	296.584
1201	siCTRL	G1/S	562541	113.638	143.365
1202	siCTRL	G1/S	328840	11.4568	6.40797
1203	siCTRL	G1/S	341877	9.03681	6.42305
1204	siCTRL	G1/S	405946	183.282	438.884
1205	siCTRL	G1/S	381294	122.497	291.28
1207	siCTRL	G1/S	491107	204.039	221.588
1209	siCTRL	G1/S	520043	185.551	134.911
1210	siCTRL	G1/S	442753	121.716	302.863
1211	siCTRL	G1/S	298001	49.7343	120.789
1212	siCTRL	G1/S	357144	170.946	436.524
1213	siCTRL	G1/S	407162	56.2805	135.809
1214	siCTRL	G1/S	353762	346.238	390.955
1215	siCTRL	G1/S	303937	118.648	136.65
1216	siCTRL	G1/S	346262	89.1443	213.29
1217	siCTRL	G1/S	347143	84.6653	200.413
1218	siCTRL	G1/S	357384	76.7572	148.514
1219	siCTRL	G1/S	638693	16.4211	10.1364
1220	siCTRL	G1/S	622444	83.0521	73.5067
1221	siCTRL	G1/S	623485	10.3585	6.83697
1222	siCTRL	G1/S	353265	99.4424	219.107
1223	siCTRL	G1/S	364459	118.399	188.524
1224	siCTRL	G1/S	357945	99.5473	225.654
1225	siCTRL	G1/S	380980	347.836	419.052
1227	siCTRL	G1/S	387270	98.7282	215.038
1228	siCTRL	G1/S	399675	89.4896	204.819
1229	siCTRL	G1/S	409071	149.731	311.535
1231	siCTRL	G1/S	392088	117.634	217.815
1232	siCTRL	G1/S	384678	95.2314	172.361
1233	siCTRL	G1/S	421487	178.735	364.095
1234	siCTRL	G1/S	408880	104.431	254.093
1235	siCTRL	G1/S	409363	110.098	225.84
1237	siCTRL	G1/S	621856	128.335	326.015
1238	siCTRL	G1/S	385178	96.7234	212.724
1239	siCTRL	G1/S	401406	92.1356	199.29
1240	siCTRL	G1/S	230886	116.323	292.759
1241	siCTRL	G1/S	326971	181.009	355.034
1242	siCTRL	G1/S	593915	63.0108	48.8606
1243	siCTRL	G1/S	431034	103.445	206.753
1245	siCTRL	G1/S	500782	78.7243	140.174
1246	siCTRL	G1/S	620011	69.9837	78.929
1247	siCTRL	G1/S	464162	113.472	177.136
1248	siCTRL	G1/S	472342	106.717	184.911
1249	siCTRL	G1/S	440431	156.774	226.343
1252	siCTRL	G1/S	683415	84.5141	143.604
1253	siCTRL	G1/S	674716	90.8788	152.587
1255	siCTRL	G1/S	444634	193.505	410.74
1257	siCTRL	G1/S	379921	64.08	149.76
1258	siCTRL	G1/S	369811	97.3821	233.359
1259	siCTRL	G1/S	508487	197.833	367.254
1262	siCTRL	G1/S	420986	15.4886	29.9512
1265	siCTRL	G1/S	489291	12.6352	16.5372
1267	siCTRL	G1/S	429238	97.6245	210.684
1268	siCTRL	G1/S	502291	121.178	220.869
1269	siCTRL	G1/S	470405	134.548	290.963
1271	siCTRL	G1/S	466882	121.423	258.539
1272	siCTRL	G1/S	424894	80.2687	171.151
1274	siCTRL	G1/S	458258	107.375	239.2
1275	siCTRL	G1/S	671871	124.93	131.842
1276	siCTRL	G1/S	538998	149.195	205.216
1278	siCTRL	G1/S	586631	145.492	189.57
1280	siCTRL	G1/S	443440	75.1712	156.361
1282	siCTRL	G1/S	661662	108.349	153.358
1283	siCTRL	G1/S	678155	134.44	228.413
1286	siCTRL	G1/S	533485	106.933	207.63
1287	siCTRL	G1/S	520174	143.57	410.211
1288	siCTRL	G1/S	545998	78.7649	155.12
1289	siCTRL	G1/S	517526	110.542	295.919
1291	siCTRL	G1/S	541197	161.73	468.152
1293	siCTRL	G1/S	459179	126.24	301.349
1295	siCTRL	G1/S	561744	146.562	385.504
1296	siCTRL	G1/S	513969	132.198	310.351
1302	siCTRL	G1/S	651464	146.761	180.984
1305	siCTRL	G1/S	506292	116.251	284.489
1306	siCTRL	G1/S	462602	93.5195	201.962
1307	siCTRL	G1/S	498647	106.8	262.063
1308	siCTRL	G1/S	428902	106.476	233.257
1311	siCTRL	G1/S	519292	116.25	279.009
1312	siCTRL	G1/S	435157	100.016	230.347
1313	siCTRL	G1/S	502732	84.4326	182.098
1314	siCTRL	G1/S	496311	113.019	231.586
1316	siCTRL	G1/S	583902	104.935	226.317
1317	siCTRL	G1/S	255975	76.6246	159.453
1318	siCTRL	G1/S	656607	77.8646	158.032
1319	siCTRL	G1/S	259219	74.2234	159.312
1321	siCTRL	G1/S	539137	68.2912	88.5955
1324	siCTRL	G1/S	528702	71.8483	99.8297
1327	siCTRL	G1/S	436384	84.3513	204.17
1330	siCTRL	G1/S	627112	97.5331	159.3
1331	siCTRL	G1/S	658058	59.8164	89.7753
1332	siCTRL	G1/S	573550	56.0779	83.0948
1335	siCTRL	G1/S	618056	139.473	307.956
1336	siCTRL	G1/S	470536	33.2872	74.6284
1337	siCTRL	G1/S	621720	187.006	369.84
1338	siCTRL	G1/S	590444	126.644	302.945
1339	siCTRL	G1/S	490384	34.2479	75.1895
1341	siCTRL	G1/S	333094	139.633	306.533
1342	siCTRL	G1/S	570855	79.7801	146.731
1344	siCTRL	G1/S	247042	120.632	262.274
1345	siCTRL	G1/S	620774	43.0948	55.0831
1346	siCTRL	G1/S	561639	176.055	382.627
1349	siCTRL	G1/S	486118	120.996	361.767
1353	siCTRL	G1/S	623993	138.595	128.337
1354	siCTRL	G1/S	500918	110.287	322.2
1355	siCTRL	G1/S	584211	130.531	286.865
1357	siCTRL	G1/S	574516	108.956	310.338
1362	siCTRL	G1/S	572526	121.014	347.7
1364	siCTRL	G1/S	574083	55.2568	21.7032
1365	siCTRL	G1/S	619383	143.901	289.506
1367	siCTRL	G1/S	596208	162.678	444.625
1368	siCTRL	G1/S	580248	54.1582	127.252
1373	siCTRL	G1/S	593554	155.2	410.606
1374	siCTRL	G1/S	461799	41.1621	87.7243
1375	siCTRL	G1/S	616090	129.006	261.433
1376	siCTRL	G1/S	569872	50.4001	117.378
1381	siCTRL	G1/S	464167	40.4735	88.5909
1384	siCTRL	G1/S	624382	107.563	182.734
1391	siCTRL	G1/S	396568	81.5446	131.118
1392	siCTRL	G1/S	542636	130.554	196.732
1393	siCTRL	G1/S	615790	73.6799	109.571
1398	siCTRL	G1/S	494843	122.993	50.6223
1400	siCTRL	G1/S	672792	154.061	237.596
1403	siCTRL	G1/S	619507	124.946	159.336
1404	siCTRL	G1/S	602338	173.508	345.924
1405	siCTRL	G1/S	635733	132.885	205.219
1406	siCTRL	G1/S	599730	183.554	444.521
1407	siCTRL	G1/S	583679	182.664	480.821
1408	siCTRL	G1/S	530983	96.9892	192.759
1409	siCTRL	G1/S	578689	118.588	290.733
1410	siCTRL	G1/S	538567	114.786	253.54
1411	siCTRL	G1/S	573331	22.4054	41.5143
1412	siCTRL	G1/S	623846	156.575	243.207
1413	siCTRL	G1/S	624446	169.322	262.526
1416	siCTRL	G1/S	575760	124.709	260.934
1418	siCTRL	G1/S	546960	21.6657	41.4973
1419	siCTRL	G1/S	534509	115.463	191.904
1421	siCTRL	G1/S	532303	135.109	350.44
1424	siCTRL	G1/S	593501	127.637	265.284
1426	siCTRL	G1/S	430731	21.0454	47.2519
1433	siCTRL	G1/S	606183	91.9134	166.468
1434	siCTRL	G1/S	595809	80.6916	132.615
1436	siCTRL	G1/S	510314	91.6925	209.455
1437	siCTRL	G1/S	591247	94.523	177.434
1438	siCTRL	G1/S	524574	98.3474	173.001
1443	siCTRL	G1/S	528949	110.761	184.061
1445	siCTRL	G1/S	545028	143.63	320.297
1449	siCTRL	G1/S	551539	107.572	177.857
1451	siCTRL	G1/S	557233	126.476	282.308
1454	siCTRL	G1/S	528732	132.484	299.031
1458	siCTRL	G1/S	466089	85.806	168.499
1461	siCTRL	G1/S	543434	21.3621	36.3518
1462	siCTRL	G1/S	570355	141.535	314.279
1463	siCTRL	G1/S	483624	78.1328	147.467
1464	siCTRL	G1/S	595124	144.316	305.033
1470	siCTRL	G1/S	573417	141.354	299.207
1471	siCTRL	G1/S	555735	23.908	43.4498
1487	siCTRL	G1/S	515783	92.41	272.81
1493	siCTRL	G1/S	592240	10.9681	9.38488
1494	siCTRL	G1/S	511105	113.19	346.042
1496	siCTRL	G1/S	568587	26.4558	40.8175
1498	siCTRL	G1/S	563881	85.0728	221.341
1504	siCTRL	G1/S	553512	77.471	202.683
1505	siCTRL	G1/S	543010	146.588	306.819
1506	siCTRL	G1/S	546911	91.0222	203.025
1507	siCTRL	G1/S	558550	72.7342	136.644
1509	siCTRL	G1/S	526818	112.937	248.941
1510	siCTRL	G1/S	547767	129.482	270.403
1511	siCTRL	G1/S	653806	98.2537	146.368
1513	siCTRL	G1/S	537481	77.4751	145.797
1514	siCTRL	G1/S	525339	53.9829	107.095
1515	siCTRL	G1/S	304700	71.5571	151.036
1518	siCTRL	G1/S	242462	61.8606	130.828
1519	siCTRL	G1/S	544477	62.7425	125.117
1520	siCTRL	G1/S	550784	71.1162	152.06
1521	siCTRL	G1/S	563860	123.142	360.917
1524	siCTRL	G1/S	470297	105.172	269.854
1526	siCTRL	G1/S	578201	131.16	382.858
1527	siCTRL	G1/S	607715	23.0771	35.3489
1529	siCTRL	G1/S	614458	21.1757	35.4238
1530	siCTRL	G1/S	585120	75.7521	203.363
1531	siCTRL	G1/S	571632	74.7423	203.889
1532	siCTRL	G1/S	556907	77.5058	195.758
1547	siCTRL	G1/S	526198	36.6388	83.3298
1550	siCTRL	G1/S	588870	37.5822	83.1501
1556	siCTRL	G1/S	537773	142.072	265.841
1558	siCTRL	G1/S	490858	52.4944	126.791
1560	siCTRL	G1/S	541973	82.1182	206.929
1561	siCTRL	G1/S	536468	112.621	305.225
1562	siCTRL	G1/S	554354	136.067	263.772
1564	siCTRL	G1/S	520456	129.236	358.982
1566	siCTRL	G1/S	490089	52.4839	127.922
1567	siCTRL	G1/S	557571	112.076	269.649
1571	siCTRL	G1/S	556350	120.218	308.818
1572	siCTRL	G1/S	582424	92.8793	234.942
1576	siCTRL	G1/S	569309	149.609	182.316
1578	siCTRL	G1/S	674189	166.05	266.634
1579	siCTRL	G1/S	456071	75.2057	203.509
1580	siCTRL	G1/S	671989	118.685	145.127
1581	siCTRL	G1/S	586514	164.831	200.65
1582	siCTRL	G1/S	675787	164.617	255.822
1583	siCTRL	G1/S	566103	63.7194	40.2925
1584	siCTRL	G1/S	458167	77.0132	214.718
1585	siCTRL	G1/S	572039	155.387	287.026
1586	siCTRL	G1/S	570105	108.589	203.98
1589	siCTRL	G1/S	574239	174.775	343.562
1590	siCTRL	G1/S	684381	103.998	126.261
1591	siCTRL	G1/S	532280	136.246	309.286
1592	siCTRL	G1/S	552459	41.9883	101.631
1593	siCTRL	G1/S	512048	138.63	307.324
1594	siCTRL	G1/S	564033	45.1979	105.903
1597	siCTRL	G1/S	483318	118.424	246.271
1599	siCTRL	G1/S	519147	98.9272	208.43
1601	siCTRL	G1/S	422219	52.7775	148.941
1602	siCTRL	G1/S	520213	53.7298	150.047
1604	siCTRL	G1/S	614807	118.34	262.207
1606	siCTRL	G1/S	614706	156.526	382.323
1607	siCTRL	G1/S	671726	102.857	216.748
1608	siCTRL	G1/S	529476	137.849	323.92
1609	siCTRL	G1/S	599786	125.105	306.313
1611	siCTRL	G1/S	598672	139.096	343.205
1612	siCTRL	G1/S	635697	160.902	363.289
1613	siCTRL	G1/S	463287	107.618	278.233
1614	siCTRL	G1/S	534699	92.4145	32.0842
1615	siCTRL	G1/S	506042	125.935	349.127
1616	siCTRL	G1/S	556259	136.92	269.704
1617	siCTRL	G1/S	495423	93.0619	32.719
1621	siCTRL	G1/S	464736	124.631	276.219
1624	siCTRL	G1/S	538826	92.6479	258.259
1625	siCTRL	G1/S	559452	109.245	308.213
1626	siCTRL	G1/S	542438	124.971	241.061
1627	siCTRL	G1/S	526829	85.5657	239.552
1628	siCTRL	G1/S	683142	203.954	239.516
1629	siCTRL	G1/S	646620	172.31	198.786
1630	siCTRL	G1/S	529077	283.229	466.085
1631	siCTRL	G1/S	544666	110.474	309.586
1632	siCTRL	G1/S	465752	79.9185	227.596
1633	siCTRL	G1/S	364442	84.7605	108.349
1634	siCTRL	G1/S	509872	66.8907	105.343
1635	siCTRL	G1/S	499373	39.3861	83.7612
1637	siCTRL	G1/S	422504	102.653	305.399
1638	siCTRL	G1/S	424256	112.242	331.061
1639	siCTRL	G1/S	516832	56.3721	88.3676
1641	siCTRL	G1/S	471301	57.6906	145.219
1642	siCTRL	G1/S	474158	47.2859	113.576
1644	siCTRL	G1/S	487129	58.0891	125.91
1645	siCTRL	G1/S	535295	178.222	415.754
1647	siCTRL	G1/S	549967	145.511	313.649
1649	siCTRL	G1/S	527781	53.4428	116.365
1650	siCTRL	G1/S	534854	134.34	296.135
1653	siCTRL	G1/S	561085	133.37	301.464
1654	siCTRL	G1/S	671604	168.749	299.713
1656	siCTRL	G1/S	593654	121.526	300.064
1659	siCTRL	G1/S	586569	134.204	343.083
1665	siCTRL	G1/S	677556	141.323	275.484
1667	siCTRL	G1/S	653827	112.994	242.334
1668	siCTRL	G1/S	673910	103.43	223.363
1669	siCTRL	G1/S	681081	127.394	247.533
1671	siCTRL	G1/S	553998	183.138	359.146
1673	siCTRL	G1/S	554119	92.4588	207.895
1675	siCTRL	G1/S	548949	149.523	288.453
1676	siCTRL	G1/S	568003	96.0879	213.262
1678	siCTRL	G1/S	518454	96.1636	138.57
1681	siCTRL	G1/S	497708	20.4434	49.3951
1682	siCTRL	G1/S	513704	51.8476	131.034
1684	siCTRL	G1/S	508122	91.6158	190.078
1685	siCTRL	G1/S	513131	137.286	301.337
1686	siCTRL	G1/S	510172	95.671	208.161
1687	siCTRL	G1/S	629561	90.8036	231.929
1688	siCTRL	G1/S	550190	98.5438	215.08
1689	siCTRL	G1/S	494369	21.7329	35.0445
1690	siCTRL	G1/S	676766	134.465	171.731
1691	siCTRL	G1/S	521332	25.4221	40.2179
1693	siCTRL	G1/S	506857	139.393	236.534
1696	siCTRL	G1/S	602763	148.596	214.291
1697	siCTRL	G1/S	507087	102.172	159.544
1698	siCTRL	G1/S	656245	169.833	242.429
1699	siCTRL	G1/S	531418	166.987	301.328
1701	siCTRL	G1/S	561945	173.842	307.403
1702	siCTRL	G1/S	247344	135.035	312.29
1704	siCTRL	G1/S	556890	114.873	251.465
1706	siCTRL	G1/S	616848	174.599	162.336
1707	siCTRL	G1/S	617729	149.863	229.866
1708	siCTRL	G1/S	524089	132.724	386.861
1713	siCTRL	G1/S	532683	109.043	284.97
1715	siCTRL	G1/S	557243	41.5415	82.1226
1721	siCTRL	G1/S	546903	38.6369	72.665
1724	siCTRL	G1/S	529126	8.87173	5.95775
1726	siCTRL	G1/S	538037	89.2858	177.962
1727	siCTRL	G1/S	539068	10.0758	6.12336
1731	siCTRL	G1/S	532703	108.264	220.377
1732	siCTRL	G1/S	558800	123.244	268.168
1734	siCTRL	G1/S	553759	110.363	228.602
1735	siCTRL	G1/S	619261	178.114	298.676
1736	siCTRL	G1/S	531959	38.3	75.9681
1740	siCTRL	G1/S	665354	165.762	279.265
1741	siCTRL	G1/S	495196	36.696	73.9841
1743	siCTRL	G1/S	600501	252.895	277.994
1745	siCTRL	G1/S	528369	164.259	296.595
1746	siCTRL	G1/S	531741	198.854	351.775
1747	siCTRL	G1/S	600766	177.947	282.187
1748	siCTRL	G1/S	536480	35.1086	69.6025
1749	siCTRL	G1/S	560132	40.3208	82.2212
1750	siCTRL	G1/S	539977	74.4714	186.78
1751	siCTRL	G1/S	541058	168.565	405.25
1752	siCTRL	G1/S	540319	135.694	333.438
1753	siCTRL	G1/S	522696	80.1797	204.464
1755	siCTRL	G1/S	503226	124.603	285.477
1756	siCTRL	G1/S	636287	82.1961	133.107
1758	siCTRL	G1/S	589945	110.699	192.657
1759	siCTRL	G1/S	479357	107.662	204.567
1760	siCTRL	G1/S	513350	108.612	210.729
1762	siCTRL	G1/S	680247	212.778	298.026
1763	siCTRL	G1/S	664199	184.511	226.197
1764	siCTRL	G1/S	511292	167.054	285.176
1767	siCTRL	G1/S	536348	171.944	303.637
1769	siCTRL	G1/S	590511	195.526	248.821
1771	siCTRL	G1/S	662096	174.146	222.541
1772	siCTRL	G1/S	490418	230.887	362.394
1778	siCTRL	G1/S	550999	59.4868	150.757
1779	siCTRL	G1/S	477683	54.7232	140.84
1780	siCTRL	G1/S	539397	42.3931	113.264
1781	siCTRL	G1/S	563516	42.0554	111.183
1784	siCTRL	G1/S	533581	123.355	272.785
1785	siCTRL	G1/S	492821	148.727	139.772
1786	siCTRL	G1/S	597305	127.681	279.638
1787	siCTRL	G1/S	528235	105.03	265.289
1788	siCTRL	G1/S	484817	146.657	251.239
1790	siCTRL	G1/S	549622	130.142	288.907
1791	siCTRL	G1/S	539685	49.6985	105.297
1792	siCTRL	G1/S	533486	53.8412	139.288
1793	siCTRL	G1/S	481940	182.53	345.637
1794	siCTRL	G1/S	524436	131.215	341.612
1795	siCTRL	G1/S	612190	139.528	313.002
1796	siCTRL	G1/S	503846	185.627	466.225
1797	siCTRL	G1/S	561833	84.0903	227.518
1799	siCTRL	G1/S	592076	142.541	362.994
1800	siCTRL	G1/S	541132	53.2982	138.82
1801	siCTRL	G1/S	560503	11.4386	9.52047
1803	siCTRL	G1/S	565380	80.7081	208.727
1806	siCTRL	G1/S	594654	17.6308	20.9595
1808	siCTRL	G1/S	553834	134.682	355.575
1809	siCTRL	G1/S	584884	118.712	306.034
1810	siCTRL	G1/S	590336	135.459	295.971
1812	siCTRL	G1/S	623587	31.0877	50.8039
1815	siCTRL	G1/S	612861	616.614	351.727
1816	siCTRL	G1/S	621143	139.128	311.208
1818	siCTRL	G1/S	571540	160.822	317.677
1819	siCTRL	G1/S	657770	192.889	431.845
1820	siCTRL	G1/S	572742	104.523	178.742
1821	siCTRL	G1/S	620652	147.737	162.472
1822	siCTRL	G1/S	636720	131.732	171.785
1823	siCTRL	G1/S	590214	161.727	180.732
1824	siCTRL	G1/S	640306	119.88	160.793
1825	siCTRL	G1/S	578307	138.86	358.498
1828	siCTRL	G1/S	571369	126.287	325.932
1829	siCTRL	G1/S	544892	63.5237	152.368
1830	siCTRL	G1/S	645976	67.8352	147.271
1831	siCTRL	G1/S	609244	67.1658	147.837
1832	siCTRL	G1/S	682623	148.224	292.361
1833	siCTRL	G1/S	540939	61.9355	146.166
1834	siCTRL	G1/S	633157	140.374	271.647
1835	siCTRL	G1/S	435582	59.0326	141.936
1836	siCTRL	G1/S	537383	227.941	123.029
1838	siCTRL	G1/S	425642	63.248	145.421
1840	siCTRL	G1/S	538621	87.4172	227.083
1841	siCTRL	G1/S	557435	113.705	261.403
1842	siCTRL	G1/S	561312	108.106	231.948
1844	siCTRL	G1/S	580530	99.0133	206.796
1847	siCTRL	G1/S	565483	123.735	295.889
1849	siCTRL	G1/S	556284	115.487	271.964
1851	siCTRL	G1/S	588738	6.62866	4.94946
1852	siCTRL	G1/S	586699	29.0498	13.6201
1854	siCTRL	G1/S	538482	39.0776	84.5761
1856	siCTRL	G1/S	664963	184.855	214.631
1858	siCTRL	G1/S	536597	103.692	237.529
1859	siCTRL	G1/S	554378	52.1838	133.755
1860	siCTRL	G1/S	573147	112.282	271.314
1861	siCTRL	G1/S	568464	48.8895	123.722
1862	siCTRL	G1/S	547644	127.732	300.067
1863	siCTRL	G1/S	570544	93.109	208.98
1866	siCTRL	G1/S	559101	127.157	298.775
1869	siCTRL	G1/S	579501	112.774	273.942
1871	siCTRL	G1/S	632775	36.7755	82.8598
1872	siCTRL	G1/S	591987	31.7564	71.6726
1873	siCTRL	G1/S	604653	120.681	357.62
1876	siCTRL	G1/S	535074	33.6433	65.3319
1877	siCTRL	G1/S	592155	50.8832	140.122
1880	siCTRL	G1/S	586426	463.135	450.39
1883	siCTRL	G1/S	529411	30.8973	61.8625
1884	siCTRL	G1/S	613478	131.346	395.521
1888	siCTRL	G1/S	610792	130.345	363.89
1891	siCTRL	G1/S	616179	160.431	447.27
1893	siCTRL	G1/S	599125	50.8009	131.204
1894	siCTRL	G1/S	575471	60.3887	154.822
1901	siCTRL	G1/S	582984	122.345	353.447
1902	siCTRL	G1/S	657007	202.589	218.772
1903	siCTRL	G1/S	642635	189.398	342.993
1905	siCTRL	G1/S	581812	105.638	300.071
1906	siCTRL	G1/S	564508	33.2102	80.2136
1907	siCTRL	G1/S	450264	73.8516	179.572
1908	siCTRL	G1/S	604724	216.194	429.838
1909	siCTRL	G1/S	554007	32.4848	79.8491
1910	siCTRL	G1/S	634582	135.332	288.059
1912	siCTRL	G1/S	452392	77.1176	190.596
1916	siCTRL	G1/S	632561	144.809	245.104
1918	siCTRL	G1/S	535565	163.414	54.3199
1919	siCTRL	G1/S	506646	89.4295	179.874
1920	siCTRL	G1/S	565270	171.133	285.735
1922	siCTRL	G1/S	561171	33.298	57.284
1923	siCTRL	G1/S	522354	127.657	238.723
1924	siCTRL	G1/S	592825	58.1818	177.4
1925	siCTRL	G1/S	529419	29.3707	61.5189
1928	siCTRL	G1/S	579585	145.572	249.377
1929	siCTRL	G1/S	596433	61.6449	189.293
1930	siCTRL	G1/S	533073	224.367	400.436
1932	siCTRL	G1/S	575158	78.0516	241.232
1933	siCTRL	G1/S	577182	30.0934	66.1086
1934	siCTRL	G1/S	525924	190.767	340.922
1935	siCTRL	G1/S	536773	139.554	258.704
1936	siCTRL	G1/S	578698	178.368	266.139
1937	siCTRL	G1/S	577261	78.4513	244.903
1938	siCTRL	G1/S	589729	231.033	160.009
1939	siCTRL	G1/S	520869	166.623	293.493
1940	siCTRL	G1/S	585015	216.582	169.035
1941	siCTRL	G1/S	572883	80.5307	153.274
1943	siCTRL	G1/S	400059	118.16	272.171
1946	siCTRL	G1/S	529864	21.1922	17.7218
1948	siCTRL	G1/S	531304	33.9076	31.2832
1949	siCTRL	G1/S	570297	77.313	145.534
1950	siCTRL	G1/S	610205	135.564	187.886
1953	siCTRL	G1/S	681536	1111.07	612.247
1954	siCTRL	G1/S	544849	26.7818	31.8807
1955	siCTRL	G1/S	642641	144.693	222.77
1956	siCTRL	G1/S	582991	48.5058	84.7803
1957	siCTRL	G1/S	615588	21.8223	28.9486
1958	siCTRL	G1/S	619624	100.374	212.786
1959	siCTRL	G1/S	547140	27.1625	32.03
1961	siCTRL	G1/S	362252	90.4908	190.388
1963	siCTRL	G1/S	634335	27.6523	37.5737
1965	siCTRL	G1/S	254372	93.7629	197.424
1966	siCTRL	G1/S	601587	47.0117	80.238
1972	siCTRL	G1/S	596144	76.8211	136.512
1976	siCTRL	G1/S	619562	87.2454	172.439
1981	siCTRL	G1/S	490343	129.53	290.39
1982	siCTRL	G1/S	682122	161.895	321.613
1986	siCTRL	G1/S	619642	121.942	250.837
1991	siCTRL	G1/S	619893	120.493	244.747
1995	siCTRL	G1/S	418942	59.4676	154.562
1996	siCTRL	G1/S	462418	51.6122	131.151
1999	siCTRL	G1/S	570885	40.5284	91.7656
2001	siCTRL	G1/S	575530	39.5119	85.3743
2008	siCTRL	G1/S	563401	96.6536	237.269
2011	siCTRL	G1/S	491594	57.3641	106.925
2012	siCTRL	G1/S	480515	58.2655	112.25
2016	siCTRL	G1/S	609746	200.308	316.163
2017	siCTRL	G1/S	594303	161.091	267.477
2019	siCTRL	G1/S	544369	48.2465	132.595
2020	siCTRL	G1/S	493916	89.5065	167.171
2022	siCTRL	G1/S	544252	47.4659	124.795
2023	siCTRL	G1/S	620961	122.876	179.439
2025	siCTRL	G1/S	477537	31.1933	87.2297
2026	siCTRL	G1/S	645266	113.852	160.668
2027	siCTRL	G1/S	617606	53.6193	131.132
2032	siCTRL	G1/S	464094	10.1341	7.71325
2041	siCTRL	G1/S	518698	52.9341	87.502
2042	siCTRL	G1/S	460860	122.62	244.544
2044	siCTRL	G1/S	561888	39.1523	64.1845
2045	siCTRL	G1/S	489215	50.2551	83.7792
2046	siCTRL	G1/S	680731	148.102	267.792
2048	siCTRL	G1/S	455127	115.542	234.68
2049	siCTRL	G1/S	473499	49.7721	86.468
2051	siCTRL	G1/S	592873	127.851	273.307
2052	siCTRL	G1/S	440007	95.1251	215.438
2053	siCTRL	G1/S	443106	49.4545	81.802
2054	siCTRL	G1/S	518741	110.015	253.813
2055	siCTRL	G1/S	545869	35.9365	62.7009
2059	siCTRL	G1/S	546933	107.603	246.737
2063	siCTRL	G1/S	588497	151.738	294.5
2066	siCTRL	G1/S	514050	34.2012	48.4685
2068	siCTRL	G1/S	537562	128.462	301.185
2069	siCTRL	G1/S	479937	150.046	242.454
2070	siCTRL	G1/S	518128	113.459	206.524
2073	siCTRL	G1/S	550497	111.777	188.142
2075	siCTRL	G1/S	506530	137.793	216.823
2077	siCTRL	G1/S	680998	95.054	159.908
2079	siCTRL	G1/S	556633	100.253	156.723
2083	siCTRL	G1/S	602545	122.962	243.24
2084	siCTRL	G1/S	562644	106.635	250.397
2085	siCTRL	G1/S	520108	109.603	223.259
2086	siCTRL	G1/S	516050	114.199	234.457
2087	siCTRL	G1/S	577441	117.26	275.247
2088	siCTRL	G1/S	605950	120.279	228.028
2089	siCTRL	G1/S	568005	106.211	209.37
2090	siCTRL	G1/S	600749	159.801	334.025
2094	siCTRL	G1/S	559390	106.956	210.841
2096	siCTRL	G1/S	581727	143.039	364.432
2097	siCTRL	G1/S	648382	135.592	304.868
2099	siCTRL	G1/S	566438	138.412	350.156
2102	siCTRL	G1/S	526296	381.518	453.036
2103	siCTRL	G1/S	586496	31.0988	69.7757
2104	siCTRL	G1/S	593988	30.7429	63.2727
2106	siCTRL	G1/S	641337	67.5591	178.153
2107	siCTRL	G1/S	559880	149.93	338.162
2108	siCTRL	G1/S	511853	122.079	268.37
2112	siCTRL	G1/S	563396	26.4303	59.267
2113	siCTRL	G1/S	579341	122.886	182.541
2114	siCTRL	G1/S	558547	66.4878	181.605
2116	siCTRL	G1/S	642031	95.8796	156.362
2117	siCTRL	G1/S	568951	140.061	311.102
2118	siCTRL	G1/S	566953	28.2739	59.0198
2120	siCTRL	G1/S	684935	91.2055	150.305
2121	siCTRL	G1/S	574087	119.118	176.889
2122	siCTRL	G1/S	582645	68.5553	195.67
2124	siCTRL	G1/S	576097	120.017	241.378
2125	siCTRL	G1/S	552218	141.637	216.006
2126	siCTRL	G1/S	537446	149.621	229.059
2127	siCTRL	G1/S	568157	67.1198	189.802
2128	siCTRL	G1/S	584697	138.578	250.811
2134	siCTRL	G1/S	563401	109.627	213.895
2135	siCTRL	G1/S	585937	137.827	258.843
2138	siCTRL	G1/S	602493	239.093	68.0985
2139	siCTRL	G1/S	573383	120.031	223.671
2140	siCTRL	G1/S	536442	131.948	268.396
2142	siCTRL	G1/S	575685	102.295	210.459
2143	siCTRL	G1/S	524822	132.305	230.224
2144	siCTRL	G1/S	500487	126.206	270.261
2146	siCTRL	G1/S	526700	126.552	224.196
2148	siCTRL	G1/S	603014	74.4598	148.082
2149	siCTRL	G1/S	573458	100.965	209.928
2150	siCTRL	G1/S	546064	40.0712	74.8037
2151	siCTRL	G1/S	550329	128.443	348.383
2153	siCTRL	G1/S	623020	119.527	253.325
2154	siCTRL	G1/S	532340	38.801	74.8491
2155	siCTRL	G1/S	580254	108.995	277.704
2156	siCTRL	G1/S	683342	115.356	163.51
2158	siCTRL	G1/S	612445	132.027	201.167
2159	siCTRL	G1/S	544348	136.065	323.57
2160	siCTRL	G1/S	477389	49.6451	97.0514
2161	siCTRL	G1/S	539959	109.913	226.926
2164	siCTRL	G1/S	617756	125.645	158.34
2166	siCTRL	G1/S	562271	127.135	217.772
2167	siCTRL	G1/S	369411	79.2852	152.161
2169	siCTRL	G1/S	458006	26.3724	49.2513
2170	siCTRL	G1/S	461995	33.0839	62.4734
2171	siCTRL	G1/S	510309	125.158	270.093
2172	siCTRL	G1/S	435655	58.8648	136.36
2173	siCTRL	G1/S	487462	152.038	352.379
2174	siCTRL	G1/S	464653	67.4718	150.018
2175	siCTRL	G1/S	511149	141.299	298.53
2176	siCTRL	G1/S	484395	150.195	349.342
2178	siCTRL	G1/S	466926	71.843	207.707
2179	siCTRL	G1/S	465129	78.7123	227.92
2181	siCTRL	G1/S	506871	231.253	371.437
2182	siCTRL	G1/S	511474	151.286	220.876
2183	siCTRL	G1/S	486478	147.402	337.661
2184	siCTRL	G1/S	443477	15.0931	16.5167
2185	siCTRL	G1/S	500919	159.828	340.904
2186	siCTRL	G1/S	511781	248.72	445.049
2187	siCTRL	G1/S	495989	21.0979	36.1809
2190	siCTRL	G1/S	500630	51.8433	132.923
2191	siCTRL	G1/S	513819	57.8417	137.22
2192	siCTRL	G1/S	574050	79.1382	147.403
2193	siCTRL	G1/S	492741	18.0686	28.673
2196	siCTRL	G1/S	453961	132.525	290.19
2197	siCTRL	G1/S	487326	132.21	298.649
2198	siCTRL	G1/S	510286	129.461	253.15
2200	siCTRL	G1/S	656879	114.901	198.916
2202	siCTRL	G1/S	579053	91.5339	191.575
2203	siCTRL	G1/S	493025	94.358	170.634
2204	siCTRL	G1/S	579526	87.7916	178.945
2211	siCTRL	G1/S	461107	328.382	342.715
2212	siCTRL	G1/S	428384	114.9	225.221
2213	siCTRL	G1/S	387106	94.9295	154.016
2216	siCTRL	G1/S	440083	129.898	255.034
2218	siCTRL	G1/S	488172	129.1	292.044
2219	siCTRL	G1/S	669713	35.8837	20.0003
2220	siCTRL	G1/S	511169	95.7577	206.414
2225	siCTRL	G1/S	598280	292.404	252.017
2227	siCTRL	G1/S	550582	343.09	292.166
2232	siCTRL	G1/S	343452	206.838	446.773
2234	siCTRL	G1/S	469623	159.163	187.567
2237	siCTRL	G1/S	351506	122.223	226.269
2238	siCTRL	G1/S	335453	66.2421	151.309
2240	siCTRL	G1/S	434694	108.497	207.628
2241	siCTRL	G1/S	421940	46.6628	114.551
2242	siCTRL	G1/S	409693	101.796	214.836
2244	siCTRL	G1/S	459053	53.152	127.69
2245	siCTRL	G1/S	372072	73.1317	125.782
2246	siCTRL	G1/S	506356	121.35	214.642
2247	siCTRL	G1/S	480129	31.7122	66.7882
2248	siCTRL	G1/S	492726	31.6988	67.1361
2249	siCTRL	G1/S	527503	112.029	204.233
2250	siCTRL	G1/S	657876	116.958	129.747
2251	siCTRL	G1/S	500179	17.2411	34.1583
2253	siCTRL	G1/S	483480	15.1149	23.8801
2254	siCTRL	G1/S	474522	111.274	328.189
2257	siCTRL	G1/S	501162	112.635	323.576
2259	siCTRL	G1/S	487686	42.1662	95.0506
2260	siCTRL	G1/S	465007	43.1343	96.3638
2261	siCTRL	G1/S	456808	125.135	249.971
2263	siCTRL	G1/S	599952	91.7885	192.65
2264	siCTRL	G1/S	405514	119.603	279.67
2265	siCTRL	G1/S	585275	99.8646	209.247
2266	siCTRL	G1/S	653222	184.286	235.916
2267	siCTRL	G1/S	655046	181.922	226.767
2268	siCTRL	G1/S	370568	58.3674	184.06
2269	siCTRL	G1/S	446899	90.0474	261.037
2270	siCTRL	G1/S	500178	110.158	225.209
2271	siCTRL	G1/S	525593	106.936	219.444
2272	siCTRL	G1/S	392380	52.9309	165.582
2273	siCTRL	G1/S	512029	120.816	244.708
2274	siCTRL	G1/S	512039	111.537	248.071
2275	siCTRL	G1/S	633827	107.266	229.308
2276	siCTRL	G1/S	527110	95.9141	218.381
2279	siCTRL	G1/S	499519	144.655	320.57
2280	siCTRL	G1/S	500772	168.77	374.967
2281	siCTRL	G1/S	416216	104.826	319.192
2282	siCTRL	G1/S	498063	468.569	494.792
2283	siCTRL	G1/S	501147	100.363	233.625
2284	siCTRL	G1/S	494906	162.093	384.435
2285	siCTRL	G1/S	571366	188.553	110.525
2286	siCTRL	G1/S	519032	112.26	204.705
2288	siCTRL	G1/S	503162	131.014	244.406
2289	siCTRL	G1/S	486073	43.7289	79.7059
2291	siCTRL	G1/S	480967	47.7804	82.8923
2293	siCTRL	G1/S	515855	135.786	301.113
2295	siCTRL	G1/S	544719	155.971	363.783
2296	siCTRL	G1/S	536145	99.7658	239.757
2297	siCTRL	G1/S	432940	105.805	249.654
2305	siCTRL	G1/S	463528	70.7174	143.55
2307	siCTRL	G1/S	511511	19.2164	31.0145
2308	siCTRL	G1/S	574412	92.109	143.137
2309	siCTRL	G1/S	646284	76.0785	114.764
2314	siCTRL	G1/S	612864	122.551	218.742
2316	siCTRL	G1/S	525484	124.536	305.448
2317	siCTRL	G1/S	570141	20.2856	27.1113
2318	siCTRL	G1/S	548334	18.6657	27.2739
2319	siCTRL	G1/S	562163	113.826	204.814
2322	siCTRL	G1/S	546330	95.3968	167.475
2325	siCTRL	G1/S	428526	45.4017	143.969
2331	siCTRL	G1/S	450141	79.2688	273.863
2337	siCTRL	G1/S	498221	98.2011	339.253
2338	siCTRL	G1/S	591248	189.097	346.061
2350	siCTRL	G1/S	534229	48.9347	21.8772
2376	siCTRL	G1/S	549508	16.9836	22.892
2377	siCTRL	G1/S	581372	16.9706	24.2907
2379	siCTRL	G1/S	564596	84.9177	154.878
2380	siCTRL	G1/S	559402	102.915	226.451
2381	siCTRL	G1/S	542145	148.611	167.96
2386	siCTRL	G1/S	590435	77.128	143.716
2388	siCTRL	G1/S	572074	257.23	326.252
2389	siCTRL	G1/S	617299	130.864	256.728
2390	siCTRL	G1/S	667346	114.402	226.943
2394	siCTRL	G1/S	658557	90.4421	179.094
2396	siCTRL	G1/S	573494	113.068	244.766
2397	siCTRL	G1/S	543007	105.508	238.408
2401	siCTRL	G1/S	613759	159.161	345.464
2404	siCTRL	G1/S	670668	97.083	192.724
2405	siCTRL	G1/S	615911	136.474	290.677
2407	siCTRL	G1/S	677447	103.969	211.716
2411	siCTRL	G1/S	654761	158.078	352.923
2412	siCTRL	G1/S	640652	166.875	296.378
2413	siCTRL	G1/S	637062	158.256	282.679
2415	siCTRL	G1/S	671476	118.065	255.778
2417	siCTRL	G1/S	677732	100.708	204.24
2418	siCTRL	G1/S	599147	88.7506	183.118
2419	siCTRL	G1/S	661080	145.531	330.2
2421	siCTRL	G1/S	609339	200.222	456.58
2422	siCTRL	G1/S	661590	106.252	185.24
2428	siCTRL	G1/S	587831	105.411	235.639
2429	siCTRL	G1/S	624526	173.619	357.031
2431	siCTRL	G1/S	500503	40.8969	128.784
2433	siCTRL	G1/S	685180	105.176	163.66
2435	siCTRL	G1/S	606612	129.641	344.961
2436	siCTRL	G1/S	477578	35.1505	117.068
2437	siCTRL	G1/S	612280	140.924	369.517
2439	siCTRL	G1/S	578529	90.6729	244.554
2440	siCTRL	G1/S	584408	99.0431	306.075
2441	siCTRL	G1/S	569376	83.4879	226.975
2442	siCTRL	G1/S	581304	110.646	346.036
2443	siCTRL	G1/S	623173	89.4018	151.125
2454	siCTRL	G1/S	510321	179.133	147.557
2455	siCTRL	G1/S	550435	118.71	237.354
2457	siCTRL	G1/S	666406	81.1828	97.9002
2458	siCTRL	G1/S	546685	104.864	215.5
2459	siCTRL	G1/S	563595	265.598	366.53
2464	siCTRL	G1/S	560896	89.5356	42.6785
2466	siCTRL	G1/S	616854	238.178	194.156
2468	siCTRL	G1/S	569475	90.6916	45.532
2470	siCTRL	G1/S	610610	138.002	194.049
2471	siCTRL	G1/S	582861	87.1076	148.008
2474	siCTRL	G1/S	562458	86.7282	146.78
2478	siCTRL	G1/S	657915	93.2577	130.686
2479	siCTRL	G1/S	561775	172.515	327.479
2480	siCTRL	G1/S	539435	31.0957	53.6877
2483	siCTRL	G1/S	564330	157.364	294.789
2485	siCTRL	G1/S	570903	29.4829	49.8177
2490	siCTRL	G1/S	548959	52.3558	96.3368
2491	siCTRL	G1/S	664627	56.313	107.291
2496	siCTRL	G1/S	650275	102.213	261.63
2500	siCTRL	G1/S	675338	96.9456	251.108
2501	siCTRL	G1/S	579411	153.829	284.125
2503	siCTRL	G1/S	674291	109.464	223.831
2504	siCTRL	G1/S	647426	121.412	283.724
2506	siCTRL	G1/S	681821	93.0318	173.489
2508	siCTRL	G1/S	568538	158.075	189.278
2509	siCTRL	G1/S	657979	247.724	354.367
2510	siCTRL	G1/S	629908	117.141	243.394
2512	siCTRL	G1/S	646385	106.73	243.155
2513	siCTRL	G1/S	507953	145.557	309.032
2515	siCTRL	G1/S	558351	103.815	215.472
2516	siCTRL	G1/S	514511	93.59	232.477
2517	siCTRL	G1/S	566678	115.934	260.465
2518	siCTRL	G1/S	485510	12.8063	18.8568
2519	siCTRL	G1/S	603955	96.3328	153.878
2521	siCTRL	G1/S	558664	107.585	228.597
2522	siCTRL	G1/S	577589	120.055	276.254
2523	siCTRL	G1/S	562963	92.4086	201.701
2524	siCTRL	G1/S	625692	130.199	219.739
2525	siCTRL	G1/S	622181	127.932	215.914
2526	siCTRL	G1/S	572254	72.7031	156.647
2535	siCTRL	G1/S	590155	115.877	201.723
2536	siCTRL	G1/S	597451	242.176	396.744
2541	siCTRL	G1/S	585959	115.049	275.037
2543	siCTRL	G1/S	625683	116.034	186.006
2545	siCTRL	G1/S	555524	80.9111	220.737
2546	siCTRL	G1/S	554988	75.2577	205.102
2547	siCTRL	G1/S	573276	146.208	320.049
2548	siCTRL	G1/S	561571	150.226	326.495
2549	siCTRL	G1/S	537297	161.72	52.1856
2551	siCTRL	G1/S	608445	170.66	315.39
2553	siCTRL	G1/S	592621	113.236	268.593
2554	siCTRL	G1/S	563217	107.482	259.142
2555	siCTRL	G1/S	618204	152.433	271.294
2565	siCTRL	G1/S	640955	114.257	189.836
2570	siCTRL	G1/S	524676	141.741	286.697
2573	siCTRL	G1/S	635760	96.921	178.533
2574	siCTRL	G1/S	518516	159.975	260.615
2575	siCTRL	G1/S	452832	116.405	262.939
2577	siCTRL	G1/S	503545	115.569	237.114
2578	siCTRL	G1/S	507225	174.777	325.758
2580	siCTRL	G1/S	615899	97.0582	190.202
2581	siCTRL	G1/S	474280	117.425	254.523
2582	siCTRL	G1/S	519689	119.06	250.452
2583	siCTRL	G1/S	620514	133.383	215.345
2585	siCTRL	G1/S	579800	121.894	223.706
2587	siCTRL	G1/S	515104	120.841	325.712
2588	siCTRL	G1/S	481651	28.0278	47.8836
2590	siCTRL	G1/S	627989	103.359	104.113
2591	siCTRL	G1/S	523000	135.176	335.007
2592	siCTRL	G1/S	491939	153.929	205.873
2593	siCTRL	G1/S	284320	191.171	362.805
2595	siCTRL	G1/S	496021	111.909	140.976
2596	siCTRL	G1/S	608607	127.198	146.562
2597	siCTRL	G1/S	455374	114.469	236.25
2598	siCTRL	G1/S	600768	201.047	331.388
2599	siCTRL	G1/S	483066	142.699	286.157
2603	siCTRL	G1/S	527758	68.3009	144.589
2604	siCTRL	G1/S	661589	117.716	296.234
2607	siCTRL	G1/S	475589	146.586	222.92
2612	siCTRL	G1/S	632922	36.2513	41.341
2613	siCTRL	G1/S	527740	241.465	431.212
2616	siCTRL	G1/S	475790	8.22118	7.69448
2619	siCTRL	G1/S	491342	167.908	319.623
2620	siCTRL	G1/S	405078	13.8279	7.93792
2622	siCTRL	G1/S	530370	143.283	270.041
2624	siCTRL	G1/S	454710	145.936	301.146
2625	siCTRL	G1/S	575727	14.2738	9.0435
2626	siCTRL	G1/S	226062	134.715	282.99
2627	siCTRL	G1/S	218034	140.7	286.187
2628	siCTRL	G1/S	478351	145.602	301.688
2629	siCTRL	G1/S	423147	70.1184	136.802
2631	siCTRL	G1/S	419669	152.9	261.98
2632	siCTRL	G1/S	439478	64.4514	125.144
2634	siCTRL	G1/S	440321	8.06166	7.53217
2635	siCTRL	G1/S	454155	10.224	8.48345
2636	siCTRL	G1/S	435575	160.409	274.781
2640	siCTRL	G1/S	466899	71.4098	148.399
2641	siCTRL	G1/S	496822	47.5949	84.4569
2643	siCTRL	G1/S	514086	40.9469	71.0494
2644	siCTRL	G1/S	485212	111.382	228.331
2646	siCTRL	G1/S	486801	275.947	82.0319
2647	siCTRL	G1/S	496439	127.028	261.986
2649	siCTRL	G1/S	505666	156.921	337.282
2650	siCTRL	G1/S	525588	66.0572	113.699
2651	siCTRL	G1/S	483780	127.443	278.769
2653	siCTRL	G1/S	487248	156.717	321.534
2654	siCTRL	G1/S	512906	56.6838	110.071
2656	siCTRL	G1/S	470270	128.151	291.958
2657	siCTRL	G1/S	472514	142.553	369.109
2658	siCTRL	G1/S	475860	127.626	318.738
2665	siCTRL	G1/S	281227	53.0292	83.5737
2666	siCTRL	G1/S	492018	137.79	311.112
2667	siCTRL	G1/S	528035	79.2686	147.844
2668	siCTRL	G1/S	619856	82.1961	70.2833
2669	siCTRL	G1/S	504976	151.278	290.731
2670	siCTRL	G1/S	590922	85.1366	128.078
2671	siCTRL	G1/S	514537	144.887	314.893
2672	siCTRL	G1/S	471110	152.117	311.316
2673	siCTRL	G1/S	528790	110.91	164.579
2674	siCTRL	G1/S	465004	60.0848	39.2291
2676	siCTRL	G1/S	539379	96.192	145.489
2677	siCTRL	G1/S	646487	99.1561	63.7406
2681	siCTRL	G1/S	205928	54.8	117.892
2682	siCTRL	G1/S	520579	51.5365	128.974
2683	siCTRL	G1/S	237884	55.7834	119.375
2684	siCTRL	G1/S	585649	82.6609	129.84
2686	siCTRL	G1/S	529967	49.1683	127.21
2687	siCTRL	G1/S	467599	76.0947	163.335
2692	siCTRL	G1/S	445565	136.241	66.0258
2693	siCTRL	G1/S	486330	183.255	223.037
2694	siCTRL	G1/S	456948	92.2029	254.895
2695	siCTRL	G1/S	571050	94.0081	145.619
2696	siCTRL	G1/S	501995	90.7811	226.029
2697	siCTRL	G1/S	491353	92.5038	230.03
2699	siCTRL	G1/S	460176	86.299	249.707
2700	siCTRL	G1/S	510311	172.8	206.803
2701	siCTRL	G1/S	479386	92.811	152.516
2702	siCTRL	G1/S	551222	78.273	121.975
2705	siCTRL	G1/S	605844	73.832	159.967
2706	siCTRL	G1/S	484553	127.192	320.832
2707	siCTRL	G1/S	543427	111.641	250.623
2708	siCTRL	G1/S	557561	99.4559	224.42
2710	siCTRL	G1/S	477241	134.328	339.995
2713	siCTRL	G1/S	502156	115.062	269.927
2715	siCTRL	G1/S	439896	128.297	272.108
2716	siCTRL	G1/S	456186	71.304	196.738
2722	siCTRL	G1/S	676989	236.929	190.102
2729	siCTRL	G1/S	608039	142.97	223.155
2732	siCTRL	G1/S	627325	146.496	231.222
2735	siCTRL	G1/S	539014	131.609	288.738
2736	siCTRL	G1/S	603204	100.371	70.4608
2737	siCTRL	G1/S	506839	138.51	304.935
2738	siCTRL	G1/S	616291	107.35	79.3675
2741	siCTRL	G1/S	642236	104.276	217.202
2743	siCTRL	G1/S	574564	158.039	251.359
2746	siCTRL	G1/S	590403	126.043	276.678
2751	siCTRL	G1/S	490481	44.9064	108.245
2752	siCTRL	G1/S	556048	155.422	249.533
2754	siCTRL	G1/S	465787	43.5257	102.392
2755	siCTRL	G1/S	537902	126.151	181.188
2757	siCTRL	G1/S	519438	25.3425	32.1421
2761	siCTRL	G1/S	477306	38.2396	94.3913
2762	siCTRL	G1/S	496684	141.604	218.643
2764	siCTRL	G1/S	505614	10.4504	11.5522
2765	siCTRL	G1/S	495316	130.687	176.934
2766	siCTRL	G1/S	489863	102.885	333.724
2767	siCTRL	G1/S	531226	110.494	247.563
2770	siCTRL	G1/S	536706	101.585	228.077
2773	siCTRL	G1/S	473933	101.953	261.949
2774	siCTRL	G1/S	463371	79.3538	184.456
2775	siCTRL	G1/S	473979	70.1315	162.49
2777	siCTRL	G1/S	523349	150.127	294.207
2778	siCTRL	G1/S	540121	127.543	250.851
2779	siCTRL	G1/S	432951	144.849	237.669
2780	siCTRL	G1/S	525700	8.13976	5.77952
2782	siCTRL	G1/S	534278	115.639	213.069
2783	siCTRL	G1/S	502363	10.244	11.3641
2784	siCTRL	G1/S	443895	146.874	235.52
2786	siCTRL	G1/S	616855	228.582	225.512
2787	siCTRL	G1/S	562183	128.702	243.046
2788	siCTRL	G1/S	519469	49.6085	106.703
2789	siCTRL	G1/S	537592	60.0226	125.148
2791	siCTRL	G1/S	538351	73.3323	199.943
2793	siCTRL	G1/S	495472	164.007	307.925
2794	siCTRL	G1/S	540874	82.1168	229.109
2795	siCTRL	G1/S	568185	290.187	199.778
2796	siCTRL	G1/S	576049	156.852	305.836
2798	siCTRL	G1/S	552493	43.0498	107.895
2799	siCTRL	G1/S	574502	167.516	383.815
2800	siCTRL	G1/S	601047	184.293	432.498
2801	siCTRL	G1/S	638830	129.464	238.808
2803	siCTRL	G1/S	683574	148.386	216.647
2807	siCTRL	G1/S	649472	138.527	210.392
2808	siCTRL	G1/S	504080	95.4856	258.506
2809	siCTRL	G1/S	485441	84.6057	228.658
2812	siCTRL	G1/S	577834	104.006	219.654
2813	siCTRL	G1/S	532902	116.877	240.624
2814	siCTRL	G1/S	644119	139.3	226.714
2816	siCTRL	G1/S	671243	143.323	247.114
2822	siCTRL	G1/S	558350	86.9797	177.702
2823	siCTRL	G1/S	607506	139.198	226.043
2824	siCTRL	G1/S	647225	95.0217	217.83
2825	siCTRL	G1/S	526797	123.882	291.402
2826	siCTRL	G1/S	509140	78.5602	115.425
2827	siCTRL	G1/S	482955	101.973	268.078
2828	siCTRL	G1/S	440747	79.8143	197.096
2829	siCTRL	G1/S	501389	98.2103	252.492
2831	siCTRL	G1/S	616389	107.022	248.577
2832	siCTRL	G1/S	544336	172.63	264.526
2834	siCTRL	G1/S	473534	83.8983	208.735
2835	siCTRL	G1/S	437794	80.73	194.528
2836	siCTRL	G1/S	571087	139.656	205.924
2837	siCTRL	G1/S	553456	162.791	245.201
2839	siCTRL	G1/S	534687	78.2727	202.602
2840	siCTRL	G1/S	531979	144.854	222.533
2841	siCTRL	G1/S	554998	78.0928	124.417
2842	siCTRL	G1/S	575794	80.8023	134.677
2845	siCTRL	G1/S	572527	87.819	203.825
2847	siCTRL	G1/S	576986	46.0297	88.2811
2848	siCTRL	G1/S	561243	44.1828	62.1974
2849	siCTRL	G1/S	522309	95.3707	191.612
2850	siCTRL	G1/S	585790	99.1024	230.724
2851	siCTRL	G1/S	522593	133.48	264.392
2853	siCTRL	G1/S	602514	126.124	150.806
2855	siCTRL	G1/S	638315	100.816	236.472
2856	siCTRL	G1/S	572400	43.0218	63.0937
2859	siCTRL	G1/S	592075	174.823	278.916
2860	siCTRL	G1/S	378120	104.721	255.135
2862	siCTRL	G1/S	584002	172.676	274.922
2863	siCTRL	G1/S	250373	96.5445	227.987
2864	siCTRL	G1/S	619948	116.833	321.198
2867	siCTRL	G1/S	630120	88.6876	233.593
2868	siCTRL	G1/S	657109	121.888	240.157
2870	siCTRL	G1/S	654798	149.009	301.669
2871	siCTRL	G1/S	580544	173.733	367.811
2872	siCTRL	G1/S	585686	153.63	331.244
2873	siCTRL	G1/S	509688	75.9218	161.875
2879	siCTRL	G1/S	621935	124.514	225.894
2881	siCTRL	G1/S	572498	98.8016	246.834
2885	siCTRL	G1/S	607677	31.7206	79.2892
2886	siCTRL	G1/S	554418	90.9319	230.662
2888	siCTRL	G1/S	622844	28.2369	70.3939
2890	siCTRL	G1/S	513700	100.233	219.74
2891	siCTRL	G1/S	564861	43.5439	100.848
2892	siCTRL	G1/S	581868	94.0473	150.031
2894	siCTRL	G1/S	590608	259.761	301.644
2895	siCTRL	G1/S	669533	84.8895	142.408
2896	siCTRL	G1/S	581303	96.9427	155.176
2897	siCTRL	G1/S	515914	56.8524	103.14
2898	siCTRL	G1/S	588441	133.969	291.224
2899	siCTRL	G1/S	569193	130.907	323.407
2901	siCTRL	G1/S	556848	43.3379	104.124
2902	siCTRL	G1/S	362568	88.5258	183.732
2903	siCTRL	G1/S	578273	114.788	281.048
2904	siCTRL	G1/S	570682	95.1746	196.504
2905	siCTRL	G1/S	575495	130.151	279.758
2906	siCTRL	G1/S	211299	84.8933	171.602
2907	siCTRL	G1/S	556315	107.957	265.817
2910	siCTRL	G1/S	554736	108.867	272.819
2911	siCTRL	G1/S	494741	54.0254	101.759
2912	siCTRL	G1/S	559292	144.848	224.023
2913	siCTRL	G1/S	516635	82.1433	185.109
2916	siCTRL	G1/S	641262	145.917	128.242
2917	siCTRL	G1/S	309080	130.133	114.589
2918	siCTRL	G1/S	637923	118.599	176.795
2919	siCTRL	G1/S	537841	61.2653	138.763
2921	siCTRL	G1/S	392829	131.631	114.38
2925	siCTRL	G1/S	566211	168.102	278.979
2927	siCTRL	G1/S	524282	105.145	218.964
2929	siCTRL	G1/S	557876	93.904	179.779
2930	siCTRL	G1/S	602489	161.095	265.311
2932	siCTRL	G1/S	561790	129.519	260.584
2933	siCTRL	G1/S	561533	111.614	231.208
2934	siCTRL	G1/S	566486	95.2554	203.779
2938	siCTRL	G1/S	594808	157.698	201.676
2939	siCTRL	G1/S	566640	68.4459	140.084
2940	siCTRL	G1/S	565434	67.0502	135.303
2946	siCTRL	G1/S	594573	118.689	299.915
2948	siCTRL	G1/S	592625	110.907	232.78
2949	siCTRL	G1/S	552200	160.359	210.193
2951	siCTRL	G1/S	331768	90.4476	187.289
2952	siCTRL	G1/S	242823	90.8314	189.894
2955	siCTRL	G1/S	516724	174.456	249.879
2956	siCTRL	G1/S	605291	102.415	268.156
2961	siCTRL	G1/S	592833	175.798	227.736
2963	siCTRL	G1/S	574585	40.6828	76.8285
2964	siCTRL	G1/S	548809	152.503	202.859
2968	siCTRL	G1/S	597041	51.0221	94.7693
2973	siCTRL	G1/S	595882	140.827	124.702
2977	siCTRL	G1/S	585005	185.812	178.141
2978	siCTRL	G1/S	571363	24.9493	18.9524
2979	siCTRL	G1/S	663003	148.556	259.722
2980	siCTRL	G1/S	608642	188.492	404.586
2982	siCTRL	G1/S	557685	29.8618	24.6257
2984	siCTRL	G1/S	618516	156.879	313.236
2987	siCTRL	G1/S	575337	156.834	290.23
2988	siCTRL	G1/S	587710	115.782	239.99
2989	siCTRL	G1/S	562487	172.785	328.431
2990	siCTRL	G1/S	570071	150.139	304.667
2992	siCTRL	G1/S	562063	129.974	294.861
2993	siCTRL	G1/S	521355	62.4332	142.451
2994	siCTRL	G1/S	444216	63.3845	146.757
2995	siCTRL	G1/S	435512	58.6484	134.711
2996	siCTRL	G1/S	555238	100.963	219.423
3000	siCTRL	G1/S	529610	95.0216	178.544
3003	siCTRL	G1/S	600673	99.7148	192.924
3005	siCTRL	G1/S	634015	30.1005	55.1691
3006	siCTRL	G1/S	517240	110.009	247.529
3009	siCTRL	G1/S	624278	27.8141	55.0077
3011	siCTRL	G1/S	550581	133.989	304.483
3012	siCTRL	G1/S	499319	121.409	241.322
3015	siCTRL	G1/S	575845	130.322	243.038
3016	siCTRL	G1/S	588173	17.5478	21.4311
3017	siCTRL	G1/S	565386	90.1915	166.424
3018	siCTRL	G1/S	575152	14.468	20.4612
3021	siCTRL	G1/S	603473	8.26439	5.04488
3023	siCTRL	G1/S	613090	28.4319	11.9055
3026	siCTRL	G1/S	456151	89.2927	170.738
3027	siCTRL	G1/S	604016	74.932	163.752
3028	siCTRL	G1/S	588908	163.381	309.924
3029	siCTRL	G1/S	349968	80.9541	156.834
3031	siCTRL	G1/S	584433	153.452	362.129
3032	siCTRL	G1/S	605790	7.60264	6.87278
3033	siCTRL	G1/S	614425	153.7	273.938
3035	siCTRL	G1/S	598061	76.3144	168.447
3036	siCTRL	G1/S	613082	9.95144	8.80441
3038	siCTRL	G1/S	595537	134.646	313.396
3039	siCTRL	G1/S	606875	68.2349	150.971
3040	siCTRL	G1/S	597465	159.978	479.775
3041	siCTRL	G1/S	637895	118.845	253.367
3042	siCTRL	G1/S	567766	146.874	348.167
3043	siCTRL	G1/S	654890	110.03	175.711
3045	siCTRL	G1/S	614284	157.232	465.427
3047	siCTRL	G1/S	639051	88.2523	186.228
3048	siCTRL	G1/S	589489	105.613	214.006
3050	siCTRL	G1/S	595292	82.6647	159.517
3052	siCTRL	G1/S	646322	113.895	195.172
3055	siCTRL	G1/S	567197	81.6565	177.889
3056	siCTRL	G1/S	582720	182.176	436.064
3057	siCTRL	G1/S	587472	7.95758	5.33485
3060	siCTRL	G1/S	588144	8.69651	5.15693
3061	siCTRL	G1/S	541287	108.863	257.938
3062	siCTRL	G1/S	674004	135.09	234.785
3063	siCTRL	G1/S	647366	101.28	243.681
3064	siCTRL	G1/S	586191	79.8798	179.508
3065	siCTRL	G1/S	564550	180.402	419.172
3066	siCTRL	G1/S	583567	92.9291	247.214
3067	siCTRL	G1/S	569549	17.4294	37.8851
3068	siCTRL	G1/S	546064	81.5941	182.803
3071	siCTRL	G1/S	506433	112.7	191.567
3072	siCTRL	G1/S	556839	122.348	285.453
3073	siCTRL	G1/S	613996	105.471	246.734
3074	siCTRL	G1/S	577694	87.7359	201.794
3075	siCTRL	G1/S	552407	18.1769	38.7238
3078	siCTRL	G1/S	568767	147.736	216.491
3079	siCTRL	G1/S	481042	128.944	258.841
3082	siCTRL	G1/S	534627	31.0825	11.7458
3083	siCTRL	G1/S	636182	87.2674	48.8089
3089	siCTRL	G1/S	540442	29.1732	59.5129
3092	siCTRL	G1/S	560511	27.8366	56.8061
3093	siCTRL	G1/S	605820	142.869	247.397
3094	siCTRL	G1/S	555194	25.618	45.5682
3095	siCTRL	G1/S	662148	140.457	241.622
3096	siCTRL	G1/S	569142	26.7252	47.5729
3097	siCTRL	G1/S	541465	57.271	31.3821
3099	siCTRL	G1/S	594589	95.7069	219.381
3100	siCTRL	G1/S	585198	79.5373	181.821
3101	siCTRL	G1/S	596407	170.142	420.954
3102	siCTRL	G1/S	590703	120.024	306.246
3103	siCTRL	G1/S	581694	131.221	332.397
3104	siCTRL	G1/S	591960	117.162	305.764
3108	siCTRL	G1/S	223678	115.523	237.562
3109	siCTRL	G1/S	585393	11.6632	14.9476
3110	siCTRL	G1/S	408788	138.897	279.812
3115	siCTRL	G1/S	589513	13.5812	15.9156
3116	siCTRL	G1/S	560782	126.614	296.563
3117	siCTRL	G1/S	596984	184.564	296.966
3118	siCTRL	G1/S	590680	138.102	340.838
3119	siCTRL	G1/S	563722	106.406	241.613
3122	siCTRL	G1/S	568854	148.28	299.618
3123	siCTRL	G1/S	591936	103.544	226.097
3124	siCTRL	G1/S	546941	128.026	303.74
3125	siCTRL	G1/S	640614	126.093	255.15
3128	siCTRL	G1/S	613263	156.812	313.505
3129	siCTRL	G1/S	554481	85.9675	244.735
3132	siCTRL	G1/S	553997	102.84	239.092
3133	siCTRL	G1/S	591872	135.591	270.091
3135	siCTRL	G1/S	639346	112.518	196.965
3136	siCTRL	G1/S	563981	71.6397	159.812
3140	siCTRL	G1/S	567065	104.594	295.189
3141	siCTRL	G1/S	535369	75.5061	165.857
3143	siCTRL	G1/S	471183	99.2503	195.302
3144	siCTRL	G1/S	515051	19.8059	41.0113
3148	siCTRL	G1/S	492227	141.108	295.182
3149	siCTRL	G1/S	509978	35.3392	79.0874
3150	siCTRL	G1/S	504920	8.74244	6.28991
3151	siCTRL	G1/S	483992	9.8812	7.40363
3154	siCTRL	G1/S	682000	132.884	153.247
3155	siCTRL	G1/S	391330	41.2893	89.0721
3156	siCTRL	G1/S	517603	101.965	209.415
3158	siCTRL	G1/S	445652	68.7974	151.578
3159	siCTRL	G1/S	452494	76.0879	170.928
3161	siCTRL	G1/S	471166	72.0679	143.968
3162	siCTRL	G1/S	493519	140.011	290.808
3165	siCTRL	G1/S	404802	227.882	346.321
3166	siCTRL	G1/S	422686	385.715	435.192
3167	siCTRL	G1/S	510947	86.1064	93.2206
3168	siCTRL	G1/S	416219	513.51	317.308
3169	siCTRL	G1/S	454330	111.364	130.591
3170	siCTRL	G1/S	439247	1597.15	698.866
3172	siCTRL	G1/S	396289	84.9545	180.759
3173	siCTRL	G1/S	373027	126.612	243.056
3174	siCTRL	G1/S	425110	137.169	308.849
3175	siCTRL	G1/S	388935	138.653	266.746
3176	siCTRL	G1/S	528280	121.61	194.145
3177	siCTRL	G1/S	484889	169.622	338.103
3178	siCTRL	G1/S	501141	116.917	200.589
3180	siCTRL	G1/S	578346	118.242	132.341
3181	siCTRL	G1/S	503013	137.412	239.202
3183	siCTRL	G1/S	444512	7.9857	5.65685
3187	siCTRL	G1/S	549195	139.135	165.58
3188	siCTRL	G1/S	577830	99.3591	93.305
3189	siCTRL	G1/S	151537	28.0055	36.7174
3190	siCTRL	G1/S	277626	27.0612	35.6514
3192	siCTRL	G1/S	323819	57.0947	147.148
3194	siCTRL	G1/S	600775	111.697	119.914
3196	siCTRL	G1/S	368185	63.0818	163.521
3197	siCTRL	G1/S	477162	109.158	307.449
3198	siCTRL	G1/S	378613	60.7354	157.996
3199	siCTRL	G1/S	323777	52.7694	143.574
3200	siCTRL	G1/S	446240	31.5963	54.1129
3201	siCTRL	G1/S	477107	34.9212	92.9988
3202	siCTRL	G1/S	469838	31.8818	86.7541
3204	siCTRL	G1/S	461336	100.601	290.959
3205	siCTRL	G1/S	449772	30.98	53.7437
3207	siCTRL	G1/S	347225	37.2115	96.9361
3208	siCTRL	G1/S	456133	68.9452	202.156
3210	siCTRL	G1/S	460098	65.0759	186.225
3211	siCTRL	G1/S	331693	37.6342	100.205
3212	siCTRL	G1/S	441870	125.472	310.256
3213	siCTRL	G1/S	446203	55.7047	155.059
3215	siCTRL	G1/S	362988	100.286	238.121
3217	siCTRL	G1/S	439345	75.5281	204.853
3218	siCTRL	G1/S	264464	71.1381	197.6
3219	siCTRL	G1/S	523753	112.655	238.537
3221	siCTRL	G1/S	291483	128.44	266.882
3222	siCTRL	G1/S	235399	111.543	229.693
3224	siCTRL	G1/S	370925	82.9902	179.042
3226	siCTRL	G1/S	486716	8.01742	9.26038
3227	siCTRL	G1/S	628004	107.528	157.537
3229	siCTRL	G1/S	615943	133.299	256.821
3230	siCTRL	G1/S	548557	152.622	327.054
3231	siCTRL	G1/S	390311	84.2046	182.768
3234	siCTRL	G1/S	517506	117.324	305.019
3235	siCTRL	G1/S	528252	89.0167	209.69
3236	siCTRL	G1/S	523927	98.3871	263.625
3237	siCTRL	G1/S	351325	121.215	216.016
3239	siCTRL	G1/S	280503	109.026	196.184
3240	siCTRL	G1/S	535718	81.7894	213.733
3241	siCTRL	G1/S	510669	20.687	36.5594
3242	siCTRL	G1/S	463006	65.4407	151.889
3243	siCTRL	G1/S	514672	17.7006	32.8283
3244	siCTRL	G1/S	546095	105.37	263.059
3245	siCTRL	G1/S	465462	150.531	43.8276
3247	siCTRL	G1/S	504783	81.9895	190.825
3249	siCTRL	G1/S	534357	116.138	287.521
3251	siCTRL	G1/S	530554	35.4654	67.8824
3252	siCTRL	G1/S	642291	179.546	269.665
3254	siCTRL	G1/S	644471	32.0449	63.5371
3259	siCTRL	G1/S	667015	137.268	266.307
3261	siCTRL	G1/S	543290	122.95	270.06
3262	siCTRL	G1/S	611480	125.969	188.966
3263	siCTRL	G1/S	558096	127.552	281.289
3264	siCTRL	G1/S	539478	115.079	252.241
3266	siCTRL	G1/S	568503	10.7774	12.6176
3267	siCTRL	G1/S	568150	128.848	261.889
3268	siCTRL	G1/S	417534	73.3179	178.74
3270	siCTRL	G1/S	495128	126.982	236.382
3272	siCTRL	G1/S	540602	102.259	249.544
3273	siCTRL	G1/S	631892	93.8688	137.376
3274	siCTRL	G1/S	577585	16.1337	15.0897
3275	siCTRL	G1/S	521025	138.096	242.957
3276	siCTRL	G1/S	547558	94.2953	233.107
3277	siCTRL	G1/S	671164	145.138	274.046
3278	siCTRL	G1/S	536460	132.824	275.835
3280	siCTRL	G1/S	572561	90.7014	178.794
3282	siCTRL	G1/S	574062	82.0558	133.765
3283	siCTRL	G1/S	539131	111.097	249.42
3284	siCTRL	G1/S	550490	116.093	170.481
3286	siCTRL	G1/S	532708	114.609	261.396
3289	siCTRL	G1/S	538190	117.276	169.106
3290	siCTRL	G1/S	541974	103.527	204.362
3291	siCTRL	G1/S	521381	31.2423	53.79
3292	siCTRL	G1/S	636083	88.057	49.6951
3295	siCTRL	G1/S	521915	114.497	237.484
3299	siCTRL	G1/S	501673	11.9274	11.695
3301	siCTRL	G1/S	498375	129.236	156.375
3302	siCTRL	G1/S	576709	31.4594	46.6093
3304	siCTRL	G1/S	485203	218.465	362.361
3306	siCTRL	G1/S	548265	255.136	279.229
3309	siCTRL	G1/S	463881	132.656	253.372
3312	siCTRL	G1/S	575497	174.864	192.157
3313	siCTRL	G1/S	610521	133.529	276.149
3314	siCTRL	G1/S	533615	46.3418	150.045
3318	siCTRL	G1/S	465383	7.09635	7.18298
3320	siCTRL	G1/S	443008	8.3228	7.4855
3321	siCTRL	G1/S	526193	68.5969	230.222
3322	siCTRL	G1/S	510856	70.6266	231.869
3324	siCTRL	G1/S	577353	138.04	296.553
3325	siCTRL	G1/S	622862	105.88	175.96
3334	siCTRL	G1/S	624013	102.867	80.9955
3337	siCTRL	G1/S	596576	123.821	128.602
3340	siCTRL	G1/S	647697	140.23	148.793
3343	siCTRL	G1/S	620299	142.887	188.247
3347	siCTRL	G1/S	621215	153.903	202.357
3349	siCTRL	G1/S	622752	115.538	198.877
3350	siCTRL	G1/S	630576	90.772	151.352
3351	siCTRL	G1/S	678086	159.026	234.575
3355	siCTRL	G1/S	658640	179.726	241.44
3356	siCTRL	G1/S	620900	138.097	228.559
3357	siCTRL	G1/S	542617	156.8	366.331
3359	siCTRL	G1/S	600617	132.399	253.226
3360	siCTRL	G1/S	551024	139.034	388.546
3361	siCTRL	G1/S	679270	106.884	121.808
3362	siCTRL	G1/S	620874	194.695	294.87
3363	siCTRL	G1/S	558180	148.918	415.713
3372	siCTRL	G1/S	532622	125.091	260.373
3374	siCTRL	G1/S	618620	96.5774	161.741
3375	siCTRL	G1/S	572660	143.26	280.862
3377	siCTRL	G1/S	559807	119.425	297.223
3379	siCTRL	G1/S	577924	149.73	288.93
3381	siCTRL	G1/S	622419	120.193	224.137
3382	siCTRL	G1/S	554466	24.1374	41.564
3383	siCTRL	G1/S	596559	143.961	224.461
3385	siCTRL	G1/S	569854	170.083	399.759
3387	siCTRL	G1/S	543992	149.275	367.161
3388	siCTRL	G1/S	570305	26.5619	41.5904
3392	siCTRL	G1/S	566964	157.126	382.286
3400	siCTRL	G1/S	642770	123.841	211.418
3406	siCTRL	G1/S	582666	190.548	369.079
3407	siCTRL	G1/S	560921	29.1907	64.6166
3410	siCTRL	G1/S	591953	17.387	24.6921
3411	siCTRL	G1/S	572047	31.055	66.0398
3414	siCTRL	G1/S	593486	19.2771	23.9808
3415	siCTRL	G1/S	683086	126.6	244.953
3420	siCTRL	G1/S	674310	111.502	274.439
3427	siCTRL	G1/S	598773	128.409	349.462
3435	siCTRL	G1/S	567134	115.418	327.923
3436	siCTRL	G1/S	579079	72.6633	90.4636
3437	siCTRL	G1/S	579268	31.45	38.1099
3438	siCTRL	G1/S	635330	130.529	289.718
3439	siCTRL	G1/S	627786	107.895	228.94
3441	siCTRL	G1/S	570631	39.0363	47.6383
3442	siCTRL	G1/S	559314	70.0511	194.976
3444	siCTRL	G1/S	568000	131.561	377.242
3445	siCTRL	G1/S	539396	77.3604	95.8506
3448	siCTRL	G1/S	667743	101.578	177.655
3449	siCTRL	G1/S	528512	63.9455	190.146
3451	siCTRL	G1/S	558992	111.826	303.172
3452	siCTRL	G1/S	401212	23.534	66.7628
3455	siCTRL	G1/S	533813	143.551	347.823
3457	siCTRL	G1/S	582953	134.687	266.512
3458	siCTRL	G1/S	567631	156.616	388.714
3464	siCTRL	G1/S	500939	137.877	317.942
3465	siCTRL	G1/S	514083	87.5015	207.12
3468	siCTRL	G1/S	520620	89.8543	214.659
3469	siCTRL	G1/S	503307	54.4394	138.56
3471	siCTRL	G1/S	530774	83.3771	191.106
3473	siCTRL	G1/S	555813	82.6559	192.022
3474	siCTRL	G1/S	568307	133.958	232.084
3475	siCTRL	G1/S	668764	175.956	181.07
3476	siCTRL	G1/S	560205	115.634	194.112
3477	siCTRL	G1/S	545747	136.194	309.145
3479	siCTRL	G1/S	524071	85.9396	150.524
3483	siCTRL	G1/S	482160	76.1296	272.106
3484	siCTRL	G1/S	584531	135.113	235.771
3486	siCTRL	G1/S	563529	93.0762	319.921
3489	siCTRL	G1/S	558206	93.2793	237.346
3493	siCTRL	G1/S	560641	93.4113	238.232
3498	siCTRL	G1/S	567628	114.141	179.671
3501	siCTRL	G1/S	521194	146.342	293.916
3502	siCTRL	G1/S	560119	122.254	194.591
3506	siCTRL	G1/S	600797	114.57	328.825
3507	siCTRL	G1/S	570663	116.303	302.588
3508	siCTRL	G1/S	610314	103.122	287.07
3511	siCTRL	G1/S	566366	118.2	298.965
3513	siCTRL	G1/S	578333	69.8445	179.059
3514	siCTRL	G1/S	612178	178.907	414.937
3515	siCTRL	G1/S	579802	62.8987	162.584
3517	siCTRL	G1/S	584405	105.745	297.434
3518	siCTRL	G1/S	643873	126.121	227.799
3521	siCTRL	G1/S	513041	99.7064	34.3623
3523	siCTRL	G1/S	671388	97.9205	172.606
3524	siCTRL	G1/S	555530	92.5455	157.826
3525	siCTRL	G1/S	604083	73.257	149.413
3526	siCTRL	G1/S	435170	41.9226	84.938
3528	siCTRL	G1/S	558934	114.192	196.912
3529	siCTRL	G1/S	443337	39.5743	75.7723
3531	siCTRL	G1/S	670970	114.496	139.859
3533	siCTRL	G1/S	530515	65.2311	109.597
[truncated: 14,286 more rows]

## Sheet: Fig.3d
nascent MCM4-Halo chromatin bound in G1/S (mean intensity, A.U.)
siCTRL	siDCAF12	siMCMBP	siMCMBP + siDCAF12
495.513	8.74656	14.5165	80.1385
337.057	149.404	79.347	29.445
262.042	238.285	165.99	147.227
269.976	203.534	21.8875	154.217
255.917	269.905	188.539	147.771
330.543	9.09477	177.88	172.536
288.599	95.0617	214.62	181.696
315.671	13.1329	236.044	256.858
436.03	33.2276	199.29	151.986
371.435	435.593	6.61417	301.869
268.944	299.483	117.49	149.675
284.906	282.277	137.881	139.656
376.731	259.622	49.6338	117.395
211.399	169.195	170.837	125.615
409.585	301.664	213.525	225.973
50.6494	77.1272	173.702	49.0581
261.844	246	147.44	34.6024
419.73	172.517	143.615	151.592
67.9846	13.2049	170.94	164.996
100.588	278.972	190.528	54.2372
306.929	168.711	177.816	202.32
6.74094	7.39052	220.687	185.393
385.634	215.289	215.068	250.44
356.007	56.8527	49.2457	76.8215
327.529	24.7649	266.63	152.371
383.182	9.87279	50.2528	81.5002
20.4771	13.7771	38.3364	73.9433
6.12398	117.582	29.2778	348.386
231.261	11.6502	207.412	379.928
317.419	67.4452	137.333	231.993
258.545	297.54	148.049	133.797
63.3238	21.2973	73.6995	118.375
147.419	81.0464	166.195	401.075
270.696	23.3496	14.7561	175.424
335.888	34.3663	118.758	199.751
370.714	291.031	80.5427	35.361
290.29	296.869	103.89	149.771
455.632	25.2252	269.518	30.5105
364.473	35.3861	262.193	27.2052
437.655	26.4204	128.954	32.1001
249.962	183.124	120.366	159.5
334.04	281.882	93.5881	25.3595
232.09	240.563	293.723	183.124
133.022	106.123	123.237	85.8729
185.513	8.0872	153.82	276.105
164.562	254.606	63.7248	88.2458
115.386	234.67	315.666	193.296
6.38993	4.93791	139.127	90.7991
130.869	193.561	206.163	129.316
187.889	247.121	216.092	146.108
197.028	183.228	130.452	111.47
306.934	56.9456	134.962	45.7039
33.4534	9.40802	192.418	91.8067
209.848	62.2598	136.41	38.2708
321.56	121.2	45.3503	61.3035
178.002	28.2211	78.3107	85.1531
262.947	179.17	90.8249	45.7146
236.993	31.5129	147.499	7.32208
111.397	107.552	230.552	25.3452
319.537	142.676	85.7061	21.9119
249.132	35.1295	254.427	212.552
522.929	28.8126	179.234	18.2672
294.25	28.2097	178.256	18.7709
396.477	13.7372	90.5851	257.98
216.982	235.856	160.08	151.076
231.802	211.732	53.7677	204.459
88.097	66.7565	238.652	150.616
115.541	68.5632	213.079	146.787
6.06795	175.427	218.944	110.023
176.558	378.027	99.6695	207.29
101.443	280.599	194.472	105.871
293.214	405.853	170.124	250.763
204.068	119.685	175.97	128.249
82.1685	299.932	84.289	190.89
264.147	203.911	219.783	111.666
129.198	194.029	10.0247	57.7464
252.868	55.8174	75.5638	121.928
194.846	188.883	11.5407	166.989
85.6797	209.381	304.225	117.414
115.866	239.505	10.592	212.155
240.298	165.304	256.925	127.289
118.727	206.333	288.05	62.5529
168.95	199.054	223.947	20.4257
378.841	16.2162	309.475	191.413
117.9	70.241	188.079	110.078
432.714	148.83	294.216	135.71
333.031	59.6841	306.545	295.287
409.743	37.8738	115.591	65.8396
4.5316	227.661	143.714	81.1614
538.227	329.889	111.241	58.5866
12.1011	124.358	139.943	186.64
37.796	115.561	136.959	389.512
33.2793	46.6603	149.848	83.5643
224.253	74.1386	160.333	122.555
92.1585	145.355	154.627	183.231
142.44	6.84084	113.141	235.02
86.2196	199.101	197.671	280.337
267.372	280.883	76.6354	107.222
223.091	198.154	284.654	122.242
319.645	290.442	236.011	145.189
484.359	206.75	318.583	100.296
284.264	157.317	14.8436	93.103
270.697	163.532	7.75608	96.8832
358.708	267.186	242.791	235.623
290.448	170.148	316.346	100.148
409.423	222.35	115.643	112.762
492.455	194.843	89.5805	110.64
146.234	207.461	243.024	161.911
184.964	212.879	169.789	232.546
369.862	248.875	131.079	71.9744
347.628	246.049	293.542	172.495
202.132	250.968	118.204	214.365
399.226	173.717	88.9666	179.651
443.978	15.6627	152.314	295.791
256.71	230.988	104.29	33.2983
438.863	7.17965	323.957	246.3
441.009	194.581	221.181	106.415
169.393	150.172	56.6934	35.2859
246.949	7.27306	75.0944	178.111
54.8397	156.657	43.4623	47.9375
335.936	241.7	52.54	7.93919
316.761	259.825	55.4367	54.5404
336.424	245.655	6.48069	97.3505
367.21	53.9723	50.0876	48.9942
107.558	133.432	125.918	139.925
100.426	175.57	6.80541	115.962
277.003	11.2027	89.1707	130.016
41.6789	317.843	80.8727	83.299
177.386	226.145	139.873	193.898
198.807	8.44386	153.536	8.43354
272.296	137.941	65.2356	44.6179
115.77	184.611	43.0393	24.9292
117.431	53.5383	5.49676	9.32178
217.468	157.525	6.04357	204.083
244.668	6.89814	221.302	138.103
196.089	177.291	137.656	230.757
208.387	203.961	128.58	250.162
361.137	64.213	191.409	194.9
222.44	211.997	94.3345	300.321
278.199	225.036	131.929	392.893
351.878	171.65	120.612	375.851
445.156	10.9695	33.4383	237.212
311.66	30.7766	238.421	97.1954
173.604	41.3306	257.025	203.392
217.702	95.3619	118.99	209.184
220.229	73.0272	155.776	244.67
170.964	239.377	177.218	369.034
271.876	193.35	291.267	392.857
329.493	42.9734	121.662	265.354
89.1438	64.175	95.8294	86.7262
310.226	388.612	102.104	279.506
373.305	291.658	71.676	52.1772
388.331	135.394	81.6623	149.883
89.2326	48.9588	204.89	162.337
88.1173	267.59	136.425	148.592
246.768	66.0184	204.855	55.8526
506.999	125.681	199.551	251.081
238.648	95.0842	140.917	221.081
226.079	88.2771	135.46	246.252
302.103	152.16	194.467	7.6919
427.119	182.185	233.757	173.408
246.772	265.024	128.766	195.57
205.29	100.096	147.89	6.4952
682.837	174.351	61.6248	40.567
297.799	140.973	207.983	6.41619
91.4478	81.6677	77.0342	5.1821
467.889	93.1985	115.432	57.5547
673.851	30.7382	123.55	203.071
183.341	30.3767	221.992	60.3164
505.956	55.8752	204.833	299.723
522.474	5.29097	205.837	27.113
218.713	142.637	211.38	300.266
372.136	223.242	210.596	241.466
274.473	99.3982	208.845	306.222
6.91284	17.881	211.005	269.108
7.4834	192.983	108.934	279.206
79.8648	251.838	97.5325	78.3223
227.612	322.234	315.276	240.564
324.96	191.731	121.333	60.4059
247.615	22.3983	294.252	141.053
124.945	6.78503	179.629	36.1432
47.0631	51.9032	213.468	325.422
289.345	114.903	155.213	182.075
288.056	6.86901	115.032	197.116
282.781	123.264	105.905	179.025
321.597	74.6295	169.124	150.436
83.7238	48.3132	145.336	99.3684
209.989	74.3738	128.507	179.523
233.766	30.1716	34.976	225.811
282.481	84.2953	22.9188	248.687
251.206	76.4234	169.442	131.88
201.893	22.3174	119.918	66.0443
298.663	185.364	189.865	232.917
259.055	122.159	148.911	176.549
361.166	22.2908	125.151	36.2599
28.0822	171.963	7.98853	106.329
315.404	235.692	135.779	230.135
7.0576	196.144	116.119	175.067
93.872	199.156	103.535	122.567
42.2379	189.357	217.12	127.949
314.635	77.4707	58.6485	52.4266
207.116	248.973	321.551	35.5783
35.5913	189.947	67.4892	231.887
416.237	230.648	114.372	113.384
472.731	225.705	95.998	182.326
362.673	82.5699	284.223	71.9382
538.834	265.726	211.339	74.5074
324.232	170.151	317.71	236.499
87.9443	165.552	173.002	174.738
72.547	159.386	213.615	227.696
241.165	206.353	230.897	178.809
45.1616	162.85	245.683	111.016
288.669	177.708	127.642	120.914
34.5356	11.0635	84.7772	220.9
133.084	190.056	115.692	122.82
48.5308	10.9625	171.773	151.593
149.724	231.926	221.814	162.993
237.147	215.48	92.2668	249.676
193.95	210.173	77.4715	112.881
145.701	244.379	161.61	138.797
408.232	122.277	136.507	93.6285
33.1551	222.093	149.984	95.4794
339.676	158.479	130.783	150.851
41.5567	90.2097	193.677	180.867
7.84694	112.829	147.843	73.9751
241.156	123.507	165.704	58.2313
588.934	117.183	128.571	98.6287
360.155	60.0755	157.165	29.5051
383.445	300.748	56.547	27.638
320.164	283.843	52.993	78.6041
288.751	12.6846	192.621	131.641
276.511	168.006	206.981	229.9
143.097	341.966	178.586	133.321
92.0592	127.673	100.001	83.631
381.169	300.897	196.488	67.8691
103.907	288.468	193.408	15.0799
221.862	269.625	79.1434	28.5368
410.459	18.6338	87.6431	7.11907
70.4381	6.03413	173.55	111.41
234.787	245.386	207.626	14.3238
249.655	71.7018	173.98	74.4241
49.5099	36.7033	165.364	219.665
197.024	207.22	75.449	7.71723
238.097	17.8826	77.214	18.0908
253.307	34.3366	190.793	227.596
261.381	105.809	258.57	159.521
308.063	89.1775	194.991	91.3084
275.783	212.665	169.046	163.542
193.237	262.031	263.561	192.931
335.854	50.4171	183.224	99.9116
289.226	330.661	273.761	120.485
63.9749	20.8545	127.525	239.643
60.0781	146.022	113.556	126.923
141.269	267.769	231.314	194.073
354.843	227.053	299.542	250.821
244.779	148.264	158.053	104.83
91.3265	80.3638	224.354	173.088
391.561	379.655	284.209	266.863
194.269	198.217	135.555	252.819
105.851	244.127	97.0492	223.684
144.937	72.0981	296.115	273.471
127.65	230.072	123.837	116.345
176.178	174.028	216.898	185.464
230.818	214.95	151.756	179.677
208.815	8.12566	273.532	351.322
186.002	8.6945	117.731	225.542
256.623	179.306	148.493	178.439
207.201	134.975	118.801	148.876
112.091	25.5754	91.5576	169.59
327.342	194.212	69.3595	252.973
86.5167	337.061	88.2344	257.289
211.852	250.225	67.7073	177.05
157.793	25.2825	157.16	182.09
182.363	137.381	101.915	186.065
260.824	182.78	228.894	223.158
180.833	138.978	96.3639	153.13
102.313	45.0863	255.626	182.055
92.1493	312.932	98.0869	135.268
241.705	12.178	85.0265	11.561
137.837	174.274	7.57024	11.2958
192.126	164.99	141.768	201.92
293.907	249.314	178.213	195.043
280.065	62.8331	191.396	82.8708
203.698	296.954	141.918	179.654
367.597	312.575	6.78152	173.477
403.842	239.377	180.12	180.399
263.743	271.043	150.586	189.563
364.882	158.208	84.6236	181.846
288.661	151.107	210.594	156.928
226.113	60.0965	194.712	132.227
208.107	58.9423	86.6959	91.1644
365.973	176.945	225.36	188.088
37.4209	282.427	105.484	159.375
365.084	110.618	33.6303	181.119
34.1059	153.909	24.2921	19.7193
65.2946	100.278	35.4906	144.543
279	208.821	62.6616	378.044
228.347	105.88	29.0464	187.845
62.3097	146.396	222.074	172.05
372.985	87.6986	112.319	306.34
306.174	39.0266	127.561	21.3632
406.074	50.657	226.053	165.44
316.797	17.611	123.436	233.888
9.28296	51.9205	105.188	14.6506
242.482	221.742	330.022	215.492
347.241	223.996	187.101	66.0618
191.962	317.226	87.8103	352.557
9.35578	193.328	212.955	15.3117
252.189	20.8773	167.282	34.7384
324.874	163.724	5.40505	94.9266
378.259	205.297	5.351	281.053
302.397	387.713	138.74	36.5159
36.46	194.755	167.166	245.482
278.702	351.517	165.847	231.292
26.6012	213.782	209.448	277.615
295.904	217.349	211.381	233.01
367.062	88.528	191.596	261.674
337.23	257.642	77.0162	246.104
284	107.657	92.9843	8.15735
328.949	169.161	93.914	146.195
318.82	200.621	71.9012	288.841
353.017	287.789	24.8944	8.59766
290.547	29.8342	127.747	263.233
248.217	200.009	102.462	276.996
319.973	315.966	137.63	154.265
351.726	32.1781	129.027	71.757
41.0467	227.108	308.737	301.319
438.46	229.092	384.245	71.269
355.528	20.9225	92.2151	245.508
98.4179	181.683	146.404	315.046
53.8644	228.041	208.264	316.51
111.947	32.1024	26.4878	212.783
285.51	23.1967	29.1536	226.425
121.782	99.0462	41.1517	191.298
97.435	141.35	100.211	80.407
94.3009	267.35	174.272	185.656
270.461	32.0704	219.158	72.0776
165.836	323.508	182.671	176.914
13.3526	47.0746	60.5232	159.416
238.479	38.9511	224.077	84.0901
15.3772	233.081	247.262	192.23
257.318	221.395	370.714	263.336
351.42	82.8293	169.381	90.787
157.079	36.9791	227.289	66.4276
305.501	343.227	161.535	71.7209
160.336	182.922	121.227	182.987
144.638	61.384	123.013	180.716
265.53	224.219	183.074	184.078
225.856	78.373	275.099	23.5139
228.57	100.349	105.31	103.249
34.8749	254.699	222.182	78.1758
165.25	191.112	26.8585	84.1179
288.348	51.2441	130.715	103.462
194.024	217.369	257.158	131.028
239.222	141.127	125.696	184.658
71.4523	223.316	195.315	54.9752
225.011	57.1182	51.9622	135.382
291.214	258.75	163.907	134.483
132.391	28.5521	165.528	55.0879
201.807	326.75	163.082	37.9991
273.444	204.038	6.79626	102.422
71.4425	288.109	205.268	123.121
228.769	310.99	136.13	168.496
87.0607	229.09	252.738	38.6324
310.006	211.258	7.37524	205.107
277.672	190.657	148.821	149.775
179.131	305.89	231.124	149.69
302.221	159.772	163.52	39.0392
344.448	190.484	201.294	143.671
310.964	251.873	228.354	7.84539
55.9841	65.272	246.602	39.0226
168.634	69.6384	140.889	196.898
274.757	38.8092	246.837	9.34035
358.75	194.954	248.92	154.648
303.942	59.1276	137.064	82.1054
239.186	184.548	203.29	146.247
307.584	6.35678	183.781	235.939
59.1522	5.70323	193.248	201.749
347.176	45.7638	293.71	37.809
451.571	105.104	198.792	195.598
302.61	44.6608	222.845	143.749
159.611	404.542	152.62	174.872
313.64	74.8788	148.685	42.0157
123.378	391.088	161.123	140.989
588.139	161.706	261.96	183.397
226.071	149.029	229.375	94.4574
181.85	107.004	128.95	143.46
349.821	121.631	133.908	211.16
222.105	203.588	128.484	103.186
52.0975	24.7214	234.698	139.471
346.264	175.291	58.4221	215.809
225.071	159.952	240.61	73.6399
64.239	403.649	144.687	176.777
273.975	260.733	60.6019	144.81
282.921	308.912	320.59	166.681
352.221	269.57	31.6292	157.508
325.315	106.861	46.5752	74.814
318.342	144.776	212.392	48.5776
300.393	150.937	56.9315	168.494
346.27	223.009	286.53	119.596
20.3405	99.6194	229.634	159.919
340.036	181.473	58.6477	94.4335
263.6	179.432	303.342	252.299
358.694	207.889	57.1521	113.384
340.712	288.123	96.5314	144.08
237.503	251.496	43.1997	143.816
266.61	107.49	232.235	170.128
372.457	131.495	96.8329	300.853
20.9668	9.86129	196.815	13.1919
285.074	235.195	218.983	214.96
427.44	316.722	25.6071	94.4389
527.785	36.1712	63.6544	90.8066
300.568	354.531	165.258	89.2228
33.693	4.7436	347.795	196.676
333.752	197.893	197.037	169.763
375.99	181.532	363.122	225.02
131.224	172.328	212.176	15.2595
338.657	6.78692	171.985	163.152
506.227	142.623	206.173	93.3883
371.973	55.8559	26.285	94.949
122.691	63.473	207.65	152.178
416.641	163.711	143.517	73.3399
132.877	123.371	278.559	184.37
356.319	156.059	152.668	226.201
389.128	245.135	287.722	139.574
407.299	150.257	33.5258	101.464
374.035	129.444	79.2049	7.36153
360.375	168.828	221.532	201.419
173.697	34.2177	129.897	115.463
378.96	13.9061	240.447	116.947
359.857	12.5898	367.589	152.68
273.908	52.0242	156.274	142.434
323.971	34.5551	299.686	204.67
342.735	51.2165	72.0609	180.73
245.056	112.969	281.968	219.3
339.633	29.5977	130.393	220.646
317.767	78.6863	163.26	97.1688
191.317	171.789	155.134	207.528
271.371	63.2532	197.28	41.9021
232.371	69.3696	145.234	93.4052
64.2558	112.533	71.9468	82.6568
194.776	159.167	60.251	39.7327
418.123	273.724	24.4873	89.7294
77.967	205.187	112.651	86.649
53.7444	36.9178	80.7511	86.0948
332.146	7.25184	22.0402	79.451
324.368	38.935	66.9866	165.236
275.892	6.29831	164.175	97.4507
153.492	66.076	72.7775	207.941
285.732	231.299	107.904	129.691
293.306	56.9373	166.511	8.55379
179.38	66.4308	156.294	126.206
293.191	14.3303	135.558	53.8294
351.068	13.2156	113.313	168.175
215.171	111.364	123.501	158.249
358.603	101.087	8.10545	109.495
184.681	134.139	196.224	49.3109
218.397	130.756	162.937	287.538
23.0481	246.437	109.889	278.593
318.265	246.24	274.149	146.094
317.233	296.149	282.209	152.535
30.2062	120.086	82.8633	121.976
416.597	98.9323	153.926	110.397
342.491	76.0979	97.6614	121.707
137.358	27.6708	101.648	221.314
332.527	86.611	97.2965	107.17
347.47	95.2592	107.12	5.70763
205.032	66.5077	95.8893	6.79782
133.769	99.5763	95.7209	137.888
167.911	410.48	373.91	126.238
189.722	207.76	221.544	167.284
238.724	83.3164	529.18	36.1942
176.665	125.281	111.299	33.7958
211.461	218.8	159.035	154.446
455.371	246.787	181.541	140.79
395.047	34.6676	284.698	165.988
382.853	7.18496	170.913	156.937
352.395	179.405	217.237	253.023
362.096	145.224	267.675	13.7661
6.7928	217.388	59.1651	10.9387
7.84532	8.09341	263.953	37.4242
210.685	160.354	163.532	190.495
353.937	181.221	203.07	41.8152
177.937	152.93	67.6045	48.2127
7.07747	317.991	134.953	41.5772
5.79906	276.32	352.423	170.724
80.5145	276.076	295.326	269.602
88.6964	249.049	62.6414	268.294
287.239	163.512	272.295	182.423
256.954	402.129	296.196	143.805
363.695	269.574	191.859	148.289
157.919	118.231	115.933	148.561
87.4849	48.2559	142.12	72.9072
300.01	192.094	143.072	199.03
297.793	51.4016	83.6676	171.161
83.2837	102.495	7.68884	192.088
376.216	237.393	139.105	124.828
348.572	175.214	41.7326	66.4966
299.706	135.438	7.5555	176.918
348.682	51.5619	217.327	84.493
179.196	50.57	129.054	69.3254
356.05	201.206	201.551	115.876
200.499	129.888	145.846	69.8187
320.917	234.234	12.5084	74.5638
206.18	38.7382	198.852	13.939
12.7521	48.5717	13.0473	72.4328
11.4289	319.736	110.375	14.4806
92.0569	82.5799	97.9473	15.3728
110.7	278.743	137.58	11.0688
255.479	247.668	134.514	29.0783
308.969	75.393	50.4546	51.0343
227.179	229.682	104.21	81.4924
288.484	65.7555	115.757	81.9155
207.123	275.419	138.26	166.094
209.168	41.2785	18.7962	12.7218
236.924	73.9649	147.669	293.355
331.8	48.0688	249.298	61.8509
311.153	53.6576	201.96	266.923
198.25	33.0589	311.021	119.562
25.9901	7.06541	211.184	268.445
222.046	86.1802	332.797	47.1455
356.968	283.457	208.449	83.4844
88.5235	226.812	365.133	155.423
26.4442	195.033	196.418	158.029
264.877	30.1394	310.144	140.311
105.618	257.211	101.358	202.408
302.155	116.29	268.5	29.1467
113.878	88.6657	69.4036	131.596
286.906	282.405	219.817	101.594
418.333	11.4367	101.631	122.626
246.538	141.87	11.0769	123.626
244.172	13.5287	88.9985	28.7609
331.75	278.872	257.747	116.656
175.596	6.80297	180.247	251.241
10.2102	214.739	261.091	234.198
228.111	45.9295	272.004	241.255
170.909	101.847	289.015	201.733
305.262	6.26556	195.146	8.33987
193.116	223.864	95.3272	185.127
286.514	253.125	103.425	210.905
160.067	202.429	275.252	342.63
149.58	62.1088	333.557	8.10593
189.748	315.161	121.63	24.0263
195.114	204.455	372.316	138.362
166.556	48.4109	197.415	297.824
193.888	13.0091	171.319	220.551
303.649	46.725	159.899	25.6192
52.6577	234.117	238.374	33.4123
156.454	117.896	205.71	31.8674
237.726	326.785	415.625	214.722
29.4471	109.108	193.776	15.6307
448.813	104.688	7.10515	295.796
109.963	315.873	204.536	128.859
379.54	353.583	28.1098	326.577
304.479	260.54	115.81	84.4084
118.314	133.403	185.566	99.1394
58.123	182.138	313.039	133.209
55.8094	263.689	255.431	245.793
292.816	204.801	267.61	21.3514
294.625	48.212	286.99	308.957
226.122	43.5866	116.735	196.193
398.764	115.655	288.958	106.909
254.177	261.558	184.066	146.967
487.433	169.485	67.7647	206.235
315.606	262.329	192.198	105.985
272.996	246.668	191.17	116.41
138.534	162.51	113.364	185.866
157.749	301.98	179.833	192.227
248.089	154.671	229.144	106.605
362.808	142.456	112.155	203.292
39.0867	406.617	90.2925	163.467
253.141	287.867	108.261	160.698
151.399	249.307	234.541	166.735
263.783	193.411	98.501	231.104
156.073	207.733	101.414	197.064
69.1786	246.768	263.586	210.975
337.268	359.979	251.642	154.973
321.546	36.4536	263.507	169.232
74.3013	62.4046	34.3404	209.357
313.122	9.38454	300.589	245.116
79.2545	72.7834	106.371	165.747
331.884	194	127.485	113.502
264.284	215.065	216.332	174.14
332.849	161.122	209.792	180.487
50.4184	217.231	36.9866	119.204
49.0658	303.553	283.079	188.507
188.881	395.973	77.9367	194.405
287.539	10.4562	105.523	122.404
51.1448	232.426	183.171	112.358
299.315	78.8663	114.539	224.25
325.531	302.032	251.925	188.58
57.9508	96.2841	159.852	267.768
5.81583	101.227	206.49	141.42
5.68186	86.9899	328.51	164.305
20.2681	252.27	68.3577	105.715
14.1755	179.947	50.6251	178.701
212.479	239.296	113.655	108.301
48.637	129.997	48.8102	145.266
308.056	160.643	204.776	95.3478
22.8969	248.996	5.37338	255.04
54.8415	181.998	140.853	244.868
155.178	259.697	249.564	80.1329
27.636	288.006	165.597	288.735
287.559	108.513	191.847	82.4532
323.436	235.908	242.315	213.434
402.124	138.415	128.93	272.907
207.553	125.702	133.362	74.983
434.449	97.4933	5.05165	57.2766
388.661	204.099	70.7557	112.081
186.255	54.0075	43.7388	70.4724
330.667	261.541	125.724	98.2137
102.455	273.744	69.1627	182.223
196.968	265.919	126.815	49.3129
108.156	57.0426	48.9742	78.0646
250.051	294.856	166.475	33.4181
223.465	244.525	143.906	171.03
204.95	88.7871	160.806	27.8661
242.535	105.081	135.101	30.6047
207.195	35.5209	42.5783	165.244
203.074	164.762	260.038	11.4362
109.464	195.654	22.3908	158.366
386.348	134.894	39.1521	85.3638
181.809	350.39	61.2323	249.2
389.012	93.3977	230.585	85.1984
128.843	77.5725	224.5	12.7305
161.814	232.649	58.5459	6.09524
171.68	96.0683	147.901	30.4861
198.932	209.456	218.999	256.157
166.707	107.245	13.7075	34.5653
74.323	96.9634	163.386	90.5003
95.6106	40.9548	224.759	81.6991
175.811	37.2695	5.53912	82.0895
240.211	21.029	8.1705	27.3188
101.276	251.996	304.556	186.937
79.7806	59.663	15.3945	201.536
189.361	21.9415	181.502	27.2904
156.758	342.61	186.436	222.732
163.098	268.777	209.636	172.907
96.9006	240.352	11.5372	196.46
175.31	202.631	8.26285	6.44194
129.444	24.1703	287.183	260.957
233.283	289.783	149.586	76.7441
87.4395	211.578	187.88	173.845
175.108	22.991	6.98401	188.592
61.5299	145.316	169.1	74.4607
276.107	281.958	80.3083	161.302
266.648	273.438	109.732	193.935
205.425	184.872	113.071	286.487
155.506	193.629	297.152	37.5529
189.885	200.283	21.0419	193.233
226.458	4.76447	273.237	83.2151
310.767	44.8164	148.228	185.902
218.505	56.5224	26.5697	103.913
332.136	30.2895	320.324	382.237
154.08	248.877	334.254	214.309
354.161	203.274	70.5145	146.008
210.431	64.7725	63.1915	210.363
80.8206	60.5537	142.381	87.3484
42.0502	101.387	7.15037	82.6581
122.559	98.3676	188.142	188.522
9.12069	42.5835	129.666	102.878
148.766	48.6596	327.542	91.7602
229.973	63.811	42.677	180.43
138.463	53.7142	367.948	24.7365
264.407	65.855	7.88462	162.198
18.7031	218.853	187.424	46.9677
258.19	98.7911	46.2485	169.318
18.4217	121.023	289.215	135.558
105.577	130.688	229.099	179.394
268.033	123.271	247.559	45.2278
268.382	120.405	248.834	81.1601
304.254	162.526	242.932	8.82772
351.279	178.607	128.741	5.70973
251.869	150.614	253.923	8.8679
264.489	390.296	303.768	206.08
40.4586	135.679	91.0448	103.9
334.128	126.061	170.196	155.103
343.689	239.361	249.444	172.713
43.8521	206.582	185.903	183.037
107.464	256.906	170.478	23.6383
78.4323	178.54	80.1702	193.088
87.2123	192.526	257.503	141.479
75.3152	129.315	300.822	120.441
29.1116	148.707	175.25	116.019
81.1272	159.684	164.273	154.78
218.936	7.86347	33.0258	85.1768
31.8291	155.823	170.277	99.8654
219.23	97.4323	94.2827	219.924
383.755	193.445	211.232	338.502
396.211	147.997	21.1722	55.059
276.555	16.8781	134.419	92.8456
622.967	238.123	180.692	90.6544
279.56	164.704	178.524	107.998
264.079	91.8494	248.767	193.646
216.171	230.122	238.809	120.041
211.275	271.75	132.387	204.886
225.419	265.785	286.149	166.99
208.168	128.953	20.5886	224.883
259.579	133.051	141.879	232.884
315.997	159.225	167.627	218.978
55.4115	220.576	283.228	7.93037
156.34	140.275	286.505	8.15535
324.265	7.96839	11.4071	97.919
152.304	7.98805	10.253	66.6943
179.12	47.3593	236.863	103.443
8.85329	53.282	66.1218	237.436
182.804	246.017	39.903	86.3671
187.69	269.75	36.0854	101.257
16.6118	109.079	192.917	153.88
81.887	50.4153	38.4353	217.671
181.443	189.593	396.722	226.901
140.199	188.749	143.4	72.8581
7.66738	203.325	120.424	62.6122
4.85703	187.012	196.256	236.093
265.526	44.2952	210.732	191.55
137.704	322.484	55.4373	93.4946
40.3235	83.2905	132.128	186.986
309.086	105.745	141.531	232.258
296.584	109.682	46.8993	83.6993
143.365	58.7852	195.669	181.297
6.40797	168.772	137.644	54.3142
6.42305	142.371	136.596	174.481
438.884	202.132	144.408	190.691
291.28	152.37	15.998	230.054
221.588	71.3632	145.545	178.113
134.911	53.1146	119.936	269.93
302.863	14.3012	19.7008	197.747
120.789	68.0361	12.0965	131.882
436.524	210.963	137.448	200.019
135.809	219.365	375.462	150.773
390.955	100.218	123.212	158.4
136.65	290.992	113.002	251.197
213.29	111.31	19.3804	83.224
200.413	49.7759	269.919	231.945
148.514	147.029	197.139	295.049
10.1364	262.994	143.122	278.335
73.5067	48.2503	169.263	76.2564
6.83697	309.298	113.421	153.141
219.107	217.984	135.888	198.982
188.524	303.128	217.335	32.0753
225.654	55.0587	342.999	112.135
419.052	156.843	194.376	29.44
215.038	23.4017	200.522	44.8093
204.819	146.212	11.6717	142.811
311.535	91.091	132.209	127.939
217.815	26.3125	59.3284	232.605
172.361	95.83	225.089	131.631
364.095	93.373	202.665	254.787
254.093	108.755	170.309	60.0333
225.84	137.699	9.85589	56.9088
326.015	123.23	119.761	251.406
212.724	177.701	174.208	176.033
199.29	159.25	207.475	78.2556
292.759	202.906	187.7	272.132
355.034	250.189	52.0449	244.647
48.8606	42.0239	148.924	178.518
206.753	231.192	54.8736	75.4215
140.174	190.213	166.57	91.6167
78.929	232.585	183.34	188.193
177.136	176.461	244.4	333.545
184.911	169.259	176.731	75.9971
226.343	302.897	218.637	7.52838
143.604	276.4	11.2632	273.537
152.587	161.754	243.802	88.3403
410.74	173.153	124.389	183.962
149.76	5.85155	10.3787	90.1276
233.359	143.758	177.21	69.9012
367.254	163.068	223.246	109.635
29.9512	126.975	114.882	57.3167
16.5372	15.2647	177.711	110.826
210.684	239.352	158.894	120.103
220.869	116.66	108.31	295.27
290.963	185.109	88.1028	125.903
258.539	335.427	166.867	303.193
171.151	78.1836	5.57734	165.729
239.2	198.984	5.01947	219.132
131.842	335.574	192.149	278.44
205.216	369.176	127.211	199.478
189.57	87.2983	171.501	142.147
156.361	77.5183	216.692	289.958
153.358	296.658	181.277	6.66998
228.413	42.009	248.141	138.571
207.63	64.1189	138.739	163.892
410.211	338.174	170.464	241.765
155.12	270.208	217.401	161.989
295.919	280.707	140.449	6.59388
468.152	288.942	54.0212	109.239
301.349	259.017	104.003	227.635
385.504	286.958	102.609	96.2014
310.351	94.7773	54.747	87.2429
180.984	51.6177	38.1495	7.28171
284.489	230.207	40.2617	84.6369
201.962	204.409	150.11	265.667
262.063	114.281	75.3081	71.9123
233.257	61.7889	232.549	154.919
279.009	314.603	230.79	152.666
230.347	62.5986	267.254	250.563
182.098	91.4933	268.673	8.18094
231.586	75.8366	234.274	252.83
226.317	238.402	282.348	237.804
159.453	132.45	92.4448	8.41105
158.032	211.338	83.629	6.46158
159.312	337.891	271.361	7.75115
88.5955	140.303	220.551	268.509
99.8297	133.705	6.84013	424.878
204.17	106.923	147.456	269.484
159.3	440.931	145.312	127.312
89.7753	261.234	160.077	316.439
83.0948	129.367	149.072	32.2158
307.956	230.584	150.972	24.6924
74.6284	223.866	218.348	196.815
369.84	12.1262	31.3577	292.534
302.945	44.1331	128.082	169.931
75.1895	374.607	118.393	240.891
306.533	20.7857	209.7	113.657
146.731	283.655	187.576	169.137
262.274	265.201	95.3718	251.26
55.0831	334.982	22.8819	240.257
382.627	300.522	161.585	176.454
361.767	431.48	84.5043	13.7638
128.337	324.439	128.28	8.77547
322.2	28.6079	176.179	24.5564
286.865	272.739	57.5661	286.813
310.338	140.776	189.047	246.459
347.7	100.425	117.396	11.1965
21.7032	72.9019	32.9155	261.026
289.506	22.6386	184.959	277.377
444.625	168.932	94.6268	139.21
127.252	266.787	28.8266	27.7185
410.606	127.804	223.216	127.085
87.7243	133.677	119.58	314.97
261.433	124.469	307.332	34.3812
117.378	191.283	144.447	41.6373
88.5909	66.9601	165.287	6.08062
182.734	312.714	30.8077	294.569
131.118	104.011	157.568	184.7
196.732	50.804	166.873	136.062
109.571	78.808	257.535	195.436
50.6223	129.245	236.359	131.477
237.596	157	178.366	7.62615
159.336	165.104	286.595	8.55607
345.924	54.3265	190.42	149.972
205.219	179.647	258.447	88.1508
444.521	200.96	82.2833	103.354
480.821	229.96	69.7279	284.505
192.759	269.052	190.458	234.515
290.733	88.5412	75.6757	234.827
253.54	180.906	202.016	177.185
41.5143	183.589	152.173	108.791
243.207	48.673	273.739	209.265
262.526	140.398	168.706	92.2148
260.934	25.4007	210.084	178.358
41.4973	220.55	231.913	196.537
191.904	277.558	58.5309	226.226
350.44	203.7	166.09	298.231
265.284	92.3332	57.6925	274.398
47.2519	210.568	168.945	230.19
166.468	29.3164	245.384	51.2437
132.615	153.773	207.532	52.8767
209.455	43.2923	144.845	170.269
177.434	279.845	76.9214	158.411
173.001	166.598	156.435	175.898
184.061	396.873	236.621	150.203
320.297	326.612	75.9289	211.785
177.857	46.8944	92.8686	111.748
282.308	157.27	289.413	211.486
299.031	47.238	90.4516	236.288
168.499	138.946	30.2137	173.175
36.3518	261.54	105.958	142.001
314.279	348.723	32.971	17.3349
147.467	127.151	187.767	178.952
305.033	133.606	228.301	36.9524
299.207	48.7885	133.456	227.285
43.4498	279.705	114.329	123.986
272.81	198.835	208.034	231.807
9.38488	206.05	30.8163	117.787
346.042	56.6674	158.164	184.601
40.8175	163.339	58.0712	137.639
221.341	189.668	130.857	231.6
202.683	118.542	153.688	249.616
306.819	225.452	346.676	120.503
203.025	114.901	19.3123	32.6671
136.644	22.329	359.095	13.0234
248.941	72.2656	139.981	175.184
270.403	194.358	17.5751	237.267
146.368	102.797	53.7434	27.097
145.797	197.127	171.137	14.8229
107.095	95.4347	51.3261	136.159
151.036	163.186	50.501	249.852
130.828	236.581	6.94183	286.883
125.117	126.462	71.5935	212.43
152.06	213.759	196.97	309.524
360.917	206.734	174.449	273.8
269.854	29.548	70.3895	124.984
382.858	14.15	65.638	238.848
35.3489	188.341	65.7235	265.683
35.4238	207.094	49.498	286.011
203.363	197.074	139.607	238.225
203.889	154.322	50.3383	245.405
195.758	343.9	88.9191	137.968
83.3298	249.982	139.037	12.1711
83.1501	245.873	70.0591	224.766
265.841	192.438	155.215	319.479
126.791	295.738	74.9691	198.014
206.929	314.054	147.805	105.826
305.225	336.717	128.889	108.123
263.772	186.701	237.19	197.862
358.982	319.085	201.853	6.36853
127.922	104.755	133.193	172.351
269.649	110.116	81.8094	188.514
308.818	197.672	101.132	50.6895
234.942	223.548	43.6888	199.445
182.316	196.42	37.1707	219.768
266.634	224.18	209.682	56.1173
203.509	253.628	192.507	20.4838
145.127	245.202	261.934	221.897
200.65	123.501	141.2	84.0616
255.822	83.1179	117.204	21.9688
40.2925	305.823	128.41	111.482
214.718	98.9347	31.1788	72.1142
287.026	186.812	268.564	11.1613
203.98	265.432	123.096	49.8513
343.562	56.3826	30.8643	112.279
126.261	8.39868	176.993	233.778
309.286	95.0284	153.87	194.856
101.631	207.098	77.5459	45.9273
307.324	7.14329	80.8226	42.6058
105.903	30.3137	189.279	133.426
246.271	248.291	217.881	75.7801
208.43	56.9435	116.274	203.141
148.941	92.3696	297.588	35.3655
150.047	85.2922	281.166	152.556
262.207	51.8258	239.994	36.2196
382.323	90.1278	250.139	71.1203
216.748	92.1639	120.78	9.39915
323.92	204.598	245.525	6.60349
306.313	74.3669	135.759	74.1076
343.205	341.68	171.702	28.3941
363.289	98.526	334.714	7.08466
278.233	268.644	81.1922	103.075
32.0842	118.874	196.145	196.376
349.127	211.347	204.247	17.3939
269.704	53.2829	112.291	235.221
32.719	57.9535	126.474	58.4225
276.219	62.2974	150.424	69.268
258.259	212.18	239.993	69.4124
308.213	184.713	242.857	8.34279
241.061	187.88	57.4779	142.826
239.552	62.4992	357.197	74.9212
239.516	240.289	321.404	174.31
198.786	54.7172	247.33	165.118
466.085	47.5314	17.7827	158.555
309.586	47.8387	267.758	205.417
227.596	8.79365	221.239	280.951
108.349	61.7989	261.814	18.5432
105.343	63.5175	354.329	190.148
83.7612	11.2596	219.139	15.5699
305.399	266.672	278.867	9.69878
331.061	32.7641	248.632	6.60234
88.3676	309.087	142.148	172.447
145.219	289.263	262.256	28.0504
113.576	28.7519	138.119	127.358
125.91	212.803	136.219	49.4283
415.754	383.113	256.475	26.7697
313.649	176.464	122.561	132.541
116.365	190.673	298.54	126.214
296.135	277.323	182.056	70.7788
301.464	394.298	344.061	59.8339
299.713	209.522	161.478	141.628
300.064	153.475	188.075	56.415
343.083	157.304	204.546	110.437
275.484	55.41	129.477	62.9699
242.334	60.4138	189.452	120.506
223.363	143.094	194.362	130.717
247.533	163.966	136.894	113.191
359.146	156.613	43.4966	141.5
207.895	205.473	165.797	241.336
288.453	18.6875	77.5082	112.286
213.262	224.247	223.546	113.305
138.57	129.065	239.847	33.6621
49.3951	227.651	222.105	16.4497
131.034	16.8356	249.712	32.4043
190.078	246.663	210.117	15.5442
301.337	14.8999	218.577	113.924
208.161	7.31031	170.344	244.107
231.929	83.2498	149.459	26.0789
215.08	192.837	182.738	112.963
35.0445	15.8434	177.683	202.976
171.731	95.3649	139.961	12.1797
40.2179	101.938	188.738	5.48669
236.534	68.5891	165.841	42.3523
214.291	119.126	103.986	217.291
159.544	290.76	154.702	44.797
242.429	79.294	37.6348	5.38364
301.328	64.624	97.4993	99.8164
307.403	129.093	158.043	181.5
312.29	23.9593	171.818	207.826
251.465	143.147	75.1778	206.219
162.336	74.2189	372.843	227.732
229.866	286.408	205.101	166.795
386.861	264.03	173.575	9.25161
284.97	226.697	8.0628	164.806
82.1226	284.894	7.3769	9.22911
72.665	252.82	7.91978	95.3641
5.95775	265.228	162.774	159.082
177.962	78.3212	340.437	49.4618
6.12336	99.9267	256.7	102.189
220.377	389.249	383.658	49.5848
268.168	321.279	323.441	7.59212
228.602	74.3156	134.488	266.828
298.676	260.415	150.21	7.01318
75.9681	253.359	199.939	129.093
279.265	192.344	225.88	132.862
73.9841	39.8791	204.94	142.134
277.994	83.5101	208.895	198.12
296.595	38.5908	198.464	231.611
351.775	365.049	23.3225	195.9
282.187	320.354	184.324	66.8003
69.6025	314.185	168.167	122.659
82.2212	241.787	22.2047	57.7493
186.78	163.113	126.807	145.715
405.25	132.757	155.799	219.979
333.438	211.983	19.9832	35.1691
204.464	368.425	100.778	161.278
285.477	210.353	194.513	102.247
133.107	195.471	60.6132	119.427
192.657	141.947	206.111	157.175
204.567	25.2845	61.1362	107.438
210.729	101.38	127.576	220.637
298.026	204.534	206.679	203.744
226.197	253.261	138.122	100.604
285.176	118.237	123.105	193.024
303.637	27.0212	288.81	33.198
248.821	58.9286	111.915	183.333
222.541	137.526	149.649	64.6326
362.394	164.17	124.332	57.2436
150.757	138.816	43.5285	19.5771
140.84	218.824	251.546	19.1547
113.264	216.862	107.887	164.224
111.183	139.916	43.09	132.808
272.785	125.382	42.6949	58.6378
139.772	196.779	240.001	115.001
279.638	49.4168	184.463	175.863
265.289	129.072	174.745	106.117
251.239	477.737	136.176	154.089
288.907	44.8717	137.967	108.92
105.297	132.405	246.948	176.434
139.288	174.157	261.22	165.06
345.637	116.346	56.8273	44.9158
341.612	304.577	219.107	47.7549
313.002	103.457	153.975	95.8677
466.225	208.12	215.283	110.059
227.518	125.267	149.982	115.244
362.994	112.784	157.634	37.2897
138.82	21.8309	57.0254	62.7333
9.52047	227.836	139.1	73.8269
208.727	155.631	145.316	65.2129
20.9595	228.472	177.596	8.35076
355.575	22.9164	145.513	60.9116
306.034	271.465	161.644	6.76358
295.971	152.749	229.671	194.717
50.8039	350.015	182.786	6.24134
351.727	6.05931	264.415	64.459
311.208	15.459	158.345	7.09583
317.677	137.773	64.8777	166.958
431.845	5.74553	92.9668	73.6293
178.742	100.665	55.4467	8.03356
162.472	16.0223	166.733	6.84755
171.785	277.667	243.167	79.1634
180.732	169.175	108.317	127.154
160.793	303.835	18.6411	74.4184
358.498	16.7697	77.5411	10.4501
325.932	77.5222	164.959	198.92
152.368	140.63	263.148	110.062
147.271	27.2091	204.838	41.761
147.837	235.573	50.0579	36.3976
292.361	254.387	70.0967	96.2304
146.166	44.997	203.279	11.4765
271.647	242.324	40.8793	200.121
141.936	151.15	289.48	319.093
123.029	278.348	42.5192	196.936
145.421	14.0076	264.427	101.222
227.083	136.962	174.513	204.841
261.403	10.7541	239.578	92.771
231.948	228.377	121.054	107.884
206.796	59.7511	14.4131	168.48
295.889	6.27338	291.781	172.452
271.964	165.885	265.707	117.083
4.94946	54.7925	232.042	81.0649
13.6201	6.86808	171.809	8.15665
84.5761	117.235	218.549	157.102
214.631	199.52	118.241	208.524
237.529	287.46	164.402	197.829
133.755	97.6906	47.1778	7.04452
271.314	69.4244	117.5	74.7293
123.722	348.887	156.872	110.331
300.067	12.2267	54.679	26.3511
208.98	54.046	110.416	185.907
298.775	11.0777	31.4839	109.011
273.942	192.049	32.7099	231.199
82.8598	66.2277	124.1	84.7212
71.6726	155.476	149.841	63.291
357.62	112.892	228.724	110.952
65.3319	48.0262	180.385	114.275
140.122	266.054	90.9189	31.0106
450.39	248.485	131.492	99.9509
61.8625	202.577	188.466	91.8942
395.521	180.029	313.089	185.788
363.89	174.721	103.028	112.901
447.27	146.773	340.127	6.81618
131.204	20.1051	232.842	141.973
154.822	308.426	185.529	112.39
353.447	176.26	189.551	7.7022
218.772	193.047	227.797	124.254
342.993	236.32	27.8952	129.66
300.071	255.031	211.544	6.17515
80.2136	8.49163	28.5522	228.721
179.572	314.5	179.804	7.56438
429.838	174.167	246.835	7.26721
79.8491	153.919	228.858	75.8352
288.059	173.55	442.984	116.228
190.596	7.85719	284.404	226.825
245.104	201.164	406.147	108.315
54.3199	249.089	273.421	8.46643
179.874	256.243	179.642	222.965
285.735	78.8909	317.045	39.9705
57.284	209.874	373.569	113.944
238.723	335.154	117.771	74.7444
177.4	90.8862	267.673	92.1992
61.5189	30.8476	251.516	71.5583
249.377	186.373	225.227	71.9116
189.293	351.987	107.793	66.7264
400.436	140.947	125.927	65.9853
241.232	217.063	44.3107	26.8562
66.1086	240.546	107.986	152.521
340.922	74.0029	121.027	86.4184
258.704	136.112	6.97922	94.1574
266.139	178.205	115.329	67.8734
244.903	12.6973	187.323	6.47038
160.009	138.402	101.828	93.101
293.493	155.631	73.0551	209.283
169.035	247.244	6.50296	50.9863
153.274	166.939	152.993	83.2878
272.171	202.886	6.58311	96.3111
17.7218	227.282	6.67492	89.2564
31.2832	171.477	6.87794	120.56
145.534	211.453	137.957	52.2804
187.886	146.468	74.2473	36.9379
612.247	34.4464	254.469	163.583
31.8807	35.3696	152.242	203.278
222.77	83.745	6.52144	189.731
84.7803	157.557	67.4606	28.0571
28.9486	64.7009	128.441	171.619
212.786	66.7164	126.383	276.545
32.03	159.439	206.958	173.075
190.388	281.031	249.285	148.204
37.5737	150.541	251.363	28.026
197.424	167.281	175.413	75.4659
80.238	149.698	308.903	117.436
136.512	197.864	218.131	171.316
172.439	149.867	266.83	72.6177
290.39	157.261	233.765	121.615
321.613	146.84	163.317	15.2507
250.837	274.581	74.0079	57.7388
244.747	238.645	319.623	53.5395
154.562	88.2617	222.487	100.198
131.151	219.838	241.881	172.026
91.7656	39.7954	37.1595	146.106
85.3743	266.319	123.452	134.568
237.269	76.4269	282.127	286.206
106.925	229.532	205.452	224.845
112.25	329.214	289.274	158.573
316.163	267.041	16.7915	131.517
267.477	9.1262	18.4685	268.923
132.595	360.103	52.0217	252.167
167.171	303.667	320.335	192.962
124.795	206.097	311.468	123.109
179.439	431.886	63.242	274.563
87.2297	28.649	302.799	257.716
160.668	12.0229	75.9102	253.651
131.132	9.44332	78.185	210.652
7.71325	412.076	31.1045	321.487
87.502	235.474	327.153	191.644
244.544	204.305	34.2424	188.413
64.1845	107.127	41.407	175.658
83.7792	10.4886	17.8652	182.143
267.792	406.735	16.7586	7.88539
234.68	205.213	272.63	113.628
86.468	123.492	135.251	288.801
273.307	31.6094	213.227	174.443
215.438	23.8974	187.464	103.978
81.802	86.5097	40.7779	184.63
253.813	39.8898	206.747	8.90651
62.7009	88.5856	45.0363	201.066
246.737	22.872	124.459	180.533
294.5	240.945	43.6214	109.998
48.4685	227.73	191.423	180.491
301.185	399.249	166.2	6.45473
242.454	246.92	47.1649	5.74405
206.524	65.2612	305.802	254.367
188.142	168.422	170.771	305.391
216.823	199.53	166.915	78.7259
159.908	185.551	48.996	74.635
156.723	202.683	169.387	293.486
243.24	78.1098	196.567	336.678
250.397	111.466	197.108	115.937
223.259	123.369	129.279	105.398
234.457	150.446	180.257	113.577
275.247	178.915	234.74	246.822
228.028	188.167	172.414	133.752
209.37	250.009	159.715	27.9226
334.025	350.986	207.672	7.76107
210.841	83.508	231.759	114.29
364.432	236.987	249.455	31.2683
304.868	100.737	67.8144	8.06277
350.156	136.586	218.468	130.943
453.036	13.6926	282.909	160.799
69.7757	10.221	123.844	30.4471
63.2727	128.568	216.904	30.3836
178.153	136.311	62.8798	8.2793
338.162	7.3636	198.842	16.7754
268.37	130.701	161.68	17.6433
59.267	15.8414	124.552	8.35619
182.541	221.767	69.6092	9.20108
181.605	274.004	187.192	5.9395
156.362	251.882	308.506	6.53478
311.102	173.622	209.51	166.818
59.0198	172.392	163.435	252.613
150.305	250.727	245.211	198.161
176.889	9.36087	147.631	173.672
195.67	58.2599	142.785	211.347
241.378	49.2453	275.239	177.616
216.006	264.718	144.948	154.794
229.059	23.8352	124.065	190.569
189.802	235.556	166.55	196.514
250.811	235.298	95.1044	292.937
213.895	8.6473	121.763	206.56
258.843	36.6718	166.303	48.1419
68.0985	20.7719	117.519	39.9114
223.671	7.91383	183.551	317.808
268.396	36.3886	176.708	170.332
210.459	148.303	200.121	65.4734
230.224	180.373	79.8631	149.727
270.261	26.644	107.92	96.8136
224.196	20.3882	151.453	90.6123
148.082	16.9122	85.1976	73.2818
209.928	134.479	177.92	18.8779
74.8037	47.3567	225.778	182.323
348.383	27.7516	106.054	28.7804
253.325	54.2605	11.9049	70.3086
74.8491	168.578	150.823	27.3128
277.704	27.8224	146.865	278.914
163.51	153.58	172.947	385.741
201.167	340.968	184.86	330.422
323.57	82.2859	102.418	273.795
97.0514	272.009	72.5543	169.458
226.926	444.438	8.55099	142.203
158.34	79.9442	215.866	229.192
217.772	174.625	8.66126	174.361
152.161	282.601	172.27	215.914
49.2513	425.339	168.346	303.401
62.4734	384.414	192.987	421.057
270.093	222.783	194.977	25.486
136.36	229.783	220.651	52.4708
352.379	209.039	82.5367	135.042
150.018	378.829	86.4572	144.507
298.53	146.108	221.136	26.8039
349.342	66.3643	230.521	56.2696
207.707	43.3946	255.445	99.2193
227.92	14.0421	296.815	133.646
371.437	245.545	115.494	88.1537
220.876	41.2185	62.001	168.89
337.661	30.2649	196.569	234.864
16.5167	155.95	300.499	130.837
340.904	292.157	280.342	176.349
445.049	259.698	172.947	32.722
36.1809	270.784	66.7264	285.83
132.923	242.319	186.581	263.388
137.22	44.8854	295.226	348.599
147.403	128.955	274.846	259.35
28.673	199.95	158.016	13.8081
290.19	232.22	220.478	190.525
298.649	49.1589	115.102	273.762
253.15	349.408	225.241	5.71338
198.916	142.131	243.711	151.138
191.575	316.413	236.789	8.08409
170.634	106.609	86.9201	28.2173
178.945	111.873	206.886	20.7474
342.715	6.02996	138.051	15.3238
225.221	44.8688	242.839	133.952
154.016	93.9784	95.7735	360.728
255.034	8.12594	212.898	41.0852
292.044	119.833	338.959	53.9702
20.0003	106.958	155.814	57.4242
206.414	254.647	248.382	116.778
252.017	184.746	21.4067	24.5689
292.166	274.16	194.492	51.8409
446.773	294.672	232.764	38.2947
187.567	310.955	176.42	71.0422
226.269	34.1756	192.978	95.7925
151.309	132.66	23.9291	71.9755
207.628	207.101	271.625	313.023
114.551	138.801	244.534	336.908
214.836	30.0086	208.747	104.003
127.69	145.74	253.921	62.0499
125.782	125.342	217.534	60.5247
214.642	271.135	30.9147	123.261
66.7882	198.642	130.795	111.008
67.1361	109.985	30.672	111.003
204.233	250.705	96.8807	129.146
129.747	228.831	244.312	127.54
34.1583	172.479	242.148	158.618
23.8801	191.846	128.199	80.1478
328.189	192.593	55.2352	120.441
323.576	206.891	92.0066	207.764
95.0506	6.52033	218.474	117.229
96.3638	7.39235	85.6267	189.383
249.971	181.849	105.97	58.7726
192.65	182.079	222.602	54.8634
279.67	272.289	82.7005	90.4497
209.247	210.415	78.1213	163.571
235.916	208.696	99.801	185.895
226.767	85.5215	235.179	186.295
184.06	245.088	83.6978	181.025
261.037	96.2932	218.948	7.52785
225.209	265.421	222.104	118.046
219.444	296.745	10.5725	79.9308
165.582	93.9264	182.342	123.681
244.708	24.327	221.382	423.171
248.071	228.722	107.312	436.479
229.308	29.3819	136.318	23.4928
218.381	95.9224	211.805	192.781
320.57	44.8001	9.34731	24.841
374.967	40.5944	164.393	419.177
319.192	105.968	73.8178	8.79114
494.792	207.174	290.614	49.969
233.625	99.7096	317.305	147.003
384.435	310.641	189.68	166.603
110.525	40.7742	134.259	195.572
204.705	40.151	167.908	245.896
244.406	252.001	149.083	77.5457
79.7059	107.983	84.5639	258.563
82.8923	104.969	81.2517	74.3265
301.113	102.721	285.563	57.0822
363.783	259.125	179.865	158.698
239.757	45.4355	12.6434	36.5043
249.654	208.905	202.714	161.513
143.55	50.345	184.252	194.009
31.0145	208.714	17.6482	32.0318
143.137	71.7251	99.7105	56.4197
114.764	237.114	71.3813	48.2479
218.742	219.514	72.023	59.8988
305.448	219.838	113.221	46.8473
27.1113	360.361	14.7485	202.168
27.2739	190.269	176.566	48.4275
204.814	139.011	104.868	80.3812
167.475	353.221	99.6174	242.789
143.969	197.294	152.664	410.304
273.863	284.661	166.278	190.558
339.253	149.668	168.904	90.1964
346.061	110.577	75.3636	118.291
21.8772	207.876	6.57491	142.579
22.892	299.158	5.49229	168.726
24.2907	194.366	328.187	141.168
154.878	218.914	137.267	173.58
226.451	228.48	242.259	160.792
167.96	119.266	251.013	53.329
143.716	308.318	227.811	149.165
326.252	13.1505	159.605	125.804
256.728	223.888	163.62	153.967
226.943	342.478	96.9007	99.8918
179.094	66.8189	266.843	56.8885
244.766	261.006	290.772	109.503
238.408	178.958	330.159	61.232
345.464	155.695	265.233	136.285
192.724	161.021	121.066	42.1373
290.677	141.837	276.46	34.0542
211.716	52.2556	115.398	97.802
352.923	46.0083	462.425	136.584
296.378	163.059	81.6866	179.044
282.679	199.465	468.33	18.6589
255.778	180.249	68.6128	113.261
204.24	141.467	164.785	186.816
183.118	56.5651	211.5	167.865
330.2	26.3913	157.718	26.4913
456.58	101.858	187.029	180.688
185.24	218.5	55.0269	39.4899
235.639	55.2491	103.014	140.502
357.031	46.7892	114.772	19.2554
128.784	112.372	194.066	97.4926
163.66	128.716	166.451	139.505
344.961	71.8151	248.181	131.867
117.068	34.4573	9.11268	17.4174
369.517	31.3294	9.29641	48.2479
244.554	63.621	99.7774	42.6707
306.075	23.6334	135.58	109.931
226.975	71.4451	230.495	103.714
346.036	54.5925	137.504	82.6699
151.125	24.6728	104.796	75.7676
147.557	67.672	59.4709	121.227
237.354	27.344	196.1	224.297
97.9002	81.0868	277.45	35.3242
215.5	366.474	198.838	253.933
366.53	91.6951	314.145	75.8873
42.6785	152.032	41.6276	122.899
194.156	424.684	380.622	86.933
45.532	408.29	191.504	78.9819
194.049	75.1881	16.4667	34.0662
148.008	249.83	108.962	79.1098
146.78	68.4548	113.803	75.5067
130.686	89.7363	177.586	96.3451
327.479	8.04612	112.577	115.343
53.6877	401.075	219.204	60.7777
294.789	132.847	115.549	62.9342
49.8177	82.8383	32.6147	86.4457
96.3368	10.9976	154.244	4.76309
107.291	9.04729	373.653	117.712
261.63	124.21	34.5614	6.53393
251.108	6.85205	94.0015	110.16
284.125	173.445	97.9132	7.19814
223.831	33.1181	299.997	184.548
283.724	163.65	101.386	97.3127
173.489	40.7774	112.085	169.827
189.278	120.303	113.6	6.90265
354.367	7.07684	279.812	190.088
243.394	5.14487	326.134	106.92
243.155	6.36912	262.305	5.62874
309.032	101.885	83.4998	4.76453
215.472	5.2577	134.631	36.1897
232.477	206.523	66.3478	35.434
260.465	136.861	200.027	41.4717
18.8568	196.403	83.2949	307.631
153.878	70.6295	133.014	101.567
228.597	23.4643	121.173	48.7737
276.254	166.271	6.36212	319.863
201.701	274.759	52.9408	291.698
219.739	208.085	28.1537	134.241
215.914	167.194	90.9144	56.2666
156.647	61.7119	269.419	301.06
201.723	187.483	98.4414	59.3069
396.744	173.199	151.375	163.278
275.037	174.783	138.306	146.733
186.006	24.3061	152.228	154.756
220.737	159.024	150.07	211.109
205.102	21.7825	179.754	125.626
320.049	220.825	100.96	88.7147
326.495	235.215	34.6934	108.851
52.1856	225.578	27.4613	117.328
315.39	43.3481	97.2909	324.26
268.593	36.52	143.855	128.36
259.142	87.2628	105.805	151.018
271.294	129.837	186.046	126.272
189.836	152.112	29.9391	134.48
286.697	127.211	192.265	146.602
178.533	42.8501	285.278	126.421
260.615	39.2491	411.289	145.706
262.939	20.6213	88.2258	148.022
237.114	59.1666	70.8004	131.011
325.758	51.0616	196.251	133.283
190.202	45.8843	190.202	95.8107
254.523	19.2917	101.209	104.728
250.452	306.356	341.627	193.203
215.345	188.841	203.766	101.415
223.706	15.292	227.725	256.285
325.712	369.064	68.2259	123.548
47.8836	114.555	333.483	123.609
104.113	23.1768	85.9847	157.45
335.007	199.706	71.1872	154.734
205.873	80.6492	311.557	108.132
362.805	22.6324	255.033	62.9823
140.976	91.4599	167.607	167.04
146.562	125.795	122.403	225.63
236.25	230.883	80.5934	190.301
331.388	21.9879	120.188	118.041
286.157	242.521	79.7634	236.259
144.589	160.931	178.972	152.592
296.234	266.115	183.263	35.2694
222.92	171.08	195.269	15.4017
41.341	196.711	252.107	269.995
431.212	207.744	267.608	236.501
7.69448	295.314	210.245	136.479
319.623	286.667	131.027	89.0468
7.93792	220.358	97.2905	30.1088
270.041	42.2763	255.796	86.2296
301.146	209.953	232.674	129.934
9.0435	52.7277	224.459	149.712
282.99	246.102	271.771	85.8535
286.187	50.7777	227.495	33.4088
301.688	287.086	136.382	102.134
136.802	328.842	174.018	152.137
261.98	72.7628	129.876	73.6422
125.144	250.545	163.258	46.0677
7.53217	140.253	233.684	72.7519
8.48345	366.179	170.001	112.094
274.781	395.187	210.896	37.1266
148.399	270.978	214.646	177.589
84.4569	189.509	140.87	159.276
71.0494	177.395	143.208	39.8868
228.331	194.939	132.873	229.93
82.0319	200.246	66.3046	239.868
261.986	205.443	160.934	13.0561
337.282	233.28	249.248	412.004
113.699	366.004	223.499	272.976
278.769	187.455	144.429	22.2482
321.534	128.704	242.807	160.809
110.071	28.2361	235.871	147.849
291.958	135.005	113.787	29.0078
369.109	234.047	22.06	302.556
318.738	251.555	232.938	247.107
83.5737	155.829	215.039	299.224
311.112	257.057	44.0791	289.628
147.844	142.504	178.029	139.031
70.2833	262.067	278.493	160.182
290.731	250.812	239.36	241.53
128.078	86.5187	45.3705	130.559
314.893	143.382	205.271	151.463
311.316	162.81	23.4864	273.257
164.579	94.5684	216.397	143.719
39.2291	163.296	213.292	154.347
145.489	104.871	18.9981	182.782
63.7406	111.62	249.205	243.877
117.892	19.6115	20.1975	156.297
128.974	101.895	158.859	186.827
119.375	194.429	31.9617	123.921
129.84	14.8891	114	66.4817
127.21	16.749	93.445	27.7571
163.335	269.674	7.06729	239.272
66.0258	83.5517	11.0367	103.26
223.037	113.598	7.15496	180.308
254.895	21.6645	7.99341	67.6412
145.619	16.7477	33.8321	34.696
226.029	63.2654	6.40853	160.123
230.03	225.92	56.6476	163.62
249.707	251.418	32.3731	98.0538
206.803	255.773	106.238	200.804
152.516	217.201	146.082	202.356
121.975	310.784	8.40185	118.488
159.967	184.743	203.875	102.907
320.832	160.494	236.208	51.5365
250.623	175	102.078	30.1721
224.42	151.018	7.45515	5.5765
339.995	219.052	6.79245	126.906
269.927	109.744	6.21289	154.978
272.108	56	9.93758	150.955
196.738	285.358	243.2	20.8388
190.102	124.891	155.407	100.364
223.155	156.385	176.26	119.219
231.222	347.225	59.4556	22.5523
288.738	53.451	300.226	102.908
70.4608	170.403	43.6941	178.143
304.935	197.526	41.3404	187.22
79.3675	172.184	62.8208	195.999
217.202	277.391	202.111	154.388
251.359	352.631	280.169	154.518
276.678	292.341	7.32254	168.563
108.245	19.7781	310.839	164.979
249.533	204.579	8.69524	113.522
102.392	186.115	204.682	151.653
181.188	205.993	115.705	7.25799
32.1421	227.015	126.5	179.123
94.3913	271.314	115.894	6.43234
218.643	19.947	207.752	276.514
11.5522	303.549	141.501	57.6403
176.934	27.2019	230.394	51.3983
333.724	32.8846	208.317	210.891
247.563	8.0145	170.147	206.13
228.077	342.295	190.465	164.487
261.949	24.4518	202.671	141.543
184.456	289.614	9.63151	172.196
162.49	31.3571	9.64956	108.825
294.207	58.9519	188.567	109.691
250.851	410.319	223.859	182.975
237.669	196.308	178.267	160.816
5.77952	148.476	65.3862	117.526
213.069	73.463	248.273	104.559
11.3641	212.021	166.618	120.301
235.52	14.3768	49.9775	23.6982
225.512	172.401	238.038	74.5938
243.046	136.874	271.283	221.429
106.703	210.055	156.596	28.7071
125.148	145.713	230.035	43.8267
199.943	18.2624	173.849	47.6554
307.925	123.94	54.542	229.371
229.109	103.308	52.0336	37.9787
199.778	109.656	271.317	32.042
305.836	175.624	241.857	52.8621
107.895	173.34	229.47	45.4456
383.815	160.365	152.404	187.671
432.498	166.683	55.9028	34.5294
238.808	47.7359	307.004	208.658
216.647	127.866	49.9323	129.674
210.392	199.178	198.414	274.426
258.506	265.079	123.568	177.27
228.658	229.849	65.9691	26.4824
219.654	298.239	280.717	113.34
240.624	141.667	7.85916	347.28
226.714	244.968	84.6835	378.631
247.114	160.144	191.938	255.297
177.702	13.5566	7.2481	108.106
226.043	157.21	118.093	223.959
217.83	11.9049	202.506	81.8589
291.402	61.6129	300.898	262.147
115.425	225.462	59.4225	242.481
268.078	94.8751	309.49	64.7338
197.096	155.53	5.62996	57.834
252.492	202.174	214.547	229.877
248.577	109.999	142.036	5.58263
264.526	57.931	12.4318	5.92231
208.735	154.353	156.057	253.858
194.528	150.011	114.032	155.364
205.924	83.6952	282.098	57.5841
245.201	96.7808	116.44	71.557
202.602	181.474	272.27	94.2013
222.533	170.703	9.08481	157.396
124.417	175.451	116.115	70.2368
134.677	198.877	119.844	88.9354
203.825	278.645	158.553	50.5966
88.2811	263.152	149.424	79.2659
62.1974	149.694	146.367	53.2912
191.612	166.492	47.5861	170.733
230.724	267.519	145.213	103.784
264.392	259.441	55.9115	19.2492
150.806	80.5702	209.269	163.549
236.472	189.774	103.413	105.781
63.0937	168.379	183.762	154.687
278.916	381.062	96.8366	144.754
255.135	175.274	242.583	162.333
274.922	221.135	202.093	109.697
227.987	216.628	189.74	21.0885
321.198	158.386	130.027	140.439
233.593	196.828	136.261	179.59
240.157	144.749	110.332	27.0434
301.669	423.259	203.565	29.6221
367.811	198.14	141.846	105.228
331.244	61.7451	98.1115	98.4311
161.875	61.4925	36.0472	36.1604
225.894	23.8085	25.4847	200.276
246.834	52.2002	5.17534	88.865
79.2892	194.909	41.8383	22.0954
230.662	22.059	224.785	7.13493
70.3939	86.5492	272.876	191.865
219.74	96.6761	87.425	8.37395
100.848	72.9188	217.398	64.5222
150.031	15.0108	82.4498	165.01
301.644	221.486	327.528	194.943
142.408	294.833	164.866	190.037
155.176	216.264	307.56	196.937
103.14	131.522	225.227	201.797
291.224	272.607	229.233	71.3182
323.407	239.31	139.281	87.3029
104.124	199.11	156.125	45.362
183.732	85.7773	55.1147	133.62
281.048	221.193	86.1673	296.071
196.504	212.642	313.103	92.7868
279.758	332.84	76.0811	78.7049
171.602	356.94	164.583	178.72
265.817	79.0339	15.5613	77.6883
272.819	306.975	230.677	125.088
101.759	169.202	356.761	145.437
224.023	233.494	315.414	70.9658
185.109	16.4012	214.575	231.496
128.242	244.774	308.096	97.7328
114.589	257.449	160.735	76.6497
176.795	36.239	155.275	62.6536
138.763	45.5587	146.855	63.5691
114.38	46.5575	158.349	200.531
278.979	21.785	93.3816	248.845
218.964	21.0886	106.112	170.466
179.779	215.395	137.435	25.1056
265.311	14.7304	87.479	188.536
260.584	15.8563	148.223	177.76
231.208	21.1788	169.299	180.156
203.779	20.524	148.407	215.897
201.676	126.194	136.812	187.496
140.084	95.9022	161.274	31.0014
135.303	124.929	50.3635	6.9078
299.915	140.564	268.619	339.08
232.78	92.6903	144.709	296.98
210.193	119.766	115.702	27.6037
187.289	57.4776	167.65	464.966
189.894	44.4883	109.522	8.9468
249.879	38.6649	124.564	226.851
268.156	66.4503	107.344	269.375
227.736	107.473	178.251	16.4505
76.8285	159.394	62.1933	233.75
202.859	85.6957	134.187	154.068
94.7693	43.5872	189.353	366.713
124.702	168.718	108.715	165.36
178.141	308.945	104.497	254.818
18.9524	63.9706	175.393	6.0028
259.722	9.59994	229.988	215.063
404.586	174.43	6.35041	150.088
24.6257	61.3213	69.14	94.2874
313.236	133.075	176.555	86.0253
290.23	332.466	141.393	82.9459
239.99	8.82587	102.878	139.96
328.431	355.48	116.595	171.127
304.667	233.11	67.1332	95.5705
294.861	80.3702	182.218	8.99824
142.451	189.375	199.906	6.8108
146.757	298.564	302.935	226.825
134.711	305.681	121.296	219.86
219.423	222.838	254.914	161.498
178.544	22.2094	197.697	218.523
192.924	264.743	140.599	5.00986
55.1691	19.3839	232.053	218.841
247.529	73.7747	24.247	206.845
55.0077	167.861	5.98112	167.714
304.483	104.597	141.496	141.776
241.322	40.8024	121.551	194.747
243.038	130.045	346.164	33.2076
21.4311	29.4824	149.444	9.23115
166.424	271.494	67.6379	285.223
20.4612	14.6281	69.4042	225.896
5.04488	87.2806	374.684	27.9011
11.9055	95.4488	255.518	21.5095
170.738	14.6666	206.595	16.7707
163.752	145.407	279.55	7.73573
309.924	232.021	113.882	208.178
156.834	262.396	207.198	10.0656
362.129	65.0193	158.034	194.622
6.87278	5.33484	251.065	24.3838
273.938	140.634	234.301	134.631
168.447	133.791	165.74	161.63
8.80441	10.8387	261.014	203.148
313.396	5.50213	219.317	147.545
150.971	5.46086	224.506	227.398
479.775	152.219	167.737	236.342
253.367	102.346	314.997	179.161
348.167	62.4372	192.484	124.193
175.711	64.9914	66.0379	111.419
465.427	221.607	255.927	175.535
186.228	118.259	266.771	167.269
214.006	131.691	43.9804	103.466
159.517	145.06	204.6	201.467
195.172	293.84	5.65658	335.976
177.889	71.9652	205.92	104.46
436.064	100.877	189.778	129.435
5.33485	69.6557	195.502	115.501
5.15693	9.59495	208.966	39.2362
257.938	192.783	64.3575	161.008
234.785	17.2068	46.4024	143.601
243.681	71.0904	210.788	115.254
179.508	210.504	172.931	34.6818
419.172	123.922	162.07	138.524
247.214	218.525	76.0247	90.3486
37.8851	273.812	73.8902	146.389
182.803	141.068	214.639	272.318
191.567	99.0298	200.952	81.3154
285.453	84.9235	78.1418	72.5934
246.734	6.84285	187.685	356.443
201.794	33.1615	78.3964	58.8273
38.7238	24.5209	205.69	164.888
216.491	170.552	176.965	216.97
258.841	64.531	213.131	243.097
11.7458	300.171	173.154	170.091
48.8089	43.3609	160.109	166.484
59.5129	287.503	162.925	90.0415
56.8061	348.366	271.809	213.752
247.397	101.423	143.423	240.445
45.5682	171.6	148.427	172.935
241.622	147.49	33.5906	197.226
47.5729	109.713	139.173	236.474
31.3821	77.7505	215.531	247.108
219.381	162.448	221.342	196.667
181.821	260.682	13.8517	215.262
420.954	156.899	157.054	126.922
306.246	324.156	145.364	115.181
332.397	65.4352	15.5965	200.644
305.764	80.1634	180.147	110.4
237.562	256.506	163.34	388.168
14.9476	134.281	73.2667	251.203
279.812	213.719	75.8327	12.1778
15.9156	230.354	163.724	240.494
296.563	227.444	287.237	245.793
296.966	248.016	188.292	13.1536
340.838	320.043	170.425	245.089
241.613	212.104	211.612	409.647
299.618	183.479	95.6159	222.477
226.097	195.846	174.658	215.84
303.74	76.8332	345.944	247.354
255.15	164.521	91.1694	156.787
313.505	93.5773	79.2821	296.548
244.735	254.916	226.65	282.695
239.092	23.9773	289.459	268.618
270.091	69.6878	113.523	196.611
196.965	180.757	30.8761	13.094
159.812	9.18258	291.52	282.696
295.189	41.7963	45.0866	271.208
165.857	413.93	32.383	111.955
195.302	70.144	148.12	183.016
41.0113	240.909	155.913	186.067
295.182	270.258	180.81	182.724
79.0874	253.359	236.921	200.626
6.28991	227.645	260.476	199.066
7.40363	157.221	32.6606	189.716
153.247	70.855	25.7723	142.697
89.0721	311.917	41.0013	44.3705
209.415	119.856	266.765	126.764
151.578	167.486	61.5677	45.1326
170.928	126.917	42.2139	163.347
143.968	174.533	143.164	123.695
290.808	355.877	160.398	173.535
346.321	201.019	54.4175	72.2639
435.192	280.8	102.646	134.737
93.2206	145.776	152.947	76.4721
317.308	149.711	159.733	183.725
130.591	204.315	80.5865	203.663
698.866	210.646	288.966	83.7814
180.759	121.098	132.852	189.971
243.056	271.03	61.0952	88.8261
308.849	404.693	267.424	8.15413
266.746	11.1824	157.897	73.2044
194.145	75.597	255.729	243.801
338.103	347.223	162.178	224.366
200.589	130.953	98.4156	343.7
132.341	13.1062	98.4898	124.065
239.202	128.088	7.71301	261.128
5.65685	213.671	143.975	62.6139
165.58	108.864	240.491	149.776
93.305	122.171	6.72196	118.982
36.7174	256.24	6.18192	314.443
35.6514	188.386	210.779	289.737
147.148	134.258	229.619	174.682
119.914	124.118	164.071	251.4
163.521	295.248	375.947	188.391
307.449	191.645	329.582	270.261
157.996	143.225	5.56671	236.175
143.574	73.0592	205.27	240.709
54.1129	180.86	5.18035	177.751
92.9988	204.566	303.284	158.485
86.7541	194.437	90.0168	41.823
290.959	196.905	325.51	234.653
53.7437	158.22	278.11	147.317
96.9361	253.705	225.448	173.462
202.156	237.567	7.12484	40.8395
186.225	275.199	242.534	155.337
100.205	174.215	290.58	162.523
310.256	146.629	240.054	222.017
155.059	151.413	328.805	155.732
238.121	264.1	194.155	22.3059
204.853	213.467	226.782	167.412
197.6	148.692	215.194	268.561
238.537	277.371	200.058	273.988
266.882	178.116	290.806	126.364
229.693	218.419	216.366	81.9778
179.042	237.734	280.371	306.005
9.26038	209.049	185.503	128.77
157.537	338.521	115	315.648
256.821	219.596	93.8479	189.448
327.054	11.7617	74.742	286.154
182.768	153.155	79.0446	193.196
305.019	332.793	134.907	75.6604
209.69	215.835	136.125	265.443
263.625	245.986	134.029	13.0152
216.016	10.1212	69.8847	83.9761
196.184	225.41	144.829	13.0159
213.733	346.687	292.542	15.7942
36.5594	151.728	289.009	16.4494
151.889	222.258	50.8125	236.433
32.8283	203.611	30.9799	90.6814
263.059	294.801	10.4531	262.915
43.8276	324.751	30.022	98.4797
190.825	260.667	128.534	79.2514
287.521	345.254	226.018	98.5322
67.8824	26.2566	235.142	404.889
269.665	23.0326	97.1164	122.013
63.5371	334.52	109.284	52.4393
266.307	393.995	99.6034	154.501
270.06	45.6545	161.589	258.913
188.966	36.8206	231.893	91.578
281.289	297.241	158.404	98.7033
252.241	188.553	40.066	44.9706
12.6176	36.6852	192.683	355.055
261.889	178.075	42.497	122.406
178.74	44.1025	9.3371	98.0488
236.382	146.784	197.66	106.823
249.544	299.798	7.6876	334.933
137.376	42.6488	112.892	31.542
15.0897	139.49	147.368	171.785
242.957	240.198	175.947	41.2522
233.107	245.682	184.666	15.659
274.046	203.167	67.1749	14.4594
275.835	91.2411	168.404	197.33
178.794	161.992	153.574	50.1419
133.765	178.934	147.865	39.312
249.42	270.836	180.1	249.83
170.481	393.823	114.697	157.74
261.396	104.668	177.237	76.9852
169.106	154.145	6.49506	292.838
204.362	135.132	65.2659	49.1398
53.79	211.464	263.764	151.528
49.6951	186.62	176.888	39.1476
237.484	37.4849	94.4529	141.762
11.695	254.852	310.364	149.764
156.375	183.947	322.379	76.1104
46.6093	117.497	332.923	46.267
362.361	132.228	111.838	336.94
279.229	253.167	136.48	46.5426
253.372	329.033	82.6191	63.1991
192.157	501.735	77.5172	49.5803
276.149	152.206	166.327	66.2264
150.045	115.722	235.903	162.858
7.18298	259.524	96.6661	68.5507
7.4855	330.05	241.218	237.939
230.222	452.497	191.055	228.893
231.869	427.681	292.728	49.7751
296.553	28.4176	220.705	97.5197
175.96	20.7114	6.09555	188.652
80.9955	323.21	6.45816	89.1951
128.602	57.6977	201.264	292.87
148.793	29.8288	107.794	233.024
188.247	128.554	21.7725	204.857
202.357	189.967	124.268	443.934
198.877	101.741	122.472	203.551
151.352	187.542	20.8372	49.5969
234.575	100.67	50.143	207.917
241.44	208.646	125.231	144.032
228.559	415.572	123.042	43.0603
366.331	165.055	52.0488	283.174
253.226	121.807	44.3899	45.5249
388.546	161.869	257.701	422.381
121.808	172.234	286.539	131.117
294.87	158.496	119.521	115.459
415.713	222.432	121.209	215.879
260.373	255.235	154.071	140.061
161.741	206.478	367.386	37.5662
280.862	161.11	123.414	173.91
297.223	6.88202	181.888	180.686
288.93	125.177	161.116	215.416
224.137	99.5732	161.398	57.9502
41.564	279.091	214.314	168.086
224.461	320	248.133	149.012
399.759	82.9648	9.87582	58.181
367.161	119.378	182.775	170.932
41.5904	172.881	138.893	59.7282
382.286	270.008	212.059	86.6042
211.418	253.371	128.246	109.974
369.079	118.941	217.995	175.523
64.6166	75.5673	148.589	107.814
24.6921	123.511	275.735	88.1682
66.0398	260.958	296.432	279.908
23.9808	83.0669	125.73	122.062
244.953	119.967	78.7849	7.74118
274.439	416.884	145.595	287.105
349.462	78.8349	77.6825	208.863
327.923	206.76	154.712	5.92475
90.4636	126.601	285.062	72.4968
38.1099	97.7086	83.3703	183.336
289.718	119.204	76.2671	65.9084
228.94	118.643	210.953	7.02929
47.6383	43.6499	255.521	215.213
194.976	53.5558	218.829	59.4123
377.242	214.83	207.809	67.5671
95.8506	109.144	166.54	18.5013
177.655	80.328	56.3881	72.5527
190.146	87.0396	313.028	90.2591
303.172	25.9355	126.863	98.7046
66.7628	103.387	223.269	215.377
347.823	201.316	246.543	69.8291
266.512	82.5023	320.363	246.685
388.714	37.7552	211.479	155.487
317.942	59.9156	228.751	216.313
207.12	58.2174	122.274	344.878
214.659	180.088	127.451	51.0816
138.56	206.404	178.764	9.46714
191.106	183.229	88.7637	376.987
192.022	195.426	141.516	58.8464
232.084	253.748	172.754	47.1844
181.07	222.802	109.642	108.54
194.112	209.395	119.979	91.7947
309.145	372.818	110.448	199.385
150.524	338.039	105.086	50.7035
272.106	321.637	199.186	188.337
235.771	463.514	210.624	323.66
319.921	275.58	205.843	228.794
237.346	246.571	230.027	347.532
238.232	283.266	250.113	324.454
179.671	295.654	61.3029	61.287
293.916	323.189	211.032	62.744
194.591	210.346	148.341	172.684
328.825	440.339	151.069	115.638
302.588	302.252	118.828	193.961
287.07	404.731	151.409	176.724
298.965	241.289	53.1727	93.4793
179.059	172.044	30.424	108.459
414.937	257.9	8.20155	234.699
162.584	351.7	213.508	166.097
297.434	274.591	219.468	216.799
227.799	391.613	59.637	189.165
34.3623	220.153	214.772	127.64
172.606	298.05	33.7025	93.0352
157.826	325.255	59.9161	226.183
149.413	152.218	77.7355	110.998
84.938	261.138	139.513	240.735
196.912	237.034	60.5819	137.339
75.7723	230.798	173.363	202.935
139.859	158.698	137.259	16.2663
[truncated: 346 more rows]

## Sheet: Fig.3e
	parental MCM4-Halo chromatin bound in G1/S (median of mean intensity, %)
Treatment	Biological replicate #1	Biological replicate #2	Biological replicate #3
siCTRL	100	100	100
siDCAF12	99.2858	104.851	102.235
siMCMBP	108.611	116.399	124.77
siMCMBP + siDCAF12	104.766	110.343	107.906

## Sheet: Fig.3f
	nascent MCM4-Halo chromatin bound in G1/S (median of mean intensity, %)
Treatment	Biological replicate #1	Biological replicate #2	Biological replicate #3
siCTRL	100	100	100
siDCAF12	71.8702	67.1103	67.5353
siMCMBP	70.2793	77.6746	76.6779
siMCMBP + siDCAF12	60.1745	67.2374	63.0626

## Sheet: Fig.3g
	parental/nascent MCM4-Halo chromatin bound in G1/S ( %)
	parental MCM4-Halo (%)			nascent MCM4-Halo (%)
Treatment	Biological replicate #1	Biological replicate #2	Biological replicate #3	Biological replicate #1	Biological replicate #2	Biological replicate #3
siCTRL	33.9482	38.0379	37.2915	66.0518	61.9621	62.7085
siDCAF12	33.7057	39.8831	38.1248	47.4715	41.5829	42.3504
siMCMBP	36.8713	44.2757	46.5287	46.4208	48.1288	48.0835
siMCMBP + siDCAF12	35.5663	41.9721	40.2399	39.7464	41.6617	39.5456
