# Supplementary material for: CRL4DCAF12 regulation of MCMBP ensures optimal licensing of DNA replication
Source: Nat Commun. 2025 Oct 27;16:9391. doi: 10.1038/s41467-025-64258-5 (PMC12559739; doi:10.1038/s41467-025-64258-5)
Supplement: Supplementary file 4 — Source Data [file 41467_2025_64258_MOESM4_ESM.zip › Yadav_Abdirov_et_al_Source data_02092025/Source_data_Fig.4.xlsx]

## Sheet: Fig.4b
Object ID	cells	Total Intensity DAPI	Mean Intensity JFX646 (nascent MCM4-Halo)	Rand(1)
0	siCTRL	956425	1040.85	0.417022		Acquisition settings:
1	siCTRL	750800	724.832	0.720324		Excitation Filter	Emission Filter	Intensity (%)	Exposure time (ms)	Objective
2	siCTRL	847268	1231.6	0.000114375		DAPI 377/50	DAPI 440	100	15	UPLSAPO 20x
3	siCTRL	1049324	899.422	0.302333		Cy5 650/13	Cy5 684	100	1000	UPLSAPO 20x
4	siCTRL	733041	826.019	0.146756
5	siCTRL	1.01716e+06	1064.79	0.0923386
6	siCTRL	1149705	715.691	0.18626
7	siCTRL	576809	1109.37	0.345561
8	siCTRL	275641	1128.02	0.396767
9	siCTRL	1150525	1115.36	0.538817
10	siCTRL	318357	1044.96	0.419195
11	siCTRL	596764	1050.73	0.68522
12	siCTRL	943485	892.614	0.204452
13	siCTRL	1100209	1159.21	0.878117
14	siCTRL	1058629	994.029	0.0273876
15	siCTRL	1003511	774.353	0.670468
16	siCTRL	623055	174.155	0.417305
17	siCTRL	594757	929.442	0.55869
18	siCTRL	1073284	1069.91	0.140387
19	siCTRL	631477	218.475	0.198101
20	siCTRL	1133291	1159.39	0.800745
21	siCTRL	589346	760.077	0.968262
22	siCTRL	304258	917.304	0.313424
23	siCTRL	465707	976.288	0.692323
24	siCTRL	597362	897.458	0.876389
25	siCTRL	1030269	1006.24	0.894607
26	siCTRL	1180221	1007.11	0.0850442
27	siCTRL	981700	1391.7	0.0390548
28	siCTRL	1152369	969.551	0.16983
29	siCTRL	1130722	1121.6	0.878143
30	siCTRL	1059419	1126.13	0.0983468
31	siCTRL	608633	922.089	0.421108
32	siCTRL	971225	1317.33	0.95789
33	siCTRL	1231443	552.928	0.533165
34	siCTRL	606957	688.115	0.691877
35	siCTRL	614681	723.626	0.315516
36	siCTRL	613224	1159.29	0.686501
37	siCTRL	1138795	1162.52	0.834626
38	siCTRL	1108990	1111.92	0.0182883
39	siCTRL	618477	1084.69	0.750144
40	siCTRL	1004763	1191.58	0.988861
41	siCTRL	786214	800.153	0.748166
42	siCTRL	745623	925.171	0.280444
43	siCTRL	1152620	1131.68	0.789279
44	siCTRL	1.0409e+06	833.379	0.103226
45	siCTRL	600252	738.05	0.447894
46	siCTRL	533779	770.712	0.908596
47	siCTRL	203401	735.86	0.293614
48	siCTRL	675109	1207.43	0.287775
49	siCTRL	1045909	1016.5	0.130029
50	siCTRL	543921	1140.1	0.019367
51	siCTRL	551190	1045.92	0.678836
52	siCTRL	602088	1001.72	0.211628
53	siCTRL	1.02558e+06	994.485	0.265547
54	siCTRL	579174	726.844	0.491573
55	siCTRL	1077272	1017.36	0.0533625
56	siCTRL	525072	934.27	0.574118
57	siCTRL	1121352	1129	0.146729
58	siCTRL	563520	862.043	0.589306
59	siCTRL	956950	1133.32	0.699758
60	siCTRL	609089	918.635	0.102334
61	siCTRL	620256	882.612	0.414056
62	siCTRL	1200742	863.735	0.6944
63	siCTRL	578804	983.495	0.414179
64	siCTRL	974649	993.658	0.0499535
65	siCTRL	562729	1093.34	0.535896
66	siCTRL	920327	1120.81	0.663795
67	siCTRL	828939	918.505	0.514889
68	siCTRL	1219279	1235.8	0.944595
69	siCTRL	819670	726.031	0.586555
70	siCTRL	642152	837.795	0.903402
71	siCTRL	773274	772.985	0.137475
72	siCTRL	597695	953.382	0.139276
73	siCTRL	1.01833e+06	894.744	0.807391
74	siCTRL	583112	819.502	0.397677
75	siCTRL	1053264	946.353	0.165354
76	siCTRL	626088	809.845	0.927509
77	siCTRL	1030785	1500.44	0.347766
78	siCTRL	909372	1214.11	0.750812
79	siCTRL	953872	760.339	0.725998
80	siCTRL	1136488	1083.75	0.883306
81	siCTRL	1119467	793.737	0.623672
82	siCTRL	515528	909.591	0.750942
83	siCTRL	1210136	854.773	0.348898
84	siCTRL	592196	180.825	0.269928
85	siCTRL	950958	665.338	0.895886
86	siCTRL	895277	1347.09	0.428091
87	siCTRL	613710	172.089	0.96484
88	siCTRL	340423	902.813	0.663441
89	siCTRL	381684	785.994	0.621696
90	siCTRL	607678	168.646	0.114746
91	siCTRL	356337	942.598	0.949489
92	siCTRL	601205	186.032	0.449912
93	siCTRL	614590	960.572	0.57839
94	siCTRL	533382	831.891	0.408137
95	siCTRL	669914	931.621	0.237027
96	siCTRL	558501	1043.29	0.90338
97	siCTRL	609535	958.727	0.573679
98	siCTRL	837676	930.541	0.00287033
99	siCTRL	1178878	961.206	0.617145
100	siCTRL	647091	1059.13	0.326645
101	siCTRL	624722	921.646	0.527058
102	siCTRL	569078	865.875	0.885942
103	siCTRL	601300	353.654	0.35727
104	siCTRL	1017360	1099.23	0.908535
105	siCTRL	575968	196.319	0.62336
106	siCTRL	548775	781.985	0.0158212
107	siCTRL	667006	939.963	0.929437
108	siCTRL	601503	957.133	0.690897
109	siCTRL	769096	1168.42	0.997323
110	siCTRL	476552	636.402	0.172341
111	siCTRL	561679	849.839	0.137136
112	siCTRL	1186125	1423.03	0.932595
113	siCTRL	818747	880.705	0.696818
114	siCTRL	782232	1121.56	0.0660002
115	siCTRL	1179980	1104.2	0.755463
116	siCTRL	246281	848.718	0.753876
117	siCTRL	273347	793.611	0.923025
118	siCTRL	993635	946.246	0.711525
119	siCTRL	824846	773.029	0.124271
120	siCTRL	838750	1140.2	0.0198801
121	siCTRL	643640	850.08	0.026211
122	siCTRL	700798	786.138	0.0283065
123	siCTRL	432024	923.263	0.246211
124	siCTRL	808007	1125.77	0.860028
125	siCTRL	719455	786.361	0.538831
126	siCTRL	490553	1038.1	0.552822
127	siCTRL	1168251	1155	0.842031
128	siCTRL	544030	856.773	0.124173
129	siCTRL	1086574	1188.09	0.279184
130	siCTRL	1133379	1028.11	0.585759
131	siCTRL	793775	1553.45	0.969596
132	siCTRL	813258	976.717	0.56103
133	siCTRL	610523	840.806	0.0186473
134	siCTRL	619303	878.665	0.800633
135	siCTRL	1.78411e+06	1360.55	0.232974
136	siCTRL	924924	955.128	0.807105
137	siCTRL	1055756	1446.32	0.387861
138	siCTRL	600827	1167.85	0.863542
139	siCTRL	663963	1253.16	0.747122
140	siCTRL	612131	866.374	0.55624
141	siCTRL	932634	1834.05	0.136455
142	siCTRL	1019183	1114	0.0599177
143	siCTRL	641388	812.724	0.121343
144	siCTRL	633347	914.958	0.0445519
145	siCTRL	620625	915.334	0.107494
146	siCTRL	1277050	846.35	0.225709
147	siCTRL	633520	1345.98	0.712989
148	siCTRL	1305798	849.495	0.559717
149	siCTRL	1205633	1054.52	0.012556
150	siCTRL	1131524	896.757	0.0719743
151	siCTRL	1380153	1073.44	0.967276
152	siCTRL	502903	679.492	0.5681
153	siCTRL	909907	1158.17	0.203293
154	siCTRL	576520	925.328	0.252326
155	siCTRL	1414067	716.846	0.743826
156	siCTRL	636364	1391.7	0.195429
157	siCTRL	977661	914.985	0.581359
158	siCTRL	599630	930.382	0.97002
159	siCTRL	1520531	1040.53	0.846829
160	siCTRL	509541	685.359	0.239848
161	siCTRL	2605155	1090.01	0.49377
162	siCTRL	1268792	852.823	0.619956
163	siCTRL	1112037	1165.9	0.828981
164	siCTRL	1118198	1223.57	0.156791
165	siCTRL	1446759	1066.83	0.0185762
166	siCTRL	1283045	914.257	0.0700221
167	siCTRL	581026	953.845	0.486345
168	siCTRL	1102994	1260.93	0.606329
169	siCTRL	1235502	1147.82	0.568851
170	siCTRL	1264202	1145.86	0.317362
171	siCTRL	788830	878.411	0.988616
172	siCTRL	634118	1106.59	0.579745
173	siCTRL	849165	894.087	0.380141
174	siCTRL	693879	740.52	0.550948
175	siCTRL	642976	1152.06	0.745334
176	siCTRL	650988	769.758	0.669233
177	siCTRL	324165	1025.67	0.26492
178	siCTRL	835880	761.766	0.0663348
179	siCTRL	680318	1072.4	0.370084
180	siCTRL	280507	1003.39	0.629718
181	siCTRL	1109493	580.243	0.210174
182	siCTRL	718650	1064.38	0.752756
183	siCTRL	632866	811.246	0.0665365
184	siCTRL	924710	929.711	0.260315
185	siCTRL	624915	883.475	0.804755
186	siCTRL	662392	789.732	0.193434
187	siCTRL	668301	1028.37	0.639461
188	siCTRL	678763	774.297	0.52467
189	siCTRL	663394	880.791	0.924808
190	siCTRL	1120474	974.33	0.263297
191	siCTRL	617454	903.643	0.0659611
192	siCTRL	618729	941.178	0.735066
193	siCTRL	589286	1177.39	0.772178
194	siCTRL	270128	1213.33	0.907816
195	siCTRL	423193	1336.92	0.931972
196	siCTRL	752491	851.212	0.0139516
197	siCTRL	1103243	865.003	0.234362
198	siCTRL	1104939	818.878	0.616778
199	siCTRL	745932	1091.32	0.949016
200	siCTRL	684033	888.867	0.950176
201	siCTRL	466700	85.1287	0.556653
202	siCTRL	580505	795.254	0.915606
203	siCTRL	1143277	299.951	0.641566
204	siCTRL	563715	1080.12	0.390008
205	siCTRL	1165321	949.465	0.485991
206	siCTRL	1161685	231.972	0.60431
207	siCTRL	900781	737.069	0.549548
208	siCTRL	527499	879.808	0.926181
209	siCTRL	598973	704.773	0.918733
210	siCTRL	722584	861.235	0.394876
211	siCTRL	577357	807.767	0.963263
212	siCTRL	590554	934.752	0.173956
213	siCTRL	458416	598.682	0.12633
214	siCTRL	526953	961.455	0.135079
215	siCTRL	552872	613.3	0.505662
216	siCTRL	603015	1121.44	0.0215248
217	siCTRL	601589	763.865	0.94797
218	siCTRL	610017	1428.75	0.827115
219	siCTRL	574855	806.976	0.015019
220	siCTRL	497581	667.583	0.176196
221	siCTRL	606399	974.975	0.332064
222	siCTRL	577416	919.537	0.130997
223	siCTRL	232331	1066.02	0.809491
224	siCTRL	585820	887.945	0.344737
225	siCTRL	317992	1128.21	0.940107
226	siCTRL	1183011	1166.73	0.582014
227	siCTRL	1235300	868.943	0.878832
228	siCTRL	635088	1441.19	0.844734
229	siCTRL	255734	1035.54	0.905392
230	siCTRL	890410	848.244	0.45988
231	siCTRL	310531	1004.49	0.546347
232	siCTRL	1250005	1157.57	0.798604
233	siCTRL	578650	745.201	0.285719
234	siCTRL	599061	1080.37	0.490254
235	siCTRL	709868	880.471	0.59911
236	siCTRL	583751	932.102	0.0155333
237	siCTRL	708386	826.115	0.593481
238	siCTRL	1152071	959.403	0.433676
239	siCTRL	608658	1185.58	0.807361
240	siCTRL	1213857	1187.2	0.315245
241	siCTRL	621258	1333.56	0.892889
242	siCTRL	600687	931.422	0.577857
243	siCTRL	598974	1157.26	0.18401
244	siCTRL	627820	965.017	0.787929
245	siCTRL	746431	994.55	0.612031
246	siCTRL	1.02085e+06	861.242	0.0539093
247	siCTRL	1250412	1303.41	0.420194
248	siCTRL	813377	841.313	0.679069
249	siCTRL	1020863	1074.81	0.918602
250	siCTRL	614289	237.841	0.000402025
251	siCTRL	645411	1242.61	0.976759
252	siCTRL	747821	1262.45	0.37658
253	siCTRL	573514	1156.51	0.973784
254	siCTRL	462597	1120.62	0.604716
255	siCTRL	686512	1205.75	0.828846
256	siCTRL	645398	1124.55	0.574712
257	siCTRL	695549	963.08	0.628076
258	siCTRL	905961	1030.81	0.285576
259	siCTRL	789518	873.868	0.586833
260	siCTRL	582529	1073.79	0.750022
261	siCTRL	749728	1207.2	0.858314
262	siCTRL	809927	938.824	0.755082
263	siCTRL	766752	1262.23	0.698057
264	siCTRL	1288295	1343.52	0.864479
265	siCTRL	1104415	1065	0.322681
266	siCTRL	626584	1049.77	0.670789
267	siCTRL	688772	876.818	0.450874
268	siCTRL	487705	1079.45	0.382103
269	siCTRL	1178807	901.531	0.410811
270	siCTRL	618764	580.517	0.40148
271	siCTRL	639849	910.302	0.317384
272	siCTRL	468196	547.876	0.621919
273	siCTRL	645609	913.987	0.430247
274	siCTRL	1203830	964.257	0.973802
275	siCTRL	1223467	1179.25	0.677801
276	siCTRL	569855	570.45	0.19857
277	siCTRL	619300	1003.17	0.426701
278	siCTRL	596054	895.493	0.343346
279	siCTRL	1146836	1167.71	0.797639
280	siCTRL	572273	902.349	0.879998
281	siCTRL	693296	979.201	0.903842
282	siCTRL	864477	1017.82	0.66272
283	siCTRL	631661	676.207	0.270208
284	siCTRL	922758	691.629	0.252367
285	siCTRL	1059232	1168.95	0.854898
286	siCTRL	1229281	1101.76	0.527715
287	siCTRL	578396	902.057	0.802161
288	siCTRL	619849	1133.73	0.572489
289	siCTRL	591075	924.296	0.733143
290	siCTRL	1115752	1026.19	0.519012
291	siCTRL	1145290	1388.05	0.770884
292	siCTRL	1.43243e+06	570.983	0.568858
293	siCTRL	675891	855.609	0.46571
294	siCTRL	600375	776.64	0.342689
295	siCTRL	621834	880.514	0.0682093
296	siCTRL	437464	625.768	0.377924
297	siCTRL	912861	1154.13	0.0796261
298	siCTRL	552844	940.582	0.982817
299	siCTRL	727414	1155.06	0.181613
300	siCTRL	536826	1214.24	0.811859
301	siCTRL	1054437	864.49	0.874962
302	siCTRL	507012	579.539	0.688413
303	siCTRL	583572	583.444	0.569494
304	siCTRL	954432	788.477	0.160971
305	siCTRL	1015433	1030.91	0.46688
306	siCTRL	592135	928.963	0.345172
307	siCTRL	905898	897.836	0.22504
308	siCTRL	1018312	952.896	0.592512
309	siCTRL	590549	826.626	0.31227
310	siCTRL	1252433	972.15	0.916306
311	siCTRL	722488	993.209	0.909636
312	siCTRL	2494126	1541.98	0.257118
313	siCTRL	925811	819.646	0.110891
314	siCTRL	656318	869.65	0.192963
315	siCTRL	708834	830.144	0.499584
316	siCTRL	782050	864.122	0.728586
317	siCTRL	695007	793.584	0.208194
318	siCTRL	1069557	1210.13	0.248034
319	siCTRL	1232278	889.395	0.851672
320	siCTRL	1290620	931.177	0.415849
321	siCTRL	985565	1172.47	0.616685
322	siCTRL	1450264	873.692	0.233666
323	siCTRL	1177374	1418.87	0.101967
324	siCTRL	1.03849e+06	1215.85	0.515857
325	siCTRL	624187	954.764	0.477141
326	siCTRL	1076111	968.429	0.152672
327	siCTRL	809218	1123.93	0.621806
328	siCTRL	999064	1436.8	0.54401
329	siCTRL	770602	1269.77	0.654137
330	siCTRL	748625	187.291	0.144546
331	siCTRL	668310	879.052	0.751528
332	siCTRL	810504	1418.34	0.222049
333	siCTRL	983419	1037	0.519352
334	siCTRL	707135	1017.7	0.785296
335	siCTRL	650891	810.039	0.0223304
336	siCTRL	1010616	1191.43	0.324362
337	siCTRL	916723	1265.63	0.872922
338	siCTRL	1268947	1133.83	0.84471
339	siCTRL	822091	1431.1	0.538441
340	siCTRL	597973	931.54	0.866608
341	siCTRL	719582	983.647	0.949806
342	siCTRL	914914	1098.23	0.826407
343	siCTRL	606704	989.014	0.854115
344	siCTRL	634554	998.425	0.0987434
345	siCTRL	600679	773.509	0.651304
346	siCTRL	1267907	1083.94	0.703517
347	siCTRL	1061095	1095.28	0.610241
348	siCTRL	781456	1032.51	0.799615
349	siCTRL	765284	1223.96	0.0345712
350	siCTRL	1258028	978.683	0.770239
351	siCTRL	670240	1443.21	0.731729
352	siCTRL	604032	1275.17	0.259698
353	siCTRL	585549	785.598	0.257069
354	siCTRL	1307205	1336.71	0.632303
355	siCTRL	1075043	822.283	0.345297
356	siCTRL	611152	1274.45	0.796589
357	siCTRL	275122	1346.72	0.446146
358	siCTRL	921090	1175.42	0.782749
359	siCTRL	1068083	1206.48	0.990472
360	siCTRL	253554	807.219	0.300248
361	siCTRL	345931	894.369	0.143006
362	siCTRL	566686	886.937	0.901308
363	siCTRL	373341	1597.19	0.541559
364	siCTRL	544513	918.915	0.97474
365	siCTRL	944470	1105.79	0.636604
366	siCTRL	877234	844.539	0.993913
367	siCTRL	1054825	1102.84	0.546071
368	siCTRL	936519	712.583	0.526426
369	siCTRL	564018	883.692	0.135428
370	siCTRL	599927	1320.38	0.355705
371	siCTRL	539150	701.92	0.0262186
372	siCTRL	1257742	1211.13	0.160395
373	siCTRL	589837	1328.32	0.745637
374	siCTRL	1271138	1022.75	0.0303997
375	siCTRL	528546	579.599	0.366543
376	siCTRL	636508	923.396	0.862346
377	siCTRL	764865	1268.17	0.692678
378	siCTRL	959535	1032.97	0.690942
379	siCTRL	575854	758.295	0.188637
380	siCTRL	596304	1105.11	0.441904
381	siCTRL	564066	1049.58	0.581577
382	siCTRL	774976	875.437	0.989752
383	siCTRL	833520	1206.48	0.203906
384	siCTRL	924050	826.018	0.247733
385	siCTRL	553996	644.449	0.262173
386	siCTRL	521266	532.046	0.750172
387	siCTRL	598245	849.571	0.456975
388	siCTRL	1154049	1266.45	0.0569294
389	siCTRL	599243	692.109	0.508516
390	siCTRL	677786	1219.33	0.21196
391	siCTRL	924067	815.551	0.798604
392	siCTRL	855075	917.266	0.297331
393	siCTRL	875379	842.229	0.027606
394	siCTRL	847641	827.714	0.593432
395	siCTRL	1227931	916.865	0.84384
396	siCTRL	687372	1145.25	0.381016
397	siCTRL	847088	717.869	0.749858
398	siCTRL	1285590	1125.83	0.511141
399	siCTRL	1213107	770.45	0.540952
400	siCTRL	958601	762.101	0.959434
401	siCTRL	1083277	1159.46	0.803961
402	siCTRL	716696	748.991	0.0323231
403	siCTRL	650487	991.079	0.709387
404	siCTRL	1263579	1055.73	0.465001
405	siCTRL	910662	717.242	0.947549
406	siCTRL	800886	890.306	0.221433
407	siCTRL	1206613	932.887	0.267072
408	siCTRL	701894	881.893	0.081474
409	siCTRL	1031379	1260.2	0.428619
410	siCTRL	672820	1119.86	0.109019
411	siCTRL	867405	599.134	0.633787
412	siCTRL	356975	790.228	0.802963
413	siCTRL	1221796	1341.06	0.6968
414	siCTRL	699062	893.524	0.766211
415	siCTRL	1342905	1118.26	0.342454
416	siCTRL	1.322e+06	771.326	0.845851
417	siCTRL	1100960	890.161	0.428769
418	siCTRL	1249878	1285.45	0.82401
419	siCTRL	1175979	1150.74	0.626496
420	siCTRL	638079	909.438	0.143423
421	siCTRL	699688	823.775	0.0783869
422	siCTRL	667021	1525.78	0.0183326
423	siCTRL	1159987	1209.45	0.066725
424	siCTRL	1305459	1422.77	0.458584
425	siCTRL	1021759	1297.52	0.113342
426	siCTRL	595131	992.713	0.0277833
427	siCTRL	1270083	1301.99	0.754861
428	siCTRL	1303755	1131.49	0.39485
429	siCTRL	1348751	1618.85	0.746938
430	siCTRL	1261914	1033.62	0.452405
431	siCTRL	676485	1549.77	0.450087
432	siCTRL	935180	674.89	0.478073
433	siCTRL	651238	1239.06	0.474004
434	siCTRL	1339304	1204.93	0.803163
435	siCTRL	791140	1117.02	0.402393
436	siCTRL	1186598	975.248	0.904686
437	siCTRL	759853	1095.61	0.037061
438	siCTRL	1198040	1242.78	0.773874
439	siCTRL	662536	1213.9	0.125641
440	siCTRL	1030838	781.211	0.618514
441	siCTRL	655765	1326.19	0.0103643
442	siCTRL	1218677	612.635	0.538627
443	siCTRL	655302	1239.33	0.00301796
444	siCTRL	1.0015e+06	552.456	0.951194
445	siCTRL	645180	1308.99	0.905402
446	siCTRL	1458158	1265.79	0.795967
447	siCTRL	1055358	636.888	0.915274
448	siCTRL	905287	1108.4	0.145558
449	siCTRL	854638	1013.7	0.15773
450	siCTRL	1067087	764.31	0.187632
451	siCTRL	655730	942.306	0.622496
452	siCTRL	621599	1166.15	0.905809
453	siCTRL	1290450	1278.77	0.989955
454	siCTRL	723111	1011.22	0.711122
455	siCTRL	1254682	1151.3	0.7318
456	siCTRL	4554183	875.373	0.909293
457	siCTRL	650600	900.588	0.400874
458	siCTRL	585853	872.84	0.249851
459	siCTRL	536020	723.609	0.17343
460	siCTRL	499710	599.07	0.119457
461	siCTRL	600196	822.102	0.812611
462	siCTRL	453163	838.224	0.146792
463	siCTRL	853736	933.062	0.264297
464	siCTRL	1087143	731.34	0.819089
465	siCTRL	624685	1355.51	0.310587
466	siCTRL	1080441	1272.96	0.982417
467	siCTRL	1092869	970.27	0.266639
468	siCTRL	752909	1123.52	0.533653
469	siCTRL	751427	782.414	0.314467
470	siCTRL	871529	929.261	0.910773
471	siCTRL	671094	1613.48	0.366557
472	siCTRL	726837	814.836	0.433592
473	siCTRL	540984	672.487	0.512293
474	siCTRL	721180	851.657	0.938886
475	siCTRL	599855	1106.37	0.030949
476	siCTRL	350452	1192.48	0.716879
477	siCTRL	1166995	667.657	0.891019
478	siCTRL	1637681	812.448	0.0272872
479	siCTRL	262040	1185.36	0.522051
480	siCTRL	615742	1282.77	0.32599
481	siCTRL	620418	1269.49	0.859489
482	siCTRL	868218	1198.68	0.558517
483	siCTRL	616990	1186.79	0.690228
484	siCTRL	512847	656.672	0.452853
485	siCTRL	1214970	1263.72	0.628309
486	siCTRL	298045	1190.64	0.290097
487	siCTRL	892787	1184.97	0.00934858
488	siCTRL	725984	1179.22	0.576756
489	siCTRL	1128907	288.629	0.311444
490	siCTRL	325560	1142.84	0.517268
491	siCTRL	813938	1328.4	0.916406
492	siCTRL	1273128	1152.94	0.426475
493	siCTRL	943724	1051.91	0.247396
494	siCTRL	460008	901.995	0.371294
495	siCTRL	989449	905.196	0.931861
496	siCTRL	665678	858.892	0.936868
497	siCTRL	1.04689e+06	1106.71	0.84433
498	siCTRL	1290998	1053.6	0.920207
499	siCTRL	1241229	824.436	0.2279
500	siCTRL	1238622	973.299	0.0874822
501	siCTRL	619231	953.664	0.22731
502	siCTRL	653539	1213.16	0.314377
503	siCTRL	1269702	673.912	0.174766
504	siCTRL	1075747	873.532	0.607094
505	siCTRL	653365	1356.48	0.413586
506	siCTRL	469810	778.399	0.816352
507	siCTRL	609072	809.801	0.18513
508	siCTRL	1232642	911.89	0.701877
509	siCTRL	614397	1075.34	0.240356
510	siCTRL	1233937	1041.52	0.574219
511	siCTRL	595457	779.739	0.348988
512	siCTRL	578139	1232.34	0.0569644
513	siCTRL	832837	914.646	0.228814
514	siCTRL	845843	1041.84	0.664103
515	siCTRL	572663	1172.62	0.49725
516	siCTRL	559882	1065.91	0.519016
517	siCTRL	984510	868.247	0.17472
518	siCTRL	645863	1042.17	0.570716
519	siCTRL	1039576	831.474	0.996753
520	siCTRL	604745	1015.35	0.816835
521	siCTRL	805135	984.199	0.594373
522	siCTRL	602140	1087.73	0.975989
523	siCTRL	681202	684.749	0.901563
524	siCTRL	1436007	1054.06	0.595608
525	siCTRL	649549	1120.78	0.0324263
526	siCTRL	419712	1100.5	0.0935771
527	siCTRL	871871	787.091	0.0653717
528	siCTRL	629580	954.419	0.451733
529	siCTRL	991361	1026.78	0.375435
530	siCTRL	2637915	1213.5	0.97535
531	siCTRL	644971	1212.64	0.167983
532	siCTRL	563668	956.865	0.972788
533	siCTRL	648983	1049.5	0.767475
534	siCTRL	613474	869.469	0.824238
535	siCTRL	258750	940.744	0.632616
536	siCTRL	523259	903.517	0.668733
537	siCTRL	748879	835.272	0.476882
538	siCTRL	638470	775.341	0.0131364
539	siCTRL	695253	1038.46	0.353006
540	siCTRL	672185	1467.59	0.492072
541	siCTRL	582918	923.167	0.730091
542	siCTRL	604544	966.807	0.468628
543	siCTRL	596496	1219.31	0.457405
544	siCTRL	579681	952.967	0.137663
545	siCTRL	852089	1138.55	0.0108887
546	siCTRL	835742	850.037	0.758278
547	siCTRL	663136	1039.95	0.319953
548	siCTRL	655078	982.096	0.984383
549	siCTRL	825132	1047.35	0.220234
550	siCTRL	619138	861.925	0.338708
551	siCTRL	778604	1108.71	0.523896
552	siCTRL	1312540	1025.35	0.754891
553	siCTRL	872733	973.434	0.463858
554	siCTRL	295937	766.659	0.124823
555	siCTRL	936034	1208.21	0.312501
556	siCTRL	1313982	180.09	0.504519
557	siCTRL	271436	849.154	0.673849
558	siCTRL	626256	1018.82	0.77015
559	siCTRL	1265624	1085.45	0.130336
560	siCTRL	326433	976.197	0.0229151
561	siCTRL	719338	922.83	0.519082
562	siCTRL	876180	691.507	0.809989
563	siCTRL	299422	1055.46	0.0126038
564	siCTRL	1256886	877.766	0.67247
565	siCTRL	959575	1220.75	0.686808
566	siCTRL	710039	1163.53	0.449247
567	siCTRL	1176460	1039.07	0.914789
568	siCTRL	635584	978.491	0.644361
569	siCTRL	932414	1461.09	0.00523984
570	siCTRL	1126451	1098.67	0.484428
571	siCTRL	1146426	1164.66	0.859318
572	siCTRL	811258	915.908	0.8304
573	siCTRL	619797	1020.81	0.649154
574	siCTRL	893549	1045.04	0.673698
575	siCTRL	680615	918.22	0.5785
576	siCTRL	1251518	761.225	0.27412
577	siCTRL	886730	1317.8	0.56053
578	siCTRL	1364002	908.207	0.67173
579	siCTRL	1.01887e+06	1172.49	0.35243
580	siCTRL	674600	937.24	0.855828
581	siCTRL	910893	841.092	0.195037
582	siCTRL	660705	940.885	0.747321
583	siCTRL	907282	1172.93	0.289603
584	siCTRL	1111811	1015.42	0.773799
585	siCTRL	681090	1118.98	0.427737
586	siCTRL	779371	1522.48	0.807698
587	siCTRL	927312	862.669	0.353535
588	siCTRL	232560	524.577	0.213693
589	siCTRL	1068701	1100.52	0.767285
590	siCTRL	759121	1377.16	0.308642
591	siCTRL	617826	1016	0.733245
592	siCTRL	403423	527.781	0.744473
593	siCTRL	1176048	1258.34	0.221397
594	siCTRL	666320	993.244	0.214112
595	siCTRL	679521	1098.08	0.198948
596	siCTRL	1135945	941.558	0.142518
597	siCTRL	654941	656.058	0.377083
598	siCTRL	373172	1158.65	0.0266279
599	siCTRL	1107827	844.181	0.11092
600	siCTRL	694118	1152.31	0.674564
601	siCTRL	868248	1315.05	0.799777
602	siCTRL	281484	1100.34	0.0805295
603	siCTRL	1107757	860.887	0.231702
604	siCTRL	899913	703.592	0.207626
605	siCTRL	657609	966.254	0.917334
606	siCTRL	835929	1075.14	0.711315
607	siCTRL	732318	1040.71	0.553885
608	siCTRL	648073	1260.03	0.304518
609	siCTRL	1192515	1322.73	0.834854
610	siCTRL	631485	1232.84	0.435306
611	siCTRL	666459	908.527	0.923456
612	siCTRL	678101	1549.92	0.706052
613	siCTRL	618685	1429.64	0.478031
614	siCTRL	1333696	1424.03	0.12621
615	siCTRL	1313684	876.448	0.976044
616	siCTRL	1043510	768.005	0.159834
617	siCTRL	715117	954.232	0.202602
618	siCTRL	735389	1546.76	0.431182
619	siCTRL	1235425	849.529	0.404202
620	siCTRL	731335	1269.3	0.146751
621	siCTRL	718756	1171.73	0.729319
622	siCTRL	605476	1170.79	0.188745
623	siCTRL	615247	1073.86	0.643896
624	siCTRL	1.04565e+06	734.999	0.754306
625	siCTRL	609358	777.191	0.210732
626	siCTRL	702728	1130.29	0.600954
627	siCTRL	650743	807.538	0.748928
628	siCTRL	995300	960.22	0.638219
629	siCTRL	1098797	705.268	0.597127
630	siCTRL	686650	599.241	0.295482
631	siCTRL	1257254	940.599	0.731606
632	siCTRL	1250746	609.211	0.945308
633	siCTRL	926841	971.354	0.425561
634	siCTRL	1282907	1035.04	0.782182
635	siCTRL	486802	765.726	0.056141
636	siCTRL	1227589	839.88	0.835272
637	siCTRL	805486	983.463	0.19225
638	siCTRL	469319	775.666	0.395097
639	siCTRL	1158898	906.459	0.300081
640	siCTRL	719581	1059.01	0.0801036
641	siCTRL	598929	594.241	0.904631
642	siCTRL	658047	782.19	0.370154
643	siCTRL	1091132	1181.74	0.530697
644	siCTRL	883699	811.894	0.494116
645	siCTRL	2428041	1254.92	0.132161
646	siCTRL	1295018	713.091	0.206454
647	siCTRL	1006529	1564.65	0.0761888
648	siCTRL	834097	1782.27	0.507922
649	siCTRL	596863	962.95	0.26155
650	siCTRL	639738	1373.74	0.357062
651	siCTRL	640694	1219.7	0.108065
652	siCTRL	875059	2001.26	0.787552
653	siCTRL	574082	1080.45	0.106584
654	siCTRL	1262361	1306.99	0.985709
655	siCTRL	620088	1101.09	0.177161
656	siCTRL	638659	1068.97	0.572405
657	siCTRL	783749	682.177	0.0448453
658	siCTRL	962719	856.088	0.787116
659	siCTRL	1.00982e+06	997.761	0.189606
660	siCTRL	1173382	654.82	0.527904
661	siCTRL	1117387	893.307	0.740078
662	siCTRL	313864	466.98	0.149931
663	siCTRL	632804	598.439	0.551087
664	siCTRL	594637	1065.51	0.216617
665	siCTRL	1331938	1609.4	0.759196
666	siCTRL	997366	1722.05	0.722915
667	siCTRL	1136079	1272.72	0.176549
668	siCTRL	834808	872.762	0.861967
669	siCTRL	1158632	990.548	0.0197751
670	siCTRL	853028	1033.27	0.860237
671	siCTRL	605481	993.828	0.558904
672	siCTRL	1028026	973.535	0.40322
673	siCTRL	905685	699.174	0.758747
674	siCTRL	643412	663.508	0.716929
675	siCTRL	773846	1176.4	0.987326
676	siCTRL	649325	675.25	0.278085
677	siCTRL	1215789	985.714	0.00379367
678	siCTRL	917643	1020.45	0.933903
679	siCTRL	682901	855.829	0.857897
680	siCTRL	931197	887.216	0.728851
681	siCTRL	626332	1286.97	0.516689
682	siCTRL	571633	1042.9	0.706956
683	siCTRL	797320	1195.93	0.78053
684	siCTRL	732830	1108.55	0.374876
685	siCTRL	566200	720.42	0.770323
686	siCTRL	683168	1113.65	0.750624
687	siCTRL	611022	889.245	0.613211
688	siCTRL	577478	795.823	0.401866
689	siCTRL	634225	844.941	0.697308
690	siCTRL	559322	769.101	0.00311286
691	siCTRL	585311	1349.35	0.774897
692	siCTRL	619461	1222.54	0.896417
693	siCTRL	302035	1092.75	0.239316
694	siCTRL	744756	967.713	0.120767
695	siCTRL	397724	1064.02	0.220284
696	siCTRL	315826	1215.12	0.302097
697	siCTRL	705016	1037.06	0.883029
698	siCTRL	385126	1049.82	0.543166
699	siCTRL	619913	374.273	0.286712
700	siCTRL	940350	1288.78	0.138355
701	siCTRL	592304	337.109	0.290144
702	siCTRL	1246361	1497.67	0.613871
703	siCTRL	792882	1017.24	0.324139
704	siCTRL	370523	375.313	0.45736
705	siCTRL	744735	952.225	0.444117
706	siCTRL	1018638	1139.02	0.828135
707	siCTRL	547890	831.491	0.426348
708	siCTRL	815383	876.676	0.345699
709	siCTRL	579665	751.375	0.674972
710	siCTRL	431380	412.938	0.221482
711	siCTRL	568921	1104.61	0.467246
712	siCTRL	646834	938.36	0.314766
713	siCTRL	950431	975.238	0.626856
714	siCTRL	660417	942.202	0.87736
715	siCTRL	1208532	686.607	0.447689
716	siCTRL	1320286	295.34	0.784457
717	siCTRL	1024490	816.054	0.456966
718	siCTRL	718537	940.423	0.656229
719	siCTRL	812380	860.542	0.131841
720	siCTRL	717943	1054.96	0.432982
721	siCTRL	807768	828.115	0.909312
722	siCTRL	637753	830.708	0.605479
723	siCTRL	1280873	1022.19	0.766775
724	siCTRL	1124615	930.709	0.504701
725	siCTRL	670669	1076.11	0.498056
726	siCTRL	783434	597.361	0.8429
727	siCTRL	903807	582.304	0.0678069
728	siCTRL	774578	946.666	0.573272
729	siCTRL	1320982	1101.82	0.942763
730	siCTRL	1186194	987.54	0.51786
731	siCTRL	1105730	792.146	0.194466
732	siCTRL	1224292	746.073	0.847939
733	siCTRL	941189	778.398	0.251639
734	siCTRL	690511	495.647	0.700726
735	siCTRL	693607	500.771	0.540261
736	siCTRL	620467	1074.99	0.948836
737	siCTRL	685211	975.134	0.624337
738	siCTRL	1215183	1049.37	0.837978
739	siCTRL	654679	393.143	0.00793288
740	siCTRL	681436	888.56	0.98934
741	siCTRL	654098	400.779	0.0777146
742	siCTRL	626090	983.404	0.32213
743	siCTRL	1076202	1049.13	0.946152
744	siCTRL	1081486	1480.78	0.0089391
745	siCTRL	1358804	269.605	0.82273
746	siCTRL	696903	1004.56	0.861212
747	siCTRL	1335216	1434.72	0.439831
748	siCTRL	1166552	1267.12	0.255745
749	siCTRL	1050795	1136.81	0.80269
750	siCTRL	1268057	1225.12	0.477862
751	siCTRL	1336218	1182.97	0.134339
752	siCTRL	688121	585.095	0.927849
753	siCTRL	770088	862.991	0.89597
754	siCTRL	678175	685.416	0.491545
755	siCTRL	1133387	1416.1	0.856702
756	siCTRL	1030160	1226.55	0.418578
757	siCTRL	628936	840.204	0.683465
758	siCTRL	690074	987.685	0.397991
759	siCTRL	1070323	1181.77	0.505742
760	siCTRL	827396	1181.47	0.189552
761	siCTRL	691569	853.191	0.964989
762	siCTRL	649231	898.965	0.294216
763	siCTRL	652047	1042.49	0.10346
764	siCTRL	718155	925.927	0.144315
765	siCTRL	607527	1224.96	0.0140923
766	siCTRL	989259	1011.46	0.715946
767	siCTRL	884160	1136.82	0.564498
768	siCTRL	647179	682.589	0.794578
769	siCTRL	949146	982.459	0.50708
770	siCTRL	637922	1047.5	0.791821
771	siCTRL	795328	769.198	0.695764
772	siCTRL	1035259	1136.35	0.777848
773	siCTRL	865311	1169.98	0.406483
774	siCTRL	622746	696.233	0.647771
775	siCTRL	601705	1151.77	0.179794
776	siCTRL	621434	903.844	0.32182
777	siCTRL	873233	1383.6	0.172605
778	siCTRL	1030261	1071.22	0.408637
779	siCTRL	1049884	767.329	0.241419
780	siCTRL	1278395	1382.7	0.406922
781	siCTRL	740647	760.859	0.975222
782	siCTRL	625203	797.95	0.320319
783	siCTRL	644341	871.941	0.982491
784	siCTRL	642170	641.188	0.636306
785	siCTRL	938474	784.295	0.375091
786	siCTRL	612013	845.339	0.857484
787	siCTRL	1180723	1330.82	0.619587
788	siCTRL	892504	1066.73	0.252033
789	siCTRL	557523	1151.68	0.792856
790	siCTRL	636893	767.698	0.432939
791	siCTRL	636938	847.323	0.357511
792	siCTRL	702736	652.062	0.330277
793	siCTRL	466673	757.517	0.697369
794	siCTRL	578410	657.485	0.26865
795	siCTRL	706411	1124.81	0.808278
796	siCTRL	787913	1097.07	0.295289
797	siCTRL	612028	745.474	0.544121
798	siCTRL	595437	744.49	0.487921
799	siCTRL	1214628	1041.96	0.855356
800	siCTRL	1197514	1036.59	0.888386
801	siCTRL	734272	857.637	0.184384
802	siCTRL	619743	702.735	0.585348
803	siCTRL	583321	755.579	0.898205
804	siCTRL	629921	807.725	0.446117
805	siCTRL	631255	917.869	0.921868
806	siCTRL	595993	906.293	0.278991
807	siCTRL	1285862	1170.1	0.608831
808	siCTRL	1164434	1670.32	0.682454
809	siCTRL	992704	1327.76	0.228206
810	siCTRL	1077706	972.086	0.0137675
811	siCTRL	1191401	962.047	0.416724
812	siCTRL	651375	996.595	0.938482
813	siCTRL	676369	1312.99	0.343028
814	siCTRL	635981	1160.85	0.779744
815	siCTRL	1207344	1133.05	0.174736
816	siCTRL	674658	1072.27	0.341953
817	siCTRL	935760	943.301	0.144598
818	siCTRL	611435	841.969	0.716771
819	siCTRL	630852	751.476	0.699308
820	siCTRL	922789	873.51	0.688497
821	siCTRL	673346	1121.97	0.253396
822	siCTRL	659643	912.422	0.69236
823	siCTRL	957792	940.291	0.227298
824	siCTRL	537232	1060.14	0.424649
825	siCTRL	642917	874.085	0.371922
826	siCTRL	872390	982.701	0.355308
827	siCTRL	1328019	1076.38	0.0576548
828	siCTRL	1275089	761.5	0.631647
829	siCTRL	545787	601.07	0.707317
830	siCTRL	616730	545.009	0.613589
831	siCTRL	1122900	1093.62	0.648313
832	siCTRL	875309	952.07	0.169941
833	siCTRL	1137504	980.867	0.149447
834	siCTRL	735083	1166.75	0.514175
835	siCTRL	607272	546.313	0.875333
836	siCTRL	644873	791.998	0.183953
837	siCTRL	1216377	911.31	0.462839
838	siCTRL	638138	1034.88	0.428932
839	siCTRL	1278297	875.807	0.497289
840	siCTRL	742265	1017.92	0.161511
841	siCTRL	1070938	1401.7	0.342441
842	siCTRL	533025	705.264	0.26188
843	siCTRL	654766	726.919	0.844527
844	siCTRL	806745	989.064	0.800332
845	siCTRL	574477	732.299	0.426639
846	siCTRL	1262671	1219.8	0.607015
847	siCTRL	1037668	1298.01	0.145466
848	siCTRL	1.01676e+06	813.488	0.509613
849	siCTRL	1306888	839.063	0.296947
850	siCTRL	1328676	1017.75	0.859651
851	siCTRL	852456	840.378	0.671598
852	siCTRL	1207414	952.164	0.633474
853	siCTRL	1328451	1101.25	0.124751
854	siCTRL	1066506	1250.16	0.470588
855	siCTRL	1174760	868.258	0.986573
856	siCTRL	657692	1260.97	0.948299
857	siCTRL	1298092	894.64	0.645086
858	siCTRL	1083644	1014.65	0.151725
859	siCTRL	520827	559.446	0.639127
860	siCTRL	849654	1051.05	0.565662
861	siCTRL	1025814	850.176	0.468666
862	siCTRL	1267229	1236.31	0.428037
863	siCTRL	693377	877.204	0.59927
864	siCTRL	635943	1094.98	0.84997
865	siCTRL	600785	1100.1	0.751121
866	siCTRL	531030	540.222	0.579361
867	siCTRL	1273311	966.435	0.924704
868	siCTRL	664729	437.243	0.06474
869	siCTRL	622296	862.839	0.991347
870	siCTRL	605024	714.384	0.0529945
871	siCTRL	608203	687.268	0.199496
872	siCTRL	963194	933.472	0.422753
873	siCTRL	609282	866.685	0.107509
874	siCTRL	633740	933.69	0.62367
875	siCTRL	648464	373.598	0.0479926
876	siCTRL	586577	675.825	0.284624
877	siCTRL	965022	876.59	0.0610367
878	siCTRL	601679	217.676	0.703519
879	siCTRL	844108	812.535	0.668456
880	siCTRL	998523	1197.62	0.378581
881	siCTRL	1174842	881.128	0.188194
882	siCTRL	610131	666.036	0.747005
883	siCTRL	1079771	649.265	0.340379
884	siCTRL	639887	776.692	0.795301
885	siCTRL	1177026	897.16	0.487901
886	siCTRL	926223	1151.35	0.525669
887	siCTRL	967515	425.603	0.0284908
888	siCTRL	653924	1026.96	0.644232
889	siCTRL	681145	955.755	0.350657
890	siCTRL	846544	978.076	0.229205
891	siCTRL	902305	839.666	0.433883
892	siCTRL	1312504	867.039	0.382467
893	siCTRL	637902	906.652	0.469789
894	siCTRL	646406	782.103	0.979483
895	siCTRL	748936	1253.77	0.364378
896	siCTRL	797396	716.055	0.77441
897	siCTRL	652857	832.377	0.552768
898	siCTRL	297519	829.578	0.889131
899	siCTRL	710911	1071.9	0.354953
900	siCTRL	607212	1296.84	0.245519
901	siCTRL	605978	1007.87	0.911019
902	siCTRL	359014	858.146	0.0435343
903	siCTRL	631010	1080.11	0.950753
904	siCTRL	1053371	913.689	0.556407
905	siCTRL	1103544	1003.64	0.376363
906	siCTRL	968192	959.498	0.995052
907	siCTRL	1068185	941.833	0.0583626
908	siCTRL	2047154	1382.54	0.516706
909	siCTRL	617603	1346.73	0.0310971
910	siCTRL	1086044	1415.36	0.571176
911	siCTRL	963048	1294.15	0.180469
912	siCTRL	834686	1393.92	0.630959
913	siCTRL	1365140	850.369	0.980924
914	siCTRL	636348	1463.73	0.874903
915	siCTRL	1205036	995.187	0.451836
916	siCTRL	1089333	860.4	0.708461
917	siCTRL	425063	968.297	0.777469
918	siCTRL	799993	1333.31	0.494843
919	siCTRL	1208291	695.158	0.528533
920	siCTRL	812298	860.8	0.150784
921	siCTRL	617464	915.722	0.3694
922	siCTRL	795960	1412.78	0.142221
923	siCTRL	1129030	1190.79	0.726894
924	siCTRL	929773	1333.1	0.477013
925	siCTRL	636365	427.714	0.448879
926	siCTRL	844885	1376.48	0.885998
927	siCTRL	899770	945.573	0.527619
928	siCTRL	785786	816.006	0.409091
929	siCTRL	632518	1156.52	0.268892
930	siCTRL	920168	1345.46	0.072012
931	siCTRL	1313103	1149.28	0.418136
932	siCTRL	692902	1101.4	0.0257535
933	siCTRL	773762	1262.99	0.291154
934	siCTRL	563499	663.704	0.50351
935	siCTRL	1202998	1538.25	0.965933
936	siCTRL	531109	675.613	0.109383
937	siCTRL	664889	636.109	0.673041
938	siCTRL	1218790	1504.71	0.499932
939	siCTRL	215951	848.223	0.777098
940	siCTRL	463380	981.435	0.143607
941	siCTRL	1358765	1148.59	0.0832026
942	siCTRL	665466	641.11	0.399219
943	siCTRL	659137	869.672	0.796962
944	siCTRL	1008215	918.102	0.191676
945	siCTRL	716825	363.634	0.767777
946	siCTRL	1362337	1433.61	0.290298
947	siCTRL	708916	1073.11	0.216891
948	siCTRL	623586	800.54	0.0167156
949	siCTRL	1105829	1019.26	0.398659
950	siCTRL	706000	343.243	0.381081
951	siCTRL	1309804	1013.31	0.659345
952	siCTRL	747168	1221.7	0.0709184
953	siCTRL	867352	1332.53	0.152604
954	siCTRL	1.04269e+06	946.341	0.0165759
955	siCTRL	1300168	1108.75	0.113796
956	siCTRL	824236	1614.14	0.651789
957	siCTRL	639874	879.26	0.402657
958	siCTRL	971103	826.082	0.321026
959	siCTRL	604413	1042.75	0.557912
960	siCTRL	634440	854.93	0.99346
961	siCTRL	625722	868.138	0.834487
962	siCTRL	1325720	368.224	0.699623
963	siCTRL	733666	1457.79	0.918259
964	siCTRL	797971	1272.35	0.0397287
965	siCTRL	1271683	805.677	0.0703334
966	siCTRL	917462	892.928	0.474006
967	siCTRL	1305103	1196.9	0.349167
968	siCTRL	720730	864.524	0.937252
969	siCTRL	601488	1029.88	0.489565
970	siCTRL	606838	824.339	0.539649
971	siCTRL	795610	1031.56	0.89526
972	siCTRL	804605	1402.11	0.446635
973	siCTRL	1.0424e+06	861.99	0.877034
974	siCTRL	710988	651.29	0.253582
975	siCTRL	1172598	993.676	0.27381
976	siCTRL	1077475	977.475	0.328361
977	siCTRL	654305	568.88	0.547564
978	siCTRL	679514	743.553	0.220129
979	siCTRL	541834	662.959	0.671429
980	siCTRL	631855	787.265	0.142793
981	siCTRL	873099	858.315	0.0941003
982	siCTRL	695421	798.932	0.870192
983	siCTRL	1226090	1017.69	0.236869
984	siCTRL	614411	1071.22	0.386004
985	siCTRL	1030045	785.818	0.571542
986	siCTRL	517700	643.697	0.525802
987	siCTRL	626079	181.122	0.0760239
988	siCTRL	226095	675.837	0.874126
989	siCTRL	420350	753.79	0.951136
990	siCTRL	1100607	857.837	0.812507
991	siCTRL	482081	612.941	0.283802
992	siCTRL	520633	597.299	0.527847
993	siCTRL	1209822	896.23	0.339417
994	siCTRL	720534	1100.97	0.554667
995	siCTRL	1105529	875.014	0.974403
996	siCTRL	1272618	1009.51	0.311703
997	siCTRL	1326574	787.927	0.668797
998	siCTRL	649786	1091.56	0.325967
999	siCTRL	1317869	987.041	0.774477
1000	siCTRL	641744	893.415	0.32581
1001	siCTRL	1377688	1252.5	0.889827
1002	siCTRL	785271	1092.69	0.751708
1003	siCTRL	579449	566.925	0.762632
1004	siCTRL	956761	937.894	0.469479
1005	siCTRL	1303910	1112.7	0.210765
1006	siCTRL	343642	606.139	0.0414751
1007	siCTRL	886796	966.674	0.321829
1008	siCTRL	682964	1016.93	0.0371127
1009	siCTRL	255756	539.225	0.693855
1010	siCTRL	860164	1027.26	0.67035
1011	siCTRL	1365145	1013.11	0.430472
1012	siCTRL	1060337	847.894	0.767789
1013	siCTRL	746763	804.476	0.536008
1014	siCTRL	893074	1073.43	0.0398599
1015	siCTRL	680424	1078.14	0.134793
1016	siCTRL	1394185	1424.57	0.193416
1017	siCTRL	716738	1235.42	0.335664
1018	siCTRL	1395412	1315.44	0.0523129
1019	siCTRL	736028	827.501	0.605117
1020	siCTRL	1432138	831.104	0.512061
1021	siCTRL	647700	1063.57	0.617461
1022	siCTRL	621049	1094.73	0.432356
1023	siCTRL	770739	1133.25	0.8477
1024	siCTRL	1286060	1175.26	0.454059
1025	siCTRL	660817	109.23	0.0154035
1026	siCTRL	816665	1087.53	0.873068
1027	siCTRL	668411	1185.31	0.656202
1028	siCTRL	669360	795.637	0.823003
1029	siCTRL	629622	866.082	0.951776
1030	siCTRL	1335685	1117.42	0.0509124
1031	siCTRL	1788896	829.567	0.235072
1032	siCTRL	695647	632.334	0.0633434
1033	siCTRL	782193	986.013	0.421658
1034	siCTRL	1137086	1151.42	0.863829
1035	siCTRL	681540	1066.35	0.081624
1036	siCTRL	672360	1171.37	0.473112
1037	siCTRL	804427	930.782	0.125543
1038	siCTRL	1343457	1417.1	0.772886
1039	siCTRL	689600	679.561	0.841422
1040	siCTRL	667227	1170.61	0.0432909
1041	siCTRL	1278399	948.608	0.486441
1042	siCTRL	1315897	1328.77	0.239411
1043	siCTRL	742002	1177.56	0.952474
1044	siCTRL	858532	908.373	0.943893
1045	siCTRL	663756	879.332	0.613934
1046	siCTRL	649575	965.827	0.973487
1047	siCTRL	717509	1131.84	0.344861
1048	siCTRL	1142496	998.616	0.897851
1049	siCTRL	1190101	826.538	0.434595
1050	siCTRL	1139149	1317.2	0.235815
1051	siCTRL	602350	926.868	0.940828
1052	siCTRL	645343	935.612	0.684218
1053	siCTRL	695207	1005.14	0.0649116
1054	siCTRL	1199861	1141.75	0.870425
1055	siCTRL	1241705	1540.2	0.70138
1056	siCTRL	633256	994.439	0.604927
1057	siCTRL	1099935	1213.86	0.732375
1058	siCTRL	640603	877.474	0.253439
1059	siCTRL	1312045	1153.73	0.600489
1060	siCTRL	768675	954.127	0.814619
1061	siCTRL	751776	971.711	0.0541137
1062	siCTRL	1253829	1332.08	0.130511
1063	siCTRL	1305207	1172.36	0.842446
1064	siCTRL	1090810	868.356	0.618346
1065	siCTRL	291178	1182.4	0.531288
1066	siCTRL	1430300	1585.81	0.248291
1067	siCTRL	555778	838.425	0.295079
1068	siCTRL	982338	601.169	0.872686
1069	siCTRL	1.94656e+06	1157.64	0.421666
1070	siCTRL	916659	1032.74	0.0644303
1071	siCTRL	580568	1052.56	0.896985
1072	siCTRL	1120788	977.866	0.203381
1073	siCTRL	898504	838.219	0.826228
1074	siCTRL	1277303	1443.77	0.881771
1075	siCTRL	1295623	1273.41	0.486751
1076	siCTRL	882522	1363.01	0.598465
1077	siCTRL	702612	925.372	0.527267
1078	siCTRL	617587	271.776	0.624821
1079	siCTRL	711652	1371.34	0.855042
1080	siCTRL	1149669	1197.97	0.282139
1081	siCTRL	1331921	982.279	0.883756
1082	siCTRL	707937	1012.63	0.56769
1083	siCTRL	573733	1086.98	0.115103
1084	siCTRL	765584	936.278	0.227001
1085	siCTRL	586590	1190.36	0.595982
1086	siCTRL	1374628	1090.72	0.239446
1087	siCTRL	1332263	932.075	0.131416
1088	siCTRL	846849	996.4	0.161848
1089	siCTRL	734558	1129.12	0.844873
1090	siCTRL	1188852	913.97	0.602184
1091	siCTRL	682700	1017.27	0.963567
1092	siCTRL	837969	1161.76	0.345679
1093	siCTRL	609448	887.159	0.595625
1094	siCTRL	839779	908.121	0.598985
1095	siCTRL	1521543	956.081	0.615704
1096	siCTRL	897074	1132.56	0.0591772
1097	siCTRL	1201286	1055.61	0.750317
1098	siCTRL	791974	1143.11	0.948209
1099	siCTRL	322450	664.485	0.534679
1100	siCTRL	882364	918.654	0.192556
1101	siCTRL	826423	911.411	0.752926
1102	siCTRL	845801	1087.79	0.00731897
1103	siCTRL	626200	799.645	0.328256
1104	siCTRL	642172	1139.04	0.917606
1105	siCTRL	216484	574.914	0.588367
1106	siCTRL	906053	986.046	0.85519
1107	siCTRL	659469	932.301	0.604672
1108	siCTRL	690174	1212.2	0.822578
1109	siCTRL	522482	618.928	0.879484
1110	siCTRL	662449	969.2	0.320986
1111	siCTRL	1310328	977.581	0.122955
1112	siCTRL	910949	840.091	0.721303
1113	siCTRL	784645	1231.61	0.440347
1114	siCTRL	1443360	915.589	0.126736
1115	siCTRL	1490584	389.164	0.589824
1116	siCTRL	636348	1266.99	0.0360683
1117	siCTRL	1141218	801.222	0.200182
1118	siCTRL	829882	1007.56	0.788301
1119	siCTRL	856338	1668.78	0.0120968
1120	siCTRL	669119	949.424	0.303346
1121	siCTRL	614063	1129.68	0.021376
1122	siCTRL	1327331	1112.18	0.997485
1123	siCTRL	677224	949.362	0.58203
1124	siCTRL	631264	452.171	0.293376
1125	siCTRL	804393	1247.38	0.928949
1126	siCTRL	697992	853.118	0.507119
1127	siCTRL	595078	397.021	0.454692
1128	siCTRL	859507	832.533	0.587872
1129	siCTRL	1302651	1069.67	0.264138
1130	siCTRL	1272333	1122.58	0.305288
1131	siCTRL	1356217	302.34	0.371655
1132	siCTRL	1190131	1107.7	0.244448
1133	siCTRL	674077	1077.08	0.584547
1134	siCTRL	656477	448.571	0.695846
1135	siCTRL	677411	804.354	0.0719472
1136	siCTRL	689400	925.71	0.971083
1137	siCTRL	683167	785.232	0.753071
1138	siCTRL	846748	808.207	0.806163
1139	siCTRL	670505	758.94	0.75164
1140	siCTRL	681299	883.909	0.080061
1141	siCTRL	549189	1563.18	0.481696
1142	siCTRL	416670	1093.17	0.445673
1143	siCTRL	706600	264.521	0.672473
1144	siCTRL	717575	231.265	0.448737
1145	siCTRL	671501	1170.56	0.704313
1146	siCTRL	329378	1300.19	0.681645
1147	siCTRL	666814	810.569	0.697149
1148	siCTRL	813906	673.948	0.618601
1149	siCTRL	836906	202.654	0.150981
1150	siCTRL	1023379	1215.87	0.760802
1151	siCTRL	673509	1131.53	0.781046
1152	siCTRL	672898	980.506	0.904103
1153	siCTRL	727250	1103.38	0.233769
1154	siCTRL	639826	725.135	0.176679
1155	siCTRL	626391	683.814	0.391099
1156	siCTRL	824972	1259.44	0.320565
1157	siCTRL	1361745	1121.49	0.815477
1158	siCTRL	775155	719.875	0.613526
1159	siCTRL	665085	816.649	0.760002
1160	siCTRL	669459	820.471	0.427665
1161	siCTRL	1269824	1523.23	0.0994406
1162	siCTRL	888502	699.505	0.115035
1163	siCTRL	660991	921.403	0.373407
1164	siCTRL	879980	741.985	0.193848
1165	siCTRL	643246	1082.43	0.820746
1166	siCTRL	769936	584.458	0.599636
1167	siCTRL	660350	927.998	0.688845
1168	siCTRL	494086	1102.34	0.49111
1169	siCTRL	451531	1088.25	0.0881737
1170	siCTRL	705664	695.865	0.235078
1171	siCTRL	799603	669.524	0.461602
1172	siCTRL	1228318	273.57	0.198592
1173	siCTRL	1286055	868.377	0.0254762
1174	siCTRL	601955	847.275	0.729398
1175	siCTRL	611710	576.752	0.724917
1176	siCTRL	1165201	1360.79	0.330392
1177	siCTRL	720193	761.407	0.843494
1178	siCTRL	626863	774.399	0.428442
1179	siCTRL	588195	662.862	0.864686
1180	siCTRL	644934	1001.1	0.657065
1181	siCTRL	629077	1112.66	0.581036
1182	siCTRL	757204	913.015	0.200727
1183	siCTRL	780499	950.55	0.529547
1184	siCTRL	682183	1045.81	0.894432
1185	siCTRL	977872	739.09	0.304994
1186	siCTRL	563171	1194.14	0.870946
1187	siCTRL	578308	1018.99	0.908745
1188	siCTRL	1015954	962.528	0.329845
1189	siCTRL	595864	812.379	0.683074
1190	siCTRL	605270	1095.85	0.899221
1191	siCTRL	527268	900.166	0.0756969
1192	siCTRL	599413	747.02	0.878588
1193	siCTRL	1051614	857.127	0.190839
1194	siCTRL	709122	849.628	0.849769
1195	siCTRL	1307358	823.127	0.667119
1196	siCTRL	549263	1016.18	0.344339
1197	siCTRL	690391	965.399	0.151376
1198	siCTRL	544228	767.254	0.635371
1199	siCTRL	934901	859.667	0.847788
1200	siCTRL	772189	902.522	0.821849
1201	siCTRL	1786363	1009.17	0.62824
1202	siCTRL	554678	757.74	0.956302
1203	siCTRL	677066	878.13	0.589923
1204	siCTRL	575131	744.19	0.197833
1205	siCTRL	646972	1184.24	0.429331
1206	siCTRL	881787	1241.1	0.336746
1207	siCTRL	833216	1331.57	0.991945
1208	siCTRL	671586	713.604	0.380236
1209	siCTRL	659772	924.334	0.992701
1210	siCTRL	620139	1004.61	0.518804
1211	siCTRL	646076	974.275	0.17228
1212	siCTRL	384714	907.918	0.0745741
1213	siCTRL	194055	818.221	0.370306
1214	siCTRL	1250315	1164.82	0.123419
1215	siCTRL	695027	818.768	0.634519
1216	siCTRL	664444	1387.03	0.41392
1217	siCTRL	720500	1127.48	0.990916
1218	siCTRL	587379	935.611	0.929956
1219	siCTRL	664970	1161.82	0.149236
1220	siCTRL	631766	1047.08	0.394882
1221	siCTRL	800478	1412.48	0.46158
1222	siCTRL	855280	1453.5	0.560949
1223	siCTRL	670130	1029.25	0.780364
1224	siCTRL	723029	1093.9	0.487194
1225	siCTRL	691201	534.165	0.419994
1226	siCTRL	652191	1041.43	0.262
1227	siCTRL	685952	600.67	0.910806
1228	siCTRL	666366	1062.19	0.0222715
1229	siCTRL	610928	881.318	0.821122
1230	siCTRL	668372	980.754	0.188468
1231	siCTRL	667036	773.435	0.685757
1232	siCTRL	1172895	1487.02	0.355209
1233	siCTRL	692594	730.937	0.974213
1234	siCTRL	682017	976.894	0.122772
1235	siCTRL	768922	1456.42	0.18757
1236	siCTRL	1304497	1291.41	0.889442
1237	siCTRL	619962	896.265	0.583406
1238	siCTRL	1259476	1066.01	0.309246
1239	siCTRL	700787	1423.21	0.000764385
1240	siCTRL	1309478	1500.45	0.227598
1241	siCTRL	698099	1094.35	0.145404
1242	siCTRL	672300	1097.55	0.203434
1243	siCTRL	791978	1149.57	0.896323
1244	siCTRL	1194467	1402.19	0.873094
1245	siCTRL	627326	995.727	0.700289
1246	siCTRL	1215846	743.291	0.470498
1247	siCTRL	1029447	1347.54	0.827136
1248	siCTRL	674500	1154.26	0.495826
1249	siCTRL	657172	822.787	0.363489
1250	siCTRL	1166500	869.368	0.275603
1251	siCTRL	326455	960.97	0.924741
1252	siCTRL	1363176	441.761	0.386989
1253	siCTRL	1324988	1403.11	0.492881
1254	siCTRL	353729	1021.32	0.254438
1255	siCTRL	925474	1122.28	0.884967
1256	siCTRL	1260188	795.332	0.383263
1257	siCTRL	924577	992.837	0.297575
1258	siCTRL	633056	847.692	0.717595
1259	siCTRL	581294	904.141	0.19087
1260	siCTRL	1292946	1070.61	0.118193
1261	siCTRL	680239	998.36	0.836998
1262	siCTRL	740869	993.804	0.744136
1263	siCTRL	502720	1379.4	0.590521
1264	siCTRL	367802	1243.67	0.242892
1265	siCTRL	1269740	963.033	0.623247
1266	siCTRL	653127	892.985	0.638355
1267	siCTRL	605428	547.967	0.327569
1268	siCTRL	516709	867.097	0.0674893
1269	siCTRL	336902	658.635	0.880539
1270	siCTRL	544794	731.835	0.459957
1271	siCTRL	612629	855.483	0.763873
1272	siCTRL	1147671	1115.88	0.253889
1273	siCTRL	1192440	804.008	0.591387
1274	siCTRL	1156791	1034.92	0.428795
1275	siCTRL	615315	873.694	0.382101
1276	siCTRL	547558	1131.64	0.126713
1277	siCTRL	553655	1154.06	0.244267
1278	siCTRL	903217	1095.74	0.0793416
1279	siCTRL	551571	1187.28	0.302858
1280	siCTRL	614403	1250.14	0.741705
1281	siCTRL	537469	1094.75	0.615016
1282	siCTRL	1035373	852.207	0.672411
1283	siCTRL	581662	664.466	0.00838308
1284	siCTRL	1114674	1153.3	0.678377
1285	siCTRL	573338	667.931	0.503181
1286	siCTRL	628747	1498.66	0.230908
1287	siCTRL	827918	879.671	0.174897
1288	siCTRL	1130303	881.289	0.184983
1289	siCTRL	1268693	951.402	0.84426
1290	siCTRL	622312	957.331	0.98259
1291	siCTRL	598373	943.879	0.91374
1292	siCTRL	1051053	1007.64	0.347369
1293	siCTRL	1028858	1098.45	0.780225
1294	siCTRL	585519	921.356	0.546455
1295	siCTRL	1242850	838.575	0.816442
1296	siCTRL	1047696	1123.84	0.483727
1297	siCTRL	868244	960.099	0.589951
1298	siCTRL	621909	1079.32	0.787263
1299	siCTRL	1328691	1081.62	0.100235
1300	siCTRL	731946	959.799	0.537007
1301	siCTRL	616780	1084.13	0.365983
1302	siCTRL	860419	1195.3	0.604307
1303	siCTRL	339295	1467.73	0.958803
1304	siCTRL	929835	1037.28	0.392823
1305	siCTRL	294859	1505.09	0.392973
1306	siCTRL	620258	1067.37	0.790637
1307	siCTRL	625677	1004.51	0.645078
1308	siCTRL	944232	1339.49	0.393884
1309	siCTRL	632090	1291.78	0.688955
1310	siCTRL	1285011	1247.9	0.404002
1311	siCTRL	1240148	1073.88	0.136113
1312	siCTRL	836769	963.34	0.450643
1313	siCTRL	712253	1040.58	0.334419
1314	siCTRL	966558	1160.95	0.217969
1315	siCTRL	1229539	875.595	0.925775
1316	siCTRL	700105	914.681	0.689639
1317	siCTRL	1028848	1258.52	0.598821
1318	siCTRL	1164423	1157.8	0.746657
1319	siCTRL	1152623	1103.49	0.541971
1320	siCTRL	694460	1152.98	0.700533
1321	siCTRL	382259	989.772	0.93056
1322	siCTRL	1.03138e+06	10.592	0.862617
1323	siCTRL	599727	857.375	0.167442
1324	siCTRL	902015	770.911	0.263139
1325	siCTRL	685654	925.408	0.0716103
1326	siCTRL	639998	665.364	0.978673
1327	siCTRL	544317	867.203	0.236384
1328	siCTRL	638070	1095.2	0.660598
1329	siCTRL	683270	626.526	0.0896307
1330	siCTRL	537657	1072.52	0.210771
1331	siCTRL	1120214	814.569	0.502824
1332	siCTRL	774902	1031.75	0.104954
1333	siCTRL	616395	889.506	0.388873
1334	siCTRL	1186117	1181.09	0.537988
1335	siCTRL	454252	943.579	0.339204
1336	siCTRL	625918	462.97	0.5559
1337	siCTRL	617762	634.648	0.536768
1338	siCTRL	475532	751.951	0.39061
1339	siCTRL	897815	1058.19	0.69627
1340	siCTRL	635893	605.061	0.678482
1341	siCTRL	580111	23.0724	0.687303
1342	siCTRL	758886	1131.74	0.561491
1343	siCTRL	601645	1026.94	0.35808
1344	siCTRL	758250	1255.45	0.613112
1345	siCTRL	260832	952.899	0.935736
1346	siCTRL	382495	1035.79	0.596889
1347	siCTRL	792220	1326.59	0.97959
1348	siCTRL	811322	1444.03	0.441007
1349	siCTRL	678233	900.99	0.739612
1350	siCTRL	592111	1293.61	0.0376039
1351	siCTRL	696591	798.991	0.764727
1352	siCTRL	847287	1329.43	0.518282
1353	siCTRL	1014201	1122.37	0.00531653
1354	siCTRL	687669	1029.58	0.2772
1355	siCTRL	675981	1039.78	0.534832
1356	siCTRL	700888	598.753	0.767963
1357	siCTRL	892198	1081.51	0.0530926
1358	siCTRL	849996	1282.92	0.549053
1359	siCTRL	777363	1084.62	0.800995
1360	siCTRL	580342	1182.8	0.649583
1361	siCTRL	709242	978.503	0.931447
1362	siCTRL	633595	985.639	0.0747314
1363	siCTRL	709209	973.997	0.276806
1364	siCTRL	1186942	1753.85	0.919238
1365	siCTRL	853754	991.525	0.765005
1366	siCTRL	1215388	1659.97	0.59974
1367	siCTRL	246334	734.448	0.832968
1368	siCTRL	441466	776.057	0.896043
1369	siCTRL	711990	985.021	0.97272
1370	siCTRL	1207921	1297.77	0.998521
1371	siCTRL	1188516	1656.27	0.139649
1372	siCTRL	699988	822.25	0.070542
1373	siCTRL	567307	1520.53	0.0734667
1374	siCTRL	1065580	620.248	0.0147438
1375	siCTRL	1171036	787.08	0.97182
1376	siCTRL	685997	890.689	0.0947669
1377	siCTRL	562329	1500.25	0.841737
1378	siCTRL	493868	753.897	0.685173
1379	siCTRL	562977	1198.71	0.487557
1380	siCTRL	604047	1001.8	0.346695
1381	siCTRL	519772	416.284	0.353648
1382	siCTRL	691530	956.812	0.253839
1383	siCTRL	1216076	1612.99	0.911018
1384	siCTRL	561338	924.418	0.725643
1385	siCTRL	578944	782.327	0.0259258
1386	siCTRL	664634	1122.99	0.461521
1387	siCTRL	542924	1160.39	0.281301
1388	siCTRL	768881	1033.3	0.0289662
1389	siCTRL	663546	878.376	0.884682
1390	siCTRL	609674	906.889	0.771005
1391	siCTRL	586693	1192.66	0.329735
1392	siCTRL	601645	803.266	0.796559
1393	siCTRL	775860	1185.31	0.324638
1394	siCTRL	555359	978.587	0.307882
1395	siCTRL	253498	772.778	0.928109
1396	siCTRL	593239	1053.73	0.976916
1397	siCTRL	225191	701.528	0.523555
1398	siCTRL	567937	895.778	0.951935
1399	siCTRL	588767	933.744	0.887996
1400	siCTRL	583698	1010.61	0.518033
1401	siCTRL	1192467	638.217	0.372749
1402	siCTRL	608952	817.376	0.710355
1403	siCTRL	751136	1377.34	0.455643
1404	siCTRL	353411	1446.59	0.605213
1405	siCTRL	563289	557.173	0.990406
1406	siCTRL	543000	963.583	0.773916
1407	siCTRL	327247	1134.61	0.334276
1408	siCTRL	279090	838.779	0.0889982
1409	siCTRL	679378	909.073	0.184906
1410	siCTRL	679812	1116.95	0.526852
1411	siCTRL	1211815	1022.66	0.417102
1412	siCTRL	1128764	1420.84	0.80066
1413	siCTRL	613580	857.093	0.933202
1414	siCTRL	549963	1121.9	0.177865
1415	siCTRL	334210	837.12	0.860067
1416	siCTRL	716951	1281.79	0.957395
1417	siCTRL	645208	1103.56	0.959471
1418	siCTRL	2390052	993.131	0.0378626
1419	siCTRL	636588	1083.55	0.0575835
1420	siCTRL	1165728	792.248	0.00579739
1421	siCTRL	1313823	965.781	0.312681
1422	siCTRL	577642	688.724	0.0556984
1423	siCTRL	775581	1076.19	0.293862
1424	siCTRL	974857	1151.4	0.356016
1425	siCTRL	1260718	1215.92	0.953677
1426	siCTRL	1213996	1642.36	0.476951
1427	siCTRL	631223	853.72	0.278238
1428	siCTRL	699280	1339.93	0.503005
1429	siCTRL	747001	1018.31	0.643358
1430	siCTRL	1120918	1225.76	0.111246
1431	siCTRL	713677	1255.62	0.758062
1432	siCTRL	610542	613.846	0.851946
1433	siCTRL	691633	1038.35	0.84425
1434	siCTRL	616209	495.332	0.890507
1435	siCTRL	1195061	1284.72	0.381842
1436	siCTRL	1272309	1117.41	0.443805
1437	siCTRL	628832	903.906	0.101581
1438	siCTRL	800954	1262.87	0.225807
1439	siCTRL	601783	1059.7	0.97132
1440	siCTRL	721612	1222.62	0.284624
1441	siCTRL	1602717	947.656	0.907396
1442	siCTRL	740053	1848.2	0.890552
1443	siCTRL	577847	998.364	0.922504
1444	siCTRL	720262	1250	0.15615
1445	siCTRL	865824	835.197	0.879722
1446	siCTRL	286753	498.959	0.631995
1447	siCTRL	748868	1395.81	0.210628
1448	siCTRL	281497	817.022	0.345116
1449	siCTRL	714270	1495.65	0.159919
1450	siCTRL	773217	700.028	0.444348
1451	siCTRL	685896	1208.64	0.083775
1452	siCTRL	968395	1742.65	0.165318
1453	siCTRL	807052	1723.23	0.197196
1454	siCTRL	591669	1086.73	0.691027
1455	siCTRL	1153234	930.515	0.573803
1456	siCTRL	859997	1118.96	0.873323
1457	siCTRL	841027	1074.24	0.244634
1458	siCTRL	1227843	1267.84	0.629608
1459	siCTRL	866539	1166.91	0.0344313
1460	siCTRL	1083648	971.152	0.516198
1461	siCTRL	953090	1363.57	0.863226
1462	siCTRL	848807	1127.23	0.984127
1463	siCTRL	847407	871.418	0.00987298
1464	siCTRL	864309	1153.61	0.252841
1465	siCTRL	590518	1140.96	0.22385
1466	siCTRL	779958	1110.21	0.0475376
1467	siCTRL	609079	1076.1	0.0101725
1468	siCTRL	675615	1043.62	0.490195
1469	siCTRL	776322	1019.71	0.0454821
1470	siCTRL	581993	1117.79	0.278328
1471	siCTRL	505937	1067.26	0.639975
1472	siCTRL	947875	1154.22	0.294692
1473	siCTRL	585353	1177.52	0.269655
1474	siCTRL	876643	1024.92	0.590547
1475	siCTRL	515588	993.493	0.380534
1476	siCTRL	820166	1119.51	0.702523
1477	siCTRL	462892	541.884	0.496124
1478	siCTRL	880889	986.976	0.633209
1479	siCTRL	472085	536.603	0.353394
1480	siCTRL	692808	963.664	0.287044
1481	siCTRL	879744	951.997	0.133207
1482	siCTRL	887995	1015.71	0.93708
1483	siCTRL	590180	1137.15	0.804836
1484	siCTRL	329730	751.256	0.938029
1485	siCTRL	1246961	1159.79	0.185381
1486	siCTRL	488054	536.758	0.933156
1487	siCTRL	593909	940.788	0.935753
1488	siCTRL	793079	901.547	0.283545
1489	siCTRL	594952	1216.47	0.274634
1490	siCTRL	1113325	1034.78	0.551432
1491	siCTRL	1007255	1042.13	0.185289
1492	siCTRL	1249693	886.671	0.442101
1493	siCTRL	598851	916.968	0.185318
1494	siCTRL	815781	1220.71	0.947376
1495	siCTRL	769353	846.564	0.493825
1496	siCTRL	656520	1177.67	0.963918
1497	siCTRL	641272	1169.79	0.644942
1498	siCTRL	1252415	1447.95	0.484316
1499	siCTRL	617136	1030.5	0.967695
1500	siCTRL	496564	735.279	0.14319
1501	siCTRL	850405	854.149	0.63233
1502	siCTRL	647082	1046.84	0.661888
1503	siCTRL	621211	1023.39	0.43384
1504	siCTRL	622412	946.976	0.0593572
1505	siCTRL	832837	776.038	0.492723
1506	siCTRL	1328898	749.201	0.465134
1507	siCTRL	705205	1164.33	0.806747
1508	siCTRL	1268416	1123.23	0.256661
1509	siCTRL	703887	1142.67	0.39143
1510	siCTRL	793704	1106.12	0.240172
1511	siCTRL	674184	788.343	0.686443
1512	siCTRL	714320	1204.3	0.989883
1513	siCTRL	724545	1029.05	0.17743
1514	siCTRL	695214	1448.32	0.821447
1515	siCTRL	624430	884.039	0.230989
1516	siCTRL	747023	1089.46	0.0579758
1517	siCTRL	730540	475.491	0.138817
1518	siCTRL	1202250	1062.05	0.935153
1519	siCTRL	1230648	351.811	0.888542
1520	siCTRL	751533	982.062	0.28926
1521	siCTRL	664332	1352.76	0.947764
1522	siCTRL	760076	876.596	0.849931
1523	siCTRL	749102	1152.42	0.434655
1524	siCTRL	672582	1329.85	0.46805
1525	siCTRL	595119	1281.8	0.629853
1526	siCTRL	510889	994.621	0.158032
1527	siCTRL	675064	1041.77	0.0147821
1528	siCTRL	674099	1291.2	0.265512
1529	siCTRL	737190	1111.14	0.0154436
1530	siCTRL	750526	1051.89	0.674499
1531	siCTRL	663127	674.268	0.551469
1532	siCTRL	647741	636.782	0.321648
1533	siCTRL	1143779	830.224	0.780202
1534	siCTRL	717066	1409.19	0.145785
1535	siCTRL	1068589	791.949	0.244881
1536	siCTRL	746486	1059.26	0.292314
1537	siCTRL	1259558	1010.95	0.195932
1538	siCTRL	1179795	774.342	0.0879387
1539	siCTRL	1041338	747.002	0.869976
1540	siCTRL	803731	1354.26	0.0881886
1541	siCTRL	945527	1623.31	0.68371
1542	siCTRL	987764	837.626	0.120401
1543	siCTRL	766558	956.216	0.010699
1544	siCTRL	1242085	1119.25	0.557268
1545	siCTRL	1172990	360.747	0.907109
1546	siCTRL	845844	1274.97	0.860457
1547	siCTRL	1231905	895.212	0.338451
1548	siCTRL	736604	1171.8	0.0271588
1549	siCTRL	641005	834.374	0.800859
1550	siCTRL	565285	913.733	0.805985
1551	siCTRL	970394	1050	0.868488
1552	siCTRL	918559	611.455	0.669647
1553	siCTRL	538618	775.75	0.807779
1554	siCTRL	965126	1001.67	0.897498
1555	siCTRL	887227	788.705	0.45383
1556	siCTRL	1180937	966.222	0.557825
1557	siCTRL	620304	1271.93	0.506131
1558	siCTRL	284738	687.661	0.691984
1559	siCTRL	433712	694.456	0.682907
1560	siCTRL	1114258	453.389	0.520314
1561	siCTRL	1219240	993.54	0.828468
1562	siCTRL	521308	952.018	0.505779
1563	siCTRL	586689	852.121	0.824859
1564	siCTRL	981823	848.173	0.281845
1565	siCTRL	641488	651.595	0.178495
1566	siCTRL	1180721	1095.77	0.969871
1567	siCTRL	960445	1361.08	0.74194
1568	siCTRL	609352	911.088	0.259792
1569	siCTRL	555136	795.122	0.581235
1570	siCTRL	592471	1079.89	0.955262
1571	siCTRL	733610	725.336	0.0807539
1572	siCTRL	578821	1059.99	0.0835342
1573	siCTRL	964956	1117.13	0.619135
1574	siCTRL	393696	997.717	0.224493
1575	siCTRL	607853	1237.24	0.765184
1576	siCTRL	1028411	717.852	0.568153
1577	siCTRL	1218689	1104.07	0.666188
1578	siCTRL	663297	1087.2	0.107814
1579	siCTRL	1227769	754.371	0.0842831
1580	siCTRL	1268285	1343.17	0.625121
1581	siCTRL	611481	984.383	0.409731
1582	siCTRL	722633	1345.03	0.0872525
1583	siCTRL	2152862	1063.3	0.371064
1584	siCTRL	705953	934.421	0.672144
1585	siCTRL	647122	1102.63	0.189587
1586	siCTRL	677099	1112.17	0.895729
1587	siCTRL	1194896	811.281	0.949846
1588	siCTRL	714493	872.775	0.961573
1589	siCTRL	947037	685.948	0.730083
1590	siCTRL	356530	646.297	0.406288
1591	siCTRL	766376	869.961	0.743749
1592	siCTRL	782859	903.61	0.287987
1593	siCTRL	633008	109.626	0.314417
1594	siCTRL	672720	928.52	0.605896
1595	siCTRL	637204	1076.04	0.594847
1596	siCTRL	1331909	1175.41	0.878661
1597	siCTRL	634416	1019.11	0.254601
1598	siCTRL	1207000	1091.23	0.766188
1599	siCTRL	1055839	1239.64	0.941013
1600	siCTRL	839817	956.782	0.00103293
1601	siCTRL	1158547	1277.64	0.476089
1602	siCTRL	1334576	638.36	0.65704
1603	siCTRL	1003278	851.223	0.843323
1604	siCTRL	715672	829.369	0.183739
1605	siCTRL	681719	764.346	0.856159
1606	siCTRL	2173994	1133.67	0.364365
1607	siCTRL	623050	7.67827	0.892274
1608	siCTRL	699991	1203.84	0.0277117
1609	siCTRL	1365455	1037.9	0.0853901
1610	siCTRL	651944	706.831	0.98141
1611	siCTRL	683829	1001.18	0.609502
1612	siCTRL	586812	1024.73	0.417632
1613	siCTRL	625816	949.801	0.169214
1614	siCTRL	728477	857.434	0.649901
1615	siCTRL	662878	726.701	0.0369751
1616	siCTRL	307692	9.09	0.311614
1617	siCTRL	668210	703.96	0.323479
1618	siCTRL	622582	963.234	0.607442
1619	siCTRL	366563	10.2798	0.650831
1620	siCTRL	627089	900.094	0.846055
1621	siCTRL	664564	1045.25	0.927581
1622	siCTRL	640042	654.102	0.660458
1623	siCTRL	638462	836.039	0.578174
1624	siCTRL	625987	8.3729	0.398716
1625	siCTRL	1196566	980.596	0.966612
1626	siCTRL	615809	6.8787	0.154079
1627	siCTRL	580494	749.155	0.895087
1628	siCTRL	885000	1104.91	0.311013
1629	siCTRL	626547	1034.16	0.548489
1630	siCTRL	1073670	1221.09	0.682066
1631	siCTRL	665630	933.334	0.23647
1632	siCTRL	1159893	983.177	0.167737
1633	siCTRL	828061	1844.61	0.508482
1634	siCTRL	646884	1132.63	0.791864
1635	siCTRL	584530	675.29	0.692414
1636	siCTRL	638643	1049.94	0.118973
1637	siCTRL	611086	1091.46	0.900742
1638	siCTRL	1195449	1018.86	0.479738
1639	siCTRL	906663	954.875	0.946677
1640	siCTRL	636912	1174.77	0.553434
1641	siCTRL	851342	1059.52	0.0848018
1642	siCTRL	621878	1203.57	0.202463
1643	siCTRL	1207116	1173.91	0.854238
1644	siCTRL	636234	986.54	0.705927
1645	siCTRL	1225889	890.99	0.89494
1646	siCTRL	615042	1068.34	0.329146
1647	siCTRL	604606	1023.97	0.528001
1648	siCTRL	877207	1081.02	0.650398
1649	siCTRL	624290	1177.66	0.594291
1650	siCTRL	920123	1141.2	0.231463
1651	siCTRL	624051	675.591	0.426821
1652	siCTRL	616766	962.484	0.248111
1653	siCTRL	1.03167e+06	844.455	0.845615
1654	siCTRL	600533	1047.28	0.986677
1655	siCTRL	900996	913.461	0.0665708
1656	siCTRL	660834	965.371	0.713928
1657	siCTRL	620732	1007.17	0.330116
1658	siCTRL	685411	656.454	0.625435
1659	siCTRL	651821	1043.59	0.25813
1660	siCTRL	591958	763.377	0.651008
1661	siCTRL	841161	1880.61	0.371147
1662	siCTRL	509799	649.909	0.294821
1663	siCTRL	893714	795.04	0.911763
1664	siCTRL	679667	897.331	0.942499
1665	siCTRL	1793537	1094.42	0.61355
1666	siCTRL	1031728	668.059	0.214468
1667	siCTRL	826598	930.086	0.939419
1668	siCTRL	575719	1088.46	0.750454
1669	siCTRL	534589	915.821	0.75109
1670	siCTRL	1149367	833.316	0.211721
1671	siCTRL	596006	921.823	0.830157
1672	siCTRL	975550	739.83	0.240095
1673	siCTRL	1007269	989.562	0.631621
1674	siCTRL	562012	990.54	0.71074
1675	siCTRL	685971	1050.94	0.742383
1676	siCTRL	1088133	580.236	0.390265
1677	siCTRL	581399	896.061	0.759825
1678	siCTRL	837869	870.827	0.902936
1679	siCTRL	684022	844.816	0.58742
1680	siCTRL	1251976	782.18	0.0904097
1681	siCTRL	1103272	1100.17	0.128976
1682	siCTRL	911671	707.253	0.105263
1683	siCTRL	644451	892.698	0.172727
1684	siCTRL	1181485	798.132	0.126431
1685	siCTRL	573162	1581.7	0.778301
1686	siCTRL	953107	1204.08	0.0394115
1687	siCTRL	711215	1022.67	0.241558
1688	siCTRL	606129	1141.57	0.879066
1689	siCTRL	621884	1233.96	0.973519
1690	siCTRL	1054959	1304.37	0.605422
1691	siCTRL	1124454	1007.95	0.976238
1692	siCTRL	1209160	855.208	0.0434515
1693	siCTRL	597372	1540.08	0.948573
1694	siCTRL	662859	916.324	0.311296
1695	siCTRL	753881	893.794	0.798973
1696	siCTRL	1064984	944.758	0.810629
1697	siCTRL	519160	1190.17	0.859999
1698	siCTRL	721976	1123.74	0.458551
1699	siCTRL	850220	1315.53	0.930644
1700	siCTRL	585027	1222.41	0.257893
1701	siCTRL	573426	1083.48	0.934445
1702	siCTRL	705835	1071.95	0.61912
1703	siCTRL	775288	1276.49	0.985445
1704	siCTRL	532237	636.982	0.0326439
1705	siCTRL	1050222	768.174	0.725167
1706	siCTRL	701950	1226.62	0.565554
1707	siCTRL	611278	1041.26	0.492424
1708	siCTRL	480782	828.793	0.259218
1709	siCTRL	718460	1394.19	0.326831
1710	siCTRL	1187921	1148.21	0.249462
1711	siCTRL	613759	1133.86	0.219268
1712	siCTRL	733597	1264.26	0.799661
1713	siCTRL	1021028	1396.19	0.502395
1714	siCTRL	959661	892.745	0.0831899
1715	siCTRL	930517	1594.38	0.776984
1716	siCTRL	866487	1269.2	0.533649
1717	siCTRL	505520	712.344	0.739388
1718	siCTRL	788553	889.51	0.515394
1719	siCTRL	927129	1553.06	0.399946
1720	siCTRL	611797	1145.61	0.986247
1721	siCTRL	793734	953.25	0.0282426
1722	siCTRL	1019008	1035.08	0.932764
1723	siCTRL	591441	910.842	0.930855
1724	siCTRL	575861	1084.47	0.390919
1725	siCTRL	869193	1189.51	0.214465
1726	siCTRL	815409	1485.23	0.619213
1727	siCTRL	694213	846.175	0.177972
1728	siCTRL	841258	918.428	0.803208
1729	siCTRL	612865	1146.21	0.253934
1730	siCTRL	884527	1626.92	0.290806
1731	siCTRL	646441	1106.98	0.915916
1732	siCTRL	1212025	1292.78	0.902917
1733	siCTRL	1269467	1080.42	0.535381
1734	siCTRL	627573	1181.92	0.862839
1735	siCTRL	922567	1383.45	0.352533
1736	siCTRL	666546	1044.57	0.997884
1737	siCTRL	484708	513.553	0.43369
1738	siCTRL	1154841	869.365	0.294812
1739	siCTRL	1038761	1068.95	0.0415742
1740	siCTRL	565321	234.433	0.989707
1741	siCTRL	1206160	1043.63	0.464888
1742	siCTRL	586264	838.728	0.734585
1743	siCTRL	585703	746.169	0.640808
1744	siCTRL	647814	1068.71	0.723093
1745	siCTRL	1071535	1031.13	0.0511109
1746	siCTRL	1220412	1019.1	0.920045
1747	siCTRL	525695	934.679	0.926841
1748	siCTRL	1224948	952.417	0.551995
1749	siCTRL	961930	903.536	0.963916
1750	siCTRL	1236671	904.201	0.280956
1751	siCTRL	617268	1049.06	0.602147
1752	siCTRL	606963	1377.39	0.396463
1753	siCTRL	574119	1358.93	0.628023
1754	siCTRL	255076	899.758	0.300632
1755	siCTRL	544879	944.264	0.819358
1756	siCTRL	282684	887.193	0.069786
1757	siCTRL	1180078	1071.11	0.0418776
1758	siCTRL	561638	958.083	0.0493964
1759	siCTRL	562555	848.355	0.150455
1760	siCTRL	480076	718.359	0.39535
1761	siCTRL	621617	758.395	0.95539
1762	siCTRL	830496	700.846	0.110795
1763	siCTRL	515608	576.238	0.647553
1764	siCTRL	980783	978.837	0.527622
1765	siCTRL	573627	1022.36	0.353242
1766	siCTRL	530820	714.566	0.198199
1767	siCTRL	521550	617.66	0.220594
1768	siCTRL	569916	711.94	0.0438215
1769	siCTRL	598026	619.332	0.713164
1770	siCTRL	667163	1165.49	0.65384
1771	siCTRL	725585	908.372	0.44377
1772	siCTRL	606660	822.222	0.718939
1773	siCTRL	703360	846.704	0.109976
1774	siCTRL	797959	769.287	0.938719
1775	siCTRL	601407	1377.58	0.847627
1776	siCTRL	1135971	1161.49	0.659036
1777	siCTRL	619845	765.041	0.378831
1778	siCTRL	829873	730.598	0.416567
1779	siCTRL	788889	991	0.482154
1780	siCTRL	890511	995.474	0.935284
1781	siCTRL	1041582	948.121	0.863593
1782	siCTRL	816253	1102.71	0.477924
1783	siCTRL	699021	1216.44	0.554518
1784	siCTRL	979018	1070.57	0.875404
1785	siCTRL	833009	952.827	0.949264
1786	siCTRL	872234	811.371	0.639185
1787	siCTRL	899914	948.044	0.74852
1788	siCTRL	859767	1236.94	0.351625
1789	siCTRL	527058	1024.32	0.918028
1790	siCTRL	757406	1095.06	0.836752
1791	siCTRL	942899	911.001	0.552056
1792	siCTRL	876617	991.093	0.867627
1793	siCTRL	959780	906.838	0.849872
1794	siCTRL	760292	1391.8	0.808411
1795	siCTRL	894059	1151.23	0.130693
1796	siCTRL	715715	926.726	0.536003
1797	siCTRL	678346	812.794	0.900783
1798	siCTRL	985777	1258.01	0.770832
1799	siCTRL	749959	1272.28	0.420713
1800	siCTRL	1208641	1178.23	0.97788
1801	siCTRL	612209	741.454	0.250773
1802	siCTRL	1094425	751.194	0.33361
1803	siCTRL	510468	618.61	0.954201
1804	siCTRL	793070	1099.5	0.808715
1805	siCTRL	1178925	971.479	0.90034
1806	siCTRL	670514	981.938	0.0115896
1807	siCTRL	469830	665.471	0.379764
1808	siCTRL	518447	808.486	0.235522
1809	siCTRL	576007	787.849	0.295935
1810	siCTRL	1117631	565.128	0.737995
1811	siCTRL	747018	1316.97	0.724085
1812	siCTRL	751396	994.816	0.461799
1813	siCTRL	291693	723.285	0.365274
1814	siCTRL	562239	1294.78	0.584692
1815	siCTRL	534026	845.197	0.533708
1816	siCTRL	774094	999.247	0.55058
1817	siCTRL	691937	1025.99	0.615477
1818	siCTRL	542856	869.336	0.395648
1819	siCTRL	784996	847.281	0.771718
1820	siCTRL	229660	690.462	0.251203
1821	siCTRL	1064029	1288.59	0.655761
1822	siCTRL	584327	697.106	0.960397
1823	siCTRL	374271	800.4	0.00355476
1824	siCTRL	658314	1143.12	0.723361
1825	siCTRL	865673	1102.48	0.108995
1826	siCTRL	1058258	1226.06	0.543787
1827	siCTRL	859513	1104.81	0.626916
1828	siCTRL	1266946	1047.13	0.242947
1829	siCTRL	1913150	1269.46	0.913844
1830	siCTRL	606640	638.798	0.622313
1831	siCTRL	1192673	1004.56	0.231695
1832	siCTRL	1269024	1170.31	0.770132
1833	siCTRL	651801	1045.44	0.105507
1834	siCTRL	813506	1165.29	0.555225
1835	siCTRL	647995	1382.61	0.0949561
1836	siCTRL	1218377	943.498	0.580984
1837	siCTRL	1073744	1126.55	0.25298
1838	siCTRL	710753	1512.26	0.649467
1839	siCTRL	929107	1199.97	0.715827
1840	siCTRL	1060034	1203.03	0.524186
1841	siCTRL	530912	491.099	0.657521
1842	siCTRL	1447171	1444.73	0.813294
1843	siCTRL	621929	1272.54	0.807512
1844	siCTRL	592639	1186.56	0.619682
1845	siCTRL	345742	950.151	0.451102
1846	siCTRL	267084	882.429	0.40795
1847	siCTRL	787852	1076.24	0.874748
1848	siCTRL	1405376	869.88	0.702932
1849	siCTRL	610946	629.283	0.184935
1850	siCTRL	1306789	1237.9	0.565732
1851	siCTRL	625253	792.871	0.908808
1852	siCTRL	821403	1276.81	0.15069
1853	siCTRL	638904	1270.41	0.845518
1854	siCTRL	636286	1094.33	0.820202
1855	siCTRL	365462	1082.88	0.499341
1856	siCTRL	285230	1073.52	0.0375839
1857	siCTRL	638424	992.84	0.147503
1858	siCTRL	566468	895.968	0.922639
1859	siCTRL	655913	1375.95	0.0441548
1860	siCTRL	636774	648.535	0.372499
1861	siCTRL	526339	863.802	0.61904
1862	siCTRL	1339369	1030.32	0.196948
1863	siCTRL	1044334	1459.58	0.98108
1864	siCTRL	1105648	1609.65	0.155975
1865	siCTRL	657425	1003.75	0.539679
1866	siCTRL	564903	954.156	0.618011
1867	siCTRL	967234	1505.42	0.23099
1868	siCTRL	530642	840.093	0.466309
1869	siCTRL	648028	995.025	0.491009
1870	siCTRL	1238361	1097.37	0.766862
1871	siCTRL	981805	1561.67	0.634281
1872	siCTRL	659010	1088.05	0.46755
1873	siCTRL	664974	1350.13	0.666943
1874	siCTRL	1358380	1411.24	0.453377
1875	siCTRL	1138410	1184.91	0.525712
1876	siCTRL	621337	142.049	0.658568
1877	siCTRL	680749	1286.08	0.181195
1878	siCTRL	1103825	1442.55	0.78805
1879	siCTRL	553178	921.507	0.602865
1880	siCTRL	775001	1265.47	0.980333
1881	siCTRL	686255	1370.79	0.222383
1882	siCTRL	1.04251e+06	1096.58	0.466266
1883	siCTRL	634881	1026.63	0.895642
1884	siCTRL	1163054	1183.42	0.601433
1885	siCTRL	680783	1287.44	0.725959
1886	siCTRL	359102	1061.6	0.41367
1887	siCTRL	870718	1263.69	0.68431
1888	siCTRL	876241	1373.92	0.946055
1889	siCTRL	246419	994.111	0.200186
1890	siCTRL	612753	1047.83	0.807365
1891	siCTRL	666648	608.889	0.969538
1892	siCTRL	606198	1017.59	0.0145687
1893	siCTRL	1317103	1120.65	0.21521
1894	siCTRL	657158	996.776	0.117377
1895	siCTRL	522443	918.029	0.767424
1896	siCTRL	605897	640.564	0.0812166
1897	siCTRL	522714	913.638	0.998414
1898	siCTRL	634390	1244.18	0.389612
1899	siCTRL	646146	1266.47	0.905203
1900	siCTRL	1292134	1425.69	0.188578
1901	siCTRL	695850	640.648	0.440872
1902	siCTRL	891589	1319.47	0.844812
1903	siCTRL	1281052	1193.83	0.59527
1904	siCTRL	1075024	1308.55	0.462158
1905	siCTRL	600472	782.065	0.51265
1906	siCTRL	805940	1205.4	0.573886
1907	siCTRL	653165	1410.51	0.440319
1908	siCTRL	594320	962.499	0.193559
1909	siCTRL	675858	1206.75	0.113966
1910	siCTRL	1074518	1189.58	0.151228
1911	siCTRL	983938	1023.13	0.052491
1912	siCTRL	580202	956.53	0.558676
1913	siCTRL	628181	873.642	0.847721
1914	siCTRL	446700	715.045	0.359119
1915	siCTRL	1070800	1178.13	0.0753109
1916	siCTRL	1316073	478.385	0.425724
1917	siCTRL	658730	1129.74	0.602008
1918	siCTRL	623107	969.302	0.425403
1919	siCTRL	1166547	1029.93	0.810721
1920	siCTRL	1157380	1191.04	0.941886
1921	siCTRL	915582	1071.91	0.869911
1922	siCTRL	652423	1058.35	0.703999
1923	siCTRL	911588	1465.09	0.470299
1924	siCTRL	1252934	1128.81	0.682698
1925	siCTRL	1216787	812.904	0.0134183
1926	siCTRL	1233692	1185.95	0.982478
1927	siCTRL	1194616	828.457	0.172077
1928	siCTRL	570170	890.348	0.90626
1929	siCTRL	727786	1117.97	0.80711
1930	siCTRL	650546	730.815	0.80014
1931	siCTRL	294182	1058.8	0.268936
1932	siCTRL	664459	925.55	0.219154
1933	siCTRL	395078	1123.48	0.428801
1934	siCTRL	535625	917.156	0.849371
1935	siCTRL	555963	924.665	0.45038
1936	siCTRL	481480	877.459	0.93542
1937	siCTRL	606979	615.716	0.352679
1938	siCTRL	706417	972.661	0.619392
1939	siCTRL	1072297	650.319	0.980699
1940	siCTRL	1144315	660.343	0.643463
1941	siCTRL	607731	198.216	0.0454982
1942	siCTRL	862288	987.267	0.463557
1943	siCTRL	598818	983.202	0.334751
1944	siCTRL	611613	550.545	0.532182
1945	siCTRL	1.044e+06	747.101	0.284746
1946	siCTRL	614953	219.796	0.122261
1947	siCTRL	800147	885.488	0.668289
1948	siCTRL	712586	1014.45	0.68136
1949	siCTRL	1254592	951.894	0.867139
1950	siCTRL	799252	837.041	0.132381
1951	siCTRL	1274489	1087.4	0.79862
1952	siCTRL	1144445	642.936	0.826769
1953	siCTRL	1319346	254.821	0.64655
1954	siCTRL	1183847	985.81	0.204922
1955	siCTRL	993916	864.197	0.261421
1956	siCTRL	1219670	474.001	0.418497
1957	siCTRL	1092793	369.716	0.541799
1958	siCTRL	1317377	795.669	0.477438
1959	siCTRL	1308738	1184.41	0.46746
1960	siCTRL	635098	869.712	0.839841
1961	siCTRL	1242273	688.158	0.870102
1962	siCTRL	975596	981.418	0.816754
1963	siCTRL	991868	1011.56	0.877801
1964	siCTRL	788205	1334.33	0.571009
1965	siCTRL	946340	882.365	0.964036
1966	siCTRL	314648	929.03	0.606544
1967	siCTRL	973512	1078.05	0.603948
1968	siCTRL	631763	1032.66	0.319298
1969	siCTRL	653479	1242.09	0.681204
1970	siCTRL	1327108	1098.89	0.0519657
1971	siCTRL	318764	947.737	0.134546
1972	siCTRL	1352031	1088.33	0.130242
1973	siCTRL	1276639	209.915	0.655201
1974	siCTRL	269726	1154.77	0.175333
1975	siCTRL	672910	1304.3	0.341147
1976	siCTRL	843333	1550.13	0.0443117
1977	siCTRL	388667	1221.85	0.233734
1978	siCTRL	662399	953.618	0.964224
1979	siCTRL	1226157	1300.93	0.509139
1980	siCTRL	876521	1283.72	0.151075
1981	siCTRL	972236	996.163	0.523009
1982	siCTRL	657844	458.46	0.943509
1983	siCTRL	1280672	1127.06	0.865686
1984	siCTRL	645284	884.835	0.392066
1985	siCTRL	638266	798.307	0.283868
1986	siCTRL	650807	1085.43	0.76173
1987	siCTRL	637948	647.454	0.240484
1988	siCTRL	1163872	841.339	0.254232
1989	siCTRL	842429	1199.08	0.0840864
1990	siCTRL	1261577	1476.31	0.864144
1991	siCTRL	629237	953.743	0.447899
1992	siCTRL	1264217	1550.16	0.561786
1993	siCTRL	617204	666.023	0.736711
1994	siCTRL	748566	1185.94	0.796489
1995	siCTRL	639983	1141.67	0.447508
1996	siCTRL	605208	1050.27	0.184128
1997	siCTRL	758950	1226.8	0.828733
1998	siCTRL	1059993	1426.45	0.030998
[truncated: 11,553 more rows]

## Sheet: Fig.4c
	nascent MCM4-Halo nuclear pool (median of mean intensity, %)
Treatment	Biological replicate #1	Biological replicate #2	Biological replicate #3
siCTRL	100	100	100
siDCAF12	100.385	92.2205	108.063
siMCMBP	74.2031	76.5229	75.8766
siMCMBP + siDCAF12	76.8262	80.31	81.8367

## Sheet: Fig.4d
nascent MCM4 cytoplasmic pool (mean intensity, A.U.)
siCTRL	siDCAF12	siMCMBP	siMCMBP + siDCAF12
27.563	26.539	38.045	130.933
17.015	15.045	14.83	43.678
19.271	30	63.797	72.24
29.631	17.58	126.392	69.711
29.456	16.295	151.797	76.04
25.284	15.458	39.387	68.696
29.529	6.719	32.804	58.087
24.597	10.641	75.484	91.126
36.106	6.911	63.276	81.561
30.515	5.958	105.676	70.993
21.112	3.715	135.245	74.885
21.899	11.904	62.13	40.081
20.784	14.226	77.495	122.825
16.854	2.437	106.091	155.367
24.18	0.661	35.813	70.631
21.883	15.638	27.018	113.68
27.744	15.24	26.887	114.536
16.255	17.587	80.878	187.558
25.659	13.753	159.282	97.885
30.292	4.455	28.42	133.166
29.096	1.024	65.29	160.054
3.159	8.032	60.44	115.003
31.586	21.831	57.971	124.906
25.318	23.667	67.652	101.51
27.07	23.629	58.683	108.515
20.601	26.289	71.132	100.812
17.11	36.465	30.424	178.318
11.774	19.445	218.307	73.7
20.08	14.963	84.288	78.101
28.183	21.592	109.449	19.161
32.019	17.134	117.958	12.901
35.058	18.741	76.159	132.034
23.912	21.683	73.9	134.997
8.778	26.29	80.229	33.657
17.886	28.433	121.167	63.955
8.979	25.655	110.47	40.536
4.849	28.278	81.237	1.69
-0.891	34.715	38.271	69.513
13.658	33.977	45.078	41.899
22.465	46.386	131.375	16.008
21.248	46.729	139.979	114.338
15.774	50.559	168.822	105.102
13.207	26.81	94.362	167.034
25.92	36.336	200.735	129.093
12.137	35.085	74.481	132.897
18.071	30.389	109.121	138.347
25.825	43.208	90.114	126.074
14.781	34.352	154.049	123.501
18.616	17.579	81.977	113.503
11.33	31.851	90.252	168.519
31.748	50.38	87.044	49.931
19.054	49.573	69.305	91.676
15.792	47.211	54.18	105.394
18.102	25.086	60.248	116.045
14.932	22.157	162.43	114.009
16.715	23.397	100.404	177.255
14.656	33.506	111.585	184.262
25.33	23.521	115.71	132.454
21.391	21.854	54.956	121.752
25.125	32.552	47.786	103.396
21.927	28.82	111.443	129.725
18.693	25.057	106.105	127.749
16.917	25.057	175.276	88.054
14.457	28.791	131.919	168.139
21.366	15.638	146.062	96.662
39.873	20.547	191.895	99.168
24.986	17.062	131.245	98.852
25.436	9.484	131.151	98.691
28.766	11.146	146.071	74.318
20.934	24.183	86.813	73.989
20.248	12.69	150.208	100.933
11.3	16.921	171.344	16.29
13.062	23.21	96.083	38.384
17.847	16.378	44.586	64.61
18.488	15.907	124.587	16.107
16.217	27.331	62.532	40.614
13.712	16.555	19.528	33.151
18.622	4.519	147.364	21.669
4.644	5.554	112.639	96.213
19.082	10.529	173.156	60.375
21.656	23.176	166.273	85.563
23.41	10.879	96.214	54.953
12.174	21.065	66.153	103.198
15.479	29.36	115.61	98.531
9.201	7.971	67.048	77.825
4.259	9.018	79.351	133.558
25.401	19.867	99.079	80.947
12.514	25.094	78.371	93.371
13.549	15.039	106.024	80.475
22.924	20.64	61.744	114.274
17.024	13.546	99.714	106.389
23.972	9.773	91.566	99.194
30.115	15.554	142.942	74.903
13.375	15.503	97.141	58.129
15.592	15.699	116.257	88.961
19.766	26.221	118.33	45.721
11.441	24.714	89.796	38.417
18.934	22.556	145.4	69.7
22.535	24.085	83.867	70.541
19.804	2.131	155.694	45.857
11.019	8.801	180.632	49.906
10.785	8.775	87.975	89.733
9.342	11.034	94.826	88.129
9.861	23.418	118.024	44.949
14.341	32.25	89.086	26.908
22.832	47.984	57.891	52.592
15.469	27.463	105.4	40.325
13.483	22.152	80.054	29.975
32.985	26.638	102.754	110.03
30.594	13.161	73.679	75.012
25.603	8.141	142.926	19.871
18.108	18.213	95.883	111.599
38.241	22.072	69.536	83.028
19.891	27.131	73.526	75.147
26.749	29.589	52.887	84.965
32.65	24.975	57.976	143.885
15.744	3.098	51.068	128.348
13.954	0.895	46.436	82.286
31.378	1.266	37.864	87.29
17.491	13.96	165.41	168.09
30.986	17.119	150.59	115.839
24.171	10.376	139.243	63.304
29.097	15.694	107.253	42.482
24.877	0.094	94.89	93.073
21.218	15.508	115.125	94.617
18.329	20.137	123.478	113.678
23.097	5.694	203.068	61.468
23.483	12.325	49.922	67.894
25.082	21.957	201.342	131.792
30.665	18.305	178.431	101.868
28.908	29.462	73.574	125.419
36.296	12.024	156.473	74.958
17.632	16.32	89.922	102.972
27.501	20.413	162.979	100.676
29.333	29.354	160.903	56.663
39.508	18.418	56.702	95.477
31.653	33.493	224.598	72.438
64.417	35.673	276.366	50.073
29.444	31.217	132.496	96.116
22.045	24.001	141.483	90.029
16.606	13.441	131.872	117.383
18.853	33.437	94.966	116.613
21.003	16.279	89.151	98.17
16.771	15.631	106.36	73.716
20.84	14.56	73.919	57.118
31.445	10.288	127.943	68.339
27.692	5.245	81.439	72.726
31.633	9.331	75.292	81.75
36.677	12.328	69.585	109.829
32.063	13.955	70.866	126.447
31.664	22.501	64.359	92.865
32.654	21.462	51.137	164.37
19.176	24.43	88.79	89.433
14.477	15.858	33.469	76.916
15.05	16.269	141.54	78.858
8.387	22.542	38.215	25.139
17.621	5.191	108.651	51.62
4.058	18.421	32.736	99.899
10.765	21.264	82.552	120.942
24.283	23.795	199.46	67.748
17.01	34.511	86.038	69.99
10.09	24.273	14.083	95.404
25.91	28.443	97.51	103.269
17.212	20.617	113.924	96.923
26.704	33.942	58.075	175.087
30.292	19.224	112.458	98.233
26.34	40.407	87.582	157.613
33.692	33.236	76.856	82.49
16.115	47.086	91.323	113.86
23.215	48.608	117.304	110.444
18.381	38.615	116.654	62.786
18.595	36.595	105.573	102.383
26.768	20.158	87.924	96.179
14.04	18.761	75.01	121.619
24.182	16.056	114.106	136.51
14.272	32.29	55.012	127.111
17.724	42.573	103.233	107.582
7.726	35.375	146.637	68.586
9.537	30.502	146.103	149.679
13.662	25.981	52.973	73.315
11.908	10	85.824	143.157
7.623	13.425	74.973	118.503
10.426	17.414	154.867	93.654
15.069	20.28	63.16	129.524
16.869	17.231	132.453	77.276
-0.319	12.675	77.091	183.91
9.759	21.278	74.981	140.734
28.111	21.875	79.725	108.23
24.686	30.117	154.486	83.028
16.354	9.124	126.664	25.158
10.96	1.549	127.505	124.857
18.518	30.632	174.439	153.382
19.29	18.606	161.132	135.486
26.263	13.424	96.311	89.834
19.498	18.105	112.023	135.154
21.356	13.88	75.052	87.819
26.476	18.708	70.684	78.643
24.296	11.862	208.788	81.021
40.728	37.572	81.203	136.737
27.768	37.171	277.052	116.344
27.566	29.138	286.79	91.566
33.699	25.567	79.005	87.916
24.723	24.516	135.483	93.636
24.478	23.117	82.918	61.229
23.396	18.948	97.182	218.959
18.445	14.243	179.684	103.407
27.137	20.293	74.63	68.421
18.841	22.416	83.007	56.141
19.799	17.948	86.799	122.536
24.684	29.099	75.045	83.16
28.867	15.491	52.094	125.571
27.392	17.786	109.031	70.673
24.117	23.939	160.398	61.331
21.409	16.957	172.309	67.213
21.892	12.561	50.057	71.043
14.111	17.713	80.542	138.057
22.044	14.37	51.811	101.348
36.148	24.332	133.839	144.994
26.409	20.157	92.569	120.074
23.073	9.084	110.694	135.378
15.124	8.125	84.908	94.104
30.498	5.323	86.599	96.753
40.571	16.857	62.753	92.008
26.215	26.626	137.378	122.857
31.265	11.451	125.731	95.057
32.086	22.19	116.718	139.775
21.945	19.157	11.374	129.415
21.73	24.991	123.09	140.751
29.538	16.901	96.903	76.485
20.73	20.141	122.594	90.92
26.617	31.941	102.352	153.793
27.378	35.049	189.213	115.881
36.427	34.217	146.141	146.875
19.746	41.312	29.781	50.364
28.531	27.729	33.696	101.558
27.918	23.739	31.853	58.908
35.81	26.525	78.406	99.863
15.989	28.874	21.307	113.622
23.715	34.791	108.026	126.716
15.33	25.354	83.226	189.495
32.56	19.129	79.429	203.294
32.146	21.2	157.19	259.012
21.252	10.765	65.197	178.832
25.133	25.835	46.529	58.086
23.768	38.428	59.618	161.783
14.166	23.5	70.107	122.086
17.164	21.483	64.535	134.362
22.445	16.625	81.459	140.207
20.502	27.437	64.399	58.209
5.881	19.893	77.743	42.528
8.916	11.215	117.615	129.153
14.356	11.53	131.163	57.102
14.502	30.583	163.484	89.438
16.285	20.879	93.759	106.468
32.319	20.969	83.287	86.967
36.369	20.861	45.352	135.45
20.389	17.246	81.576	66.418
15.863	36.301	58.256	82.348
25.588	32.028	33.121	108.289
25.038	41.755	48.746	76.244
30.454	28.386	0.208	49.428
20.867	38.561	93.648	111.45
10.316	40.387	72.286	79.649
21.177	36.414	48.21	105.704
12.712	21.346	13.596	126.946
8.383	19.679	82.111	118.355
8.934	22.575	50.287	74.357
4.653	25.307	83.928	87.642
9.794	36.726	126.793	90.629
6.044	19.608	25.105	119.642
22.009	27.975	23.323	38.882
15.006	22.053	66.32	84.554
18.513	29.853	114.537	50.645
15.054	24.083	70.455	73.839
21.015	25.4	47.731	37.774
20.072	28.486	64.85	88.674
16.486	34.552	60.094	73.473
17.836	38.975	69.523	67.652
13.126	29.571	76.772	169.168
16.274	36.534	88.673	113.127
17.946	28.544	80.46	114.466
13.146	36.688	113.692	202.638
23.803	37.494	137.368	167.391
21.623	36.69	125.206	230.898
41.943	20.393	87.598	48.873
36.489	22.199	94.029	25.018
20.961	35.908	209.545	27.703
26.869	32.348	94.073	271.314
30.794	22.431	63.666	63.358
22.359	21.556	62.38	83.151
27.125	15.823	156.446	50.306
30.725	18.35	55.402	74.599
30.85	19.848	77.84	30.754
25.033	24.343	136.372	101.242
18.217	23.478	58.294	116.975
28.866	20.522	28.065	168.088
18.606	15.53	134.845	101.884
19.042	19.549	87.343	140.032
23.259	26.981	64.557	61.733
15.895	25.453	22.84	86.952
14.397	13.647	112.898	132.48
15.098	18.997	19.893	88.821
18.543	11.47	85.676	84.609
26.881	15.295	94.143	138.383
29.427	9.713	67.231	135.236
24.092	12.124	59.417	80.81
25.141	27.955	142.733	108.463
33.729	6.813	73.698	93.28
25.397	1.829	58.231	85.807
30.654	5.348	117.974	77.895
30.684	13.958	62.821	120.342
37.114	15.895	72.536	103.064
22.841	11.301	106.162	214.773
22.388	24.455	86.443	72.933
20.068	3.164	68.64	92.36
27.125	21.931	95.852	171.571
49.965	36.949	147.799	184.339
20.621	21.081	49.13	62.656
22.647	23.519	89.325	11.751
17.925	22.659	74.899	108.578
18.472	28.103	56.922	106.46
12.259	17.728	29.175	39.484
14.039	12.165	28.866	23.262
14.298	17.073	35.528	62.226
19.159	19.076	141.182	52.498
16.433	9.181	87.201	65.848
9.374	20.509	139.759	119.745
10.546	27.735	60.681	70.975
9.26	19.569	44.474	36.699
11.281	27.711	115.215	65.776
7.92	33.222	103.792	90.044
26.77	45.888	151.42	219.296
22.415	33.513	113.476	97.627
11.892	28.35	100.304	172.283
22.947	27.219	166.095	55.522
24.195	27.692	118.424	119.656
24.159	23.653	137.26	220.527
43.629	25.835	133.212	245.848
23.251	20.522	161.573	233.838
17.463	34.413	169.538	65.9
18.495	11.099	116.125	75.008
17.346	14.289	91.753	139.367
24.433	18.335	101.477	99.871
10.812	23.169	76.179	131.849
6.095	16.451	86.464	100.656
8.723	16.392	80.903	86.303
36.543	27.437	39.253	65.583
16.044	30.763	89.009	54.044
8.185	23.193	105.177	106.856
9.452	22.274	7.396	119.905
24.948	13.458	53.09	118.92
18.121	1.901	211.172	102.756
34.579	5.775	59.667	120.345
31.031	25.033	54.065	207.151
14.085	18.301	94.252	93.822
31.846	19.953	104.52	67.642
21.385	21.869	96.65	56.373
17.401	20.289	114.105	58.768
22.66	16.869	105.261	65.034
23.817	14.693	108.321	144.91
22.052	47.58	101.252	53.275
27.506	38.771	136.857	70.141
20.321	19.815	107.487	105.121
13.745	31.37	25.487	76.087
13.321	17.141	51.815	28.522
16.365	23.003	84.594	198.541
21.016	17.635	55.478	105.477
23.967	10.136	32.161	136.066
28.738	1.747	69.792	116.839
23.247	0.213	61.228	118.678
20.962	14.618	122.397	78.256
18.444	11.326	143.163	184.153
21.303	17.318	109.46	136.802
25.129	9.405	102.27	82.619
31.383	14.843	54.737	63.192
23.36	27.961	81.643	118.587
25.201	25.757	120.705	114.706
26.691	4.131	74.033	123.981
16.3	14.804	31.076	108.147
11.779	19.286	0.915	136.317
29.655	14.888	74.75	95.805
25.488	15.944	99.306	153.192
16.167	28.656	48.25	105.9
17.257	25.548	87.556	109.389
20.3	19.422	82.099	55.389
25.736	48.432	19.071	223.344
19.02	30.776	94.023	168.514
27.486	30.107	110.714	88.173
22.373	18.413	81.811	101.152
15.579	22.518	77.837	42.419
19.079	36.735	35.069	104.747
25.725	37.665	122.852	111.364
28.098	24.236	101.771	190.231
25.534	25.321	80.516	77.973
33.812	15.05	86.193	53.802
21.848	35.121	58.623	123.05
19.975	23.998	78.493	75.878
25.108	21.95	65.906	87.523
20.702	20.759	53.062	78.494
19.596	43.815	46.418	66.516
26.709	26.729	47.189	214.377
20.676	25.497	83.861	66.483
12.74	38.449	119.632	107.07
15.612	16.032	24.333	153.721
4.556	27.344	63.865	115.913
4.771	8.348	21.336	47.86
10.219	10.179	33.997	240.93
13.056	23.267	18.573	124.326
21.555	24.903	24.501	182.863
31.715	25.142	129.059	123.686
20.957	16.809	63.952	150.279
18.406	20.593	80.979	157.927
14.809	28.391	87.694	43.244
13.322	13.609	66.851	14.148
22.802	4.707	84.82	144.247
13.337	18.753	93.146	146.297
13.979	11.09	51.744	135.017
21.507	43.89	50.97	93.541
10.823	10.97	57.642	182.613
13.232	18.652	73.271	59.733
21.345	37.893	42.867	17.137
21.429	24.624	114.381	175.858
19.637	15.069	48.911	213.605
21.828	17.236	76.129	176.474
23.265	20.449	106.831	112.154
24.005	25.024	94.503	88.654
7.417	17.57	93.361	226.892
15.086	32.407	160.038	94.096
7.982	22.252	65.481	82.02
13.723	28.912	117.302	35.102
18.414	35.921	58.792	65.302
27.361	39.002	78.341	157.279
16.211	48.088	72.455	131.738
14.188	46.779	73.126	119.817
15.573	41.579	105.288	146.294
13.612	42.542	120.246	192.253
26.389	29.344	53.011	125.701
16.874	25.95	56.933	172.779
29.235	43.11	70.67	168.683
21.672	30.428	100.366	198.977
24.412	21.288	68.698	127.674
37.167	32.159	73.605	214.203
14.371	26.566	96.712	145.907
14.788	28.621	122.663	58.108
37.734	29.187	69.091	86.686
19.586	26.402	99.724	127.776
21.964	32.908	91.217	128.122
15.364	20.914	166.045	129.994
12.985	0.656	88.041	178.314
14.826	23.015	88.86	150.218
16.973	21.064	38.162	193.003
13.29	15.452	64.815	79.323
25.847	13.221	117.574	85.558
24.093	0.465	201.339	91.023
28.794	25.083	63.151	180.326
18.674	24.947	70.331	104.445
11.696	9.749	87.147	151.828
17.773	23.66	67.23	36.698
7.195	15.781	103.266	34.366
0.725	10.103	113.653	88.006
1.988	14.706	108.923	29.433
9.771	13.97	89.944	104.262
14.323	9.385	109.201	120.433
14.716	6.194	33.331	138.125
35.531	5.211	110.286	139.334
24.976	2.134	90.406	216.924
8.671	12.923	89.423	79.541
12.672	11.688	134.126	229.878
13.783	16.668	124.453	117.477
20.922	7.852	59.022	138.369
13.585	7.522	121.182	150.721
46.311	20.443	26.146	120.291
21.615	8.221	29.554	101.791
12.234	14.84	7.588	138.573
20.324	29.33	102.809	116.738
43.586	27.587	80.511	390.666
39.203	26.267	141.205	142.286
27.761	25.684	59.444	145.467
41.534	26.83	95.853	94.034
19.029	22.666	69.322	124.462
25.437	20.897	7.545	107.264
23.119	18.01	3.473	138.811
25.959	34.409	137.212	81.952
20.968	22.312	75.656	202.525
21.219	29.767	41.304	171.792
22.736	18.316	90.162	160.964
28.394	17.063	50.013	98.005
17.272	25.543	54.403	106.748
31.982	29.796	57.367	169.228
14.408	28.646	46.54	74.177
23.622	15.816	123.855	89.291
34.511	24.02	226.558	99.085
47.833	32.715	158.67	162.978
23.027	5.457	95.378	151.954
29.716	11.713	118.538	179.441
36.25	0.409	92.615	195.775
27.642	0.356	56.55	114.346
30.674	10.731	63.786	95.663
18.621	16.911	131.389	105.821
38.212	12.237	121.479	111.048

## Sheet: Fig.4e
	nascent MCM4 cytoplasmic pool (median of mean intensity, %)
Treatment	Biological replicate #1	Biological replicate #2
siCTRL	21.009	31.446
siDCAF12	21.232	33.717
siMCMBP	86.9285	99.2875
siMCMBP + siDCAF12	100.873	99.925

## Sheet: Fig.4g
Object ID	Cell line - treatment	Total Intensity DAPI	Mean Intensity JFX554 (MCM4-Halo)	Rand(1)
0	MCMBP-KO 24h DOX	12267751	5751.98	0.417022		Acquisition settings:
1	MCMBP-KO 24h DOX	7.84191e+06	6522.63	0.720324		Excitation Filter	Emission Filter	Intensity (%)	Exposure time (ms)	Objective
2	MCMBP-KO 24h DOX	16059201	5912.47	0.000114375		DAPI 377/50	DAPI 440	100	11	UPLXAPO 20X
3	MCMBP-KO 24h DOX	8136614	4262.66	0.302333		Cy3 560/25	Cy3 607	100	200	UPLXAPO 20X
4	MCMBP-KO 24h DOX	8734406	3401.8	0.146756
5	MCMBP-KO 24h DOX	8347144	4654.21	0.0923386
6	MCMBP-KO 24h DOX	8057197	5400.26	0.18626
7	MCMBP-KO 24h DOX	7316351	4655.11	0.345561
8	MCMBP-KO 24h DOX	16346475	4694.35	0.396767
9	MCMBP-KO 24h DOX	12450961	4686.43	0.538817
10	MCMBP-KO 24h DOX	9254207	4042.88	0.419195
11	MCMBP-KO 24h DOX	8887267	4027.64	0.68522
12	MCMBP-KO 24h DOX	8345768	6085.5	0.204452
13	MCMBP-KO 24h DOX	17021262	5585.89	0.878117
14	MCMBP-KO 24h DOX	10181801	6866.34	0.0273876
15	MCMBP-KO 24h DOX	16377402	5011.54	0.670468
16	MCMBP-KO 24h DOX	12176498	5902.03	0.417305
17	MCMBP-KO 24h DOX	8692694	3974.56	0.55869
18	MCMBP-KO 24h DOX	8441849	3820.63	0.140387
19	MCMBP-KO 24h DOX	15745602	5814.19	0.198101
20	MCMBP-KO 24h DOX	12326503	5538.81	0.800745
21	MCMBP-KO 24h DOX	9602003	4440.58	0.968262
22	MCMBP-KO 24h DOX	10081207	4536.24	0.313424
23	MCMBP-KO 24h DOX	16583271	3376.34	0.692323
24	MCMBP-KO 24h DOX	20127426	2524.04	0.876389
25	MCMBP-KO 24h DOX	17212466	5505.7	0.894607
26	MCMBP-KO 24h DOX	7.87164e+06	4274.62	0.0850442
27	MCMBP-KO 24h DOX	8416250	3667.89	0.0390548
28	MCMBP-KO 24h DOX	14379571	1138.64	0.16983
29	MCMBP-KO 24h DOX	12324393	4317.4	0.878143
30	MCMBP-KO 24h DOX	10900313	4003.33	0.0983468
31	MCMBP-KO 24h DOX	9534667	3873.89	0.421108
32	MCMBP-KO 24h DOX	20537886	4521.52	0.95789
33	MCMBP-KO 24h DOX	9903547	5051.44	0.533165
34	MCMBP-KO 24h DOX	9987298	3444.18	0.691877
35	MCMBP-KO 24h DOX	10548882	6696.56	0.315516
36	MCMBP-KO 24h DOX	18260796	1862.91	0.686501
37	MCMBP-KO 24h DOX	15308934	4879.93	0.834626
38	MCMBP-KO 24h DOX	19424702	3540.66	0.0182883
39	MCMBP-KO 24h DOX	8714541	3406.78	0.750144
40	MCMBP-KO 24h DOX	19385956	6352.62	0.988861
41	MCMBP-KO 24h DOX	9168274	3396.49	0.748166
42	MCMBP-KO 24h DOX	18533904	4877.34	0.280444
43	MCMBP-KO 24h DOX	19843970	6214.94	0.789279
44	MCMBP-KO 24h DOX	13021241	5834.13	0.103226
45	MCMBP-KO 24h DOX	16323741	6822.06	0.447894
46	MCMBP-KO 24h DOX	11340503	10106	0.908596
47	MCMBP-KO 24h DOX	16929488	6966.58	0.293614
48	MCMBP-KO 24h DOX	20407568	5253.25	0.287775
49	MCMBP-KO 24h DOX	17011934	6184.85	0.130029
50	MCMBP-KO 24h DOX	13690970	4863.25	0.019367
51	MCMBP-KO 24h DOX	12324659	7840.1	0.678836
52	MCMBP-KO 24h DOX	11532891	6895.67	0.211628
53	MCMBP-KO 24h DOX	9177975	4661.38	0.265547
54	MCMBP-KO 24h DOX	8751638	4664.91	0.491573
55	MCMBP-KO 24h DOX	11608411	5016.18	0.0533625
56	MCMBP-KO 24h DOX	11699243	5070.81	0.574118
57	MCMBP-KO 24h DOX	12108623	4592.63	0.146729
58	MCMBP-KO 24h DOX	10123109	10274.5	0.589306
59	MCMBP-KO 24h DOX	9426420	5266.72	0.699758
60	MCMBP-KO 24h DOX	9122855	5441.24	0.102334
61	MCMBP-KO 24h DOX	14534846	5439.86	0.414056
62	MCMBP-KO 24h DOX	9414525	4012.12	0.6944
63	MCMBP-KO 24h DOX	10184907	7094.39	0.414179
64	MCMBP-KO 24h DOX	10170092	5724.05	0.0499535
65	MCMBP-KO 24h DOX	9986222	6692.4	0.535896
66	MCMBP-KO 24h DOX	9550417	7873.16	0.663795
67	MCMBP-KO 24h DOX	9193129	4110.4	0.514889
68	MCMBP-KO 24h DOX	8409958	4242.44	0.944595
69	MCMBP-KO 24h DOX	19035600	4556.17	0.586555
70	MCMBP-KO 24h DOX	10962338	5479.62	0.903402
71	MCMBP-KO 24h DOX	9232617	4386.92	0.137475
72	MCMBP-KO 24h DOX	16749536	5953.72	0.139276
73	MCMBP-KO 24h DOX	8948849	2658.13	0.807391
74	MCMBP-KO 24h DOX	15764951	4176.47	0.397677
75	MCMBP-KO 24h DOX	9708844	8583.3	0.165354
76	MCMBP-KO 24h DOX	16787058	4377.28	0.927509
77	MCMBP-KO 24h DOX	19291332	5449.04	0.347766
78	MCMBP-KO 24h DOX	10391424	5791.23	0.750812
79	MCMBP-KO 24h DOX	9667448	6277.17	0.725998
80	MCMBP-KO 24h DOX	9304742	4907.9	0.883306
81	MCMBP-KO 24h DOX	13844071	6128.52	0.623672
82	MCMBP-KO 24h DOX	9862351	9704.96	0.750942
83	MCMBP-KO 24h DOX	20364290	10076.2	0.348898
84	MCMBP-KO 24h DOX	15268510	3989.93	0.269928
85	MCMBP-KO 24h DOX	9388597	5494.82	0.895886
86	MCMBP-KO 24h DOX	9384242	4325.26	0.428091
87	MCMBP-KO 24h DOX	9406156	5230.97	0.96484
88	MCMBP-KO 24h DOX	20102292	7042.73	0.663441
89	MCMBP-KO 24h DOX	9199963	2368.47	0.621696
90	MCMBP-KO 24h DOX	21520360	4217.41	0.114746
91	MCMBP-KO 24h DOX	19874378	8248.35	0.949489
92	MCMBP-KO 24h DOX	4728285	5741.84	0.449912
93	MCMBP-KO 24h DOX	7815397	4938.05	0.57839
94	MCMBP-KO 24h DOX	9298124	5050.01	0.408137
95	MCMBP-KO 24h DOX	4549876	4992.98	0.237027
96	MCMBP-KO 24h DOX	21362456	3423.81	0.90338
97	MCMBP-KO 24h DOX	9739306	5603.96	0.573679
98	MCMBP-KO 24h DOX	9797900	5418.65	0.00287033
99	MCMBP-KO 24h DOX	10115864	5387.81	0.617145
100	MCMBP-KO 24h DOX	20071644	4288.04	0.326645
101	MCMBP-KO 24h DOX	21937554	4541.69	0.527058
102	MCMBP-KO 24h DOX	9759244	4095.82	0.885942
103	MCMBP-KO 24h DOX	9788129	4834.72	0.35727
104	MCMBP-KO 24h DOX	15830017	6027.4	0.908535
105	MCMBP-KO 24h DOX	20998466	5130.83	0.62336
106	MCMBP-KO 24h DOX	18010982	4557.41	0.0158212
107	MCMBP-KO 24h DOX	18844876	5932.9	0.929437
108	MCMBP-KO 24h DOX	10639416	6635.83	0.690897
109	MCMBP-KO 24h DOX	10957506	6593.27	0.997323
110	MCMBP-KO 24h DOX	10007904	4030.18	0.172341
111	MCMBP-KO 24h DOX	9777791	3769.37	0.137136
112	MCMBP-KO 24h DOX	18675792	6249.57	0.932595
113	MCMBP-KO 24h DOX	38767136	7778.98	0.696818
114	MCMBP-KO 24h DOX	10349940	4767.78	0.0660002
115	MCMBP-KO 24h DOX	21181274	6798.82	0.755463
116	MCMBP-KO 24h DOX	5.42569e+06	6656.78	0.753876
117	MCMBP-KO 24h DOX	10795090	5228.9	0.923025
118	MCMBP-KO 24h DOX	4428121	5167.03	0.711525
119	MCMBP-KO 24h DOX	10039721	4747.83	0.124271
120	MCMBP-KO 24h DOX	9949812	5453.83	0.0198801
121	MCMBP-KO 24h DOX	14598112	4195.64	0.026211
122	MCMBP-KO 24h DOX	10325191	6053.48	0.0283065
123	MCMBP-KO 24h DOX	10126459	4236.21	0.246211
124	MCMBP-KO 24h DOX	13671340	5942.86	0.860028
125	MCMBP-KO 24h DOX	15963676	4108.36	0.538831
126	MCMBP-KO 24h DOX	10391376	5613.46	0.552822
127	MCMBP-KO 24h DOX	10305748	5094.5	0.842031
128	MCMBP-KO 24h DOX	11295016	6244.86	0.124173
129	MCMBP-KO 24h DOX	10608787	5352.49	0.279184
130	MCMBP-KO 24h DOX	12230446	3916.82	0.585759
131	MCMBP-KO 24h DOX	10342252	4393.36	0.969596
132	MCMBP-KO 24h DOX	20852666	7384.24	0.56103
133	MCMBP-KO 24h DOX	43177280	9580.74	0.0186473
134	MCMBP-KO 24h DOX	13949475	4048.35	0.800633
135	MCMBP-KO 24h DOX	12908262	5063.53	0.232974
136	MCMBP-KO 24h DOX	21127522	7163.82	0.807105
137	MCMBP-KO 24h DOX	12339538	5829.92	0.387861
138	MCMBP-KO 24h DOX	15615382	6785.69	0.863542
139	MCMBP-KO 24h DOX	13674050	6506.75	0.747122
140	MCMBP-KO 24h DOX	13323474	6009.03	0.55624
141	MCMBP-KO 24h DOX	15057367	4720.43	0.136455
142	MCMBP-KO 24h DOX	9965253	6162.91	0.0599177
143	MCMBP-KO 24h DOX	21283830	7694.29	0.121343
144	MCMBP-KO 24h DOX	9999884	5475.34	0.0445519
145	MCMBP-KO 24h DOX	13401689	3828.84	0.107494
146	MCMBP-KO 24h DOX	9777894	5778.47	0.225709
147	MCMBP-KO 24h DOX	40359256	12681.5	0.712989
148	MCMBP-KO 24h DOX	10587602	5467.69	0.559717
149	MCMBP-KO 24h DOX	10776912	3931.78	0.012556
150	MCMBP-KO 24h DOX	9939030	5861.27	0.0719743
151	MCMBP-KO 24h DOX	10684421	5934.67	0.967276
152	MCMBP-KO 24h DOX	9977936	2182.58	0.5681
153	MCMBP-KO 24h DOX	10984949	4294.22	0.203293
154	MCMBP-KO 24h DOX	11243843	3512.7	0.252326
155	MCMBP-KO 24h DOX	21732528	4929.62	0.743826
156	MCMBP-KO 24h DOX	11125155	4508.65	0.195429
157	MCMBP-KO 24h DOX	21184246	7135.16	0.581359
158	MCMBP-KO 24h DOX	19963900	1566.52	0.97002
159	MCMBP-KO 24h DOX	10441819	5172.92	0.846829
160	MCMBP-KO 24h DOX	14792382	11147.1	0.239848
161	MCMBP-KO 24h DOX	11087179	5378.05	0.49377
162	MCMBP-KO 24h DOX	26413730	12523.5	0.619956
163	MCMBP-KO 24h DOX	11024879	3968.58	0.828981
164	MCMBP-KO 24h DOX	13586113	4827.43	0.156791
165	MCMBP-KO 24h DOX	21039548	6763.33	0.0185762
166	MCMBP-KO 24h DOX	19802082	6320.11	0.0700221
167	MCMBP-KO 24h DOX	26486508	5388.32	0.486345
168	MCMBP-KO 24h DOX	9144394	1082.4	0.606329
169	MCMBP-KO 24h DOX	26096440	6035.16	0.568851
170	MCMBP-KO 24h DOX	15036119	6234.55	0.317362
171	MCMBP-KO 24h DOX	10352312	6798.21	0.988616
172	MCMBP-KO 24h DOX	14142726	5609.39	0.579745
173	MCMBP-KO 24h DOX	20716876	6025.53	0.380141
174	MCMBP-KO 24h DOX	10197261	6233.44	0.550948
175	MCMBP-KO 24h DOX	14216123	4982.56	0.745334
176	MCMBP-KO 24h DOX	9232411	5170.58	0.669233
177	MCMBP-KO 24h DOX	20824810	5713	0.26492
178	MCMBP-KO 24h DOX	20363400	6079.9	0.0663348
179	MCMBP-KO 24h DOX	20897254	4830.43	0.370084
180	MCMBP-KO 24h DOX	10708066	4291.47	0.629718
181	MCMBP-KO 24h DOX	11104807	4753.86	0.210174
182	MCMBP-KO 24h DOX	10809255	2923.62	0.752756
183	MCMBP-KO 24h DOX	9144995	6152.84	0.0665365
184	MCMBP-KO 24h DOX	9127217	7893.89	0.260315
185	MCMBP-KO 24h DOX	10113684	7246.55	0.804755
186	MCMBP-KO 24h DOX	21472168	5881.39	0.193434
187	MCMBP-KO 24h DOX	10185536	6622.28	0.639461
188	MCMBP-KO 24h DOX	11067631	7728.48	0.52467
189	MCMBP-KO 24h DOX	9324207	6899.37	0.924808
190	MCMBP-KO 24h DOX	9986114	5315.09	0.263297
191	MCMBP-KO 24h DOX	10445264	6243.26	0.0659611
192	MCMBP-KO 24h DOX	31314132	5484.18	0.735066
193	MCMBP-KO 24h DOX	6196544	4399.38	0.772178
194	MCMBP-KO 24h DOX	16120587	6243.26	0.907816
195	MCMBP-KO 24h DOX	11229659	5884.84	0.931972
196	MCMBP-KO 24h DOX	22139404	7708.11	0.0139516
197	MCMBP-KO 24h DOX	20010694	8333.93	0.234362
198	MCMBP-KO 24h DOX	17317604	6118.54	0.616778
199	MCMBP-KO 24h DOX	10424790	5179.2	0.949016
200	MCMBP-KO 24h DOX	11373321	5933.07	0.950176
201	MCMBP-KO 24h DOX	7.66208e+06	5901.24	0.556653
202	MCMBP-KO 24h DOX	16447086	7704.48	0.915606
203	MCMBP-KO 24h DOX	11347092	5573.43	0.641566
204	MCMBP-KO 24h DOX	9006884	2872.36	0.390008
205	MCMBP-KO 24h DOX	11015666	7305.47	0.485991
206	MCMBP-KO 24h DOX	20270888	7042.63	0.60431
207	MCMBP-KO 24h DOX	10816870	5798.18	0.549548
208	MCMBP-KO 24h DOX	7282557	5955.86	0.926181
209	MCMBP-KO 24h DOX	9440021	3695.49	0.918733
210	MCMBP-KO 24h DOX	11196615	5117.31	0.394876
211	MCMBP-KO 24h DOX	11109405	6160.02	0.963263
212	MCMBP-KO 24h DOX	13429632	7543.08	0.173956
213	MCMBP-KO 24h DOX	10873431	4464.26	0.12633
214	MCMBP-KO 24h DOX	10896599	5225.94	0.135079
215	MCMBP-KO 24h DOX	10828197	4392.19	0.505662
216	MCMBP-KO 24h DOX	21541658	6320.51	0.0215248
217	MCMBP-KO 24h DOX	22230338	6787.01	0.94797
218	MCMBP-KO 24h DOX	10738968	7150.06	0.827115
219	MCMBP-KO 24h DOX	15667421	5295.8	0.015019
220	MCMBP-KO 24h DOX	9741662	4107.15	0.176196
221	MCMBP-KO 24h DOX	21909162	4685.06	0.332064
222	MCMBP-KO 24h DOX	10941748	5116.01	0.130997
223	MCMBP-KO 24h DOX	9847308	6308.7	0.809491
224	MCMBP-KO 24h DOX	10716387	7267.01	0.344737
225	MCMBP-KO 24h DOX	15564586	6436.25	0.940107
226	MCMBP-KO 24h DOX	18420946	5419.98	0.582014
227	MCMBP-KO 24h DOX	10735742	5059.32	0.878832
228	MCMBP-KO 24h DOX	9911606	6219.73	0.844734
229	MCMBP-KO 24h DOX	10657692	5257.31	0.905392
230	MCMBP-KO 24h DOX	21838274	6294.35	0.45988
231	MCMBP-KO 24h DOX	10686188	6010.24	0.546347
232	MCMBP-KO 24h DOX	11067128	4174.51	0.798604
233	MCMBP-KO 24h DOX	20499708	5816.98	0.285719
234	MCMBP-KO 24h DOX	19875302	7159.28	0.490254
235	MCMBP-KO 24h DOX	9686471	3872.82	0.59911
236	MCMBP-KO 24h DOX	10095717	4845.51	0.0155333
237	MCMBP-KO 24h DOX	19820984	8284.67	0.593481
238	MCMBP-KO 24h DOX	12667740	6220.86	0.433676
239	MCMBP-KO 24h DOX	9919671	5199.77	0.807361
240	MCMBP-KO 24h DOX	13031090	5828.89	0.315245
241	MCMBP-KO 24h DOX	18268400	4881.25	0.892889
242	MCMBP-KO 24h DOX	10440019	5661.64	0.577857
243	MCMBP-KO 24h DOX	10021409	2020.92	0.18401
244	MCMBP-KO 24h DOX	10389583	5500.14	0.787929
245	MCMBP-KO 24h DOX	21432168	6690.94	0.612031
246	MCMBP-KO 24h DOX	20048674	7663.93	0.0539093
247	MCMBP-KO 24h DOX	9988790	2920.95	0.420194
248	MCMBP-KO 24h DOX	10096145	3022.78	0.679069
249	MCMBP-KO 24h DOX	19990698	3485.78	0.918602
250	MCMBP-KO 24h DOX	10135459	6060.71	0.000402025
251	MCMBP-KO 24h DOX	11276510	5788.73	0.976759
252	MCMBP-KO 24h DOX	12477102	5916.31	0.37658
253	MCMBP-KO 24h DOX	20440270	4946.19	0.973784
254	MCMBP-KO 24h DOX	20156636	4810.41	0.604716
255	MCMBP-KO 24h DOX	19836210	4911.98	0.828846
256	MCMBP-KO 24h DOX	19276222	4697.3	0.574712
257	MCMBP-KO 24h DOX	18466104	4548.94	0.628076
258	MCMBP-KO 24h DOX	12720962	4982.69	0.285576
259	MCMBP-KO 24h DOX	13524248	5055.31	0.586833
260	MCMBP-KO 24h DOX	10184502	4026.11	0.750022
261	MCMBP-KO 24h DOX	10297163	4353.26	0.858314
262	MCMBP-KO 24h DOX	10256048	4393.63	0.755082
263	MCMBP-KO 24h DOX	10223240	4472.37	0.698057
264	MCMBP-KO 24h DOX	16848724	5179.7	0.864479
265	MCMBP-KO 24h DOX	16077650	5305.17	0.322681
266	MCMBP-KO 24h DOX	10451363	5650.05	0.670789
267	MCMBP-KO 24h DOX	10836311	5131.11	0.450874
268	MCMBP-KO 24h DOX	20385872	5396.41	0.382103
269	MCMBP-KO 24h DOX	18914880	5530.82	0.410811
270	MCMBP-KO 24h DOX	12597403	4862.99	0.40148
271	MCMBP-KO 24h DOX	19877776	5788.85	0.317384
272	MCMBP-KO 24h DOX	9436979	3720.33	0.621919
273	MCMBP-KO 24h DOX	9446291	3996.6	0.430247
274	MCMBP-KO 24h DOX	20409652	6061.89	0.973802
275	MCMBP-KO 24h DOX	9683880	3356.24	0.677801
276	MCMBP-KO 24h DOX	10924970	7696.63	0.19857
277	MCMBP-KO 24h DOX	10863267	5966.71	0.426701
278	MCMBP-KO 24h DOX	19470812	5258.86	0.343346
279	MCMBP-KO 24h DOX	14740643	5389.84	0.797639
280	MCMBP-KO 24h DOX	15289242	5240.65	0.879998
281	MCMBP-KO 24h DOX	9392282	3577.01	0.903842
282	MCMBP-KO 24h DOX	10169879	8751.9	0.66272
283	MCMBP-KO 24h DOX	14663163	6839.08	0.270208
284	MCMBP-KO 24h DOX	13851981	5286.31	0.252367
285	MCMBP-KO 24h DOX	11688307	1889.37	0.854898
286	MCMBP-KO 24h DOX	17056738	4636.44	0.527715
287	MCMBP-KO 24h DOX	10814545	7457.4	0.802161
288	MCMBP-KO 24h DOX	10864988	7447.06	0.572489
289	MCMBP-KO 24h DOX	10639319	3782.68	0.733143
290	MCMBP-KO 24h DOX	10903035	5396.69	0.519012
291	MCMBP-KO 24h DOX	10601691	6086.74	0.770884
292	MCMBP-KO 24h DOX	20218708	2968.22	0.568858
293	MCMBP-KO 24h DOX	11987867	1972.13	0.46571
294	MCMBP-KO 24h DOX	11988035	6733.26	0.342689
295	MCMBP-KO 24h DOX	9648858	4125.26	0.0682093
296	MCMBP-KO 24h DOX	10272010	4211.66	0.377924
297	MCMBP-KO 24h DOX	14030513	7226.68	0.0796261
298	MCMBP-KO 24h DOX	11234517	5112.61	0.982817
299	MCMBP-KO 24h DOX	10427395	3945.99	0.181613
300	MCMBP-KO 24h DOX	13018858	6690.64	0.811859
301	MCMBP-KO 24h DOX	9740147	4483.3	0.874962
302	MCMBP-KO 24h DOX	11299794	6278.36	0.688413
303	MCMBP-KO 24h DOX	10417078	3638.21	0.569494
304	MCMBP-KO 24h DOX	10039686	3380.68	0.160971
305	MCMBP-KO 24h DOX	14347472	5263.91	0.46688
306	MCMBP-KO 24h DOX	11128123	5775.95	0.345172
307	MCMBP-KO 24h DOX	8986846	3270.53	0.22504
308	MCMBP-KO 24h DOX	9358931	3231.48	0.592512
309	MCMBP-KO 24h DOX	6155082	3313.96	0.31227
310	MCMBP-KO 24h DOX	20045178	4887.31	0.916306
311	MCMBP-KO 24h DOX	40748208	7175.55	0.909636
312	MCMBP-KO 24h DOX	15198002	3935.2	0.257118
313	MCMBP-KO 24h DOX	20113860	4830.08	0.110891
314	MCMBP-KO 24h DOX	9713381	4095.72	0.192963
315	MCMBP-KO 24h DOX	14166418	4061.11	0.499584
316	MCMBP-KO 24h DOX	40867224	4961.05	0.728586
317	MCMBP-KO 24h DOX	30614600	4387.59	0.208194
318	MCMBP-KO 24h DOX	9862732	3928.37	0.248034
319	MCMBP-KO 24h DOX	10015032	4799.8	0.851672
320	MCMBP-KO 24h DOX	10430769	5991.05	0.415849
321	MCMBP-KO 24h DOX	10259624	3174.25	0.616685
322	MCMBP-KO 24h DOX	12733557	5906.6	0.233666
323	MCMBP-KO 24h DOX	10619689	5930.46	0.101967
324	MCMBP-KO 24h DOX	10454169	4719.43	0.515857
325	MCMBP-KO 24h DOX	10665606	4865.58	0.477141
326	MCMBP-KO 24h DOX	10391158	2806.24	0.152672
327	MCMBP-KO 24h DOX	15747382	5500.01	0.621806
328	MCMBP-KO 24h DOX	18346552	5437.22	0.54401
329	MCMBP-KO 24h DOX	10626384	5061.46	0.654137
330	MCMBP-KO 24h DOX	10214399	5796.04	0.144546
331	MCMBP-KO 24h DOX	10742670	6566.92	0.751528
332	MCMBP-KO 24h DOX	15541212	5286.59	0.222049
333	MCMBP-KO 24h DOX	18514888	4431.3	0.519352
334	MCMBP-KO 24h DOX	11567103	5550.91	0.785296
335	MCMBP-KO 24h DOX	5725956	6555.22	0.0223304
336	MCMBP-KO 24h DOX	4.59577e+06	6209.85	0.324362
337	MCMBP-KO 24h DOX	19746572	5665.41	0.872922
338	MCMBP-KO 24h DOX	13720065	5930.77	0.84471
339	MCMBP-KO 24h DOX	12989195	6035.41	0.538441
340	MCMBP-KO 24h DOX	19736914	5927.63	0.866608
341	MCMBP-KO 24h DOX	22312914	3803.32	0.949806
342	MCMBP-KO 24h DOX	9592962	1576.57	0.826407
343	MCMBP-KO 24h DOX	19555566	6516.87	0.854115
344	MCMBP-KO 24h DOX	14783028	6793.21	0.0987434
345	MCMBP-KO 24h DOX	10020135	4775.63	0.651304
346	MCMBP-KO 24h DOX	16380233	5920.82	0.703517
347	MCMBP-KO 24h DOX	16902494	4090.45	0.610241
348	MCMBP-KO 24h DOX	10577190	4191.29	0.799615
349	MCMBP-KO 24h DOX	10540816	4441.99	0.0345712
350	MCMBP-KO 24h DOX	15342211	5448.72	0.770239
351	MCMBP-KO 24h DOX	10438922	5172.5	0.731729
352	MCMBP-KO 24h DOX	12956033	6157.69	0.259698
353	MCMBP-KO 24h DOX	10416990	4864.17	0.257069
354	MCMBP-KO 24h DOX	9451777	2041.24	0.632303
355	MCMBP-KO 24h DOX	16276851	4451.88	0.345297
356	MCMBP-KO 24h DOX	13724250	3737.74	0.796589
357	MCMBP-KO 24h DOX	9202890	4172.8	0.446146
358	MCMBP-KO 24h DOX	20120394	4460.43	0.782749
359	MCMBP-KO 24h DOX	9226614	4325.67	0.990472
360	MCMBP-KO 24h DOX	9660508	4275.19	0.300248
361	MCMBP-KO 24h DOX	9733913	4091.92	0.143006
362	MCMBP-KO 24h DOX	16259703	5888.33	0.901308
363	MCMBP-KO 24h DOX	17928394	4996.08	0.541559
364	MCMBP-KO 24h DOX	14048302	5179.9	0.97474
365	MCMBP-KO 24h DOX	10070445	4576.01	0.636604
366	MCMBP-KO 24h DOX	9407460	4615.63	0.993913
367	MCMBP-KO 24h DOX	9035162	4185.15	0.546071
368	MCMBP-KO 24h DOX	9797730	6620.75	0.526426
369	MCMBP-KO 24h DOX	39577088	2987.55	0.135428
370	MCMBP-KO 24h DOX	15443593	3627.53	0.355705
371	MCMBP-KO 24h DOX	21061842	4707.87	0.0262186
372	MCMBP-KO 24h DOX	16405929	4849.94	0.160395
373	MCMBP-KO 24h DOX	9575862	3921.12	0.745637
374	MCMBP-KO 24h DOX	13115462	4147.08	0.0303997
375	MCMBP-KO 24h DOX	9846197	3558.06	0.366543
376	MCMBP-KO 24h DOX	3526505	3280.42	0.862346
377	MCMBP-KO 24h DOX	10362320	3085.29	0.692678
378	MCMBP-KO 24h DOX	10875842	4572.84	0.690942
379	MCMBP-KO 24h DOX	6621965	4194.77	0.188637
380	MCMBP-KO 24h DOX	10865437	5144.54	0.441904
381	MCMBP-KO 24h DOX	9449698	4148.67	0.581577
382	MCMBP-KO 24h DOX	12916847	5764.4	0.989752
383	MCMBP-KO 24h DOX	9879675	3854.69	0.203906
384	MCMBP-KO 24h DOX	9501432	5044.92	0.247733
385	MCMBP-KO 24h DOX	19173482	3957.42	0.262173
386	MCMBP-KO 24h DOX	20018146	4516.86	0.750172
387	MCMBP-KO 24h DOX	19986730	3940.47	0.456975
388	MCMBP-KO 24h DOX	10135684	3889.69	0.0569294
389	MCMBP-KO 24h DOX	9490140	4195.12	0.508516
390	MCMBP-KO 24h DOX	9419616	3405.33	0.21196
391	MCMBP-KO 24h DOX	9428185	5773.74	0.798604
392	MCMBP-KO 24h DOX	9202644	5397.39	0.297331
393	MCMBP-KO 24h DOX	9571765	5479.73	0.027606
394	MCMBP-KO 24h DOX	8408004	3870.85	0.593432
395	MCMBP-KO 24h DOX	10926003	4243.85	0.84384
396	MCMBP-KO 24h DOX	17574160	4979.43	0.381016
397	MCMBP-KO 24h DOX	9196979	5179.08	0.749858
398	MCMBP-KO 24h DOX	10460407	5156.41	0.511141
399	MCMBP-KO 24h DOX	9598789	4747.68	0.540952
400	MCMBP-KO 24h DOX	15275474	4789.62	0.959434
401	MCMBP-KO 24h DOX	20746430	5452.77	0.803961
402	MCMBP-KO 24h DOX	13426308	4773.45	0.0323231
403	MCMBP-KO 24h DOX	12528783	3400.88	0.709387
404	MCMBP-KO 24h DOX	8932006	4312.38	0.465001
405	MCMBP-KO 24h DOX	16614873	7273.17	0.947549
406	MCMBP-KO 24h DOX	13133361	8040.08	0.221433
407	MCMBP-KO 24h DOX	13344200	9496.42	0.267072
408	MCMBP-KO 24h DOX	9555698	9529.76	0.081474
409	MCMBP-KO 24h DOX	8844172	7806.37	0.428619
410	MCMBP-KO 24h DOX	7599514	9600.86	0.109019
411	MCMBP-KO 24h DOX	7761706	6971.56	0.633787
412	MCMBP-KO 24h DOX	7677496	5590.36	0.802963
413	MCMBP-KO 24h DOX	8280603	4882.13	0.6968
414	MCMBP-KO 24h DOX	16145957	5609.11	0.766211
415	MCMBP-KO 24h DOX	7883994	6623.71	0.342454
416	MCMBP-KO 24h DOX	8984290	5165.38	0.845851
417	MCMBP-KO 24h DOX	14306143	4901.04	0.428769
418	MCMBP-KO 24h DOX	8131948	7345.67	0.82401
419	MCMBP-KO 24h DOX	8028541	7492.73	0.626496
420	MCMBP-KO 24h DOX	8791760	6546.86	0.143423
421	MCMBP-KO 24h DOX	7898943	5548.58	0.0783869
422	MCMBP-KO 24h DOX	7394875	3925.88	0.0183326
423	MCMBP-KO 24h DOX	8458391	5105.55	0.066725
424	MCMBP-KO 24h DOX	7.93319e+06	3991.95	0.458584
425	MCMBP-KO 24h DOX	7827812	4477.43	0.113342
426	MCMBP-KO 24h DOX	8389968	5246.51	0.0277833
427	MCMBP-KO 24h DOX	7904429	9106.18	0.754861
428	MCMBP-KO 24h DOX	8108542	4428.89	0.39485
429	MCMBP-KO 24h DOX	7890982	7570.76	0.746938
430	MCMBP-KO 24h DOX	11235582	5139.4	0.452405
431	MCMBP-KO 24h DOX	16408845	4969.67	0.450087
432	MCMBP-KO 24h DOX	14109116	5188.28	0.478073
433	MCMBP-KO 24h DOX	12471487	6717.7	0.474004
434	MCMBP-KO 24h DOX	7438655	1712.79	0.803163
435	MCMBP-KO 24h DOX	8415511	4458.61	0.402393
436	MCMBP-KO 24h DOX	13348617	5809.53	0.904686
437	MCMBP-KO 24h DOX	8824198	4802.72	0.037061
438	MCMBP-KO 24h DOX	10632539	5006.9	0.773874
439	MCMBP-KO 24h DOX	7849275	4437.69	0.125641
440	MCMBP-KO 24h DOX	8030022	4809.49	0.618514
441	MCMBP-KO 24h DOX	11818024	4906.99	0.0103643
442	MCMBP-KO 24h DOX	10479887	5332.3	0.538627
443	MCMBP-KO 24h DOX	16236922	3994.28	0.00301796
444	MCMBP-KO 24h DOX	10116566	6258.61	0.951194
445	MCMBP-KO 24h DOX	10367486	4988.61	0.905402
446	MCMBP-KO 24h DOX	9242376	5830.19	0.795967
447	MCMBP-KO 24h DOX	17233806	4189.52	0.915274
448	MCMBP-KO 24h DOX	10915895	6754.35	0.145558
449	MCMBP-KO 24h DOX	9483136	5843.1	0.15773
450	MCMBP-KO 24h DOX	15439626	3552.12	0.187632
451	MCMBP-KO 24h DOX	17431042	4657.04	0.622496
452	MCMBP-KO 24h DOX	12134272	5985.14	0.905809
453	MCMBP-KO 24h DOX	18365930	4368.28	0.989955
454	MCMBP-KO 24h DOX	17025144	4817.07	0.711122
455	MCMBP-KO 24h DOX	15536654	3864.41	0.7318
456	MCMBP-KO 24h DOX	7.9285e+06	3077.12	0.909293
457	MCMBP-KO 24h DOX	8266824	4386.31	0.400874
458	MCMBP-KO 24h DOX	8.20386e+06	2428.47	0.249851
459	MCMBP-KO 24h DOX	8999403	2222.28	0.17343
460	MCMBP-KO 24h DOX	8784810	4151.58	0.119457
461	MCMBP-KO 24h DOX	7735343	4926.31	0.812611
462	MCMBP-KO 24h DOX	12845940	5138.49	0.146792
463	MCMBP-KO 24h DOX	8796520	5420.53	0.264297
464	MCMBP-KO 24h DOX	7914028	2791.08	0.819089
465	MCMBP-KO 24h DOX	9841758	4716.93	0.310587
466	MCMBP-KO 24h DOX	9762381	4518.6	0.982417
467	MCMBP-KO 24h DOX	4072049	4970.82	0.266639
468	MCMBP-KO 24h DOX	8577643	5774.57	0.533653
469	MCMBP-KO 24h DOX	4752788	5517.65	0.314467
470	MCMBP-KO 24h DOX	8817133	5210.81	0.910773
471	MCMBP-KO 24h DOX	8908819	5111.47	0.366557
472	MCMBP-KO 24h DOX	9127854	7204.91	0.433592
473	MCMBP-KO 24h DOX	17811972	5166.69	0.512293
474	MCMBP-KO 24h DOX	11744400	6079.88	0.938886
475	MCMBP-KO 24h DOX	11401470	6055.43	0.030949
476	MCMBP-KO 24h DOX	10508526	5647.66	0.716879
477	MCMBP-KO 24h DOX	8846453	2940.44	0.891019
478	MCMBP-KO 24h DOX	9416558	7006.27	0.0272872
479	MCMBP-KO 24h DOX	10393894	5666.26	0.522051
480	MCMBP-KO 24h DOX	19804064	6252.52	0.32599
481	MCMBP-KO 24h DOX	8984735	2726.23	0.859489
482	MCMBP-KO 24h DOX	19173294	5092.13	0.558517
483	MCMBP-KO 24h DOX	17744252	4297.58	0.690228
484	MCMBP-KO 24h DOX	8517540	1583.43	0.452853
485	MCMBP-KO 24h DOX	10121428	4583.56	0.628309
486	MCMBP-KO 24h DOX	19404206	5378.83	0.290097
487	MCMBP-KO 24h DOX	10921909	3999.18	0.00934858
488	MCMBP-KO 24h DOX	11405174	4233.98	0.576756
489	MCMBP-KO 24h DOX	16097183	5297.33	0.311444
490	MCMBP-KO 24h DOX	9490357	4226.51	0.517268
491	MCMBP-KO 24h DOX	10451592	4530.24	0.916406
492	MCMBP-KO 24h DOX	12556559	4118.52	0.426475
493	MCMBP-KO 24h DOX	14510526	4676.11	0.247396
494	MCMBP-KO 24h DOX	9631457	5004.81	0.371294
495	MCMBP-KO 24h DOX	16620050	4499.44	0.931861
496	MCMBP-KO 24h DOX	9404071	3089.31	0.936868
497	MCMBP-KO 24h DOX	9705498	1894.64	0.84433
498	MCMBP-KO 24h DOX	19355408	2680.98	0.920207
499	MCMBP-KO 24h DOX	9339514	2652.47	0.2279
500	MCMBP-KO 24h DOX	13370834	5293.02	0.0874822
501	MCMBP-KO 24h DOX	8414303	3501.29	0.22731
502	MCMBP-KO 24h DOX	11877204	5571.44	0.314377
503	MCMBP-KO 24h DOX	10558014	6028.69	0.174766
504	MCMBP-KO 24h DOX	13886887	6063.27	0.607094
505	MCMBP-KO 24h DOX	9486297	4646.44	0.413586
506	MCMBP-KO 24h DOX	10280176	5779.35	0.816352
507	MCMBP-KO 24h DOX	15041920	674.543	0.18513
508	MCMBP-KO 24h DOX	26581442	170.613	0.701877
509	MCMBP-KO 24h DOX	14052646	5286.6	0.240356
510	MCMBP-KO 24h DOX	9405641	4793.41	0.574219
511	MCMBP-KO 24h DOX	10102403	5267.49	0.348988
512	MCMBP-KO 24h DOX	10154045	5324.08	0.0569644
513	MCMBP-KO 24h DOX	9482835	5086.8	0.228814
514	MCMBP-KO 24h DOX	9550761	3731.19	0.664103
515	MCMBP-KO 24h DOX	10562203	6485.15	0.49725
516	MCMBP-KO 24h DOX	10118915	3126.79	0.519016
517	MCMBP-KO 24h DOX	9647918	5190.14	0.17472
518	MCMBP-KO 24h DOX	14625666	4946.68	0.570716
519	MCMBP-KO 24h DOX	10455676	5369.76	0.996753
520	MCMBP-KO 24h DOX	10547430	5232.93	0.816835
521	MCMBP-KO 24h DOX	15299839	2659.12	0.594373
522	MCMBP-KO 24h DOX	10238441	7477.45	0.975989
523	MCMBP-KO 24h DOX	47684572	314.658	0.901563
524	MCMBP-KO 24h DOX	10689993	5500.15	0.595608
525	MCMBP-KO 24h DOX	10907942	6175.05	0.0324263
526	MCMBP-KO 24h DOX	11418870	6319.22	0.0935771
527	MCMBP-KO 24h DOX	25568724	2593.41	0.0653717
528	MCMBP-KO 24h DOX	11383945	5574.34	0.451733
529	MCMBP-KO 24h DOX	11743581	5779.16	0.375435
530	MCMBP-KO 24h DOX	11074582	5435.39	0.97535
531	MCMBP-KO 24h DOX	16179914	4692.8	0.167983
532	MCMBP-KO 24h DOX	15531550	5203.29	0.972788
533	MCMBP-KO 24h DOX	9667764	4127.11	0.767475
534	MCMBP-KO 24h DOX	9426549	4226.07	0.824238
535	MCMBP-KO 24h DOX	21954150	5599.88	0.632616
536	MCMBP-KO 24h DOX	18519372	3777.11	0.668733
537	MCMBP-KO 24h DOX	16880156	5816.5	0.476882
538	MCMBP-KO 24h DOX	9048559	4632.76	0.0131364
539	MCMBP-KO 24h DOX	16149044	5728.29	0.353006
540	MCMBP-KO 24h DOX	8922484	4023.66	0.492072
541	MCMBP-KO 24h DOX	9076751	4615.24	0.730091
542	MCMBP-KO 24h DOX	21140368	4771.13	0.468628
543	MCMBP-KO 24h DOX	9690506	2097.34	0.457405
544	MCMBP-KO 24h DOX	18645966	5013.84	0.137663
545	MCMBP-KO 24h DOX	22107670	5131.58	0.0108887
546	MCMBP-KO 24h DOX	10280887	2104.77	0.758278
547	MCMBP-KO 24h DOX	20467692	6646.3	0.319953
548	MCMBP-KO 24h DOX	19057410	5608.65	0.984383
549	MCMBP-KO 24h DOX	15306760	5613.34	0.220234
550	MCMBP-KO 24h DOX	18235714	6905.87	0.338708
551	MCMBP-KO 24h DOX	13463183	5373.09	0.523896
552	MCMBP-KO 24h DOX	10280624	4160	0.754891
553	MCMBP-KO 24h DOX	9985251	3595.13	0.463858
554	MCMBP-KO 24h DOX	10523215	5341.09	0.124823
555	MCMBP-KO 24h DOX	14343920	6180.16	0.312501
556	MCMBP-KO 24h DOX	16246705	6201.24	0.504519
557	MCMBP-KO 24h DOX	9885490	4881.42	0.673849
558	MCMBP-KO 24h DOX	19841178	6044.07	0.77015
559	MCMBP-KO 24h DOX	11650556	5229.7	0.130336
560	MCMBP-KO 24h DOX	15310190	5701.98	0.0229151
561	MCMBP-KO 24h DOX	43247220	4934.68	0.519082
562	MCMBP-KO 24h DOX	24518976	5672.47	0.809989
563	MCMBP-KO 24h DOX	10895419	3813	0.0126038
564	MCMBP-KO 24h DOX	10576517	6065.18	0.67247
565	MCMBP-KO 24h DOX	17509098	5608.5	0.686808
566	MCMBP-KO 24h DOX	15917313	5140.58	0.449247
567	MCMBP-KO 24h DOX	19669946	6318.19	0.914789
568	MCMBP-KO 24h DOX	9782551	4830.65	0.644361
569	MCMBP-KO 24h DOX	23119720	6853.26	0.00523984
570	MCMBP-KO 24h DOX	24328864	5036.09	0.484428
571	MCMBP-KO 24h DOX	13460265	5951.56	0.859318
572	MCMBP-KO 24h DOX	9561514	3838.6	0.8304
573	MCMBP-KO 24h DOX	20724622	3702.12	0.649154
574	MCMBP-KO 24h DOX	11193893	4973.14	0.673698
575	MCMBP-KO 24h DOX	10397510	4241.95	0.5785
576	MCMBP-KO 24h DOX	22020954	5075.2	0.27412
577	MCMBP-KO 24h DOX	17681100	4585.27	0.56053
578	MCMBP-KO 24h DOX	10197280	3711.28	0.67173
579	MCMBP-KO 24h DOX	19226204	5174.8	0.35243
580	MCMBP-KO 24h DOX	16991402	4651.01	0.855828
581	MCMBP-KO 24h DOX	17554914	3582.36	0.195037
582	MCMBP-KO 24h DOX	11713596	3693.1	0.747321
583	MCMBP-KO 24h DOX	17383172	2327.11	0.289603
584	MCMBP-KO 24h DOX	12719963	4924.81	0.773799
585	MCMBP-KO 24h DOX	18721152	2602.01	0.427737
586	MCMBP-KO 24h DOX	10253310	4488.6	0.807698
587	MCMBP-KO 24h DOX	12883307	6019.81	0.353535
588	MCMBP-KO 24h DOX	8913696	3904.29	0.213693
589	MCMBP-KO 24h DOX	9994177	3554.18	0.767285
590	MCMBP-KO 24h DOX	9102027	4174.82	0.308642
591	MCMBP-KO 24h DOX	11441466	4709.67	0.733245
592	MCMBP-KO 24h DOX	11545983	5619.58	0.744473
593	MCMBP-KO 24h DOX	11036991	4520	0.221397
594	MCMBP-KO 24h DOX	11152156	4906.31	0.214112
595	MCMBP-KO 24h DOX	21842224	4680.35	0.198948
596	MCMBP-KO 24h DOX	20919838	4101.66	0.142518
597	MCMBP-KO 24h DOX	15959056	5078.92	0.377083
598	MCMBP-KO 24h DOX	11680192	5881.39	0.0266279
599	MCMBP-KO 24h DOX	16655861	4958.34	0.11092
600	MCMBP-KO 24h DOX	11561394	4845.57	0.674564
601	MCMBP-KO 24h DOX	22204680	3677.85	0.799777
602	MCMBP-KO 24h DOX	10183596	3625.31	0.0805295
603	MCMBP-KO 24h DOX	11052278	5277.35	0.231702
604	MCMBP-KO 24h DOX	11405244	5590.79	0.207626
605	MCMBP-KO 24h DOX	11036376	5899.37	0.917334
606	MCMBP-KO 24h DOX	11325417	5015.72	0.711315
607	MCMBP-KO 24h DOX	20938790	3207.31	0.553885
608	MCMBP-KO 24h DOX	11701823	5906.81	0.304518
609	MCMBP-KO 24h DOX	9548083	1892.92	0.834854
610	MCMBP-KO 24h DOX	37800928	8898.18	0.435306
611	MCMBP-KO 24h DOX	21985836	5361.9	0.923456
612	MCMBP-KO 24h DOX	11294483	4963.77	0.706052
613	MCMBP-KO 24h DOX	10088295	1868.74	0.478031
614	MCMBP-KO 24h DOX	11153417	5163.19	0.12621
615	MCMBP-KO 24h DOX	10914092	6127.84	0.976044
616	MCMBP-KO 24h DOX	22299614	7416.94	0.159834
617	MCMBP-KO 24h DOX	10993902	5166.54	0.202602
618	MCMBP-KO 24h DOX	11236014	4738.83	0.431182
619	MCMBP-KO 24h DOX	10569210	4365.39	0.404202
620	MCMBP-KO 24h DOX	10735297	3988.66	0.146751
621	MCMBP-KO 24h DOX	10662016	4049.5	0.729319
622	MCMBP-KO 24h DOX	10269449	5708.24	0.188745
623	MCMBP-KO 24h DOX	10877134	4189.18	0.643896
624	MCMBP-KO 24h DOX	10211114	4878.76	0.754306
625	MCMBP-KO 24h DOX	22731678	9083.32	0.210732
626	MCMBP-KO 24h DOX	10919132	5394.06	0.600954
627	MCMBP-KO 24h DOX	10871539	4366.71	0.748928
628	MCMBP-KO 24h DOX	10911475	4535.39	0.638219
629	MCMBP-KO 24h DOX	10442959	6757.49	0.597127
630	MCMBP-KO 24h DOX	20913348	5286.99	0.295482
631	MCMBP-KO 24h DOX	10084097	3700.71	0.731606
632	MCMBP-KO 24h DOX	11282283	5230.2	0.945308
633	MCMBP-KO 24h DOX	10638277	6502.19	0.425561
634	MCMBP-KO 24h DOX	12341175	5972.27	0.782182
635	MCMBP-KO 24h DOX	21970704	6068.4	0.056141
636	MCMBP-KO 24h DOX	22555534	2580.55	0.835272
637	MCMBP-KO 24h DOX	9413309	5375.41	0.19225
638	MCMBP-KO 24h DOX	12633637	6418.98	0.395097
639	MCMBP-KO 24h DOX	12750579	3416.58	0.300081
640	MCMBP-KO 24h DOX	12767444	6125.97	0.0801036
641	MCMBP-KO 24h DOX	17791688	4809.29	0.904631
642	MCMBP-KO 24h DOX	20663610	3758.75	0.370154
643	MCMBP-KO 24h DOX	8913213	4493.66	0.530697
644	MCMBP-KO 24h DOX	9964537	5043.4	0.494116
645	MCMBP-KO 24h DOX	21387008	4185.87	0.132161
646	MCMBP-KO 24h DOX	13102084	4142.94	0.206454
647	MCMBP-KO 24h DOX	15672085	4413.93	0.0761888
648	MCMBP-KO 24h DOX	9780771	2742.96	0.507922
649	MCMBP-KO 24h DOX	17549038	5113.75	0.26155
650	MCMBP-KO 24h DOX	19177940	3685.4	0.357062
651	MCMBP-KO 24h DOX	10855575	3862.22	0.108065
652	MCMBP-KO 24h DOX	15383837	5127.98	0.787552
653	MCMBP-KO 24h DOX	15456580	4803.12	0.106584
654	MCMBP-KO 24h DOX	12651433	3959.87	0.985709
655	MCMBP-KO 24h DOX	18174750	6132.32	0.177161
656	MCMBP-KO 24h DOX	10949238	4162.66	0.572405
657	MCMBP-KO 24h DOX	22239282	5759.85	0.0448453
658	MCMBP-KO 24h DOX	20970016	5355.67	0.787116
659	MCMBP-KO 24h DOX	16183450	5774.36	0.189606
660	MCMBP-KO 24h DOX	10137376	4561.05	0.527904
661	MCMBP-KO 24h DOX	18403202	5659.98	0.740078
662	MCMBP-KO 24h DOX	13868424	4598.6	0.149931
663	MCMBP-KO 24h DOX	11964920	3897.65	0.551087
664	MCMBP-KO 24h DOX	12296740	5674.56	0.216617
665	MCMBP-KO 24h DOX	10215409	5443.1	0.759196
666	MCMBP-KO 24h DOX	47277484	6488.94	0.722915
667	MCMBP-KO 24h DOX	10307393	5417.05	0.176549
668	MCMBP-KO 24h DOX	22682566	4561.57	0.861967
669	MCMBP-KO 24h DOX	15607938	4668.61	0.0197751
670	MCMBP-KO 24h DOX	14247156	5209.15	0.860237
671	MCMBP-KO 24h DOX	22304748	4365.94	0.558904
672	MCMBP-KO 24h DOX	22908834	5225.63	0.40322
673	MCMBP-KO 24h DOX	9954695	4343	0.758747
674	MCMBP-KO 24h DOX	14420724	4278.04	0.716929
675	MCMBP-KO 24h DOX	19979322	4527.07	0.987326
676	MCMBP-KO 24h DOX	20482156	4462.83	0.278085
677	MCMBP-KO 24h DOX	23117676	4477.52	0.00379367
678	MCMBP-KO 24h DOX	31715396	3725.36	0.933903
679	MCMBP-KO 24h DOX	16931640	4505.48	0.857897
680	MCMBP-KO 24h DOX	10103086	4574.46	0.728851
681	MCMBP-KO 24h DOX	23084724	6886.04	0.516689
682	MCMBP-KO 24h DOX	23040124	6714.62	0.706956
683	MCMBP-KO 24h DOX	20419098	4928.16	0.78053
684	MCMBP-KO 24h DOX	34783168	5425	0.374876
685	MCMBP-KO 24h DOX	12435612	4704.79	0.770323
686	MCMBP-KO 24h DOX	10875950	3192.41	0.750624
687	MCMBP-KO 24h DOX	23030258	1168.46	0.613211
688	MCMBP-KO 24h DOX	10440039	5834.32	0.401866
689	MCMBP-KO 24h DOX	12453290	5139.93	0.697308
690	MCMBP-KO 24h DOX	23747774	5045.84	0.00311286
691	MCMBP-KO 24h DOX	17190028	5899.33	0.774897
692	MCMBP-KO 24h DOX	23339422	7961.01	0.896417
693	MCMBP-KO 24h DOX	12680345	4829.56	0.239316
694	MCMBP-KO 24h DOX	17621892	4910.63	0.120767
695	MCMBP-KO 24h DOX	10560909	4232.19	0.220284
696	MCMBP-KO 24h DOX	11069316	4402.05	0.302097
697	MCMBP-KO 24h DOX	23589640	5869.27	0.883029
698	MCMBP-KO 24h DOX	10827195	5206.51	0.543166
699	MCMBP-KO 24h DOX	11909248	3858.21	0.286712
700	MCMBP-KO 24h DOX	10846676	4636.65	0.138355
701	MCMBP-KO 24h DOX	17447344	6073.54	0.290144
702	MCMBP-KO 24h DOX	10964615	5127.53	0.613871
703	MCMBP-KO 24h DOX	10786943	6243.35	0.324139
704	MCMBP-KO 24h DOX	22067678	6615.71	0.45736
705	MCMBP-KO 24h DOX	21796822	5510.59	0.444117
706	MCMBP-KO 24h DOX	23464494	6796.54	0.828135
707	MCMBP-KO 24h DOX	11702258	5878.12	0.426348
708	MCMBP-KO 24h DOX	11218313	5369.95	0.345699
709	MCMBP-KO 24h DOX	26024428	6929.38	0.674972
710	MCMBP-KO 24h DOX	12843666	7070.42	0.221482
711	MCMBP-KO 24h DOX	14442849	5741.94	0.467246
712	MCMBP-KO 24h DOX	11540715	5977.84	0.314766
713	MCMBP-KO 24h DOX	23862792	8577.68	0.626856
714	MCMBP-KO 24h DOX	9513326	5083.8	0.87736
715	MCMBP-KO 24h DOX	10660459	3353.8	0.447689
716	MCMBP-KO 24h DOX	10623438	2449.23	0.784457
717	MCMBP-KO 24h DOX	13755771	4689.12	0.456966
718	MCMBP-KO 24h DOX	23724318	5580.15	0.656229
719	MCMBP-KO 24h DOX	11169281	7186.45	0.131841
720	MCMBP-KO 24h DOX	11928212	6861.15	0.432982
721	MCMBP-KO 24h DOX	23587810	4665.26	0.909312
722	MCMBP-KO 24h DOX	18055020	6391.67	0.605479
723	MCMBP-KO 24h DOX	21143920	4088.59	0.766775
724	MCMBP-KO 24h DOX	14782598	5077.14	0.504701
725	MCMBP-KO 24h DOX	10503056	4674.12	0.498056
726	MCMBP-KO 24h DOX	17348994	7880.88	0.8429
727	MCMBP-KO 24h DOX	14393944	5440.89	0.0678069
728	MCMBP-KO 24h DOX	12555906	4621.73	0.573272
729	MCMBP-KO 24h DOX	22325944	6550.26	0.942763
730	MCMBP-KO 24h DOX	10580409	5709.14	0.51786
731	MCMBP-KO 24h DOX	22073208	7051.75	0.194466
732	MCMBP-KO 24h DOX	13625545	1432.52	0.847939
733	MCMBP-KO 24h DOX	10341596	5032.85	0.251639
734	MCMBP-KO 24h DOX	17526044	6052.87	0.700726
735	MCMBP-KO 24h DOX	17591394	5263.87	0.540261
736	MCMBP-KO 24h DOX	18058210	6205.91	0.948836
737	MCMBP-KO 24h DOX	19536848	6093.64	0.624337
738	MCMBP-KO 24h DOX	12379247	5000.81	0.837978
739	MCMBP-KO 24h DOX	23358872	5621.66	0.00793288
740	MCMBP-KO 24h DOX	10984185	6088.36	0.98934
741	MCMBP-KO 24h DOX	21864542	5659.1	0.0777146
742	MCMBP-KO 24h DOX	10796797	6463.68	0.32213
743	MCMBP-KO 24h DOX	13165197	5465.35	0.946152
744	MCMBP-KO 24h DOX	26191860	7172	0.0089391
745	MCMBP-KO 24h DOX	20641956	4885.09	0.82273
746	MCMBP-KO 24h DOX	21507826	5504.71	0.861212
747	MCMBP-KO 24h DOX	8639221	4355.99	0.439831
748	MCMBP-KO 24h DOX	18917988	6724.86	0.255745
749	MCMBP-KO 24h DOX	12489286	6910.01	0.80269
750	MCMBP-KO 24h DOX	12441647	6318.16	0.477862
751	MCMBP-KO 24h DOX	15233803	4523.57	0.134339
752	MCMBP-KO 24h DOX	18123948	7581.88	0.927849
753	MCMBP-KO 24h DOX	8832723	3998.24	0.89597
754	MCMBP-KO 24h DOX	19427132	7551.1	0.491545
755	MCMBP-KO 24h DOX	11375033	5743.5	0.856702
756	MCMBP-KO 24h DOX	11041715	4021.88	0.418578
757	MCMBP-KO 24h DOX	9409381	4047.32	0.683465
758	MCMBP-KO 24h DOX	16331468	6042.13	0.397991
759	MCMBP-KO 24h DOX	21558178	5007.72	0.505742
760	MCMBP-KO 24h DOX	11490775	5226.15	0.189552
761	MCMBP-KO 24h DOX	15889348	7309	0.964989
762	MCMBP-KO 24h DOX	11462914	5541.78	0.294216
763	MCMBP-KO 24h DOX	18103408	4247.5	0.10346
764	MCMBP-KO 24h DOX	18737942	4192.43	0.144315
765	MCMBP-KO 24h DOX	20371868	5048.13	0.0140923
766	MCMBP-KO 24h DOX	10691553	4382.7	0.715946
767	MCMBP-KO 24h DOX	20824808	5242.01	0.564498
768	MCMBP-KO 24h DOX	11131656	5245.68	0.794578
769	MCMBP-KO 24h DOX	10966546	4255.63	0.50708
770	MCMBP-KO 24h DOX	21433888	5770.99	0.791821
771	MCMBP-KO 24h DOX	18477530	4229.4	0.695764
772	MCMBP-KO 24h DOX	9488676	1994.75	0.777848
773	MCMBP-KO 24h DOX	11575137	1279.87	0.406483
774	MCMBP-KO 24h DOX	8.3786e+06	1206.25	0.647771
775	MCMBP-KO 24h DOX	11282930	3528.64	0.179794
776	MCMBP-KO 24h DOX	12518520	1914.03	0.32182
777	MCMBP-KO 24h DOX	11801935	3771.82	0.172605
778	MCMBP-KO 24h DOX	11146359	4295.88	0.408637
779	MCMBP-KO 24h DOX	8561283	1167.05	0.241419
780	MCMBP-KO 24h DOX	10937855	4948.25	0.406922
781	MCMBP-KO 24h DOX	11169185	3533.46	0.975222
782	MCMBP-KO 24h DOX	18024560	4621.24	0.320319
783	MCMBP-KO 24h DOX	11267414	4416.52	0.982491
784	MCMBP-KO 24h DOX	22929242	5308.78	0.636306
785	MCMBP-KO 24h DOX	11405363	4488.85	0.375091
786	MCMBP-KO 24h DOX	10713245	3248.75	0.857484
787	MCMBP-KO 24h DOX	9950709	1566.89	0.619587
788	MCMBP-KO 24h DOX	10756670	2419.26	0.252033
789	MCMBP-KO 24h DOX	15911119	5706.42	0.792856
790	MCMBP-KO 24h DOX	11569242	4242.92	0.432939
791	MCMBP-KO 24h DOX	10703391	4430.99	0.357511
792	MCMBP-KO 24h DOX	12312928	4906.68	0.330277
793	MCMBP-KO 24h DOX	10328166	2435.59	0.697369
794	MCMBP-KO 24h DOX	10807433	3873.92	0.26865
795	MCMBP-KO 24h DOX	10782762	2892.73	0.808278
796	MCMBP-KO 24h DOX	10358739	3067.18	0.295289
797	MCMBP-KO 24h DOX	13037098	6237.04	0.544121
798	MCMBP-KO 24h DOX	9608616	1678.24	0.487921
799	MCMBP-KO 24h DOX	22019212	8812.99	0.855356
800	MCMBP-KO 24h DOX	18550684	4433.33	0.888386
801	MCMBP-KO 24h DOX	9891750	3503.4	0.184384
802	MCMBP-KO 24h DOX	18210750	5237.49	0.585348
803	MCMBP-KO 24h DOX	22234660	4389.57	0.898205
804	MCMBP-KO 24h DOX	12955162	5605.39	0.446117
805	MCMBP-KO 24h DOX	22711886	5019.78	0.921868
806	MCMBP-KO 24h DOX	14468435	6073.88	0.278991
807	MCMBP-KO 24h DOX	13462048	5681.74	0.608831
808	MCMBP-KO 24h DOX	9411774	1544.56	0.682454
809	MCMBP-KO 24h DOX	20271298	4473.1	0.228206
810	MCMBP-KO 24h DOX	10424865	6864.73	0.0137675
811	MCMBP-KO 24h DOX	22447466	4489.13	0.416724
812	MCMBP-KO 24h DOX	20542466	1943.46	0.938482
813	MCMBP-KO 24h DOX	12445570	4745.92	0.343028
814	MCMBP-KO 24h DOX	13398606	6801.66	0.779744
815	MCMBP-KO 24h DOX	12727751	5062.06	0.174736
816	MCMBP-KO 24h DOX	19041146	6455.41	0.341953
817	MCMBP-KO 24h DOX	23160700	6167.88	0.144598
818	MCMBP-KO 24h DOX	10249251	5818.43	0.716771
819	MCMBP-KO 24h DOX	13237770	5034.78	0.699308
820	MCMBP-KO 24h DOX	11567938	1773.53	0.688497
821	MCMBP-KO 24h DOX	23722180	7227.52	0.253396
822	MCMBP-KO 24h DOX	10438451	4220.79	0.69236
823	MCMBP-KO 24h DOX	11182651	5326.63	0.227298
824	MCMBP-KO 24h DOX	11149604	6429.79	0.424649
825	MCMBP-KO 24h DOX	10483899	2451.47	0.371922
826	MCMBP-KO 24h DOX	14467156	9965.54	0.355308
827	MCMBP-KO 24h DOX	10266224	4310.73	0.0576548
828	MCMBP-KO 24h DOX	10901785	4914.26	0.631647
829	MCMBP-KO 24h DOX	22930680	4896.08	0.707317
830	MCMBP-KO 24h DOX	22540334	5472.93	0.613589
831	MCMBP-KO 24h DOX	11188230	5772.43	0.648313
832	MCMBP-KO 24h DOX	13066108	4361.26	0.169941
833	MCMBP-KO 24h DOX	9639130	8602.44	0.149447
834	MCMBP-KO 24h DOX	11209841	5476.94	0.514175
835	MCMBP-KO 24h DOX	10537979	5938.74	0.875333
836	MCMBP-KO 24h DOX	11175105	5416.71	0.183953
837	MCMBP-KO 24h DOX	11474754	7177.72	0.462839
838	MCMBP-KO 24h DOX	11426394	7913.07	0.428932
839	MCMBP-KO 24h DOX	15273599	5827.54	0.497289
840	MCMBP-KO 24h DOX	15523157	5811.5	0.161511
841	MCMBP-KO 24h DOX	16661721	4481.68	0.342441
842	MCMBP-KO 24h DOX	11488940	4659.32	0.26188
843	MCMBP-KO 24h DOX	13196631	3161.65	0.844527
844	MCMBP-KO 24h DOX	20475992	7963.19	0.800332
845	MCMBP-KO 24h DOX	10984774	6042.12	0.426639
846	MCMBP-KO 24h DOX	11192585	6160.22	0.607015
847	MCMBP-KO 24h DOX	11409782	4898.69	0.145466
848	MCMBP-KO 24h DOX	10593787	3647.48	0.509613
849	MCMBP-KO 24h DOX	11496467	6107.91	0.296947
850	MCMBP-KO 24h DOX	13281883	2065.73	0.859651
851	MCMBP-KO 24h DOX	10963474	5059.87	0.671598
852	MCMBP-KO 24h DOX	16337946	4594.39	0.633474
853	MCMBP-KO 24h DOX	16717667	5252.56	0.124751
854	MCMBP-KO 24h DOX	20602050	4440.31	0.470588
855	MCMBP-KO 24h DOX	16157694	6298.11	0.986573
856	MCMBP-KO 24h DOX	10411713	3161.46	0.948299
857	MCMBP-KO 24h DOX	11976574	5350.73	0.645086
858	MCMBP-KO 24h DOX	23971674	8502.05	0.151725
859	MCMBP-KO 24h DOX	12523580	4684.46	0.639127
860	MCMBP-KO 24h DOX	11419032	6383.49	0.565662
861	MCMBP-KO 24h DOX	14257748	4562.75	0.468666
862	MCMBP-KO 24h DOX	21855888	6002.11	0.428037
863	MCMBP-KO 24h DOX	11067112	6042.12	0.59927
864	MCMBP-KO 24h DOX	21468114	4874.81	0.84997
865	MCMBP-KO 24h DOX	11461538	6278.98	0.751121
866	MCMBP-KO 24h DOX	12786511	5718.4	0.579361
867	MCMBP-KO 24h DOX	23397682	5571.93	0.924704
868	MCMBP-KO 24h DOX	10234585	1901.02	0.06474
869	MCMBP-KO 24h DOX	23141520	6083.39	0.991347
870	MCMBP-KO 24h DOX	12337305	4403.35	0.0529945
871	MCMBP-KO 24h DOX	21888740	3857.12	0.199496
872	MCMBP-KO 24h DOX	22224594	6426.55	0.422753
873	MCMBP-KO 24h DOX	10486533	4719.6	0.107509
874	MCMBP-KO 24h DOX	10711384	5229.37	0.62367
875	MCMBP-KO 24h DOX	10008883	2676.08	0.0479926
876	MCMBP-KO 24h DOX	11800688	3820.4	0.284624
877	MCMBP-KO 24h DOX	10502222	3980.07	0.0610367
878	MCMBP-KO 24h DOX	21470056	5206.32	0.703519
879	MCMBP-KO 24h DOX	13562759	4133.16	0.668456
880	MCMBP-KO 24h DOX	11538727	4254.7	0.378581
881	MCMBP-KO 24h DOX	8747603	3015.73	0.188194
882	MCMBP-KO 24h DOX	11092562	3926.6	0.747005
883	MCMBP-KO 24h DOX	9548550	3029.84	0.340379
884	MCMBP-KO 24h DOX	13765973	3946.5	0.795301
885	MCMBP-KO 24h DOX	21896304	4533.25	0.487901
886	MCMBP-KO 24h DOX	10630928	5107.8	0.525669
887	MCMBP-KO 24h DOX	21012820	4396.09	0.0284908
888	MCMBP-KO 24h DOX	12206805	4329.02	0.644232
889	MCMBP-KO 24h DOX	10874052	3378.89	0.350657
890	MCMBP-KO 24h DOX	14585989	1776.15	0.229205
891	MCMBP-KO 24h DOX	12091478	5003.89	0.433883
892	MCMBP-KO 24h DOX	12976459	3803.56	0.382467
893	MCMBP-KO 24h DOX	27315920	5885.83	0.469789
894	MCMBP-KO 24h DOX	20858574	4673.96	0.979483
895	MCMBP-KO 24h DOX	10493294	6770.69	0.364378
896	MCMBP-KO 24h DOX	9936460	6303.53	0.77441
897	MCMBP-KO 24h DOX	11228074	5997.39	0.552768
898	MCMBP-KO 24h DOX	21278924	4801.38	0.889131
899	MCMBP-KO 24h DOX	18938218	4466.71	0.354953
900	MCMBP-KO 24h DOX	9614669	4434.4	0.245519
901	MCMBP-KO 24h DOX	23739968	6538.45	0.911019
902	MCMBP-KO 24h DOX	11113316	5141.23	0.0435343
903	MCMBP-KO 24h DOX	11208205	6578.34	0.950753
904	MCMBP-KO 24h DOX	11290290	4327.33	0.556407
905	MCMBP-KO 24h DOX	11343224	4722.05	0.376363
906	MCMBP-KO 24h DOX	11143336	6009.01	0.995052
907	MCMBP-KO 24h DOX	22839320	4913.69	0.0583626
908	MCMBP-KO 24h DOX	10677212	6967.34	0.516706
909	MCMBP-KO 24h DOX	21425734	5790.76	0.0310971
910	MCMBP-KO 24h DOX	23085664	5186.28	0.571176
911	MCMBP-KO 24h DOX	18854486	3962.58	0.180469
912	MCMBP-KO 24h DOX	13100710	6486.81	0.630959
913	MCMBP-KO 24h DOX	13854161	7035.18	0.980924
914	MCMBP-KO 24h DOX	20159074	1643.88	0.874903
915	MCMBP-KO 24h DOX	20956676	6041.55	0.451836
916	MCMBP-KO 24h DOX	14299498	4994.52	0.708461
917	MCMBP-KO 24h DOX	22620412	6188.46	0.777469
918	MCMBP-KO 24h DOX	10987797	6475.24	0.494843
919	MCMBP-KO 24h DOX	10685527	4200.62	0.528533
920	MCMBP-KO 24h DOX	16418135	5844.25	0.150784
921	MCMBP-KO 24h DOX	11037512	5918.24	0.3694
922	MCMBP-KO 24h DOX	11616259	6616.55	0.142221
923	MCMBP-KO 24h DOX	10655547	4495.98	0.726894
924	MCMBP-KO 24h DOX	11474947	4979.72	0.477013
925	MCMBP-KO 24h DOX	9602719	4693.98	0.448879
926	MCMBP-KO 24h DOX	23219062	8346.46	0.885998
927	MCMBP-KO 24h DOX	21147714	5816.78	0.527619
928	MCMBP-KO 24h DOX	11040851	6086.61	0.409091
929	MCMBP-KO 24h DOX	11018832	7251.16	0.268892
930	MCMBP-KO 24h DOX	10662344	8140.19	0.072012
931	MCMBP-KO 24h DOX	11034540	6163.87	0.418136
932	MCMBP-KO 24h DOX	11130275	5605.16	0.0257535
933	MCMBP-KO 24h DOX	11964096	8299.86	0.291154
934	MCMBP-KO 24h DOX	10434158	5012.3	0.50351
935	MCMBP-KO 24h DOX	10170241	4420.43	0.965933
936	MCMBP-KO 24h DOX	11318891	5722.37	0.109383
937	MCMBP-KO 24h DOX	9166605	5492.47	0.673041
938	MCMBP-KO 24h DOX	7.99497e+06	5195.14	0.499932
939	MCMBP-KO 24h DOX	11273636	5206.08	0.777098
940	MCMBP-KO 24h DOX	11633004	6673.49	0.143607
941	MCMBP-KO 24h DOX	11275594	4793.61	0.0832026
942	MCMBP-KO 24h DOX	22093082	5198.53	0.399219
943	MCMBP-KO 24h DOX	11201540	4353.87	0.796962
944	MCMBP-KO 24h DOX	11473003	6067.66	0.191676
945	MCMBP-KO 24h DOX	14767029	7007.26	0.767777
946	MCMBP-KO 24h DOX	11762176	6665.65	0.290298
947	MCMBP-KO 24h DOX	11375721	7300.71	0.216891
948	MCMBP-KO 24h DOX	10014365	5170.55	0.0167156
949	MCMBP-KO 24h DOX	8037634	3552.06	0.398659
950	MCMBP-KO 24h DOX	19610876	6208.52	0.381081
951	MCMBP-KO 24h DOX	11275306	7155.02	0.659345
952	MCMBP-KO 24h DOX	9048787	3743.05	0.0709184
953	MCMBP-KO 24h DOX	10111188	5269.79	0.152604
954	MCMBP-KO 24h DOX	12428256	6832.35	0.0165759
955	MCMBP-KO 24h DOX	23134866	5994.64	0.113796
956	MCMBP-KO 24h DOX	10891005	4291.43	0.651789
957	MCMBP-KO 24h DOX	8745416	2688.83	0.402657
958	MCMBP-KO 24h DOX	11746822	4428.31	0.321026
959	MCMBP-KO 24h DOX	22765182	4542.21	0.557912
960	MCMBP-KO 24h DOX	22623440	4937.03	0.99346
961	MCMBP-KO 24h DOX	21522572	4792.68	0.834487
962	MCMBP-KO 24h DOX	21551286	4042.59	0.699623
963	MCMBP-KO 24h DOX	10943728	4631.08	0.918259
964	MCMBP-KO 24h DOX	11542818	4383.39	0.0397287
965	MCMBP-KO 24h DOX	10101135	1088.7	0.0703334
966	MCMBP-KO 24h DOX	21370848	5927.63	0.474006
967	MCMBP-KO 24h DOX	14195922	5120.44	0.349167
968	MCMBP-KO 24h DOX	21991044	6845.35	0.937252
969	MCMBP-KO 24h DOX	12544119	5376.55	0.489565
970	MCMBP-KO 24h DOX	18699256	4717.2	0.539649
971	MCMBP-KO 24h DOX	17574634	8271.97	0.89526
972	MCMBP-KO 24h DOX	10253241	1039.53	0.446635
973	MCMBP-KO 24h DOX	20144104	6966.51	0.877034
974	MCMBP-KO 24h DOX	19754724	5094.93	0.253582
975	MCMBP-KO 24h DOX	11788293	6272.68	0.27381
976	MCMBP-KO 24h DOX	10910916	4757.72	0.328361
977	MCMBP-KO 24h DOX	19826116	3239.98	0.547564
978	MCMBP-KO 24h DOX	10094559	4092.42	0.220129
979	MCMBP-KO 24h DOX	10995299	6043.1	0.671429
980	MCMBP-KO 24h DOX	12271806	5337.36	0.142793
981	MCMBP-KO 24h DOX	10927429	6030.03	0.0941003
982	MCMBP-KO 24h DOX	10844627	6536.95	0.870192
983	MCMBP-KO 24h DOX	14289283	4570.63	0.236869
984	MCMBP-KO 24h DOX	20075080	6999.1	0.386004
985	MCMBP-KO 24h DOX	12623011	6054.57	0.571542
986	MCMBP-KO 24h DOX	10466377	4005.63	0.525802
987	MCMBP-KO 24h DOX	10773441	4025.36	0.0760239
988	MCMBP-KO 24h DOX	12374061	3484.39	0.874126
989	MCMBP-KO 24h DOX	22860164	5274.06	0.951136
990	MCMBP-KO 24h DOX	10800641	5873.29	0.812507
991	MCMBP-KO 24h DOX	10383312	4876.87	0.283802
992	MCMBP-KO 24h DOX	11069776	5179.19	0.527847
993	MCMBP-KO 24h DOX	10251566	5581.26	0.339417
994	MCMBP-KO 24h DOX	10353803	5964.57	0.554667
995	MCMBP-KO 24h DOX	20425660	5404.58	0.974403
996	MCMBP-KO 24h DOX	21371550	5998.03	0.311703
997	MCMBP-KO 24h DOX	14300528	5782.44	0.668797
998	MCMBP-KO 24h DOX	10070359	5385.45	0.325967
999	MCMBP-KO 24h DOX	10353368	4960.35	0.774477
1000	MCMBP-KO 24h DOX	11853219	5165.27	0.32581
1001	MCMBP-KO 24h DOX	8131161	5308.94	0.889827
1002	MCMBP-KO 24h DOX	12256257	5450.05	0.751708
1003	MCMBP-KO 24h DOX	10621855	4488.4	0.762632
1004	MCMBP-KO 24h DOX	10463467	6094.46	0.469479
1005	MCMBP-KO 24h DOX	13322824	5619.58	0.210765
1006	MCMBP-KO 24h DOX	9619346	6758.74	0.0414751
1007	MCMBP-KO 24h DOX	10628903	5720.62	0.321829
1008	MCMBP-KO 24h DOX	23352578	7429.47	0.0371127
1009	MCMBP-KO 24h DOX	11021858	4750.67	0.693855
1010	MCMBP-KO 24h DOX	13117944	5984.1	0.67035
1011	MCMBP-KO 24h DOX	22169790	7574.74	0.430472
1012	MCMBP-KO 24h DOX	10187542	6410.21	0.767789
1013	MCMBP-KO 24h DOX	10413992	6674.7	0.536008
1014	MCMBP-KO 24h DOX	12887191	3212.76	0.0398599
1015	MCMBP-KO 24h DOX	11990055	2836.82	0.134793
1016	MCMBP-KO 24h DOX	21180896	6844.97	0.193416
1017	MCMBP-KO 24h DOX	10308164	7556.82	0.335664
1018	MCMBP-KO 24h DOX	10850323	4021.29	0.0523129
1019	MCMBP-KO 24h DOX	18121636	6057.59	0.605117
1020	MCMBP-KO 24h DOX	22605264	7078.22	0.512061
1021	MCMBP-KO 24h DOX	11078918	5472.91	0.617461
1022	MCMBP-KO 24h DOX	11267181	6896.87	0.432356
1023	MCMBP-KO 24h DOX	43284324	2539.67	0.8477
1024	MCMBP-KO 24h DOX	12284585	6617.81	0.454059
1025	MCMBP-KO 24h DOX	5130966	8041.28	0.0154035
1026	MCMBP-KO 24h DOX	6344556	7007.03	0.873068
1027	MCMBP-KO 24h DOX	9552468	2458.52	0.656202
1028	MCMBP-KO 24h DOX	11334241	6629.47	0.823003
1029	MCMBP-KO 24h DOX	9389262	3197.86	0.951776
1030	MCMBP-KO 24h DOX	10458501	1577.07	0.0509124
1031	MCMBP-KO 24h DOX	15245412	8748.43	0.235072
1032	MCMBP-KO 24h DOX	15523697	9084.24	0.0633434
1033	MCMBP-KO 24h DOX	10448143	3422.65	0.421658
1034	MCMBP-KO 24h DOX	11129433	6178.05	0.863829
1035	MCMBP-KO 24h DOX	10540170	3515.83	0.081624
1036	MCMBP-KO 24h DOX	9755780	2940.76	0.473112
1037	MCMBP-KO 24h DOX	16302963	6731.26	0.125543
1038	MCMBP-KO 24h DOX	23035714	6431.25	0.772886
1039	MCMBP-KO 24h DOX	11626651	5436.73	0.841422
1040	MCMBP-KO 24h DOX	12544570	5710.12	0.0432909
1041	MCMBP-KO 24h DOX	11178464	1977.56	0.486441
1042	MCMBP-KO 24h DOX	11313158	1868.24	0.239411
1043	MCMBP-KO 24h DOX	21451582	8073.14	0.952474
1044	MCMBP-KO 24h DOX	10706233	4559.32	0.943893
1045	MCMBP-KO 24h DOX	10327845	5524.09	0.613934
1046	MCMBP-KO 24h DOX	10754550	5652.32	0.973487
1047	MCMBP-KO 24h DOX	20058852	7866.81	0.344861
1048	MCMBP-KO 24h DOX	16706737	5771.69	0.897851
1049	MCMBP-KO 24h DOX	14539434	6011.23	0.434595
1050	MCMBP-KO 24h DOX	10895865	5010.37	0.235815
1051	MCMBP-KO 24h DOX	11659804	7048.65	0.940828
1052	MCMBP-KO 24h DOX	21242638	5677.29	0.684218
1053	MCMBP-KO 24h DOX	11073953	4891.32	0.0649116
1054	MCMBP-KO 24h DOX	8.10406e+06	988.893	0.870425
1055	MCMBP-KO 24h DOX	16404614	5771.12	0.70138
1056	MCMBP-KO 24h DOX	22732552	6458.37	0.604927
1057	MCMBP-KO 24h DOX	8074440	3923.96	0.732375
1058	MCMBP-KO 24h DOX	8202006	2439.49	0.253439
1059	MCMBP-KO 24h DOX	11343961	5151.19	0.600489
1060	MCMBP-KO 24h DOX	10177388	4131.52	0.814619
1061	MCMBP-KO 24h DOX	22637428	4833.3	0.0541137
1062	MCMBP-KO 24h DOX	13860128	4938.14	0.130511
1063	MCMBP-KO 24h DOX	11192155	4187	0.842446
1064	MCMBP-KO 24h DOX	22512998	4336.86	0.618346
1065	MCMBP-KO 24h DOX	12198761	4189.02	0.531288
1066	MCMBP-KO 24h DOX	11134856	3688.05	0.248291
1067	MCMBP-KO 24h DOX	22732624	4087.5	0.295079
1068	MCMBP-KO 24h DOX	11414622	4592.03	0.872686
1069	MCMBP-KO 24h DOX	12186358	4597.74	0.421666
1070	MCMBP-KO 24h DOX	22352440	5213.64	0.0644303
1071	MCMBP-KO 24h DOX	22921774	4949.65	0.896985
1072	MCMBP-KO 24h DOX	11230148	4490.99	0.203381
1073	MCMBP-KO 24h DOX	11431864	4645.3	0.826228
1074	MCMBP-KO 24h DOX	23099472	6637.93	0.881771
1075	MCMBP-KO 24h DOX	22288838	3388.99	0.486751
1076	MCMBP-KO 24h DOX	10224099	5164.33	0.598465
1077	MCMBP-KO 24h DOX	33745496	5581.62	0.527267
1078	MCMBP-KO 24h DOX	19286398	4775.91	0.624821
1079	MCMBP-KO 24h DOX	11226707	4556.45	0.855042
1080	MCMBP-KO 24h DOX	4223732	5614.24	0.282139
1081	MCMBP-KO 24h DOX	15190685	6054.16	0.883756
1082	MCMBP-KO 24h DOX	23610290	5288.91	0.56769
1083	MCMBP-KO 24h DOX	11020781	4139.11	0.115103
1084	MCMBP-KO 24h DOX	10784514	4038.99	0.227001
1085	MCMBP-KO 24h DOX	11059080	4679.09	0.595982
1086	MCMBP-KO 24h DOX	11136298	4495.45	0.239446
1087	MCMBP-KO 24h DOX	11645283	5059.76	0.131416
1088	MCMBP-KO 24h DOX	14417245	5883.58	0.161848
1089	MCMBP-KO 24h DOX	31202442	5583.42	0.844873
1090	MCMBP-KO 24h DOX	11263083	4626.71	0.602184
1091	MCMBP-KO 24h DOX	15089801	5160.33	0.963567
1092	MCMBP-KO 24h DOX	11147342	4610.01	0.345679
1093	MCMBP-KO 24h DOX	11712972	4481.31	0.595625
1094	MCMBP-KO 24h DOX	11321248	5011.64	0.598985
1095	MCMBP-KO 24h DOX	10763062	4018.77	0.615704
1096	MCMBP-KO 24h DOX	12519110	4776.86	0.0591772
1097	MCMBP-KO 24h DOX	11889485	4543.74	0.750317
1098	MCMBP-KO 24h DOX	11182076	4351.67	0.948209
1099	MCMBP-KO 24h DOX	11830803	7284.2	0.534679
1100	MCMBP-KO 24h DOX	11170323	5987.48	0.192556
1101	MCMBP-KO 24h DOX	10526973	5388.7	0.752926
1102	MCMBP-KO 24h DOX	12720049	5192.05	0.00731897
1103	MCMBP-KO 24h DOX	14187456	6024.83	0.328256
1104	MCMBP-KO 24h DOX	11086235	4679.44	0.917606
1105	MCMBP-KO 24h DOX	10846728	4004.43	0.588367
1106	MCMBP-KO 24h DOX	11903454	5445.46	0.85519
1107	MCMBP-KO 24h DOX	11205040	4462.22	0.604672
1108	MCMBP-KO 24h DOX	11641523	5719.14	0.822578
1109	MCMBP-KO 24h DOX	11699335	6485.97	0.879484
1110	MCMBP-KO 24h DOX	11242889	5646.1	0.320986
1111	MCMBP-KO 24h DOX	13891422	4567.17	0.122955
1112	MCMBP-KO 24h DOX	12687087	5893.87	0.721303
1113	MCMBP-KO 24h DOX	12763621	8036.75	0.440347
1114	MCMBP-KO 24h DOX	12092628	4332.82	0.126736
1115	MCMBP-KO 24h DOX	23346982	6749.57	0.589824
1116	MCMBP-KO 24h DOX	12622527	5321.81	0.0360683
1117	MCMBP-KO 24h DOX	17064752	4462.46	0.200182
1118	MCMBP-KO 24h DOX	12897074	4324.98	0.788301
1119	MCMBP-KO 24h DOX	23730028	5456.27	0.0120968
1120	MCMBP-KO 24h DOX	23743174	6087.53	0.303346
1121	MCMBP-KO 24h DOX	11430845	3935.56	0.021376
1122	MCMBP-KO 24h DOX	11678220	5618.94	0.997485
1123	MCMBP-KO 24h DOX	10930300	4333.82	0.58203
1124	MCMBP-KO 24h DOX	21190144	6896.81	0.293376
1125	MCMBP-KO 24h DOX	23192760	5763.06	0.928949
1126	MCMBP-KO 24h DOX	11603331	5627.22	0.507119
1127	MCMBP-KO 24h DOX	11016337	4744.18	0.454692
1128	MCMBP-KO 24h DOX	13797841	5577.22	0.587872
1129	MCMBP-KO 24h DOX	24492926	4051.57	0.264138
1130	MCMBP-KO 24h DOX	11766957	5341.92	0.305288
1131	MCMBP-KO 24h DOX	13740706	4749.25	0.371655
1132	MCMBP-KO 24h DOX	22067328	4243.96	0.244448
1133	MCMBP-KO 24h DOX	11698032	4897.85	0.584547
1134	MCMBP-KO 24h DOX	15293143	4780.05	0.695846
1135	MCMBP-KO 24h DOX	11442746	5562.5	0.0719472
1136	MCMBP-KO 24h DOX	13783289	5079.02	0.971083
1137	MCMBP-KO 24h DOX	6578295	4276.78	0.753071
1138	MCMBP-KO 24h DOX	11184136	4422.48	0.806163
1139	MCMBP-KO 24h DOX	15409794	6469.17	0.75164
1140	MCMBP-KO 24h DOX	12850315	5209.81	0.080061
1141	MCMBP-KO 24h DOX	11283170	4743.13	0.481696
1142	MCMBP-KO 24h DOX	5271514	4318.41	0.445673
1143	MCMBP-KO 24h DOX	11265537	4006.73	0.672473
1144	MCMBP-KO 24h DOX	11237887	4720.54	0.448737
1145	MCMBP-KO 24h DOX	23261572	4980.06	0.704313
1146	MCMBP-KO 24h DOX	22340346	5322.29	0.681645
1147	MCMBP-KO 24h DOX	11297676	636.117	0.697149
1148	MCMBP-KO 24h DOX	10929641	4788.43	0.618601
1149	MCMBP-KO 24h DOX	11202464	6881.73	0.150981
1150	MCMBP-KO 24h DOX	21310300	5080.89	0.760802
1151	MCMBP-KO 24h DOX	12323300	5061.41	0.781046
1152	MCMBP-KO 24h DOX	9411036	5209.34	0.904103
1153	MCMBP-KO 24h DOX	24076166	7219.61	0.233769
1154	MCMBP-KO 24h DOX	22976474	4408.35	0.176679
1155	MCMBP-KO 24h DOX	13416462	4707.31	0.391099
1156	MCMBP-KO 24h DOX	12300638	6518.85	0.320565
1157	MCMBP-KO 24h DOX	12338322	6129.49	0.815477
1158	MCMBP-KO 24h DOX	12483038	5174.73	0.613526
1159	MCMBP-KO 24h DOX	35203852	6853.53	0.760002
1160	MCMBP-KO 24h DOX	23790308	6136.28	0.427665
1161	MCMBP-KO 24h DOX	10804263	7022.41	0.0994406
1162	MCMBP-KO 24h DOX	11185699	5135.44	0.115035
1163	MCMBP-KO 24h DOX	10742806	3559.05	0.373407
1164	MCMBP-KO 24h DOX	11349543	5446.87	0.193848
1165	MCMBP-KO 24h DOX	23749170	4698.05	0.820746
1166	MCMBP-KO 24h DOX	11738591	3984.56	0.599636
1167	MCMBP-KO 24h DOX	23814116	5084.59	0.688845
1168	MCMBP-KO 24h DOX	20292730	7638.36	0.49111
1169	MCMBP-KO 24h DOX	12273741	6789.22	0.0881737
1170	MCMBP-KO 24h DOX	17984130	6015.58	0.235078
1171	MCMBP-KO 24h DOX	23476256	7187.63	0.461602
1172	MCMBP-KO 24h DOX	11704762	4243.58	0.198592
1173	MCMBP-KO 24h DOX	10655592	3022.51	0.0254762
1174	MCMBP-KO 24h DOX	12401055	7076.88	0.729398
1175	MCMBP-KO 24h DOX	11321457	5884.9	0.724917
1176	MCMBP-KO 24h DOX	13402029	5708.15	0.330392
1177	MCMBP-KO 24h DOX	11579017	5279.22	0.843494
1178	MCMBP-KO 24h DOX	21751120	4744.84	0.428442
1179	MCMBP-KO 24h DOX	15081031	6579.13	0.864686
1180	MCMBP-KO 24h DOX	13881584	6025.72	0.657065
1181	MCMBP-KO 24h DOX	23488322	7259.38	0.581036
1182	MCMBP-KO 24h DOX	11288515	5848.65	0.200727
1183	MCMBP-KO 24h DOX	11494590	3999.67	0.529547
1184	MCMBP-KO 24h DOX	11483069	4097.3	0.894432
1185	MCMBP-KO 24h DOX	43408528	6567.62	0.304994
1186	MCMBP-KO 24h DOX	11276522	5832.5	0.870946
1187	MCMBP-KO 24h DOX	10760639	3942.44	0.908745
1188	MCMBP-KO 24h DOX	11328920	5892.18	0.329845
1189	MCMBP-KO 24h DOX	11372040	6682.45	0.683074
1190	MCMBP-KO 24h DOX	15215999	4449.19	0.899221
1191	MCMBP-KO 24h DOX	10747846	3810.06	0.0756969
1192	MCMBP-KO 24h DOX	10854211	4948.83	0.878588
1193	MCMBP-KO 24h DOX	38493236	5664.37	0.190839
1194	MCMBP-KO 24h DOX	11421121	5320.61	0.849769
1195	MCMBP-KO 24h DOX	14495885	4390.6	0.667119
1196	MCMBP-KO 24h DOX	11840937	4826.4	0.344339
1197	MCMBP-KO 24h DOX	10272134	5045.41	0.151376
1198	MCMBP-KO 24h DOX	12474297	6105.54	0.635371
1199	MCMBP-KO 24h DOX	12494257	7416.34	0.847788
1200	MCMBP-KO 24h DOX	12083254	4634.71	0.821849
1201	MCMBP-KO 24h DOX	18482726	2769.04	0.62824
1202	MCMBP-KO 24h DOX	20952156	4263.33	0.956302
1203	MCMBP-KO 24h DOX	11169694	4543.24	0.589923
1204	MCMBP-KO 24h DOX	11750734	3857.34	0.197833
1205	MCMBP-KO 24h DOX	9502433	3029.15	0.429331
1206	MCMBP-KO 24h DOX	9518729	6110.89	0.336746
1207	MCMBP-KO 24h DOX	10850239	5048.44	0.991945
1208	MCMBP-KO 24h DOX	23115498	5309.17	0.380236
1209	MCMBP-KO 24h DOX	23168682	4820.84	0.992701
1210	MCMBP-KO 24h DOX	20319766	4781.08	0.518804
1211	MCMBP-KO 24h DOX	10697598	4703.57	0.17228
1212	MCMBP-KO 24h DOX	20670524	6667.26	0.0745741
1213	MCMBP-KO 24h DOX	10642560	3010.18	0.370306
1214	MCMBP-KO 24h DOX	20187054	5177.35	0.123419
1215	MCMBP-KO 24h DOX	11319721	5104.05	0.634519
1216	MCMBP-KO 24h DOX	16763442	5077.26	0.41392
1217	MCMBP-KO 24h DOX	9937142	1299.69	0.990916
1218	MCMBP-KO 24h DOX	11493939	4115.23	0.929956
1219	MCMBP-KO 24h DOX	21248918	4299.62	0.149236
1220	MCMBP-KO 24h DOX	11517206	4457.99	0.394882
1221	MCMBP-KO 24h DOX	15166983	5602.76	0.46158
1222	MCMBP-KO 24h DOX	10093041	4444.82	0.560949
1223	MCMBP-KO 24h DOX	13528599	5545.07	0.780364
1224	MCMBP-KO 24h DOX	11530294	5681.76	0.487194
1225	MCMBP-KO 24h DOX	11064135	1572.13	0.419994
1226	MCMBP-KO 24h DOX	11668640	1754.11	0.262
1227	MCMBP-KO 24h DOX	21003252	5170.27	0.910806
1228	MCMBP-KO 24h DOX	23972040	3939.01	0.0222715
1229	MCMBP-KO 24h DOX	11311561	5268.82	0.821122
1230	MCMBP-KO 24h DOX	23232096	4242.77	0.188468
1231	MCMBP-KO 24h DOX	21844560	5550.08	0.685757
1232	MCMBP-KO 24h DOX	11631266	5925.61	0.355209
1233	MCMBP-KO 24h DOX	16024331	5318.14	0.974213
1234	MCMBP-KO 24h DOX	11452138	5212.07	0.122772
1235	MCMBP-KO 24h DOX	10466072	4241.18	0.18757
1236	MCMBP-KO 24h DOX	18773382	7153.19	0.889442
1237	MCMBP-KO 24h DOX	20723478	4506.72	0.583406
1238	MCMBP-KO 24h DOX	11508487	5655.83	0.309246
1239	MCMBP-KO 24h DOX	19004312	7651.19	0.000764385
1240	MCMBP-KO 24h DOX	15288637	7645.35	0.227598
1241	MCMBP-KO 24h DOX	10491916	3729.29	0.145404
1242	MCMBP-KO 24h DOX	10170929	4776.33	0.203434
1243	MCMBP-KO 24h DOX	11281257	5028.73	0.896323
1244	MCMBP-KO 24h DOX	13531804	6016.28	0.873094
1245	MCMBP-KO 24h DOX	20149892	8058.1	0.700289
1246	MCMBP-KO 24h DOX	13073572	4991.71	0.470498
1247	MCMBP-KO 24h DOX	10800867	4345.13	0.827136
1248	MCMBP-KO 24h DOX	13110298	5773.21	0.495826
1249	MCMBP-KO 24h DOX	13795602	6006.88	0.363489
1250	MCMBP-KO 24h DOX	22513546	5060.45	0.275603
1251	MCMBP-KO 24h DOX	12779543	4648.93	0.924741
1252	MCMBP-KO 24h DOX	10589433	5154.98	0.386989
1253	MCMBP-KO 24h DOX	12056250	5454.05	0.492881
1254	MCMBP-KO 24h DOX	12116325	5475.3	0.254438
1255	MCMBP-KO 24h DOX	43715960	1775.46	0.884967
1256	MCMBP-KO 24h DOX	20707582	5428.94	0.383263
1257	MCMBP-KO 24h DOX	22449158	5795.25	0.297575
1258	MCMBP-KO 24h DOX	10974584	5591.48	0.717595
1259	MCMBP-KO 24h DOX	10944527	5723.72	0.19087
1260	MCMBP-KO 24h DOX	22756742	6626.55	0.118193
1261	MCMBP-KO 24h DOX	10837537	4711.28	0.836998
1262	MCMBP-KO 24h DOX	21288866	1843.36	0.744136
1263	MCMBP-KO 24h DOX	10618087	4051.14	0.590521
1264	MCMBP-KO 24h DOX	22960768	8007.67	0.242892
1265	MCMBP-KO 24h DOX	10946198	4084.62	0.623247
1266	MCMBP-KO 24h DOX	11015966	3973.64	0.638355
1267	MCMBP-KO 24h DOX	11312031	5043.31	0.327569
1268	MCMBP-KO 24h DOX	11382669	4875.4	0.0674893
1269	MCMBP-KO 24h DOX	10891944	4357.91	0.880539
1270	MCMBP-KO 24h DOX	22814540	6534.05	0.459957
1271	MCMBP-KO 24h DOX	22675162	5990.68	0.763873
1272	MCMBP-KO 24h DOX	23033216	5020.94	0.253889
1273	MCMBP-KO 24h DOX	12597202	5391.68	0.591387
1274	MCMBP-KO 24h DOX	22241018	2548.65	0.428795
1275	MCMBP-KO 24h DOX	11083624	3932.7	0.382101
1276	MCMBP-KO 24h DOX	11348768	5441.42	0.126713
1277	MCMBP-KO 24h DOX	13418386	5454.47	0.244267
1278	MCMBP-KO 24h DOX	21464686	2045.83	0.0793416
1279	MCMBP-KO 24h DOX	22415294	4708.17	0.302858
1280	MCMBP-KO 24h DOX	11602948	5452.64	0.741705
1281	MCMBP-KO 24h DOX	10551399	1747.15	0.615016
1282	MCMBP-KO 24h DOX	23551740	4705.08	0.672411
1283	MCMBP-KO 24h DOX	22688742	6182.86	0.00838308
1284	MCMBP-KO 24h DOX	11573483	5995.53	0.678377
1285	MCMBP-KO 24h DOX	11580181	5942.64	0.503181
1286	MCMBP-KO 24h DOX	11403724	5446.73	0.230908
1287	MCMBP-KO 24h DOX	11042515	5176	0.174897
1288	MCMBP-KO 24h DOX	11791138	5502.72	0.184983
1289	MCMBP-KO 24h DOX	11535669	5475.64	0.84426
1290	MCMBP-KO 24h DOX	11418135	5267.52	0.98259
1291	MCMBP-KO 24h DOX	11840336	5321.18	0.91374
1292	MCMBP-KO 24h DOX	10557809	2746.52	0.347369
1293	MCMBP-KO 24h DOX	11112473	4371.26	0.780225
1294	MCMBP-KO 24h DOX	19091296	4589.07	0.546455
1295	MCMBP-KO 24h DOX	11873818	5679.61	0.816442
1296	MCMBP-KO 24h DOX	13947215	5460.52	0.483727
1297	MCMBP-KO 24h DOX	11611323	4704.16	0.589951
1298	MCMBP-KO 24h DOX	21900696	2945.35	0.787263
1299	MCMBP-KO 24h DOX	23011324	4673.49	0.100235
1300	MCMBP-KO 24h DOX	11868598	5765.47	0.537007
1301	MCMBP-KO 24h DOX	14757738	6549.78	0.365983
1302	MCMBP-KO 24h DOX	13904748	5192.48	0.604307
1303	MCMBP-KO 24h DOX	10929423	2902.87	0.958803
1304	MCMBP-KO 24h DOX	16510535	4591.08	0.392823
1305	MCMBP-KO 24h DOX	11897046	4662.03	0.392973
1306	MCMBP-KO 24h DOX	22842514	4206.68	0.790637
1307	MCMBP-KO 24h DOX	12417219	4648.74	0.645078
1308	MCMBP-KO 24h DOX	9005633	3734.07	0.393884
1309	MCMBP-KO 24h DOX	10657323	3194.64	0.688955
1310	MCMBP-KO 24h DOX	17266520	5471.24	0.404002
1311	MCMBP-KO 24h DOX	22288740	6190.32	0.136113
1312	MCMBP-KO 24h DOX	17803880	6807.9	0.450643
1313	MCMBP-KO 24h DOX	10841337	3915.71	0.334419
1314	MCMBP-KO 24h DOX	23827188	3356.45	0.217969
1315	MCMBP-KO 24h DOX	22614788	4253.42	0.925775
1316	MCMBP-KO 24h DOX	11117488	4973.53	0.689639
1317	MCMBP-KO 24h DOX	12876093	8672.14	0.598821
1318	MCMBP-KO 24h DOX	12899029	8272.07	0.746657
1319	MCMBP-KO 24h DOX	30757964	5940.44	0.541971
1320	MCMBP-KO 24h DOX	10579363	2088.84	0.700533
1321	MCMBP-KO 24h DOX	26193892	5396.45	0.93056
1322	MCMBP-KO 24h DOX	15639928	4876.97	0.862617
1323	MCMBP-KO 24h DOX	11089649	3143.29	0.167442
1324	MCMBP-KO 24h DOX	22825674	5313.72	0.263139
1325	MCMBP-KO 24h DOX	22485192	4674.71	0.0716103
1326	MCMBP-KO 24h DOX	22210398	4752.24	0.978673
1327	MCMBP-KO 24h DOX	21796802	5299.29	0.236384
1328	MCMBP-KO 24h DOX	15065712	5075.63	0.660598
1329	MCMBP-KO 24h DOX	31992254	6374.87	0.0896307
1330	MCMBP-KO 24h DOX	21939444	4349.9	0.210771
1331	MCMBP-KO 24h DOX	22983884	4346.8	0.502824
1332	MCMBP-KO 24h DOX	11263445	4867.79	0.104954
1333	MCMBP-KO 24h DOX	10263984	5705.16	0.388873
1334	MCMBP-KO 24h DOX	17895858	5152.61	0.537988
1335	MCMBP-KO 24h DOX	11295181	5464.24	0.339204
1336	MCMBP-KO 24h DOX	11253204	5539.54	0.5559
1337	MCMBP-KO 24h DOX	23299804	4362.13	0.536768
1338	MCMBP-KO 24h DOX	7913753	4381.28	0.39061
1339	MCMBP-KO 24h DOX	15284401	5000.5	0.69627
1340	MCMBP-KO 24h DOX	14405155	4653.51	0.678482
1341	MCMBP-KO 24h DOX	15094834	4053.4	0.687303
1342	MCMBP-KO 24h DOX	12742242	4233.57	0.561491
1343	MCMBP-KO 24h DOX	12278798	5160.2	0.35808
1344	MCMBP-KO 24h DOX	11207091	6313.35	0.613112
1345	MCMBP-KO 24h DOX	11058025	4644.74	0.935736
1346	MCMBP-KO 24h DOX	11173222	5704.94	0.596889
1347	MCMBP-KO 24h DOX	4994849	4523.52	0.97959
1348	MCMBP-KO 24h DOX	11314742	5108.14	0.441007
1349	MCMBP-KO 24h DOX	13742553	4219.34	0.739612
1350	MCMBP-KO 24h DOX	17536162	6266.07	0.0376039
1351	MCMBP-KO 24h DOX	6212648	4215.83	0.764727
1352	MCMBP-KO 24h DOX	13769946	5995.98	0.518282
1353	MCMBP-KO 24h DOX	12867872	4312.93	0.00531653
1354	MCMBP-KO 24h DOX	11387508	5824.33	0.2772
1355	MCMBP-KO 24h DOX	11263602	5209.23	0.534832
1356	MCMBP-KO 24h DOX	12655088	4078.87	0.767963
1357	MCMBP-KO 24h DOX	23617954	5840.59	0.0530926
1358	MCMBP-KO 24h DOX	11237470	4336.76	0.549053
1359	MCMBP-KO 24h DOX	11267988	4543.1	0.800995
1360	MCMBP-KO 24h DOX	11128957	4390.07	0.649583
1361	MCMBP-KO 24h DOX	11247788	4296.06	0.931447
1362	MCMBP-KO 24h DOX	11878059	5357.8	0.0747314
1363	MCMBP-KO 24h DOX	11648377	5432.31	0.276806
1364	MCMBP-KO 24h DOX	19720320	5635	0.919238
1365	MCMBP-KO 24h DOX	10868849	2020.68	0.765005
1366	MCMBP-KO 24h DOX	20518472	5839.16	0.59974
1367	MCMBP-KO 24h DOX	14438155	6538.43	0.832968
1368	MCMBP-KO 24h DOX	13395678	6422.22	0.896043
1369	MCMBP-KO 24h DOX	22790538	6387.41	0.97272
1370	MCMBP-KO 24h DOX	10482109	1257.17	0.998521
1371	MCMBP-KO 24h DOX	15294867	3779.99	0.139649
1372	MCMBP-KO 24h DOX	21244138	5288.11	0.070542
1373	MCMBP-KO 24h DOX	20251446	7479.41	0.0734667
1374	MCMBP-KO 24h DOX	11254741	4746.5	0.0147438
1375	MCMBP-KO 24h DOX	22121788	3833.21	0.97182
1376	MCMBP-KO 24h DOX	22803182	6671.38	0.0947669
1377	MCMBP-KO 24h DOX	12071554	6075.25	0.841737
1378	MCMBP-KO 24h DOX	11357972	3552.6	0.685173
1379	MCMBP-KO 24h DOX	18863024	3239.18	0.487557
1380	MCMBP-KO 24h DOX	11929151	6073.1	0.346695
1381	MCMBP-KO 24h DOX	24423702	6649.04	0.353648
1382	MCMBP-KO 24h DOX	15252349	4008.82	0.253839
1383	MCMBP-KO 24h DOX	24156738	4886.53	0.911018
1384	MCMBP-KO 24h DOX	23003710	4230.88	0.725643
1385	MCMBP-KO 24h DOX	12052281	4428.87	0.0259258
1386	MCMBP-KO 24h DOX	23160206	7419.52	0.461521
1387	MCMBP-KO 24h DOX	11519453	4666.13	0.281301
1388	MCMBP-KO 24h DOX	10518303	4140.61	0.0289662
1389	MCMBP-KO 24h DOX	21670070	2160.06	0.884682
1390	MCMBP-KO 24h DOX	11088309	5877.68	0.771005
1391	MCMBP-KO 24h DOX	11711948	4664.85	0.329735
1392	MCMBP-KO 24h DOX	11983234	5064.47	0.796559
1393	MCMBP-KO 24h DOX	11847594	3835.68	0.324638
1394	MCMBP-KO 24h DOX	10394702	3623.11	0.307882
1395	MCMBP-KO 24h DOX	11006536	2298.28	0.928109
1396	MCMBP-KO 24h DOX	10581861	4089.42	0.976916
1397	MCMBP-KO 24h DOX	11584424	8710.95	0.523555
1398	MCMBP-KO 24h DOX	11085843	4612.3	0.951935
1399	MCMBP-KO 24h DOX	24168766	6267.1	0.887996
1400	MCMBP-KO 24h DOX	10200163	3477.54	0.518033
1401	MCMBP-KO 24h DOX	11160214	1700.44	0.372749
1402	MCMBP-KO 24h DOX	21458328	4451.55	0.710355
1403	MCMBP-KO 24h DOX	11375294	6398.95	0.455643
1404	MCMBP-KO 24h DOX	24483226	2764.71	0.605213
1405	MCMBP-KO 24h DOX	23206188	7726.62	0.990406
1406	MCMBP-KO 24h DOX	10705248	3374.22	0.773916
1407	MCMBP-KO 24h DOX	11126575	4260.77	0.334276
1408	MCMBP-KO 24h DOX	16642825	5637.28	0.0889982
1409	MCMBP-KO 24h DOX	10207578	2409.03	0.184906
1410	MCMBP-KO 24h DOX	12349820	5659.18	0.526852
1411	MCMBP-KO 24h DOX	10963927	4907.46	0.417102
1412	MCMBP-KO 24h DOX	14108507	4328.61	0.80066
1413	MCMBP-KO 24h DOX	10982008	4323.15	0.933202
1414	MCMBP-KO 24h DOX	10653906	4995.22	0.177865
1415	MCMBP-KO 24h DOX	11554510	5567.72	0.860067
1416	MCMBP-KO 24h DOX	22580514	3948.05	0.957395
1417	MCMBP-KO 24h DOX	11330233	5030.02	0.959471
1418	MCMBP-KO 24h DOX	22233466	4131.74	0.0378626
1419	MCMBP-KO 24h DOX	24010404	5046.84	0.0575835
1420	MCMBP-KO 24h DOX	10634437	1908.81	0.00579739
1421	MCMBP-KO 24h DOX	12610722	5649.81	0.312681
1422	MCMBP-KO 24h DOX	10103507	2525.12	0.0556984
1423	MCMBP-KO 24h DOX	13721446	7004.26	0.293862
1424	MCMBP-KO 24h DOX	10427064	3017.17	0.356016
1425	MCMBP-KO 24h DOX	9902162	2702.89	0.953677
1426	MCMBP-KO 24h DOX	12355311	6007.05	0.476951
1427	MCMBP-KO 24h DOX	12363345	7115.43	0.278238
1428	MCMBP-KO 24h DOX	11714197	5686.21	0.503005
1429	MCMBP-KO 24h DOX	11613040	5906.25	0.643358
1430	MCMBP-KO 24h DOX	11445153	6720.42	0.111246
1431	MCMBP-KO 24h DOX	24043214	7198.6	0.758062
1432	MCMBP-KO 24h DOX	10915663	1852.81	0.851946
1433	MCMBP-KO 24h DOX	10101617	4226.79	0.84425
1434	MCMBP-KO 24h DOX	24467880	6728.64	0.890507
1435	MCMBP-KO 24h DOX	22611208	5104.99	0.381842
1436	MCMBP-KO 24h DOX	11823625	5645.73	0.443805
1437	MCMBP-KO 24h DOX	11440655	4448.55	0.101581
1438	MCMBP-KO 24h DOX	24209510	6127.93	0.225807
1439	MCMBP-KO 24h DOX	11980244	4932.61	0.97132
1440	MCMBP-KO 24h DOX	18714468	5270.72	0.284624
1441	MCMBP-KO 24h DOX	19620430	5919.95	0.907396
1442	MCMBP-KO 24h DOX	18408408	5919.92	0.890552
1443	MCMBP-KO 24h DOX	11989077	4576.83	0.922504
1444	MCMBP-KO 24h DOX	12066654	5240.98	0.15615
1445	MCMBP-KO 24h DOX	22684210	4710.57	0.879722
1446	MCMBP-KO 24h DOX	22615746	3677.55	0.631995
1447	MCMBP-KO 24h DOX	11081052	2190.79	0.210628
1448	MCMBP-KO 24h DOX	26211814	6200.15	0.345116
1449	MCMBP-KO 24h DOX	11773715	7330.38	0.159919
1450	MCMBP-KO 24h DOX	11280712	5589.4	0.444348
1451	MCMBP-KO 24h DOX	12006448	5283.4	0.083775
1452	MCMBP-KO 24h DOX	16721955	6817.7	0.165318
1453	MCMBP-KO 24h DOX	11777709	5278.46	0.197196
1454	MCMBP-KO 24h DOX	15542173	5401.79	0.691027
1455	MCMBP-KO 24h DOX	14258808	4497.54	0.573803
1456	MCMBP-KO 24h DOX	11732244	5562.86	0.873323
1457	MCMBP-KO 24h DOX	16973228	4730.24	0.244634
1458	MCMBP-KO 24h DOX	14943856	5412.3	0.629608
1459	MCMBP-KO 24h DOX	11120574	6392.05	0.0344313
1460	MCMBP-KO 24h DOX	23178298	6054.39	0.516198
1461	MCMBP-KO 24h DOX	11315511	6446.76	0.863226
1462	MCMBP-KO 24h DOX	10284868	5065.78	0.984127
1463	MCMBP-KO 24h DOX	24274766	5257.89	0.00987298
1464	MCMBP-KO 24h DOX	24098386	5117.26	0.252841
1465	MCMBP-KO 24h DOX	11487409	5653.31	0.22385
1466	MCMBP-KO 24h DOX	15320699	6106.12	0.0475376
1467	MCMBP-KO 24h DOX	10986256	5085.47	0.0101725
1468	MCMBP-KO 24h DOX	24010356	6125.43	0.490195
1469	MCMBP-KO 24h DOX	11327007	6742.48	0.0454821
1470	MCMBP-KO 24h DOX	16416870	6036.7	0.278328
1471	MCMBP-KO 24h DOX	11467153	6041.28	0.639975
1472	MCMBP-KO 24h DOX	23366120	6003.21	0.294692
1473	MCMBP-KO 24h DOX	11118860	6292.34	0.269655
1474	MCMBP-KO 24h DOX	13456076	4958.58	0.590547
1475	MCMBP-KO 24h DOX	14457784	5180.55	0.380534
1476	MCMBP-KO 24h DOX	16336760	4082.44	0.702523
1477	MCMBP-KO 24h DOX	15535132	5593.41	0.496124
1478	MCMBP-KO 24h DOX	13801731	5456.89	0.633209
1479	MCMBP-KO 24h DOX	16808916	4591.89	0.353394
1480	MCMBP-KO 24h DOX	17816286	6807.93	0.287044
1481	MCMBP-KO 24h DOX	12449861	6511.12	0.133207
1482	MCMBP-KO 24h DOX	11087318	6464.35	0.93708
1483	MCMBP-KO 24h DOX	7818828	4240.52	0.804836
1484	MCMBP-KO 24h DOX	12097016	6663.83	0.938029
1485	MCMBP-KO 24h DOX	11110903	4650.85	0.185381
1486	MCMBP-KO 24h DOX	22922178	5135.12	0.933156
1487	MCMBP-KO 24h DOX	19724250	7585.03	0.935753
1488	MCMBP-KO 24h DOX	23609092	6430.35	0.283545
1489	MCMBP-KO 24h DOX	11088614	6220.28	0.274634
1490	MCMBP-KO 24h DOX	16845726	8917.54	0.551432
1491	MCMBP-KO 24h DOX	23456580	4842.73	0.185289
1492	MCMBP-KO 24h DOX	12171733	7647.94	0.442101
1493	MCMBP-KO 24h DOX	11050475	7312.24	0.185318
1494	MCMBP-KO 24h DOX	22114056	8592.87	0.947376
1495	MCMBP-KO 24h DOX	24064462	6654.8	0.493825
1496	MCMBP-KO 24h DOX	10763273	2167.1	0.963918
1497	MCMBP-KO 24h DOX	20657748	1872.66	0.644942
1498	MCMBP-KO 24h DOX	23111526	7009.61	0.484316
1499	MCMBP-KO 24h DOX	22837634	7211.32	0.967695
1500	MCMBP-KO 24h DOX	10671223	4002.21	0.14319
1501	MCMBP-KO 24h DOX	21119942	4087.01	0.63233
1502	MCMBP-KO 24h DOX	22534350	5811.45	0.661888
1503	MCMBP-KO 24h DOX	10810386	1898.11	0.43384
1504	MCMBP-KO 24h DOX	12002001	5768.46	0.0593572
1505	MCMBP-KO 24h DOX	10781076	3407.96	0.492723
1506	MCMBP-KO 24h DOX	21631694	6500.13	0.465134
1507	MCMBP-KO 24h DOX	21663246	7236.47	0.806747
1508	MCMBP-KO 24h DOX	12007874	7098.67	0.256661
1509	MCMBP-KO 24h DOX	21167784	5663.4	0.39143
1510	MCMBP-KO 24h DOX	10613645	3660.98	0.240172
1511	MCMBP-KO 24h DOX	12774858	4014.12	0.686443
1512	MCMBP-KO 24h DOX	18145474	6462.8	0.989883
1513	MCMBP-KO 24h DOX	11317195	4094.98	0.17743
1514	MCMBP-KO 24h DOX	18321912	7433.36	0.821447
1515	MCMBP-KO 24h DOX	18268378	4030.98	0.230989
1516	MCMBP-KO 24h DOX	10686001	2061.5	0.0579758
1517	MCMBP-KO 24h DOX	8835484	1724.08	0.138817
1518	MCMBP-KO 24h DOX	4815094	4365.61	0.935153
1519	MCMBP-KO 24h DOX	22441116	4493.23	0.888542
1520	MCMBP-KO 24h DOX	7695609	4513.09	0.28926
1521	MCMBP-KO 24h DOX	5500480	4421.56	0.947764
1522	MCMBP-KO 24h DOX	21959252	5954.34	0.849931
1523	MCMBP-KO 24h DOX	9285010	4372.17	0.434655
1524	MCMBP-KO 24h DOX	21740328	4819.53	0.46805
1525	MCMBP-KO 24h DOX	7.52977e+06	4722.75	0.629853
1526	MCMBP-KO 24h DOX	24413324	5594.25	0.158032
1527	MCMBP-KO 24h DOX	14430121	4330.3	0.0147821
1528	MCMBP-KO 24h DOX	22942528	5225.97	0.265512
1529	MCMBP-KO 24h DOX	22874896	6471.62	0.0154436
1530	MCMBP-KO 24h DOX	9976975	4970.18	0.674499
1531	MCMBP-KO 24h DOX	22219578	4666.39	0.551469
1532	MCMBP-KO 24h DOX	11361800	4303.19	0.321648
1533	MCMBP-KO 24h DOX	15899125	5032.11	0.780202
1534	MCMBP-KO 24h DOX	22676782	5047.32	0.145785
1535	MCMBP-KO 24h DOX	10932614	4404.93	0.244881
1536	MCMBP-KO 24h DOX	10682792	1582.61	0.292314
1537	MCMBP-KO 24h DOX	10685903	4793.86	0.195932
1538	MCMBP-KO 24h DOX	10877801	4241.72	0.0879387
1539	MCMBP-KO 24h DOX	12023432	4140.59	0.869976
1540	MCMBP-KO 24h DOX	11738652	3544.11	0.0881886
1541	MCMBP-KO 24h DOX	20743672	7111.81	0.68371
1542	MCMBP-KO 24h DOX	10862879	5051.99	0.120401
1543	MCMBP-KO 24h DOX	11083457	4352.06	0.010699
1544	MCMBP-KO 24h DOX	19736206	3932.51	0.557268
1545	MCMBP-KO 24h DOX	16075132	5777.46	0.907109
1546	MCMBP-KO 24h DOX	22713364	5000.48	0.860457
1547	MCMBP-KO 24h DOX	22662896	6131.47	0.338451
1548	MCMBP-KO 24h DOX	20933836	3736.33	0.0271588
1549	MCMBP-KO 24h DOX	22021876	7003.38	0.800859
1550	MCMBP-KO 24h DOX	25578500	4333.04	0.805985
1551	MCMBP-KO 24h DOX	18641312	5399.99	0.868488
1552	MCMBP-KO 24h DOX	21730786	5778.83	0.669647
1553	MCMBP-KO 24h DOX	21934362	6502.78	0.807779
1554	MCMBP-KO 24h DOX	18338416	5284.3	0.897498
1555	MCMBP-KO 24h DOX	22807696	6527.9	0.45383
1556	MCMBP-KO 24h DOX	15954569	4920.59	0.557825
1557	MCMBP-KO 24h DOX	17832540	4075.56	0.506131
1558	MCMBP-KO 24h DOX	22896356	5875.72	0.691984
1559	MCMBP-KO 24h DOX	16705915	5704.06	0.682907
1560	MCMBP-KO 24h DOX	20023976	3451.19	0.520314
1561	MCMBP-KO 24h DOX	21609088	6210.35	0.828468
1562	MCMBP-KO 24h DOX	35511208	3604.69	0.505779
1563	MCMBP-KO 24h DOX	23489450	6039.59	0.824859
1564	MCMBP-KO 24h DOX	11923856	5242.03	0.281845
1565	MCMBP-KO 24h DOX	18066146	4961.72	0.178495
1566	MCMBP-KO 24h DOX	11178554	4301.61	0.969871
1567	MCMBP-KO 24h DOX	11762770	5686.2	0.74194
1568	MCMBP-KO 24h DOX	11505168	6646.4	0.259792
1569	MCMBP-KO 24h DOX	11263104	4564.39	0.581235
1570	MCMBP-KO 24h DOX	11757846	5797.69	0.955262
1571	MCMBP-KO 24h DOX	10459022	3384.02	0.0807539
1572	MCMBP-KO 24h DOX	12799116	6644.72	0.0835342
1573	MCMBP-KO 24h DOX	11192369	4655.44	0.619135
1574	MCMBP-KO 24h DOX	11401951	5146.66	0.224493
1575	MCMBP-KO 24h DOX	10774073	2930.99	0.765184
1576	MCMBP-KO 24h DOX	20909718	5282.07	0.568153
1577	MCMBP-KO 24h DOX	11146776	5190.09	0.666188
1578	MCMBP-KO 24h DOX	9836652	1612.76	0.107814
1579	MCMBP-KO 24h DOX	21508690	5322.3	0.0842831
1580	MCMBP-KO 24h DOX	10631099	3573.08	0.625121
1581	MCMBP-KO 24h DOX	10479925	3909.65	0.409731
1582	MCMBP-KO 24h DOX	12098725	5207.68	0.0872525
1583	MCMBP-KO 24h DOX	21073694	4849.93	0.371064
1584	MCMBP-KO 24h DOX	10490850	3680.84	0.672144
1585	MCMBP-KO 24h DOX	13382354	4786.86	0.189587
1586	MCMBP-KO 24h DOX	10444699	4699.83	0.895729
1587	MCMBP-KO 24h DOX	10691141	4282.27	0.949846
1588	MCMBP-KO 24h DOX	11618613	5312.04	0.961573
1589	MCMBP-KO 24h DOX	11339661	4399.32	0.730083
1590	MCMBP-KO 24h DOX	11525933	4065.77	0.406288
1591	MCMBP-KO 24h DOX	12479011	5140.95	0.743749
1592	MCMBP-KO 24h DOX	12864693	4224.26	0.287987
1593	MCMBP-KO 24h DOX	11431848	4686.28	0.314417
1594	MCMBP-KO 24h DOX	19245896	5155.07	0.605896
1595	MCMBP-KO 24h DOX	12218423	4881.81	0.594847
1596	MCMBP-KO 24h DOX	12793061	5547.98	0.878661
1597	MCMBP-KO 24h DOX	16533058	5513.61	0.254601
1598	MCMBP-KO 24h DOX	12223431	4684.41	0.766188
1599	MCMBP-KO 24h DOX	11571360	5350.26	0.941013
1600	MCMBP-KO 24h DOX	12117987	4883.68	0.00103293
1601	MCMBP-KO 24h DOX	12437145	4040.39	0.476089
1602	MCMBP-KO 24h DOX	22060850	5627.76	0.65704
1603	MCMBP-KO 24h DOX	12631844	4893.62	0.843323
1604	MCMBP-KO 24h DOX	22478166	4365.39	0.183739
1605	MCMBP-KO 24h DOX	9390930	5009.06	0.856159
1606	MCMBP-KO 24h DOX	9666822	6029.24	0.364365
1607	MCMBP-KO 24h DOX	10625795	4518.4	0.892274
1608	MCMBP-KO 24h DOX	11239402	5087.57	0.0277117
1609	MCMBP-KO 24h DOX	11457270	4302.95	0.0853901
1610	MCMBP-KO 24h DOX	16795998	5838.69	0.98141
1611	MCMBP-KO 24h DOX	10737597	4187.56	0.609502
1612	MCMBP-KO 24h DOX	14157491	6234.91	0.417632
1613	MCMBP-KO 24h DOX	10305078	3772.25	0.169214
1614	MCMBP-KO 24h DOX	23315408	5757.35	0.649901
1615	MCMBP-KO 24h DOX	23819284	3848.26	0.0369751
1616	MCMBP-KO 24h DOX	14672444	7235.05	0.311614
1617	MCMBP-KO 24h DOX	11017532	5179.22	0.323479
1618	MCMBP-KO 24h DOX	13939754	6066.36	0.607442
1619	MCMBP-KO 24h DOX	22029010	5861.98	0.650831
1620	MCMBP-KO 24h DOX	22561746	5088.94	0.846055
1621	MCMBP-KO 24h DOX	10681316	4314.91	0.927581
1622	MCMBP-KO 24h DOX	10953598	5035.37	0.660458
1623	MCMBP-KO 24h DOX	22296456	4302.38	0.578174
1624	MCMBP-KO 24h DOX	12181217	5020.07	0.398716
1625	MCMBP-KO 24h DOX	22134520	6160.84	0.966612
1626	MCMBP-KO 24h DOX	22605474	5745.16	0.154079
1627	MCMBP-KO 24h DOX	12428172	6113.56	0.895087
1628	MCMBP-KO 24h DOX	11398237	4739.14	0.311013
1629	MCMBP-KO 24h DOX	10220859	4562.22	0.548489
1630	MCMBP-KO 24h DOX	17474334	5641.61	0.682066
1631	MCMBP-KO 24h DOX	12927415	7102.19	0.23647
1632	MCMBP-KO 24h DOX	11350975	4987.09	0.167737
1633	MCMBP-KO 24h DOX	15110364	5645.95	0.508482
1634	MCMBP-KO 24h DOX	15664604	5839.37	0.791864
1635	MCMBP-KO 24h DOX	9322548	2490.4	0.692414
1636	MCMBP-KO 24h DOX	22696182	5669.27	0.118973
1637	MCMBP-KO 24h DOX	13292111	6067.2	0.900742
1638	MCMBP-KO 24h DOX	23021164	4938.43	0.479738
1639	MCMBP-KO 24h DOX	11189094	4389.32	0.946677
1640	MCMBP-KO 24h DOX	8540108	5721.14	0.553434
1641	MCMBP-KO 24h DOX	10686111	7036	0.0848018
1642	MCMBP-KO 24h DOX	11115107	5532.96	0.202463
1643	MCMBP-KO 24h DOX	10020702	4345.51	0.854238
1644	MCMBP-KO 24h DOX	10644912	5920.06	0.705927
1645	MCMBP-KO 24h DOX	17956534	8227.43	0.89494
1646	MCMBP-KO 24h DOX	22552644	4437.38	0.329146
1647	MCMBP-KO 24h DOX	11346298	1331.32	0.528001
1648	MCMBP-KO 24h DOX	21403008	5604.26	0.650398
1649	MCMBP-KO 24h DOX	10135245	2231.14	0.594291
1650	MCMBP-KO 24h DOX	20939906	5977.7	0.231463
1651	MCMBP-KO 24h DOX	20591160	4929.94	0.426821
1652	MCMBP-KO 24h DOX	22607294	4390.75	0.248111
1653	MCMBP-KO 24h DOX	11012475	2885.1	0.845615
1654	MCMBP-KO 24h DOX	22454820	4522.17	0.986677
1655	MCMBP-KO 24h DOX	22531744	5390.82	0.0665708
1656	MCMBP-KO 24h DOX	15018317	6696.07	0.713928
1657	MCMBP-KO 24h DOX	22985318	5381.67	0.330116
1658	MCMBP-KO 24h DOX	22558110	5181.8	0.625435
1659	MCMBP-KO 24h DOX	21755366	2466.88	0.25813
1660	MCMBP-KO 24h DOX	10252089	5470.28	0.651008
1661	MCMBP-KO 24h DOX	22531948	6240.21	0.371147
1662	MCMBP-KO 24h DOX	10950387	4164.9	0.294821
1663	MCMBP-KO 24h DOX	10369101	2651.03	0.911763
1664	MCMBP-KO 24h DOX	10046392	1810.93	0.942499
1665	MCMBP-KO 24h DOX	10019221	4517.57	0.61355
1666	MCMBP-KO 24h DOX	11614115	5110.34	0.214468
1667	MCMBP-KO 24h DOX	21283280	3547.36	0.939419
1668	MCMBP-KO 24h DOX	18918534	4878.96	0.750454
1669	MCMBP-KO 24h DOX	11197666	6690.16	0.75109
1670	MCMBP-KO 24h DOX	16395038	4883.24	0.211721
1671	MCMBP-KO 24h DOX	8619991	4380.07	0.830157
1672	MCMBP-KO 24h DOX	11281559	4193.89	0.240095
1673	MCMBP-KO 24h DOX	7378236	3238.75	0.631621
1674	MCMBP-KO 24h DOX	8679195	2835.7	0.71074
1675	MCMBP-KO 24h DOX	8070575	2478.25	0.742383
1676	MCMBP-KO 24h DOX	10823201	5243.38	0.390265
1677	MCMBP-KO 24h DOX	10437807	4255.06	0.759825
1678	MCMBP-KO 24h DOX	10519240	5891.69	0.902936
1679	MCMBP-KO 24h DOX	10719976	6706.89	0.58742
1680	MCMBP-KO 24h DOX	11615350	5945.54	0.0904097
1681	MCMBP-KO 24h DOX	10625350	5177.36	0.128976
1682	MCMBP-KO 24h DOX	9149873	6746.14	0.105263
1683	MCMBP-KO 24h DOX	11652970	5193.97	0.172727
1684	MCMBP-KO 24h DOX	9289082	3015.84	0.126431
1685	MCMBP-KO 24h DOX	9524070	6815.72	0.778301
1686	MCMBP-KO 24h DOX	21567680	2684.62	0.0394115
1687	MCMBP-KO 24h DOX	11169001	5399.63	0.241558
1688	MCMBP-KO 24h DOX	20194168	5880.91	0.879066
1689	MCMBP-KO 24h DOX	21207988	3263.57	0.973519
1690	MCMBP-KO 24h DOX	10625336	6278.56	0.605422
1691	MCMBP-KO 24h DOX	10963721	6008.8	0.976238
1692	MCMBP-KO 24h DOX	8929892	6504	0.0434515
1693	MCMBP-KO 24h DOX	9413873	2862.59	0.948573
1694	MCMBP-KO 24h DOX	10276870	5608.74	0.311296
1695	MCMBP-KO 24h DOX	20454738	5340.38	0.798973
1696	MCMBP-KO 24h DOX	11608883	5434	0.810629
1697	MCMBP-KO 24h DOX	21273746	4925.65	0.859999
1698	MCMBP-KO 24h DOX	20390274	5469.37	0.458551
1699	MCMBP-KO 24h DOX	10397604	4585.36	0.930644
1700	MCMBP-KO 24h DOX	14352880	5978.91	0.257893
1701	MCMBP-KO 24h DOX	10163891	5551.15	0.934445
1702	MCMBP-KO 24h DOX	9438393	4962.05	0.61912
1703	MCMBP-KO 24h DOX	22869402	4952.54	0.985445
1704	MCMBP-KO 24h DOX	10197096	4549.94	0.0326439
1705	MCMBP-KO 24h DOX	9659548	5134.5	0.725167
1706	MCMBP-KO 24h DOX	19994792	5503	0.565554
1707	MCMBP-KO 24h DOX	21745730	5893.22	0.492424
1708	MCMBP-KO 24h DOX	9778984	5281.06	0.259218
1709	MCMBP-KO 24h DOX	22142360	5606.17	0.326831
1710	MCMBP-KO 24h DOX	21810426	6091.08	0.249462
1711	MCMBP-KO 24h DOX	21447144	6365.41	0.219268
1712	MCMBP-KO 24h DOX	13180408	6207.03	0.799661
1713	MCMBP-KO 24h DOX	13177124	5567.39	0.502395
1714	MCMBP-KO 24h DOX	12157621	6309.84	0.0831899
1715	MCMBP-KO 24h DOX	11520111	5770.3	0.776984
1716	MCMBP-KO 24h DOX	13226957	5737.91	0.533649
1717	MCMBP-KO 24h DOX	10996062	5891.46	0.739388
1718	MCMBP-KO 24h DOX	13622318	5480.73	0.515394
1719	MCMBP-KO 24h DOX	10707998	5798.71	0.399946
1720	MCMBP-KO 24h DOX	10282030	2946.46	0.986247
1721	MCMBP-KO 24h DOX	9730685	6848.56	0.0282426
1722	MCMBP-KO 24h DOX	10454545	4577.96	0.932764
1723	MCMBP-KO 24h DOX	42486228	2351.74	0.930855
1724	MCMBP-KO 24h DOX	10782608	5415.01	0.390919
1725	MCMBP-KO 24h DOX	10250877	8291.7	0.214465
1726	MCMBP-KO 24h DOX	9296626	2280	0.619213
1727	MCMBP-KO 24h DOX	11009069	4616.91	0.177972
1728	MCMBP-KO 24h DOX	10712455	5105.23	0.803208
1729	MCMBP-KO 24h DOX	11520118	4367.66	0.253934
1730	MCMBP-KO 24h DOX	12824364	4778.52	0.290806
1731	MCMBP-KO 24h DOX	10124389	3139.05	0.915916
1732	MCMBP-KO 24h DOX	11003336	3945.22	0.902917
1733	MCMBP-KO 24h DOX	11421108	4968.76	0.535381
1734	MCMBP-KO 24h DOX	43189080	9201.59	0.862839
1735	MCMBP-KO 24h DOX	10598908	4720.54	0.352533
1736	MCMBP-KO 24h DOX	10569377	3877.68	0.997884
1737	MCMBP-KO 24h DOX	19927006	7753.28	0.43369
1738	MCMBP-KO 24h DOX	9596262	3296.89	0.294812
1739	MCMBP-KO 24h DOX	10657448	6309.25	0.0415742
1740	MCMBP-KO 24h DOX	15585032	5112.1	0.989707
1741	MCMBP-KO 24h DOX	8.24543e+06	3009.49	0.464888
1742	MCMBP-KO 24h DOX	9530574	5039.88	0.734585
1743	MCMBP-KO 24h DOX	17621706	3741.24	0.640808
1744	MCMBP-KO 24h DOX	9776086	5579.79	0.723093
1745	MCMBP-KO 24h DOX	9667670	4412.91	0.0511109
1746	MCMBP-KO 24h DOX	9200559	5249.94	0.920045
1747	MCMBP-KO 24h DOX	12884827	5724.49	0.926841
1748	MCMBP-KO 24h DOX	16442643	6058.55	0.551995
1749	MCMBP-KO 24h DOX	9595345	4624.29	0.963916
1750	MCMBP-KO 24h DOX	9522768	5756.2	0.280956
1751	MCMBP-KO 24h DOX	14449207	6685.88	0.602147
1752	MCMBP-KO 24h DOX	20016340	3882.64	0.396463
1753	MCMBP-KO 24h DOX	10165231	4800.45	0.628023
1754	MCMBP-KO 24h DOX	18773492	5558.43	0.300632
1755	MCMBP-KO 24h DOX	20830586	6953.63	0.819358
1756	MCMBP-KO 24h DOX	10057360	4385.27	0.069786
1757	MCMBP-KO 24h DOX	19730836	4491.51	0.0418776
1758	MCMBP-KO 24h DOX	9375705	2750.84	0.0493964
1759	MCMBP-KO 24h DOX	10210277	4640.41	0.150455
1760	MCMBP-KO 24h DOX	19330596	5609.73	0.39535
1761	MCMBP-KO 24h DOX	10141940	6279.27	0.95539
1762	MCMBP-KO 24h DOX	20147928	5607.26	0.110795
1763	MCMBP-KO 24h DOX	19922618	6676.29	0.647553
1764	MCMBP-KO 24h DOX	21233594	6345.3	0.527622
1765	MCMBP-KO 24h DOX	10711054	4325.37	0.353242
1766	MCMBP-KO 24h DOX	10590313	5076.63	0.198199
1767	MCMBP-KO 24h DOX	21100590	5411.03	0.220594
1768	MCMBP-KO 24h DOX	9843123	3713.7	0.0438215
1769	MCMBP-KO 24h DOX	10813889	5999.64	0.713164
1770	MCMBP-KO 24h DOX	11008876	4767.54	0.65384
1771	MCMBP-KO 24h DOX	10085230	4075.5	0.44377
1772	MCMBP-KO 24h DOX	11215549	4083.06	0.718939
1773	MCMBP-KO 24h DOX	11717355	4111.02	0.109976
1774	MCMBP-KO 24h DOX	10061877	3837.15	0.938719
1775	MCMBP-KO 24h DOX	6797014	5247.35	0.847627
1776	MCMBP-KO 24h DOX	9413164	5177.01	0.659036
1777	MCMBP-KO 24h DOX	5175075	4406.1	0.378831
1778	MCMBP-KO 24h DOX	10369964	4743.45	0.416567
1779	MCMBP-KO 24h DOX	9860833	6195.95	0.482154
1780	MCMBP-KO 24h DOX	8691813	1718.88	0.935284
1781	MCMBP-KO 24h DOX	13501744	4572.96	0.863593
1782	MCMBP-KO 24h DOX	19174072	4243.35	0.477924
1783	MCMBP-KO 24h DOX	19499116	5620.29	0.554518
1784	MCMBP-KO 24h DOX	11843917	5891.87	0.875404
1785	MCMBP-KO 24h DOX	12534853	4908.31	0.949264
1786	MCMBP-KO 24h DOX	20159980	5369.95	0.639185
1787	MCMBP-KO 24h DOX	17106446	4717.17	0.74852
1788	MCMBP-KO 24h DOX	11893906	5032.23	0.351625
1789	MCMBP-KO 24h DOX	9307150	4054.56	0.918028
1790	MCMBP-KO 24h DOX	9326966	3953.77	0.836752
1791	MCMBP-KO 24h DOX	11395833	5710.15	0.552056
1792	MCMBP-KO 24h DOX	10785133	3793.85	0.867627
1793	MCMBP-KO 24h DOX	14056739	4978.45	0.849872
1794	MCMBP-KO 24h DOX	13407830	4703.31	0.808411
1795	MCMBP-KO 24h DOX	10603714	4569.87	0.130693
1796	MCMBP-KO 24h DOX	14327863	4957.84	0.536003
1797	MCMBP-KO 24h DOX	12805898	4872.28	0.900783
1798	MCMBP-KO 24h DOX	11415088	4894.34	0.770832
1799	MCMBP-KO 24h DOX	11130806	5246.52	0.420713
1800	MCMBP-KO 24h DOX	8774472	789.753	0.97788
1801	MCMBP-KO 24h DOX	16821194	4407.48	0.250773
1802	MCMBP-KO 24h DOX	12254634	3689.6	0.33361
1803	MCMBP-KO 24h DOX	20650718	4594.09	0.954201
1804	MCMBP-KO 24h DOX	10435498	5727.84	0.808715
1805	MCMBP-KO 24h DOX	13186087	4055.39	0.90034
1806	MCMBP-KO 24h DOX	9188144	6642.16	0.0115896
1807	MCMBP-KO 24h DOX	14325488	4927.01	0.379764
1808	MCMBP-KO 24h DOX	9222843	6749.9	0.235522
1809	MCMBP-KO 24h DOX	9160820	3472.89	0.295935
1810	MCMBP-KO 24h DOX	9364685	5605.52	0.737995
1811	MCMBP-KO 24h DOX	15887257	4052	0.724085
1812	MCMBP-KO 24h DOX	15930248	5393.56	0.461799
1813	MCMBP-KO 24h DOX	17299442	5271.93	0.365274
1814	MCMBP-KO 24h DOX	9516720	6590.09	0.584692
1815	MCMBP-KO 24h DOX	9289362	4511.58	0.533708
1816	MCMBP-KO 24h DOX	9210302	2991.23	0.55058
1817	MCMBP-KO 24h DOX	18313252	4678.34	0.615477
1818	MCMBP-KO 24h DOX	20401742	4181.53	0.395648
1819	MCMBP-KO 24h DOX	9727316	4378.02	0.771718
1820	MCMBP-KO 24h DOX	20078434	4061.42	0.251203
1821	MCMBP-KO 24h DOX	15864959	4494	0.655761
1822	MCMBP-KO 24h DOX	19939612	4489.41	0.960397
1823	MCMBP-KO 24h DOX	11009353	4450.67	0.00355476
1824	MCMBP-KO 24h DOX	21186554	6505.54	0.723361
1825	MCMBP-KO 24h DOX	20005520	4477.54	0.108995
1826	MCMBP-KO 24h DOX	10833193	3831.89	0.543787
1827	MCMBP-KO 24h DOX	19224870	4278.94	0.626916
1828	MCMBP-KO 24h DOX	10412813	5128.51	0.242947
1829	MCMBP-KO 24h DOX	20799518	5142.29	0.913844
1830	MCMBP-KO 24h DOX	20895078	4176.12	0.622313
1831	MCMBP-KO 24h DOX	10558100	4546.29	0.231695
1832	MCMBP-KO 24h DOX	12772672	3723.63	0.770132
1833	MCMBP-KO 24h DOX	13375482	4942.23	0.105507
1834	MCMBP-KO 24h DOX	12282064	4381.62	0.555225
1835	MCMBP-KO 24h DOX	20068846	5648.45	0.0949561
1836	MCMBP-KO 24h DOX	20049726	5507.36	0.580984
1837	MCMBP-KO 24h DOX	19229592	4763.89	0.25298
1838	MCMBP-KO 24h DOX	20098966	5242.04	0.649467
1839	MCMBP-KO 24h DOX	19658502	5466.74	0.715827
1840	MCMBP-KO 24h DOX	20072860	3972.24	0.524186
1841	MCMBP-KO 24h DOX	20127910	5265.6	0.657521
1842	MCMBP-KO 24h DOX	13523199	5204.33	0.813294
1843	MCMBP-KO 24h DOX	20157176	5342.54	0.807512
1844	MCMBP-KO 24h DOX	22988544	5603.98	0.619682
1845	MCMBP-KO 24h DOX	15762853	5450.14	0.451102
1846	MCMBP-KO 24h DOX	25325678	6700.3	0.40795
1847	MCMBP-KO 24h DOX	11328234	8205.33	0.874748
1848	MCMBP-KO 24h DOX	20035174	3816.18	0.702932
1849	MCMBP-KO 24h DOX	20280164	5053.26	0.184935
1850	MCMBP-KO 24h DOX	9635006	2098.23	0.565732
1851	MCMBP-KO 24h DOX	21314766	5897.53	0.908808
1852	MCMBP-KO 24h DOX	20459280	6387.86	0.15069
1853	MCMBP-KO 24h DOX	20603962	5183.89	0.845518
1854	MCMBP-KO 24h DOX	10497219	5081.08	0.820202
1855	MCMBP-KO 24h DOX	13824199	7398.42	0.499341
1856	MCMBP-KO 24h DOX	9467640	1817.54	0.0375839
1857	MCMBP-KO 24h DOX	9926967	4626.66	0.147503
1858	MCMBP-KO 24h DOX	10728285	4178.52	0.922639
1859	MCMBP-KO 24h DOX	28548150	3761.15	0.0441548
1860	MCMBP-KO 24h DOX	9844301	5467.24	0.372499
1861	MCMBP-KO 24h DOX	18086786	4282.28	0.61904
1862	MCMBP-KO 24h DOX	9897471	4396.67	0.196948
1863	MCMBP-KO 24h DOX	20118320	9403.26	0.98108
1864	MCMBP-KO 24h DOX	10398039	5601.32	0.155975
1865	MCMBP-KO 24h DOX	17029774	3937.19	0.539679
1866	MCMBP-KO 24h DOX	14918415	6230.47	0.618011
1867	MCMBP-KO 24h DOX	15969054	4713.08	0.23099
1868	MCMBP-KO 24h DOX	10208388	4994.31	0.466309
1869	MCMBP-KO 24h DOX	11440849	4549.46	0.491009
1870	MCMBP-KO 24h DOX	19509582	4034.96	0.766862
1871	MCMBP-KO 24h DOX	9100783	3599.48	0.634281
1872	MCMBP-KO 24h DOX	18855130	3367.74	0.46755
1873	MCMBP-KO 24h DOX	10476617	3999.38	0.666943
1874	MCMBP-KO 24h DOX	9342003	1475.19	0.453377
1875	MCMBP-KO 24h DOX	20176836	5134.59	0.525712
1876	MCMBP-KO 24h DOX	13546728	3841.29	0.658568
1877	MCMBP-KO 24h DOX	9408468	4326.11	0.181195
1878	MCMBP-KO 24h DOX	7839609	4499.79	0.78805
1879	MCMBP-KO 24h DOX	19569100	3489.18	0.602865
1880	MCMBP-KO 24h DOX	8886048	4779.99	0.980333
1881	MCMBP-KO 24h DOX	9067485	3754.06	0.222383
1882	MCMBP-KO 24h DOX	9075285	4612.03	0.466266
1883	MCMBP-KO 24h DOX	8888952	4741.81	0.895642
1884	MCMBP-KO 24h DOX	19540886	3619.83	0.601433
1885	MCMBP-KO 24h DOX	18316312	6892.97	0.725959
1886	MCMBP-KO 24h DOX	40583548	8084.9	0.41367
1887	MCMBP-KO 24h DOX	14769582	7644.97	0.68431
1888	MCMBP-KO 24h DOX	16131612	4396.38	0.946055
1889	MCMBP-KO 24h DOX	9334412	4404.89	0.200186
1890	MCMBP-KO 24h DOX	9819517	6144.59	0.807365
1891	MCMBP-KO 24h DOX	9982115	5608.82	0.969538
1892	MCMBP-KO 24h DOX	11029357	4775.63	0.0145687
1893	MCMBP-KO 24h DOX	16283803	5244.25	0.21521
1894	MCMBP-KO 24h DOX	9440978	4195.86	0.117377
1895	MCMBP-KO 24h DOX	22200994	5764.77	0.767424
1896	MCMBP-KO 24h DOX	10040477	4039.86	0.0812166
1897	MCMBP-KO 24h DOX	22106624	4889.38	0.998414
1898	MCMBP-KO 24h DOX	8970766	1504.19	0.389612
1899	MCMBP-KO 24h DOX	9891914	5303.41	0.905203
1900	MCMBP-KO 24h DOX	21401976	5125.04	0.188578
1901	MCMBP-KO 24h DOX	21642724	6140.62	0.440872
1902	MCMBP-KO 24h DOX	10751403	5227.1	0.844812
1903	MCMBP-KO 24h DOX	10738025	5855.04	0.59527
1904	MCMBP-KO 24h DOX	12753753	5186.46	0.462158
1905	MCMBP-KO 24h DOX	7.51527e+06	5847.48	0.51265
1906	MCMBP-KO 24h DOX	10910708	4658.18	0.573886
1907	MCMBP-KO 24h DOX	9925827	4237.08	0.440319
1908	MCMBP-KO 24h DOX	18716504	5219.38	0.193559
1909	MCMBP-KO 24h DOX	17609882	5223.63	0.113966
1910	MCMBP-KO 24h DOX	8981423	5259.78	0.151228
1911	MCMBP-KO 24h DOX	22527202	4860.98	0.052491
1912	MCMBP-KO 24h DOX	21897130	4338.34	0.558676
1913	MCMBP-KO 24h DOX	6999943	5134.66	0.847721
1914	MCMBP-KO 24h DOX	11414026	3642.39	0.359119
1915	MCMBP-KO 24h DOX	15553163	6033.75	0.0753109
1916	MCMBP-KO 24h DOX	10886644	3837.33	0.425724
1917	MCMBP-KO 24h DOX	10339695	5544.45	0.602008
1918	MCMBP-KO 24h DOX	10944984	4800.08	0.425403
1919	MCMBP-KO 24h DOX	10025414	4279.23	0.810721
1920	MCMBP-KO 24h DOX	10217125	5133.85	0.941886
1921	MCMBP-KO 24h DOX	11550792	4547.65	0.869911
1922	MCMBP-KO 24h DOX	18654512	4962.82	0.703999
1923	MCMBP-KO 24h DOX	9181502	1942.77	0.470299
1924	MCMBP-KO 24h DOX	11474984	4545.9	0.682698
1925	MCMBP-KO 24h DOX	10279686	5055.01	0.0134183
1926	MCMBP-KO 24h DOX	10653075	6000.94	0.982478
1927	MCMBP-KO 24h DOX	10215182	4210.35	0.172077
1928	MCMBP-KO 24h DOX	10090532	3939.81	0.90626
1929	MCMBP-KO 24h DOX	9573359	4154.13	0.80711
1930	MCMBP-KO 24h DOX	16295314	5370.65	0.80014
1931	MCMBP-KO 24h DOX	11422704	5837.51	0.268936
1932	MCMBP-KO 24h DOX	16334224	5598.3	0.219154
1933	MCMBP-KO 24h DOX	10011423	3936	0.428801
1934	MCMBP-KO 24h DOX	23340186	4629.98	0.849371
1935	MCMBP-KO 24h DOX	10182048	5263.98	0.45038
1936	MCMBP-KO 24h DOX	15626671	4550.39	0.93542
1937	MCMBP-KO 24h DOX	15182514	5051.9	0.352679
1938	MCMBP-KO 24h DOX	9634051	4394.76	0.619392
1939	MCMBP-KO 24h DOX	9684684	3980.62	0.980699
1940	MCMBP-KO 24h DOX	48311548	4171.56	0.643463
1941	MCMBP-KO 24h DOX	10689585	5052.57	0.0454982
1942	MCMBP-KO 24h DOX	20053506	5456.2	0.463557
1943	MCMBP-KO 24h DOX	10415503	3812	0.334751
1944	MCMBP-KO 24h DOX	20773622	5131.11	0.532182
1945	MCMBP-KO 24h DOX	9273646	4286.11	0.284746
1946	MCMBP-KO 24h DOX	10600955	5274.22	0.122261
1947	MCMBP-KO 24h DOX	15007426	5695.02	0.668289
1948	MCMBP-KO 24h DOX	14281584	6876.46	0.68136
1949	MCMBP-KO 24h DOX	8654743	4786.19	0.867139
1950	MCMBP-KO 24h DOX	17511162	4856.99	0.132381
1951	MCMBP-KO 24h DOX	14376835	5454.06	0.79862
1952	MCMBP-KO 24h DOX	12436622	6257.1	0.826769
1953	MCMBP-KO 24h DOX	13695447	5578.8	0.64655
1954	MCMBP-KO 24h DOX	10036225	1866.14	0.204922
1955	MCMBP-KO 24h DOX	8681277	3408.67	0.261421
1956	MCMBP-KO 24h DOX	20248584	6153.52	0.418497
1957	MCMBP-KO 24h DOX	11008603	3804.68	0.541799
1958	MCMBP-KO 24h DOX	10452552	5274.93	0.477438
1959	MCMBP-KO 24h DOX	10412803	4263.03	0.46746
1960	MCMBP-KO 24h DOX	9641404	4654.82	0.839841
1961	MCMBP-KO 24h DOX	9654537	4472.27	0.870102
1962	MCMBP-KO 24h DOX	10323444	5775.05	0.816754
1963	MCMBP-KO 24h DOX	10224100	5720.05	0.877801
1964	MCMBP-KO 24h DOX	13389219	3944.03	0.571009
1965	MCMBP-KO 24h DOX	9185727	3410.72	0.964036
1966	MCMBP-KO 24h DOX	10116019	6117.75	0.606544
1967	MCMBP-KO 24h DOX	18218310	5322.08	0.603948
1968	MCMBP-KO 24h DOX	22260914	3620.88	0.319298
1969	MCMBP-KO 24h DOX	8023094	3314.1	0.681204
1970	MCMBP-KO 24h DOX	18215172	5848.18	0.0519657
1971	MCMBP-KO 24h DOX	12357028	1712	0.134546
1972	MCMBP-KO 24h DOX	9436003	1408.46	0.130242
1973	MCMBP-KO 24h DOX	21535006	5209.35	0.655201
1974	MCMBP-KO 24h DOX	10117750	4082.07	0.175333
1975	MCMBP-KO 24h DOX	21832940	5427.06	0.341147
1976	MCMBP-KO 24h DOX	15815127	3254.47	0.0443117
1977	MCMBP-KO 24h DOX	10146539	4573.11	0.233734
1978	MCMBP-KO 24h DOX	23476022	4533.34	0.964224
1979	MCMBP-KO 24h DOX	10117015	4585.71	0.509139
1980	MCMBP-KO 24h DOX	20439108	5301.5	0.151075
1981	MCMBP-KO 24h DOX	10248137	4580.62	0.523009
1982	MCMBP-KO 24h DOX	23350946	3494.09	0.943509
1983	MCMBP-KO 24h DOX	10567145	3978.82	0.865686
1984	MCMBP-KO 24h DOX	11378280	4283.82	0.392066
1985	MCMBP-KO 24h DOX	22250422	5774.33	0.283868
1986	MCMBP-KO 24h DOX	10998136	6739.89	0.76173
1987	MCMBP-KO 24h DOX	10442493	4129.46	0.240484
1988	MCMBP-KO 24h DOX	21717526	4247.5	0.254232
1989	MCMBP-KO 24h DOX	37407820	3317.31	0.0840864
1990	MCMBP-KO 24h DOX	38351072	3454.31	0.864144
1991	MCMBP-KO 24h DOX	20282556	6216.18	0.447899
1992	MCMBP-KO 24h DOX	10571817	3756.13	0.561786
1993	MCMBP-KO 24h DOX	21211330	6281.01	0.736711
1994	MCMBP-KO 24h DOX	12435026	4685.45	0.796489
1995	MCMBP-KO 24h DOX	11061981	4648.05	0.447508
1996	MCMBP-KO 24h DOX	21615432	5745.59	0.184128
1997	MCMBP-KO 24h DOX	11439602	5515.53	0.828733
1998	MCMBP-KO 24h DOX	21810342	6159.04	0.030998
[truncated: 13,293 more rows]

## Sheet: Fig.4h
MCM4-Halo cytoplasmic pool (mean intensity, A.U.)
MCMBP-KO
---	MCMBP-wt	MCMBP-ΔC
1466.04	266.811	972.062
832.154	196.667	609.917
865.678	135.25	1096.76
2006.48	200.263	1682.69
1658.73	689.518	1750.2
1173.14	771.452	1861.88
2301.89	960.465	1638.09
1604.9	852.193	2039.17
1828.04	761.504	1229.08
1937.83	1251.73	1778.22
1913.83	992.307	1352.02
1679.84	1054.36	1670.07
2320.85	1319.9	1376.91
1533.94	1001.26	1071.28
1941.26	901.145	2140.95
1431.55	754.825	1890.79
957	478.316	1952.64
2136.25	1253.63	1836.41
1441.05	1607	1880.23
1121.27	1276.65	1912.98
1949.76	790.075	1117.43
680.184	1950.07	2671.15
757.851	729.206	1507.88
1693.02	1048.76	1204.53
1088.78	650.754	837.603
1290.86	1197.46	693.654
2231.23	1506.69	1637.04
2106.18	2184.89	1986.12
838.939	1681.2	1111.05
1892.11	1784.1	1475.9
957.811	1772.04	1215.77
3176.07	303.877	1060.66
2230.67	1379.75	1400.31
1968.89	342.425	1196.48
1046.17	1633.9	978.397
1022.94	1347.36	1301.77
1254.31	677.452	994.059
852.544	1237.9	1488.58
1275.71	1340.83	1641.19
1835.54	1710.2	1125.79
2241.86	1287.06	1905.47
1842.27	425.899	1708.68
1114.08	474.072	1935.37
986.465	1334.04	1869.6
2197.96	1962.48	282.338
2338.41	782.154	994.635
1221.28	607.639	2891.81
1552.4	953.288	1265.76
2063.37	889.736	1522.7
1495.71	1050.56	2220.44
1394.68	1393.85	935.571
1791.93	1650.33	644.814
1308.03	1281.56	495.814
1774.61	1316.23	1326.15
1928.46	1376.78	2062.92
1776.64	1027.55	1505.45
1833.98	1416.46	1247.49
1663.46	1216.31	1138.45
2428.86	1574.38	1544.17
1722.25	935.683	1350.36
1542.38	2493.11	1496.22
1702.86	2016.05	1199.88
1717.75	1428.2	1411.6
725.268	821.221	834.506
1472.05	1235.27	1445.45
1170.22	867.082	1188.6
1617.05	1785.92	1780.78
1592.23	2309.92	734.09
1414.59	1531.29	1917.26
2556.26	475.913	930.891
1991.05	1175.66	1373.89
767.027	366.505	1207.09
2701.58	1347.64	1924.21
3025.07	2109.87	1418.19
2853.3	406.091	1050.49
3183.12	1223.88	1126.36
852.152	1268.92	1032.54
399.089	1437.61	547.442
907.129	1582.65	1698.4
2113.33	1603.02	1377.71
2437.76	898.183	1149.53
2461.61	2014.04	718.338
1600.27	1371.46	1264.92
2670.55	1430.16	940.398
2186.67	2021.48	637.694
1508.43	790.774	1185.32
2642.18	1166.01	845.852
1723.18	2286.98	1523.63
2362.89	1521.74	988.722
3077.92	1464.12	1626.07
1989.38	1431.87	1903.18
1978.43	1500.59	944.491
3251.22	1597.55	1275.86
1990.35	1663.82	1022.7
1280.26	2531.91	824.847
2837	879.298	1439.1
2394.4	509.173	1768.51
1366.82	1468.79	1684.98
1901.63	392.851	1606.01
1532.19	193.135	1164.74
1681	1520.12	1197.73
1603.07	1439.3	1460.6
1922.18	2799.8	1180.57
2217.61	1385.65	1301.01
1269.68	1307.12	1393.87
1934.71	1060.56	1266.06
1640.47	2246.25	1366.68
2366	1280.11	1441.05
2351.16	1641.87	900.931
1157.1	1294.22	1097.49
941.364	1385.83	1927.36
2712.74	1287.28	1414.66
1374.5	1238.33	974.509
1357.56	1153.82	928.495
1902.74	1633.27	1342.24
1797.88	1954.65	892.565
1964.29	1730.43	725.593
2484.26	2715.18	1253.79
1502.92	2372.75	790.713
1485.02	984.714	2243.01
1525.82	540.875	1461.38
1394.39	319.323	1124.37
2005.9	445.427	1497.06
2774.82	299.667	857.787
2269.69	136.427	979.722
2011.52	829.927	1139.01
2653.84	1089.36	1742.61
1821.73	512.396	1831.24
2038.8	95.271	1217.8
2030.88	986.24	2358.08
1544.18	810.125	1362.36
2329.44	2003.41	1205.24
2440.48	1566.62	1047.45
669.183	825.582	1604.07
788.854	530.913	552.73
1154.62	454.346	1181.15
946.872	2274.71	1056.58
2762.04	353.851	1628.87
2978.45	1362.18	1583.95
1216.13	851.832	592.281
1075.23	647.269	1216.78
2184.52	1478.73	1219.24
1132.08	2172.26	2124.98
2500.98	566.029	1793.38
1266.28	573.615	1472.55
1157.58	1922.88	143.778
1546.06	930.774	1109.38
2895.69	1305.42	1295.31
1234.02	1322.9	1172.07
900.853	1275.86	1422.18
1317.62	2068.78	1745.64
422.564	1116.2	630.667
1502.03	1518.4	1537.71
2052.52	1887.91	2048.66
2073.44	1393.7	1249.42
1979.76	2138.43	1181.55
1401.67	1583.31	690.366
2064.64	1049.51	1281.51
1458.02	835.736	1028.73
1518.18	1570.06	1624.63
1907.15	178.486	1555.48
1896.27	211.587	115.856
1429.44	76.034	187.227
1888.55	1357.49	727.638
2112.32	588.986	590.435
1998.49	2050.05	966.29
1499.4	2040.68	1122.09
1432.24	1704.77	2275.57
1850.94	1918.38	1412.27
2057.17	1094.14	1197.95
1797.24	542.913	1306.26
1027.86	265.577	1534.47
1665.83	232.038	889.928
1871.77	124.962	901.036
1526.22	1551.36	649.114
1891.3	1770.24	1174.91
1831.57	1495.9	1586.17
1786.28	1128.03	706.982
1719.49	668.476	802.434
1245.1	1893.59	777.669
1856.21	202.558	1871.13
1561.05	1383.61	780.952
2164.61	1538.52	1842.59
1891.89	1478.42	1180.05
1721.87	2122.58	1098.2
1383.28	1207.09	1708.69
1504.05	988.396	1493.51
1148.63	2480.35	742.729
1874.44	1471.78	1596.91
1864.07	1891.8	1764.07
1889.92	2118.73	951.907
1808.56	1817.74	1373.05
1415.72	645.318	711.114
1964.89	1535.19	1189.74
1676.74	1888.38	1114.23
2153.11	764.818	1278.49
1754.73	825.12	1060.49
1886.85	2714.2	473.379
2686.35	1715.1	1641.9
1217.82	1338.11	951.007
2290.58	2264.84	1219.91
1245.95	2163.77	1167.76
1356.64	2828.77	1653
1936.9	242.438	753.814
2012.21	681.745	962.679
1796.35	2327.15	538.15
2314.63	292.771	1067.96
1883.58	1533.91	1094.99
1660.1	1468.63	1271.91
1909.58	1371.55	1513.64
1954.46	919.135
1952.73	821.349
	1530.76
	1117.58
	1373.94
	1030.85
	861.688
	611.833
	776.312
	1469.93
	982.865
	518.548
	658.207
	647.534
	1096.71
	1087.42
	711.337

## Sheet: Fig.4j
Object ID	Cell - treatment	Cell cycle phases	Total Intensity DAPI	Mean Intensity JFX554 (MCM4-Halo chromatin bound)
0	MCMBP-KO 24h DOX		27641320	655.109
1	MCMBP-KO 24h DOX		28812148	305.284		Acquisition settings:
2	MCMBP-KO 24h DOX		28404260	158.665		Excitation Filter	Emission Filter	Intensity (%)	Exposure time (ms)	Objective
3	MCMBP-KO 24h DOX	G1/S	12748109	210.851		DAPI 377/50	DAPI 440	100	11	UPLXAPO 20X
4	MCMBP-KO 24h DOX		28582578	393.097		Cy3 560/25	Cy3 607	100	1000	UPLXAPO 20X
5	MCMBP-KO 24h DOX		24055740	2006.38
6	MCMBP-KO 24h DOX	G1/S	13689019	298.68
7	MCMBP-KO 24h DOX	G1/S	14233421	336.397
8	MCMBP-KO 24h DOX		16931608	2184.11
9	MCMBP-KO 24h DOX		27169502	1025.51
10	MCMBP-KO 24h DOX	G1/S	14665431	1405.82
11	MCMBP-KO 24h DOX		25833170	1367.64
12	MCMBP-KO 24h DOX		26957650	1022.17
13	MCMBP-KO 24h DOX	G1/S	12934972	342.643
14	MCMBP-KO 24h DOX		27321626	251.912
15	MCMBP-KO 24h DOX		16753750	1626.42
16	MCMBP-KO 24h DOX	G1/S	14243538	631.975
17	MCMBP-KO 24h DOX	G1/S	14166598	656.261
18	MCMBP-KO 24h DOX	G1/S	14281074	830.753
19	MCMBP-KO 24h DOX	G1/S	13237122	895.318
20	MCMBP-KO 24h DOX		21990598	1477.94
21	MCMBP-KO 24h DOX	G1/S	14332996	283.13
22	MCMBP-KO 24h DOX		19751926	1926.85
23	MCMBP-KO 24h DOX	G1/S	14690669	451.631
24	MCMBP-KO 24h DOX		27879610	287.718
25	MCMBP-KO 24h DOX		28878602	283.85
26	MCMBP-KO 24h DOX		27921092	171.359
27	MCMBP-KO 24h DOX		27272340	195.302
28	MCMBP-KO 24h DOX		27089620	232.669
29	MCMBP-KO 24h DOX	G1/S	15298235	1237.07
30	MCMBP-KO 24h DOX		27462732	388.771
31	MCMBP-KO 24h DOX	G1/S	16204747	1728.23
32	MCMBP-KO 24h DOX		21249680	2517.38
33	MCMBP-KO 24h DOX	G1/S	13144949	154.269
34	MCMBP-KO 24h DOX		28340526	334.683
35	MCMBP-KO 24h DOX	G1/S	15975252	1649.4
36	MCMBP-KO 24h DOX	G1/S	15127611	1878.7
37	MCMBP-KO 24h DOX		19894986	1790.18
38	MCMBP-KO 24h DOX	G1/S	14357927	384.365
39	MCMBP-KO 24h DOX	G1/S	16072825	1937.71
40	MCMBP-KO 24h DOX	G1/S	13958623	289.802
41	MCMBP-KO 24h DOX	G1/S	14461493	877.418
42	MCMBP-KO 24h DOX	G1/S	14436432	473.554
43	MCMBP-KO 24h DOX	G1/S	14421251	432.296
44	MCMBP-KO 24h DOX	G1/S	15911057	2648.35
45	MCMBP-KO 24h DOX	G1/S	13917944	276.545
46	MCMBP-KO 24h DOX	G1/S	15222964	1800.55
47	MCMBP-KO 24h DOX	G1/S	14863751	755.596
48	MCMBP-KO 24h DOX		29914616	275.896
49	MCMBP-KO 24h DOX	G1/S	14281606	764.149
50	MCMBP-KO 24h DOX	G1/S	14338830	576.48
51	MCMBP-KO 24h DOX		21700152	231.257
52	MCMBP-KO 24h DOX		35363284	260.124
53	MCMBP-KO 24h DOX		32082614	807.425
54	MCMBP-KO 24h DOX	G1/S	12536737	475.049
55	MCMBP-KO 24h DOX	G1/S	14016889	377.08
56	MCMBP-KO 24h DOX		30848044	260.344
57	MCMBP-KO 24h DOX	G1/S	15228819	1131.08
58	MCMBP-KO 24h DOX		19399192	2102.11
59	MCMBP-KO 24h DOX	G1/S	13611350	561.404
60	MCMBP-KO 24h DOX		28529008	524.921
61	MCMBP-KO 24h DOX		35489464	2165.57
62	MCMBP-KO 24h DOX		23348712	2064.62
63	MCMBP-KO 24h DOX	G1/S	14874229	520.369
64	MCMBP-KO 24h DOX		25778820	1319.12
65	MCMBP-KO 24h DOX	G1/S	14941744	437.396
66	MCMBP-KO 24h DOX	G1/S	14412116	1096.38
67	MCMBP-KO 24h DOX		24476906	1555.93
68	MCMBP-KO 24h DOX		27382600	873.716
69	MCMBP-KO 24h DOX		33853800	1657.1
70	MCMBP-KO 24h DOX		19665298	2832.53
71	MCMBP-KO 24h DOX		18616350	1832.17
72	MCMBP-KO 24h DOX		29501494	676.423
73	MCMBP-KO 24h DOX		16948354	1391.53
74	MCMBP-KO 24h DOX	G1/S	14117014	114.96
75	MCMBP-KO 24h DOX		17543776	1341.54
76	MCMBP-KO 24h DOX	G1/S	14551891	551.215
77	MCMBP-KO 24h DOX	G1/S	14751893	326.461
78	MCMBP-KO 24h DOX		25558360	1552.03
79	MCMBP-KO 24h DOX		28212100	247.598
80	MCMBP-KO 24h DOX	G1/S	13531840	395.17
81	MCMBP-KO 24h DOX	G1/S	13108825	652.497
82	MCMBP-KO 24h DOX		28418336	185.92
83	MCMBP-KO 24h DOX	G1/S	13779926	695.631
84	MCMBP-KO 24h DOX	G1/S	14567228	1073.42
85	MCMBP-KO 24h DOX	G1/S	14537556	1403.8
86	MCMBP-KO 24h DOX		20212896	1404.69
87	MCMBP-KO 24h DOX		23876026	1518.49
88	MCMBP-KO 24h DOX		25192976	1204.76
89	MCMBP-KO 24h DOX		24531182	1618.89
90	MCMBP-KO 24h DOX	G1/S	13954506	362.601
91	MCMBP-KO 24h DOX		17199646	1602.07
92	MCMBP-KO 24h DOX	G1/S	14009605	519.205
93	MCMBP-KO 24h DOX		29022460	237.82
94	MCMBP-KO 24h DOX	G1/S	14154002	556.371
95	MCMBP-KO 24h DOX	G1/S	14320994	529.808
96	MCMBP-KO 24h DOX		19101578	1576.13
97	MCMBP-KO 24h DOX	G1/S	14448963	535.649
98	MCMBP-KO 24h DOX		28733678	336.557
99	MCMBP-KO 24h DOX	G1/S	15710374	1113.45
100	MCMBP-KO 24h DOX		21880344	864.624
101	MCMBP-KO 24h DOX	G1/S	14433500	489.141
102	MCMBP-KO 24h DOX	G1/S	14596605	229.016
103	MCMBP-KO 24h DOX	G1/S	14213397	199.758
104	MCMBP-KO 24h DOX	G1/S	14061913	195.043
105	MCMBP-KO 24h DOX	G1/S	13949815	435.135
106	MCMBP-KO 24h DOX	G1/S	14004840	324.511
107	MCMBP-KO 24h DOX	G1/S	14038122	381.044
108	MCMBP-KO 24h DOX	G1/S	13972042	444.723
109	MCMBP-KO 24h DOX		23322936	2330.93
110	MCMBP-KO 24h DOX		22407342	2370.35
111	MCMBP-KO 24h DOX		29278854	252.475
112	MCMBP-KO 24h DOX		23102742	2169.62
113	MCMBP-KO 24h DOX		29835422	247.237
114	MCMBP-KO 24h DOX	G1/S	14334323	673.974
115	MCMBP-KO 24h DOX		24790630	2019.67
116	MCMBP-KO 24h DOX	G1/S	14524973	407.693
117	MCMBP-KO 24h DOX		21345362	1769.85
118	MCMBP-KO 24h DOX	G1/S	14397860	1729.3
119	MCMBP-KO 24h DOX	G1/S	14832500	360.912
120	MCMBP-KO 24h DOX	G1/S	14514222	381.837
121	MCMBP-KO 24h DOX	G1/S	15170829	1167.28
122	MCMBP-KO 24h DOX	G1/S	14575611	213.121
123	MCMBP-KO 24h DOX		19669970	1751.56
124	MCMBP-KO 24h DOX		28613622	528.67
125	MCMBP-KO 24h DOX		18856634	1069.94
126	MCMBP-KO 24h DOX		27495470	451.124
127	MCMBP-KO 24h DOX		17713980	999.048
128	MCMBP-KO 24h DOX	G1/S	9595279	146.252
129	MCMBP-KO 24h DOX		23592996	687.942
130	MCMBP-KO 24h DOX	G1/S	13704948	236.868
131	MCMBP-KO 24h DOX		28986732	329.061
132	MCMBP-KO 24h DOX	G1/S	14046714	330.663
133	MCMBP-KO 24h DOX		23777904	1060.1
134	MCMBP-KO 24h DOX		22171380	1085.83
135	MCMBP-KO 24h DOX	G1/S	12778916	387.591
136	MCMBP-KO 24h DOX		23326264	1364.72
137	MCMBP-KO 24h DOX	G1/S	15619274	273.629
138	MCMBP-KO 24h DOX		28272724	156.109
139	MCMBP-KO 24h DOX	G1/S	14856313	327.321
140	MCMBP-KO 24h DOX	G1/S	13239345	384.748
141	MCMBP-KO 24h DOX		30162396	151.1
142	MCMBP-KO 24h DOX		19930490	1900.62
143	MCMBP-KO 24h DOX		28617232	176.205
144	MCMBP-KO 24h DOX		19040756	2651.89
145	MCMBP-KO 24h DOX		28932396	205.122
146	MCMBP-KO 24h DOX		17994168	1911.93
147	MCMBP-KO 24h DOX		21913644	2385.29
148	MCMBP-KO 24h DOX	G1/S	14701456	499.887
149	MCMBP-KO 24h DOX		29011862	229.513
150	MCMBP-KO 24h DOX		20874794	1291.29
151	MCMBP-KO 24h DOX	G1/S	14574826	454.746
152	MCMBP-KO 24h DOX		28933654	218.336
153	MCMBP-KO 24h DOX		28547260	240.068
154	MCMBP-KO 24h DOX	G1/S	14074363	219.544
155	MCMBP-KO 24h DOX	G1/S	10426239	209.259
156	MCMBP-KO 24h DOX		28880946	330.745
157	MCMBP-KO 24h DOX		18084952	810.363
158	MCMBP-KO 24h DOX	G1/S	13980214	347.879
159	MCMBP-KO 24h DOX	G1/S	14191299	445.216
160	MCMBP-KO 24h DOX	G1/S	13872231	493.419
161	MCMBP-KO 24h DOX	G1/S	14030696	169.978
162	MCMBP-KO 24h DOX	G1/S	14089916	811.637
163	MCMBP-KO 24h DOX		28801968	196.032
164	MCMBP-KO 24h DOX		17030318	1666.78
165	MCMBP-KO 24h DOX	G1/S	14063640	467.946
166	MCMBP-KO 24h DOX		17812208	1652.61
167	MCMBP-KO 24h DOX	G1/S	13966238	443.575
168	MCMBP-KO 24h DOX	G1/S	13865916	354.655
169	MCMBP-KO 24h DOX	G1/S	13895365	394.978
170	MCMBP-KO 24h DOX		29840196	204.515
171	MCMBP-KO 24h DOX		29240824	352.908
172	MCMBP-KO 24h DOX		29008080	239.501
173	MCMBP-KO 24h DOX		30097258	309.689
174	MCMBP-KO 24h DOX		22555924	1061.88
175	MCMBP-KO 24h DOX		25987866	863.16
176	MCMBP-KO 24h DOX		28690400	231.095
177	MCMBP-KO 24h DOX		28174260	206.821
178	MCMBP-KO 24h DOX	G1/S	14212793	479.016
179	MCMBP-KO 24h DOX	G1/S	14201498	659.627
180	MCMBP-KO 24h DOX		18694342	973.472
181	MCMBP-KO 24h DOX		21290044	2055.09
182	MCMBP-KO 24h DOX	G1/S	9954440	154.87
183	MCMBP-KO 24h DOX		17830348	1066.37
184	MCMBP-KO 24h DOX		19199756	158.098
185	MCMBP-KO 24h DOX	G1/S	14176927	408.623
186	MCMBP-KO 24h DOX	G1/S	14696545	381
187	MCMBP-KO 24h DOX		30011654	170.508
188	MCMBP-KO 24h DOX		22815114	1529.64
189	MCMBP-KO 24h DOX		16987638	1137.55
190	MCMBP-KO 24h DOX		28986236	172.719
191	MCMBP-KO 24h DOX		27449426	111.399
192	MCMBP-KO 24h DOX		23699844	168.242
193	MCMBP-KO 24h DOX		29523452	171.793
194	MCMBP-KO 24h DOX		22705258	1927.1
195	MCMBP-KO 24h DOX		17971260	1382.57
196	MCMBP-KO 24h DOX		25364884	98.0369
197	MCMBP-KO 24h DOX		28526962	143.896
198	MCMBP-KO 24h DOX	G1/S	14026415	413.401
199	MCMBP-KO 24h DOX		28132176	342.534
200	MCMBP-KO 24h DOX		27982566	283.438
201	MCMBP-KO 24h DOX	G1/S	14103944	147.162
202	MCMBP-KO 24h DOX		28555624	231.331
203	MCMBP-KO 24h DOX	G1/S	13739456	891.391
204	MCMBP-KO 24h DOX		29109278	443.744
205	MCMBP-KO 24h DOX	G1/S	15202361	823.163
206	MCMBP-KO 24h DOX		40360340	1298.94
207	MCMBP-KO 24h DOX		16945116	1374.16
208	MCMBP-KO 24h DOX	G1/S	14003879	436.411
209	MCMBP-KO 24h DOX		28682620	671.107
210	MCMBP-KO 24h DOX	G1/S	16123371	1871.53
211	MCMBP-KO 24h DOX	G1/S	13846466	384.824
212	MCMBP-KO 24h DOX	G1/S	14160700	441.532
213	MCMBP-KO 24h DOX	G1/S	15683477	1709.93
214	MCMBP-KO 24h DOX		24333528	1241.9
215	MCMBP-KO 24h DOX		29404418	244.878
216	MCMBP-KO 24h DOX	G1/S	14160010	347.738
217	MCMBP-KO 24h DOX		29534222	232.709
218	MCMBP-KO 24h DOX		28054318	524.383
219	MCMBP-KO 24h DOX		21292216	862.426
220	MCMBP-KO 24h DOX	G1/S	13081301	195.859
221	MCMBP-KO 24h DOX		28751720	215.85
222	MCMBP-KO 24h DOX		45299496	2287.45
223	MCMBP-KO 24h DOX		20011506	1256.34
224	MCMBP-KO 24h DOX		28329688	702.78
225	MCMBP-KO 24h DOX	G1/S	13014322	482.742
226	MCMBP-KO 24h DOX		29519256	186.044
227	MCMBP-KO 24h DOX	G1/S	14923766	277.333
228	MCMBP-KO 24h DOX	G1/S	11778838	535.583
229	MCMBP-KO 24h DOX	G1/S	14645491	298.952
230	MCMBP-KO 24h DOX	G1/S	14741102	343.489
231	MCMBP-KO 24h DOX		19270202	947.471
232	MCMBP-KO 24h DOX	G1/S	12405964	327.957
233	MCMBP-KO 24h DOX	G1/S	10988412	349.122
234	MCMBP-KO 24h DOX		28292800	410.332
235	MCMBP-KO 24h DOX	G1/S	14032589	353.16
236	MCMBP-KO 24h DOX		28082348	283.386
237	MCMBP-KO 24h DOX		58428524	184.261
238	MCMBP-KO 24h DOX		28258644	258.112
239	MCMBP-KO 24h DOX	G1/S	16151585	820.893
240	MCMBP-KO 24h DOX		18065034	1339.86
241	MCMBP-KO 24h DOX		27056140	438.831
242	MCMBP-KO 24h DOX		41957588	232.625
243	MCMBP-KO 24h DOX	G1/S	14373720	1986.96
244	MCMBP-KO 24h DOX		27775460	210.958
245	MCMBP-KO 24h DOX	G1/S	14624726	1442.62
246	MCMBP-KO 24h DOX	G1/S	13928076	1265.24
247	MCMBP-KO 24h DOX		24239966	612.96
248	MCMBP-KO 24h DOX	G1/S	14087470	1646.39
249	MCMBP-KO 24h DOX		27424136	194.565
250	MCMBP-KO 24h DOX		26664848	873.132
251	MCMBP-KO 24h DOX		20670166	690.206
252	MCMBP-KO 24h DOX		25867146	1067.13
253	MCMBP-KO 24h DOX	G1/S	13594177	391.053
254	MCMBP-KO 24h DOX	G1/S	13820361	1018.33
255	MCMBP-KO 24h DOX		22791402	1233.02
256	MCMBP-KO 24h DOX		22839394	970.224
257	MCMBP-KO 24h DOX		17436794	3121.09
258	MCMBP-KO 24h DOX		20693446	1253.46
259	MCMBP-KO 24h DOX	G1/S	13365418	563.531
260	MCMBP-KO 24h DOX	G1/S	13170606	695.329
262	MCMBP-KO 24h DOX	G1/S	13170310	286.366
263	MCMBP-KO 24h DOX	G1/S	14545044	1581.48
264	MCMBP-KO 24h DOX	G1/S	15175780	2521.25
265	MCMBP-KO 24h DOX		26334298	243.274
266	MCMBP-KO 24h DOX		28192970	474.071
267	MCMBP-KO 24h DOX		25834628	326.182
268	MCMBP-KO 24h DOX	G1/S	12800768	374.354
269	MCMBP-KO 24h DOX	G1/S	13138150	745.883
270	MCMBP-KO 24h DOX	G1/S	13246525	991.061
271	MCMBP-KO 24h DOX	G1/S	13272260	977.506
272	MCMBP-KO 24h DOX	G1/S	13554689	1258.62
273	MCMBP-KO 24h DOX	G1/S	13709758	1197.69
274	MCMBP-KO 24h DOX	G1/S	14949878	1416.05
275	MCMBP-KO 24h DOX	G1/S	12968805	581.835
276	MCMBP-KO 24h DOX		17987102	2088.61
277	MCMBP-KO 24h DOX	G1/S	14322890	1998.16
278	MCMBP-KO 24h DOX		17063966	1414.46
279	MCMBP-KO 24h DOX		18394512	2627.46
280	MCMBP-KO 24h DOX		24570624	149.604
281	MCMBP-KO 24h DOX		24077768	460.234
282	MCMBP-KO 24h DOX		25597062	404.113
283	MCMBP-KO 24h DOX		24232186	501.701
284	MCMBP-KO 24h DOX	G1/S	14018978	1229.82
285	MCMBP-KO 24h DOX		17163606	1238.38
286	MCMBP-KO 24h DOX		25683422	384.841
287	MCMBP-KO 24h DOX		25531836	375.146
288	MCMBP-KO 24h DOX	G1/S	12891994	2076.08
289	MCMBP-KO 24h DOX		25743132	288.771
290	MCMBP-KO 24h DOX	G1/S	12049629	572.246
291	MCMBP-KO 24h DOX	G1/S	12051965	389.977
292	MCMBP-KO 24h DOX		28395270	307.971
293	MCMBP-KO 24h DOX	G1/S	14159159	2205.6
294	MCMBP-KO 24h DOX	G1/S	12383250	708.513
295	MCMBP-KO 24h DOX	G1/S	12297452	533.643
296	MCMBP-KO 24h DOX	G1/S	12258725	580.98
297	MCMBP-KO 24h DOX	G1/S	11203628	170.781
298	MCMBP-KO 24h DOX	G1/S	12277816	679.98
299	MCMBP-KO 24h DOX		24127706	149.261
300	MCMBP-KO 24h DOX	G1/S	5522295	201.069
301	MCMBP-KO 24h DOX	G1/S	6191093	296.876
302	MCMBP-KO 24h DOX	G1/S	13307696	541.563
303	MCMBP-KO 24h DOX	G1/S	13865605	614.755
304	MCMBP-KO 24h DOX		20047178	2040.55
305	MCMBP-KO 24h DOX	G1/S	12948289	778.121
306	MCMBP-KO 24h DOX	G1/S	13026425	684.724
307	MCMBP-KO 24h DOX	G1/S	13381761	1055.93
308	MCMBP-KO 24h DOX	G1/S	13419688	652.438
309	MCMBP-KO 24h DOX		25946902	160.682
310	MCMBP-KO 24h DOX	G1/S	12951067	169.108
311	MCMBP-KO 24h DOX		26866296	1495.78
313	MCMBP-KO 24h DOX	G1/S	12620452	194.069
314	MCMBP-KO 24h DOX		27582374	222.63
315	MCMBP-KO 24h DOX	G1/S	13623186	580.979
316	MCMBP-KO 24h DOX		26163452	274.153
317	MCMBP-KO 24h DOX	G1/S	13206981	742.514
318	MCMBP-KO 24h DOX		26195012	198.542
319	MCMBP-KO 24h DOX	G1/S	12525816	387.508
320	MCMBP-KO 24h DOX		25983254	275.203
321	MCMBP-KO 24h DOX	G1/S	13558394	923.955
322	MCMBP-KO 24h DOX		18235600	1356.27
323	MCMBP-KO 24h DOX		18459696	429.894
324	MCMBP-KO 24h DOX	G1/S	12977526	803.493
325	MCMBP-KO 24h DOX		20692282	675.555
326	MCMBP-KO 24h DOX		26357398	549.016
327	MCMBP-KO 24h DOX	G1/S	13179844	278.709
328	MCMBP-KO 24h DOX	G1/S	12811785	302.53
329	MCMBP-KO 24h DOX	G1/S	13543126	226.233
330	MCMBP-KO 24h DOX		27251362	406.263
331	MCMBP-KO 24h DOX		18257140	1310.85
332	MCMBP-KO 24h DOX	G1/S	13474491	278.461
333	MCMBP-KO 24h DOX		17144204	1242.19
334	MCMBP-KO 24h DOX		17162560	1015.72
335	MCMBP-KO 24h DOX	G1/S	14970907	883.825
336	MCMBP-KO 24h DOX	G1/S	13025766	475.716
337	MCMBP-KO 24h DOX		26342182	199.493
338	MCMBP-KO 24h DOX		26476396	228.196
339	MCMBP-KO 24h DOX	G1/S	15188767	772.935
340	MCMBP-KO 24h DOX	G1/S	15937831	944.531
341	MCMBP-KO 24h DOX	G1/S	15548497	1662.17
342	MCMBP-KO 24h DOX		27595290	233.67
343	MCMBP-KO 24h DOX	G1/S	13320031	194.087
344	MCMBP-KO 24h DOX	G1/S	16314186	1910.43
345	MCMBP-KO 24h DOX	G1/S	13319619	357.638
346	MCMBP-KO 24h DOX		37216716	249.07
347	MCMBP-KO 24h DOX	G1/S	13354003	322.744
348	MCMBP-KO 24h DOX	G1/S	15431449	1005.25
349	MCMBP-KO 24h DOX		26479642	1867.28
350	MCMBP-KO 24h DOX		27401646	181.57
351	MCMBP-KO 24h DOX		16696967	1170.25
352	MCMBP-KO 24h DOX		26939578	197
353	MCMBP-KO 24h DOX		22274322	1483.35
354	MCMBP-KO 24h DOX	G1/S	12865664	181.271
355	MCMBP-KO 24h DOX		18106962	1152.48
356	MCMBP-KO 24h DOX	G1/S	13390252	308.805
357	MCMBP-KO 24h DOX	G1/S	14065867	385.95
358	MCMBP-KO 24h DOX	G1/S	14641693	1109.41
359	MCMBP-KO 24h DOX	G1/S	13813951	664.95
360	MCMBP-KO 24h DOX		27795226	331.243
361	MCMBP-KO 24h DOX		17922374	1766.54
362	MCMBP-KO 24h DOX		16547913	1374.79
363	MCMBP-KO 24h DOX	G1/S	13713469	735.967
364	MCMBP-KO 24h DOX	G1/S	13603587	738.723
365	MCMBP-KO 24h DOX		21636954	865.874
366	MCMBP-KO 24h DOX		25235170	1275.56
367	MCMBP-KO 24h DOX		19166768	1342.28
368	MCMBP-KO 24h DOX		18632534	1494.7
369	MCMBP-KO 24h DOX	G1/S	14241544	338.354
370	MCMBP-KO 24h DOX	G1/S	13900936	408.819
371	MCMBP-KO 24h DOX	G1/S	13655559	407.372
372	MCMBP-KO 24h DOX	G1/S	13748329	373.767
373	MCMBP-KO 24h DOX	G1/S	14009276	382.811
374	MCMBP-KO 24h DOX	G1/S	14437231	782.326
375	MCMBP-KO 24h DOX	G1/S	13199554	207.505
376	MCMBP-KO 24h DOX	G1/S	4764523	1363.91
377	MCMBP-KO 24h DOX	G1/S	9201891	1566.99
378	MCMBP-KO 24h DOX	G1/S	14694249	385.678
379	MCMBP-KO 24h DOX	G1/S	13755273	228.731
380	MCMBP-KO 24h DOX	G1/S	14313502	1399.61
381	MCMBP-KO 24h DOX		27884152	245.831
382	MCMBP-KO 24h DOX	G1/S	14064905	1181.23
383	MCMBP-KO 24h DOX	G1/S	14197314	413.791
384	MCMBP-KO 24h DOX		28067676	80.7464
385	MCMBP-KO 24h DOX		57067408	441.702
386	MCMBP-KO 24h DOX		32462218	2154.06
387	MCMBP-KO 24h DOX	G1/S	13544192	454.429
388	MCMBP-KO 24h DOX	G1/S	13616704	417.267
389	MCMBP-KO 24h DOX		27732688	679.569
390	MCMBP-KO 24h DOX		27877994	1241.42
391	MCMBP-KO 24h DOX	G1/S	14060188	541.231
392	MCMBP-KO 24h DOX		16733258	1545.85
393	MCMBP-KO 24h DOX		17005690	1228.55
394	MCMBP-KO 24h DOX		28592350	180.253
395	MCMBP-KO 24h DOX	G1/S	14086726	374.758
396	MCMBP-KO 24h DOX	G1/S	14305105	364.234
397	MCMBP-KO 24h DOX		28566162	211.221
398	MCMBP-KO 24h DOX		28876562	205.001
399	MCMBP-KO 24h DOX		28594372	213.602
400	MCMBP-KO 24h DOX		23989388	702.997
401	MCMBP-KO 24h DOX		29002056	163.227
402	MCMBP-KO 24h DOX		29502008	225.044
403	MCMBP-KO 24h DOX		26594618	187.951
404	MCMBP-KO 24h DOX		27428856	178.309
405	MCMBP-KO 24h DOX		29223138	205.119
406	MCMBP-KO 24h DOX		17969782	1570.19
407	MCMBP-KO 24h DOX	G1/S	13129085	695.821
408	MCMBP-KO 24h DOX	G1/S	14020875	506.14
409	MCMBP-KO 24h DOX	G1/S	16156542	1208.24
410	MCMBP-KO 24h DOX	G1/S	13137846	489.49
411	MCMBP-KO 24h DOX		17232958	1713.04
412	MCMBP-KO 24h DOX	G1/S	14048166	586.447
413	MCMBP-KO 24h DOX	G1/S	16318266	1248.04
414	MCMBP-KO 24h DOX	G1/S	15421745	1586.7
415	MCMBP-KO 24h DOX	G1/S	15523788	1365.49
416	MCMBP-KO 24h DOX	G1/S	15932029	824.372
417	MCMBP-KO 24h DOX	G1/S	14003535	337.928
418	MCMBP-KO 24h DOX	G1/S	14315353	303.141
419	MCMBP-KO 24h DOX	G1/S	15004807	681.836
420	MCMBP-KO 24h DOX	G1/S	12492102	1395.66
421	MCMBP-KO 24h DOX	G1/S	10844617	641.798
422	MCMBP-KO 24h DOX	G1/S	13339331	254.899
423	MCMBP-KO 24h DOX	G1/S	15605506	337.415
424	MCMBP-KO 24h DOX	G1/S	15816279	1161.54
425	MCMBP-KO 24h DOX		28571882	178.123
426	MCMBP-KO 24h DOX	G1/S	15846716	1002.73
427	MCMBP-KO 24h DOX		30139826	102.028
428	MCMBP-KO 24h DOX	G1/S	14060206	159.279
429	MCMBP-KO 24h DOX		28903336	292.437
430	MCMBP-KO 24h DOX	G1/S	14514784	887.775
431	MCMBP-KO 24h DOX		28096388	189.823
432	MCMBP-KO 24h DOX	G1/S	14190647	221.114
433	MCMBP-KO 24h DOX		30257002	169.563
434	MCMBP-KO 24h DOX	G1/S	11018296	213.132
435	MCMBP-KO 24h DOX		18757168	1214.51
436	MCMBP-KO 24h DOX		26875542	901.697
437	MCMBP-KO 24h DOX		25947304	879.652
438	MCMBP-KO 24h DOX		18842114	2084.57
439	MCMBP-KO 24h DOX		17753696	1295.2
440	MCMBP-KO 24h DOX		18773708	1541.16
441	MCMBP-KO 24h DOX		27407838	240.661
442	MCMBP-KO 24h DOX		28306550	206.836
443	MCMBP-KO 24h DOX	G1/S	13655584	219.227
444	MCMBP-KO 24h DOX	G1/S	13772899	169.682
445	MCMBP-KO 24h DOX	G1/S	14086540	238.871
446	MCMBP-KO 24h DOX		25362624	1003.29
447	MCMBP-KO 24h DOX		28809496	149.676
448	MCMBP-KO 24h DOX		25170892	172.385
449	MCMBP-KO 24h DOX		20865270	93.8531
450	MCMBP-KO 24h DOX		28787998	170.124
451	MCMBP-KO 24h DOX		24095804	618.319
452	MCMBP-KO 24h DOX		25455812	1114.69
453	MCMBP-KO 24h DOX		27959004	223.974
454	MCMBP-KO 24h DOX	G1/S	14814008	1198.6
455	MCMBP-KO 24h DOX		29434418	287.767
456	MCMBP-KO 24h DOX	G1/S	13265335	808.721
457	MCMBP-KO 24h DOX		26337480	1142.71
458	MCMBP-KO 24h DOX		29367516	263.76
459	MCMBP-KO 24h DOX	G1/S	14745296	424.103
460	MCMBP-KO 24h DOX	G1/S	14436568	369.078
461	MCMBP-KO 24h DOX	G1/S	14911228	459.772
462	MCMBP-KO 24h DOX	G1/S	14039511	622.654
463	MCMBP-KO 24h DOX		54463304	160.433
464	MCMBP-KO 24h DOX	G1/S	14869954	518.681
465	MCMBP-KO 24h DOX		22647284	865.056
466	MCMBP-KO 24h DOX		25149528	1022.81
467	MCMBP-KO 24h DOX	G1/S	12877388	392.18
468	MCMBP-KO 24h DOX		18670580	986.227
469	MCMBP-KO 24h DOX		28625792	196.452
470	MCMBP-KO 24h DOX		27906640	354.079
471	MCMBP-KO 24h DOX		57650208	2870.82
472	MCMBP-KO 24h DOX	G1/S	13713692	309.749
473	MCMBP-KO 24h DOX		28462896	197.931
474	MCMBP-KO 24h DOX	G1/S	14048190	235.062
475	MCMBP-KO 24h DOX		28293944	257.918
476	MCMBP-KO 24h DOX		22474276	1943.12
477	MCMBP-KO 24h DOX		29322930	189.558
478	MCMBP-KO 24h DOX		17850702	1691.67
479	MCMBP-KO 24h DOX		17302632	1500.75
480	MCMBP-KO 24h DOX		17782950	1796.96
481	MCMBP-KO 24h DOX	G1/S	14668373	165.409
482	MCMBP-KO 24h DOX	G1/S	14176198	378.41
483	MCMBP-KO 24h DOX		27331990	235.874
484	MCMBP-KO 24h DOX		20673896	1369.99
485	MCMBP-KO 24h DOX		28806466	489.326
486	MCMBP-KO 24h DOX		29677638	201.928
487	MCMBP-KO 24h DOX	G1/S	10227904	531.484
488	MCMBP-KO 24h DOX		30471872	201.904
489	MCMBP-KO 24h DOX		30137802	219.906
490	MCMBP-KO 24h DOX		17907248	1367.64
491	MCMBP-KO 24h DOX		29473090	176.903
492	MCMBP-KO 24h DOX	G1/S	14946399	668.773
493	MCMBP-KO 24h DOX	G1/S	13069402	204.849
494	MCMBP-KO 24h DOX	G1/S	15651416	1066.99
495	MCMBP-KO 24h DOX		16717576	1321.61
496	MCMBP-KO 24h DOX	G1/S	14318527	214.126
497	MCMBP-KO 24h DOX		28879880	340.059
498	MCMBP-KO 24h DOX		28474172	320.632
499	MCMBP-KO 24h DOX	G1/S	13582907	145.834
500	MCMBP-KO 24h DOX		28738040	544.831
501	MCMBP-KO 24h DOX		27959262	249.255
502	MCMBP-KO 24h DOX	G1/S	13793522	321.964
503	MCMBP-KO 24h DOX		28671896	754.98
504	MCMBP-KO 24h DOX		29405652	672.288
505	MCMBP-KO 24h DOX		28924656	157.157
506	MCMBP-KO 24h DOX		29214370	374.58
507	MCMBP-KO 24h DOX		29089956	412.322
508	MCMBP-KO 24h DOX	G1/S	14899326	153.253
509	MCMBP-KO 24h DOX		59128612	127.518
510	MCMBP-KO 24h DOX		28609642	159.678
511	MCMBP-KO 24h DOX		16536395	2164.69
512	MCMBP-KO 24h DOX		26390822	388.183
513	MCMBP-KO 24h DOX		59122424	236.866
514	MCMBP-KO 24h DOX	G1/S	15838567	1300.53
515	MCMBP-KO 24h DOX	G1/S	16251830	2448.98
516	MCMBP-KO 24h DOX	G1/S	13702458	324.993
517	MCMBP-KO 24h DOX	G1/S	13775441	246.91
518	MCMBP-KO 24h DOX		24301680	2442.28
519	MCMBP-KO 24h DOX		24288346	1519.19
520	MCMBP-KO 24h DOX		24121626	1788.01
521	MCMBP-KO 24h DOX	G1/S	15222646	1692.33
522	MCMBP-KO 24h DOX	G1/S	14320452	244.358
523	MCMBP-KO 24h DOX		28573916	207.334
524	MCMBP-KO 24h DOX		28529940	164.715
525	MCMBP-KO 24h DOX	G1/S	12903192	190.547
526	MCMBP-KO 24h DOX		18443626	1102.2
527	MCMBP-KO 24h DOX	G1/S	15488985	168.117
528	MCMBP-KO 24h DOX		23832014	151.609
529	MCMBP-KO 24h DOX		24745930	621.966
531	MCMBP-KO 24h DOX		23132624	157.148
532	MCMBP-KO 24h DOX	G1/S	15643095	770.097
533	MCMBP-KO 24h DOX		21005206	963.61
534	MCMBP-KO 24h DOX	G1/S	13952018	629.735
535	MCMBP-KO 24h DOX	G1/S	13909765	519.797
536	MCMBP-KO 24h DOX	G1/S	14947582	1113.67
537	MCMBP-KO 24h DOX	G1/S	15771849	1430.06
538	MCMBP-KO 24h DOX	G1/S	15078324	899.324
539	MCMBP-KO 24h DOX		17033190	425.744
540	MCMBP-KO 24h DOX		26736458	178.807
541	MCMBP-KO 24h DOX	G1/S	14714022	2574.31
542	MCMBP-KO 24h DOX	G1/S	14866169	433.389
543	MCMBP-KO 24h DOX	G1/S	14556402	416.659
544	MCMBP-KO 24h DOX		18107646	816.989
545	MCMBP-KO 24h DOX		18269624	485.976
546	MCMBP-KO 24h DOX		27626948	180.921
547	MCMBP-KO 24h DOX	G1/S	14819950	235.947
548	MCMBP-KO 24h DOX	G1/S	14397515	438.709
549	MCMBP-KO 24h DOX	G1/S	14383745	322.925
550	MCMBP-KO 24h DOX	G1/S	14278398	361.437
551	MCMBP-KO 24h DOX	G1/S	14447825	222.337
552	MCMBP-KO 24h DOX		23613428	113.639
553	MCMBP-KO 24h DOX		20653662	1873.85
554	MCMBP-KO 24h DOX		24414830	755.554
555	MCMBP-KO 24h DOX		25648784	398.97
556	MCMBP-KO 24h DOX	G1/S	14368131	210.731
557	MCMBP-KO 24h DOX	G1/S	13096216	575.967
558	MCMBP-KO 24h DOX	G1/S	14690725	269.283
559	MCMBP-KO 24h DOX	G1/S	14426530	590.535
560	MCMBP-KO 24h DOX	G1/S	15843154	1709.72
561	MCMBP-KO 24h DOX		19455868	2359.85
562	MCMBP-KO 24h DOX	G1/S	13883961	257.758
563	MCMBP-KO 24h DOX	G1/S	14132805	573.259
564	MCMBP-KO 24h DOX		27799364	396.39
565	MCMBP-KO 24h DOX		29605872	244.429
566	MCMBP-KO 24h DOX		28185772	542.907
567	MCMBP-KO 24h DOX	G1/S	14393839	413.316
568	MCMBP-KO 24h DOX	G1/S	14419023	356.746
569	MCMBP-KO 24h DOX	G1/S	13107763	184.019
570	MCMBP-KO 24h DOX	G1/S	13745952	351.659
571	MCMBP-KO 24h DOX	G1/S	14508629	499.622
572	MCMBP-KO 24h DOX		28428442	542.182
573	MCMBP-KO 24h DOX	G1/S	13182672	3054.45
574	MCMBP-KO 24h DOX		25690630	115.065
575	MCMBP-KO 24h DOX		28967394	172.685
576	MCMBP-KO 24h DOX		19180172	2496.61
577	MCMBP-KO 24h DOX		19313058	1292.36
578	MCMBP-KO 24h DOX		28639294	115.156
579	MCMBP-KO 24h DOX		28803098	512.633
580	MCMBP-KO 24h DOX		19840658	1874.26
581	MCMBP-KO 24h DOX		30531958	236.182
582	MCMBP-KO 24h DOX		29930008	48.7948
583	MCMBP-KO 24h DOX		29578324	248.476
584	MCMBP-KO 24h DOX		24022092	793.315
585	MCMBP-KO 24h DOX		28769336	1500.03
586	MCMBP-KO 24h DOX		27534650	1079.19
587	MCMBP-KO 24h DOX	G1/S	14240845	359.722
588	MCMBP-KO 24h DOX		19556020	3282.63
589	MCMBP-KO 24h DOX		26838564	1080.77
590	MCMBP-KO 24h DOX	G1/S	15808163	321.677
591	MCMBP-KO 24h DOX		29611798	606.977
592	MCMBP-KO 24h DOX		29915280	216.03
593	MCMBP-KO 24h DOX	G1/S	12496761	810.596
594	MCMBP-KO 24h DOX		25893164	1045.6
595	MCMBP-KO 24h DOX		26827564	323.434
596	MCMBP-KO 24h DOX		26577928	100.542
597	MCMBP-KO 24h DOX	G1/S	14526109	486.019
598	MCMBP-KO 24h DOX	G1/S	14460016	580.781
599	MCMBP-KO 24h DOX		39858408	2352.2
600	MCMBP-KO 24h DOX		54940316	577.959
601	MCMBP-KO 24h DOX		29378472	325.343
602	MCMBP-KO 24h DOX		16825664	1162.59
603	MCMBP-KO 24h DOX	G1/S	14602047	136.812
604	MCMBP-KO 24h DOX		22379388	1031
605	MCMBP-KO 24h DOX		20644242	1159.14
606	MCMBP-KO 24h DOX		17016706	1159.32
607	MCMBP-KO 24h DOX	G1/S	14452724	186.073
608	MCMBP-KO 24h DOX		18179756	1049.69
609	MCMBP-KO 24h DOX		18725840	1410.12
610	MCMBP-KO 24h DOX		19012020	1588
611	MCMBP-KO 24h DOX	G1/S	15897721	1030.31
612	MCMBP-KO 24h DOX	G1/S	15748309	1084.31
613	MCMBP-KO 24h DOX		17606904	1432.89
614	MCMBP-KO 24h DOX		27894938	188.881
615	MCMBP-KO 24h DOX		21095428	1336.04
616	MCMBP-KO 24h DOX	G1/S	15041218	610.278
617	MCMBP-KO 24h DOX		27954578	467.235
618	MCMBP-KO 24h DOX	G1/S	14885777	520.465
619	MCMBP-KO 24h DOX	G1/S	14873189	468.894
620	MCMBP-KO 24h DOX		23482924	1959.31
621	MCMBP-KO 24h DOX	G1/S	14735716	426.27
622	MCMBP-KO 24h DOX		30499646	279.899
623	MCMBP-KO 24h DOX		30065998	273.604
624	MCMBP-KO 24h DOX		22015846	1410.91
625	MCMBP-KO 24h DOX		23871184	1756.47
626	MCMBP-KO 24h DOX		39231132	2465.48
627	MCMBP-KO 24h DOX		25083936	1408.52
628	MCMBP-KO 24h DOX	G1/S	15842797	1230.59
629	MCMBP-KO 24h DOX	G1/S	15769099	1210.88
630	MCMBP-KO 24h DOX		16956820	1497.08
631	MCMBP-KO 24h DOX		31222286	279.934
632	MCMBP-KO 24h DOX		16964932	1414
633	MCMBP-KO 24h DOX	G1/S	14701708	567.963
634	MCMBP-KO 24h DOX	G1/S	14691945	475.135
635	MCMBP-KO 24h DOX		30783080	278.762
636	MCMBP-KO 24h DOX	G1/S	14941815	895.155
637	MCMBP-KO 24h DOX	G1/S	14710701	899.554
638	MCMBP-KO 24h DOX		22461530	988.638
639	MCMBP-KO 24h DOX	G1/S	14921519	592.901
640	MCMBP-KO 24h DOX	G1/S	15157419	1087.93
641	MCMBP-KO 24h DOX		23287294	2024.03
642	MCMBP-KO 24h DOX	G1/S	14968198	1681.82
643	MCMBP-KO 24h DOX	G1/S	15714263	2327.49
644	MCMBP-KO 24h DOX	G1/S	14630814	270.653
645	MCMBP-KO 24h DOX		17953186	1537.54
646	MCMBP-KO 24h DOX	G1/S	14341878	374.779
647	MCMBP-KO 24h DOX		18793786	1233.49
648	MCMBP-KO 24h DOX		19277770	1672.93
649	MCMBP-KO 24h DOX	G1/S	14402047	646.984
650	MCMBP-KO 24h DOX	G1/S	15287451	825.545
651	MCMBP-KO 24h DOX	G1/S	13835831	415.384
652	MCMBP-KO 24h DOX	G1/S	14428831	453.844
653	MCMBP-KO 24h DOX	G1/S	14927520	427.313
654	MCMBP-KO 24h DOX	G1/S	14885104	389.517
655	MCMBP-KO 24h DOX		20219826	244.511
656	MCMBP-KO 24h DOX	G1/S	14887240	437.466
657	MCMBP-KO 24h DOX	G1/S	15029161	506.895
658	MCMBP-KO 24h DOX		44974296	210.737
659	MCMBP-KO 24h DOX		32975876	184.813
660	MCMBP-KO 24h DOX		17718088	420.856
661	MCMBP-KO 24h DOX	G1/S	14500982	362.161
662	MCMBP-KO 24h DOX	G1/S	14083107	607.5
663	MCMBP-KO 24h DOX	G1/S	14417836	251.738
664	MCMBP-KO 24h DOX	G1/S	14252408	235.834
665	MCMBP-KO 24h DOX	G1/S	13989214	446.484
666	MCMBP-KO 24h DOX	G1/S	13775007	216.261
667	MCMBP-KO 24h DOX	G1/S	14081753	232.926
668	MCMBP-KO 24h DOX	G1/S	14764778	331.894
669	MCMBP-KO 24h DOX	G1/S	14371969	206.323
670	MCMBP-KO 24h DOX	G1/S	14609276	349.382
671	MCMBP-KO 24h DOX		28129572	157.383
672	MCMBP-KO 24h DOX		29574834	169.537
673	MCMBP-KO 24h DOX	G1/S	14398116	371.709
674	MCMBP-KO 24h DOX	G1/S	13242613	353.535
675	MCMBP-KO 24h DOX		29768102	200.831
676	MCMBP-KO 24h DOX	G1/S	14302732	302.325
677	MCMBP-KO 24h DOX	G1/S	13834175	442.399
678	MCMBP-KO 24h DOX	G1/S	14360766	260.31
679	MCMBP-KO 24h DOX		17698934	1443.2
680	MCMBP-KO 24h DOX	G1/S	14585109	412.027
681	MCMBP-KO 24h DOX		18912660	1207.33
682	MCMBP-KO 24h DOX	G1/S	14095234	275.436
683	MCMBP-KO 24h DOX	G1/S	14489758	149.74
684	MCMBP-KO 24h DOX	G1/S	14497748	150.689
685	MCMBP-KO 24h DOX		28401652	190.289
686	MCMBP-KO 24h DOX		28393200	1185.98
687	MCMBP-KO 24h DOX		28311796	357.347
688	MCMBP-KO 24h DOX		25509634	455.93
689	MCMBP-KO 24h DOX	G1/S	13559235	264.86
690	MCMBP-KO 24h DOX		28039172	538.63
691	MCMBP-KO 24h DOX		28786180	202.387
692	MCMBP-KO 24h DOX		58605472	125.347
693	MCMBP-KO 24h DOX	G1/S	15110816	547.111
694	MCMBP-KO 24h DOX	G1/S	14206941	495.473
695	MCMBP-KO 24h DOX		57613312	234.983
696	MCMBP-KO 24h DOX	G1/S	14436191	808.781
697	MCMBP-KO 24h DOX	G1/S	14741533	422.244
698	MCMBP-KO 24h DOX		17534488	2093.29
699	MCMBP-KO 24h DOX	G1/S	14070473	248.339
700	MCMBP-KO 24h DOX	G1/S	14345844	377.609
701	MCMBP-KO 24h DOX		16742544	2257.24
702	MCMBP-KO 24h DOX	G1/S	14221596	224.168
703	MCMBP-KO 24h DOX		19387604	1546.29
704	MCMBP-KO 24h DOX		29761626	211.053
705	MCMBP-KO 24h DOX	G1/S	14674040	1066.27
706	MCMBP-KO 24h DOX		29548952	571.297
707	MCMBP-KO 24h DOX		29644312	230.808
708	MCMBP-KO 24h DOX	G1/S	13552242	451.152
709	MCMBP-KO 24h DOX	G1/S	14802611	984.705
710	MCMBP-KO 24h DOX		29804236	205.686
711	MCMBP-KO 24h DOX		19888444	1147.18
712	MCMBP-KO 24h DOX		22223158	212.231
713	MCMBP-KO 24h DOX		28320896	654.655
714	MCMBP-KO 24h DOX	G1/S	14524445	421.927
715	MCMBP-KO 24h DOX	G1/S	16242733	1289.63
716	MCMBP-KO 24h DOX	G1/S	16079817	1778.86
717	MCMBP-KO 24h DOX		20513260	1160.3
718	MCMBP-KO 24h DOX		23147836	1281.7
719	MCMBP-KO 24h DOX	G1/S	15446253	1393.95
720	MCMBP-KO 24h DOX	G1/S	14619148	624.23
721	MCMBP-KO 24h DOX		17773740	1364.49
722	MCMBP-KO 24h DOX	G1/S	14536688	383.857
723	MCMBP-KO 24h DOX		19693930	1517.43
724	MCMBP-KO 24h DOX		17753418	1550.83
725	MCMBP-KO 24h DOX	G1/S	14152612	155.277
726	MCMBP-KO 24h DOX		19740614	1660.25
727	MCMBP-KO 24h DOX		19963266	1145.06
728	MCMBP-KO 24h DOX	G1/S	14222735	228.206
729	MCMBP-KO 24h DOX		21071300	1137.68
730	MCMBP-KO 24h DOX		16900596	1010.35
731	MCMBP-KO 24h DOX	G1/S	14364842	621.762
732	MCMBP-KO 24h DOX		21133000	1440.28
733	MCMBP-KO 24h DOX		27909966	441.819
734	MCMBP-KO 24h DOX		26615812	497.699
735	MCMBP-KO 24h DOX	G1/S	13806229	240.823
736	MCMBP-KO 24h DOX		27934382	155.38
737	MCMBP-KO 24h DOX	G1/S	12891708	435.774
738	MCMBP-KO 24h DOX	G1/S	14121806	274.866
739	MCMBP-KO 24h DOX		25754220	1157.21
740	MCMBP-KO 24h DOX		22094828	1369.81
741	MCMBP-KO 24h DOX		26910332	973.652
742	MCMBP-KO 24h DOX	G1/S	13750675	377.059
743	MCMBP-KO 24h DOX	G1/S	13666227	280.611
744	MCMBP-KO 24h DOX		27544098	182.986
745	MCMBP-KO 24h DOX	G1/S	14762689	220.304
746	MCMBP-KO 24h DOX		28318216	176.115
747	MCMBP-KO 24h DOX		19127150	1318.07
748	MCMBP-KO 24h DOX		28403872	324.956
749	MCMBP-KO 24h DOX		22956762	1202.33
751	MCMBP-KO 24h DOX		17766730	1233.8
752	MCMBP-KO 24h DOX	G1/S	14764596	352.809
753	MCMBP-KO 24h DOX	G1/S	13396426	398.259
754	MCMBP-KO 24h DOX	G1/S	16329960	1716.25
755	MCMBP-KO 24h DOX		18477276	1435.34
756	MCMBP-KO 24h DOX		17470966	1444.32
757	MCMBP-KO 24h DOX	G1/S	14098513	420.087
758	MCMBP-KO 24h DOX		28135726	690.968
759	MCMBP-KO 24h DOX		27784504	228.913
760	MCMBP-KO 24h DOX	G1/S	13903140	211.255
761	MCMBP-KO 24h DOX		26816590	162.15
762	MCMBP-KO 24h DOX	G1/S	13256987	224.972
763	MCMBP-KO 24h DOX	G1/S	13676076	290.122
764	MCMBP-KO 24h DOX		24607092	141.371
765	MCMBP-KO 24h DOX		27038534	458.172
766	MCMBP-KO 24h DOX	G1/S	12719910	152.289
767	MCMBP-KO 24h DOX	G1/S	14081508	224.933
768	MCMBP-KO 24h DOX	G1/S	14180478	405.512
769	MCMBP-KO 24h DOX		49521188	213.124
770	MCMBP-KO 24h DOX	G1/S	12768834	478.437
771	MCMBP-KO 24h DOX		22828954	203.066
772	MCMBP-KO 24h DOX	G1/S	13465705	562.713
773	MCMBP-KO 24h DOX		55973660	342.068
774	MCMBP-KO 24h DOX	G1/S	13283527	287.718
775	MCMBP-KO 24h DOX		21413050	870.468
776	MCMBP-KO 24h DOX		18289322	1603.4
777	MCMBP-KO 24h DOX	G1/S	13790544	528.594
778	MCMBP-KO 24h DOX		21025580	837.687
779	MCMBP-KO 24h DOX		24231008	2861.31
780	MCMBP-KO 24h DOX		27100458	169.764
781	MCMBP-KO 24h DOX	G1/S	13381656	178.187
782	MCMBP-KO 24h DOX	G1/S	13940863	386.696
783	MCMBP-KO 24h DOX	G1/S	14889201	1417.76
784	MCMBP-KO 24h DOX		27466038	189.216
785	MCMBP-KO 24h DOX	G1/S	14370323	395.933
786	MCMBP-KO 24h DOX	G1/S	13822465	475.521
787	MCMBP-KO 24h DOX	G1/S	13602343	547.55
788	MCMBP-KO 24h DOX	G1/S	14507708	1395.63
789	MCMBP-KO 24h DOX	G1/S	13292854	512.211
790	MCMBP-KO 24h DOX	G1/S	13049672	382.831
791	MCMBP-KO 24h DOX	G1/S	14462285	1559.08
792	MCMBP-KO 24h DOX	G1/S	13423232	302.369
793	MCMBP-KO 24h DOX	G1/S	14599301	1431.6
794	MCMBP-KO 24h DOX	G1/S	13262753	309.479
795	MCMBP-KO 24h DOX	G1/S	13741357	303.28
796	MCMBP-KO 24h DOX	G1/S	11135274	310.674
797	MCMBP-KO 24h DOX	G1/S	14585088	1298.36
798	MCMBP-KO 24h DOX	G1/S	14699096	854.254
799	MCMBP-KO 24h DOX	G1/S	13518004	247.709
800	MCMBP-KO 24h DOX	G1/S	12343549	174.273
801	MCMBP-KO 24h DOX	G1/S	11533243	172.737
802	MCMBP-KO 24h DOX	G1/S	12005230	220.401
803	MCMBP-KO 24h DOX		27245408	233.753
804	MCMBP-KO 24h DOX	G1/S	13171495	312.555
805	MCMBP-KO 24h DOX		26813630	239.433
806	MCMBP-KO 24h DOX		27142400	290.645
807	MCMBP-KO 24h DOX		18049224	915.011
808	MCMBP-KO 24h DOX		27991534	224.141
809	MCMBP-KO 24h DOX		27580334	223.291
810	MCMBP-KO 24h DOX	G1/S	13737648	402.429
811	MCMBP-KO 24h DOX	G1/S	13698086	440.478
812	MCMBP-KO 24h DOX	G1/S	13846766	213.272
813	MCMBP-KO 24h DOX	G1/S	13413121	303.147
814	MCMBP-KO 24h DOX	G1/S	13932895	220.18
815	MCMBP-KO 24h DOX		29016318	197.705
816	MCMBP-KO 24h DOX		27267962	185.595
817	MCMBP-KO 24h DOX	G1/S	13634883	208.851
818	MCMBP-KO 24h DOX	G1/S	13841819	240.468
819	MCMBP-KO 24h DOX	G1/S	13560992	1023.62
820	MCMBP-KO 24h DOX	G1/S	14096984	400.089
821	MCMBP-KO 24h DOX		27175738	233
822	MCMBP-KO 24h DOX	G1/S	13921509	347.173
823	MCMBP-KO 24h DOX	G1/S	14070147	1431.97
824	MCMBP-KO 24h DOX		26238652	185.134
825	MCMBP-KO 24h DOX	G1/S	12747481	571.151
826	MCMBP-KO 24h DOX	G1/S	10022711	118.747
827	MCMBP-KO 24h DOX		27315418	283.454
828	MCMBP-KO 24h DOX		27055600	264.897
829	MCMBP-KO 24h DOX	G1/S	12084110	106.755
830	MCMBP-KO 24h DOX	G1/S	12879459	328.948
831	MCMBP-KO 24h DOX	G1/S	12791236	366.645
832	MCMBP-KO 24h DOX	G1/S	12714729	216.584
833	MCMBP-KO 24h DOX		17315862	1221.78
834	MCMBP-KO 24h DOX	G1/S	13837912	697.981
835	MCMBP-KO 24h DOX	G1/S	14541040	1041.07
836	MCMBP-KO 24h DOX	G1/S	13029388	217.521
837	MCMBP-KO 24h DOX		19636882	1708.38
838	MCMBP-KO 24h DOX	G1/S	12811876	610.498
839	MCMBP-KO 24h DOX	G1/S	12472286	173.901
840	MCMBP-KO 24h DOX	G1/S	14489607	1034.18
841	MCMBP-KO 24h DOX	G1/S	14217630	692.398
842	MCMBP-KO 24h DOX		25682772	232.098
843	MCMBP-KO 24h DOX		21999118	1230.72
844	MCMBP-KO 24h DOX	G1/S	12989157	174.964
845	MCMBP-KO 24h DOX		27038654	136.97
846	MCMBP-KO 24h DOX		22765284	893.856
847	MCMBP-KO 24h DOX		27459302	131.303
848	MCMBP-KO 24h DOX	G1/S	12193628	329.954
849	MCMBP-KO 24h DOX	G1/S	12837566	303.881
850	MCMBP-KO 24h DOX	G1/S	11924495	463.255
851	MCMBP-KO 24h DOX		26783486	594.683
852	MCMBP-KO 24h DOX	G1/S	13101216	228.556
853	MCMBP-KO 24h DOX	G1/S	16025637	1546.11
854	MCMBP-KO 24h DOX	G1/S	10673387	216.219
855	MCMBP-KO 24h DOX	G1/S	9640682	73.0664
856	MCMBP-KO 24h DOX		24003674	99.7488
857	MCMBP-KO 24h DOX		21725594	2760.29
858	MCMBP-KO 24h DOX	G1/S	12434021	1513.04
859	MCMBP-KO 24h DOX	G1/S	12908242	2077.07
860	MCMBP-KO 24h DOX	G1/S	11844621	1622.34
861	MCMBP-KO 24h DOX	G1/S	12536702	686.117
862	MCMBP-KO 24h DOX		18201712	2399.56
863	MCMBP-KO 24h DOX	G1/S	14157205	3319.95
864	MCMBP-KO 24h DOX	G1/S	14206533	955.623
865	MCMBP-KO 24h DOX	G1/S	12223096	291.408
866	MCMBP-KO 24h DOX		22550976	2401.83
867	MCMBP-KO 24h DOX		18901006	896.328
868	MCMBP-KO 24h DOX		21098052	1924.24
869	MCMBP-KO 24h DOX	G1/S	12205620	123.974
870	MCMBP-KO 24h DOX	G1/S	13841346	2610.96
871	MCMBP-KO 24h DOX	G1/S	15214585	1322.6
872	MCMBP-KO 24h DOX	G1/S	12866342	191.192
873	MCMBP-KO 24h DOX	G1/S	12555062	479.443
874	MCMBP-KO 24h DOX	G1/S	12715806	750.583
875	MCMBP-KO 24h DOX	G1/S	13514142	954.845
876	MCMBP-KO 24h DOX	G1/S	14226466	1189.6
877	MCMBP-KO 24h DOX	G1/S	11952656	417.114
878	MCMBP-KO 24h DOX	G1/S	16003709	2036.16
879	MCMBP-KO 24h DOX	G1/S	12296793	866.951
880	MCMBP-KO 24h DOX	G1/S	12434593	473.368
881	MCMBP-KO 24h DOX	G1/S	11728555	327.666
882	MCMBP-KO 24h DOX	G1/S	12828811	1243.73
883	MCMBP-KO 24h DOX	G1/S	14953568	1569.94
884	MCMBP-KO 24h DOX	G1/S	12362272	1296.69
885	MCMBP-KO 24h DOX	G1/S	11861737	620.949
886	MCMBP-KO 24h DOX	G1/S	12487214	1046.64
887	MCMBP-KO 24h DOX		24869968	79.1334
888	MCMBP-KO 24h DOX		23371444	135.467
889	MCMBP-KO 24h DOX	G1/S	12212655	172.885
890	MCMBP-KO 24h DOX	G1/S	12871074	468.663
891	MCMBP-KO 24h DOX		18858936	432.23
892	MCMBP-KO 24h DOX	G1/S	11632593	618.997
893	MCMBP-KO 24h DOX		21628172	720.148
894	MCMBP-KO 24h DOX		23518946	372.552
895	MCMBP-KO 24h DOX		25030062	312.202
896	MCMBP-KO 24h DOX	G1/S	13257888	1103.99
897	MCMBP-KO 24h DOX	G1/S	11569462	970.82
898	MCMBP-KO 24h DOX	G1/S	13659486	870.327
899	MCMBP-KO 24h DOX	G1/S	10863125	313.769
900	MCMBP-KO 24h DOX	G1/S	13628419	629.738
901	MCMBP-KO 24h DOX	G1/S	13142180	526.883
902	MCMBP-KO 24h DOX	G1/S	14241737	1270.11
903	MCMBP-KO 24h DOX	G1/S	14089072	716.344
904	MCMBP-KO 24h DOX	G1/S	8826389	1453.79
905	MCMBP-KO 24h DOX	G1/S	9449248	1478.41
906	MCMBP-KO 24h DOX		17070586	1729.24
907	MCMBP-KO 24h DOX	G1/S	14783638	1165.51
908	MCMBP-KO 24h DOX		17092718	1756.35
909	MCMBP-KO 24h DOX	G1/S	13857786	541.148
910	MCMBP-KO 24h DOX	G1/S	13968715	546.605
911	MCMBP-KO 24h DOX		18208170	2550.74
912	MCMBP-KO 24h DOX		26909776	233.976
913	MCMBP-KO 24h DOX	G1/S	13038124	318.775
914	MCMBP-KO 24h DOX		24541938	867.506
915	MCMBP-KO 24h DOX		20633552	1309.91
916	MCMBP-KO 24h DOX		26929150	257.443
917	MCMBP-KO 24h DOX	G1/S	13716130	369.257
918	MCMBP-KO 24h DOX		18462066	1342.43
919	MCMBP-KO 24h DOX		20237524	1262.25
920	MCMBP-KO 24h DOX		21782548	1392.85
921	MCMBP-KO 24h DOX		25633320	893.177
922	MCMBP-KO 24h DOX		26499840	213.856
923	MCMBP-KO 24h DOX		28116410	212.977
924	MCMBP-KO 24h DOX		27052992	184.591
925	MCMBP-KO 24h DOX		26783164	185.494
926	MCMBP-KO 24h DOX		27172794	163.13
927	MCMBP-KO 24h DOX		26765454	156.375
928	MCMBP-KO 24h DOX	G1/S	12728801	294.289
929	MCMBP-KO 24h DOX		26598844	197.534
930	MCMBP-KO 24h DOX		26541410	359.674
931	MCMBP-KO 24h DOX	G1/S	13168827	380.577
932	MCMBP-KO 24h DOX		20026146	1607.98
933	MCMBP-KO 24h DOX	G1/S	13625671	1310.85
934	MCMBP-KO 24h DOX	G1/S	14255824	1052.32
935	MCMBP-KO 24h DOX	G1/S	16092288	1292.89
936	MCMBP-KO 24h DOX		26501442	156.368
937	MCMBP-KO 24h DOX	G1/S	14321886	769.2
938	MCMBP-KO 24h DOX		26924754	166.034
939	MCMBP-KO 24h DOX	G1/S	13321502	519.437
940	MCMBP-KO 24h DOX	G1/S	14087657	786.936
941	MCMBP-KO 24h DOX	G1/S	15294167	1486.49
942	MCMBP-KO 24h DOX	G1/S	15758476	1402.58
943	MCMBP-KO 24h DOX	G1/S	13732963	245.588
944	MCMBP-KO 24h DOX	G1/S	13720815	325.282
945	MCMBP-KO 24h DOX		19484384	2381.38
946	MCMBP-KO 24h DOX		25606018	123.05
947	MCMBP-KO 24h DOX		28327868	546.984
948	MCMBP-KO 24h DOX		16776461	1335.87
949	MCMBP-KO 24h DOX		24212116	1134.78
950	MCMBP-KO 24h DOX	G1/S	15575860	1166.36
951	MCMBP-KO 24h DOX		20787372	1439.58
952	MCMBP-KO 24h DOX	G1/S	14340852	751.472
953	MCMBP-KO 24h DOX	G1/S	14024887	793.017
954	MCMBP-KO 24h DOX	G1/S	16077005	1063.39
955	MCMBP-KO 24h DOX	G1/S	14052352	713.851
956	MCMBP-KO 24h DOX	G1/S	14730498	1132.59
957	MCMBP-KO 24h DOX	G1/S	13884552	857.76
958	MCMBP-KO 24h DOX	G1/S	14145122	791.171
959	MCMBP-KO 24h DOX	G1/S	13640627	852.854
960	MCMBP-KO 24h DOX	G1/S	13602617	536.676
961	MCMBP-KO 24h DOX	G1/S	14332254	295.317
962	MCMBP-KO 24h DOX		22164370	1467.7
963	MCMBP-KO 24h DOX	G1/S	15688827	1025.32
964	MCMBP-KO 24h DOX	G1/S	14298208	350.01
965	MCMBP-KO 24h DOX	G1/S	13604846	318.332
966	MCMBP-KO 24h DOX	G1/S	16107306	938.786
967	MCMBP-KO 24h DOX	G1/S	13721211	213.032
968	MCMBP-KO 24h DOX	G1/S	14018869	292.665
969	MCMBP-KO 24h DOX	G1/S	13663663	229.484
970	MCMBP-KO 24h DOX	G1/S	14230902	459.659
971	MCMBP-KO 24h DOX		28099478	196.456
972	MCMBP-KO 24h DOX		23225620	1941.96
973	MCMBP-KO 24h DOX		27729864	277.559
974	MCMBP-KO 24h DOX		27738986	342.137
975	MCMBP-KO 24h DOX	G1/S	13482908	541.215
976	MCMBP-KO 24h DOX		27327668	175.257
977	MCMBP-KO 24h DOX		27202044	183.721
978	MCMBP-KO 24h DOX	G1/S	13861271	536.265
979	MCMBP-KO 24h DOX		17336194	2555.11
980	MCMBP-KO 24h DOX	G1/S	13653333	476.803
981	MCMBP-KO 24h DOX	G1/S	13674246	368.692
982	MCMBP-KO 24h DOX		24888164	1144.02
983	MCMBP-KO 24h DOX	G1/S	13531080	253.609
984	MCMBP-KO 24h DOX	G1/S	13949173	320.19
985	MCMBP-KO 24h DOX	G1/S	13231180	259.55
986	MCMBP-KO 24h DOX		19792244	1652.89
987	MCMBP-KO 24h DOX	G1/S	8671400	281.618
988	MCMBP-KO 24h DOX	G1/S	14391988	358.999
989	MCMBP-KO 24h DOX	G1/S	13344568	915.878
990	MCMBP-KO 24h DOX	G1/S	12497944	707.54
991	MCMBP-KO 24h DOX	G1/S	12021372	339.303
992	MCMBP-KO 24h DOX	G1/S	14385493	998.416
993	MCMBP-KO 24h DOX		25494354	734.803
994	MCMBP-KO 24h DOX	G1/S	13963043	382.102
995	MCMBP-KO 24h DOX	G1/S	14388381	664.144
996	MCMBP-KO 24h DOX	G1/S	13975628	438.943
997	MCMBP-KO 24h DOX		26811706	171.953
998	MCMBP-KO 24h DOX		17206248	1552.36
999	MCMBP-KO 24h DOX		29083624	270.22
1000	MCMBP-KO 24h DOX	G1/S	13327267	299.567
1001	MCMBP-KO 24h DOX	G1/S	13974151	352.047
1002	MCMBP-KO 24h DOX	G1/S	13629193	374.366
1003	MCMBP-KO 24h DOX	G1/S	13656425	382.818
1004	MCMBP-KO 24h DOX	G1/S	13287952	215.624
1005	MCMBP-KO 24h DOX	G1/S	13325208	498.41
1006	MCMBP-KO 24h DOX	G1/S	13933380	243.276
1007	MCMBP-KO 24h DOX	G1/S	14001248	328.193
1008	MCMBP-KO 24h DOX	G1/S	13396069	409.903
1009	MCMBP-KO 24h DOX	G1/S	14565982	586.909
1010	MCMBP-KO 24h DOX		27786688	163.974
1011	MCMBP-KO 24h DOX	G1/S	13392407	423.23
1012	MCMBP-KO 24h DOX		28547242	216.321
1013	MCMBP-KO 24h DOX	G1/S	15166720	823.438
1014	MCMBP-KO 24h DOX	G1/S	14244998	457.393
1015	MCMBP-KO 24h DOX	G1/S	13824726	182.656
1016	MCMBP-KO 24h DOX	G1/S	14438972	838.662
1017	MCMBP-KO 24h DOX		18365848	987.887
1018	MCMBP-KO 24h DOX	G1/S	13767192	268.074
1019	MCMBP-KO 24h DOX	G1/S	16378022	849.833
1020	MCMBP-KO 24h DOX	G1/S	13391036	396.77
1021	MCMBP-KO 24h DOX	G1/S	13724741	479.799
1022	MCMBP-KO 24h DOX	G1/S	13506011	404.939
1023	MCMBP-KO 24h DOX		26960388	173.461
1024	MCMBP-KO 24h DOX		26969190	551.363
1025	MCMBP-KO 24h DOX	G1/S	14002459	151.136
1026	MCMBP-KO 24h DOX		21712228	1305.5
1027	MCMBP-KO 24h DOX	G1/S	14347289	144.922
1028	MCMBP-KO 24h DOX	G1/S	14112157	266.593
1029	MCMBP-KO 24h DOX	G1/S	13594523	293.121
1030	MCMBP-KO 24h DOX		21231164	1318.63
1031	MCMBP-KO 24h DOX		22655038	1530.47
1032	MCMBP-KO 24h DOX		20089028	1351.5
1033	MCMBP-KO 24h DOX	G1/S	9312594	188.424
1034	MCMBP-KO 24h DOX	G1/S	13899367	186.151
1035	MCMBP-KO 24h DOX	G1/S	13539488	213.773
1036	MCMBP-KO 24h DOX		28173042	360.548
1037	MCMBP-KO 24h DOX	G1/S	14017237	629.502
1038	MCMBP-KO 24h DOX	G1/S	14118081	712.611
1039	MCMBP-KO 24h DOX	G1/S	14218641	348.126
1040	MCMBP-KO 24h DOX		26975864	410.286
1041	MCMBP-KO 24h DOX		22899264	1112.21
1042	MCMBP-KO 24h DOX	G1/S	14300834	304.617
1043	MCMBP-KO 24h DOX		23812568	1244.56
1044	MCMBP-KO 24h DOX		29093748	225.883
1045	MCMBP-KO 24h DOX		26495580	996.648
1046	MCMBP-KO 24h DOX		28601984	499.634
1047	MCMBP-KO 24h DOX	G1/S	13462329	632.873
1048	MCMBP-KO 24h DOX	G1/S	12948630	225.937
1049	MCMBP-KO 24h DOX		27681786	191.358
1050	MCMBP-KO 24h DOX	G1/S	14045860	963.762
1051	MCMBP-KO 24h DOX	G1/S	13506897	668.014
1052	MCMBP-KO 24h DOX	G1/S	13769121	412.12
1053	MCMBP-KO 24h DOX		16595427	2063.78
1054	MCMBP-KO 24h DOX	G1/S	14266966	1099.36
1055	MCMBP-KO 24h DOX		31085960	312.501
1056	MCMBP-KO 24h DOX	G1/S	13743554	391.805
1057	MCMBP-KO 24h DOX		16684763	1165.98
1058	MCMBP-KO 24h DOX		17449704	1325.7
1059	MCMBP-KO 24h DOX		19170860	2420.76
1060	MCMBP-KO 24h DOX		20734534	1997.55
1061	MCMBP-KO 24h DOX		24232108	970.019
1062	MCMBP-KO 24h DOX		19293548	1285.14
1063	MCMBP-KO 24h DOX		28451020	569.486
1064	MCMBP-KO 24h DOX		28259834	342.871
1065	MCMBP-KO 24h DOX	G1/S	15439059	761.312
1066	MCMBP-KO 24h DOX	G1/S	13984583	973.384
1067	MCMBP-KO 24h DOX		28940488	265.419
1068	MCMBP-KO 24h DOX		28399420	337.278
1069	MCMBP-KO 24h DOX	G1/S	13814396	423.154
1070	MCMBP-KO 24h DOX	G1/S	13729826	513.87
1071	MCMBP-KO 24h DOX	G1/S	15718423	886.7
1072	MCMBP-KO 24h DOX		28237488	225.299
1073	MCMBP-KO 24h DOX	G1/S	14068130	818.99
1074	MCMBP-KO 24h DOX		28554592	235.992
1075	MCMBP-KO 24h DOX	G1/S	14024327	326.939
1076	MCMBP-KO 24h DOX	G1/S	13923427	332.986
1077	MCMBP-KO 24h DOX	G1/S	13552601	246.259
1078	MCMBP-KO 24h DOX		28337058	218.77
1079	MCMBP-KO 24h DOX	G1/S	14120787	647.863
1080	MCMBP-KO 24h DOX	G1/S	14312630	429.641
1081	MCMBP-KO 24h DOX		27752350	177.117
1082	MCMBP-KO 24h DOX	G1/S	14993771	1352.64
1083	MCMBP-KO 24h DOX		21459452	1907.71
1084	MCMBP-KO 24h DOX	G1/S	12765643	251.755
1085	MCMBP-KO 24h DOX		26604856	159.897
1086	MCMBP-KO 24h DOX	G1/S	13479594	303.156
1087	MCMBP-KO 24h DOX	G1/S	13573823	551.853
1088	MCMBP-KO 24h DOX		22040092	2221.77
1089	MCMBP-KO 24h DOX	G1/S	13606221	220.121
1090	MCMBP-KO 24h DOX	G1/S	13457934	524.818
1091	MCMBP-KO 24h DOX	G1/S	12908805	271.11
1092	MCMBP-KO 24h DOX	G1/S	13774000	571.492
1093	MCMBP-KO 24h DOX	G1/S	13472378	374.247
1094	MCMBP-KO 24h DOX	G1/S	13448165	382.212
1095	MCMBP-KO 24h DOX		19970390	1101.3
1096	MCMBP-KO 24h DOX	G1/S	13688523	312.623
1097	MCMBP-KO 24h DOX	G1/S	13657614	326.524
1098	MCMBP-KO 24h DOX	G1/S	13580329	460.367
1099	MCMBP-KO 24h DOX		28282902	333.973
1100	MCMBP-KO 24h DOX		29175700	285.012
1101	MCMBP-KO 24h DOX		29009692	482.282
1102	MCMBP-KO 24h DOX		28839132	449.594
1103	MCMBP-KO 24h DOX	G1/S	14608840	359.607
1104	MCMBP-KO 24h DOX	G1/S	14206161	578.524
1105	MCMBP-KO 24h DOX	G1/S	13971921	521.539
1106	MCMBP-KO 24h DOX	G1/S	13708833	191.99
1107	MCMBP-KO 24h DOX		24199272	1720.89
1108	MCMBP-KO 24h DOX		17060044	1687.77
1109	MCMBP-KO 24h DOX		23377298	1144.37
1110	MCMBP-KO 24h DOX		21854566	1462.77
1111	MCMBP-KO 24h DOX	G1/S	15610403	1002.76
1112	MCMBP-KO 24h DOX		17483042	1152.81
1113	MCMBP-KO 24h DOX	G1/S	15339087	520.377
1114	MCMBP-KO 24h DOX		41187764	2395.51
1115	MCMBP-KO 24h DOX		16755395	1420.35
1116	MCMBP-KO 24h DOX	G1/S	14197933	177.901
1117	MCMBP-KO 24h DOX	G1/S	14817536	196.683
1118	MCMBP-KO 24h DOX	G1/S	14814576	341.712
1119	MCMBP-KO 24h DOX		29435442	463.403
1120	MCMBP-KO 24h DOX	G1/S	15107539	296.442
1121	MCMBP-KO 24h DOX		19148734	1460.19
1122	MCMBP-KO 24h DOX	G1/S	14793023	1250.71
1123	MCMBP-KO 24h DOX	G1/S	15193718	312.156
1124	MCMBP-KO 24h DOX	G1/S	13940000	353.243
1125	MCMBP-KO 24h DOX		50194880	1846.44
1126	MCMBP-KO 24h DOX	G1/S	14788135	716.615
1127	MCMBP-KO 24h DOX		55686052	307.144
1128	MCMBP-KO 24h DOX		29814708	404.133
1129	MCMBP-KO 24h DOX	G1/S	13985994	278.29
1130	MCMBP-KO 24h DOX		48498756	1329.22
1131	MCMBP-KO 24h DOX		27709762	227.846
1132	MCMBP-KO 24h DOX	G1/S	15326236	1016.03
1133	MCMBP-KO 24h DOX	G1/S	14870241	545.553
1134	MCMBP-KO 24h DOX	G1/S	15781809	1223.84
1135	MCMBP-KO 24h DOX		17652776	1685
1136	MCMBP-KO 24h DOX	G1/S	15007352	233.822
1137	MCMBP-KO 24h DOX	G1/S	14294115	637.712
1138	MCMBP-KO 24h DOX	G1/S	13993185	295.016
1139	MCMBP-KO 24h DOX	G1/S	13685312	326.366
1140	MCMBP-KO 24h DOX		19684438	2455.09
1141	MCMBP-KO 24h DOX	G1/S	14524904	619.111
1142	MCMBP-KO 24h DOX	G1/S	16193174	1662.43
1143	MCMBP-KO 24h DOX		17728196	1751.74
1144	MCMBP-KO 24h DOX		29128154	156.971
1145	MCMBP-KO 24h DOX	G1/S	14735218	190.155
1146	MCMBP-KO 24h DOX	G1/S	14028579	721.04
1147	MCMBP-KO 24h DOX	G1/S	14796090	224.223
1148	MCMBP-KO 24h DOX		29763452	239.752
1149	MCMBP-KO 24h DOX	G1/S	14677022	365.397
1150	MCMBP-KO 24h DOX	G1/S	14273284	1060.46
1151	MCMBP-KO 24h DOX	G1/S	14727509	395.297
1152	MCMBP-KO 24h DOX	G1/S	14992277	279.1
1153	MCMBP-KO 24h DOX	G1/S	15437177	269.377
1155	MCMBP-KO 24h DOX	G1/S	15673957	1701.79
1156	MCMBP-KO 24h DOX	G1/S	14395265	468.421
1157	MCMBP-KO 24h DOX	G1/S	16122468	1719.11
1158	MCMBP-KO 24h DOX	G1/S	14696016	726.792
1159	MCMBP-KO 24h DOX		19305850	1553.26
1160	MCMBP-KO 24h DOX		21147326	1487.38
1161	MCMBP-KO 24h DOX		16433415	1373.81
1162	MCMBP-KO 24h DOX	G1/S	14030967	781.723
1163	MCMBP-KO 24h DOX	G1/S	14537066	598.438
1164	MCMBP-KO 24h DOX	G1/S	13604301	772.273
1165	MCMBP-KO 24h DOX		26549762	1790.59
1166	MCMBP-KO 24h DOX	G1/S	14437878	927.341
1167	MCMBP-KO 24h DOX	G1/S	14350289	872.815
1168	MCMBP-KO 24h DOX	G1/S	15198683	1757.69
1169	MCMBP-KO 24h DOX		46716264	753.11
1170	MCMBP-KO 24h DOX	G1/S	14501163	692.339
1171	MCMBP-KO 24h DOX		29847876	1907.82
1172	MCMBP-KO 24h DOX		18934694	1317.92
1173	MCMBP-KO 24h DOX		29395814	459.827
1174	MCMBP-KO 24h DOX	G1/S	14352964	380.555
1175	MCMBP-KO 24h DOX	G1/S	14088592	500.598
1176	MCMBP-KO 24h DOX	G1/S	14471302	467.509
1177	MCMBP-KO 24h DOX	G1/S	14236143	272.509
1178	MCMBP-KO 24h DOX		29123410	292.625
1179	MCMBP-KO 24h DOX		29008434	475.77
1180	MCMBP-KO 24h DOX		21910178	2297.51
1181	MCMBP-KO 24h DOX		26240608	1024.33
1182	MCMBP-KO 24h DOX	G1/S	14793676	799.827
1183	MCMBP-KO 24h DOX		28965224	257.036
1184	MCMBP-KO 24h DOX		19417660	1423.41
1185	MCMBP-KO 24h DOX		17196866	3418.34
1186	MCMBP-KO 24h DOX		28781556	208.461
1187	MCMBP-KO 24h DOX	G1/S	13848415	561.455
1188	MCMBP-KO 24h DOX		28622334	194.608
1189	MCMBP-KO 24h DOX		17540286	1365.32
1190	MCMBP-KO 24h DOX		29334784	515.795
1191	MCMBP-KO 24h DOX	G1/S	15066172	803.873
1192	MCMBP-KO 24h DOX		24867092	1251.35
1193	MCMBP-KO 24h DOX		24428260	967.96
1194	MCMBP-KO 24h DOX		29187004	245.918
1195	MCMBP-KO 24h DOX	G1/S	14690928	712.902
1196	MCMBP-KO 24h DOX	G1/S	15026133	1439.23
1197	MCMBP-KO 24h DOX		28603592	403.409
1198	MCMBP-KO 24h DOX		29126220	240.91
1199	MCMBP-KO 24h DOX	G1/S	14865618	527.043
1200	MCMBP-KO 24h DOX	G1/S	14449795	531.49
1201	MCMBP-KO 24h DOX	G1/S	15184369	1980.58
1202	MCMBP-KO 24h DOX		29522692	292.886
1203	MCMBP-KO 24h DOX		20495400	2003.15
1204	MCMBP-KO 24h DOX		20514362	1434.4
1205	MCMBP-KO 24h DOX		16617807	1510.83
1206	MCMBP-KO 24h DOX		20064098	1488.04
1207	MCMBP-KO 24h DOX	G1/S	13993739	223.129
1208	MCMBP-KO 24h DOX		22157084	1088.66
1209	MCMBP-KO 24h DOX		18051884	1519.25
1210	MCMBP-KO 24h DOX	G1/S	14945634	1363.94
1211	MCMBP-KO 24h DOX		29046866	419.555
1212	MCMBP-KO 24h DOX		18398652	1803.43
1213	MCMBP-KO 24h DOX	G1/S	13211493	164.536
1214	MCMBP-KO 24h DOX	G1/S	12887870	351.379
1215	MCMBP-KO 24h DOX		28201810	301.353
1216	MCMBP-KO 24h DOX		28438742	326.687
1217	MCMBP-KO 24h DOX	G1/S	14303220	663.425
1218	MCMBP-KO 24h DOX	G1/S	14091682	651.316
1219	MCMBP-KO 24h DOX		27429810	793.557
1220	MCMBP-KO 24h DOX		28109080	1169.79
1221	MCMBP-KO 24h DOX	G1/S	14165728	621.233
1222	MCMBP-KO 24h DOX	G1/S	14937815	888.054
1223	MCMBP-KO 24h DOX	G1/S	14509511	589.216
1224	MCMBP-KO 24h DOX	G1/S	14492839	472.406
1225	MCMBP-KO 24h DOX		28620438	1344.77
1226	MCMBP-KO 24h DOX	G1/S	14078246	518.141
1227	MCMBP-KO 24h DOX		25777404	193.141
1228	MCMBP-KO 24h DOX	G1/S	14599082	1244.22
1229	MCMBP-KO 24h DOX		24523946	1408.24
1230	MCMBP-KO 24h DOX		28731964	506.301
1231	MCMBP-KO 24h DOX		29019478	1482.21
1232	MCMBP-KO 24h DOX	G1/S	12941946	612.314
1233	MCMBP-KO 24h DOX		29295624	635.378
1234	MCMBP-KO 24h DOX		28469104	622.684
1235	MCMBP-KO 24h DOX	G1/S	14719452	703.758
1236	MCMBP-KO 24h DOX		17514176	1696.46
1237	MCMBP-KO 24h DOX	G1/S	14625160	567.476
1238	MCMBP-KO 24h DOX	G1/S	14676859	974.764
1239	MCMBP-KO 24h DOX		28973674	310.911
1240	MCMBP-KO 24h DOX		20775914	1812.08
1241	MCMBP-KO 24h DOX	G1/S	14530362	579.455
1242	MCMBP-KO 24h DOX	G1/S	14397020	419.889
1243	MCMBP-KO 24h DOX	G1/S	14713143	561.539
1244	MCMBP-KO 24h DOX	G1/S	14059591	284.206
1245	MCMBP-KO 24h DOX	G1/S	14498218	544.418
1246	MCMBP-KO 24h DOX	G1/S	13920357	357.355
1247	MCMBP-KO 24h DOX		21627296	1210.96
1248	MCMBP-KO 24h DOX	G1/S	14297072	520.966
1249	MCMBP-KO 24h DOX		20564910	1206.49
1250	MCMBP-KO 24h DOX		21084556	1218.2
1251	MCMBP-KO 24h DOX		17735112	1395.11
1252	MCMBP-KO 24h DOX	G1/S	13545975	503.058
1253	MCMBP-KO 24h DOX		28148300	314.238
1254	MCMBP-KO 24h DOX	G1/S	13365272	237.446
1255	MCMBP-KO 24h DOX	G1/S	14214491	499.004
1256	MCMBP-KO 24h DOX	G1/S	14645174	464.073
1257	MCMBP-KO 24h DOX		28369232	329.243
1258	MCMBP-KO 24h DOX	G1/S	13816951	449.636
1259	MCMBP-KO 24h DOX		23534154	1201.19
1260	MCMBP-KO 24h DOX		28229990	232.683
1261	MCMBP-KO 24h DOX		26968792	222.294
1262	MCMBP-KO 24h DOX		28663818	320.888
1263	MCMBP-KO 24h DOX		57229756	660.588
1264	MCMBP-KO 24h DOX		28714278	227.645
1265	MCMBP-KO 24h DOX		27581690	198.542
1266	MCMBP-KO 24h DOX	G1/S	13675398	402.146
1267	MCMBP-KO 24h DOX		18047378	1086.9
1268	MCMBP-KO 24h DOX		24557742	1196.69
1269	MCMBP-KO 24h DOX		27028124	1057.37
1270	MCMBP-KO 24h DOX	G1/S	13975888	311.628
1271	MCMBP-KO 24h DOX	G1/S	13746824	725.532
1272	MCMBP-KO 24h DOX		28819942	231.001
1273	MCMBP-KO 24h DOX		28128916	309.936
1274	MCMBP-KO 24h DOX		28680244	259.441
1275	MCMBP-KO 24h DOX	G1/S	14041604	496.897
1276	MCMBP-KO 24h DOX	G1/S	13817948	440.435
1277	MCMBP-KO 24h DOX		22939740	1473.93
1278	MCMBP-KO 24h DOX	G1/S	14113322	425.092
1279	MCMBP-KO 24h DOX	G1/S	13785065	419.766
1280	MCMBP-KO 24h DOX	G1/S	13560325	428.01
1281	MCMBP-KO 24h DOX		26036670	907.135
1282	MCMBP-KO 24h DOX		28986724	271.553
1283	MCMBP-KO 24h DOX	G1/S	13633968	602.714
1284	MCMBP-KO 24h DOX	G1/S	13421481	490.531
1285	MCMBP-KO 24h DOX		29028908	383.504
1286	MCMBP-KO 24h DOX	G1/S	14912713	406.934
1287	MCMBP-KO 24h DOX		19094790	1798.35
1288	MCMBP-KO 24h DOX		21079548	2057.76
1289	MCMBP-KO 24h DOX	G1/S	14824029	337.831
1290	MCMBP-KO 24h DOX		24380608	1722.25
1291	MCMBP-KO 24h DOX		20644826	1718.91
1292	MCMBP-KO 24h DOX	G1/S	14557065	280.117
1293	MCMBP-KO 24h DOX		27930430	395.904
1294	MCMBP-KO 24h DOX		26908362	766.751
1295	MCMBP-KO 24h DOX		22957806	1757.81
1296	MCMBP-KO 24h DOX		27854854	631.607
1297	MCMBP-KO 24h DOX		28770636	358.45
1298	MCMBP-KO 24h DOX		29276900	701.115
1299	MCMBP-KO 24h DOX		24449730	1240.42
1300	MCMBP-KO 24h DOX		28826326	259.835
1301	MCMBP-KO 24h DOX		27783678	760.067
1302	MCMBP-KO 24h DOX		23446676	1423.66
1303	MCMBP-KO 24h DOX		19247644	1612.68
1304	MCMBP-KO 24h DOX	G1/S	14244019	341.117
1305	MCMBP-KO 24h DOX		18184424	1271.21
1306	MCMBP-KO 24h DOX		26975820	1235.17
1307	MCMBP-KO 24h DOX		28649210	247.022
1308	MCMBP-KO 24h DOX		27443830	302.463
1309	MCMBP-KO 24h DOX	G1/S	12819913	463.901
1310	MCMBP-KO 24h DOX	G1/S	12726117	352.469
1311	MCMBP-KO 24h DOX		17369580	1237.28
1312	MCMBP-KO 24h DOX	G1/S	15864742	1644.56
1313	MCMBP-KO 24h DOX		20201746	1467.18
1314	MCMBP-KO 24h DOX		20053696	2213.82
1315	MCMBP-KO 24h DOX		20880448	1894.12
1316	MCMBP-KO 24h DOX		29089668	176.903
1317	MCMBP-KO 24h DOX		29893610	254.77
1318	MCMBP-KO 24h DOX		29689102	215.901
1319	MCMBP-KO 24h DOX		30501034	2281.59
1320	MCMBP-KO 24h DOX		29480142	215.875
1321	MCMBP-KO 24h DOX	G1/S	14544748	341.569
1322	MCMBP-KO 24h DOX		30989650	1743.32
1323	MCMBP-KO 24h DOX		30526154	235.148
1324	MCMBP-KO 24h DOX		29448546	606.687
1325	MCMBP-KO 24h DOX		20117310	1202.1
1326	MCMBP-KO 24h DOX		30163272	595.967
1327	MCMBP-KO 24h DOX	G1/S	14500195	275.646
1328	MCMBP-KO 24h DOX		29875950	242.37
1329	MCMBP-KO 24h DOX		29477790	202.191
1330	MCMBP-KO 24h DOX		59491580	269.56
1331	MCMBP-KO 24h DOX	G1/S	14503432	234.645
1332	MCMBP-KO 24h DOX		26277586	1293.15
1333	MCMBP-KO 24h DOX		28089480	414.139
1334	MCMBP-KO 24h DOX		27631472	200.85
1335	MCMBP-KO 24h DOX		18170380	1154.35
1336	MCMBP-KO 24h DOX	G1/S	14360944	560.838
1337	MCMBP-KO 24h DOX	G1/S	14107435	398.979
1338	MCMBP-KO 24h DOX		58005516	231.165
1339	MCMBP-KO 24h DOX		54327028	256.424
1340	MCMBP-KO 24h DOX		30479436	209.788
1341	MCMBP-KO 24h DOX	G1/S	14624036	495.241
1342	MCMBP-KO 24h DOX		18431240	1654.58
1343	MCMBP-KO 24h DOX		18647614	1930.08
1344	MCMBP-KO 24h DOX	G1/S	14245403	418.143
1345	MCMBP-KO 24h DOX		59628528	232.29
1346	MCMBP-KO 24h DOX		17857592	1446.56
1347	MCMBP-KO 24h DOX	G1/S	14475679	365.527
1348	MCMBP-KO 24h DOX	G1/S	14957104	441.887
1349	MCMBP-KO 24h DOX		29188886	503.339
1350	MCMBP-KO 24h DOX	G1/S	13488606	162.96
1351	MCMBP-KO 24h DOX	G1/S	12761407	541.257
1352	MCMBP-KO 24h DOX	G1/S	15454024	373.436
1353	MCMBP-KO 24h DOX	G1/S	14970865	1559.77
1354	MCMBP-KO 24h DOX	G1/S	13957348	861.168
1355	MCMBP-KO 24h DOX	G1/S	14164636	347.431
1356	MCMBP-KO 24h DOX		28064844	291.558
1357	MCMBP-KO 24h DOX	G1/S	14105288	180.968
1358	MCMBP-KO 24h DOX		29115942	175.886
1359	MCMBP-KO 24h DOX	G1/S	14778305	1015.73
1360	MCMBP-KO 24h DOX	G1/S	15471505	1495.87
1361	MCMBP-KO 24h DOX	G1/S	13956550	419.148
1362	MCMBP-KO 24h DOX	G1/S	14068154	306.744
1363	MCMBP-KO 24h DOX	G1/S	14487726	1222.95
1364	MCMBP-KO 24h DOX	G1/S	14262274	344.792
1365	MCMBP-KO 24h DOX		27225368	496.081
1366	MCMBP-KO 24h DOX	G1/S	14337362	954.492
1367	MCMBP-KO 24h DOX		27537672	339.999
1368	MCMBP-KO 24h DOX		28258384	399.335
1369	MCMBP-KO 24h DOX		58138940	293.174
1370	MCMBP-KO 24h DOX		29301266	237.945
1371	MCMBP-KO 24h DOX		30514852	391.063
1372	MCMBP-KO 24h DOX		57612520	193.198
1373	MCMBP-KO 24h DOX	G1/S	14145861	321.143
1374	MCMBP-KO 24h DOX		58093904	221.085
1375	MCMBP-KO 24h DOX		29308362	233.043
1376	MCMBP-KO 24h DOX	G1/S	14673521	245.857
1377	MCMBP-KO 24h DOX		28824538	368.892
1378	MCMBP-KO 24h DOX		29661232	395.247
1379	MCMBP-KO 24h DOX	G1/S	11829122	317.527
1380	MCMBP-KO 24h DOX	G1/S	12229828	398.322
1381	MCMBP-KO 24h DOX		25146672	229.469
1382	MCMBP-KO 24h DOX		26936378	205.233
1383	MCMBP-KO 24h DOX		27608896	309.325
1384	MCMBP-KO 24h DOX		28228474	597.552
1385	MCMBP-KO 24h DOX		28492540	232.05
1386	MCMBP-KO 24h DOX	G1/S	15705350	634.999
1387	MCMBP-KO 24h DOX		29125170	226.554
1388	MCMBP-KO 24h DOX		16763728	949.157
1389	MCMBP-KO 24h DOX	G1/S	14538136	273.758
1390	MCMBP-KO 24h DOX	G1/S	14297609	843.488
1391	MCMBP-KO 24h DOX		27665386	217.578
1392	MCMBP-KO 24h DOX	G1/S	13848061	260.352
1393	MCMBP-KO 24h DOX		19343268	1175.02
1394	MCMBP-KO 24h DOX	G1/S	14021942	649.27
1395	MCMBP-KO 24h DOX		19341068	1517.83
1396	MCMBP-KO 24h DOX	G1/S	16102671	1755.58
1397	MCMBP-KO 24h DOX		17120334	1330.65
1398	MCMBP-KO 24h DOX		20895452	1657.78
1399	MCMBP-KO 24h DOX	G1/S	14321499	774.956
1400	MCMBP-KO 24h DOX	G1/S	14127623	747.012
1401	MCMBP-KO 24h DOX		27658030	233.272
1402	MCMBP-KO 24h DOX	G1/S	14342490	812.888
1403	MCMBP-KO 24h DOX	G1/S	14379087	318.125
1404	MCMBP-KO 24h DOX		28419624	335.437
1405	MCMBP-KO 24h DOX		28504208	259.956
1406	MCMBP-KO 24h DOX	G1/S	14406619	367.922
1407	MCMBP-KO 24h DOX	G1/S	13386900	361.777
1408	MCMBP-KO 24h DOX	G1/S	14616805	313.991
1409	MCMBP-KO 24h DOX	G1/S	13521562	324.799
1410	MCMBP-KO 24h DOX		17710386	971.475
1411	MCMBP-KO 24h DOX	G1/S	13394196	441.969
1412	MCMBP-KO 24h DOX	G1/S	16172065	1359.15
1413	MCMBP-KO 24h DOX	G1/S	15824536	985.2
1414	MCMBP-KO 24h DOX	G1/S	16037062	1303.58
1415	MCMBP-KO 24h DOX	G1/S	13946007	598.584
1416	MCMBP-KO 24h DOX	G1/S	14058219	572.936
1417	MCMBP-KO 24h DOX	G1/S	15437027	1254.93
1418	MCMBP-KO 24h DOX	G1/S	12195614	196.497
1419	MCMBP-KO 24h DOX	G1/S	16144590	1099.51
1420	MCMBP-KO 24h DOX	G1/S	14076628	596.515
1421	MCMBP-KO 24h DOX	G1/S	13835241	505.42
1422	MCMBP-KO 24h DOX	G1/S	13663656	699.557
1423	MCMBP-KO 24h DOX	G1/S	13592190	401.342
1424	MCMBP-KO 24h DOX	G1/S	13712655	410.337
1425	MCMBP-KO 24h DOX		19632452	1159.37
1426	MCMBP-KO 24h DOX	G1/S	13496254	489.643
1427	MCMBP-KO 24h DOX		20008130	1293.47
1428	MCMBP-KO 24h DOX		18463980	1499.58
1429	MCMBP-KO 24h DOX		18597444	1347.52
1430	MCMBP-KO 24h DOX	G1/S	13213904	304.245
1431	MCMBP-KO 24h DOX	G1/S	13763792	356.177
1432	MCMBP-KO 24h DOX	G1/S	14221044	575.201
1433	MCMBP-KO 24h DOX	G1/S	14373024	171.286
1434	MCMBP-KO 24h DOX		23005508	1410.72
1435	MCMBP-KO 24h DOX		20596920	1115.99
1436	MCMBP-KO 24h DOX		28880908	197.928
1437	MCMBP-KO 24h DOX		21223446	2082.52
1438	MCMBP-KO 24h DOX		27939518	214.786
1439	MCMBP-KO 24h DOX		24816698	1087.82
1440	MCMBP-KO 24h DOX	G1/S	15947976	1395.39
1441	MCMBP-KO 24h DOX		27399624	947.14
1442	MCMBP-KO 24h DOX	G1/S	15531596	1077
1443	MCMBP-KO 24h DOX		28961010	232.11
1444	MCMBP-KO 24h DOX		21809042	1394.78
1445	MCMBP-KO 24h DOX		23252954	2243.5
1446	MCMBP-KO 24h DOX	G1/S	15143915	944.59
1447	MCMBP-KO 24h DOX		28786112	328.359
1448	MCMBP-KO 24h DOX		28727856	197.947
1449	MCMBP-KO 24h DOX	G1/S	15107422	1022.73
1450	MCMBP-KO 24h DOX		22344104	1396.02
1451	MCMBP-KO 24h DOX		20145356	2144.18
1452	MCMBP-KO 24h DOX	G1/S	14221530	335.11
1453	MCMBP-KO 24h DOX		16702569	1525.05
1454	MCMBP-KO 24h DOX	G1/S	13853943	567.042
1455	MCMBP-KO 24h DOX		28713266	245.677
1456	MCMBP-KO 24h DOX	G1/S	14673714	1186.94
1457	MCMBP-KO 24h DOX		28498906	427.119
1458	MCMBP-KO 24h DOX	G1/S	13531916	946.472
1459	MCMBP-KO 24h DOX		27909804	223.794
1460	MCMBP-KO 24h DOX		27328890	258.62
1461	MCMBP-KO 24h DOX		24394780	814.713
1462	MCMBP-KO 24h DOX		28434758	122.366
1463	MCMBP-KO 24h DOX		28443664	410.571
1464	MCMBP-KO 24h DOX		27919320	217.017
1465	MCMBP-KO 24h DOX		28023726	110.859
1466	MCMBP-KO 24h DOX	G1/S	13808572	556.089
1467	MCMBP-KO 24h DOX	G1/S	14303677	1526.36
1468	MCMBP-KO 24h DOX		17123120	2303.94
1469	MCMBP-KO 24h DOX	G1/S	13876110	322.653
1470	MCMBP-KO 24h DOX		27610008	203.177
1471	MCMBP-KO 24h DOX	G1/S	13756590	358.889
1472	MCMBP-KO 24h DOX	G1/S	15757299	1085.3
1473	MCMBP-KO 24h DOX		27482262	216.725
1474	MCMBP-KO 24h DOX		27223806	170.42
1475	MCMBP-KO 24h DOX		25520002	705.771
1476	MCMBP-KO 24h DOX		28802672	203.598
1477	MCMBP-KO 24h DOX	G1/S	13532390	365.258
1478	MCMBP-KO 24h DOX	G1/S	14324642	730.601
1479	MCMBP-KO 24h DOX	G1/S	13742379	865.226
1480	MCMBP-KO 24h DOX	G1/S	15314642	1152.91
1481	MCMBP-KO 24h DOX	G1/S	13137567	246
1482	MCMBP-KO 24h DOX	G1/S	13765797	320.468
1483	MCMBP-KO 24h DOX	G1/S	14110275	369.749
1484	MCMBP-KO 24h DOX	G1/S	13336066	365.187
1485	MCMBP-KO 24h DOX	G1/S	9363266	317.619
1486	MCMBP-KO 24h DOX		25845398	317.555
1487	MCMBP-KO 24h DOX	G1/S	13783114	606.567
1488	MCMBP-KO 24h DOX	G1/S	13775900	675.801
1489	MCMBP-KO 24h DOX		21056468	853.85
1490	MCMBP-KO 24h DOX		26690698	483.012
1491	MCMBP-KO 24h DOX		25459484	186.224
1492	MCMBP-KO 24h DOX	G1/S	14044875	1310.24
1493	MCMBP-KO 24h DOX		26441872	448.628
1494	MCMBP-KO 24h DOX		20584708	995.506
1495	MCMBP-KO 24h DOX		28845638	610.55
1496	MCMBP-KO 24h DOX	G1/S	14654388	1122.76
1497	MCMBP-KO 24h DOX		19181442	1162.05
1498	MCMBP-KO 24h DOX		27468216	138.528
1499	MCMBP-KO 24h DOX	G1/S	13190676	300.937
1500	MCMBP-KO 24h DOX	G1/S	13149298	328.752
1501	MCMBP-KO 24h DOX		29022602	228.763
1502	MCMBP-KO 24h DOX		27314406	275.017
1503	MCMBP-KO 24h DOX		29485816	2052.23
1504	MCMBP-KO 24h DOX		42154256	570.923
1505	MCMBP-KO 24h DOX	G1/S	13667955	443.317
1506	MCMBP-KO 24h DOX		28191148	222.221
1507	MCMBP-KO 24h DOX	G1/S	13870441	440.567
1508	MCMBP-KO 24h DOX	G1/S	13559483	330.436
1509	MCMBP-KO 24h DOX	G1/S	14158607	258.919
1510	MCMBP-KO 24h DOX		24672990	852.265
1511	MCMBP-KO 24h DOX	G1/S	13696367	364.632
1512	MCMBP-KO 24h DOX	G1/S	13831044	375.961
1513	MCMBP-KO 24h DOX		19978054	1334.36
1514	MCMBP-KO 24h DOX	G1/S	13611683	514.18
1515	MCMBP-KO 24h DOX		27509030	181.531
1516	MCMBP-KO 24h DOX	G1/S	13636313	536.531
1517	MCMBP-KO 24h DOX	G1/S	15010173	1912.48
1518	MCMBP-KO 24h DOX		19058414	1705.07
1519	MCMBP-KO 24h DOX		17291920	1266.33
1520	MCMBP-KO 24h DOX	G1/S	15396876	1877.01
1521	MCMBP-KO 24h DOX		26900584	170.195
1522	MCMBP-KO 24h DOX		26134200	831.625
1523	MCMBP-KO 24h DOX	G1/S	11199004	121.322
1524	MCMBP-KO 24h DOX	G1/S	12980854	961.13
1525	MCMBP-KO 24h DOX	G1/S	11603897	511.087
1526	MCMBP-KO 24h DOX	G1/S	13459451	1035.38
1527	MCMBP-KO 24h DOX	G1/S	12604636	586.22
1528	MCMBP-KO 24h DOX	G1/S	12888439	372.203
1529	MCMBP-KO 24h DOX		25406794	232.009
1530	MCMBP-KO 24h DOX	G1/S	14150932	266.022
1531	MCMBP-KO 24h DOX	G1/S	13469313	280.208
1532	MCMBP-KO 24h DOX		27334570	202.614
1533	MCMBP-KO 24h DOX		18624768	1409.52
1534	MCMBP-KO 24h DOX		27487614	382.054
1535	MCMBP-KO 24h DOX		18518568	1467.22
1536	MCMBP-KO 24h DOX		25962548	233.947
1537	MCMBP-KO 24h DOX		25892548	169.002
1538	MCMBP-KO 24h DOX		26801694	184.56
1539	MCMBP-KO 24h DOX		27902426	255.571
1540	MCMBP-KO 24h DOX		28374898	412.492
1541	MCMBP-KO 24h DOX	G1/S	13430277	201.589
1542	MCMBP-KO 24h DOX		23029878	1102.01
1543	MCMBP-KO 24h DOX		27031702	150.975
1544	MCMBP-KO 24h DOX		22003034	869.355
1545	MCMBP-KO 24h DOX	G1/S	13409318	606.637
1546	MCMBP-KO 24h DOX	G1/S	13389783	406.954
1547	MCMBP-KO 24h DOX	G1/S	13056455	487.125
1548	MCMBP-KO 24h DOX	G1/S	13656595	1611.74
1549	MCMBP-KO 24h DOX	G1/S	10392545	455.215
1550	MCMBP-KO 24h DOX	G1/S	10613005	188.337
1551	MCMBP-KO 24h DOX	G1/S	15239074	1261.07
1552	MCMBP-KO 24h DOX	G1/S	15024544	796.513
1553	MCMBP-KO 24h DOX	G1/S	15096101	866.323
1554	MCMBP-KO 24h DOX		27556916	321.366
1555	MCMBP-KO 24h DOX		27581160	264.214
1556	MCMBP-KO 24h DOX		50634704	169.296
1557	MCMBP-KO 24h DOX		28345684	451.683
1558	MCMBP-KO 24h DOX	G1/S	13861533	483.249
1559	MCMBP-KO 24h DOX	G1/S	11931491	306.926
1560	MCMBP-KO 24h DOX	G1/S	13915931	671.659
1561	MCMBP-KO 24h DOX	G1/S	13009345	503.389
1562	MCMBP-KO 24h DOX	G1/S	13695986	164.831
1563	MCMBP-KO 24h DOX	G1/S	12787858	497.086
1564	MCMBP-KO 24h DOX		28628714	222.19
1565	MCMBP-KO 24h DOX	G1/S	13924207	218.501
1566	MCMBP-KO 24h DOX	G1/S	13115676	443.811
1567	MCMBP-KO 24h DOX	G1/S	13967347	528.385
1568	MCMBP-KO 24h DOX	G1/S	13186806	302.659
1569	MCMBP-KO 24h DOX	G1/S	13332199	1060.59
1570	MCMBP-KO 24h DOX	G1/S	13855060	531.935
1571	MCMBP-KO 24h DOX		27405934	134.136
1572	MCMBP-KO 24h DOX	G1/S	12958745	554.727
1573	MCMBP-KO 24h DOX		19218772	1477.96
1574	MCMBP-KO 24h DOX	G1/S	12921266	327.817
1575	MCMBP-KO 24h DOX		27294318	247.177
1576	MCMBP-KO 24h DOX		16728655	1309.35
1577	MCMBP-KO 24h DOX	G1/S	13526662	255.644
1578	MCMBP-KO 24h DOX		18572340	1363.48
1579	MCMBP-KO 24h DOX	G1/S	15532444	1439.09
1580	MCMBP-KO 24h DOX	G1/S	12669213	145.114
1581	MCMBP-KO 24h DOX		22056580	1149.56
1582	MCMBP-KO 24h DOX	G1/S	12919979	348.045
1583	MCMBP-KO 24h DOX	G1/S	15301673	882.939
1584	MCMBP-KO 24h DOX	G1/S	14043669	760.765
1585	MCMBP-KO 24h DOX		16411913	1254.6
1586	MCMBP-KO 24h DOX		23239444	867.071
1587	MCMBP-KO 24h DOX	G1/S	14888419	1557.14
1588	MCMBP-KO 24h DOX	G1/S	13270804	361.182
1589	MCMBP-KO 24h DOX	G1/S	13336756	405.354
1590	MCMBP-KO 24h DOX		24525142	1415.76
1591	MCMBP-KO 24h DOX	G1/S	13736813	635.454
1592	MCMBP-KO 24h DOX	G1/S	14280024	1360.87
1593	MCMBP-KO 24h DOX		19460402	1601.16
1594	MCMBP-KO 24h DOX		18040696	1477.73
1595	MCMBP-KO 24h DOX		17167094	855.082
1596	MCMBP-KO 24h DOX		29080792	2349.03
1597	MCMBP-KO 24h DOX	G1/S	13364918	442.238
1598	MCMBP-KO 24h DOX		25220032	164.502
1599	MCMBP-KO 24h DOX	G1/S	13004367	275.872
1600	MCMBP-KO 24h DOX		22504638	1617.06
1601	MCMBP-KO 24h DOX		34830648	344.491
1602	MCMBP-KO 24h DOX		53796964	183.854
1603	MCMBP-KO 24h DOX		26086238	173.367
1604	MCMBP-KO 24h DOX	G1/S	13365350	331.297
1605	MCMBP-KO 24h DOX		26815146	583.468
1606	MCMBP-KO 24h DOX		27119810	200.187
1607	MCMBP-KO 24h DOX	G1/S	15535052	1197.24
1608	MCMBP-KO 24h DOX		26576594	220.825
1609	MCMBP-KO 24h DOX		21098286	2613.64
1610	MCMBP-KO 24h DOX		27134026	272.759
1611	MCMBP-KO 24h DOX	G1/S	13733545	460.038
1612	MCMBP-KO 24h DOX		26124398	206.877
1613	MCMBP-KO 24h DOX		28453192	243.759
1614	MCMBP-KO 24h DOX	G1/S	13637429	1122.95
1615	MCMBP-KO 24h DOX	G1/S	13592104	318.192
1616	MCMBP-KO 24h DOX	G1/S	13484496	315.523
1617	MCMBP-KO 24h DOX		19201562	1522.67
1618	MCMBP-KO 24h DOX	G1/S	13295799	274.173
1620	MCMBP-KO 24h DOX		26481810	1531.18
1621	MCMBP-KO 24h DOX		27213700	353.866
1623	MCMBP-KO 24h DOX		23346156	1308.01
1624	MCMBP-KO 24h DOX		22941002	1140.46
1625	MCMBP-KO 24h DOX	G1/S	13299942	520.749
1626	MCMBP-KO 24h DOX		27691496	405.679
1627	MCMBP-KO 24h DOX	G1/S	13227803	411.556
1628	MCMBP-KO 24h DOX		21155896	1598.29
1629	MCMBP-KO 24h DOX	G1/S	10264310	147.67
1630	MCMBP-KO 24h DOX	G1/S	13254127	779.32
1631	MCMBP-KO 24h DOX		22945658	407.627
1632	MCMBP-KO 24h DOX	G1/S	13258636	433.978
1633	MCMBP-KO 24h DOX		22871408	406.951
1634	MCMBP-KO 24h DOX	G1/S	13927424	621.119
1635	MCMBP-KO 24h DOX		27372196	132.606
1636	MCMBP-KO 24h DOX	G1/S	13536003	256.171
1637	MCMBP-KO 24h DOX		27962358	234.709
1638	MCMBP-KO 24h DOX		22040668	833.998
1639	MCMBP-KO 24h DOX		27097546	161.132
1640	MCMBP-KO 24h DOX	G1/S	13895695	401.695
1641	MCMBP-KO 24h DOX	G1/S	14032996	360.137
1642	MCMBP-KO 24h DOX		27372808	214.068
1643	MCMBP-KO 24h DOX	G1/S	8382478	335.885
1644	MCMBP-KO 24h DOX		32282618	1585.35
1645	MCMBP-KO 24h DOX		26835268	129.106
1646	MCMBP-KO 24h DOX		27725098	176.337
1647	MCMBP-KO 24h DOX		25804282	881.109
1648	MCMBP-KO 24h DOX		27655044	300.459
1649	MCMBP-KO 24h DOX	G1/S	13368612	319.346
1650	MCMBP-KO 24h DOX	G1/S	13352419	252.039
1651	MCMBP-KO 24h DOX		20895162	1186.29
1652	MCMBP-KO 24h DOX		26900694	166.896
1653	MCMBP-KO 24h DOX		28188642	281.748
1654	MCMBP-KO 24h DOX		27387608	165.255
1655	MCMBP-KO 24h DOX	G1/S	13340698	342.505
1656	MCMBP-KO 24h DOX	G1/S	13948341	967.329
1657	MCMBP-KO 24h DOX	G1/S	13449937	376.913
1658	MCMBP-KO 24h DOX	G1/S	14912291	1880.29
1659	MCMBP-KO 24h DOX	G1/S	13745010	1424.61
1660	MCMBP-KO 24h DOX	G1/S	13405704	421.874
1661	MCMBP-KO 24h DOX	G1/S	14767318	1659.51
1662	MCMBP-KO 24h DOX	G1/S	14282680	743.36
1663	MCMBP-KO 24h DOX	G1/S	14459197	905.665
1664	MCMBP-KO 24h DOX	G1/S	15564424	1479.04
1665	MCMBP-KO 24h DOX		17609002	1523.29
1666	MCMBP-KO 24h DOX		17428382	1709.99
1667	MCMBP-KO 24h DOX		20485070	1208.13
1668	MCMBP-KO 24h DOX		17247410	1717.19
1669	MCMBP-KO 24h DOX		27199248	230.598
1670	MCMBP-KO 24h DOX		28783282	217.435
1671	MCMBP-KO 24h DOX		28559434	198.537
1672	MCMBP-KO 24h DOX	G1/S	13901320	532.682
1673	MCMBP-KO 24h DOX	G1/S	14591452	849.971
1674	MCMBP-KO 24h DOX	G1/S	14146852	485.767
1675	MCMBP-KO 24h DOX		19579770	1737.1
1676	MCMBP-KO 24h DOX		17591730	1173.61
1677	MCMBP-KO 24h DOX	G1/S	14561183	1190.26
1678	MCMBP-KO 24h DOX	G1/S	16220732	1960.13
1679	MCMBP-KO 24h DOX	G1/S	13926176	352.937
1680	MCMBP-KO 24h DOX		27690516	244.739
1681	MCMBP-KO 24h DOX		17420142	1258.4
1682	MCMBP-KO 24h DOX		17718252	2066.22
1683	MCMBP-KO 24h DOX	G1/S	14218654	559.142
1684	MCMBP-KO 24h DOX		18611678	1124.97
1685	MCMBP-KO 24h DOX	G1/S	16175508	2065.15
1686	MCMBP-KO 24h DOX		21134692	1175.28
1687	MCMBP-KO 24h DOX	G1/S	14097509	1140.95
1688	MCMBP-KO 24h DOX		22398090	1692
1689	MCMBP-KO 24h DOX		16672350	3047.6
1690	MCMBP-KO 24h DOX		19447836	1163.98
1691	MCMBP-KO 24h DOX	G1/S	14226045	278.955
1692	MCMBP-KO 24h DOX	G1/S	14112181	1294.3
1693	MCMBP-KO 24h DOX		17596334	2416
1694	MCMBP-KO 24h DOX		24058200	1361.82
1695	MCMBP-KO 24h DOX		17880834	1457.99
1696	MCMBP-KO 24h DOX	G1/S	14572692	2669.49
1697	MCMBP-KO 24h DOX	G1/S	13602218	616.621
1698	MCMBP-KO 24h DOX		16835072	1927.46
1699	MCMBP-KO 24h DOX		19026500	1469.37
1700	MCMBP-KO 24h DOX	G1/S	15196721	2732.04
1701	MCMBP-KO 24h DOX	G1/S	13485411	476.171
1702	MCMBP-KO 24h DOX		27741088	281.845
1703	MCMBP-KO 24h DOX		19128670	1399.59
1704	MCMBP-KO 24h DOX	G1/S	14122882	1502.98
1705	MCMBP-KO 24h DOX	G1/S	13439125	640.845
1706	MCMBP-KO 24h DOX		21810140	1192.71
1707	MCMBP-KO 24h DOX		16888842	1977.31
1708	MCMBP-KO 24h DOX		18295738	1036.34
1709	MCMBP-KO 24h DOX		20264660	1271.31
1710	MCMBP-KO 24h DOX	G1/S	13834607	247.523
1711	MCMBP-KO 24h DOX		36092740	1307.84
1712	MCMBP-KO 24h DOX		26043450	351.082
1713	MCMBP-KO 24h DOX	G1/S	13541468	183.708
1714	MCMBP-KO 24h DOX		29205544	332.262
1715	MCMBP-KO 24h DOX	G1/S	13570228	856.68
1716	MCMBP-KO 24h DOX	G1/S	14455898	1357.44
1717	MCMBP-KO 24h DOX	G1/S	14367902	244.089
1718	MCMBP-KO 24h DOX		24382252	169.949
1719	MCMBP-KO 24h DOX		28228232	238.371
1720	MCMBP-KO 24h DOX		23091790	1041.54
1721	MCMBP-KO 24h DOX		27940092	268.439
1722	MCMBP-KO 24h DOX		25833140	191.608
1723	MCMBP-KO 24h DOX		24150512	146.854
1724	MCMBP-KO 24h DOX	G1/S	14503871	1455.49
1725	MCMBP-KO 24h DOX		27628906	565.895
1726	MCMBP-KO 24h DOX		22674556	1255.54
1727	MCMBP-KO 24h DOX		27700900	165.751
1728	MCMBP-KO 24h DOX	G1/S	13343195	647.77
1729	MCMBP-KO 24h DOX		18547228	922.208
1730	MCMBP-KO 24h DOX		27975904	321.203
1731	MCMBP-KO 24h DOX	G1/S	13826303	427.042
1732	MCMBP-KO 24h DOX		28085712	248.864
1733	MCMBP-KO 24h DOX	G1/S	13831874	427.815
1734	MCMBP-KO 24h DOX		19357936	1120.22
1735	MCMBP-KO 24h DOX		28479202	180.052
1736	MCMBP-KO 24h DOX	G1/S	14046364	322.811
1737	MCMBP-KO 24h DOX	G1/S	14030413	1197.32
1738	MCMBP-KO 24h DOX		27413712	147.627
1739	MCMBP-KO 24h DOX	G1/S	14662895	1693.13
1740	MCMBP-KO 24h DOX		29122928	163.014
1741	MCMBP-KO 24h DOX		26693354	976.472
1742	MCMBP-KO 24h DOX	G1/S	13854704	467.543
1743	MCMBP-KO 24h DOX		23016624	894.838
1744	MCMBP-KO 24h DOX	G1/S	13660807	554.536
1745	MCMBP-KO 24h DOX		26088672	1017.5
1746	MCMBP-KO 24h DOX	G1/S	12906752	431.551
1747	MCMBP-KO 24h DOX	G1/S	13194695	417.488
1748	MCMBP-KO 24h DOX		27948468	186.187
1749	MCMBP-KO 24h DOX	G1/S	13647616	488.33
1750	MCMBP-KO 24h DOX	G1/S	13820217	622.675
1751	MCMBP-KO 24h DOX		25594356	150.551
1752	MCMBP-KO 24h DOX		21649216	1220.33
1753	MCMBP-KO 24h DOX		17556002	1228.41
1754	MCMBP-KO 24h DOX		28583508	314.418
1755	MCMBP-KO 24h DOX		28497940	343.407
1756	MCMBP-KO 24h DOX	G1/S	14312980	960.065
1757	MCMBP-KO 24h DOX		29267554	131.001
1758	MCMBP-KO 24h DOX	G1/S	13923475	360.628
1759	MCMBP-KO 24h DOX	G1/S	14705259	788.206
1760	MCMBP-KO 24h DOX	G1/S	14515197	374.541
1761	MCMBP-KO 24h DOX	G1/S	14129373	468.845
1762	MCMBP-KO 24h DOX	G1/S	14162362	430.057
1763	MCMBP-KO 24h DOX		20887556	2315.81
1764	MCMBP-KO 24h DOX		20800486	1994.87
1765	MCMBP-KO 24h DOX	G1/S	14254342	580.037
1766	MCMBP-KO 24h DOX	G1/S	14131459	416.937
1767	MCMBP-KO 24h DOX		26319710	1201.6
1768	MCMBP-KO 24h DOX	G1/S	13774950	425.687
1769	MCMBP-KO 24h DOX		26485166	653.046
1770	MCMBP-KO 24h DOX	G1/S	13177341	459.866
1771	MCMBP-KO 24h DOX		20287322	1921
1772	MCMBP-KO 24h DOX		19090848	1284.82
1773	MCMBP-KO 24h DOX	G1/S	14163697	1208.52
1774	MCMBP-KO 24h DOX	G1/S	15640911	1189.82
1775	MCMBP-KO 24h DOX	G1/S	13553746	276.688
1776	MCMBP-KO 24h DOX	G1/S	13846187	555.214
1777	MCMBP-KO 24h DOX	G1/S	14808857	812.89
1778	MCMBP-KO 24h DOX		16398775	1436.65
1779	MCMBP-KO 24h DOX	G1/S	15745456	1171.84
1780	MCMBP-KO 24h DOX		17640754	1527.96
1781	MCMBP-KO 24h DOX		29767082	284.088
1782	MCMBP-KO 24h DOX		28434846	267.008
1783	MCMBP-KO 24h DOX		28712346	203.21
1784	MCMBP-KO 24h DOX		57823192	213.267
1785	MCMBP-KO 24h DOX		17778342	1554.32
1786	MCMBP-KO 24h DOX	G1/S	16378087	1857.23
1787	MCMBP-KO 24h DOX	G1/S	15823791	1002.28
1788	MCMBP-KO 24h DOX	G1/S	14251981	332.048
1789	MCMBP-KO 24h DOX		28545540	190.366
1790	MCMBP-KO 24h DOX		28464172	293.503
1791	MCMBP-KO 24h DOX	G1/S	13684441	659.995
1792	MCMBP-KO 24h DOX	G1/S	14484304	684.849
1793	MCMBP-KO 24h DOX	G1/S	13662177	534.573
1794	MCMBP-KO 24h DOX		20022972	1639.54
1795	MCMBP-KO 24h DOX	G1/S	14565282	434.975
1796	MCMBP-KO 24h DOX	G1/S	14475900	1872.67
1797	MCMBP-KO 24h DOX		27650950	191.102
1798	MCMBP-KO 24h DOX		27402698	294.065
1799	MCMBP-KO 24h DOX		28531662	217.153
1800	MCMBP-KO 24h DOX		24886718	161.823
1801	MCMBP-KO 24h DOX		25035146	148.852
1802	MCMBP-KO 24h DOX	G1/S	14064490	353.517
1803	MCMBP-KO 24h DOX	G1/S	13992479	203.197
1804	MCMBP-KO 24h DOX	G1/S	9682438	245.471
1805	MCMBP-KO 24h DOX	G1/S	14273757	1623.3
1806	MCMBP-KO 24h DOX	G1/S	14654508	799.868
1807	MCMBP-KO 24h DOX	G1/S	14154002	224.117
1808	MCMBP-KO 24h DOX	G1/S	14073026	194.734
1809	MCMBP-KO 24h DOX		24796358	729.684
1810	MCMBP-KO 24h DOX		20136556	1686.48
1811	MCMBP-KO 24h DOX		34700092	1322.16
1812	MCMBP-KO 24h DOX	G1/S	16269632	1462.42
1813	MCMBP-KO 24h DOX		16437757	1081.38
1814	MCMBP-KO 24h DOX		22528692	900.323
1815	MCMBP-KO 24h DOX		21597420	1108.82
1816	MCMBP-KO 24h DOX		29936452	170.756
1817	MCMBP-KO 24h DOX		21707002	1028.51
1818	MCMBP-KO 24h DOX		22090978	1133.14
1819	MCMBP-KO 24h DOX		21891346	1108.32
1820	MCMBP-KO 24h DOX		17207670	1418.92
1821	MCMBP-KO 24h DOX		29607834	139.3
1822	MCMBP-KO 24h DOX	G1/S	14922420	403.841
1823	MCMBP-KO 24h DOX	G1/S	14676853	340.693
1824	MCMBP-KO 24h DOX		16487015	1464.74
1825	MCMBP-KO 24h DOX	G1/S	14992374	370.88
1826	MCMBP-KO 24h DOX	G1/S	15102850	396.988
1827	MCMBP-KO 24h DOX		30357454	215.7
1828	MCMBP-KO 24h DOX	G1/S	15064297	206.226
1829	MCMBP-KO 24h DOX	G1/S	14531827	280.261
1830	MCMBP-KO 24h DOX	G1/S	14821076	209.22
1831	MCMBP-KO 24h DOX		24010830	1420.14
1832	MCMBP-KO 24h DOX		24216838	1090.96
1833	MCMBP-KO 24h DOX	G1/S	14543963	365.364
1834	MCMBP-KO 24h DOX	G1/S	14164881	363.905
1835	MCMBP-KO 24h DOX	G1/S	15871333	1131.4
1836	MCMBP-KO 24h DOX	G1/S	15049444	1115.77
1837	MCMBP-KO 24h DOX		20523398	1311.64
1838	MCMBP-KO 24h DOX		21218084	220.368
1839	MCMBP-KO 24h DOX	G1/S	16098425	774.221
1840	MCMBP-KO 24h DOX	G1/S	15442170	1310.48
1842	MCMBP-KO 24h DOX	G1/S	14924163	985.793
1843	MCMBP-KO 24h DOX	G1/S	15771904	864.638
1844	MCMBP-KO 24h DOX		20616748	1088.84
1845	MCMBP-KO 24h DOX		17236554	1712
1846	MCMBP-KO 24h DOX		24797042	869.026
1847	MCMBP-KO 24h DOX	G1/S	13979106	277.35
1848	MCMBP-KO 24h DOX		17617816	1159.69
1849	MCMBP-KO 24h DOX	G1/S	14454180	469.069
1850	MCMBP-KO 24h DOX		55685624	151.841
1851	MCMBP-KO 24h DOX		18937090	1438.31
1852	MCMBP-KO 24h DOX		27974244	274.818
1853	MCMBP-KO 24h DOX	G1/S	13279165	333.884
1854	MCMBP-KO 24h DOX	G1/S	11281409	241.268
1855	MCMBP-KO 24h DOX		28731134	270.567
1856	MCMBP-KO 24h DOX		27702696	471.923
1857	MCMBP-KO 24h DOX		27729382	244.366
1858	MCMBP-KO 24h DOX	G1/S	14480593	384.978
1859	MCMBP-KO 24h DOX		18122606	1306.13
1860	MCMBP-KO 24h DOX	G1/S	14052730	411.893
1861	MCMBP-KO 24h DOX	G1/S	14321103	324.608
1862	MCMBP-KO 24h DOX		17556686	1391.65
1863	MCMBP-KO 24h DOX		19700704	893.295
1864	MCMBP-KO 24h DOX	G1/S	13596271	327.668
1865	MCMBP-KO 24h DOX	G1/S	14450811	932.756
1866	MCMBP-KO 24h DOX		18443810	1525.54
1867	MCMBP-KO 24h DOX	G1/S	13458894	388.451
1868	MCMBP-KO 24h DOX	G1/S	15509990	1324.14
1869	MCMBP-KO 24h DOX		17219838	1193.29
1870	MCMBP-KO 24h DOX	G1/S	15978329	704.4
1871	MCMBP-KO 24h DOX	G1/S	13655706	265.614
1872	MCMBP-KO 24h DOX	G1/S	15511540	1101.78
1873	MCMBP-KO 24h DOX	G1/S	13378063	428.739
1874	MCMBP-KO 24h DOX	G1/S	16188527	1177.89
1875	MCMBP-KO 24h DOX		24436808	1268.92
1876	MCMBP-KO 24h DOX		28951224	248.833
1877	MCMBP-KO 24h DOX		17365168	1952.05
1878	MCMBP-KO 24h DOX		35664912	1904.34
1879	MCMBP-KO 24h DOX	G1/S	13161676	404.484
1880	MCMBP-KO 24h DOX	G1/S	15248475	1282.2
1881	MCMBP-KO 24h DOX	G1/S	14434565	328.692
1882	MCMBP-KO 24h DOX		28556526	239.343
1883	MCMBP-KO 24h DOX	G1/S	14469971	280.434
1884	MCMBP-KO 24h DOX	G1/S	14577706	418.402
1885	MCMBP-KO 24h DOX	G1/S	14765631	814.838
1886	MCMBP-KO 24h DOX	G1/S	14633899	377.138
1887	MCMBP-KO 24h DOX	G1/S	14781045	902.779
1888	MCMBP-KO 24h DOX		29897860	230.024
1889	MCMBP-KO 24h DOX	G1/S	14632536	525.339
1890	MCMBP-KO 24h DOX		29986900	186.668
1891	MCMBP-KO 24h DOX	G1/S	14629526	617.002
1892	MCMBP-KO 24h DOX		29978714	221.915
1893	MCMBP-KO 24h DOX	G1/S	14626550	419.432
1894	MCMBP-KO 24h DOX		27355340	287.497
1895	MCMBP-KO 24h DOX	G1/S	13867651	714.174
1896	MCMBP-KO 24h DOX	G1/S	13024077	424.723
1897	MCMBP-KO 24h DOX	G1/S	15774838	787.212
1898	MCMBP-KO 24h DOX	G1/S	13822735	1080.93
1899	MCMBP-KO 24h DOX		27683548	526.589
1900	MCMBP-KO 24h DOX	G1/S	14175850	850.782
1901	MCMBP-KO 24h DOX		18600772	926.712
1902	MCMBP-KO 24h DOX		29202028	766.337
1903	MCMBP-KO 24h DOX		28608774	206.869
1904	MCMBP-KO 24h DOX		29545782	272.867
1905	MCMBP-KO 24h DOX	G1/S	13516485	272.24
1906	MCMBP-KO 24h DOX	G1/S	14479871	376.501
1907	MCMBP-KO 24h DOX	G1/S	14426310	397.457
1908	MCMBP-KO 24h DOX		28431590	239.223
1909	MCMBP-KO 24h DOX		40205816	921.494
1910	MCMBP-KO 24h DOX		28948408	199.137
1911	MCMBP-KO 24h DOX	G1/S	13960148	371.704
1912	MCMBP-KO 24h DOX		16413335	544.495
1913	MCMBP-KO 24h DOX		57668848	357.634
1914	MCMBP-KO 24h DOX	G1/S	14137596	559.878
1915	MCMBP-KO 24h DOX	G1/S	14286871	568.046
1916	MCMBP-KO 24h DOX		18498720	1488.7
1917	MCMBP-KO 24h DOX	G1/S	13363210	180.036
1918	MCMBP-KO 24h DOX		26550174	218.114
1919	MCMBP-KO 24h DOX		26826904	227.782
1920	MCMBP-KO 24h DOX		27886978	265.706
1921	MCMBP-KO 24h DOX		26558376	277.813
1922	MCMBP-KO 24h DOX		26064076	280.501
1923	MCMBP-KO 24h DOX		26736604	321.141
1924	MCMBP-KO 24h DOX		28070886	226.041
1925	MCMBP-KO 24h DOX		28285260	148.885
1926	MCMBP-KO 24h DOX		27510774	344.631
1927	MCMBP-KO 24h DOX		28082726	257.63
1928	MCMBP-KO 24h DOX	G1/S	15037425	1343.05
1929	MCMBP-KO 24h DOX	G1/S	13660700	1058.17
1930	MCMBP-KO 24h DOX	G1/S	15562618	1940.93
1931	MCMBP-KO 24h DOX	G1/S	13518142	856.033
1932	MCMBP-KO 24h DOX	G1/S	13552736	609.048
1933	MCMBP-KO 24h DOX	G1/S	13563697	869.266
1934	MCMBP-KO 24h DOX	G1/S	13542698	663.581
1935	MCMBP-KO 24h DOX	G1/S	13013692	235.675
1936	MCMBP-KO 24h DOX	G1/S	13592368	947.097
1937	MCMBP-KO 24h DOX	G1/S	13186634	432.788
1938	MCMBP-KO 24h DOX	G1/S	14416727	1168.17
1939	MCMBP-KO 24h DOX	G1/S	13622891	686.837
1940	MCMBP-KO 24h DOX	G1/S	14187850	986.539
1941	MCMBP-KO 24h DOX		27636166	562.358
1942	MCMBP-KO 24h DOX		21382282	1173.94
1943	MCMBP-KO 24h DOX		27471164	570.578
1944	MCMBP-KO 24h DOX	G1/S	13689764	480.766
1945	MCMBP-KO 24h DOX		26698842	567.886
1946	MCMBP-KO 24h DOX	G1/S	13542016	458.284
1947	MCMBP-KO 24h DOX		20221384	2452.7
1948	MCMBP-KO 24h DOX	G1/S	13380684	765.895
1949	MCMBP-KO 24h DOX		28342538	225.492
1950	MCMBP-KO 24h DOX	G1/S	15784837	1098.11
1951	MCMBP-KO 24h DOX	G1/S	14863856	951.881
1952	MCMBP-KO 24h DOX		17748892	871.156
1953	MCMBP-KO 24h DOX	G1/S	13062351	693.03
1954	MCMBP-KO 24h DOX		20192906	1729.94
1955	MCMBP-KO 24h DOX	G1/S	12086610	233.847
1956	MCMBP-KO 24h DOX	G1/S	12273414	222.322
1957	MCMBP-KO 24h DOX		28410856	230.749
1958	MCMBP-KO 24h DOX		25705744	201.119
1959	MCMBP-KO 24h DOX		26870108	261.572
1960	MCMBP-KO 24h DOX		18960718	459.14
1961	MCMBP-KO 24h DOX		26410108	311.631
1962	MCMBP-KO 24h DOX	G1/S	15478737	1736.72
1963	MCMBP-KO 24h DOX	G1/S	13229169	315.13
1964	MCMBP-KO 24h DOX		23129132	1545.02
1965	MCMBP-KO 24h DOX	G1/S	14025900	464.94
1966	MCMBP-KO 24h DOX	G1/S	13276986	320.386
1967	MCMBP-KO 24h DOX	G1/S	15483450	1650.37
1968	MCMBP-KO 24h DOX	G1/S	13889917	457.477
1969	MCMBP-KO 24h DOX		27821022	322.343
1970	MCMBP-KO 24h DOX		22497232	1082.74
1971	MCMBP-KO 24h DOX		28277508	277.551
1972	MCMBP-KO 24h DOX		25508234	656.218
1973	MCMBP-KO 24h DOX	G1/S	15789619	1561.07
1974	MCMBP-KO 24h DOX	G1/S	15098323	1465.79
1975	MCMBP-KO 24h DOX	G1/S	14766991	1673.56
1976	MCMBP-KO 24h DOX	G1/S	13488440	331.906
1977	MCMBP-KO 24h DOX	G1/S	14616690	1429.6
1978	MCMBP-KO 24h DOX		26296374	213.61
1979	MCMBP-KO 24h DOX		24396804	235.391
1980	MCMBP-KO 24h DOX	G1/S	12514141	472.039
1981	MCMBP-KO 24h DOX	G1/S	13413795	1012.81
1982	MCMBP-KO 24h DOX	G1/S	13616925	829.209
1983	MCMBP-KO 24h DOX	G1/S	12592356	314.584
1984	MCMBP-KO 24h DOX	G1/S	13637787	798.503
1985	MCMBP-KO 24h DOX	G1/S	12722295	307.458
1986	MCMBP-KO 24h DOX	G1/S	12586749	318.924
1987	MCMBP-KO 24h DOX	G1/S	12912611	973.457
1988	MCMBP-KO 24h DOX	G1/S	12844222	474.622
1989	MCMBP-KO 24h DOX		25240962	899.175
1990	MCMBP-KO 24h DOX	G1/S	12639862	479.227
1991	MCMBP-KO 24h DOX	G1/S	12968734	621.369
1992	MCMBP-KO 24h DOX		25242670	416.539
1993	MCMBP-KO 24h DOX	G1/S	13264306	650.947
1994	MCMBP-KO 24h DOX	G1/S	12025585	602.412
1995	MCMBP-KO 24h DOX	G1/S	13052740	1319.39
1996	MCMBP-KO 24h DOX	G1/S	12912135	776.5
1997	MCMBP-KO 24h DOX	G1/S	12892466	373.772
1998	MCMBP-KO 24h DOX	G1/S	12594099	473.205
1999	MCMBP-KO 24h DOX	G1/S	13162250	568.519
2000	MCMBP-KO 24h DOX	G1/S	13189988	945.416
2001	MCMBP-KO 24h DOX		26553824	687.285
2002	MCMBP-KO 24h DOX		25879588	807.541
2003	MCMBP-KO 24h DOX		27011494	237.962
2004	MCMBP-KO 24h DOX		27375036	272.854
2005	MCMBP-KO 24h DOX		27093262	217.422
2006	MCMBP-KO 24h DOX	G1/S	13159166	402.747
[truncated: 7,013 more rows]

## Sheet: Fig.4k
	MCM4-Halo chromatin-bound in G1/S (median of mean intensity, %)
	Biological clone set #1		Biological clone set #2
Cell - treatment	technical replicate #1	technical replicate #2	technical replicate #1	technical replicate #2
MCMBP-KO 24h DOX	100	100	100	100
MCMBP-wt 24h DOX	169.26	198.45	176.976	175.718
MCMBP-∆C 24h DOX	121.312	142.187	137.88	150.942
