# Supplementary material for: CRL4DCAF12 regulation of MCMBP ensures optimal licensing of DNA replication
Source: Nat Commun. 2025 Oct 27;16:9391. doi: 10.1038/s41467-025-64258-5 (PMC12559739; doi:10.1038/s41467-025-64258-5)
Supplement: Supplementary file 4 — Source Data [file 41467_2025_64258_MOESM4_ESM.zip › Yadav_Abdirov_et_al_Source data_02092025/Source_data_Fig.5.xlsx]

## Sheet: Fig. 5c
	Immunoprecipitation products (%)
	siCTRL		siDCAF12
target protein	Bio. Rep. #1	Bio. Rep. #2	Bio. Rep. #1	Bio. Rep. #2
MCMBP	100	100	173.35	171.58
MCM2	100	100	115.887	131.49
MCM7	100	100	117.791	98.1847
MCM4-Halo	100	100	120.749	114.072

## Sheet: Fig. 5e
	Immunoprecipitation products (%)
	siCTRL		siDCAF12
target protein	Bio. Rep. #1	Bio. Rep. #2	Bio. Rep. #1	Bio. Rep. #2
MCMBP	100	100	235.122	211.963
MCM2	100	100	99.3942	106.417
MCM7	100	100	84.9626	105.834
MCM4-Halo	100	100	103.635	101.167

## Sheet: Fig. 5f
MCMBP-MCM2 PLA foci (Sum intensity, A. U.)
siCTRL	siDCAF12
3391	18531
7455	8431
0	6301
13331	20898
15540	10987
7073	6956
7296	12680
3770	18260
0	7474
11859	5460
0	15345
3878	0
6942	2713
1135	0
3260	8237
9903	6624
3597	6058
11166	12725
3436	28087
20577	0
0	7918
0	3466
6453	10137
9986	39364
10654	7061
7040	16470
22824	11345
20860	8537
8694	28453
0	21469
8099	9260
18921	7839
26262	26501
8070	2304
17851	23334
3347	0
0	0
31227	4714
8063	12813
11827	3971
8947	18903
10013	7564
7168	0
0	10948
22441	7843
6933	33395
0	15841
11566	17072
19011	5026
9766	15894
6452	9357
5597	16899
20153	12134
0	12996
0	2801
9939	6272
6376	6827
0	16103
9564	5660
6336	12234
0	11522
5203	2285
9205	17844
8294	0
9879	15481
0	6968
15721	4895
0	23121
13299	16367
0	19482
13862	8186
4993	14020
0	0
0	8335
17644	7336
4270	3526
6473	2926
0	13965
8203	15530
5166	4834
6797	27371
5915	10030
2960	16441
4828	15903
13622	18313
16432	0
2499	10383
3272	11328
0	11566
13998	11511
2499	20606
7342	10582
5519	6577
2074	3501
14225	23957
0	17979
0	26517
11879	14694
0	10485
18372	13283
0	17547
0	10613
0	22944
0	8299
0	3231
0	6390
14683	27747
9330	4114
16447	12311
8597	2664
2930	4876
4683	0
0	5247
0	11032
0	14420
0	7484
5657	11835
0	29956
7011	0
9926	28873
2294	33226
0	0
17327	31955
5029	9347
11548	0
11271	6320
9512	0
8216	20385
4177	0
2489	13195
9759	4479
0	10443
8208	6035
18475	0
0	0
1849	0
0	0
12860	25613
5407	15172
2162	9743
17016	31993
13657	0
4987	0
11989	0
24188	0
0	23033
16087	4891
4915	0
9089	0
4246	0
0	0
7956	0
11334	8455
0	3531
0	0
18773	12374
9339	1468
11733	9048
6279	15434
6618	4042
10082	0
20402	6414
10092	13301
1427	0
4542	27988
2554	5259
2285	0
11043	15603
2289	12283
6893	6913
13424	0
0	5765
3850	17581
12118	6707
2703	10964
6305	6295
0	0
2147	14125
13240	17030
2548	0
0	0
0	0
2227	0
8485	10350
14437	5777
0	0
5191	0
5202	11737
10968	6167
9034	12100
5390	0
0	0
0	0
0	6261
0	22306
0	11317
1892	0
0	0
5653	2873
2516	12233
5091	28431
6632	0
5292	4292
6707	7450
7263	8108
2324	11483
16539	4204
12124	0
10098	9392
0	7634
3307	20807
0	0
2519	8427
4843	3303
4947	8323
0	10940
4910	0
0	6337
9424	0
4530	14642
4395	26306
0	0
0	12483
6287	12708
0	17004
0	7166
0	21098
3816	9496
2792	0
0	1582
0	25220
0	12614
0	6200
0	21318
6235	24306
3046	17082
3423	22868
2581	0
0	0
0	17384
0	0
0	21378
0	0
0	13843
3398	11813
0	4568
0	14036
0	0
0	9883
1710	13010
0	0
0	0
0	11853
4155	21253
1374	0
2312	29572
0	21509
0	6916
0	0
0	3172
7395	0
0	0
0	4069
1938	4869
5158	13247
0	6683
0	9081
0	16570
2216	10127
0	15598
2110	7798
0	18195
0	0
0	0
0	5375
0	0
0	5132
0	0
0	7238
0	14915
0	6462
0	0
0	0
0	0
5020	8771
0	5420
0	8855
3075	0
2886	10096
0	0
2032	0
3337	6014
0	1992
0	0
0	6181
3061	0
0	5666
0	8325
1946	0
0	0
0	0
0	18759
3073	24435
0	0
0	6187
1912	13027
0	3523
0	0
0	0
0	15075
2979	4372
0	0
1731	2467
0	6783
0	0
0	8050
0	6238
0	0
0	3785
2128	5836
0	7037
0	0
0	10601
0	1960
0	12955
14017	0
0	5560
0	4220
0	7384
0	12949
0	17391
1491	5294
10127	0
7197	9836
0	18601
6635	10454
0	14592
5921	0
0	4800
0	9824
11396	4134
4521	36360
0	13112
0	7560
0	0
1985	5794
8204	11720
0	13482
22566	30674
3893	22332
0	23434
3418	20655
5462	13971
12889	3901
0	2588
3882	8866
0	15226
0	5239
3675	6475
0	10386
2305	0
2114	2737
7165	10230
5563	10294
0	20638
0	12420
0	4866
0	8306
3072	11141
1429	11709
0	8289
0	0
5849	8893
0	0
0	16955
8462	10517
3443	0
1229	12839
0	40902
4040	10105
1569	19496
2217	3132
0	0
8003	8029.001
9371	0
2136	2700
4532	4010
0	21125
2177	18849
9315	26840
3005	0
9897	0
0	16745
0	8184
0	11728
0	2920
8324	36601
3485	12582
2996	2646
0	20397
0	18268
0	4557
0	21007
4748	6258
0	36124
3985	24881
2784	13323
0	4536
6913	0
3966	19582
0	4832
0	5789
0	7792
0	5219
4918	14911
3337	0
3810	4293
0	11367
5570	15452
0	9612
3262	0
0	21967
5569	10794
2839	21268
0	17761
11473	11949
0	36173
0	0
0	19684
7417	16259
0	11600
0	15992
0	0
0	0
11371	10346
0	3743
0	0
11016	12737
0	12315
0	24000
0	11884
2781	10856
3134	12592
0	13288
0	8744
2645	10628
0	6375
0	2288
2157	7413
3770	18996
2587	6995
0	17042
1600	0
0	11910
0	12657
0	9829
3724	15831
0	23944
18193	5845
4404	0
2604	2367
0	0
0	14489
13020	10664
7557	7520
1777	7264
0	17253
0	8856
0	9154
5973	18937
0	0
5640	6386
0	5516
0	17796
8980	0
8179	16867
5039	14407
18745	8653
6299	3732
3888	9833
24929	0
7004	0
3596	12522
3658	13179
0	5275
35731	9675
6617	17662
3865	16155
13525	17777
8911	11215
0	34020
16296	8136
9585	7563
21349	29345
5117	5496
0	0
0	25307
9650	31152
3873	4609
0	2718
0	29796
16099	16079
5548	3840
0	11550
0	18496
15124	0
20353	17324
6196	0
0	3929
7347	6892
0	0
35843	0
17874	9477
21818	9644
2123	6558
0	4228
8736	17691
9769	0
0	5409
10921	4139
0	22348
6009	5018
9225	45269
5155	10897
1969	20164
3492	11339
9185	18231
5129	0
10356	9992
3718	13387
13429	0
5866	7809.001
0	13381
5630	23534
4371	17471
0	8126
4365	44540
6830.001	4890
0	5811
0	2137
0	33285
6448	0
0	25806
0	0
20953	0
0	22657
0	1828
0	17861
0	5079
8439	0
0	2679
4201	0
12666	0
2653	6370
7845	13864
6288	17772
3200	3649
1976	20873
0	2526
2118	0
7736	16872
0	6238
4052	7718
2923	13593
11791	0
0	0
3964	12095
6782	12394
0	9529
13583	4273
7301	20727
0	0
15170	6619
2728	4184
3201	6596
0	3744
0	17793
0	9438
0	0
0	9034
0	13478
5554	9392
0	11298
9641	0
0	0
2532	0
0	3589
0	0
5576	4969
0	7387
0	20876
7773	5920
0	18852
9269	14284
3801	4694
0	14688
6901	6323
4654	6234
5423	4371
15967	6242
3977	0
8442	3450
4890	2853
2807	3870
7964	0
4555	6008
4253	0
0	17143
0	16195
4706	0
3837	18924
2391	11646
3289	4623
4928	11448
29054	17126
0	21924
12887	0
0	0
0	8573
3106	4070
8145	5808
0	5423
4744	15866
3354	27354
4764	0
21028	10011
27002	13900
2870	0
6307	33715
11881	15818
15452	21900
12074	12079
2082	4448
3734	11959
3099	8608
27806	0
19116	1966
4284	26673
17446	20905
10127	5922
30220	0
5291	0
19432	14709
0	5279
15243	0
0	17744
14935	0
9619	0
19257	7801
4454	2581
17942	4015
8498	6681
10429	6250
18676	16961
0	4568
4804	27600
8781	27997
0	8650
10327	10735
15531	1999
8291	9822
16227	16550
26122	7595
0	4517
0	17901
2543	11844
13681	5622
18629	15637
0	3198
26460	0
13386	14990
4857	2675
5975	4594
15573	0
8610	4149
11982	10132
24813	20743
0	3404
3045	6022
4222	15017
16077	9878
2033	30708
4477	8886
9903	12068
11279	17654
0	7495
7596	9245
11489	5828
12608	3070
6568	0
17112	0
4197	20524
4957	14089
8111	8769
6651	10191
0	6197
8989	5085
19366	10836
0	17934
20672	21354
22881	6432
15578	3224
3812	25156
11206	19468
4740	4740
13110	18794
0	7387
7939	3488
7214	5253
19096	13386
3364	16016
7420	3775
30189	17168
18374	0
7058	9254
1109	5331
4774	0
5213	21493
22906	8560
38297	17450
4735	10418
10100	36913
4060	25653
15767	27688
1097	34215
7345	24919
30241	14960
12114	22724
0	34065
18996	31913
10137	6365
0	13047
10266	12279
6328	2703
0	5601
0	15851
7901	5065
31586	0
0	2156
0	13945
17706	3512
6894	15009
6979	24016
12562	6998
14795	22233
7342	14589
8198	16689
35671	0
0	24275
13809	20515
10858	27102
14470	19736
19067	2771
0	21979
0	0
0	36096
41580	13684
16016	52594
0	5197
5438	0
16532	9794
14147	7314.001
16636	12372
0	44645
10433	4429
0	0
0	26466
20101	11197
30516	11602
18977	4193
2525	17115
0	2969
28159	5334
3454	19545
0	9259
0	10671
3685	6003
0	25950
10186	10045
9206	8238
16195	10157
11987	50098
19388	58021
4062	0
6385	20665
22126	17572
5392	8983
0	8415
14597	20247
15085	0
5121	13320
13514	1041
28180	105599
0	13679
44429	2077
16773	21870
5800	1624
7789	33607
5941	18023
0	13227
20927	2945
4723	11253
0	11317
0	4942
31006	10288
24708	7826
3019	43887
0	9977
6587	14401
15860	13929
10831	13017
8086	0
3316	15264
14962	4336
0	6622
11842	0
0	21403
17715	51898
0	6514
6184	14740
2788	25694
8962	11776
4026	22299
6244	5516
22985	8552
3391	11813
15959	6243
0	20772
2177	26363
24055	4259
3118	17007
3105	24515
0	2647
9942	4738
1728	5582
16715	8192
0	12376
16637	0
25659	14927
5537	29224
2781	19797
8161	28600
6895	0
13378	10378
31531	1987
5235	0
15362	10606
22448	37884
28326	21724
10518	19892
9299	13318
0	0
0	8205
6355	21886
0	20849
4605	28212
9457	18860
14207	38027
4940	12947
9642	0
24098	10856
0	28714
11605	20672
0	5261
9284	16101
0	1781
3636	19449
2460	9666
2867	14480
0	31920
7217	22407
2595	40868
2999	2223
0	23046
13678	18407
8508	8498
42885	3823
21084	21500
6633	18443
20973	6007
11978	16443
10009	4797
0	15966
14228	23568
4559	9782
4341	14986
26165	13095
0	26912
3490	17142
18926	0
0	4026
16278	22285
0	3566
0	0
0	12131
2456	12227
14316	6857
14523	35761
4718	9063
0	8707
5695	0
2277	0
0	27950
2358	5701
0	24701
3143	13402
3311	15631
4840	8636
4665	0
0	7228
0	8265
5427	0
6630	8703
2841	6428
0	8535
0	18973
16639	13833
0	20216
0	0
7239	15182
6942	0
0	23604
30234	13361
2638	6957
6144	33620
2935	6535
3299	23310
0	19578
6580	9999
3275	0
5779	9457
4602	7677
2278	6599
9265	17409
0	23984
0	30985
12032	15931
36395	9832
0	5217
0	22140
5492	5330
12362	7693
9094	0
13469	16174
3603	20675
4436	10527
0	21633
3173	0
6456	0
0	5535
17225	21889
5861	0
4880	12212
8313	25318
11314	24818
2364	27270
8786	29786
12704	17770
3082	8047
9386	6991
15986	0
19455	9131
3265	4441
38807	8491
5422	0
0	20017
3966	23055
5673	6175
0	15590
13189	15030
0	11085
7343	8839
0	0
7116	17097
0	7829
7158	4146
2443	4519
5552	6840
15632	14452
0	4266
0	0
29823	13889
6327	0
0	0
0	9444
3062	3689
0	8629
8628	0
0	23012
4209	7131
9447	25405
0	4424
3557	11177
0	7463
7983	2299
0	8683
11485	4727
19845	0
0	3489
0	0
9888	5761
4604	0
9741	7636
0	2458
11512	7948
0	7591
26072	4901
0	6679
0	0
0	12377
12776	8649
0	2862
0	0
9697	7307
0	0
0	0
0	0
0	0
0	0
12183	0
0	0
27568	3471
0	5894
1447	13556
20146	0
8470	1910
3028	2933
7236	0
7542	0
0	30876
1545	8246
10447	13495
5078	2981
6010	19237
11922	0
14488	3576
0	16381
7256	11739
13711	5519
14662	0
0	0
4503	8905
2062	9508
2541	0
0	0
0	2366
4901	19229
5371	22885
4654	8417
0	12206
4058	3855
0	4859
3351	4702
0	4229
19637	10960
0	0
4779	7986
10658	25952
1863	3842
4800	0
7938	15052
18346	0
9851	0
0	22178
0	0
4599	0
6571	0
7025	0
4923	0
7830	20809
5027	7962
10013	14884
0	36037
6276	0
21746	0
3414	7877
9700	11034
0	0
2829	3791
21986	13153
8678	6705
3526	14206
5643	2727
3923	7928
0	6618
1957	3868
5240	0
5990	0
2220	0
2309	0
0	34691
5055	17007
24148	3783
0	11491
15563	7951
0	0
22304	0
15630	5124
0	0
5466	6839
12912	0
6304	2081
42951	0
6537	0
19019	0
2701	2574
20159	38371
9529	0
12587	2451
6451	0
16714	0
4333	0
0	10402
0	7700
8738	7121
0	0
16496	4660
3553	7998
0	7518
3616	13100
1689	5024
5186	0
2359	0
0	9669
19099	6572
12159	8347
0	4458
4871	18500
8370	4810
3321	10317
5637	6884
6382	0
26844	8409
0	9176
7004	7851
0	17613
13716	0
16563	6908
0	4638
0	16682
10978	0
24500	0
0	0
0	26557
2772	16123
0	10073
3341	17807
0	0
0	13936
0	6729
25528	20245
12150	2919
18991	25473
7923	20822
9166	22353
2533	0
0	29430
0	0
6345	0
0	19412
0	16545
10348	2026
18487	0
14210	31171
0	15763
2601	8916
10132	10281
1945	13101
7978	12217
0	20072
22304	1763
3632	3692
6236	35226
0	12388
5235	9088
0	11251
26652	9487
2895	0
0	20855
16341	0
5791	9577
5268	11474
0	7446
1648	5546
1315	22454
0	0
0	15142
3038	0
0	5171
3272	3594
19170	22552
3177	7160
7341	0
0	6590
0	4276
6995	16088
0	5339
0	15560
1738	0
2595	3176
0	12852
7886.001	12129
3031	9958
8428	19932
0	0
0	0
11527	0
0	0
5108	5460
0	10652
0	12719
0	10331
1692	2713
0	0
0	0
0	13002
2790	7138
0	0
10544	11134
2832	5271
5279	0
0	2797
4354	3510
0	26804
8052	30773
7275	0
0	4544
0	9296
2746	0
0	4113
0	13924
4144	7301
0	0
10774	0
5229	18636
15999	13723
0	15918
11545	13671
1722	5273
14549	18710
16746	13067
2755	5840
4621	5686
3614	0
14036	20170
10523	9758
0	12305
3651	0
0	22795
0	22378
0	10137
0	6417
0	12844
0	7382
0	7610
0	5009
0	11282
2221	3028
0	13802
5379	7288
0	14255
0	11079
0	7260
4922	0
5130	10839
13067	4268
4475	7170
0	6040
2120	13163
0	4374
0	4140
0	5054
6394	0
0	13238
0	8421
0	17052
0	3370
3350	2478
0	28753
0	16879
2128	15172
0	0
0	10411
0	9543
0	16054
6407	4478
0	16400
8904	3533
0	15621
0	41833
0	8659
0	0
0	5459
2571	12174
0	14723
0	7233
0	9773
2308	3667
0	5971
0	0
17584	0
0	7055
0	3660
0	8045
2323	8387
2007	4822
0	8443
0	0
0	6475
2693	25155
0	16063
0	0
0	19141
0	6130
0	9238
0	0
0	0
0	16927
0	6338
0	6020
0	5661
0	10878
0	8544
3301	0
0	0
0	0
1983	4842
0	0
2531	24808
0	2239
2582	4242
0	28508
2616	6660
0	6173
0	8831
0	12642
0	11262
0	20999
0	20478
3233	0
0	0
14409	4477
0	6315
0	28378
10545	12299
0	9064
0	3167
8977	3353
1905	0
0	3750
0	12192
0	4753
4150	0
9513	22637
9690	3653
15029	5305
0	6848
3658	40108
0	7879
5827	25629
13433	7356
17293	20209
4646	9984
0	10817
12761	0
17188	23275
3817	6388
1880	42639
30157	12334
3052	10327
0	0
0	0
12408	1990
6301	3482
19413	5240
0	6232
10012	0
66603	18019
10177	24859
0	16629
15164	10159
5666	12894
3118	32222
0	0
0	0
0	0
13049	13817
0	0
2924	12532
2202	3596
0	0
3089	6171
0	0
0	0
0	4174
2135	0
0	4858
7720	6532
0	4622
6883	4676
0	11186
0	3808
10863	7227
3134	0
2748	9345
6207	0
0	7613
0	0
5823	30968
10014	7120
4554	15728
0	23709
4208	6492
0	14097
0	0
0	15227
5586	12304
18649	6064
0	5336
10055	11417
10522	7086
0	11375
0	0
13729	7730
3419	0
6661	8047
16220	11871
16239	6605
3588	0
0	14975
0	16065
6728	0
8747	4206
9689	11391
8034	0
9951	6092
36221	0
8323	5161
7628	3489
3144	11825
4854	4812
0	5458
23041	4050
7450.001	27592
17136	7778
8754	7071
15661	4512
14970	5963
0	0
11965	8863
6977	13060
12357	9323
10444	15154
7618	3232
18381	13999
28591	15126
18885	3787
10222	30103
3545	6130
9304	6520
11833	12753
16398	25764
8577	8477
5431	3477
14354	11971
25881	0
30455	4863
12876	13289
19861	3319
0	12489
12953	0
0	10955
7180	6311
23168	6299
19610	2928
40673	5401
26278	7184
9739	4387
24620	3111
11900	5797
10766	0
2255	27978
6116	15797
0	0
9434	17497
8852	14167
0	10385
14757	2414
6519	9571
25469	3515
26500	23965
12581	12454
15746	25964
13480	0
13210	12995
22395	7827
0	23239
22399	7602
16309	0
9278	6570
0	24546
5236	0
8995	0
14327	21852
0	16054
16744	14221
20845	13987
9870	0
5558	19358
2120	5656
4401	6205
0	19488
17563	4858
13316	0
9255	4634
20213	15891
0	4544
4677	0
2877	17788
33674	0
0	5267
8708	0
0	12928
2243	0
0	30334
11337	7136
12142	0
0	8414
0	15821
0	6923
0	5890
0	4494
2414	18882
8920	6998
7373.001	10007
4928	0
3364	0
12453	6281
2694	0
0	10239
0	13776
4902	0
0	36953
9886	13745
3539	0
0	2875
0	0
0	7266
14583	5396
2873	9069
7784	22139
6767	3308
2433	9276
0	8953
0	18419
4423	20383
0	11270
2924	28651
0	4295
0	17443
8013	5294
2058	5593
0	21196
0	9925
0	6828
9801	0
11001	13845
23004	3003
0	32884
12919	0
0	15321
38571	13978
26619	3439
16288	34383
8796	9108
6250	20348
0	37195
8761	7410
5883	8069
17341	14337
9698	22517
3415	8647
2083	0
0	4385
8700	8602
0	0
19572	14689
6707	0
0	14395
27198	14371
2590	0
0	8818
5044	0
21306	4994
5769	14955
0	25118
0	0
3408	17288
8529	28317
9025	12898
12203	14387
8409	33376
7715	23604
0	2723
8329	8556
0	18340
3521	19898
0	14188
7950	27431
8845	0
9769	5082
5592	43877
2118	35234
5004	5963
22734	3981
0	10085
9480	8321
0	0
20750	17972
11674	0
7194	3306
2406	6055
6792	0
0	24001
6033	5740
0	15890
12045	19157
0	14914
0	2825
0	26048
0	1934
0	19609
0	10003
0	11919
0	18969
0	15713
0	16070
0	40447
0	2233
0	0
0	18597
0	12838
0	34141
0	0
0	0
2359	10568
0	0
0	7426
0	22232
0	12841
0	5957
0	12909
0	13728
3669	6909
0	12955
0	23162
0	13314
0	8450
2790	21784
0	20326
0	0
0	0
0	3934
0	2479
0	6788
0	8681
1243	31259
0	16428
0	16394
0	19999
0	17670
0	20860
0	3397
1809	0
0	11210
0	3750
0	0
0	40388
0	7741
0	26274
0	10686
0	11981
1600	0
0	17926
0	16532
0	20565
0	0
0	7315
0	21237
0	12471
0	3531
0	23865
0	5690
0	16755
7693	16934
0	8305
5251	13663
0	13685
7728	6689
0	6346
3683	14331
0	3177
0	4918
0	0
0	3218
0	39622
0	11782
3453	7995
4291	4726
0	27157
0	2772
0	7868
0	16227
0	40637
2687	19189
11632	7525
0	18275
0	17800
13350	7033
4078	0
0	22639
12607	4867
5957	5707
2211	6275
2696	31755
0	20800
0	31612
0	22498
0	0
0	13797
1890	19987
2822	6245
4727	12179
2666	7945
0	0
0	0
0	9453
0	0
0	26346
0	19832
1713	26926
2072	25987
0	33141
0	18733
4427	42484
4732	18901
0	13431
0	22128
4428	23906
0	20518
0	9662
0	12452
0	0
0	19011
8139	29935
0	6947.001
0	20814
0	10560
4656	17839
0	25206
0	8230
2660	13967
19307	48497
0	10046
1827	26323
0	29882
2249	13726
3426	17223
4287	18051
3034	6727
0	0
0	14488
0	14093
5007	16711
0	19752
3032	9553
2185	0
6621	15487
4959	6553
0	0
0	14360
2402	0
1893	10546
3917	16208
0	61784
0	90768
0	8065
0	14320
2170	34977
0	14334
2054	21053
0	4293
4505	0
0	9417
0	2334
0	3442
3306	19191
0	5064
2040	19342
0	3020
0	0
0	0
0	6220
0	18254
2300	12789
3440	13874
0	10559
12446	0
4832	5670
25772	0
0	7116
3256	6682
0	8231
0	9563
2810	11600
0	13067
0	4810
0	36900
8108	31822
3751	21616
0	24275
4005	10068
0	3228
11800	17152
0	0
0	19502
1622	5448
0	0
0	3996
0	8295
0	11211
0	0
0	6897
0	16065
0	3746
0	13100
0	4463
0	18986
0	13693
0	22137
3006	32910
0	0
0	5150
1622	0
1556	37956
0	16010
0	0
0	7496
0	5110
1208	0
1487	19409
0	6711
0	0
0	0
0	18958
1623	9227
13838	8190
0	0
2471	15875
23082	0
8296	0
0	0
15609	13265
0	8203
21876	0
3794	0
5494	4709
5287	14011
0	0
6161	14228
7633	20043
9701	2343
4321	14222
10037	0
2998	9686
2600	19120
20493	7430
13145	0
2914	8739
0	0
0	30061
4203	15378
16887	4886
6168	10020
2635	32147
0	21271
26051	19822
5381	34421
26341	11364
16886	19786
6543	12201
20724	0
15096	22370
5373	7935
8955	7409
21399	12660
6275	38350
4627	0
19953	11900
21539	10917
15354	8597
18613	11861
25440	0
7324	12050
6013	6674
15648	15477
6431	7035
0	14345
15463	24320
10555	3133
7222	4007
12923	10279
3805	9925
0	2376
27351	20367
0	11800
0	20517
0	0
21243	3985
7575	12274
7193	35550
3067	23483
15447	29646
0	21254
5174	3980
10550	31629
5358	38048
0	29043
5605	22680
6242	25671
3649	16441
0	0
0	17515
2362	6434
0	7709
12301	4303
0	12942
9317	41801
16473	3230
14810	32859
9203	0
3884	7546
17303	19385
12942	16696
1700	3231
26764	20111
3362	3824
12823	0
2527	6769
6273	0
13097	0
14350	25381
43520	4553
0	10285
0	14210
8388	8669
0	13806
0	7779
10915	6379.001
2420	1452
3763	4863
12659	11794
3805	40264
0	11644
2003	9318
0	24492
8940	8572
10794	16661
18419	4501
0	8847
8575	12024
2008	25273
6966	7262
0	0
2872	7650
0	20863
2691	0
6690	9148
6754	15265
0	0
20990	9936
3852	16628
0	6036
0	42448
0	8587
7814	0
4367	13333
22420	7620
1549	0
9926	0
6468	6807
18409	19893
58256	14345
24413	2456
17666	5616
0	28679
11689	0
2056	4060
[truncated: 1,101 more rows]

## Sheet: Fig. 5h
CDT1-MCM2 PLA foci in G1/S phase of PLA positive cells (Sum intensity, A. U.)
siCTRL	siDCAF12
4197	16096
8330	8547
6495	9088
5226	5851
7854	5249
18893	5745
5404	6566
10593	4604
7571	5682
6188	5757
21047	4084
7987	7114
9421	6674
9684	4494
10356	5390
27528	4854
10103	20816
4298	3711
17790	14560
9466	6440
6802	8093
9209	10473
10178	3368
9576	9208
21384	10946
31975	13525
6963	9611
8693	3686
8734	3802
5796	7117
4433	12338
14678	5385
5984	5273
5080	6495
10466	4842
8321	10192
7689	7673
6258	6027
7291	6856.001
6378	17078
7253	4835
5070	20785
11221	12109
7456	5526
5678	5101
7296	9684
7164	4010
9044	4516
6240	7364
5432	4339
5349	4402
4860	6325
8781	7233.001
10186	10432
6183	6346
8008	7379
14018	4659
10723	19490
7944	18105
4553	3569
10337	5669
19535	5585
8208	11225
4054	6354
17625	11633
8589	5355
7180	13761
11095	11038
3391	5156
24566	5707
15053	3708
16002	11204
4289	4000
21760	11720
19038	5239
4327	6978
11994	8704
52825	8474
10735	7689
18432	6505
5300	10790
9363	3800
10313	4081
9620	4101
22442	6183
9000	5115
9604	9397
18592	5176
19288	4083
18752	5864
6745	7460
16000	5812
11983	12045
25511	6461
12350	7905
16402	10702
10402	4803
25593	3235
11111	10548
10677	4814
9002	15222
20570	4503
4676	5778
8634	6258
6934	6439
9381	8572
5281	6839
8874	5428
12018	8144
15311	4801
26308	7009
8103	3905
11800	5144
10771	25763
9166	13676
9785	7224
22818	5244
6514	11523
14457	5250
12855	3618
4022	5731
10727	7370
6669	11697
7959	7292.001
18911	6575
11781	4609
9423	6621
10583	12261
10834	11782
12271	5719
11612	10335
9249	10961
8870	5533
21227	10151
13592	20181
12233	5249
16321	14465
24645	9365
7656	10803
13555	3885
7852	5084
20919	5727
17060	4759
6819	12139
29273	6909
13616	7994
9570	7244
10502	8626
18806	8059
6514	9614
40673	6625
18640	5594
36451	5395
10788	11579
6770	7813
11644	7051.001
11475	4971
6097	4427
12856	3172
7676	4351
9326	4277
3763	7319
25448	4621
30276	9184
20347	8451
17124	5195
16155	8551
10391	6111
14454	7106
15907	15271
12912	9725
5749	8603
20228	5616
9770	5715
13307	9543
6963	6792
6772	4506
8530	2330
13152	20452
19798	11760
37092	6735
21580	7655
7975	9861
78440	10654
17597	15191
43742	10044
13297	20063
7146	5977
7601	5102
15262	10703
9642	11194
8521	5505
10923	9691
14164	19118
7370	8352
9593	7457.001
3789	4946
10364	23911
12137	7261
17526	7912
9417	4978
10635	3729
6188	6393
8360	18914
8223	6562
4926	3765
5904	17874
24219	5284
28145	7932
10395	6887
14711	7173
10737	7027
10957	9322
11307	4680
13587	5963
22930	4193
3756	6930
7319	4201
11331	6357
10346	12701
30087	5342
7594	6124
10139	13448
8664	5559
8307	8053
10246	7652
30555	7877.001
21336	5471
8165	10438
15230	4349
12702	8903
9385	5582
12809	18189
11093	4997
4916	5514
7745	9063
3941	4730
4652	5144
23350	3895
13142	18259
6056	7887
4254	6712
4962	6875
9307	7582
24010	4717
8399	5239
6449	19778
3710	10395
6863.001	11904
16222	10972
7512	9193
7808	11761
37182	10653
7418	4376
9656	4246
12207	4473
4345	3581
11814	5144
12355	6840
7764	11357
19266	6557
6795	4259
4905	9496
6575	16444
6226	4199
3991	9136
3672	5129
8639	3924
8938	18623
5236	5549
8290	4933
9959	7658
8078	6042
12037	6638
5744	8729
6094	6831
9240	8717
11516	9218
9539	10002
26938	10277
6797	15103
4006	4041
8154	13615
13911	4328
16611	4697
9009	11335
6297	10395
8160	11121
17331	5423
16251	7556
28165	6357
10179	6485
19025	7519
5654	13811
9590	20766
5271	4486
7155	11930
21789	13168
10718	5503
10248	4971
15951	19671
6831	3876
16958	4524
10546	6260
16667	7126
7977	6818
8342	7897
8337	6255
10718	4286
6804	8221
5393	9495
6059	8248
7853	8157
10674	25041
8127	13316
10612	11633
8389	9857
27016	13912
6891	8400
8449	36897
21507	10626
10781	6046
12169	17808
3902	6157
3039	4325
20424	5779
10127	14555
13688	4185
13912	5361
10430	7213
7855	13068
13943	36353
6486	20164
27714	4700
16504	17459
5801	5873
9121	16066
2974	15820
11520	5538
22250	10414
11674	6413
19069	7617
12609	3715
11748	7715
17361	8145
3577	5825
7623	10242
8111	12350
7956.001	3605
4273	5739
8346	8600
6305	8716
5628	27342
4465	12942
13865	4603
3164	7780
9006	4445
6810	24870
6971	21693
10773	9275
7569	15074
6673	17168
8458	9802
13000	12329
8186	6968
5663	13577
10083	4028
10249	4043
5173	6033
10419	9245
8280	10619
13687	12199
5939	11239
8198	9872
8611	5558
5748	12920
13114	9325
9210	22138
11721	7003
7841	9400
10005	12712
17527	27423
6108	8086
17080	10566
4926	24808
9132	20397
12834	9549
4452	4355
7302	14246
5365	6032
9101	5273
6687	10053
9613	17151
8991	11740
11710	5370
5858	14754
32309	4753
7619	8346
11302	6142
19597	8304
11060	10815
7932	5456
8578	7220
10172	14428
9568	4377
20907	7489
5167	10361
10779	13957
20356	9744
9381	7253
3895	19079
10150	3370
10681	4464
12410	8639
10165	6138
9461	10746
8124	13944
6456	6804
9780	6241
23348	10081
5786	9680
6333	10316
6942	5715
8349	4489
5817	11371
6967	9268
4083	6523
5934	24192
5582	9256
7177	3532
14869	29278
19115	16215
8489	7358
43959	5533
17944	7634
11200	9293
12019	17541
15822	10568
11296	10882
6134	3552
9961	5803
8344	20108
6956	9111
9409	7189
10556	6913
12069	12344
32890	34701
10013	17627
9646	11215
38764	4338
3495	8132
28499	24991
18438	13458
6268	17006
5803	14628
28607	18418
12461	17233
18182	15514
11808	19008
21221	7155
21500	16338
6739	10293
8976	8880
11125	9807
14847	17647
5233	7039
12204	16801
7676	16895
11700	2765
10144	9339
8538	32248
7142	15354
3624	17846
9476	4952
4382	11690
24752	24241
9185	7523
8959	3108
5914	5483
5826	28143
10190	10168
9205	5203
13600	3730
28975	17358
10735	6510
12955	14956
7079	8063
13064	6359
10098	4550
15503	14201
9379	10038
12053	7099
15387	11198
26337	8917
11234	12027
11685	7549
10664	4292
5020	4537
8951	11185
4833	18478
10264	21339
16930	11467
15050	9503
11880	15849
14431	5574
10549	5185
13162	13595
6120	14819
13178	8160
15307	12737
6220	17241
5930	8017.001
10514	10509
10089	5804
8449	24433
8360	16713
9937	5960
9008	8670
21157	9606
56779	8456
3648	9180
6465	7656
10766	8245
42067	11726
4216	12557
15330	12193
14776	6155
5131	24636
17624	24887
5419	6605
11282	4687
6867	24679
6706	10852
5198	7421
10809	10838
16797	3768
4995	36610
4075	12362
8978	12089
9319	4917
10141	8287
4513	12613
13839	4353
3778	5955
16692	12315
13466	7653
16505	16019
7512	15888
10283	6134
5961	18951
10587	14475
20627	17709
42205	6791
3697	18562
9491	5079
2726	13205
13031	11540
22329	8791
8108	8912
11115	11931
6274	17169
4941	13335
10090	10051
14506	10574
25176	6954
10146	8390
11056	4413
14047	20663
4665	9514
5950	9492
36750	3977
6988	5921
6823	5527
11329	5098
12292	5505
8886	4550
7469	3753
4290	12241
9241	13984
8597	15087
19717	9935
27570	13568
9208	5923
4684	10401
9134	13906
4143	3479
18155	6523
9946	11282
6400	6256
11769	13411
10600	11990
18323	14510
9798	3593
10188	15519
8594	8480
13967	6701
17704	13204
16071	5475
7606	8243
9653	18247
16824	5344
16620	8829
38171	25600
8518	8938
19792	15638
10392	11293
9374	17899
13948	9841
7836.001	5174
13473	5880
5086	8716
16436	12204
4749	13431
6963	6275
7015.001	10253
13062	16220
10818	24061
12534	10560
17476	15148
12016	32919
13213	4204
5309	5315
18617	8164
12902	5386
19207	25363
10612	6367
11509	11092
16736	6582
16471	6878
22498	13046
4539	13931
12042	19655
12219	23058
8930	5833
26500	5986
3578	17658
5010	8510
7497	4325
9992	9474
8795	10946
16277	3789
14490	7650
19942	10035
9273	4760
15367	13677
20680	5268
6500	14142
26086	9569
5596	4007
35193	20921
11719	17674
22745	17696
8312	4462
8675	10427
32607	20814
13666	5536
25747	5652
11749	9885
17054	20100
20843	10719
7703	9209
3551	3871
10717	5793
10615	7846
16656	4699
14619	10359
12265	3697
7288	14788
10500	6637
15264	11936
6356.001	21144
7042	26877
12208	30788
5033	5884
8166.001	3994
31468	6886
5511	5679
11528	17077
5028	11975
16198	5147
6661	4771
7149	7859
20985	13079
24456	8378
11398	11680
15599	8168
13003	7921
23168	28100
14435	8305
14327	4829
9538	9018
9621	7119
9780	4963
7735	7074
12142	6577
7104	20705
13172	9666
10823	8500
13119	7355
10605	5443
11733	12468
17816	9788
18737	9992
16021	23879
3400	6755
29132	6319
11763	5706
11500	10934
8259	5113
5354	14851
8086	6999
16562	6963
10728	16051
26799	12217
11050	21249
27625	6149
9580	5630
8673	4436
4282	10664
9503	3949
12645	5733
8346	6233
10186	3509
8209	11655
27835	10312
8371	5254
15138	13863
18393	15952
10995	17747
20866	7625
5310	4519
8691	15532
13758	8710
12217	15862
35986	18336
26080	6789
8394	18114
4321	10630
9517	5665
5666	7596
10757	11921
15956	15886
10295	7697
11168	11275
8132	6897
4318	5321

## Sheet: Fig.5j
	mass spectrometry analysis (log2 intensities)
Treatment target protein	CTRL	CTRL/MG132	DCAF12	DCAF12/MG132
DCAF12	0	0	37.5029	37.7849
CUL4A	0	0	31.7058	32.0656
CUL4B	0	0	31.6001	31.8351
MOV10	0	0	30.4132	30.5682
GART	0	0	34.4388	34.4414
MOV10	0	0	30.4132	30.5682
MCMBP	0	0	32.3094	32.2318
MCM2	0	0	26.2227	29.8777
MCM3	0	0	28.9672	31.18
MCM4	0	0	29.7567	31.3069
MCM5	0	0	32.145	32.7965
MCM6	0	0	28.458	30.5921
MCM7	0	0	31.1084	32.1345

## Sheet: Fig. 5l
NR	mean Intensity	CELLS	treatment	Rand(1)
1	7.95922	U2OS	U1	0.417022
2	7.14417	U2OS	U1	0.720324
3	6.39116	U2OS	U1	0.000114375
4	7.53299	U2OS	U1	0.302333
5	5.75387	U2OS	U1	0.146756
6	5.54951	U2OS	U1	0.0923386
7	4.69685	U2OS	U1	0.18626
8	6.36419	U2OS	U1	0.345561
9	5.47309	U2OS	U1	0.396767
10	5.26576	U2OS	U1	0.538817
11	7.67933	U2OS	U1	0.419195
12	5.93665	U2OS	U1	0.68522
13	5.78988	U2OS	U1	0.204452
14	5.70939	U2OS	U1	0.878117
15	6.50062	U2OS	U1	0.0273876
16	6.55971	U2OS	U1	0.670468
17	6.85466	U2OS	U1	0.417305
18	5.73081	U2OS	U1	0.55869
19	4.53201	U2OS	U1	0.140387
20	5.41929	U2OS	U1	0.198101
21	7.23141	U2OS	U1	0.800745
22	5.54551	U2OS	U1	0.968262
23	5.49938	U2OS	U1	0.313424
24	5.96041	U2OS	U1	0.692323
25	10.25	U2OS	U1	0.876389
26	6.22407	U2OS	U1	0.894607
27	7.07202	U2OS	U1	0.0850442
28	4.667	U2OS	U1	0.0390548
29	5.81196	U2OS	U1	0.16983
30	6.54069	U2OS	U1	0.878143
31	5.2278	U2OS	U1	0.0983468
32	6.9331	U2OS	U1	0.421108
33	5.47826	U2OS	U1	0.95789
34	6.42681	U2OS	U1	0.533165
35	5.58518	U2OS	U1	0.691877
36	7.2685	U2OS	U1	0.315516
37	6.13777	U2OS	U1	0.686501
38	7.96601	U2OS	U1	0.834626
39	7.12655	U2OS	U1	0.0182883
40	6.67594	U2OS	U1	0.750144
41	8.81024	U2OS	U1	0.988861
42	7.83312	U2OS	U1	0.748166
43	7.51243	U2OS	U1	0.280444
44	8.80085	U2OS	U1	0.789279
45	7.93296	U2OS	U1	0.103226
46	6.74332	U2OS	U1	0.447894
47	6.62603	U2OS	U1	0.908596
48	7.67921	U2OS	U1	0.293614
49	8.97497	U2OS	U1	0.287775
50	8.48774	U2OS	U1	0.130029
51	10.4326	U2OS	U1	0.019367
52	8.10811	U2OS	U1	0.678836
53	6.19876	U2OS	U1	0.211628
54	7.2163	U2OS	U1	0.265547
55	8.1183	U2OS	U1	0.491573
56	7.48706	U2OS	U1	0.0533625
57	5.39251	U2OS	U1	0.574118
58	5.81257	U2OS	U1	0.146729
59	9.37602	U2OS	U1	0.589306
60	7.33011	U2OS	U1	0.699758
61	5.84291	U2OS	U1	0.102334
62	6.89396	U2OS	U1	0.414056
63	6.25984	U2OS	U1	0.6944
64	5.22875	U2OS	U1	0.414179
65	5.56011	U2OS	U1	0.0499535
66	5.33891	U2OS	U1	0.535896
67	5.27705	U2OS	U1	0.663795
68	6.54583	U2OS	U1	0.514889
69	5.1362	U2OS	U1	0.944595
70	7.16639	U2OS	U1	0.586555
71	5.59553	U2OS	U1	0.903402
72	5.76985	U2OS	U1	0.137475
73	5.76395	U2OS	U1	0.139276
74	5.9486	U2OS	U1	0.807391
75	6.57292	U2OS	U1	0.397677
76	6.88611	U2OS	U1	0.165354
77	5.70833	U2OS	U1	0.927509
78	6.63429	U2OS	U1	0.347766
79	6.15189	U2OS	U1	0.750812
80	7.07087	U2OS	U1	0.725998
81	5.92782	U2OS	U1	0.883306
82	7.27583	U2OS	U1	0.623672
83	7.48345	U2OS	U1	0.750942
84	6.89471	U2OS	U1	0.348898
85	5.80279	U2OS	U1	0.269928
86	6.93965	U2OS	U1	0.895886
87	6.63177	U2OS	U1	0.428091
88	6.7272	U2OS	U1	0.96484
89	8.66391	U2OS	U1	0.663441
90	7.5886	U2OS	U1	0.621696
91	6.77611	U2OS	U1	0.114746
92	6.46328	U2OS	U1	0.949489
93	7.26087	U2OS	U1	0.449912
94	7.22738	U2OS	U1	0.57839
95	6.12394	U2OS	U1	0.408137
96	6.23052	U2OS	U1	0.237027
97	6.08158	U2OS	U1	0.90338
98	5.65299	U2OS	U1	0.573679
99	6.83099	U2OS	U1	0.00287033
100	5.45779	U2OS	U1	0.617145
101	5.89445	U2OS	U1	0.326645
102	4.9207	U2OS	U1	0.527058
103	4.9203	U2OS	U1	0.885942
104	6.61709	U2OS	U1	0.35727
105	6.50969	U2OS	U1	0.908535
106	5.1407	U2OS	U1	0.62336
107	5.42299	U2OS	U1	0.0158212
108	4.28391	U2OS	U1	0.929437
109	4.88664	U2OS	U1	0.690897
110	6.83762	U2OS	U1	0.997323
111	6.1765	U2OS	U1	0.172341
112	4.90023	U2OS	U1	0.137136
113	6.03329	U2OS	U1	0.932595
114	5.91336	U2OS	U1	0.696818
115	5.57702	U2OS	U1	0.0660002
116	5.46005	U2OS	U1	0.755463
117	8.44298	U2OS	U1	0.753876
118	6.69566	U2OS	U1	0.923025
119	6.04432	U2OS	U1	0.711525
120	6.73606	U2OS	U1	0.124271
121	6.8999	U2OS	U1	0.0198801
122	5.90578	U2OS	U1	0.026211
123	7.61291	U2OS	U1	0.0283065
124	5.06206	U2OS	U1	0.246211
125	5.46668	U2OS	U1	0.860028
126	5.64946	U2OS	U1	0.538831
127	5.52123	U2OS	U1	0.552822
128	5.56058	U2OS	U1	0.842031
129	6.89439	U2OS	U1	0.124173
130	5.92134	U2OS	U1	0.279184
131	6.10591	U2OS	U1	0.585759
132	6.96808	U2OS	U1	0.969596
133	6.07988	U2OS	U1	0.56103
134	8.16679	U2OS	U1	0.0186473
135	8.29059	U2OS	U1	0.800633
136	6.75361	U2OS	U1	0.232974
137	7.44337	U2OS	U1	0.807105
138	6.21031	U2OS	U1	0.387861
139	7.85156	U2OS	U1	0.863542
140	6.15779	U2OS	U1	0.747122
141	5.95666	U2OS	U1	0.55624
142	7.48478	U2OS	U1	0.136455
143	6.09824	U2OS	U1	0.0599177
144	5.49172	U2OS	U1	0.121343
145	7.50752	U2OS	U1	0.0445519
146	8.25583	U2OS	U1	0.107494
147	6.78106	U2OS	U1	0.225709
148	6.28655	U2OS	U1	0.712989
149	6.89583	U2OS	U1	0.559717
150	5.44582	U2OS	U1	0.012556
151	5.43525	U2OS	U1	0.0719743
152	7.03353	U2OS	U1	0.967276
153	6.02886	U2OS	U1	0.5681
154	5.65893	U2OS	U1	0.203293
155	7.17688	U2OS	U1	0.252326
156	6.34917	U2OS	U1	0.743826
157	6.30966	U2OS	U1	0.195429
158	8.29676	U2OS	U1	0.581359
159	6.6814	U2OS	U1	0.97002
160	10.1566	U2OS	U1	0.846829
161	6.94934	U2OS	U1	0.239848
162	7.31682	U2OS	U1	0.49377
163	8.87281	U2OS	U1	0.619956
164	6.67513	U2OS	U1	0.828981
165	5.57099	U2OS	U1	0.156791
166	7.26762	U2OS	U1	0.0185762
167	6.76721	U2OS	U1	0.0700221
168	4.46917	U2OS	U1	0.486345
169	6.52135	U2OS	U1	0.606329
170	5.1472	U2OS	U1	0.568851
171	5.40612	U2OS	U1	0.317362
172	6.4113	U2OS	U1	0.988616
173	5.90472	U2OS	U1	0.579745
174	6.24729	U2OS	U1	0.380141
175	5.21049	U2OS	U1	0.550948
176	4.3209	U2OS	U1	0.745334
177	6	U2OS	U1	0.669233
178	5.34099	U2OS	U1	0.26492
179	6.50258	U2OS	U1	0.0663348
180	7.07491	U2OS	U1	0.370084
181	5.58184	U2OS	U1	0.629718
182	8.00122	U2OS	U1	0.210174
183	7.4264	U2OS	U1	0.752756
184	6.60608	U2OS	U1	0.0665365
185	7.52928	U2OS	U1	0.260315
186	8.74352	U2OS	U1	0.804755
187	7.38186	U2OS	U1	0.193434
188	10.4545	U2OS	U1	0.639461
189	7.08032	U2OS	U1	0.52467
190	5.4979	U2OS	U1	0.924808
191	7.68401	U2OS	U1	0.263297
192	6.23058	U2OS	U1	0.0659611
193	5.60122	U2OS	U1	0.735066
194	8.42734	U2OS	U1	0.772178
195	7.24222	U2OS	U1	0.907816
196	7.01678	U2OS	U1	0.931972
197	9.02675	U2OS	U1	0.0139516
198	6.55053	U2OS	U1	0.234362
199	9.34149	U2OS	U1	0.616778
200	9.84241	U2OS	U1	0.949016
201	8.17789	U2OS	U1	0.950176
202	10.3091	U2OS	U1	0.556653
203	10.5656	U2OS	U1	0.915606
204	7.69987	U2OS	U1	0.641566
205	9.84949	U2OS	U1	0.390008
206	7.50804	U2OS	U1	0.485991
207	8.76293	U2OS	U1	0.60431
208	6.12331	U2OS	U1	0.549548
209	6.34516	U2OS	U1	0.926181
210	5.9687	U2OS	U1	0.918733
211	3.825	U2OS	U1	0.394876
212	7.82103	U2OS	U1	0.963263
213	6.73714	U2OS	U1	0.173956
214	7.28685	U2OS	U1	0.12633
215	6.93737	U2OS	U1	0.135079
216	8.22829	U2OS	U1	0.505662
217	8.3163	U2OS	U1	0.0215248
218	7.12237	U2OS	U1	0.94797
219	9.11661	U2OS	U1	0.827115
220	6.89619	U2OS	U1	0.015019
221	5.86174	U2OS	U1	0.176196
222	6.56603	U2OS	U1	0.332064
223	6.02513	U2OS	U1	0.130997
224	5.54236	U2OS	U1	0.809491
225	6.64044	U2OS	U1	0.344737
226	7.83935	U2OS	U1	0.940107
227	8.13185	U2OS	U1	0.582014
228	6.44954	U2OS	U1	0.878832
229	8.79807	U2OS	U1	0.844734
230	8.97458	U2OS	U1	0.905392
231	7.92936	U2OS	U1	0.45988
232	6.61462	U2OS	U1	0.546347
233	7.01108	U2OS	U1	0.798604
234	7.15766	U2OS	U1	0.285719
235	6.9015	U2OS	U1	0.490254
236	7.93499	U2OS	U1	0.59911
237	9.35	U2OS	U1	0.0155333
238	6.67993	U2OS	U1	0.593481
239	6.5313	U2OS	U1	0.433676
240	7.18697	U2OS	U1	0.807361
241	6.74912	U2OS	U1	0.315245
242	6.30994	U2OS	U1	0.892889
243	7.22855	U2OS	U1	0.577857
244	6.48181	U2OS	U1	0.18401
245	6.05826	U2OS	U1	0.787929
246	7.98322	U2OS	U1	0.612031
247	6.03731	U2OS	U1	0.0539093
248	6.19719	U2OS	U1	0.420194
249	6.12467	U2OS	U1	0.679069
250	8.28617	U2OS	U1	0.918602
251	7.14914	U2OS	U1	0.000402025
252	8.34683	U2OS	U1	0.976759
253	7.99405	U2OS	U1	0.37658
254	8.70878	U2OS	U1	0.973784
255	6.82337	U2OS	U1	0.604716
256	7.84243	U2OS	U1	0.828846
257	10.173	U2OS	U1	0.574712
258	7.82421	U2OS	U1	0.628076
259	9.07593	U2OS	U1	0.285576
260	11	U2OS	U1	0.586833
261	9.82356	U2OS	U1	0.750022
262	9.4876	U2OS	U1	0.858314
263	10.4815	U2OS	U1	0.755082
264	8.17714	U2OS	U1	0.698057
265	8.34279	U2OS	U1	0.864479
266	8.11775	U2OS	U1	0.322681
267	7.51522	U2OS	U1	0.670789
268	7.17111	U2OS	U1	0.450874
269	7.52466	U2OS	U1	0.382103
270	7.06082	U2OS	U1	0.410811
271	7.96404	U2OS	U1	0.40148
272	7.5368	U2OS	U1	0.317384
273	8.62212	U2OS	U1	0.621919
274	5.82651	U2OS	U1	0.430247
275	8.51578	U2OS	U1	0.973802
276	6.50763	U2OS	U1	0.677801
277	7.50212	U2OS	U1	0.19857
278	7.81501	U2OS	U1	0.426701
279	6.57696	U2OS	U1	0.343346
280	7.80724	U2OS	U1	0.797639
281	8.20337	U2OS	U1	0.879998
282	6.11079	U2OS	U1	0.903842
283	6.99527	U2OS	U1	0.66272
284	7.95009	U2OS	U1	0.270208
285	7.49698	U2OS	U1	0.252367
286	9.51548	U2OS	U1	0.854898
287	6.85653	U2OS	U1	0.527715
288	7.23945	U2OS	U1	0.802161
289	8.39753	U2OS	U1	0.572489
290	9.50802	U2OS	U1	0.733143
291	8.27922	U2OS	U1	0.519012
292	7.38478	U2OS	U1	0.770884
293	7.85907	U2OS	U1	0.568858
294	7.22038	U2OS	U1	0.46571
295	7.50643	U2OS	U1	0.342689
296	8.32728	U2OS	U1	0.0682093
297	10.0326	U2OS	U1	0.377924
298	6.51919	U2OS	U1	0.0796261
299	6.89319	U2OS	U1	0.982817
300	6.76996	U2OS	U1	0.181613
301	6.29748	U2OS	U1	0.811859
302	8.4072	U2OS	U1	0.874962
303	8.17811	U2OS	U1	0.688413
304	5.91559	U2OS	U1	0.569494
305	5.93573	U2OS	U1	0.160971
306	5.77686	U2OS	U1	0.46688
307	6.73261	U2OS	U1	0.345172
308	6.87323	U2OS	U1	0.22504
309	7.61069	U2OS	U1	0.592512
310	5.40702	U2OS	U1	0.31227
311	7.79326	U2OS	U1	0.916306
312	6.79295	U2OS	U1	0.909636
313	6.31901	U2OS	U1	0.257118
314	8.44402	U2OS	U1	0.110891
315	6.59727	U2OS	U1	0.192963
316	6.98927	U2OS	U1	0.499584
317	7.20291	U2OS	U1	0.728586
318	7.38123	U2OS	U1	0.208194
319	6.54682	U2OS	U1	0.248034
320	4.57042	U2OS	U1	0.851672
321	6.90368	U2OS	U1	0.415849
322	8.17314	U2OS	U1	0.616685
323	6.90418	U2OS	U1	0.233666
324	5.95844	U2OS	U1	0.101967
325	6.87947	U2OS	U1	0.515857
326	7.57425	U2OS	U1	0.477141
327	6.71767	U2OS	U1	0.152672
328	7.66383	U2OS	U1	0.621806
329	8.11431	U2OS	U1	0.54401
330	6.21626	U2OS	U1	0.654137
331	6.80667	U2OS	U1	0.144546
332	6.18172	U2OS	U1	0.751528
333	7.43799	U2OS	U1	0.222049
334	7.21898	U2OS	U1	0.519352
335	7.31688	U2OS	U1	0.785296
336	7.0792	U2OS	U1	0.0223304
337	8.46228	U2OS	U1	0.324362
338	7.73025	U2OS	U1	0.872922
339	7.8616	U2OS	U1	0.84471
340	8.49822	U2OS	U1	0.538441
341	8.14196	U2OS	U1	0.866608
342	8.70547	U2OS	U1	0.949806
343	7.02853	U2OS	U1	0.826407
344	6.75738	U2OS	U1	0.854115
345	6.7389	U2OS	U1	0.0987434
346	8	U2OS	U1	0.651304
347	6.00585	U2OS	U1	0.703517
348	6.39379	U2OS	U1	0.610241
349	9.12328	U2OS	U1	0.799615
350	9.14787	U2OS	U1	0.0345712
351	8.07136	U2OS	U1	0.770239
352	9.18235	U2OS	U1	0.731729
353	10.4758	U2OS	U1	0.259698
354	8.17305	U2OS	U1	0.257069
355	9.54537	U2OS	U1	0.632303
356	9.69599	U2OS	U1	0.345297
357	8.49848	U2OS	U1	0.796589
358	8.89933	U2OS	U1	0.446146
359	9.11268	U2OS	U1	0.782749
360	6.35893	U2OS	U1	0.990472
361	8.04139	U2OS	U1	0.300248
362	7.27923	U2OS	U1	0.143006
363	7.44263	U2OS	U1	0.901308
364	8.95636	U2OS	U1	0.541559
365	8.25666	U2OS	U1	0.97474
366	9.92295	U2OS	U1	0.636604
367	7.78761	U2OS	U1	0.993913
368	7.58192	U2OS	U1	0.546071
369	8.77074	U2OS	U1	0.526426
370	7.57993	U2OS	U1	0.135428
371	10.2299	U2OS	U1	0.355705
372	6.68044	U2OS	U1	0.0262186
373	6.64356	U2OS	U1	0.160395
374	6.668	U2OS	U1	0.745637
375	6.88231	U2OS	U1	0.0303997
376	7.85084	U2OS	U1	0.366543
377	6.73003	U2OS	U1	0.862346
378	6.99768	U2OS	U1	0.692678
379	6.34903	U2OS	U1	0.690942
380	8.89072	U2OS	U1	0.188637
381	8.29763	U2OS	U1	0.441904
382	6.71204	U2OS	U1	0.581577
383	6.5031	U2OS	U1	0.989752
384	7.77524	U2OS	U1	0.203906
385	7.51128	U2OS	U1	0.247733
386	6.94382	U2OS	U1	0.262173
387	7.63417	U2OS	U1	0.750172
388	6.78556	U2OS	U1	0.456975
389	6.97618	U2OS	U1	0.0569294
390	8.12669	U2OS	U1	0.508516
391	8.36384	U2OS	U1	0.21196
392	9.51083	U2OS	U1	0.798604
393	8.86371	U2OS	U1	0.297331
394	8.02725	U2OS	U1	0.027606
395	8.7653	U2OS	U1	0.593432
396	9.8627	U2OS	U1	0.84384
397	8.55155	U2OS	U1	0.381016
398	6.99309	U2OS	U1	0.749858
399	7.75038	U2OS	U1	0.511141
400	9.65021	U2OS	U1	0.540952
401	8.52668	U2OS	U1	0.959434
402	8.71173	U2OS	U1	0.803961
403	8.84227	U2OS	U1	0.0323231
404	6.95773	U2OS	U1	0.709387
405	8.583	U2OS	U1	0.465001
406	8.09844	U2OS	U1	0.947549
407	8.92814	U2OS	U1	0.221433
408	9.22607	U2OS	U1	0.267072
409	7.89937	U2OS	U1	0.081474
410	6.50823	U2OS	U1	0.428619
411	6.81305	U2OS	U1	0.109019
412	6.34072	U2OS	U1	0.633787
413	8.49936	U2OS	U1	0.802963
414	8.67641	U2OS	U1	0.6968
415	6.07191	U2OS	U1	0.766211
416	6.43198	U2OS	U1	0.342454
417	6.1884	U2OS	U1	0.845851
418	6.6283	U2OS	U1	0.428769
419	0	U2OS	U1	0.82401
420	6.74937	U2OS	U1	0.626496
421	5.59324	U2OS	U1	0.143423
422	7.66667	U2OS	U1	0.0783869
423	4.67568	U2OS	U1	0.0183326
424	7.04375	U2OS	U1	0.066725
425	7.68357	U2OS	U1	0.458584
426	6.08477	U2OS	U1	0.113342
427	6.46272	U2OS	U1	0.0277833
428	5.66871	U2OS	U1	0.754861
429	6.48878	U2OS	U1	0.39485
430	8.54111	U2OS	U1	0.746938
431	8.4514	U2OS	U1	0.452405
432	8.04724	U2OS	U1	0.450087
433	7.64906	U2OS	U1	0.478073
434	6.45405	U2OS	U1	0.474004
435	8.02328	U2OS	U1	0.803163
436	7.35758	U2OS	U1	0.402393
437	8.25171	U2OS	U1	0.904686
438	6.85143	U2OS	U1	0.037061
439	6.41968	U2OS	U1	0.773874
440	6.59698	U2OS	U1	0.125641
441	6.7889	U2OS	U1	0.618514
442	7.56302	U2OS	U1	0.0103643
443	7.12504	U2OS	U1	0.538627
444	5.58774	U2OS	U1	0.00301796
445	6.70885	U2OS	U1	0.951194
446	5.23465	U2OS	U1	0.905402
447	5.97165	U2OS	U1	0.795967
448	7.00708	U2OS	U1	0.915274
449	5.98884	U2OS	U1	0.145558
450	5.34425	U2OS	U1	0.15773
451	5.59714	U2OS	U1	0.187632
452	6.05583	U2OS	U1	0.622496
453	7.26164	U2OS	U1	0.905809
454	7.95809	U2OS	U1	0.989955
455	5.98814	U2OS	U1	0.711122
456	5.98122	U2OS	U1	0.7318
457	6.42719	U2OS	U1	0.909293
458	6.26233	U2OS	U1	0.400874
459	5.52015	U2OS	U1	0.249851
460	7.60675	U2OS	U1	0.17343
461	7.53206	U2OS	U1	0.119457
462	6.82715	U2OS	U1	0.812611
463	5.47645	U2OS	U1	0.146792
464	8.33713	U2OS	U1	0.264297
465	1.33333	U2OS	U1	0.819089
466	6.52828	U2OS	U1	0.310587
467	7.90147	U2OS	U1	0.982417
468	9.42809	U2OS	U1	0.266639
469	7.71855	U2OS	U1	0.533653
470	8.88139	U2OS	U1	0.314467
471	10.219	U2OS	U1	0.910773
472	7.44732	U2OS	U1	0.366557
473	6.6932	U2OS	U1	0.433592
474	8.51362	U2OS	U1	0.512293
475	8.02784	U2OS	U1	0.938886
476	6.63982	U2OS	U1	0.030949
477	8.47976	U2OS	U1	0.716879
478	8.25476	U2OS	U1	0.891019
479	8.9368	U2OS	U1	0.0272872
480	9.9339	U2OS	U1	0.522051
481	6.92696	U2OS	U1	0.32599
482	6.69516	U2OS	U1	0.859489
483	7.04912	U2OS	U1	0.558517
484	8.38957	U2OS	U1	0.690228
485	6.89034	U2OS	U1	0.452853
486	6.70117	U2OS	U1	0.628309
487	6.24411	U2OS	U1	0.290097
488	6.81981	U2OS	U1	0.00934858
489	5.84787	U2OS	U1	0.576756
490	6.62065	U2OS	U1	0.311444
491	7.87055	U2OS	U1	0.517268
492	7.59507	U2OS	U1	0.916406
493	5.52958	U2OS	U1	0.426475
494	6.72471	U2OS	U1	0.247396
495	5.61595	U2OS	U1	0.371294
496	6.59476	U2OS	U1	0.931861
497	6.08707	U2OS	U1	0.936868
498	6.91694	U2OS	U1	0.84433
499	7.66378	U2OS	U1	0.920207
500	4	U2OS	U1	0.2279
501	7.82439	U2OS	U1	0.0874822
502	6.98807	U2OS	U1	0.22731
503	7.39091	U2OS	U1	0.314377
504	7.12676	U2OS	U1	0.174766
505	8.06114	U2OS	U1	0.607094
506	7.63296	U2OS	U1	0.413586
507	12	U2OS	U1	0.816352
508	7.04816	U2OS	U1	0.18513
509	6.28043	U2OS	U1	0.701877
510	6.83389	U2OS	U1	0.240356
511	7.60036	U2OS	U1	0.574219
512	9.08346	U2OS	U1	0.348988
513	9	U2OS	U1	0.0569644
514	7	U2OS	U1	0.228814
515	9.28916	U2OS	U1	0.664103
516	7.28337	U2OS	U1	0.49725
517	6.43203	U2OS	U1	0.519016
518	7.1641	U2OS	U1	0.17472
519	8.93039	U2OS	U1	0.570716
520	8.23601	U2OS	U1	0.996753
521	7.31546	U2OS	U1	0.816835
522	8.68166	U2OS	U1	0.594373
523	9.30528	U2OS	U1	0.975989
524	7.77494	U2OS	U1	0.901563
525	6.36118	U2OS	U1	0.595608
526	7.44174	U2OS	U1	0.0324263
527	10.3116	U2OS	U1	0.0935771
528	7.50091	U2OS	U1	0.0653717
529	7.74723	U2OS	U1	0.451733
530	10.9535	U2OS	U1	0.375435
531	7.56937	U2OS	U1	0.97535
532	7.73081	U2OS	U1	0.167983
533	9.88412	U2OS	U1	0.972788
534	14	U2OS	U1	0.767475
535	8.8678	U2OS	U1	0.824238
536	6.9554	U2OS	U1	0.632616
537	6.8637	U2OS	U1	0.668733
538	8.19464	U2OS	U1	0.476882
539	6.9561	U2OS	U1	0.0131364
540	8.04766	U2OS	U1	0.353006
541	7.22492	U2OS	U1	0.492072
542	7.2352	U2OS	U1	0.730091
543	5.31223	U2OS	U1	0.468628
544	6.08359	U2OS	U1	0.457405
545	4.33333	U2OS	U1	0.137663
546	6.9938	U2OS	U1	0.0108887
547	7.06177	U2OS	U1	0.758278
548	6.49111	U2OS	U1	0.319953
549	5.73561	U2OS	U1	0.984383
550	5.40632	U2OS	U1	0.220234
551	5.68862	U2OS	U1	0.338708
552	5.31365	U2OS	U1	0.523896
553	5.59082	U2OS	U1	0.754891
554	5.25926	U2OS	U1	0.463858
555	5.96671	U2OS	U1	0.124823
556	6.29362	U2OS	U1	0.312501
557	6.43987	U2OS	U1	0.504519
558	6.65339	U2OS	U1	0.673849
559	6.64679	U2OS	U1	0.77015
560	8.16933	U2OS	U1	0.130336
561	5.52063	U2OS	U1	0.0229151
562	5.98482	U2OS	U1	0.519082
563	7.29589	U2OS	U1	0.809989
564	9.1856	U2OS	U1	0.0126038
565	5.59577	U2OS	U1	0.67247
566	6.66534	U2OS	U1	0.686808
567	6.53194	U2OS	U1	0.449247
568	7.11661	U2OS	U1	0.914789
569	6.22147	U2OS	U1	0.644361
570	6.51666	U2OS	U1	0.00523984
571	7.31164	U2OS	U1	0.484428
572	11.2841	U2OS	U1	0.859318
573	5.783	U2OS	U1	0.8304
574	7.76841	U2OS	U1	0.649154
575	7.91212	U2OS	U1	0.673698
576	4.76522	U2OS	U1	0.5785
577	7.12216	U2OS	U1	0.27412
578	4.37284	U2OS	U1	0.56053
579	4.84	U2OS	U1	0.67173
580	6.94467	U2OS	U1	0.35243
581	8	U2OS	U1	0.855828
582	4.51632	U2OS	U1	0.195037
583	6.48412	U2OS	U1	0.747321
584	4.86625	U2OS	U1	0.289603
585	6.25194	U2OS	U1	0.773799
586	7.63294	U2OS	U1	0.427737
587	7.35701	U2OS	U1	0.807698
588	6.69128	U2OS	U1	0.353535
589	8.05659	U2OS	U1	0.213693
590	5.77773	U2OS	U1	0.767285
591	5.83744	U2OS	U1	0.308642
592	9.13441	U2OS	U1	0.733245
593	6.54562	U2OS	U1	0.744473
594	7.49422	U2OS	U1	0.221397
595	5.63426	U2OS	U1	0.214112
596	7.24665	U2OS	U1	0.198948
597	8.19233	U2OS	U1	0.142518
598	9.32861	U2OS	U1	0.377083
599	6.1398	U2OS	U1	0.0266279
600	6.44532	U2OS	U1	0.11092
601	6.85443	U2OS	U1	0.674564
602	7.4671	U2OS	U1	0.799777
603	6.82656	U2OS	U1	0.0805295
604	4.9337	U2OS	U1	0.231702
605	6.02018	U2OS	U1	0.207626
606	5.87089	U2OS	U1	0.917334
607	4.49725	U2OS	U1	0.711315
608	4.85217	U2OS	U1	0.553885
609	5	U2OS	U1	0.304518
610	5.1519	U2OS	U1	0.834854
611	6.26638	U2OS	U1	0.435306
612	6.05156	U2OS	U1	0.923456
613	5.375	U2OS	U1	0.706052
614	5.06051	U2OS	U1	0.478031
615	3.45	U2OS	U1	0.12621
616	6	U2OS	U1	0.976044
617	5.2545	U2OS	U1	0.159834
618	5.84836	U2OS	U1	0.202602
619	5.65861	U2OS	U1	0.431182
620	4.68828	U2OS	U1	0.404202
621	4.65525	U2OS	U1	0.146751
622	5.06612	U2OS	U1	0.729319
623	4.98868	U2OS	U1	0.188745
624	7.02191	U2OS	U1	0.643896
625	6.78447	U2OS	U1	0.754306
626	6.80547	U2OS	U1	0.210732
627	7.51281	U2OS	U1	0.600954
628	5.71568	U2OS	U1	0.748928
629	4.89328	U2OS	U1	0.638219
630	6.23836	U2OS	U1	0.597127
631	5.79894	U2OS	U1	0.295482
632	6.31032	U2OS	U1	0.731606
633	5.75472	U2OS	U1	0.945308
634	8.98567	U2OS	U1	0.425561
635	5.54765	U2OS	U1	0.782182
636	9.10443	U2OS	U1	0.056141
637	6.10125	U2OS	U1	0.835272
638	6.94888	U2OS	U1	0.19225
639	7.2741	U2OS	U1	0.395097
640	7.97084	U2OS	U1	0.300081
641	7.51539	U2OS	U1	0.0801036
642	7.77663	U2OS	U1	0.904631
643	11.6557	U2OS	U1	0.370154
644	5.81718	U2OS	U1	0.530697
645	6.28594	U2OS	U1	0.494116
646	7.7825	U2OS	U1	0.132161
647	8.69365	U2OS	U1	0.206454
648	6.94711	U2OS	U1	0.0761888
649	5.99861	U2OS	U1	0.507922
650	4.7573	U2OS	U1	0.26155
651	6.60167	U2OS	U1	0.357062
652	5.09568	U2OS	U1	0.108065
653	7.24451	U2OS	U1	0.787552
654	6.38981	U2OS	U1	0.106584
655	6.74862	U2OS	U1	0.985709
656	8.37977	U2OS	U1	0.177161
657	5.18229	U2OS	U1	0.572405
658	5.9271	U2OS	U1	0.0448453
659	5.5285	U2OS	U1	0.787116
660	4.43016	U2OS	U1	0.189606
661	5.08822	U2OS	U1	0.527904
662	6.34602	U2OS	U1	0.740078
663	5.04999	U2OS	U1	0.149931
664	6.11891	U2OS	U1	0.551087
665	6.09946	U2OS	U1	0.216617
666	5.33279	U2OS	U1	0.759196
667	6.11101	U2OS	U1	0.722915
668	4.16176	U2OS	U1	0.176549
669	5.63033	U2OS	U1	0.861967
670	6.51145	U2OS	U1	0.0197751
671	4.74144	U2OS	U1	0.860237
672	4.68038	U2OS	U1	0.558904
673	4.41571	U2OS	U1	0.40322
674	3.88917	U2OS	U1	0.758747
675	5.54626	U2OS	U1	0.716929
676	5.12216	U2OS	U1	0.987326
677	4.56516	U2OS	U1	0.278085
678	5.38977	U2OS	U1	0.00379367
679	4.5969	U2OS	U1	0.933903
680	5.41349	U2OS	U1	0.857897
681	4.55132	U2OS	U1	0.728851
682	4.64128	U2OS	U1	0.516689
683	5.89162	U2OS	U1	0.706956
684	1	U2OS	U1	0.78053
685	3	U2OS	U1	0.374876
686	4.97984	U2OS	U1	0.770323
687	6.64732	U2OS	U1	0.750624
688	4.80526	U2OS	U1	0.613211
689	6.14581	U2OS	U1	0.401866
690	6.16935	U2OS	U1	0.697308
691	5.25656	U2OS	U1	0.00311286
692	6.68179	U2OS	U1	0.774897
693	4.97705	U2OS	U1	0.896417
694	4.72781	U2OS	U1	0.239316
695	4.93192	U2OS	U1	0.120767
696	3.92441	U2OS	U1	0.220284
697	5.69655	U2OS	U1	0.302097
698	4.77961	U2OS	U1	0.883029
699	4.86202	U2OS	U1	0.543166
700	4.86662	U2OS	U1	0.286712
701	5.08259	U2OS	U1	0.138355
702	3.77651	U2OS	U1	0.290144
703	4.38459	U2OS	U1	0.613871
704	4.14733	U2OS	U1	0.324139
705	4.01545	U2OS	U1	0.45736
706	5.05806	U2OS	U1	0.444117
707	3.6434	U2OS	U1	0.828135
708	4.48974	U2OS	U1	0.426348
709	4.91398	U2OS	U1	0.345699
710	4.44069	U2OS	U1	0.674972
711	4.4438	U2OS	U1	0.221482
712	4.01633	U2OS	U1	0.467246
713	4.67243	U2OS	U1	0.314766
714	3.5	U2OS	U1	0.626856
715	0	U2OS	U1	0.87736
716	5.74175	U2OS	U1	0.447689
717	3.7457	U2OS	U1	0.784457
718	5.28657	U2OS	U1	0.456966
719	3.76757	U2OS	U1	0.656229
720	4.93916	U2OS	U1	0.131841
721	5.50139	U2OS	U1	0.432982
722	5.58051	U2OS	U1	0.909312
723	3.90625	U2OS	U1	0.605479
724	6.13202	U2OS	U1	0.766775
725	5.15629	U2OS	U1	0.504701
726	3.51429	U2OS	U1	0.498056
727	5.31754	U2OS	U1	0.8429
728	5.14358	U2OS	U1	0.0678069
729	5.96742	U2OS	U1	0.573272
730	0.5	U2OS	U1	0.942763
731	4	U2OS	U1	0.51786
732	6.06759	U2OS	U1	0.194466
733	6.41677	U2OS	U1	0.847939
734	7.73273	U2OS	U1	0.251639
735	6.51567	U2OS	U1	0.700726
736	6.70395	U2OS	U1	0.540261
737	6.30507	U2OS	U1	0.948836
738	5.95662	U2OS	U1	0.624337
739	6.32362	U2OS	U1	0.837978
740	4.44781	U2OS	U1	0.00793288
741	4.75254	U2OS	U1	0.98934
742	5.98127	U2OS	U1	0.0777146
743	5.05151	U2OS	U1	0.32213
744	4.29413	U2OS	U1	0.946152
745	4.13434	U2OS	U1	0.0089391
746	4.98817	U2OS	U1	0.82273
747	5.26541	U2OS	U1	0.861212
748	3.79124	U2OS	U1	0.439831
749	4.43919	U2OS	U1	0.255745
750	4.15357	U2OS	U1	0.80269
751	5.69799	U2OS	U1	0.477862
752	3.79696	U2OS	U1	0.134339
753	4.21476	U2OS	U1	0.927849
754	5.11602	U2OS	U1	0.89597
755	4.65809	U2OS	U1	0.491545
756	5.65834	U2OS	U1	0.856702
757	5.50588	U2OS	U1	0.418578
758	5.51143	U2OS	U1	0.683465
759	5.83948	U2OS	U1	0.397991
760	4.67857	U2OS	U1	0.505742
761	3.86768	U2OS	U1	0.189552
762	5.16943	U2OS	U1	0.964989
763	4.24512	U2OS	U1	0.294216
764	4.05835	U2OS	U1	0.10346
765	5.75487	U2OS	U1	0.144315
766	4.4848	U2OS	U1	0.0140923
767	5.52489	U2OS	U1	0.715946
768	4.84	U2OS	U1	0.564498
769	5.59568	U2OS	U1	0.794578
770	5.20913	U2OS	U1	0.50708
771	9.06674	U2OS	U1	0.791821
772	9.03928	U2OS	U1	0.695764
773	7.87796	U2OS	U1	0.777848
774	4.59303	U2OS	U1	0.406483
775	5.0778	U2OS	U1	0.647771
776	5.85402	U2OS	U1	0.179794
777	5.97223	U2OS	U1	0.32182
778	5.59797	U2OS	U1	0.172605
779	7.79947	U2OS	U1	0.408637
780	5.64961	U2OS	U1	0.241419
781	6.375	U2OS	U1	0.406922
782	4.78509	U2OS	U1	0.975222
783	5.3969	U2OS	U1	0.320319
784	6.7317	U2OS	U1	0.982491
785	5.1007	U2OS	U1	0.636306
786	5.18151	U2OS	U1	0.375091
787	4.78607	U2OS	U1	0.857484
788	5.41418	U2OS	U1	0.619587
789	5.60321	U2OS	U1	0.252033
790	4.06491	U2OS	U1	0.792856
791	5.1097	U2OS	U1	0.432939
792	4.11111	U2OS	U1	0.357511
793	4.14575	U2OS	U1	0.330277
794	3.4668	U2OS	U1	0.697369
795	4.03747	U2OS	U1	0.26865
796	4.5903	U2OS	U1	0.808278
797	3.47767	U2OS	U1	0.295289
798	4.11055	U2OS	U1	0.544121
799	5.03398	U2OS	U1	0.487921
800	4.964	U2OS	U1	0.855356
801	3.88158	U2OS	U1	0.888386
802	7	U2OS	U1	0.184384
803	4.32168	U2OS	U1	0.585348
804	3.46401	U2OS	U1	0.898205
805	3.75023	U2OS	U1	0.446117
806	3.69464	U2OS	U1	0.921868
807	3.86206	U2OS	U1	0.278991
808	4.53029	U2OS	U1	0.608831
809	3.87665	U2OS	U1	0.682454
810	4.47197	U2OS	U1	0.228206
811	3.28918	U2OS	U1	0.0137675
812	4.53667	U2OS	U1	0.416724
813	4.09702	U2OS	U1	0.938482
814	4.75357	U2OS	U1	0.343028
815	4.48618	U2OS	U1	0.779744
816	4.65014	U2OS	U1	0.174736
817	4.39444	U2OS	U1	0.341953
818	4.61426	U2OS	U1	0.144598
819	4.10282	U2OS	U1	0.716771
820	4.31184	U2OS	U1	0.699308
821	4.78536	U2OS	U1	0.688497
822	7.08176	U2OS	U1	0.253396
823	4.9815	U2OS	U1	0.69236
824	6.92762	U2OS	U1	0.227298
825	4.38477	U2OS	U1	0.424649
826	4.73801	U2OS	U1	0.371922
827	7.1762	U2OS	U1	0.355308
828	5.22916	U2OS	U1	0.0576548
829	5.0815	U2OS	U1	0.631647
830	4.42951	U2OS	U1	0.707317
831	5.17322	U2OS	U1	0.613589
832	4.78984	U2OS	U1	0.648313
833	3.60192	U2OS	U1	0.169941
834	4.76091	U2OS	U1	0.149447
835	4.61846	U2OS	U1	0.514175
836	4.39451	U2OS	U1	0.875333
837	3.9509	U2OS	U1	0.183953
838	5.0978	U2OS	U1	0.462839
839	3.95418	U2OS	U1	0.428932
840	4.0861	U2OS	U1	0.497289
841	5.83495	U2OS	U1	0.161511
842	4.79612	U2OS	U1	0.342441
843	5.31777	U2OS	U1	0.26188
844	4.79058	U2OS	U1	0.844527
845	5.3206	U2OS	U1	0.800332
846	4.55937	U2OS	U1	0.426639
847	4.85772	U2OS	U1	0.607015
848	4.99382	U2OS	U1	0.145466
849	5.71938	U2OS	U1	0.509613
850	6.66101	U2OS	U1	0.296947
851	5.38488	U2OS	U1	0.859651
852	6.91322	U2OS	U1	0.671598
853	7.75227	U2OS	U1	0.633474
854	6.35957	U2OS	U1	0.124751
855	7.29944	U2OS	U1	0.470588
856	5.07863	U2OS	U1	0.986573
857	5.03428	U2OS	U1	0.948299
858	6.09378	U2OS	U1	0.645086
859	6.6779	U2OS	U1	0.151725
860	4.43256	U2OS	U1	0.639127
861	5.89401	U2OS	U1	0.565662
862	5.58548	U2OS	U1	0.468666
863	6.06628	U2OS	U1	0.428037
864	4.88309	U2OS	U1	0.59927
865	4.33197	U2OS	U1	0.84997
866	4.74189	U2OS	U1	0.751121
867	7.10896	U2OS	U1	0.579361
868	8.13458	U2OS	U1	0.924704
869	4.1274	U2OS	U1	0.06474
870	5.52921	U2OS	U1	0.991347
871	6.57871	U2OS	U1	0.0529945
872	4.69168	U2OS	U1	0.199496
873	5.17845	U2OS	U1	0.422753
874	6.88455	U2OS	U1	0.107509
875	4.57078	U2OS	U1	0.62367
876	4.32827	U2OS	U1	0.0479926
877	5.35791	U2OS	U1	0.284624
878	6.33993	U2OS	U1	0.0610367
879	6.43581	U2OS	U1	0.703519
880	7.69848	U2OS	U1	0.668456
881	5.453	U2OS	U1	0.378581
882	7.02703	U2OS	U1	0.188194
883	6.05377	U2OS	U1	0.747005
884	4.87627	U2OS	U1	0.340379
885	5.42306	U2OS	U1	0.795301
886	5.54314	U2OS	U1	0.487901
887	4.71631	U2OS	U1	0.525669
888	6.81882	U2OS	U1	0.0284908
889	6.53148	U2OS	U1	0.644232
890	5.30504	U2OS	U1	0.350657
891	4.76417	U2OS	U1	0.229205
892	7.61621	U2OS	U1	0.433883
893	7.83352	U2OS	U1	0.382467
894	5.07055	U2OS	U1	0.469789
895	5.8949	U2OS	U1	0.979483
896	5.29802	U2OS	U1	0.364378
897	1	U2OS	U1	0.77441
898	5.48998	U2OS	U1	0.552768
899	4.19155	U2OS	U1	0.889131
900	5.1029	U2OS	U1	0.354953
901	5.94789	U2OS	U1	0.245519
902	5.74458	U2OS	U1	0.911019
903	4.23409	U2OS	U1	0.0435343
904	5.09808	U2OS	U1	0.950753
905	3.86506	U2OS	U1	0.556407
906	4.06984	U2OS	U1	0.376363
907	4.96995	U2OS	U1	0.995052
908	4.3916	U2OS	U1	0.0583626
909	4.3209	U2OS	U1	0.516706
910	6.11016	U2OS	U1	0.0310971
911	5.18982	U2OS	U1	0.571176
912	5.59737	U2OS	U1	0.180469
913	7.20109	U2OS	U1	0.630959
914	5.70754	U2OS	U1	0.980924
915	5.05155	U2OS	U1	0.874903
916	5.72041	U2OS	U1	0.451836
917	5.7175	U2OS	U1	0.708461
918	5.92202	U2OS	U1	0.777469
919	6.30563	U2OS	U1	0.494843
920	6.3327	U2OS	U1	0.528533
921	6.21603	U2OS	U1	0.150784
922	6.23333	U2OS	U1	0.3694
923	7.10019	U2OS	U1	0.142221
924	5.09345	U2OS	U1	0.726894
925	5.75418	U2OS	U1	0.477013
926	6.70824	U2OS	U1	0.448879
927	6.46594	U2OS	U1	0.885998
928	8.60897	U2OS	U1	0.527619
929	6.72765	U2OS	U1	0.409091
930	5.99681	U2OS	U1	0.268892
931	11.5209	U2OS	U1	0.072012
932	6.18772	U2OS	U1	0.418136
933	5.39512	U2OS	U1	0.0257535
934	6.68141	U2OS	U1	0.291154
935	8.65828	U2OS	U1	0.50351
936	7.01817	U2OS	U1	0.965933
937	7.40127	U2OS	U1	0.109383
938	6.58593	U2OS	U1	0.673041
939	7.87782	U2OS	U1	0.499932
940	9.08402	U2OS	U1	0.777098
941	6.45	U2OS	U1	0.143607
942	9.56758	U2OS	U1	0.0832026
943	5.97674	U2OS	U1	0.399219
944	9.63875	U2OS	U1	0.796962
945	10.7664	U2OS	U1	0.191676
946	9.2279	U2OS	U1	0.767777
947	7.77719	U2OS	U1	0.290298
948	10.4244	U2OS	U1	0.216891
949	8.31739	U2OS	U1	0.0167156
950	10.4012	U2OS	U1	0.398659
951	8.08087	U2OS	U1	0.381081
952	6.17354	U2OS	U1	0.659345
953	8.49058	U2OS	U1	0.0709184
954	8.36903	U2OS	U1	0.152604
955	7.0495	U2OS	U1	0.0165759
956	8.66526	U2OS	U1	0.113796
957	8.18229	U2OS	U1	0.651789
958	8.12976	U2OS	U1	0.402657
959	7.3331	U2OS	U1	0.321026
960	8.06995	U2OS	U1	0.557912
961	8.04796	U2OS	U1	0.99346
962	7.82863	U2OS	U1	0.834487
963	7.86676	U2OS	U1	0.699623
964	8.85233	U2OS	U1	0.918259
965	8.43164	U2OS	U1	0.0397287
966	10.1921	U2OS	U1	0.0703334
967	10.0492	U2OS	U1	0.474006
968	8.01661	U2OS	U1	0.349167
969	7.0158	U2OS	U1	0.937252
970	8.61858	U2OS	U1	0.489565
971	7.28058	U2OS	U1	0.539649
972	8.72159	U2OS	U1	0.89526
973	7.85754	U2OS	U1	0.446635
974	8.47733	U2OS	U1	0.877034
975	8.00538	U2OS	U1	0.253582
976	9.78702	U2OS	U1	0.27381
977	10.2987	U2OS	U1	0.328361
978	10.2568	U2OS	U1	0.547564
979	8.77134	U2OS	U1	0.220129
980	10.3087	U2OS	U1	0.671429
981	10.9305	U2OS	U1	0.142793
982	8.7551	U2OS	U1	0.0941003
983	7.70932	U2OS	U1	0.870192
984	7.42683	U2OS	U1	0.236869
985	8.01462	U2OS	U1	0.386004
986	7.25545	U2OS	U1	0.571542
987	5.92308	U2OS	U1	0.525802
988	4	U2OS	U1	0.0760239
989	6.27505	U2OS	U1	0.874126
990	8.52	U2OS	U1	0.951136
991	6.47391	U2OS	U1	0.812507
992	7.50438	U2OS	U1	0.283802
993	10.5649	U2OS	U1	0.527847
994	6.70652	U2OS	U1	0.339417
995	7.0771	U2OS	U1	0.554667
996	7.64864	U2OS	U1	0.974403
997	10.2772	U2OS	U1	0.311703
998	8.21128	U2OS	U1	0.668797
999	8.00145	U2OS	U1	0.325967
1000	10.5539	U2OS	U1	0.774477
1001	9.44797	U2OS	U1	0.32581
1002	10.273	U2OS	U1	0.889827
1003	6.60506	U2OS	U1	0.751708
1004	8.92731	U2OS	U1	0.762632
1005	7.03914	U2OS	U1	0.469479
1006	7.29029	U2OS	U1	0.210765
1007	7.18043	U2OS	U1	0.0414751
1008	7.48229	U2OS	U1	0.321829
1009	9.71343	U2OS	U1	0.0371127
1010	6.5188	U2OS	U1	0.693855
1011	6.73826	U2OS	U1	0.67035
1012	7.89726	U2OS	U1	0.430472
1013	7.40358	U2OS	U1	0.767789
1014	8.99232	U2OS	U1	0.536008
1015	8.16613	U2OS	U1	0.0398599
1016	7.68186	U2OS	U1	0.134793
1017	6.99314	U2OS	U1	0.193416
1018	7.22881	U2OS	U1	0.335664
1019	9.7056	U2OS	U1	0.0523129
1020	8.4359	U2OS	U1	0.605117
1021	8.30639	U2OS	U1	0.512061
1022	9.68178	U2OS	U1	0.617461
1023	10.6018	U2OS	U1	0.432356
1024	8.46743	U2OS	U1	0.8477
1025	8.50401	U2OS	U1	0.454059
1026	11.4372	U2OS	U1	0.0154035
1027	12.5624	U2OS	U1	0.873068
1028	8.15187	U2OS	U1	0.656202
1029	10.58	U2OS	U1	0.823003
1030	7.50626	U2OS	U1	0.951776
1031	7.99655	U2OS	U1	0.0509124
1032	6.91822	U2OS	U1	0.235072
1033	8.19991	U2OS	U1	0.0633434
1034	8.23753	U2OS	U1	0.421658
1035	7.87848	U2OS	U1	0.863829
1036	7.24601	U2OS	U1	0.081624
1037	7.33185	U2OS	U1	0.473112
1038	6.61836	U2OS	U1	0.125543
1039	7.64327	U2OS	U1	0.772886
1040	7.20807	U2OS	U1	0.841422
1041	7.31448	U2OS	U1	0.0432909
1042	7.94982	U2OS	U1	0.486441
1043	9.04739	U2OS	U1	0.239411
1044	9.88564	U2OS	U1	0.952474
1045	8.09923	U2OS	U1	0.943893
1046	6.94022	U2OS	U1	0.613934
1047	9.19909	U2OS	U1	0.973487
1048	8.50643	U2OS	U1	0.344861
1049	8.37502	U2OS	U1	0.897851
1050	9.83625	U2OS	U1	0.434595
1051	8.13981	U2OS	U1	0.235815
4368	7.53948	KO	KO1	0.0739511
4369	6.51198	KO	KO1	0.786459
4370	6.72912	KO	KO1	0.0279518
4371	7.00332	KO	KO1	0.255206
4372	5.83734	KO	KO1	0.297583
4373	7.23633	KO	KO1	0.564606
4374	7.76123	KO	KO1	0.562061
4375	5.57236	KO	KO1	0.887401
4376	7.84422	KO	KO1	0.637377
4377	6.69181	KO	KO1	0.161462
4378	8.80434	KO	KO1	0.0269948
4379	7.16112	KO	KO1	0.761982
4380	8.84647	KO	KO1	0.535569
4381	8.6516	KO	KO1	0.578629
4382	8.0167	KO	KO1	0.414105
4383	6.43225	KO	KO1	0.589815
4384	5.81906	KO	KO1	0.405631
4385	9.83233	KO	KO1	0.445692
4386	6.86757	KO	KO1	0.59274
4387	7.34322	KO	KO1	0.492345
4388	6.03105	KO	KO1	0.0591034
4389	5	KO	KO1	0.97679
4390	6.08612	KO	KO1	0.855138
4391	6.42172	KO	KO1	0.379086
4392	6.11097	KO	KO1	0.546525
4393	6.74567	KO	KO1	0.932874
4394	6.2727	KO	KO1	0.397965
4395	6.27721	KO	KO1	0.944773
4396	6.44739	KO	KO1	0.0304863
4397	5.98264	KO	KO1	0.7458
4398	7.21415	KO	KO1	0.797007
4399	7.14773	KO	KO1	0.193835
4400	7.06436	KO	KO1	0.162867
4401	7.98078	KO	KO1	0.591078
4402	8.47672	KO	KO1	0.479692
4403	7.08394	KO	KO1	0.586543
4404	7.26553	KO	KO1	0.132271
4405	8.42437	KO	KO1	0.277737
4406	8.32156	KO	KO1	0.0696724
4407	5.66996	KO	KO1	0.107997
4408	7.35419	KO	KO1	0.716378
4409	5.38935	KO	KO1	0.026402
4410	5.17436	KO	KO1	0.53965
4411	5.20687	KO	KO1	0.298663
4412	6.96926	KO	KO1	0.868497
4413	6.20332	KO	KO1	0.545039
4414	7.27546	KO	KO1	0.997548
4415	5.71678	KO	KO1	0.561076
4416	8.09203	KO	KO1	0.562098
4417	6.06354	KO	KO1	0.335107
4418	6.47003	KO	KO1	0.252325
4419	5.50847	KO	KO1	0.42737
4420	7.21448	KO	KO1	0.227175
4421	5.98208	KO	KO1	0.070876
4422	5.58059	KO	KO1	0.425051
4423	7.06615	KO	KO1	0.106417
4424	7.35276	KO	KO1	0.723121
4425	5.51078	KO	KO1	0.298394
4426	5.92551	KO	KO1	0.490362
4427	6.72958	KO	KO1	0.195583
4428	6.99882	KO	KO1	0.680827
4429	8.37346	KO	KO1	0.830826
4430	8.3879	KO	KO1	0.220407
4431	6.93905	KO	KO1	0.00780867
4432	6.41289	KO	KO1	0.250904
4433	7.83528	KO	KO1	0.627636
4434	8.87207	KO	KO1	0.310817
4435	7.23224	KO	KO1	0.836206
4436	6.89762	KO	KO1	0.852739
4437	8.0777	KO	KO1	0.371741
4438	9.00715	KO	KO1	0.365334
4439	8.26815	KO	KO1	0.0165626
4440	6.39898	KO	KO1	0.549679
4441	6.19706	KO	KO1	0.154271
4442	11	KO	KO1	0.11268
4443	7.19496	KO	KO1	0.0533381
4444	5.99006	KO	KO1	0.179284
4445	6.75361	KO	KO1	0.155931
4446	6.79739	KO	KO1	0.0354904
4447	8.2	KO	KO1	0.982432
4448	6.55911	KO	KO1	0.658305
4449	5.24531	KO	KO1	0.386994
4450	8.65435	KO	KO1	0.0624855
4451	7.18866	KO	KO1	0.0472453
4452	6.70818	KO	KO1	0.804952
4453	7.90299	KO	KO1	0.42278
4454	7.23142	KO	KO1	0.10826
4455	8.1267	KO	KO1	0.167034
4456	9.83464	KO	KO1	0.680195
4457	7.1441	KO	KO1	0.427234
4458	8.56377	KO	KO1	0.0968083
4459	8.29659	KO	KO1	0.39201
4460	6.90392	KO	KO1	0.0447558
4461	8.59266	KO	KO1	0.271026
4462	5.10441	KO	KO1	0.50308
4463	5.41421	KO	KO1	0.457479
4464	6.25463	KO	KO1	0.768635
4465	6.74707	KO	KO1	0.16023
4466	6.93728	KO	KO1	0.510044
4467	6.2038	KO	KO1	0.141527
4468	6.45114	KO	KO1	0.18937
4469	7.75411	KO	KO1	0.409899
4470	6.10431	KO	KO1	0.145863
4471	7.90371	KO	KO1	0.562328
4472	6.43526	KO	KO1	0.455232
4473	6.90582	KO	KO1	0.942097
4474	5.00727	KO	KO1	0.669995
4475	8.13296	KO	KO1	0.103142
4476	8.55489	KO	KO1	0.607107
4477	6.66581	KO	KO1	0.420329
4478	9.63936	KO	KO1	0.500632
4479	7.59032	KO	KO1	0.655806
4480	7.53345	KO	KO1	0.185718
4481	9.30237	KO	KO1	0.359534
4482	8.03925	KO	KO1	0.48038
4483	7.83471	KO	KO1	0.614783
4484	8.84569	KO	KO1	0.285557
4485	10.0755	KO	KO1	0.502773
4486	9.38879	KO	KO1	0.278546
4487	6.53921	KO	KO1	0.57239
4488	8.31659	KO	KO1	0.342289
4489	8.0749	KO	KO1	0.839161
4490	7.17206	KO	KO1	0.685913
4491	6.80971	KO	KO1	0.816128
4492	7.18152	KO	KO1	0.154246
4493	7.87814	KO	KO1	0.185194
4494	7.13398	KO	KO1	0.542595
4495	8.81804	KO	KO1	0.0613983
4496	5.93593	KO	KO1	0.538059
4497	7.68079	KO	KO1	0.335997
4498	9.40066	KO	KO1	0.324454
4499	8.6642	KO	KO1	0.229853
4500	10.8533	KO	KO1	0.00468674
4501	12.2756	KO	KO1	0.687073
4502	8.12478	KO	KO1	0.752781
4503	9.98342	KO	KO1	0.338283
4504	8.28305	KO	KO1	0.469804
4505	10.8573	KO	KO1	0.797382
4506	8.23379	KO	KO1	0.647468
4507	8.10974	KO	KO1	0.0229782
4508	6.75447	KO	KO1	0.283972
4509	7.90324	KO	KO1	0.954395
4510	7.2307	KO	KO1	0.883155
4511	6.21531	KO	KO1	0.325218
4512	6.74514	KO	KO1	0.910634
4513	7.595	KO	KO1	0.479175
4514	8.0833	KO	KO1	0.202069
4515	6.85025	KO	KO1	0.271449
4516	6.14053	KO	KO1	0.240982
4517	9.25365	KO	KO1	0.0555755
4518	9.12805	KO	KO1	0.437136
4519	8.17009	KO	KO1	0.904583
4520	8.2509	KO	KO1	0.525757
4521	7.10056	KO	KO1	0.545456
4522	7.71558	KO	KO1	0.227
4523	8.87379	KO	KO1	0.0464008
4524	6.63374	KO	KO1	0.125808
4525	10.9501	KO	KO1	0.215126
4526	7.62539	KO	KO1	0.873393
4527	8.48185	KO	KO1	0.988329
4528	7.04385	KO	KO1	0.0177662
4529	9.83106	KO	KO1	0.44331
4530	7.81087	KO	KO1	0.369197
4531	16	KO	KO1	0.536464
4532	9.52725	KO	KO1	0.616523
4533	9.59883	KO	KO1	0.396
4534	12.2892	KO	KO1	0.183864
4535	11.265	KO	KO1	0.585274
4536	10.7286	KO	KO1	0.0332968
4537	9.46939	KO	KO1	0.893978
4538	8.05222	KO	KO1	0.644411
4539	10.3275	KO	KO1	0.0945443
4540	8.41975	KO	KO1	0.551375
4541	9.01668	KO	KO1	0.128974
4542	8.69357	KO	KO1	0.118821
4543	6.9623	KO	KO1	0.265549
4544	7.42074	KO	KO1	0.762908
4545	8.7124	KO	KO1	0.698221
4546	8.95667	KO	KO1	0.558852
4547	8.32174	KO	KO1	0.255227
4548	6.95226	KO	KO1	0.517869
4549	11.1956	KO	KO1	0.929751
4550	10.379	KO	KO1	0.185319
4551	8.78004	KO	KO1	0.734207
4552	6.62393	KO	KO1	0.872183
4553	7.54936	KO	KO1	0.669456
4554	8.08259	KO	KO1	0.203696
4555	7.54941	KO	KO1	0.129166
4556	7.97084	KO	KO1	0.515033
4557	7.1958	KO	KO1	0.130308
4558	6.0969	KO	KO1	0.8257
4559	8.41956	KO	KO1	0.523645
4560	5.95381	KO	KO1	0.291424
4561	7.22432	KO	KO1	0.568127
4562	8.12124	KO	KO1	0.260637
4563	7.58985	KO	KO1	0.58447
4564	10.5655	KO	KO1	0.232122
4565	8.38563	KO	KO1	0.219052
4566	9.24946	KO	KO1	0.518506
4567	7.71807	KO	KO1	0.835416
4568	9.37363	KO	KO1	0.644771
4569	7.68494	KO	KO1	0.0941907
4570	9.223	KO	KO1	0.134068
4571	7.5256	KO	KO1	0.390301
4572	6.48531	KO	KO1	0.319565
4573	8.3281	KO	KO1	0.891221
4574	6.98332	KO	KO1	0.891291
4575	8.25191	KO	KO1	0.0298241
4576	7.29646	KO	KO1	0.210522
4577	9.80035	KO	KO1	0.388353
4578	10.5722	KO	KO1	0.176375
4579	11.6273	KO	KO1	0.918686
4580	10.5696	KO	KO1	0.189599
4581	8.85253	KO	KO1	0.733986
4582	9.45387	KO	KO1	0.956916
4583	10.6083	KO	KO1	0.477718
4584	8.25745	KO	KO1	0.814219
4585	7.39166	KO	KO1	0.428219
4586	8.94977	KO	KO1	0.813449
4587	7.49194	KO	KO1	0.761698
4588	9.17619	KO	KO1	0.959604
4589	10.5343	KO	KO1	0.3366
4590	7.65366	KO	KO1	0.766594
4591	9.15236	KO	KO1	0.921618
4592	9.12323	KO	KO1	0.810772
4593	9.20711	KO	KO1	0.814337
4594	7.55298	KO	KO1	0.948298
4595	10.1111	KO	KO1	0.290683
4596	11.5471	KO	KO1	0.440147
4597	11.2608	KO	KO1	0.106058
4598	9.35168	KO	KO1	0.877282
4599	8.80429	KO	KO1	0.343699
4600	7.47687	KO	KO1	0.905245
4601	6.90182	KO	KO1	0.203858
4602	7.8473	KO	KO1	0.349606
4603	8.63257	KO	KO1	0.690479
4604	6.81742	KO	KO1	0.922707
4605	6.76775	KO	KO1	0.687946
4606	8.69113	KO	KO1	0.340094
4607	9.41195	KO	KO1	0.0400435
4608	6.95883	KO	KO1	0.331751
4609	7.22394	KO	KO1	0.476161
4610	7.10323	KO	KO1	0.7304
4611	8.74284	KO	KO1	0.893629
4612	8.40433	KO	KO1	0.00630904
4613	7.20549	KO	KO1	0.0767345
4614	6.43967	KO	KO1	0.281791
4615	7.78653	KO	KO1	0.535619
4616	8.17072	KO	KO1	0.535786
4617	7.31208	KO	KO1	0.425263
4618	8.00466	KO	KO1	0.883637
4619	10	KO	KO1	0.727352
4620	14	KO	KO1	0.135961
4621	9.1113	KO	KO1	0.235136
4622	8	KO	KO1	0.505306
4623	10.5	KO	KO1	0.362519
4624	8	KO	KO1	0.80862
4625	8.37918	KO	KO1	0.419336
4626	5.81698	KO	KO1	0.941163
4627	6.07701	KO	KO1	0.182457
4628	7.08611	KO	KO1	0.482787
4629	7.3168	KO	KO1	0.894247
4630	6.29146	KO	KO1	0.065736
4631	8.35002	KO	KO1	0.279232
4632	7.06098	KO	KO1	0.202773
4633	6.8966	KO	KO1	0.984813
4634	7.06856	KO	KO1	0.468454
4635	8.00151	KO	KO1	0.888171
4636	8.71342	KO	KO1	0.853925
4637	9.99627	KO	KO1	0.103969
4638	9.02643	KO	KO1	0.349944
4639	8.86236	KO	KO1	0.496696
4640	9.7744	KO	KO1	0.878895
4641	8.39772	KO	KO1	0.981854
4642	7.44797	KO	KO1	0.336949
4643	7.71303	KO	KO1	0.781949
4644	6.46505	KO	KO1	0.858717
4645	6.50579	KO	KO1	0.281249
4646	8.29102	KO	KO1	0.198927
4647	8.7218	KO	KO1	0.646614
4648	7.33668	KO	KO1	0.564139
4649	6.80227	KO	KO1	0.154576
4650	6.77203	KO	KO1	0.742173
4651	8.34205	KO	KO1	0.360093
4652	6.9003	KO	KO1	0.604674
4653	5.93676	KO	KO1	0.00649297
4654	6.75777	KO	KO1	0.590515
4655	6.64477	KO	KO1	0.733426
4656	8.21678	KO	KO1	0.345674
4657	6.89233	KO	KO1	0.75933
4658	6.2958	KO	KO1	0.42697
4659	7.16796	KO	KO1	0.4232
4660	8.46752	KO	KO1	0.299353
4661	7.70643	KO	KO1	0.741059
4662	11.0975	KO	KO1	0.917085
4663	15.1288	KO	KO1	0.443101
4664	7.91786	KO	KO1	0.986985
4665	10.9578	KO	KO1	0.799488
4666	6.58109	KO	KO1	0.311235
4667	8.06871	KO	KO1	0.233105
4668	7.66633	KO	KO1	0.358936
4669	11.3641	KO	KO1	0.404669
4670	5.54507	KO	KO1	0.495898
4671	7.00837	KO	KO1	0.701534
4672	7	KO	KO1	0.840998
4673	5.66853	KO	KO1	0.059074
4674	6.69585	KO	KO1	0.453072
4675	5.9675	KO	KO1	0.427556
4676	6.98585	KO	KO1	0.424032
4677	5.51944	KO	KO1	0.563677
4678	5.21324	KO	KO1	0.939802
4679	6.53594	KO	KO1	0.330321
4680	7.41328	KO	KO1	0.948968
4681	5.9341	KO	KO1	0.245884
4682	6.94487	KO	KO1	0.548405
4683	6.02037	KO	KO1	0.713401
4684	7.78127	KO	KO1	0.880622
4685	8.20546	KO	KO1	0.781699
4686	6.22126	KO	KO1	0.965761
4687	5.67282	KO	KO1	0.551143
4688	6.8492	KO	KO1	0.905426
4689	6.64891	KO	KO1	0.654684
4690	7.09995	KO	KO1	0.16901
4691	5.18499	KO	KO1	0.0306607
4692	6.11618	KO	KO1	0.760781
4693	6.27842	KO	KO1	0.67762
4694	5.99725	KO	KO1	0.288313
4695	6.6424	KO	KO1	0.106017
4696	5.80307	KO	KO1	0.68946
4697	6.68705	KO	KO1	0.749453
4698	6.62505	KO	KO1	0.558282
4699	6.39099	KO	KO1	0.665237
4700	6.45805	KO	KO1	0.404061
4701	6.34084	KO	KO1	0.866088
4702	7.24012	KO	KO1	0.532401
4703	8.14045	KO	KO1	0.894839
4704	7.43431	KO	KO1	0.73971
4705	9.42932	KO	KO1	0.522902
4706	8.55072	KO	KO1	0.719657
4707	7.00273	KO	KO1	0.886746
4708	12.5729	KO	KO1	0.194511
4709	6.66279	KO	KO1	0.429805
4710	8.29169	KO	KO1	0.859351
4711	7.16939	KO	KO1	0.0304964
4712	6.87188	KO	KO1	0.133082
4713	8.25129	KO	KO1	0.405347
4714	7.00327	KO	KO1	0.112359
4715	5.57528	KO	KO1	0.726152
4716	7.50722	KO	KO1	0.97481
4717	5.6547	KO	KO1	0.489067
4718	5.7689	KO	KO1	0.960267
4719	5.00119	KO	KO1	0.135769
4720	7.685	KO	KO1	0.700443
4721	6.53063	KO	KO1	0.582858
4722	6.09509	KO	KO1	0.791734
4723	6.26119	KO	KO1	0.537701
4724	6.423	KO	KO1	0.979893
4725	7.24129	KO	KO1	0.439653
4726	6.49973	KO	KO1	0.950272
4727	8.01058	KO	KO1	0.918279
4728	8.19162	KO	KO1	0.42387
4729	6.66653	KO	KO1	0.410522
4730	8.01422	KO	KO1	0.0199471
4731	8.98721	KO	KO1	0.448494
4732	8.03347	KO	KO1	0.19941
4733	6.95607	KO	KO1	0.335926
4734	6.0991	KO	KO1	0.282516
4735	7.36426	KO	KO1	0.670198
4736	6.60901	KO	KO1	0.440174
4737	7.03668	KO	KO1	0.600249
4738	5.40226	KO	KO1	0.843518
4739	5.66178	KO	KO1	0.832772
4740	6.59495	KO	KO1	0.585557
4741	4.43231	KO	KO1	0.440536
4742	5.27721	KO	KO1	0.40041
4743	6.44642	KO	KO1	0.0711271
4744	5.54095	KO	KO1	0.467382
4745	4.90308	KO	KO1	0.403043
4746	6.89595	KO	KO1	0.201531
4747	6.49876	KO	KO1	0.802725
4748	5.98117	KO	KO1	0.698148
4749	4.30431	KO	KO1	0.975408
4750	5.92402	KO	KO1	0.385516
4751	7.01831	KO	KO1	0.416928
4752	5.90971	KO	KO1	0.519735
4753	5.27513	KO	KO1	0.353288
4754	5.88471	KO	KO1	0.545247
4755	4.28571	KO	KO1	0.889753
4756	5.21177	KO	KO1	0.730519
4757	5.36986	KO	KO1	0.206512
4758	5.95206	KO	KO1	0.800153
4759	7.14936	KO	KO1	0.795308
4760	6.46846	KO	KO1	0.799091
4761	5.01113	KO	KO1	0.316803
4762	5.80624	KO	KO1	0.612952
4763	5.35473	KO	KO1	0.652291
4764	5.0008	KO	KO1	0.120225
4765	4.062	KO	KO1	0.918675
4766	5.8026	KO	KO1	0.368136
4767	5.06623	KO	KO1	0.688377
4768	4.99221	KO	KO1	0.928338
4769	5.38077	KO	KO1	0.674872
4770	4.55261	KO	KO1	0.938477
4771	5.15433	KO	KO1	0.699108
4772	6.45327	KO	KO1	0.170858
4773	7.43152	KO	KO1	0.728906
4774	6.83965	KO	KO1	0.40572
4775	6.24404	KO	KO1	0.318573
4776	7.77247	KO	KO1	0.780646
4777	7.54484	KO	KO1	0.790489
4778	6.63036	KO	KO1	0.949012
4779	5.96009	KO	KO1	0.203185
4780	7.68886	KO	KO1	0.532664
4781	9.34391	KO	KO1	0.772122
4782	6.81507	KO	KO1	0.516349
4783	5.98746	KO	KO1	0.228786
4784	4.86469	KO	KO1	0.99529
4785	5.31528	KO	KO1	0.88932
4786	5.61792	KO	KO1	0.577143
4787	4.25588	KO	KO1	0.538048
4788	5.60492	KO	KO1	0.839976
4789	6.06672	KO	KO1	0.914634
4790	5.17347	KO	KO1	0.819585
4791	6.58441	KO	KO1	0.43281
4792	5.22888	KO	KO1	0.855623
4793	6.44486	KO	KO1	0.225605
4794	5.60898	KO	KO1	0.540516
4795	4.21158	KO	KO1	0.31515
4796	5.52971	KO	KO1	0.119634
4797	4.68393	KO	KO1	0.145512
4798	5.20758	KO	KO1	0.936605
4799	5.9386	KO	KO1	0.194992
4800	6.45227	KO	KO1	0.64991
4801	5.51872	KO	KO1	0.239121
4802	6.33224	KO	KO1	0.52547
4803	7.44373	KO	KO1	0.130634
4804	5.48925	KO	KO1	0.28954
4805	7.19879	KO	KO1	0.400525
4806	5.97295	KO	KO1	0.706679
4807	7.00343	KO	KO1	0.90107
4808	6.1708	KO	KO1	0.428577
4809	6.90765	KO	KO1	0.713822
4810	5.61106	KO	KO1	0.139086
4811	7.19817	KO	KO1	0.100575
4812	6.89092	KO	KO1	0.44811
4813	5.25464	KO	KO1	0.760506
4814	5.68837	KO	KO1	0.231615
4815	6.67282	KO	KO1	0.809133
4816	4.81297	KO	KO1	0.252408
4817	7.41568	KO	KO1	0.0838012
4818	5.05437	KO	KO1	0.513001
4819	5.14663	KO	KO1	0.000977808
4820	5.08823	KO	KO1	0.708113
4821	9.27981	KO	KO1	0.739059
4822	4.73857	KO	KO1	0.97332
4823	4.94903	KO	KO1	0.663165
4824	10.7425	KO	KO1	0.494217
4825	7.77532	KO	KO1	0.0736233
4826	4.72108	KO	KO1	0.534295
4827	3.81123	KO	KO1	0.14183
4828	4.30618	KO	KO1	0.802389
4829	6.3104	KO	KO1	0.576149
4830	5.21536	KO	KO1	0.212914
4831	3.02857	KO	KO1	0.707055
4832	11.9823	KO	KO1	0.333008
4833	6.98679	KO	KO1	0.669098
4834	5.45239	KO	KO1	0.779551
4835	4.37384	KO	KO1	0.0865761
4836	2.0625	KO	KO1	0.510656
4837	5.23763	KO	KO1	0.103674
4838	4.44642	KO	KO1	0.649462
4839	5.10565	KO	KO1	0.315498
4840	5.199	KO	KO1	0.643501
4841	5.25321	KO	KO1	0.0485538
4842	5.60764	KO	KO1	0.866996
4843	8.3697	KO	KO1	0.478159
4844	6.17228	KO	KO1	0.793553
4845	6.08508	KO	KO1	0.226637
4846	6.08167	KO	KO1	0.334974
4847	5.5	KO	KO1	0.763775
4848	6.19684	KO	KO1	0.853423
4849	5.04813	KO	KO1	0.437124
4850	6.01416	KO	KO1	0.930332
4851	6.40104	KO	KO1	0.579614
4852	6.06123	KO	KO1	0.0490975
4853	5.8053	KO	KO1	0.452861
4854	4.45985	KO	KO1	0.1604
4855	5.29282	KO	KO1	0.732824
4856	13	KO	KO1	0.347353
4857	4.80967	KO	KO1	0.201178
4858	6.06565	KO	KO1	0.842788
4859	4.7036	KO	KO1	0.817796
4860	5.16861	KO	KO1	0.343647
4861	6.19608	KO	KO1	0.403623
4862	6.07296	KO	KO1	0.0605998
4863	6.38042	KO	KO1	0.178885
4864	5.94137	KO	KO1	0.735919
4865	5.44973	KO	KO1	0.56613
4866	9.55252	KO	KO1	0.823237
4867	6.60096	KO	KO1	0.50115
4868	7.41951	KO	KO1	0.767862
4869	7.38649	KO	KO1	0.509918
4870	4.78365	KO	KO1	0.568069
4871	6.40952	KO	KO1	0.184618
4872	6.2426	KO	KO1	0.544401
4873	9.2797	KO	KO1	0.201033
4874	6.78477	KO	KO1	0.556219
4875	8.4873	KO	KO1	0.141441
4876	7.42267	KO	KO1	0.18601
4877	8.27271	KO	KO1	0.764784
4878	6.14823	KO	KO1	0.0708863
4879	6.2997	KO	KO1	0.369314
4880	6.06585	KO	KO1	0.877878
4881	4.97246	KO	KO1	0.104337
4882	4.83501	KO	KO1	0.359153
4883	6.73258	KO	KO1	0.11396
4884	5.81606	KO	KO1	0.876541
4885	5.23935	KO	KO1	0.126237
4886	5.40124	KO	KO1	0.254556
4887	5.08842	KO	KO1	0.421906
4888	4.96779	KO	KO1	0.665256
4889	6.31393	KO	KO1	0.344705
4890	6.89661	KO	KO1	0.213502
4891	5.1137	KO	KO1	0.373385
4892	6.12612	KO	KO1	0.571025
4893	6.63072	KO	KO1	0.990751
4894	5.43278	KO	KO1	0.327165
4895	5.71341	KO	KO1	0.362203
4896	6.78037	KO	KO1	0.706235
4897	5.04319	KO	KO1	0.298936
4898	4.77789	KO	KO1	0.349701
4899	4.66902	KO	KO1	0.994708
4900	4.74371	KO	KO1	0.604267
4901	4.90786	KO	KO1	0.828811
4902	5.33676	KO	KO1	0.0316657
4903	5.64618	KO	KO1	0.14549
4904	6.48928	KO	KO1	0.727728
4905	4.89036	KO	KO1	0.539744
4906	5.79318	KO	KO1	0.995265
4907	7.32422	KO	KO1	0.49563
4908	6.11274	KO	KO1	0.384104
4909	7.37946	KO	KO1	0.194374
4910	6.64574	KO	KO1	0.590166
4911	6.28963	KO	KO1	0.766625
4912	5.86619	KO	KO1	0.924439
4913	7.66405	KO	KO1	0.137626
4914	6.31768	KO	KO1	0.00808992
4915	6.9731	KO	KO1	0.47796
4916	9.78569	KO	KO1	0.182948
4917	6.25334	KO	KO1	0.610339
4918	7.46169	KO	KO1	0.620269
4919	8.2191	KO	KO1	0.40963
4920	5.90256	KO	KO1	0.677205
4921	8.08335	KO	KO1	0.199671
4922	7.76749	KO	KO1	0.808582
4923	7.61389	KO	KO1	0.0503397
4924	7.80111	KO	KO1	0.171862
4925	7.19584	KO	KO1	0.980602
4926	7.24775	KO	KO1	0.900377
4927	9.74234	KO	KO1	0.939729
4928	8.15536	KO	KO1	0.908444
4929	9.13408	KO	KO1	0.441417
4930	6.32943	KO	KO1	0.938804
4931	6.49291	KO	KO1	0.237413
4932	6.58232	KO	KO1	0.0495143
4933	6.098	KO	KO1	0.557264
4934	5.68802	KO	KO1	0.31332
4935	6.62157	KO	KO1	0.532077
4936	7.8125	KO	KO1	0.471609
4937	5.29298	KO	KO1	0.483132
4938	6.31293	KO	KO1	0.570078
4939	8.42316	KO	KO1	0.923442
4940	7.17311	KO	KO1	0.236192
4941	13.3104	KO	KO1	0.87608
4942	7.70536	KO	KO1	0.733835
4943	8.74292	KO	KO1	0.0792108
4944	6.67264	KO	KO1	0.835387
4945	10.1035	KO	KO1	0.397644
4946	5.8444	KO	KO1	0.335738
4947	7.92683	KO	KO1	0.000393003
4948	6.22006	KO	KO1	0.245805
4949	6.891	KO	KO1	0.687946
4950	5.608	KO	KO1	0.851173
4951	6.26404	KO	KO1	0.241049
4952	6.33069	KO	KO1	0.37094
4953	6.87224	KO	KO1	0.150423
4954	6.61375	KO	KO1	0.8035
4955	6.58213	KO	KO1	0.717024
4956	5.34418	KO	KO1	0.700478
4957	6.30024	KO	KO1	0.678855
4958	5.26633	KO	KO1	0.892045
4959	6.25005	KO	KO1	0.883031
4960	5.00423	KO	KO1	0.625368
4961	5.7604	KO	KO1	0.288778
4962	7.57288	KO	KO1	0.403103
4963	6.91868	KO	KO1	0.0289573
4964	6.87416	KO	KO1	0.916484
4965	7.35588	KO	KO1	0.687448
4966	7.36689	KO	KO1	0.908171
4967	8.1134	KO	KO1	0.302087
4968	8.64899	KO	KO1	0.944826
4969	6.87958	KO	KO1	0.864031
4970	7.19852	KO	KO1	0.886013
4971	6.15108	KO	KO1	0.00014133
4972	7.01312	KO	KO1	0.37724
4973	7.53487	KO	KO1	0.122325
4974	6.03878	KO	KO1	0.932808
4975	6.26678	KO	KO1	0.513707
4976	6.74349	KO	KO1	0.489336
4977	6.83792	KO	KO1	0.486921
4978	8.52691	KO	KO1	0.570292
4979	8.95875	KO	KO1	0.544508
4980	7.57161	KO	KO1	0.917111
4981	9.1705	KO	KO1	0.884385
4982	7.53646	KO	KO1	0.783719
4983	10.6415	KO	KO1	0.322727
4984	7.51547	KO	KO1	0.784437
4985	9.2456	KO	KO1	0.145185
4986	8.07634	KO	KO1	0.860226
4987	8.27046	KO	KO1	0.773
4988	7.51834	KO	KO1	0.775967
4989	7.28162	KO	KO1	0.528699
4990	7.29078	KO	KO1	0.450185
4991	7.48876	KO	KO1	0.226631
4992	8.76741	KO	KO1	0.808678
4993	7.14036	KO	KO1	0.965929
4994	8.64113	KO	KO1	0.543532
4995	6.36509	KO	KO1	0.902207
4996	8.60536	KO	KO1	0.28235
4997	8.09792	KO	KO1	0.517755
4998	8.4478	KO	KO1	0.328163
4999	9.33841	KO	KO1	0.991801
5000	9.09279	KO	KO1	0.250317
5001	8.20909	KO	KO1	0.678755
5002	7.36176	KO	KO1	0.764202
5003	12.2811	KO	KO1	0.0322266
5004	9.2958	KO	KO1	0.982271
5005	8.54557	KO	KO1	0.0913227
5006	6.81344	KO	KO1	0.614075
5007	6.38619	KO	KO1	0.149351
5008	8.13147	KO	KO1	0.520796
5009	6.41305	KO	KO1	0.0933451
5010	6.85352	KO	KO1	0.7812
5011	7.20032	KO	KO1	0.772931
5012	6.222	KO	KO1	0.598149
5013	7.71889	KO	KO1	0.0145433
5014	5.92011	KO	KO1	0.0420242
5015	6.63897	KO	KO1	0.180971
5016	7.86038	KO	KO1	0.972031
5017	7.86445	KO	KO1	0.2546
5018	6.6224	KO	KO1	0.751009
5019	9.57074	KO	KO1	0.281235
5020	10.0217	KO	KO1	0.255519
5021	7.60984	KO	KO1	0.257864
5022	9.18885	KO	KO1	0.297053
5023	7.7932	KO	KO1	0.0089446
5024	8.37027	KO	KO1	0.987176
5025	8.79935	KO	KO1	0.566461
5026	13.5347	KO	KO1	0.601842
5027	8.18041	KO	KO1	0.53826
5028	9.07261	KO	KO1	0.0438375
5029	8.27534	KO	KO1	0.47152
5030	7.96629	KO	KO1	0.539677
5031	7.46303	KO	KO1	0.672956
5032	8.72557	KO	KO1	0.534168
5033	9.46429	KO	KO1	0.0550723
5034	8.95663	KO	KO1	0.620099
5035	10.0054	KO	KO1	0.581175
5036	9.45279	KO	KO1	0.545596
5037	8.76385	KO	KO1	0.843281
5038	9.09741	KO	KO1	0.447387
5039	8.51247	KO	KO1	0.603565
5040	8.25529	KO	KO1	0.123613
5041	6.78706	KO	KO1	0.252379
5042	6.9879	KO	KO1	0.850354
5043	7.67493	KO	KO1	0.0162244
5044	7.06297	KO	KO1	0.156251
5045	7.97452	KO	KO1	0.823385
5046	9.23603	KO	KO1	0.229338
5047	9.65579	KO	KO1	0.259195
5048	8.67744	KO	KO1	0.700791
5049	8.15439	KO	KO1	0.966525
5050	8.67634	KO	KO1	0.19828
5051	8.16931	KO	KO1	0.747497
5052	8.83452	KO	KO1	0.140506
5053	8.18104	KO	KO1	0.382498
5054	9.16251	KO	KO1	0.323289
5055	9.05709	KO	KO1	0.883786
5056	9.65117	KO	KO1	0.655381
5057	10.1579	KO	KO1	0.333575
5058	9.53596	KO	KO1	0.021608
5059	8.75015	KO	KO1	0.369009
5060	8.86578	KO	KO1	0.972181
5061	8.44377	KO	KO1	0.529099
5062	8.60532	KO	KO1	0.742145
5063	8.93314	KO	KO1	0.345389
5064	7.61099	KO	KO1	0.46059
5065	8.71811	KO	KO1	0.211636
5066	7.52187	KO	KO1	0.83696
5067	8.46987	KO	KO1	0.359809
5068	9.34635	KO	KO1	0.0370881
5069	7.53201	KO	KO1	0.688989
5070	8.14937	KO	KO1	0.155789
5071	8.71664	KO	KO1	0.798751
5072	8.8537	KO	KO1	0.0152625
5073	9.53864	KO	KO1	0.585623
5074	10.7301	KO	KO1	0.495516
5075	10.955	KO	KO1	0.997462
5076	9.17358	KO	KO1	0.134371
5077	9.93485	KO	KO1	0.672554
5078	7.97922	KO	KO1	0.0949455
5079	7.78317	KO	KO1	0.161768
5080	9.99043	KO	KO1	0.988331
5081	8.58041	KO	KO1	0.806665
5082	10.5143	KO	KO1	0.24464
5083	9.15799	KO	KO1	0.8463
5084	9.78856	KO	KO1	0.0356003
5085	10.0743	KO	KO1	0.535607
5086	7.70866	KO	KO1	0.0914748
5087	9.07265	KO	KO1	0.970906
5088	9.8348	KO	KO1	0.583101
5089	8.26687	KO	KO1	0.555741
5090	6.66742	KO	KO1	0.317973
5091	7.79626	KO	KO1	0.849905
5092	7.94372	KO	KO1	0.530155
5093	7.0189	KO	KO1	0.0170982
5094	7.40945	KO	KO1	0.184895
5095	8.08539	KO	KO1	0.433468
5096	7.55767	KO	KO1	0.0799764
5097	9.28766	KO	KO1	0.280658
5098	7.11962	KO	KO1	0.250395
5099	8.71385	KO	KO1	0.000608642
5100	8.56545	KO	KO1	0.692885
5101	8.22124	KO	KO1	0.77389
5102	11.8474	KO	KO1	0.820349
5103	10.134	KO	KO1	0.85163
5104	8.23641	KO	KO1	0.151525
5105	9.79461	KO	KO1	0.890037
5106	9.95223	KO	KO1	0.658213
5107	10.448	KO	KO1	0.696134
5108	10.4694	KO	KO1	0.564072
5109	12.9738	KO	KO1	0.939682
5110	10.3877	KO	KO1	0.251847
5111	9.40189	KO	KO1	0.786884
5112	10.1298	KO	KO1	0.495258
5113	9.9316	KO	KO1	0.8909
5114	10.7445	KO	KO1	0.276199
5115	7.51165	KO	KO1	0.0152469
5116	10.7525	KO	KO1	0.064891
5117	7.28988	KO	KO1	0.899635
5118	7.47341	KO	KO1	0.64115
5119	7.25308	KO	KO1	0.730269
5120	8.22734	KO	KO1	0.504362
5121	7.80403	KO	KO1	0.557575
5122	9.08255	KO	KO1	0.363894
5123	8.16884	KO	KO1	0.782636
5124	7.02298	KO	KO1	0.756865
5125	9.54472	KO	KO1	0.700006
5126	8.96253	KO	KO1	0.961892
5127	9.5338	KO	KO1	0.768838
5128	8.12483	KO	KO1	0.977923
5129	10.8981	KO	KO1	0.590276
5130	10.6562	KO	KO1	0.619259
5131	9.08806	KO	KO1	0.639053
5132	13.2314	KO	KO1	0.326371
5133	9.09775	KO	KO1	0.033029
5134	11.1969	KO	KO1	0.788176
5135	10.1687	KO	KO1	0.710188
5136	8.76846	KO	KO1	0.0790317
5137	10.4954	KO	KO1	0.148582
5138	9.11351	KO	KO1	0.68634
5139	7.99125	KO	KO1	0.535037
5140	7.107	KO	KO1	0.191214
5141	8.44835	KO	KO1	0.0559534
5142	8.69361	KO	KO1	0.611412
5143	7.68537	KO	KO1	0.0536116
5144	9.03903	KO	KO1	0.213575
5145	7.01889	KO	KO1	0.502663
5146	10.3305	KO	KO1	0.0940311
5147	8.81582	KO	KO1	0.408906
5148	10.1887	KO	KO1	0.0201158
5149	8.29787	KO	KO1	0.119464
5150	10.2864	KO	KO1	0.940063
5151	9.87397	KO	KO1	0.558861
5152	7.62675	KO	KO1	0.686461
5153	8.04641	KO	KO1	0.37777
5154	8.45615	KO	KO1	0.763121
5155	8.22468	KO	KO1	0.896389
5156	9.43986	KO	KO1	0.910192
5157	6.99146	KO	KO1	0.496486
5158	8.09484	KO	KO1	0.76261
5159	7.66311	KO	KO1	0.708962
5160	7.45968	KO	KO1	0.951297
5161	8.34878	KO	KO1	0.241554
5162	10.445	KO	KO1	0.56134
5163	8.23625	KO	KO1	0.0437733
5164	7.44302	KO	KO1	0.923178
5165	9.40262	KO	KO1	0.945257
5166	8.4205	KO	KO1	0.500906
5167	8.68445	KO	KO1	0.586117
5168	8.50061	KO	KO1	0.771942
5169	11.3875	KO	KO1	0.249331
5170	9.47193	KO	KO1	0.37899
5171	9.81159	KO	KO1	0.288606
5172	13.9889	KO	KO1	0.538804
5173	8.35209	KO	KO1	0.948957
5174	9.74173	KO	KO1	0.385401
5175	8.93646	KO	KO1	0.0450098
5176	7.75191	KO	KO1	0.682519
5177	9.66522	KO	KO1	0.495031
5178	9.48739	KO	KO1	0.296512
5179	8.16196	KO	KO1	0.415889
5180	6.9909	KO	KO1	0.86251
5181	7.79579	KO	KO1	0.821018
5182	7.95112	KO	KO1	0.170846
5183	8.73039	KO	KO1	0.685133
5184	7.10957	KO	KO1	0.997663
5185	7.77676	KO	KO1	0.784359
5186	7.24775	KO	KO1	0.725046
5187	8.54876	KO	KO1	0.31002
5188	8.94135	KO	KO1	0.159471
5189	9.15791	KO	KO1	0.864322
5190	6.75663	KO	KO1	0.610346
5191	8.23007	KO	KO1	0.39009
5192	7.84034	KO	KO1	0.755591
5193	10.285	KO	KO1	0.718628
5194	11.9632	KO	KO1	0.647333
5195	8.90906	KO	KO1	0.207263
5196	9.34336	KO	KO1	0.885528
5197	8.03804	KO	KO1	0.719006
5198	9.4504	KO	KO1	0.302631
5199	9.28856	KO	KO1	0.0635985
5200	9.65301	KO	KO1	0.912796
5201	8.921	KO	KO1	0.79385
5202	7.35571	KO	KO1	0.498584
5203	8.72422	KO	KO1	0.413925
5204	10.035	KO	KO1	0.615562
5205	7.65096	KO	KO1	0.398515
5206	8.61286	KO	KO1	0.038918
5207	7.26629	KO	KO1	0.301968
5208	8.01303	KO	KO1	0.246279
5209	8.96188	KO	KO1	0.972303
5210	8.30036	KO	KO1	0.767498
5211	6.69245	KO	KO1	0.403697
5212	6.0501	KO	KO1	0.736627
5213	6.83248	KO	KO1	0.302655
5214	8.73112	KO	KO1	0.527296
5215	9.55894	KO	KO1	0.207143
5216	9.68661	KO	KO1	0.25426
5217	8.98153	KO	KO1	0.434023
5218	7.94707	KO	KO1	0.0824259
5219	7.54734	KO	KO1	0.853288
5220	8.15867	KO	KO1	0.916329
5221	8.70195	KO	KO1	0.213108
5222	7.67164	KO	KO1	0.473722
5223	10.2103	KO	KO1	0.84146
5224	7.96619	KO	KO1	0.288279
5225	8.70161	KO	KO1	0.610709
5226	7.24265	KO	KO1	0.442048
5227	9.17524	KO	KO1	0.397491
5228	8.54091	KO	KO1	0.789374
5229	7.97563	KO	KO1	0.464513
5230	7.07279	KO	KO1	0.464803
5231	6.87008	KO	KO1	0.992029
5232	9.11136	KO	KO1	0.96223
5233	7.97295	KO	KO1	0.235081
5234	10.4601	KO	KO1	0.226954
5235	9.71039	KO	KO1	0.662738
5236	8.50727	KO	KO1	0.411946
5237	9.76843	KO	KO1	0.718754
5238	11.4204	KO	KO1	0.733453
5239	10.3029	KO	KO1	0.783295
5240	8.42758	KO	KO1	0.263314
5241	9.63292	KO	KO1	0.998358
5242	11.3505	KO	KO1	0.4937
5243	9.59491	KO	KO1	0.0839265
5244	10.0818	KO	KO1	0.112016
5245	9.54504	KO	KO1	0.5615
5246	9.65571	KO	KO1	0.510109
5247	9.20982	KO	KO1	0.934836
5248	7.05953	KO	KO1	0.900826
5249	7.77753	KO	KO1	0.465404
5250	9.14162	KO	KO1	0.206477
5251	7.63399	KO	KO1	0.564418
5252	7.59097	KO	KO1	0.308733
5253	10.0211	KO	KO1	0.650586
5254	8.71107	KO	KO1	0.515104
5255	9.13211	KO	KO1	0.84318
5256	10.637	KO	KO1	0.13174
5257	8.27764	KO	KO1	0.251007
5258	11.393	KO	KO1	0.597531
5259	7.89014	KO	KO1	0.625215
5260	8.0905	KO	KO1	0.412594
5261	9.87397	KO	KO1	0.900592
5262	7.64176	KO	KO1	0.810275
5263	8.56884	KO	KO1	0.54085
5264	9.6348	KO	KO1	0.405029
5265	7.75077	KO	KO1	0.397178
5266	6.79633	KO	KO1	0.113989
5267	6.87635	KO	KO1	0.937245
5268	9.47143	KO	KO1	0.234536
5269	6.83341	KO	KO1	0.152817
5270	7.71106	KO	KO1	0.510016
5271	7.28693	KO	KO1	0.455045
5272	7.84204	KO	KO1	0.074027
5273	8.95349	KO	KO1	0.575573
5274	6.42798	KO	KO1	0.698535
5275	8.04644	KO	KO1	0.490549
5276	7.29005	KO	KO1	0.0728937
5277	9.04468	KO	KO1	0.179664
5278	8.21863	KO	KO1	0.115935
5279	5.96484	KO	KO1	0.583463
5280	9.25383	KO	KO1	0.0850878
5281	7.24841	KO	KO1	0.384055
5282	6.86554	KO	KO1	0.147156
5283	8.06851	KO	KO1	0.411486
5284	8.52974	KO	KO1	0.625275
5285	9.89996	KO	KO1	0.35954
5286	9.3878	KO	KO1	0.895984
5287	7.89898	KO	KO1	0.41748
5288	12.1461	KO	KO1	0.933655
5289	7.00071	KO	KO1	0.820457
5290	7.48532	KO	KO1	0.116642
5291	6.8584	KO	KO1	0.103966
5292	7.83989	KO	KO1	0.13281
5293	7.52767	KO	KO1	0.638468
5294	8.07526	KO	KO1	0.684592
5295	8.51633	KO	KO1	0.79001
5296	8.92807	KO	KO1	0.542326
5297	9.34967	KO	KO1	0.675358
5298	9.60223	KO	KO1	0.686752
5299	8.91449	KO	KO1	0.33823
5300	10.4417	KO	KO1	0.650516
5301	7.86273	KO	KO1	0.404096
5302	10.6922	KO	KO1	0.640164
5303	9.19727	KO	KO1	0.93462
5304	7.99088	KO	KO1	0.429971
5305	11.1522	KO	KO1	0.506168
5306	8.08964	KO	KO1	0.332065
5307	8.21598	KO	KO1	0.578721
5308	7.33467	KO	KO1	0.86342
5309	7.8815	KO	KO1	0.283649
5310	8.13596	KO	KO1	0.83439
5311	7.89276	KO	KO1	0.519477
5312	7.60564	KO	KO1	0.226076
5313	6.80838	KO	KO1	0.419447
5314	5.95103	KO	KO1	0.166995
5315	6.2076	KO	KO1	0.912395
[truncated: 3,312 more rows]

## Sheet: Fig. 5m
NR	mean Intensity	CELLS	treatment	Rand(1)
2123	14.0471	U2OS 2	U2	0.648982
2125	13.9518	U2OS 2	U2	0.280193
2126	11.5304	U2OS 2	U2	0.451362
2127	20.4756	U2OS 2	U2	0.900449
2128	9	U2OS 2	U2	0.871986
2129	11.4991	U2OS 2	U2	0.707188
2130	12.007	U2OS 2	U2	0.590901
2131	9.96	U2OS 2	U2	0.817382
2132	12.6504	U2OS 2	U2	0.907645
2133	11.946	U2OS 2	U2	0.00250756
2134	10.3151	U2OS 2	U2	0.397228
2135	6.52445	U2OS 2	U2	0.56141
2136	13.4201	U2OS 2	U2	0.733923
2137	12	U2OS 2	U2	0.0874728
2138	17.9716	U2OS 2	U2	0.399755
2139	13.6714	U2OS 2	U2	0.279621
2140	22.8906	U2OS 2	U2	0.42351
2141	16.6177	U2OS 2	U2	0.497979
2142	13.4881	U2OS 2	U2	0.660015
2143	9.90033	U2OS 2	U2	0.496236
2144	22.7652	U2OS 2	U2	0.620468
2145	14.2926	U2OS 2	U2	0.58244
2146	10.3477	U2OS 2	U2	0.428332
2147	7.08696	U2OS 2	U2	0.00497636
2148	17.0433	U2OS 2	U2	0.194516
2149	10.9243	U2OS 2	U2	0.320207
2150	14.4316	U2OS 2	U2	0.146978
2151	15.7069	U2OS 2	U2	0.598664
2152	11.1373	U2OS 2	U2	0.611499
2153	12.5472	U2OS 2	U2	0.500093
2154	12.097	U2OS 2	U2	0.320849
2155	15.5088	U2OS 2	U2	0.653258
2156	15.4361	U2OS 2	U2	0.190283
2157	13.3578	U2OS 2	U2	0.00588098
2158	13.0917	U2OS 2	U2	0.734942
2159	12.9957	U2OS 2	U2	0.443504
2160	16.4658	U2OS 2	U2	0.697842
2161	13.7385	U2OS 2	U2	0.185043
2162	16.3021	U2OS 2	U2	0.0626198
2163	6	U2OS 2	U2	0.378109
2164	12.6306	U2OS 2	U2	0.695997
2165	14.8143	U2OS 2	U2	0.102818
2166	12.686	U2OS 2	U2	0.195834
2167	11.7505	U2OS 2	U2	0.453953
2168	16.5497	U2OS 2	U2	0.621149
2169	15.2103	U2OS 2	U2	0.750124
2170	29.1648	U2OS 2	U2	0.109735
2171	8.58333	U2OS 2	U2	0.624624
2172	12.8682	U2OS 2	U2	0.387361
2173	19.0986	U2OS 2	U2	0.67009
2174	13.573	U2OS 2	U2	0.20356
2175	15.1353	U2OS 2	U2	0.527919
2176	5.80952	U2OS 2	U2	0.172163
2177	15.1552	U2OS 2	U2	0.018681
2178	11.6667	U2OS 2	U2	0.48695
2179	11	U2OS 2	U2	0.184178
2180	10.6012	U2OS 2	U2	0.638343
2181	13.948	U2OS 2	U2	0.536575
2182	17.3632	U2OS 2	U2	0.774945
2183	13.3189	U2OS 2	U2	0.39296
2184	10.2956	U2OS 2	U2	0.989452
2185	17.1106	U2OS 2	U2	0.515215
2186	13.4695	U2OS 2	U2	0.478823
2187	12.8062	U2OS 2	U2	0.749442
2188	19.4069	U2OS 2	U2	0.572688
2189	10.6744	U2OS 2	U2	0.362465
2190	15.8515	U2OS 2	U2	0.489245
2191	13.5332	U2OS 2	U2	0.189138
2192	13.7843	U2OS 2	U2	0.393583
2193	21.1419	U2OS 2	U2	0.0299618
2194	12.7772	U2OS 2	U2	0.462529
2195	15.6254	U2OS 2	U2	0.274474
2196	12.6576	U2OS 2	U2	0.526716
2197	12.8186	U2OS 2	U2	0.0292721
2198	16.3499	U2OS 2	U2	0.555087
2199	11.3193	U2OS 2	U2	0.292998
2200	14.9905	U2OS 2	U2	0.577491
2201	16.8688	U2OS 2	U2	0.73277
2202	10.7416	U2OS 2	U2	0.440338
2203	16.4545	U2OS 2	U2	0.663157
2204	10.7714	U2OS 2	U2	0.23891
2205	16.6231	U2OS 2	U2	0.998599
2206	13.2732	U2OS 2	U2	0.242879
2207	9	U2OS 2	U2	0.940828
2208	11.2947	U2OS 2	U2	0.21722
2209	14.7053	U2OS 2	U2	0.497564
2210	12.3095	U2OS 2	U2	0.821177
2211	13.3888	U2OS 2	U2	0.716588
2212	13.9878	U2OS 2	U2	0.70558
2213	18.9879	U2OS 2	U2	0.440441
2214	12.2499	U2OS 2	U2	0.754175
2215	14.8713	U2OS 2	U2	0.919954
2216	15.8702	U2OS 2	U2	0.441352
2217	43.1376	U2OS 2	U2	0.527965
2218	8.68641	U2OS 2	U2	0.0660356
2219	10.6383	U2OS 2	U2	0.390773
2220	11.3691	U2OS 2	U2	0.467239
2221	16.1661	U2OS 2	U2	0.895138
2222	15.3966	U2OS 2	U2	0.110557
2223	14.6001	U2OS 2	U2	0.731138
2224	14.4551	U2OS 2	U2	0.545471
2225	11.0776	U2OS 2	U2	0.606535
2226	12.3673	U2OS 2	U2	0.0297829
2227	12.377	U2OS 2	U2	0.146747
2228	10.3997	U2OS 2	U2	0.283983
2229	17.9788	U2OS 2	U2	0.00487205
2230	13.8225	U2OS 2	U2	0.669158
2231	11.6383	U2OS 2	U2	0.870258
2232	9.73723	U2OS 2	U2	0.546968
2233	10.7509	U2OS 2	U2	0.543164
2234	12.3814	U2OS 2	U2	0.615726
2235	12.3018	U2OS 2	U2	0.302182
2236	10.1288	U2OS 2	U2	0.366732
2237	11.4005	U2OS 2	U2	0.57494
2238	14.1153	U2OS 2	U2	0.809217
2239	8.51859	U2OS 2	U2	0.201597
2240	9.79831	U2OS 2	U2	0.327524
2241	9.65815	U2OS 2	U2	0.742921
2242	8.5562	U2OS 2	U2	0.34092
2243	12.5602	U2OS 2	U2	0.0476109
2244	14.6905	U2OS 2	U2	0.156357
2245	13.4898	U2OS 2	U2	0.193865
2246	10.193	U2OS 2	U2	0.495112
2247	15.6035	U2OS 2	U2	0.635125
2248	13.1724	U2OS 2	U2	0.88022
2249	13.8658	U2OS 2	U2	0.902537
2250	15.3721	U2OS 2	U2	0.307161
2251	17.9685	U2OS 2	U2	0.75338
2252	10.7682	U2OS 2	U2	0.282428
2253	10.9904	U2OS 2	U2	0.368577
2254	10.9736	U2OS 2	U2	0.292727
2255	14.0788	U2OS 2	U2	0.413691
2256	12.0343	U2OS 2	U2	0.214716
2257	12.1872	U2OS 2	U2	0.318986
2258	13.6139	U2OS 2	U2	0.12192
2259	12.4128	U2OS 2	U2	0.963018
2260	22.085	U2OS 2	U2	0.503983
2261	15.1431	U2OS 2	U2	0.923101
2262	13.0193	U2OS 2	U2	0.74616
2263	14.1844	U2OS 2	U2	0.457705
2264	10.4416	U2OS 2	U2	0.754622
2265	9.59629	U2OS 2	U2	0.628023
2266	15.4969	U2OS 2	U2	0.303758
2267	11.6033	U2OS 2	U2	0.521659
2268	12.5173	U2OS 2	U2	0.712312
2269	12.0127	U2OS 2	U2	0.305314
2270	21.2564	U2OS 2	U2	0.0125228
2271	10.905	U2OS 2	U2	0.268263
2272	12.2535	U2OS 2	U2	0.796745
2273	14.1391	U2OS 2	U2	0.929993
2274	17.1143	U2OS 2	U2	0.625331
2275	12.8493	U2OS 2	U2	0.132807
2276	13.4864	U2OS 2	U2	0.75757
2277	13.4316	U2OS 2	U2	0.526905
2278	14.0081	U2OS 2	U2	0.753869
2279	14.4059	U2OS 2	U2	0.858612
2280	13.8155	U2OS 2	U2	0.947542
2281	17.0218	U2OS 2	U2	0.654538
2282	10.83	U2OS 2	U2	0.854258
2283	9.73613	U2OS 2	U2	0.742588
2284	11.8657	U2OS 2	U2	0.727101
2285	10.0977	U2OS 2	U2	0.858791
2286	15.7707	U2OS 2	U2	0.923003
2287	14.3971	U2OS 2	U2	0.902076
2288	25.1424	U2OS 2	U2	0.39575
2289	10.7725	U2OS 2	U2	0.0840213
2290	12.251	U2OS 2	U2	0.829574
2291	15.4113	U2OS 2	U2	0.538932
2292	18.9908	U2OS 2	U2	0.542076
2293	20.7048	U2OS 2	U2	0.825175
2294	16.6739	U2OS 2	U2	0.0319842
2295	13.2614	U2OS 2	U2	0.87796
2296	12.7533	U2OS 2	U2	0.034634
2297	11.2647	U2OS 2	U2	0.693195
2298	13.3297	U2OS 2	U2	0.587484
2299	10.3714	U2OS 2	U2	0.641749
2300	13.7194	U2OS 2	U2	0.37408
2301	14.5622	U2OS 2	U2	0.275462
2302	12.0102	U2OS 2	U2	0.509409
2303	16.6977	U2OS 2	U2	0.885823
2304	16.5671	U2OS 2	U2	0.56529
2305	11.5133	U2OS 2	U2	0.663149
2306	14.0904	U2OS 2	U2	0.441379
2307	15.6616	U2OS 2	U2	0.972139
2308	14.5443	U2OS 2	U2	0.742522
2309	13.3699	U2OS 2	U2	0.354903
2310	17.0622	U2OS 2	U2	0.653531
2311	19.5401	U2OS 2	U2	0.542616
2312	12.7873	U2OS 2	U2	0.884056
2313	13.2279	U2OS 2	U2	0.275054
2314	12.551	U2OS 2	U2	0.108067
2315	11.9595	U2OS 2	U2	0.191272
2316	15.4534	U2OS 2	U2	0.387046
2317	12.1562	U2OS 2	U2	0.85406
2318	21.3281	U2OS 2	U2	0.270845
2319	13.8006	U2OS 2	U2	0.626359
2320	9.77632	U2OS 2	U2	0.623552
2321	16.9487	U2OS 2	U2	0.408047
2322	12.8964	U2OS 2	U2	0.0503351
2323	23.169	U2OS 2	U2	0.744834
2324	14.3341	U2OS 2	U2	0.295726
2325	13.4396	U2OS 2	U2	0.398458
2326	15.7581	U2OS 2	U2	0.37724
2327	15.9333	U2OS 2	U2	0.663603
2328	16.3927	U2OS 2	U2	0.0863333
2329	17.5055	U2OS 2	U2	0.54989
2330	12.2688	U2OS 2	U2	0.0154218
2331	14.1983	U2OS 2	U2	0.983039
2332	11.6918	U2OS 2	U2	0.598427
2333	17.1678	U2OS 2	U2	0.384114
2334	14.3701	U2OS 2	U2	0.146748
2335	14.8387	U2OS 2	U2	0.696878
2336	13.9243	U2OS 2	U2	0.905808
2337	12.8692	U2OS 2	U2	0.318109
2338	11.7706	U2OS 2	U2	0.766492
2339	12.8616	U2OS 2	U2	0.287498
2340	12.8795	U2OS 2	U2	0.957225
2341	11.5305	U2OS 2	U2	0.702316
2342	13.6115	U2OS 2	U2	0.625016
2343	13.2069	U2OS 2	U2	0.930735
2344	12.336	U2OS 2	U2	0.269042
2345	111.708	U2OS 2	U2	0.923616
2346	12.9978	U2OS 2	U2	0.678083
2347	15.6793	U2OS 2	U2	0.771363
2348	18.1693	U2OS 2	U2	0.571635
2349	18.8291	U2OS 2	U2	0.833905
2350	19.8759	U2OS 2	U2	0.698282
2351	13.2444	U2OS 2	U2	0.146609
2352	15.8623	U2OS 2	U2	0.612461
2353	13.276	U2OS 2	U2	0.27932
2354	14.4318	U2OS 2	U2	0.915879
2355	11.4838	U2OS 2	U2	0.198232
2356	14.0355	U2OS 2	U2	0.285716
2357	11.5687	U2OS 2	U2	0.0476547
2358	16.9848	U2OS 2	U2	0.447579
2359	13.1054	U2OS 2	U2	0.557588
2360	16.5076	U2OS 2	U2	0.573561
2361	15.2154	U2OS 2	U2	0.905377
2362	11.9749	U2OS 2	U2	0.347414
2363	12.5666	U2OS 2	U2	0.447528
2364	11.0767	U2OS 2	U2	0.851238
2365	13.6348	U2OS 2	U2	0.576829
2366	14.1548	U2OS 2	U2	0.653993
2367	13.4788	U2OS 2	U2	0.278359
2368	12.5206	U2OS 2	U2	0.487471
2369	13.7956	U2OS 2	U2	0.620952
2370	15.9348	U2OS 2	U2	0.133394
2371	16.0193	U2OS 2	U2	0.0329087
2372	12.4811	U2OS 2	U2	0.113411
2373	11.2721	U2OS 2	U2	0.477461
2374	15.084	U2OS 2	U2	0.0240267
2375	13.1551	U2OS 2	U2	0.626209
2376	21.1422	U2OS 2	U2	0.0975826
2377	6.07808	U2OS 2	U2	0.250962
2378	10.9554	U2OS 2	U2	0.426493
2379	21.7848	U2OS 2	U2	0.115827
2380	22.4152	U2OS 2	U2	0.270552
2381	18.6657	U2OS 2	U2	0.0210797
2382	16.9722	U2OS 2	U2	0.985046
2383	11.8507	U2OS 2	U2	0.611574
2384	12.8449	U2OS 2	U2	0.378354
2385	11.5814	U2OS 2	U2	0.0265284
2386	16.4193	U2OS 2	U2	0.389839
2387	11.0635	U2OS 2	U2	0.452559
2388	16.3999	U2OS 2	U2	0.931003
2389	12.1776	U2OS 2	U2	0.278504
2390	13.9906	U2OS 2	U2	0.614782
2391	12.0445	U2OS 2	U2	0.665168
2392	17.3444	U2OS 2	U2	0.185961
2393	17.0268	U2OS 2	U2	0.505763
2394	16.7161	U2OS 2	U2	0.786501
2395	12.3244	U2OS 2	U2	0.096579
2396	10.0393	U2OS 2	U2	0.606035
2397	14.416	U2OS 2	U2	0.0260599
2398	14.8711	U2OS 2	U2	0.00704672
2399	13.5405	U2OS 2	U2	0.0595286
2400	20.8597	U2OS 2	U2	0.4814
2401	14.6016	U2OS 2	U2	0.925704
2402	12.6958	U2OS 2	U2	0.405557
2403	13.9592	U2OS 2	U2	0.0750326
2404	17.5953	U2OS 2	U2	0.861352
2405	13.81	U2OS 2	U2	0.519298
2406	11.7533	U2OS 2	U2	0.318936
2407	13.3795	U2OS 2	U2	0.963032
2408	13.3735	U2OS 2	U2	0.938262
2409	18.4836	U2OS 2	U2	0.260019
2410	15.3539	U2OS 2	U2	0.201392
2411	11.1094	U2OS 2	U2	0.588909
2412	11.0959	U2OS 2	U2	0.842518
2413	15.6361	U2OS 2	U2	0.336721
2414	16.622	U2OS 2	U2	0.586429
2415	15.3515	U2OS 2	U2	0.162245
2416	13.252	U2OS 2	U2	0.194594
2417	11.4596	U2OS 2	U2	0.761335
2418	13.5991	U2OS 2	U2	0.150098
2419	13.145	U2OS 2	U2	0.265907
2420	11.0215	U2OS 2	U2	0.689495
2421	15.3105	U2OS 2	U2	0.0150893
2422	12.1516	U2OS 2	U2	0.0321944
2423	13.7908	U2OS 2	U2	0.287526
2424	13.7797	U2OS 2	U2	0.336623
2425	11.2211	U2OS 2	U2	0.362216
2426	12.5	U2OS 2	U2	0.807191
2427	18.0661	U2OS 2	U2	0.035981
2428	12.6098	U2OS 2	U2	0.358395
2429	9.43433	U2OS 2	U2	0.638278
2430	14.0828	U2OS 2	U2	0.143004
2431	12.705	U2OS 2	U2	0.857739
2432	15.8794	U2OS 2	U2	0.645564
2433	12.0304	U2OS 2	U2	0.115293
2434	15.3223	U2OS 2	U2	0.208097
2435	13.741	U2OS 2	U2	0.745498
2436	16.8993	U2OS 2	U2	0.403407
2437	12.428	U2OS 2	U2	0.48447
2438	10.7541	U2OS 2	U2	0.887455
2439	12.0427	U2OS 2	U2	0.137444
2440	14.3708	U2OS 2	U2	0.964373
2441	11.9198	U2OS 2	U2	0.0426297
2442	12.9823	U2OS 2	U2	0.0994403
2443	13.0432	U2OS 2	U2	0.223238
2444	13.2873	U2OS 2	U2	0.806585
2445	11.2302	U2OS 2	U2	0.455873
2446	11.9576	U2OS 2	U2	0.653251
2447	21.2083	U2OS 2	U2	0.174321
2448	13.0986	U2OS 2	U2	0.166722
2449	13.4189	U2OS 2	U2	0.520848
2450	9.81111	U2OS 2	U2	0.740294
2451	9.73469	U2OS 2	U2	0.462474
2452	13.167	U2OS 2	U2	0.869614
2453	12.986	U2OS 2	U2	0.660412
2454	10.0344	U2OS 2	U2	0.24909
2455	26.7839	U2OS 2	U2	0.234902
2456	15.0976	U2OS 2	U2	0.374047
2457	10.3139	U2OS 2	U2	0.756616
2458	24.3762	U2OS 2	U2	0.937938
2459	11.3502	U2OS 2	U2	0.861906
2460	15.0614	U2OS 2	U2	0.261611
2461	18.3268	U2OS 2	U2	0.412279
2462	12.0235	U2OS 2	U2	0.611544
2463	10.6784	U2OS 2	U2	0.546834
2464	10.3486	U2OS 2	U2	0.389275
2465	11.3165	U2OS 2	U2	0.101421
2466	14.9555	U2OS 2	U2	0.712245
2467	13.0051	U2OS 2	U2	0.0881352
2468	11.1213	U2OS 2	U2	0.866077
2469	15.8719	U2OS 2	U2	0.863448
2470	39	U2OS 2	U2	0.708451
2471	11.0201	U2OS 2	U2	0.486425
2472	13.2903	U2OS 2	U2	0.699147
2473	18.2331	U2OS 2	U2	0.394987
2474	15.0845	U2OS 2	U2	0.797496
2475	12.6508	U2OS 2	U2	0.786417
2476	16.5946	U2OS 2	U2	0.155529
2477	24.5211	U2OS 2	U2	0.317818
2478	10.7123	U2OS 2	U2	0.343983
2479	21.5156	U2OS 2	U2	0.36417
2480	12.8776	U2OS 2	U2	0.566646
2481	15.5969	U2OS 2	U2	0.0416874
2482	15.2312	U2OS 2	U2	0.65997
2483	13.0455	U2OS 2	U2	0.201632
2484	12.0155	U2OS 2	U2	0.416463
2485	11.5201	U2OS 2	U2	0.450893
2486	16.1409	U2OS 2	U2	0.348727
2487	12.9393	U2OS 2	U2	0.38328
2488	13.6914	U2OS 2	U2	0.180306
2489	14.0478	U2OS 2	U2	0.0681301
2490	13.1311	U2OS 2	U2	0.551257
2491	19.3394	U2OS 2	U2	0.595867
2492	10.8981	U2OS 2	U2	0.1455
2493	12.9343	U2OS 2	U2	0.230942
2494	11.749	U2OS 2	U2	0.286377
2495	16.7311	U2OS 2	U2	0.830751
2496	13.0986	U2OS 2	U2	0.153421
2497	14.2911	U2OS 2	U2	0.552139
2498	15.3897	U2OS 2	U2	0.56814
2499	12.6326	U2OS 2	U2	0.34342
2500	15.6862	U2OS 2	U2	0.350617
2501	12.2784	U2OS 2	U2	0.959112
2502	19.2628	U2OS 2	U2	0.553344
2503	15.2373	U2OS 2	U2	0.652731
2504	13.7571	U2OS 2	U2	0.49074
2505	16.6967	U2OS 2	U2	0.64665
2506	14.9498	U2OS 2	U2	0.605251
2507	15.0743	U2OS 2	U2	0.145173
2508	13.3441	U2OS 2	U2	0.334681
2509	12.5803	U2OS 2	U2	0.460434
2510	11.866	U2OS 2	U2	0.127822
2511	16.4553	U2OS 2	U2	0.363073
2512	15.8973	U2OS 2	U2	0.228142
2513	19.1116	U2OS 2	U2	0.847503
2514	11.8997	U2OS 2	U2	0.341474
2515	12.6303	U2OS 2	U2	0.226789
2516	29	U2OS 2	U2	0.408181
2517	23	U2OS 2	U2	0.683064
2518	53.6	U2OS 2	U2	0.065622
2519	25.3097	U2OS 2	U2	0.180729
2520	12.6294	U2OS 2	U2	0.694307
2521	14.4821	U2OS 2	U2	0.752257
2522	12.6138	U2OS 2	U2	0.617754
2523	22.151	U2OS 2	U2	0.879199
2524	28.6616	U2OS 2	U2	0.1688
2525	29.124	U2OS 2	U2	0.703548
2526	11.3943	U2OS 2	U2	0.91726
2527	9.87559	U2OS 2	U2	0.15074
2528	12.1647	U2OS 2	U2	0.243764
2529	29	U2OS 2	U2	0.546685
2530	11.974	U2OS 2	U2	0.344119
2531	11.3639	U2OS 2	U2	0.690639
2532	11.0239	U2OS 2	U2	0.0575676
2533	11.2985	U2OS 2	U2	0.160764
2534	11.9146	U2OS 2	U2	0.716238
2535	20.7485	U2OS 2	U2	0.970619
2536	15.1278	U2OS 2	U2	0.92955
2537	12.5685	U2OS 2	U2	0.901067
2538	9.61457	U2OS 2	U2	0.127743
2539	16.2971	U2OS 2	U2	0.145929
2540	11.6848	U2OS 2	U2	0.0722648
2541	12.8775	U2OS 2	U2	0.54254
2542	17.2125	U2OS 2	U2	0.882486
2543	19.853	U2OS 2	U2	0.531792
2544	14.4079	U2OS 2	U2	0.781715
2545	12.3105	U2OS 2	U2	0.188454
2546	10.0958	U2OS 2	U2	0.863111
2547	11.6246	U2OS 2	U2	0.187425
2548	13.6702	U2OS 2	U2	0.0547641
2549	10.3069	U2OS 2	U2	0.421491
2550	10.293	U2OS 2	U2	0.555104
2551	8	U2OS 2	U2	0.970742
2552	0	U2OS 2	U2	0.0917538
2553	6	U2OS 2	U2	0.273918
2554	19	U2OS 2	U2	0.105107
2555	22.3165	U2OS 2	U2	0.39044
2556	117.177	U2OS 2	U2	0.289011
2557	18.9725	U2OS 2	U2	0.5133
2558	13.5051	U2OS 2	U2	0.348257
2559	12.7428	U2OS 2	U2	0.928228
2560	17.4534	U2OS 2	U2	0.789948
2561	17.7834	U2OS 2	U2	0.861011
2562	109.575	U2OS 2	U2	0.129501
2563	15.3273	U2OS 2	U2	0.57507
2564	31.6232	U2OS 2	U2	0.214783
2565	14.0736	U2OS 2	U2	0.868239
2566	12.6877	U2OS 2	U2	0.0150194
2567	13.0283	U2OS 2	U2	0.105744
2568	15.2285	U2OS 2	U2	0.376057
2569	19.1106	U2OS 2	U2	0.402094
2570	12.8932	U2OS 2	U2	0.27722
2571	12.6822	U2OS 2	U2	0.096063
2572	11.7139	U2OS 2	U2	0.11873
2573	14.5924	U2OS 2	U2	0.317945
2574	17.5266	U2OS 2	U2	0.950793
2575	11.8963	U2OS 2	U2	0.207407
2576	15.0454	U2OS 2	U2	0.74728
2577	10.5844	U2OS 2	U2	0.258189
2578	11.992	U2OS 2	U2	0.0372403
2579	11.6169	U2OS 2	U2	0.0160522
2580	14.6032	U2OS 2	U2	0.152706
2581	12.0398	U2OS 2	U2	0.462084
2582	11.6825	U2OS 2	U2	0.755901
2583	13.4566	U2OS 2	U2	0.728815
2584	11.2901	U2OS 2	U2	0.352389
2585	10.276	U2OS 2	U2	0.479139
2586	10.1761	U2OS 2	U2	0.814074
2587	10.5253	U2OS 2	U2	0.838403
2588	11.9167	U2OS 2	U2	0.319917
2589	13.2042	U2OS 2	U2	0.00426502
2590	15.4345	U2OS 2	U2	0.0469308
2591	10.5904	U2OS 2	U2	0.737807
2592	7.89498	U2OS 2	U2	0.272632
2593	17.5108	U2OS 2	U2	0.481486
2594	12.213	U2OS 2	U2	0.192031
2595	11.5838	U2OS 2	U2	0.847113
2596	13.5555	U2OS 2	U2	0.503378
2597	13.4868	U2OS 2	U2	0.52716
2598	16.3654	U2OS 2	U2	0.28808
2599	12.4454	U2OS 2	U2	0.511999
2600	18.4208	U2OS 2	U2	0.00196365
2601	14	U2OS 2	U2	0.277295
2602	15.795	U2OS 2	U2	0.348763
2603	12.6001	U2OS 2	U2	0.283951
2604	13.8874	U2OS 2	U2	0.0859522
2605	14.1801	U2OS 2	U2	0.521781
2606	11.9367	U2OS 2	U2	0.788479
2607	11.5788	U2OS 2	U2	0.942598
2608	13.765	U2OS 2	U2	0.49729
2609	10.3569	U2OS 2	U2	0.593754
2610	15.5302	U2OS 2	U2	0.29086
2611	14.6085	U2OS 2	U2	0.14916
2612	15.9893	U2OS 2	U2	0.131872
2613	11.4377	U2OS 2	U2	0.732361
2614	13.3848	U2OS 2	U2	0.734469
2615	12.4132	U2OS 2	U2	0.17935
2616	10.3233	U2OS 2	U2	0.41356
2617	12.4947	U2OS 2	U2	0.594144
2618	12.308	U2OS 2	U2	0.125282
2619	13.3204	U2OS 2	U2	0.785369
2620	13.2267	U2OS 2	U2	0.619992
2621	12.6684	U2OS 2	U2	0.615222
2622	13.0876	U2OS 2	U2	0.701208
2623	15.0633	U2OS 2	U2	0.987183
2624	14.0146	U2OS 2	U2	0.562394
2625	14.7984	U2OS 2	U2	0.864416
2626	17.4124	U2OS 2	U2	0.418709
2627	12.0208	U2OS 2	U2	0.654469
2628	12.0735	U2OS 2	U2	0.925261
2629	11.2301	U2OS 2	U2	0.664151
2630	14.2853	U2OS 2	U2	0.303081
2631	17.9535	U2OS 2	U2	0.619946
2632	15.3898	U2OS 2	U2	0.351318
2633	18.3788	U2OS 2	U2	0.322367
2634	14.8097	U2OS 2	U2	0.610205
2635	21.9801	U2OS 2	U2	0.160323
2636	14.0611	U2OS 2	U2	0.486739
2637	13.3746	U2OS 2	U2	0.945634
2638	14.5453	U2OS 2	U2	0.383914
2639	15.3819	U2OS 2	U2	0.188963
2640	13.5817	U2OS 2	U2	0.468839
2641	12.5708	U2OS 2	U2	0.840908
2642	13.5161	U2OS 2	U2	0.842668
2643	12.9313	U2OS 2	U2	0.827803
2644	18.3447	U2OS 2	U2	0.0114755
2645	12.4389	U2OS 2	U2	0.26704
2646	17.8895	U2OS 2	U2	0.999876
2647	12.871	U2OS 2	U2	0.119683
2648	14.1939	U2OS 2	U2	0.490089
2649	14.4264	U2OS 2	U2	0.790026
2650	13.7299	U2OS 2	U2	0.122214
2651	12.7077	U2OS 2	U2	0.662409
2652	16.5208	U2OS 2	U2	0.48808
2653	12.1891	U2OS 2	U2	0.19429
2654	12.5291	U2OS 2	U2	0.87863
2655	12.3245	U2OS 2	U2	0.181487
2656	12.4359	U2OS 2	U2	0.639053
2657	13.9108	U2OS 2	U2	0.740827
2658	13.4782	U2OS 2	U2	0.562673
2659	28.6921	U2OS 2	U2	0.628842
2660	20.5623	U2OS 2	U2	0.118965
2661	8.85774	U2OS 2	U2	0.308037
2662	16.6026	U2OS 2	U2	0.586962
2663	16	U2OS 2	U2	0.395464
2664	15.0218	U2OS 2	U2	0.663946
2665	12.7677	U2OS 2	U2	0.851955
2666	14.4135	U2OS 2	U2	0.190222
2667	12.7308	U2OS 2	U2	0.903273
2668	12.5366	U2OS 2	U2	0.383176
2669	13.2455	U2OS 2	U2	0.943124
2670	17.581	U2OS 2	U2	0.617382
2671	13.8644	U2OS 2	U2	0.790096
2672	14.6584	U2OS 2	U2	0.514775
2673	16.6812	U2OS 2	U2	0.531145
2674	11.8413	U2OS 2	U2	0.327594
2675	11.3725	U2OS 2	U2	0.129365
2676	13.5939	U2OS 2	U2	0.383822
2677	20.8476	U2OS 2	U2	0.214976
2678	12.2399	U2OS 2	U2	0.0328653
2679	15.7146	U2OS 2	U2	0.274887
2680	15.7238	U2OS 2	U2	0.180576
2681	13.2856	U2OS 2	U2	0.87553
2682	13.002	U2OS 2	U2	0.0812366
2683	12.8062	U2OS 2	U2	0.183896
2684	14.5498	U2OS 2	U2	0.704031
2685	11.5315	U2OS 2	U2	0.919226
2686	12.6273	U2OS 2	U2	0.251458
2687	13.6584	U2OS 2	U2	0.0213011
2688	13.9812	U2OS 2	U2	0.960504
2689	13.4635	U2OS 2	U2	0.682221
2690	13.3597	U2OS 2	U2	0.310663
2691	13.5884	U2OS 2	U2	0.472373
2692	10.1323	U2OS 2	U2	0.599256
2693	13.8769	U2OS 2	U2	0.373869
2694	3	U2OS 2	U2	0.874488
2695	26	U2OS 2	U2	0.726173
2696	9.6987	U2OS 2	U2	0.954341
2697	12.1598	U2OS 2	U2	0.351066
2698	12.08	U2OS 2	U2	0.937174
2699	9.69831	U2OS 2	U2	0.479101
2700	13.4806	U2OS 2	U2	0.642323
2701	13.2382	U2OS 2	U2	0.736647
2702	16.7899	U2OS 2	U2	0.809338
2703	13.5956	U2OS 2	U2	0.396259
2704	14.5807	U2OS 2	U2	0.447946
2705	12.0038	U2OS 2	U2	0.817277
2706	8.94171	U2OS 2	U2	0.717557
2707	12.1542	U2OS 2	U2	0.940849
2708	8.7427	U2OS 2	U2	0.979598
2709	11.9192	U2OS 2	U2	0.178913
2710	3	U2OS 2	U2	0.227919
2711	10.671	U2OS 2	U2	0.715986
2712	15.8059	U2OS 2	U2	0.747383
2713	10.8574	U2OS 2	U2	0.60318
2714	16.4866	U2OS 2	U2	0.8773
2715	10.525	U2OS 2	U2	0.25199
2716	7.8617	U2OS 2	U2	0.339487
2717	14.5852	U2OS 2	U2	0.494647
2718	8.94737	U2OS 2	U2	0.315027
2719	11.0955	U2OS 2	U2	0.545439
2720	26.5136	U2OS 2	U2	0.682478
2721	12.3059	U2OS 2	U2	0.220367
2722	11.5601	U2OS 2	U2	0.485337
2723	14.4429	U2OS 2	U2	0.992981
2724	12.3915	U2OS 2	U2	0.324161
2725	24.7412	U2OS 2	U2	0.0353619
2726	12.5164	U2OS 2	U2	0.817352
2727	17.961	U2OS 2	U2	0.503307
2728	11.3165	U2OS 2	U2	0.0527839
2729	19.9927	U2OS 2	U2	0.890305
2730	22.3053	U2OS 2	U2	0.404514
2731	12.194	U2OS 2	U2	0.929273
2732	14.3078	U2OS 2	U2	0.402078
2733	12.081	U2OS 2	U2	0.0768323
2734	14.766	U2OS 2	U2	0.245301
2735	10.9754	U2OS 2	U2	0.350261
2736	12.0643	U2OS 2	U2	0.750728
2737	15.8176	U2OS 2	U2	0.184748
2738	13.0439	U2OS 2	U2	0.430974
2739	12.9767	U2OS 2	U2	0.873245
2740	15	U2OS 2	U2	0.533761
2741	10.6705	U2OS 2	U2	0.103155
2742	17.3235	U2OS 2	U2	0.0245225
2743	10.2493	U2OS 2	U2	0.70581
2744	13.9228	U2OS 2	U2	0.979127
2745	10.4613	U2OS 2	U2	0.785165
2746	14.5467	U2OS 2	U2	0.764726
2747	11.9778	U2OS 2	U2	0.675448
2748	13.6153	U2OS 2	U2	0.795503
2749	13.4756	U2OS 2	U2	0.0400178
2750	12.224	U2OS 2	U2	0.264682
2751	11.9011	U2OS 2	U2	0.695398
2752	13.9032	U2OS 2	U2	0.866988
2753	14.5298	U2OS 2	U2	0.674607
2754	14.0494	U2OS 2	U2	0.176276
2755	12.9084	U2OS 2	U2	0.936308
2756	15.3925	U2OS 2	U2	0.903379
2757	14.3432	U2OS 2	U2	0.0866788
2758	15.9132	U2OS 2	U2	0.193
2759	17.2198	U2OS 2	U2	0.275193
2760	14.556	U2OS 2	U2	0.738412
2761	11.4432	U2OS 2	U2	0.859373
2762	14.2584	U2OS 2	U2	0.578322
2763	16.8459	U2OS 2	U2	0.199646
2764	5.75	U2OS 2	U2	0.41509
2765	10.237	U2OS 2	U2	0.137859
2766	15.1867	U2OS 2	U2	0.917396
2767	15.8441	U2OS 2	U2	0.764531
2768	39	U2OS 2	U2	0.510214
2769	7	U2OS 2	U2	0.453575
2770	12.3341	U2OS 2	U2	0.0978421
2771	15.2338	U2OS 2	U2	0.318675
2772	2.66667	U2OS 2	U2	0.120633
2773	15.989	U2OS 2	U2	0.782338
2774	14.0443	U2OS 2	U2	0.544884
2775	16.2417	U2OS 2	U2	0.227277
2776	9.61263	U2OS 2	U2	0.224203
2777	11.6776	U2OS 2	U2	0.260398
2778	12.862	U2OS 2	U2	0.308873
2779	13.4773	U2OS 2	U2	0.387705
2780	16.1726	U2OS 2	U2	0.297549
2781	13.7582	U2OS 2	U2	0.679556
2782	14.9584	U2OS 2	U2	0.0350736
2783	14.7549	U2OS 2	U2	0.32811
2784	17.7284	U2OS 2	U2	0.745292
2785	12.7129	U2OS 2	U2	0.942808
2786	14.3266	U2OS 2	U2	0.802733
2787	13.5772	U2OS 2	U2	0.240826
2788	26.5899	U2OS 2	U2	0.232915
2789	20	U2OS 2	U2	0.190337
2790	10.7388	U2OS 2	U2	0.882498
2791	14.4648	U2OS 2	U2	0.237856
2792	25.047	U2OS 2	U2	0.758181
2793	18.5913	U2OS 2	U2	0.26105
2794	15.0281	U2OS 2	U2	0.0330818
2795	15.3194	U2OS 2	U2	0.733448
2796	30.1111	U2OS 2	U2	0.726202
2797	24.5164	U2OS 2	U2	0.0889591
2798	13.2878	U2OS 2	U2	0.326701
2799	224.926	U2OS 2	U2	0.948365
2800	11.279	U2OS 2	U2	0.162949
2801	10.2411	U2OS 2	U2	0.0866725
2802	12.7419	U2OS 2	U2	0.594604
2803	12.399	U2OS 2	U2	0.93099
2804	14.278	U2OS 2	U2	0.133778
2805	10.6155	U2OS 2	U2	0.513012
2806	12.896	U2OS 2	U2	0.683999
2807	24.4804	U2OS 2	U2	0.17183
2808	11.8243	U2OS 2	U2	0.0112599
2809	14.2319	U2OS 2	U2	0.887683
2810	13.5362	U2OS 2	U2	0.0352313
2811	12.542	U2OS 2	U2	0.257458
2812	11.5793	U2OS 2	U2	0.651684
2813	19.6063	U2OS 2	U2	0.285783
2814	8.95205	U2OS 2	U2	0.0097076
2815	14.0471	U2OS 2	U2	0.575452
2816	11.5013	U2OS 2	U2	0.307792
2817	12.331	U2OS 2	U2	0.151514
2818	11.9094	U2OS 2	U2	0.971283
2819	10.8542	U2OS 2	U2	0.164972
2820	11.8654	U2OS 2	U2	0.727235
2821	13.081	U2OS 2	U2	0.890724
2822	10.301	U2OS 2	U2	0.858715
2823	11.6955	U2OS 2	U2	0.184257
2824	11.4003	U2OS 2	U2	0.236809
2825	8.50366	U2OS 2	U2	0.0183626
2826	11.7158	U2OS 2	U2	0.931405
2827	10.4228	U2OS 2	U2	0.887121
2828	11.3246	U2OS 2	U2	0.595466
2829	11.5698	U2OS 2	U2	0.109368
2830	10.9695	U2OS 2	U2	0.173543
2831	11.1622	U2OS 2	U2	0.57696
2832	12.338	U2OS 2	U2	0.251657
2833	12.8117	U2OS 2	U2	0.300172
2834	10.3881	U2OS 2	U2	0.170987
2835	16.5089	U2OS 2	U2	0.189592
2836	11.3707	U2OS 2	U2	0.463421
2837	15.431	U2OS 2	U2	0.509874
2838	10.0074	U2OS 2	U2	0.51158
2839	12.8813	U2OS 2	U2	0.997139
2840	12.0734	U2OS 2	U2	0.129596
2841	12.745	U2OS 2	U2	0.75617
2842	13.5365	U2OS 2	U2	0.793757
2843	12.8361	U2OS 2	U2	0.584883
2844	10.4712	U2OS 2	U2	0.462738
2845	10.7081	U2OS 2	U2	0.893427
2846	13.0322	U2OS 2	U2	0.82818
2847	6	U2OS 2	U2	0.0502909
2848	10.8852	U2OS 2	U2	0.962984
2849	9.1926	U2OS 2	U2	0.00733989
2850	11.9495	U2OS 2	U2	0.573132
2851	12.298	U2OS 2	U2	0.572431
2852	12	U2OS 2	U2	0.83438
2853	9.83333	U2OS 2	U2	0.384716
2854	15.4341	U2OS 2	U2	0.0910409
2855	5.57143	U2OS 2	U2	0.581687
2856	10.0268	U2OS 2	U2	0.0248459
2857	14.2672	U2OS 2	U2	0.361796
2858	12.4578	U2OS 2	U2	0.985317
2859	14.8743	U2OS 2	U2	0.868779
2860	7.31878	U2OS 2	U2	0.152497
2861	13.3936	U2OS 2	U2	0.798826
2862	37.2214	U2OS 2	U2	0.810997
2863	8.41009	U2OS 2	U2	0.928207
2864	11.4705	U2OS 2	U2	0.224384
2865	0	U2OS 2	U2	0.498967
2866	10.3994	U2OS 2	U2	0.827444
2867	11.5644	U2OS 2	U2	0.667334
2868	11.478	U2OS 2	U2	0.593936
2869	11.8758	U2OS 2	U2	0.651976
2870	13.7039	U2OS 2	U2	0.238516
2871	13.9757	U2OS 2	U2	0.0255401
2872	12.2958	U2OS 2	U2	0.736257
2873	15.3319	U2OS 2	U2	0.326792
2874	15.1566	U2OS 2	U2	0.376757
2875	13.2562	U2OS 2	U2	0.612616
2876	13.1072	U2OS 2	U2	0.657165
2877	12.6186	U2OS 2	U2	0.202899
2878	22.1467	U2OS 2	U2	0.826032
2879	17.5602	U2OS 2	U2	0.380207
2880	6.7	U2OS 2	U2	0.631744
2881	18.503	U2OS 2	U2	0.966411
2882	15.9457	U2OS 2	U2	0.564786
2883	9.06718	U2OS 2	U2	0.358911
2884	24	U2OS 2	U2	0.61897
2885	18.9597	U2OS 2	U2	0.501793
2886	50.9645	U2OS 2	U2	0.452376
2887	0	U2OS 2	U2	0.732271
2888	15.2069	U2OS 2	U2	0.92451
2889	14.5931	U2OS 2	U2	0.479271
2890	18.3801	U2OS 2	U2	0.0882302
2891	14.4605	U2OS 2	U2	0.569654
2892	11.2507	U2OS 2	U2	0.244951
2893	14.1392	U2OS 2	U2	0.0395779
2894	11.8385	U2OS 2	U2	0.78814
2895	15.3977	U2OS 2	U2	0.272768
2896	11.8258	U2OS 2	U2	0.77707
2897	4	U2OS 2	U2	0.488209
2898	16.2318	U2OS 2	U2	0.317936
2899	10.5681	U2OS 2	U2	0.314025
2900	13.8364	U2OS 2	U2	0.0420248
2901	17.1298	U2OS 2	U2	0.5344
2902	14.6252	U2OS 2	U2	0.823552
2903	13.1774	U2OS 2	U2	0.0838954
2904	20.2301	U2OS 2	U2	0.108559
2905	13.8545	U2OS 2	U2	0.529256
2906	10.9426	U2OS 2	U2	0.660142
2907	11.8505	U2OS 2	U2	0.694746
2908	17.6042	U2OS 2	U2	0.313222
2909	9.98537	U2OS 2	U2	0.0377778
2910	17.8353	U2OS 2	U2	0.414563
2911	11.2949	U2OS 2	U2	0.226044
2912	17.2581	U2OS 2	U2	0.00111483
2913	10.6105	U2OS 2	U2	0.685717
2914	9.46835	U2OS 2	U2	0.952063
2915	13.2768	U2OS 2	U2	0.391152
2916	20.6648	U2OS 2	U2	0.300298
2917	13.7107	U2OS 2	U2	0.553752
2918	24.506	U2OS 2	U2	0.851976
2919	13.5883	U2OS 2	U2	0.794967
2920	13.8146	U2OS 2	U2	0.684757
2921	11.8879	U2OS 2	U2	0.432107
2922	13.4072	U2OS 2	U2	0.690434
2923	13.3104	U2OS 2	U2	0.216025
2924	12.1486	U2OS 2	U2	0.283943
2925	11.8916	U2OS 2	U2	0.777821
2926	25.0913	U2OS 2	U2	0.92998
2927	13.4624	U2OS 2	U2	0.19005
2928	18.6546	U2OS 2	U2	0.296063
2929	5.26829	U2OS 2	U2	0.00621027
2930	28.3178	U2OS 2	U2	0.431562
2931	11.8768	U2OS 2	U2	0.210295
2932	12.0931	U2OS 2	U2	0.641425
2933	13.6499	U2OS 2	U2	0.709589
2934	14.7621	U2OS 2	U2	0.118778
2935	14.7672	U2OS 2	U2	0.082144
2936	14.79	U2OS 2	U2	0.906335
2937	4.72222	U2OS 2	U2	0.389239
2938	12.6067	U2OS 2	U2	0.533403
2939	10.6915	U2OS 2	U2	0.963242
2940	9.75	U2OS 2	U2	0.759054
2941	11.3825	U2OS 2	U2	0.32554
2942	6.45902	U2OS 2	U2	0.0858493
2943	11.5796	U2OS 2	U2	0.536024
2944	11.5695	U2OS 2	U2	0.336125
2945	9.6153	U2OS 2	U2	0.0216854
2946	11.6406	U2OS 2	U2	0.771152
2947	10.6248	U2OS 2	U2	0.384909
2948	13.2467	U2OS 2	U2	0.571321
2949	14.1862	U2OS 2	U2	0.755743
2950	8.74902	U2OS 2	U2	0.940847
2951	7.79799	U2OS 2	U2	0.612322
2952	12.4828	U2OS 2	U2	0.315396
2953	14.2841	U2OS 2	U2	0.110077
2954	12.5693	U2OS 2	U2	0.0739189
2955	12.6502	U2OS 2	U2	0.319691
2956	13.8935	U2OS 2	U2	0.660839
2957	15.0646	U2OS 2	U2	0.695152
2958	9	U2OS 2	U2	0.207718
2959	3	U2OS 2	U2	0.0827959
2960	5	U2OS 2	U2	0.305511
2961	6.98529	U2OS 2	U2	0.547575
2962	14.4906	U2OS 2	U2	0.75467
2963	19.2386	U2OS 2	U2	0.529657
2964	12.0798	U2OS 2	U2	0.286984
2965	15.3304	U2OS 2	U2	0.62418
2966	13.7154	U2OS 2	U2	0.264837
2967	13.5742	U2OS 2	U2	0.652693
2968	14.4304	U2OS 2	U2	0.841898
2969	12.4461	U2OS 2	U2	0.638948
2970	15.2574	U2OS 2	U2	0.565631
2971	11.0179	U2OS 2	U2	0.307142
2972	13.1572	U2OS 2	U2	0.876777
2973	13.9169	U2OS 2	U2	0.988822
2974	15.311	U2OS 2	U2	0.777479
2975	13.774	U2OS 2	U2	0.573644
2976	15.6052	U2OS 2	U2	0.141279
2977	13.4537	U2OS 2	U2	0.314929
2978	11.372	U2OS 2	U2	0.366859
2979	12.1171	U2OS 2	U2	0.291895
2980	12.1488	U2OS 2	U2	0.445953
2981	11.3497	U2OS 2	U2	0.610633
2982	12.6647	U2OS 2	U2	0.212915
2983	8.22379	U2OS 2	U2	0.24976
2984	12.6515	U2OS 2	U2	0.11215
2985	10.5167	U2OS 2	U2	0.307589
2986	12.128	U2OS 2	U2	0.497448
2987	12.7744	U2OS 2	U2	0.489808
2988	13.2993	U2OS 2	U2	0.995577
2989	12.0678	U2OS 2	U2	0.981109
2990	9.37434	U2OS 2	U2	0.436563
2991	12.5714	U2OS 2	U2	0.972021
2992	19.5661	U2OS 2	U2	0.214398
2993	7.25	U2OS 2	U2	0.541121
2994	9.86803	U2OS 2	U2	0.453435
2995	12.0135	U2OS 2	U2	0.967609
2996	16.3138	U2OS 2	U2	0.836176
2997	9.15853	U2OS 2	U2	0.214147
2998	13.8663	U2OS 2	U2	0.439539
2999	9.55224	U2OS 2	U2	0.168477
3000	13.9991	U2OS 2	U2	0.529087
3001	13.2292	U2OS 2	U2	0.793485
3002	12.2892	U2OS 2	U2	0.0358791
3003	11.4388	U2OS 2	U2	0.191359
3004	11.432	U2OS 2	U2	0.977456
3005	10.9372	U2OS 2	U2	0.960797
3006	10.8059	U2OS 2	U2	0.556592
3007	16.2266	U2OS 2	U2	0.646091
3008	13.5068	U2OS 2	U2	0.272093
3009	13.9539	U2OS 2	U2	0.952091
3010	13.2987	U2OS 2	U2	0.669775
3011	8.90993	U2OS 2	U2	0.666808
3012	12.862	U2OS 2	U2	0.0111033
3013	11.3489	U2OS 2	U2	0.85297
3014	12.8898	U2OS 2	U2	0.778326
3015	11.9624	U2OS 2	U2	0.684924
3016	10.0333	U2OS 2	U2	0.740782
3017	11.7868	U2OS 2	U2	0.156572
3018	13.3552	U2OS 2	U2	0.718775
3019	10.2162	U2OS 2	U2	0.0968184
3020	12.4442	U2OS 2	U2	0.706949
3021	11.03	U2OS 2	U2	0.0026318
3022	12.8183	U2OS 2	U2	0.776206
3023	11.4457	U2OS 2	U2	0.491557
3024	10.5241	U2OS 2	U2	0.204387
3025	11.5766	U2OS 2	U2	0.729247
3026	14.362	U2OS 2	U2	0.315654
3027	14.1772	U2OS 2	U2	0.883818
3028	12.7662	U2OS 2	U2	0.180234
3029	10.8911	U2OS 2	U2	0.938551
3030	17.3886	U2OS 2	U2	0.97075
3031	14.7861	U2OS 2	U2	0.304485
3032	16.2977	U2OS 2	U2	0.862486
3033	15.2685	U2OS 2	U2	0.842179
3034	25.3644	U2OS 2	U2	0.424613
3035	11.1726	U2OS 2	U2	0.363684
3036	18.4754	U2OS 2	U2	0.282437
3037	13.9267	U2OS 2	U2	0.993237
3038	16.5705	U2OS 2	U2	0.255751
3039	13.2527	U2OS 2	U2	0.920676
3040	14.0231	U2OS 2	U2	0.428335
3041	13.8646	U2OS 2	U2	0.935427
3042	12.2343	U2OS 2	U2	0.838845
3043	13.1975	U2OS 2	U2	0.155777
3044	14.2	U2OS 2	U2	0.574283
3045	12.4256	U2OS 2	U2	0.673503
3046	11.5884	U2OS 2	U2	0.40582
3047	16.5195	U2OS 2	U2	0.00487704
3048	15.5354	U2OS 2	U2	0.325331
3049	10.5027	U2OS 2	U2	0.838945
3050	9.67551	U2OS 2	U2	0.062824
3051	9.65742	U2OS 2	U2	0.10542
3052	11.2202	U2OS 2	U2	0.701787
3053	10.7637	U2OS 2	U2	0.514158
3054	12.2293	U2OS 2	U2	0.498167
3055	11.8547	U2OS 2	U2	0.37361
3056	11.6159	U2OS 2	U2	0.603514
3057	17.8189	U2OS 2	U2	0.851469
3058	13.6195	U2OS 2	U2	0.276923
3059	9.93311	U2OS 2	U2	0.844761
3060	14.4281	U2OS 2	U2	0.416619
3061	8.18367	U2OS 2	U2	0.500984
3062	10.1984	U2OS 2	U2	0.729623
3063	11.2871	U2OS 2	U2	0.258722
3064	13.1747	U2OS 2	U2	0.921637
3065	12.8689	U2OS 2	U2	0.702069
3066	11.1261	U2OS 2	U2	0.61893
3067	14.6861	U2OS 2	U2	0.273009
3068	11.5652	U2OS 2	U2	0.695848
3069	10.4479	U2OS 2	U2	0.257215
3070	12.8102	U2OS 2	U2	0.816453
3071	14.076	U2OS 2	U2	0.0114725
3072	17.5	U2OS 2	U2	0.166538
3073	11.7515	U2OS 2	U2	0.557829
3074	9.86848	U2OS 2	U2	0.712281
3075	13.2061	U2OS 2	U2	0.492481
3076	22.6646	U2OS 2	U2	0.87781
3077	12.4941	U2OS 2	U2	0.97587
3078	13.5511	U2OS 2	U2	0.464277
3079	10.9203	U2OS 2	U2	0.767987
3080	10.3767	U2OS 2	U2	0.494772
3081	21.6186	U2OS 2	U2	0.665099
3082	19.2184	U2OS 2	U2	0.224875
3083	12.1964	U2OS 2	U2	0.109542
3084	11.6026	U2OS 2	U2	0.979009
3085	11.4102	U2OS 2	U2	0.814995
3086	10.5765	U2OS 2	U2	0.285384
3087	12.032	U2OS 2	U2	0.585828
3088	10.9868	U2OS 2	U2	0.380071
3089	19.1234	U2OS 2	U2	0.176338
3090	11.7465	U2OS 2	U2	0.418835
3091	10.5013	U2OS 2	U2	0.297188
3092	11.8256	U2OS 2	U2	0.0166241
3093	10.7772	U2OS 2	U2	0.387368
3094	10.5845	U2OS 2	U2	0.920913
3095	11.4048	U2OS 2	U2	0.8282
3096	12.1803	U2OS 2	U2	0.574075
3097	7.74486	U2OS 2	U2	0.318647
3098	12.3815	U2OS 2	U2	0.231264
3099	9.58636	U2OS 2	U2	0.95602
3100	9.21742	U2OS 2	U2	0.56461
3101	11.1904	U2OS 2	U2	0.217605
3102	8.52159	U2OS 2	U2	0.249482
3103	9.73933	U2OS 2	U2	0.959596
3104	13.4216	U2OS 2	U2	0.238814
3105	12.2845	U2OS 2	U2	0.106714
3106	8.61144	U2OS 2	U2	0.183962
3107	14.1796	U2OS 2	U2	0.766225
3108	18.3951	U2OS 2	U2	0.708764
3109	28	U2OS 2	U2	0.437942
3110	12.1036	U2OS 2	U2	0.793805
3111	13.7556	U2OS 2	U2	0.517513
3112	15.0422	U2OS 2	U2	0.413598
3113	15.9035	U2OS 2	U2	0.117442
3114	17.2396	U2OS 2	U2	0.883911
3115	13.1808	U2OS 2	U2	0.275593
3116	14.7802	U2OS 2	U2	0.616261
3117	13.4848	U2OS 2	U2	0.98458
3118	14.6238	U2OS 2	U2	0.189418
3119	12.871	U2OS 2	U2	0.965188
3120	14.8137	U2OS 2	U2	0.652715
3121	12.4525	U2OS 2	U2	0.128732
3122	12.1299	U2OS 2	U2	0.771927
3123	19.1478	U2OS 2	U2	0.951776
3124	26.5623	U2OS 2	U2	0.562781
3125	18.7453	U2OS 2	U2	0.688555
3126	14.9617	U2OS 2	U2	0.0263479
3127	32.2313	U2OS 2	U2	0.989076
3128	13.0838	U2OS 2	U2	0.318457
3129	13.8841	U2OS 2	U2	0.0239038
3130	17.365	U2OS 2	U2	0.808564
3131	15.1396	U2OS 2	U2	0.973253
3132	19.7029	U2OS 2	U2	0.737589
3133	13.5761	U2OS 2	U2	0.00273581
3134	14.5595	U2OS 2	U2	0.0633605
3135	13.7296	U2OS 2	U2	0.584269
3136	13.894	U2OS 2	U2	0.335715
3137	12.5522	U2OS 2	U2	0.881833
3138	10.081	U2OS 2	U2	0.873669
3139	11.6187	U2OS 2	U2	0.987519
3140	15.1731	U2OS 2	U2	0.715832
3141	11.9424	U2OS 2	U2	0.876884
3142	12.4082	U2OS 2	U2	0.31965
3143	20.136	U2OS 2	U2	0.111177
3144	13.3185	U2OS 2	U2	0.865364
3145	10.6001	U2OS 2	U2	0.303473
3146	7.42676	U2OS 2	U2	0.419332
3147	14.3375	U2OS 2	U2	0.64603
3148	19.2234	U2OS 2	U2	0.605099
3149	13.032	U2OS 2	U2	0.420923
3150	13.7064	U2OS 2	U2	0.386151
3151	13.3932	U2OS 2	U2	0.122681
3152	19.5624	U2OS 2	U2	0.533862
3153	11.6981	U2OS 2	U2	0.232854
3154	29.1041	U2OS 2	U2	0.754808
3155	14.1808	U2OS 2	U2	0.674871
3156	11.1813	U2OS 2	U2	0.071927
3157	11.5298	U2OS 2	U2	0.989265
3158	15.4217	U2OS 2	U2	0.780457
3159	15.6319	U2OS 2	U2	0.227826
3160	17.1396	U2OS 2	U2	0.0307428
3161	14.281	U2OS 2	U2	0.478372
3162	10.2336	U2OS 2	U2	0.352742
3163	16.6355	U2OS 2	U2	0.546511
3164	11.4986	U2OS 2	U2	0.659664
3165	22.5325	U2OS 2	U2	0.79722
3166	14.0654	U2OS 2	U2	0.0135443
3167	14.1757	U2OS 2	U2	0.714296
3168	20.8567	U2OS 2	U2	0.295314
3169	14.4954	U2OS 2	U2	0.986403
3170	16.9282	U2OS 2	U2	0.846242
3171	14.4297	U2OS 2	U2	0.560401
3172	14.8931	U2OS 2	U2	0.597766
3173	14.4628	U2OS 2	U2	0.192076
3174	18.7	U2OS 2	U2	0.226252
3175	13.2012	U2OS 2	U2	0.154013
3176	14.3257	U2OS 2	U2	0.377814
3177	12.2823	U2OS 2	U2	0.111955
3178	11.5397	U2OS 2	U2	0.511273
3179	17.776	U2OS 2	U2	0.638478
3180	13.5442	U2OS 2	U2	0.122212
3181	19.9864	U2OS 2	U2	0.344196
3182	22.0087	U2OS 2	U2	0.0703479
3183	17.5595	U2OS 2	U2	0.525761
3184	14.3703	U2OS 2	U2	0.65029
3185	16.2985	U2OS 2	U2	0.615472
3186	14.3091	U2OS 2	U2	0.81387
3187	23.6669	U2OS 2	U2	0.235566
3188	24.6554	U2OS 2	U2	0.618182
3189	14.1398	U2OS 2	U2	0.302829
3190	13.3313	U2OS 2	U2	0.0887677
3191	22.2387	U2OS 2	U2	0.305261
3192	12.6242	U2OS 2	U2	0.0713565
3193	15.6154	U2OS 2	U2	0.958574
3194	21.7783	U2OS 2	U2	0.727165
3195	13.032	U2OS 2	U2	0.101461
3196	15.977	U2OS 2	U2	0.786269
3197	24.5719	U2OS 2	U2	0.352155
3198	17.2364	U2OS 2	U2	0.911435
3199	13.2515	U2OS 2	U2	0.495497
3200	14.7611	U2OS 2	U2	0.872693
3201	16.0204	U2OS 2	U2	0.22053
3202	20.3235	U2OS 2	U2	0.367192
3203	16.094	U2OS 2	U2	0.366837
3204	16.7708	U2OS 2	U2	0.0971327
3205	17.1407	U2OS 2	U2	0.331014
3206	18.9821	U2OS 2	U2	0.65971
3207	18.121	U2OS 2	U2	0.466543
3208	29.5903	U2OS 2	U2	0.879232
3209	16.9474	U2OS 2	U2	0.26967
3210	18.3394	U2OS 2	U2	0.354819
3211	16.7742	U2OS 2	U2	0.320354
3212	14.848	U2OS 2	U2	0.551738
3213	22.4236	U2OS 2	U2	0.188219
3214	15.5437	U2OS 2	U2	0.173244
3215	15.0579	U2OS 2	U2	0.939482
3216	13.7957	U2OS 2	U2	0.376648
3217	15.3255	U2OS 2	U2	0.587098
3218	25.2932	U2OS 2	U2	0.0551521
3219	16.3246	U2OS 2	U2	0.140858
3220	21.0287	U2OS 2	U2	0.0963586
3221	13.6366	U2OS 2	U2	0.812116
3222	16.0747	U2OS 2	U2	0.103147
3223	13.8083	U2OS 2	U2	0.516316
3224	14.8251	U2OS 2	U2	0.155578
3225	13.4344	U2OS 2	U2	0.278817
3226	20.3604	U2OS 2	U2	0.882602
3227	68.0293	U2OS 2	U2	0.631594
5749	12.5689	KO 2	KO2	0.670688
5750	11.3515	KO 2	KO2	0.179117
5751	10.8777	KO 2	KO2	0.579748
5752	15.8586	KO 2	KO2	0.00242369
5753	16.3889	KO 2	KO2	0.425654
5754	9.98622	KO 2	KO2	0.515793
5755	15.4029	KO 2	KO2	0.837797
5756	13.3456	KO 2	KO2	0.757638
5757	10.3035	KO 2	KO2	0.0918916
5758	11.1055	KO 2	KO2	0.625034
5759	14.043	KO 2	KO2	0.660003
5760	12.2147	KO 2	KO2	0.734029
5761	17.4324	KO 2	KO2	0.55486
5762	10.1253	KO 2	KO2	0.107356
5763	9.67389	KO 2	KO2	0.640348
5764	10.9402	KO 2	KO2	0.670531
5765	14.3246	KO 2	KO2	0.250107
5766	9.32863	KO 2	KO2	0.948275
5767	9.45824	KO 2	KO2	0.452649
5768	22.5655	KO 2	KO2	0.866716
5769	13.1621	KO 2	KO2	0.653081
5770	12.6215	KO 2	KO2	0.616535
5771	9.76703	KO 2	KO2	0.549401
5772	10.3545	KO 2	KO2	0.647567
5773	11.8927	KO 2	KO2	0.844335
5774	13.671	KO 2	KO2	0.776879
5775	12.0685	KO 2	KO2	0.672627
5776	20.8564	KO 2	KO2	0.0318453
5777	11.2203	KO 2	KO2	0.00869477
5778	14.3078	KO 2	KO2	0.358538
5779	10.5425	KO 2	KO2	0.0306338
5780	12.6734	KO 2	KO2	0.517847
5781	13.5125	KO 2	KO2	0.0035539
5782	12.3498	KO 2	KO2	0.48073
5783	11.9108	KO 2	KO2	0.377609
5784	47.9167	KO 2	KO2	0.957464
5785	18.8107	KO 2	KO2	0.0558535
5786	11.9032	KO 2	KO2	0.065191
5787	8.67733	KO 2	KO2	0.849267
5788	9.70149	KO 2	KO2	0.795258
5789	11.8483	KO 2	KO2	0.935846
5790	10.5048	KO 2	KO2	0.0782366
5791	13.2029	KO 2	KO2	0.6201
5792	8.82109	KO 2	KO2	0.514405
5793	14.9591	KO 2	KO2	0.321574
5794	10.433	KO 2	KO2	0.610811
5795	13.8535	KO 2	KO2	0.918078
5796	8.98303	KO 2	KO2	0.0625655
5797	14.1566	KO 2	KO2	0.659726
5798	12.386	KO 2	KO2	0.285172
5799	9.68303	KO 2	KO2	0.405448
5800	10.2821	KO 2	KO2	0.849695
5801	13.1422	KO 2	KO2	0.12173
5802	9.48063	KO 2	KO2	0.842971
5803	11.2033	KO 2	KO2	0.404243
5804	8.83391	KO 2	KO2	0.983887
5805	10.8737	KO 2	KO2	0.918016
5806	10.2492	KO 2	KO2	0.407674
5807	10.1207	KO 2	KO2	0.29792
5808	10.6738	KO 2	KO2	0.220946
5809	8.15405	KO 2	KO2	0.217736
5810	9.63976	KO 2	KO2	0.768738
5811	9.68482	KO 2	KO2	0.755442
5812	16.2525	KO 2	KO2	0.978253
5813	12.1357	KO 2	KO2	0.0833098
5814	7.95219	KO 2	KO2	0.220183
5815	8.25558	KO 2	KO2	0.983711
5816	9.61581	KO 2	KO2	0.546374
5817	17.7111	KO 2	KO2	0.55367
5818	10.0704	KO 2	KO2	0.348771
5819	14.1368	KO 2	KO2	0.703786
5820	9.86693	KO 2	KO2	0.499764
5821	10.0459	KO 2	KO2	0.469493
5822	10.8288	KO 2	KO2	0.549773
5823	9.02383	KO 2	KO2	0.0251802
5824	9.5271	KO 2	KO2	0.531261
5825	13.0978	KO 2	KO2	0.132965
5826	10.2982	KO 2	KO2	0.458929
5827	9.32946	KO 2	KO2	0.0822712
5828	8.3519	KO 2	KO2	0.888962
5829	9.53325	KO 2	KO2	0.378426
5830	8.75326	KO 2	KO2	0.430355
5831	9.53207	KO 2	KO2	0.742061
5832	8.73076	KO 2	KO2	0.155775
5833	9.90295	KO 2	KO2	0.575024
5834	9.21866	KO 2	KO2	0.511048
5835	15.6518	KO 2	KO2	0.368304
5836	12.6725	KO 2	KO2	0.683336
5837	37	KO 2	KO2	0.794486
5838	18.0713	KO 2	KO2	0.467684
5839	13.2136	KO 2	KO2	0.627351
5840	16.8454	KO 2	KO2	0.912539
5841	15.2929	KO 2	KO2	0.456972
5842	14.5399	KO 2	KO2	0.13502
5843	9.61569	KO 2	KO2	0.543233
5844	11.4856	KO 2	KO2	0.430028
5845	10.0172	KO 2	KO2	0.768313
5846	10.2503	KO 2	KO2	0.797675
5847	11.973	KO 2	KO2	0.171846
5848	16.7687	KO 2	KO2	0.437939
5849	10.1226	KO 2	KO2	0.266821
5850	11.2843	KO 2	KO2	0.954689
5851	10.1096	KO 2	KO2	0.936872
5852	15.6075	KO 2	KO2	0.434349
5853	20.182	KO 2	KO2	0.431011
5854	10.8305	KO 2	KO2	0.746477
5855	8.85676	KO 2	KO2	0.595976
5856	14.4043	KO 2	KO2	0.259071
5857	11.7483	KO 2	KO2	0.48317
5858	10.2174	KO 2	KO2	0.890108
5859	13.8352	KO 2	KO2	0.681554
5860	9.12177	KO 2	KO2	0.563127
5861	19.3031	KO 2	KO2	0.876754
5862	12.3888	KO 2	KO2	0.276276
5863	14.7112	KO 2	KO2	0.996847
5864	20.3226	KO 2	KO2	0.19984
5865	8.93261	KO 2	KO2	0.839794
5866	19.8566	KO 2	KO2	0.742342
5867	11.2592	KO 2	KO2	0.864054
5868	12.4177	KO 2	KO2	0.584918
5869	9.28053	KO 2	KO2	0.232381
5870	9.43939	KO 2	KO2	0.48352
5871	8.21679	KO 2	KO2	0.862375
5872	10.3117	KO 2	KO2	0.797805
5873	7.40732	KO 2	KO2	0.173511
5874	17.5535	KO 2	KO2	0.99221
5875	9.15421	KO 2	KO2	0.0304122
5876	7.17521	KO 2	KO2	0.392648
5877	16.2261	KO 2	KO2	0.754401
5878	16.0628	KO 2	KO2	0.97374
5879	8.64313	KO 2	KO2	0.142127
5880	12.1576	KO 2	KO2	0.924041
5881	13.6373	KO 2	KO2	0.219024
5882	7.43548	KO 2	KO2	0.552639
5883	10.7433	KO 2	KO2	0.432807
5884	8.05774	KO 2	KO2	0.808055
5885	9.62424	KO 2	KO2	0.13857
5886	11.3061	KO 2	KO2	0.19087
5887	13.7543	KO 2	KO2	0.567513
5888	26.6544	KO 2	KO2	0.209952
5889	10.64	KO 2	KO2	0.879993
5890	11.6113	KO 2	KO2	0.578353
5891	13.9677	KO 2	KO2	0.911755
5892	16.6261	KO 2	KO2	0.764342
5893	12.4928	KO 2	KO2	0.474943
5894	31.4444	KO 2	KO2	0.692408
5895	16.2052	KO 2	KO2	0.0598022
5896	15.6815	KO 2	KO2	0.631259
5897	11.1138	KO 2	KO2	0.984047
5898	19.2572	KO 2	KO2	0.119384
5899	26.7342	KO 2	KO2	0.451567
5900	12.9523	KO 2	KO2	0.0185339
5901	18.9383	KO 2	KO2	0.688128
5902	16.4497	KO 2	KO2	0.0194226
5903	16.186	KO 2	KO2	0.455272
5904	11.4207	KO 2	KO2	0.21915
5905	16.9167	KO 2	KO2	0.807215
5906	14.7027	KO 2	KO2	0.645637
5907	14.1983	KO 2	KO2	0.666269
5908	11.7371	KO 2	KO2	0.549891
5909	15.5531	KO 2	KO2	0.250446
5910	13.8081	KO 2	KO2	0.815691
5911	12.4293	KO 2	KO2	0.88012
5912	13.5078	KO 2	KO2	0.438317
5913	15.7829	KO 2	KO2	0.58633
5914	12.0942	KO 2	KO2	0.6243
5915	12.1435	KO 2	KO2	0.727606
5916	13.5565	KO 2	KO2	0.590904
5917	12.4721	KO 2	KO2	0.806598
5918	22.2969	KO 2	KO2	0.824088
5919	8.6212	KO 2	KO2	0.55655
5920	18.3121	KO 2	KO2	0.882954
5921	13.9375	KO 2	KO2	0.202939
5922	36.7974	KO 2	KO2	0.413615
5923	45.4829	KO 2	KO2	0.63011
5924	20	KO 2	KO2	0.102573
5925	58.2857	KO 2	KO2	0.718644
5926	20.25	KO 2	KO2	0.479683
5927	20.1444	KO 2	KO2	0.378994
5928	28.4715	KO 2	KO2	0.451847
5929	22.7416	KO 2	KO2	0.367586
5930	13.3701	KO 2	KO2	0.239538
5931	27.4286	KO 2	KO2	0.915872
5932	25	KO 2	KO2	0.799362
5933	16.5175	KO 2	KO2	0.33394
5934	11.3081	KO 2	KO2	0.169052
5935	38.1538	KO 2	KO2	0.116626
5936	13.4401	KO 2	KO2	0.795333
5937	19.2644	KO 2	KO2	0.702028
5938	13.7571	KO 2	KO2	0.0752327
5939	16.8057	KO 2	KO2	0.116594
5940	7.95539	KO 2	KO2	0.913804
5941	15.3575	KO 2	KO2	0.869771
5942	12.0766	KO 2	KO2	0.291952
5943	19.969	KO 2	KO2	0.102
5944	12.2137	KO 2	KO2	0.808891
5945	13.0399	KO 2	KO2	0.0261737
5946	12.638	KO 2	KO2	0.636348
5947	10.8432	KO 2	KO2	0.160087
5948	14.0122	KO 2	KO2	0.691624
5949	14.6098	KO 2	KO2	0.16802
5950	11.7127	KO 2	KO2	0.349049
5951	13.4105	KO 2	KO2	0.122087
5952	19.8199	KO 2	KO2	0.287087
5953	12.9003	KO 2	KO2	0.129097
5954	11.2214	KO 2	KO2	0.463386
5955	12.6906	KO 2	KO2	0.649408
5956	14.0047	KO 2	KO2	0.394511
5957	13.471	KO 2	KO2	0.952959
5958	8.55789	KO 2	KO2	0.754865
5959	22.9534	KO 2	KO2	0.544375
5960	14.7993	KO 2	KO2	0.563523
5961	16.5073	KO 2	KO2	0.320604
5962	15.4354	KO 2	KO2	0.51252
5963	16.3931	KO 2	KO2	0.757812
5964	11.3563	KO 2	KO2	0.00180963
5965	12.2063	KO 2	KO2	0.480592
5966	13.6409	KO 2	KO2	0.904157
5967	19.3333	KO 2	KO2	0.8495
5968	19	KO 2	KO2	0.220995
5969	18.9202	KO 2	KO2	0.736236
5970	14.8722	KO 2	KO2	0.584874
5971	20.5571	KO 2	KO2	0.525536
5972	20.0478	KO 2	KO2	0.661445
5973	10.2088	KO 2	KO2	0.632068
5974	21.3664	KO 2	KO2	0.0714174
5975	15.5338	KO 2	KO2	0.416842
5976	14.036	KO 2	KO2	0.199297
5977	12.2305	KO 2	KO2	0.700583
5978	17.2175	KO 2	KO2	0.27331
5979	10.9645	KO 2	KO2	0.436419
5980	8.92589	KO 2	KO2	0.821626
5981	19.6386	KO 2	KO2	0.783063
5982	16.7029	KO 2	KO2	0.85416
5983	54.9113	KO 2	KO2	0.479054
5984	27.4299	KO 2	KO2	0.926495
5985	12.7945	KO 2	KO2	0.0315547
5986	15.3359	KO 2	KO2	0.938283
5987	10.3283	KO 2	KO2	0.348629
5988	10.105	KO 2	KO2	0.812823
5989	10.5142	KO 2	KO2	0.948321
5990	12.4703	KO 2	KO2	0.891814
5991	11.5923	KO 2	KO2	0.698019
5992	10.9672	KO 2	KO2	0.670183
5993	8.67	KO 2	KO2	0.973578
5994	12.7234	KO 2	KO2	0.465109
5995	11.3137	KO 2	KO2	0.104017
5996	12.0144	KO 2	KO2	0.0241474
5997	10.1458	KO 2	KO2	0.8813
5998	17.3509	KO 2	KO2	0.026191
5999	16.2609	KO 2	KO2	0.950828
6000	11.074	KO 2	KO2	0.569918
6001	11.2951	KO 2	KO2	0.657568
6002	10.9673	KO 2	KO2	0.90917
6003	10.6462	KO 2	KO2	0.901952
6004	17.3448	KO 2	KO2	0.390855
6005	19.0945	KO 2	KO2	0.612539
6006	15.5278	KO 2	KO2	0.521835
6007	16.5976	KO 2	KO2	0.817041
6008	9.88812	KO 2	KO2	0.0561828
6009	13.9093	KO 2	KO2	0.626975
6010	11.3823	KO 2	KO2	0.429738
6011	15.1824	KO 2	KO2	0.860931
6012	11.6262	KO 2	KO2	0.687867
6013	8.80091	KO 2	KO2	0.261025
6014	15.6014	KO 2	KO2	0.134239
6015	11.1735	KO 2	KO2	0.541342
6016	9.35886	KO 2	KO2	0.981899
6017	19.1229	KO 2	KO2	0.349907
6018	24.3856	KO 2	KO2	0.995412
6019	13.5673	KO 2	KO2	0.518075
6020	15.1689	KO 2	KO2	0.190337
6021	11.4088	KO 2	KO2	0.0306157
6022	17.7791	KO 2	KO2	0.303023
6023	15.9892	KO 2	KO2	0.0350782
6024	13.5685	KO 2	KO2	0.590051
6025	13.2445	KO 2	KO2	0.701621
6026	12.6824	KO 2	KO2	0.669988
6027	10.9251	KO 2	KO2	0.35621
6028	23.9117	KO 2	KO2	0.111645
6029	15.6282	KO 2	KO2	0.64132
6030	13.0382	KO 2	KO2	0.0631973
6031	20.0723	KO 2	KO2	0.644363
6032	18.618	KO 2	KO2	0.835289
6033	9.571	KO 2	KO2	0.057159
6034	16.8328	KO 2	KO2	0.35587
6035	17.1814	KO 2	KO2	0.618719
6036	9.9731	KO 2	KO2	0.638601
6037	12.7298	KO 2	KO2	0.197939
6038	14.5619	KO 2	KO2	0.623363
6039	10.2695	KO 2	KO2	0.557541
6040	11.0452	KO 2	KO2	0.885718
6041	13.1109	KO 2	KO2	0.697025
6042	12.7277	KO 2	KO2	0.364263
6043	10.6491	KO 2	KO2	0.225348
6044	14.0912	KO 2	KO2	0.610909
6045	16.574	KO 2	KO2	0.255565
6046	13.2089	KO 2	KO2	0.0758133
6047	21.6038	KO 2	KO2	0.822702
6048	11.431	KO 2	KO2	0.227952
6049	23.8699	KO 2	KO2	0.379553
6050	11.0821	KO 2	KO2	0.846487
6051	10.8605	KO 2	KO2	0.103151
6052	8.90579	KO 2	KO2	0.96939
6053	14.5916	KO 2	KO2	0.522824
6054	9.7594	KO 2	KO2	0.673337
6055	20.262	KO 2	KO2	0.73153
6056	9.23317	KO 2	KO2	0.980979
6057	9.23151	KO 2	KO2	0.552757
6058	15.9822	KO 2	KO2	0.699724
6059	9.93809	KO 2	KO2	0.682686
6060	11.8979	KO 2	KO2	0.630233
6061	8.66138	KO 2	KO2	0.799345
6062	13.3122	KO 2	KO2	0.345654
6063	11.7621	KO 2	KO2	0.481892
6064	22.1032	KO 2	KO2	0.0781225
6065	10.447	KO 2	KO2	0.910106
6066	17.0769	KO 2	KO2	0.559226
6067	11.8836	KO 2	KO2	0.524986
6068	9.84441	KO 2	KO2	0.266952
6069	10.6939	KO 2	KO2	0.899993
6070	8.17099	KO 2	KO2	0.0139136
6071	11.0628	KO 2	KO2	0.0970011
6072	11.8414	KO 2	KO2	0.0600749
6073	11.4813	KO 2	KO2	0.240922
6074	11.4308	KO 2	KO2	0.496849
6075	9.65852	KO 2	KO2	0.463524
6076	14.3188	KO 2	KO2	0.270546
6077	8.26752	KO 2	KO2	0.555109
6078	11.4529	KO 2	KO2	0.227335
6079	12.3973	KO 2	KO2	0.365696
6080	10.8945	KO 2	KO2	0.169963
6081	12.3172	KO 2	KO2	0.664273
6082	8.10205	KO 2	KO2	0.0816672
6083	11.5618	KO 2	KO2	0.343289
6084	15.0577	KO 2	KO2	0.531025
6085	14.7707	KO 2	KO2	0.54953
6086	18.735	KO 2	KO2	0.367654
6087	12.32	KO 2	KO2	0.643752
6088	12.7675	KO 2	KO2	0.164448
6089	12.5006	KO 2	KO2	0.724297
6090	9.41409	KO 2	KO2	0.92525
6091	11.5252	KO 2	KO2	0.989826
6092	24.4462	KO 2	KO2	0.878483
6093	11.0522	KO 2	KO2	0.260919
6094	12.2769	KO 2	KO2	0.0380933
6095	8.46118	KO 2	KO2	0.974026
6096	11.5149	KO 2	KO2	0.55712
6097	13.9803	KO 2	KO2	0.53971
6098	10.8984	KO 2	KO2	0.146461
6099	10.9439	KO 2	KO2	0.912492
6100	8.47275	KO 2	KO2	0.95761
6101	9.89606	KO 2	KO2	0.85963
6102	25	KO 2	KO2	0.69276
6103	6.29101	KO 2	KO2	0.385901
6104	8.66211	KO 2	KO2	0.926728
6105	19.3582	KO 2	KO2	0.854466
6106	8.01482	KO 2	KO2	0.837886
6107	10.2411	KO 2	KO2	0.584057
6108	19.1119	KO 2	KO2	0.0699775
6109	8.19885	KO 2	KO2	0.0256548
6110	10.4246	KO 2	KO2	0.225602
6111	7.36437	KO 2	KO2	0.0923023
6112	11.2846	KO 2	KO2	0.745105
6113	7.95844	KO 2	KO2	0.851055
6114	10.3002	KO 2	KO2	0.54047
6115	7.41096	KO 2	KO2	0.611271
6116	8.78047	KO 2	KO2	0.473138
6117	6.77813	KO 2	KO2	0.935189
6118	10.2423	KO 2	KO2	0.612813
6119	11.0707	KO 2	KO2	0.620361
6120	10.4237	KO 2	KO2	0.858007
6121	10.5137	KO 2	KO2	0.383738
6122	9.00784	KO 2	KO2	0.0641095
6123	10.7352	KO 2	KO2	0.740147
6124	8.03578	KO 2	KO2	0.844189
6125	9.2961	KO 2	KO2	0.520233
6126	10.698	KO 2	KO2	0.467645
6127	7.88757	KO 2	KO2	0.0986241
6128	11.7446	KO 2	KO2	0.313258
6129	13.5074	KO 2	KO2	0.187386
6130	11.5452	KO 2	KO2	0.747425
6131	10.651	KO 2	KO2	0.160366
6132	11.8002	KO 2	KO2	0.684631
6133	12.2216	KO 2	KO2	0.440671
6134	12.1743	KO 2	KO2	0.0042513
6135	13.3069	KO 2	KO2	0.702338
6136	9.45059	KO 2	KO2	0.792892
6137	10.4574	KO 2	KO2	0.338489
6138	12.1567	KO 2	KO2	0.477336
6139	10.732	KO 2	KO2	0.0487168
6140	11.6797	KO 2	KO2	0.226571
6141	10.4725	KO 2	KO2	0.696257
6142	9.05662	KO 2	KO2	0.141137
6143	10.9128	KO 2	KO2	0.230591
6144	9.1059	KO 2	KO2	0.694788
6145	8.56777	KO 2	KO2	0.0683655
6146	9.20706	KO 2	KO2	0.729332
6147	10.6186	KO 2	KO2	0.627458
6148	9.64558	KO 2	KO2	0.652066
6149	10.6669	KO 2	KO2	0.321467
6150	10.0716	KO 2	KO2	0.538443
6151	8.05278	KO 2	KO2	0.0787826
6152	19	KO 2	KO2	0.284516
6153	9.53464	KO 2	KO2	0.202866
6154	10.2078	KO 2	KO2	0.511348
6155	9.98691	KO 2	KO2	0.652209
6156	9.10399	KO 2	KO2	0.615087
6157	8.35211	KO 2	KO2	0.133637
6158	8.50909	KO 2	KO2	0.180155
6159	10.7328	KO 2	KO2	0.497257
6160	15.6744	KO 2	KO2	0.020049
6161	7.72321	KO 2	KO2	0.736138
6162	11.423	KO 2	KO2	0.592424
6163	9.62833	KO 2	KO2	0.158833
6164	9.82245	KO 2	KO2	0.917312
6165	10.5637	KO 2	KO2	0.543726
6166	10.1867	KO 2	KO2	0.997763
6167	10.7669	KO 2	KO2	0.0423243
6168	10.3801	KO 2	KO2	0.812946
6169	9.16977	KO 2	KO2	0.0773807
6170	8.9521	KO 2	KO2	0.940247
6171	11.9194	KO 2	KO2	0.361436
6172	9.87569	KO 2	KO2	0.666612
6173	8.74757	KO 2	KO2	0.714607
6174	8.79493	KO 2	KO2	0.713099
6175	8.00171	KO 2	KO2	0.693952
6176	8.78231	KO 2	KO2	0.0116497
6177	9.0395	KO 2	KO2	0.220476
6178	17.5859	KO 2	KO2	0.797272
6179	10.0451	KO 2	KO2	0.78697
6180	7.81636	KO 2	KO2	0.801662
6181	9.4567	KO 2	KO2	0.00782859
6182	8.33935	KO 2	KO2	0.0413461
6183	7.53313	KO 2	KO2	0.0738261
6184	9.64281	KO 2	KO2	0.873748
6185	9.69043	KO 2	KO2	0.477439
6186	7.44413	KO 2	KO2	0.731723
6187	10.6704	KO 2	KO2	0.218317
6188	7.1144	KO 2	KO2	0.66983
6189	16.2799	KO 2	KO2	0.444027
6190	9.77917	KO 2	KO2	0.98864
6191	8.29938	KO 2	KO2	0.286248
6192	9.5	KO 2	KO2	0.108493
6193	16.9887	KO 2	KO2	0.546901
6194	9.45335	KO 2	KO2	0.681171
6195	10.3373	KO 2	KO2	0.13472
6196	12.3007	KO 2	KO2	0.539244
6197	10.2124	KO 2	KO2	0.744391
6198	17.1153	KO 2	KO2	0.111843
6199	7.50194	KO 2	KO2	0.785671
6200	8.51018	KO 2	KO2	0.544159
6201	7.48628	KO 2	KO2	0.0105245
6202	8.99541	KO 2	KO2	0.589098
6203	8.16165	KO 2	KO2	0.80467
6204	8.32567	KO 2	KO2	0.990943
6205	8.62567	KO 2	KO2	0.99131
6206	8.77114	KO 2	KO2	0.41395
6207	8.5388	KO 2	KO2	0.037335
6208	8.10152	KO 2	KO2	0.970412
6209	9.68811	KO 2	KO2	0.22054
6210	12.8949	KO 2	KO2	0.955012
6211	7.12401	KO 2	KO2	0.965373
6212	21.1913	KO 2	KO2	0.328337
6213	9.67644	KO 2	KO2	0.762757
6214	12.5459	KO 2	KO2	0.631922
6215	9.45053	KO 2	KO2	0.846431
6216	8.96745	KO 2	KO2	0.954399
6217	9.02698	KO 2	KO2	0.205804
6218	9.35577	KO 2	KO2	0.409344
6219	11.1513	KO 2	KO2	0.728557
6220	20.1887	KO 2	KO2	0.589919
6221	12.5248	KO 2	KO2	0.941196
6222	10.0448	KO 2	KO2	0.446887
6223	12.7544	KO 2	KO2	0.617584
6224	11.639	KO 2	KO2	0.0824882
6225	7.61031	KO 2	KO2	0.230413
6226	8.92242	KO 2	KO2	0.121987
6227	7.91001	KO 2	KO2	0.766689
6228	9.05509	KO 2	KO2	0.0192685
6229	12.6884	KO 2	KO2	0.940998
6230	8.54368	KO 2	KO2	0.83589
6231	8.63585	KO 2	KO2	0.679009
6232	7.63258	KO 2	KO2	0.0286501
6233	9.24878	KO 2	KO2	0.257898
6234	7.58503	KO 2	KO2	0.136282
6235	10.8847	KO 2	KO2	0.710699
6236	8.58041	KO 2	KO2	0.0694659
6237	8.61773	KO 2	KO2	0.889888
6238	6.39183	KO 2	KO2	0.55437
6239	9.1743	KO 2	KO2	0.103389
6240	10.3424	KO 2	KO2	0.460526
6241	11.8201	KO 2	KO2	0.141985
6242	8.1218	KO 2	KO2	0.423144
6243	8.12324	KO 2	KO2	0.713873
6244	14.0307	KO 2	KO2	0.696294
6245	10.4205	KO 2	KO2	0.348149
6246	10.9854	KO 2	KO2	0.348759
6247	31.2522	KO 2	KO2	0.0761246
6248	9.48603	KO 2	KO2	0.0875127
6249	597.715	KO 2	KO2	0.0498811
6250	8.35166	KO 2	KO2	0.0744762
6251	14.1447	KO 2	KO2	0.385089
6252	11.5364	KO 2	KO2	0.816371
6253	10.6722	KO 2	KO2	0.341177
6254	15.2196	KO 2	KO2	0.506118
6255	12.5182	KO 2	KO2	0.623487
6256	10.834	KO 2	KO2	0.585288
6257	9.21632	KO 2	KO2	0.133875
6258	19.5855	KO 2	KO2	0.619414
6259	8.91324	KO 2	KO2	0.522356
6260	8.6527	KO 2	KO2	0.751478
6261	10.6465	KO 2	KO2	0.675678
6262	7.88062	KO 2	KO2	0.478958
6263	8.24972	KO 2	KO2	0.956134
6264	11.4257	KO 2	KO2	0.260917
6265	6.77478	KO 2	KO2	0.710647
6266	6.69891	KO 2	KO2	0.201642
6267	9.40295	KO 2	KO2	0.663618
6268	8.47053	KO 2	KO2	0.249516
6269	8.2214	KO 2	KO2	0.206247
6270	6.3869	KO 2	KO2	0.370172
6271	7.46352	KO 2	KO2	0.508857
6272	6.98895	KO 2	KO2	0.680926
6273	7.29955	KO 2	KO2	0.309595
6274	10.4324	KO 2	KO2	0.382337
6275	11.7226	KO 2	KO2	0.760928
6276	11.2843	KO 2	KO2	0.330031
6277	9.5854	KO 2	KO2	0.0637994
6278	10.7404	KO 2	KO2	0.0461045
6279	10.1206	KO 2	KO2	0.134925
6280	11	KO 2	KO2	0.469516
6281	159.059	KO 2	KO2	0.384104
6282	9.29374	KO 2	KO2	0.675198
6283	8.42529	KO 2	KO2	0.0953946
6284	9.57095	KO 2	KO2	0.161805
6285	8.71057	KO 2	KO2	0.969144
6286	15.8155	KO 2	KO2	0.424485
6287	7.24631	KO 2	KO2	0.916053
6288	7.76067	KO 2	KO2	0.234346
6289	9.77653	KO 2	KO2	0.982547
6290	8.9482	KO 2	KO2	0.126488
6291	10.1975	KO 2	KO2	0.779923
6292	12.0894	KO 2	KO2	0.980632
6293	11.2117	KO 2	KO2	0.487026
6294	12.2857	KO 2	KO2	0.489886
6295	11.0163	KO 2	KO2	0.175146
6296	8.70991	KO 2	KO2	0.608941
6297	11.7957	KO 2	KO2	0.242882
6298	10.5081	KO 2	KO2	0.716797
6299	9.03384	KO 2	KO2	0.474066
6300	7.76433	KO 2	KO2	0.232388
6301	12.8098	KO 2	KO2	0.46068
6302	9.97396	KO 2	KO2	0.0246073
6303	9.58544	KO 2	KO2	0.0971313
6304	15.3292	KO 2	KO2	0.101455
6305	7.87461	KO 2	KO2	0.389221
6306	11.0204	KO 2	KO2	0.715966
6307	9.3494	KO 2	KO2	0.0528821
6308	8.87631	KO 2	KO2	0.0124879
6309	12	KO 2	KO2	0.14747
6310	9.03528	KO 2	KO2	0.936675
6311	8.79458	KO 2	KO2	0.865735
6312	11.7818	KO 2	KO2	0.40252
6313	9.94377	KO 2	KO2	0.161294
6314	9.66831	KO 2	KO2	0.354824
6315	14.3072	KO 2	KO2	0.934833
6316	8.87631	KO 2	KO2	0.643548
6317	7.99421	KO 2	KO2	0.471068
6318	12.7399	KO 2	KO2	0.402368
6319	11.1437	KO 2	KO2	0.896554
6320	13.1032	KO 2	KO2	0.973473
6321	16.7093	KO 2	KO2	0.778675
6322	10.9347	KO 2	KO2	0.833343
6323	14.8856	KO 2	KO2	0.307089
6324	10.2797	KO 2	KO2	0.939518
6325	6.69399	KO 2	KO2	0.452699
6326	8.16318	KO 2	KO2	0.179306
6327	9.43469	KO 2	KO2	0.596302
6328	9.2498	KO 2	KO2	0.684103
6329	10.5701	KO 2	KO2	0.437344
6330	7.54401	KO 2	KO2	0.373345
6331	9.88081	KO 2	KO2	0.704315
6332	7.17724	KO 2	KO2	0.259741
6333	9.99495	KO 2	KO2	0.686347
6334	7.81441	KO 2	KO2	0.574921
6335	8.2266	KO 2	KO2	0.335007
6336	7.73817	KO 2	KO2	0.67669
6337	9.85539	KO 2	KO2	0.0428958
6338	7.81099	KO 2	KO2	0.548825
6339	9.52418	KO 2	KO2	0.595599
6340	10.9338	KO 2	KO2	0.28722
6341	8.77083	KO 2	KO2	0.356282
6342	10.3311	KO 2	KO2	0.863018
6343	10.3692	KO 2	KO2	0.619371
6344	8.51293	KO 2	KO2	0.639942
6345	9.86067	KO 2	KO2	0.104611
6346	9.60176	KO 2	KO2	0.237918
6347	10.9301	KO 2	KO2	0.719281
6348	9.66314	KO 2	KO2	0.69947
6349	7.97945	KO 2	KO2	0.446622
6350	13.0303	KO 2	KO2	0.0392523
6351	10.1509	KO 2	KO2	0.0503963
6352	8.61098	KO 2	KO2	0.0885036
6353	11.8751	KO 2	KO2	0.864326
6354	11.5942	KO 2	KO2	0.136095
6355	10.2681	KO 2	KO2	0.658262
6356	10.1875	KO 2	KO2	0.576966
6357	9.85673	KO 2	KO2	0.726596
6358	17.9326	KO 2	KO2	0.582569
6359	11.7365	KO 2	KO2	0.179418
6360	16.0967	KO 2	KO2	0.734084
6361	15.0844	KO 2	KO2	0.595444
6362	12.7489	KO 2	KO2	0.546185
6363	9.20246	KO 2	KO2	0.727123
6364	15.2982	KO 2	KO2	0.313947
6365	11.4395	KO 2	KO2	0.0706075
6366	13.2525	KO 2	KO2	0.088214
6367	10.4314	KO 2	KO2	0.327727
6368	10.5556	KO 2	KO2	0.231682
6369	11.5099	KO 2	KO2	0.748217
6370	14.4371	KO 2	KO2	0.607639
6371	16.0071	KO 2	KO2	0.0954313
6372	18.4936	KO 2	KO2	0.719853
6373	10.6	KO 2	KO2	0.916098
6374	15.5249	KO 2	KO2	0.82438
6375	16.3831	KO 2	KO2	0.673309
6376	10.849	KO 2	KO2	0.776641
6377	11.2792	KO 2	KO2	0.150124
6378	15.9552	KO 2	KO2	0.0655126
6379	12.1427	KO 2	KO2	0.74798
6380	11.4949	KO 2	KO2	0.984782
6381	10.8162	KO 2	KO2	0.240243
6382	19.1979	KO 2	KO2	0.561936
6383	9.26941	KO 2	KO2	0.0808258
6384	11.9843	KO 2	KO2	0.561187
6385	20.565	KO 2	KO2	0.450436
6386	9.95011	KO 2	KO2	0.240552
6387	9.05646	KO 2	KO2	0.565379
6388	9.8426	KO 2	KO2	0.653993
6389	11.389	KO 2	KO2	0.911671
6390	13.3908	KO 2	KO2	0.782644
6391	11.5616	KO 2	KO2	0.976828
6392	14.384	KO 2	KO2	0.442718
6393	8.50517	KO 2	KO2	0.141021
6394	11.3482	KO 2	KO2	0.409968
6395	12.7416	KO 2	KO2	0.792297
6396	10.4469	KO 2	KO2	0.211037
6397	13.7841	KO 2	KO2	0.177381
6398	11.6414	KO 2	KO2	0.645102
6399	21.3106	KO 2	KO2	0.947037
6400	12.9498	KO 2	KO2	0.409263
6401	20.2559	KO 2	KO2	0.696872
6402	17.537	KO 2	KO2	0.403973
6403	12.3927	KO 2	KO2	0.349816
6404	15.4599	KO 2	KO2	0.132969
6405	20.1727	KO 2	KO2	0.0199126
6406	10.5329	KO 2	KO2	0.119671
6407	9.36789	KO 2	KO2	0.444241
6408	13.1077	KO 2	KO2	0.729785
6409	15.1768	KO 2	KO2	0.0536903
6410	10.5556	KO 2	KO2	0.221668
6411	15.6456	KO 2	KO2	0.0310645
6412	12.42	KO 2	KO2	0.833324
6413	12.0741	KO 2	KO2	0.381876
6414	12.3659	KO 2	KO2	0.284579
6415	32.5365	KO 2	KO2	0.783672
6416	13.6312	KO 2	KO2	0.278904
6417	11.9524	KO 2	KO2	0.280817
6418	12.7582	KO 2	KO2	0.935001
6419	11.3469	KO 2	KO2	0.164215
6420	9.11427	KO 2	KO2	0.0379101
6421	17.4725	KO 2	KO2	0.956043
6422	15.0115	KO 2	KO2	0.306135
6423	17.5174	KO 2	KO2	0.414076
6424	20.9773	KO 2	KO2	0.796792
6425	11.2944	KO 2	KO2	0.356185
6426	9.12592	KO 2	KO2	0.104858
6427	8.78784	KO 2	KO2	0.788901
6428	13.6444	KO 2	KO2	0.129616
6429	22.3497	KO 2	KO2	0.19804
6430	11.2222	KO 2	KO2	0.139707
6431	10.4681	KO 2	KO2	0.22166
6432	15.1145	KO 2	KO2	0.235347
6433	10.8286	KO 2	KO2	0.726404
6434	15.14	KO 2	KO2	0.095244
6435	15.3502	KO 2	KO2	0.668244
6436	14.8836	KO 2	KO2	0.910932
6437	16.9376	KO 2	KO2	0.629998
6438	11.0003	KO 2	KO2	0.336884
6439	13.4166	KO 2	KO2	0.83945
6440	13.8338	KO 2	KO2	0.898564
6441	16.9221	KO 2	KO2	0.493458
6442	17.8355	KO 2	KO2	0.563483
6443	15.0476	KO 2	KO2	0.580663
6444	17.5617	KO 2	KO2	0.132757
6445	19.4837	KO 2	KO2	0.373061
6446	15.5022	KO 2	KO2	0.811614
6447	20.6573	KO 2	KO2	0.519605
6448	15.396	KO 2	KO2	0.939585
6449	17.2526	KO 2	KO2	0.615819
6450	14.8184	KO 2	KO2	0.779455
6451	20.034	KO 2	KO2	0.248029
6452	16.4076	KO 2	KO2	0.559308
6453	11.9616	KO 2	KO2	0.810639
6454	11.046	KO 2	KO2	0.152711
6455	16.3156	KO 2	KO2	0.540159
6456	20.0013	KO 2	KO2	0.610301
6457	16.2856	KO 2	KO2	0.187057
6458	11.8397	KO 2	KO2	0.636891
6459	10.862	KO 2	KO2	0.0675748
6460	14.591	KO 2	KO2	0.77954
6461	21.3383	KO 2	KO2	0.325974
6462	13.7814	KO 2	KO2	0.482784
6463	11.4403	KO 2	KO2	0.382311
6464	14.6626	KO 2	KO2	0.326978
6465	15.4923	KO 2	KO2	0.98768
6466	20.1344	KO 2	KO2	0.878998
6467	20.7015	KO 2	KO2	0.302294
6468	15.6928	KO 2	KO2	0.160647
6469	19.6568	KO 2	KO2	0.529314
6470	16.6353	KO 2	KO2	0.13806
6471	19.0609	KO 2	KO2	0.64979
6472	15.2781	KO 2	KO2	0.232954
6473	15.6514	KO 2	KO2	0.0965566
6474	12.4419	KO 2	KO2	0.0219926
6475	13.543	KO 2	KO2	0.859063
6476	15.4573	KO 2	KO2	0.14271
6477	18.3534	KO 2	KO2	0.402929
6478	11.7718	KO 2	KO2	0.0935644
6479	14.1113	KO 2	KO2	0.117894
6480	16.7743	KO 2	KO2	0.374817
6481	16.0986	KO 2	KO2	0.165386
6482	18.3769	KO 2	KO2	0.718952
6483	11.4218	KO 2	KO2	0.125851
6484	21.5962	KO 2	KO2	0.738834
6485	20.0855	KO 2	KO2	0.841384
6486	16.6244	KO 2	KO2	0.0826807
6487	11.7345	KO 2	KO2	0.0400781
6488	24.1081	KO 2	KO2	0.493533
6489	13.0102	KO 2	KO2	0.600758
6490	20.6561	KO 2	KO2	0.683999
6491	18.8916	KO 2	KO2	0.478275
6492	19.4413	KO 2	KO2	0.543159
6493	19.3445	KO 2	KO2	0.54961
6494	16.2015	KO 2	KO2	0.713782
6495	22.7939	KO 2	KO2	0.156161
6496	14.5135	KO 2	KO2	0.0217424
6497	12.6509	KO 2	KO2	0.508053
6498	18.0991	KO 2	KO2	0.953688
6499	10.7092	KO 2	KO2	0.0251534
6500	10.9953	KO 2	KO2	0.612802
6501	15.8159	KO 2	KO2	0.493881
6502	13.4215	KO 2	KO2	0.900196
6503	9.88145	KO 2	KO2	0.0236071
6504	10.838	KO 2	KO2	0.659506
6505	10.8041	KO 2	KO2	0.656221
6506	11.7503	KO 2	KO2	0.883753
6507	11.8503	KO 2	KO2	0.536422
6508	11.9245	KO 2	KO2	0.690647
6509	12.3168	KO 2	KO2	0.412667
6510	12.9915	KO 2	KO2	0.826591
6511	10.9308	KO 2	KO2	0.685012
6512	17.1238	KO 2	KO2	0.108013
6513	19.8208	KO 2	KO2	0.139895
6514	14.2798	KO 2	KO2	0.158072
6515	11.7497	KO 2	KO2	0.120539
6516	12.2379	KO 2	KO2	0.230278
6517	14.0465	KO 2	KO2	0.423362
6518	12.411	KO 2	KO2	0.670762
6519	14.5861	KO 2	KO2	0.336621
6520	25.422	KO 2	KO2	0.519754
6521	13.8985	KO 2	KO2	0.82112
6522	12.48	KO 2	KO2	0.884592
6523	14.4963	KO 2	KO2	0.704494
6524	20.7398	KO 2	KO2	0.834491
6525	21.2706	KO 2	KO2	0.309075
6526	17.5863	KO 2	KO2	0.790617
6527	11.6931	KO 2	KO2	0.916663
6528	20.7601	KO 2	KO2	0.0384055
6529	14.9506	KO 2	KO2	0.445629
6530	15.7062	KO 2	KO2	0.239929
6531	13.4539	KO 2	KO2	0.494015
6532	22.3831	KO 2	KO2	0.617476
6533	21.3377	KO 2	KO2	0.209048
6534	22.9941	KO 2	KO2	0.874427
6535	10.8687	KO 2	KO2	0.255892
6536	15.4575	KO 2	KO2	0.713609
6537	20.3947	KO 2	KO2	0.85223
6538	19.9655	KO 2	KO2	0.932411
6539	11.2193	KO 2	KO2	0.955729
6540	14.8142	KO 2	KO2	0.680201
6541	11.9397	KO 2	KO2	0.62852
6542	14.5188	KO 2	KO2	0.595966
6543	20.452	KO 2	KO2	0.485121
6544	17.885	KO 2	KO2	0.360432
6545	15.8509	KO 2	KO2	0.0207653
6546	14.6991	KO 2	KO2	0.748672
6547	19.741	KO 2	KO2	0.393675
6548	15.4356	KO 2	KO2	0.279338
6549	14.8786	KO 2	KO2	0.777531
6550	13.6773	KO 2	KO2	0.660266
6551	18.2077	KO 2	KO2	0.909797
6552	11.3714	KO 2	KO2	0.127615
6553	21.1113	KO 2	KO2	0.382359
6554	15.7398	KO 2	KO2	0.577385
6555	12.6362	KO 2	KO2	0.354498
6556	16.5314	KO 2	KO2	0.348048
6557	17.6738	KO 2	KO2	0.484089
6558	13.3314	KO 2	KO2	0.0714384
6559	14.7593	KO 2	KO2	0.0386857
6560	17.5794	KO 2	KO2	0.84061
6561	17.0759	KO 2	KO2	0.00736889
6562	10.7219	KO 2	KO2	0.703758
6563	16.5933	KO 2	KO2	0.445563
6564	18.8655	KO 2	KO2	0.96951
6565	10.5402	KO 2	KO2	0.809922
6566	14.5207	KO 2	KO2	0.399612
6567	16.8116	KO 2	KO2	0.39383
6568	15.0252	KO 2	KO2	0.128594
6569	17.6175	KO 2	KO2	0.364591
6570	17.8638	KO 2	KO2	0.204181
6571	15.4932	KO 2	KO2	0.316072
6572	14.511	KO 2	KO2	0.562316
6573	15.0497	KO 2	KO2	0.861912
6574	13.2838	KO 2	KO2	0.0982017
6575	17.5967	KO 2	KO2	0.830057
6576	11.0684	KO 2	KO2	0.920667
6577	11.3818	KO 2	KO2	0.223628
6578	11.7439	KO 2	KO2	0.200848
6579	13.0577	KO 2	KO2	0.768435
6580	13.3733	KO 2	KO2	0.0205282
6581	14.7223	KO 2	KO2	0.489944
6582	10.9699	KO 2	KO2	0.0223755
6583	12.5469	KO 2	KO2	0.807298
6584	13.3446	KO 2	KO2	0.0243613
6585	12.6832	KO 2	KO2	0.160554
6586	12.0627	KO 2	KO2	0.246131
6587	12.3516	KO 2	KO2	0.997118
6588	14.4489	KO 2	KO2	0.420749
6589	29.4999	KO 2	KO2	0.0722628
6590	11.8982	KO 2	KO2	0.250271
6591	10.8191	KO 2	KO2	0.411569
6592	10.8432	KO 2	KO2	0.42026
6593	14.9372	KO 2	KO2	0.122172
6594	13.4873	KO 2	KO2	0.00950379
6595	12.5207	KO 2	KO2	0.815455
6596	15.6725	KO 2	KO2	0.241955
6597	20.7418	KO 2	KO2	0.0834244
6598	17.2566	KO 2	KO2	0.390223
6599	13.2314	KO 2	KO2	0.432539
6600	18.5897	KO 2	KO2	0.524096
6601	15.0586	KO 2	KO2	0.760314
6602	15.0838	KO 2	KO2	0.788138
6603	13.2171	KO 2	KO2	0.469381
6604	12.272	KO 2	KO2	0.884767
6605	15.4036	KO 2	KO2	0.0791431
6606	13.0585	KO 2	KO2	0.355681
6607	20.1806	KO 2	KO2	0.359877
6608	13.7217	KO 2	KO2	0.710908
6609	13.293	KO 2	KO2	0.845444
6610	14.7727	KO 2	KO2	0.723223
6611	11.0391	KO 2	KO2	0.110841
6612	11.3983	KO 2	KO2	0.599352
6613	13.067	KO 2	KO2	0.509622
6614	14.1867	KO 2	KO2	0.605383
6615	18.4816	KO 2	KO2	0.0121684
6616	17.9237	KO 2	KO2	0.288402
6617	18.4501	KO 2	KO2	0.0518563
6618	12.5963	KO 2	KO2	0.385871
6619	13.9482	KO 2	KO2	0.759086
6620	12.5521	KO 2	KO2	0.276002
6621	13.416	KO 2	KO2	0.614114
6622	13.74	KO 2	KO2	0.627433
6623	14.8184	KO 2	KO2	0.251631
6624	20.4214	KO 2	KO2	0.475042
6625	14.1949	KO 2	KO2	0.143495
6626	14.3033	KO 2	KO2	0.0700182
6627	11.9098	KO 2	KO2	0.792965
6628	13.7577	KO 2	KO2	0.179474
6629	16.1447	KO 2	KO2	0.126207
6630	16.1169	KO 2	KO2	0.967115
6631	15.2711	KO 2	KO2	0.0556429
6632	15.7573	KO 2	KO2	0.681947
6633	15.3358	KO 2	KO2	0.37495
6634	16.0995	KO 2	KO2	0.173487
6635	12.9464	KO 2	KO2	0.272862
6636	13.965	KO 2	KO2	0.731696
6637	14.6782	KO 2	KO2	0.855474
6638	10.3023	KO 2	KO2	0.268831
6639	12.3727	KO 2	KO2	0.347145
6640	11.9229	KO 2	KO2	0.409552
6641	13.3084	KO 2	KO2	0.827446
6642	12.2264	KO 2	KO2	0.749921
6643	11.545	KO 2	KO2	0.209421
[truncated: 3,439 more rows]
