# Supplementary material for: CRL4DCAF12 regulation of MCMBP ensures optimal licensing of DNA replication
Source: Nat Commun. 2025 Oct 27;16:9391. doi: 10.1038/s41467-025-64258-5 (PMC12559739; doi:10.1038/s41467-025-64258-5)
Supplement: Supplementary file 4 — Source Data [file 41467_2025_64258_MOESM4_ESM.zip › Yadav_Abdirov_et_al_Source data_02092025/Source_data_Fig.6.xlsx]

## Sheet: Fig.6a (right)
replication fork speed (kb/min)
siCTRL	siMCMBP	siDCAF12	siMCMBP + siDCAF12
0.681494	1.0169	0.760036	0.819347
0.774345	0.866808	0.763467	1.20267
0.743395	0.550699	0.86778	1.24702
0.887334	0.792411	0.803159	0.917508
0.937645	0.884032	0.814685	0.852822
0.864283	0.875614	1.08508	0.862341
0.8108	0.813325	0.743589	0.918673
0.923141	0.860787	0.585534	0.535742
0.72274	0.479603	1.25958	1.02052
1.13746	0.506086	0.82485	0.702602
0.860204	1.05413	0.86642	0.804907
0.887399	1.21426	1.77849	0.78095
0.43648	0.939652	0.881183	1.23899
0.320772	0.642838	0.936026	0.824268
0.922817	1.20286	1.95571	1.00725
0.796814	0.966847	1.24385	0.625938
0.636298	0.684278	1.38144	0.858779
0.456293	0.99197	0.691724	0.723646
0.438487	0.90391	1.46691	0.566368
0.781533	0.872701	0.95448	0.607808
0.776741	0.63973	1.21717	0.869398
0.666601	0.691336	1.40553	0.671069
0.743201	1.30672	1.22326	1.02311
0.492359	0.61765	0.381313	0.8716
0.750388	1.16123	1.37121	0.641219
0.561577	0.804195	0.841556	0.730121
0.864477	0.68907	1.31715	0.913428
0.902356	1.13708	1.03244	1.34667
0.72384	0.903198	0.685897	1.66343
0.612406	1.07666	0.567534	1.04008
0.498446	0.957005	0.352693	0.924047
0.894068	0.511072	0.707782	0.89368
0.636298	0.825563	0.699041	1.38021
0.457394	0.742553	0.880212	0.729992
0.595765	0.685314	0.967689	0.975135
0.869139	1.27124	1.0088	1.37717
0.646982	1.28639	1.11791	1.04092
0.386752	0.940947	0.909025	1.35735
0.914011	1.12121	1.03645	0.503755
0.494237	0.9752	1.16149	0.901773
0.73679	0.926249	0.963092	0.677026
0.640442	0.679228	1.57899	1.10671
0.464322	0.316239	0.883708	0.925601
0.806915	0.951372	0.679228	1.16401
0.870952	0.911939	0.677544	0.947228
0.610981	0.688681	0.723322	0.939652
0.6565	0.685314	0.955257	0.965552
0.749352	0.796101	0.870952	0.66058
0.958753	0.710761	0.950919	0.835275
0.660903	1.0584	0.963415	1.07401
0.814296	0.591815	1.0145	1.76055
0.675148	0.385457	0.764957	1.58022
0.655141	1.32245	0.95584	1.4019
0.872895	0.766899	0.991387	0.911162
0.769878	0.782828	0.638694	0.423271
0.69548	1.04014	1.22785	1.19017
0.776094	0.943926	0.751683	1.12179
0.806332	1.04889	1.09317	0.342398
0.781727	0.755115	0.879953	0.751748
0.870499	0.764503	1.05808	0.986337
0.579059	1.84758	1.04694	0.751748
0.481546	0.886881	1.13358	1.23718
0.64504	0.884161	0.813713	1.04409
0.527842	1.04409	0.789626	0.991323
0.977207	1.06708	1.09661	0.717495
1.12561	1.24721	0.542217	1.11169
0.85075	0.833851	0.653004	0.755115
0.996632	0.9932	0.755115	1.21737
0.545584	0.767223	1.20053	1.14854
1.1251	0.763985	0.574074	0.462768
0.97002	0.590779	1.23828	1.09602
0.739445	0.882284	1.33385	1.08586
0.552577	1.15585	1.70046	1.08191
0.985884	0.810023	0.943084	1.05575
0.464322	0.667767	1.14523	1.24035
0.663882	0.489769	0.79785	0.793511
1.08689	0.524281	0.94917	0.943926
0.816303	0.864866	1.28205	0.780302
0.933048	0.923465	1.37011	1.26515
0.764827	0.654105	1.40391	0.760359
0.551929	1.18771	0.803936	0.825239
0.829707	1.42819	1.4221	0.888305
0.836441	0.966135	1.00408	0.540986
0.710567	1.82647	1.35774	0.803807
1.08884	0.964516	1.24857	1.02829
0.545713	0.683695	0.935832	1.1249
0.383579	1.34253	1.24838	1.09123
0.464646	0.987697	0.929745	0.589614
0.829771	0.809116	0.893162	0.936479
0.44684	1.12775	1.00265	1.96542
1.03289	1.03451	0.533346	0.811836
0.97766	0.798044	1.25725	1.14459
0.791439	0.938098	1.20752	0.98692
1.02804	0.811836	1.08547	1.08314
1.05128	0.966718	0.852563	1.13662
0.943149	1.09356	1.28205	0.846606
0.948717	1.24087	0.945674	1.23375
0.714516	1.12212	1.33281	1.25628
0.688228	1.46445	0.811706	0.766899
0.738733	0.940753	0.85088	0.68907
0.89368	1.22947	0.677868	0.936156
0.682789	0.676508	0.783605	0.793511
0.613636	0.68907	0.945803	1.58702
0.762561	0.447293	0.843887	1.60263
0.563778	0.803159	0.770331	0.751748
0.775187	0.638111	0.698976	0.892385
0.701372	0.98284	1.11053	1.17275
0.799209	0.478438	1.17605	0.884679
1.29034	0.506086	0.773309	2.32621
1.41252	0.556526	1.12872	0.975329
0.760748	0.710437	1.1734	0.981416
0.85606	0.869981	0.443473	1.06494
1.17321	0.925537	0.958365	1.07213
1.41822	1.07634	0.901709	0.766899
0.881636	0.959466	0.796166	0.909349
1.20357	0.878399	1.32381	0.681494
1.13539	0.429422	0.991711	0.898601
0.937969	0.586959	0.807951	0.88455
0.623478	0.414271	2.07077	0.970797
0.829707	0.515734	1.29986	0.84965
0.903198	0.810476	0.985236	0.596412
0.683501	0.619528	0.77195	0.814361
0.815785	0.655464	0.957005	0.808339
1.00699	1.01101	1.38364	0.713739
0.44684	0.739963	0.991776	1.01755
0.642838	0.929227	1.29714	1.0349
0.812483	1.1541	0.599326	1.11577
0.847383	0.446451	0.647306	0.8108
0.819347	0.788008	0.953314	1.16938
0.830937	0.946451	1.50712	1.05801
0.719567	0.437192	0.603923	0.873931
0.570966	0.395169	0.671587	0.762496
1.48938	0.960307	1.2048	0.495467
0.859686	0.839419	1.21542	0.40663
0.765993	0.937969	1.1161	0.802512
0.75492	0.771561	1.00233	0.448782
0.873542	1.04189	1.03017	1.2726
0.923465	0.793835	1.23446	0.973257
0.901903	0.581844	0.719826	0.886428
0.917184	0.587477	0.66686	0.914464
1.04202	0.810152	0.645299	0.943602
1.03283	1.01871	1.05704	0.923076
0.961991	0.611499	1.00622	0.835275
1.04882	1.07822	1.17275	0.889665
0.838318	1.49929	0.772209	0.963221
0.605218	1.06909	0.821354	0.721898
0.505827	0.385392	0.771302	0.933954
0.658961	0.681494	0.683372	0.96879
0.842721	0.967754	1.11053	0.819347
0.715229	1.12658	0.710372	0.991128
0.814944	0.618168	0.696775	0.95053
0.763791	1.21387	0.772273	0.897888
0.836182	1.32802	1.11869	0.760036
0.750517	1.05549	0.87296	0.774216
1.00026	1.32686	0.95066	0.914723
1.05083	0.90268	0.926961	0.506086
1.1879	1.1034	0.752719	0.831325
0.977531	1.00887	0.779202	0.839419
1.01677	0.766057	0.762496	0.63727
1.13235	0.976819	1.09175	0.652292
1.42528	0.569994	0.908248	0.715358
0.820383	0.351787	0.835146	0.643032
0.943213	0.62419	1.19205	0.881053
0.787295	0.825304	0.7601	0.669256
0.901191	0.993913	0.941983	0.592527
0.870693	1.38533	0.84298	0.488992
0.786065	1.33016	1.15689	0.715099
0.812095	1.1701	1.0066	0.656306
0.874319	0.560735	1.24333	1.12406
1.1012	1.06281	1.34661	1.2443
0.971574	1.16408	1.19153	1.27383
1.06404	0.94289	0.997798	0.754338
0.812548	0.903522	1.07485	0.637011
1.27959	1.21257	0.848873	0.718272
0.494366	0.354895	1.19302	1.02318
0.405659	0.567987	1.02454	0.996956
0.883449	0.654623	1.14407	1.11791
0.769036	0.80821	1.68039	0.931105
0.906953	0.858909	1.03432	0.8626
0.627169	1.08527	0.705969	1.05899
0.563066	0.593887	1.34699	0.375874
1.17774	1.08126	1.06093	0.608909
0.999934	0.814361	1.53535	0.546296
0.940818	0.905788	1.32336	0.681494
0.784511	1.25175	0.995531	1.47002
0.932012	0.727272	0.939328	0.542929
0.96866	1.11603	1.46911	0.86111
1.4469	1.3615	0.843498	0.968595
1.33061	0.583009	0.486273	0.920551
0.726042	1.04286	0.725912	0.896529
0.800634	1.44043	0.528943	1.13054
1.07971	1.7397	0.611434	1.06494
1.29403	0.864995	1.01729	0.485625
0.592916	0.795454	0.45707	0.536065
0.828282	1.76709	1.10768	0.553159
1.44664	0.934731	1.08113	0.669774
0.660256	0.644004	0.956617	0.548497
0.952926	0.772597	1.13753	0.86901
1.02389	1.37536	0.982193	1.17573
0.934666	0.566692	0.990934	0.958818
0.878787	0.692631	0.84039	1.21147
1.35153	0.722869	0.91291	0.982322
0.923659	0.547138	0.79772	0.647694
0.64232	0.908637	1.01327	1.07822
0.610528	0.898601	1.39523	1.35405
0.662522	0.720279	0.817793	1.03594
0.817728	0.407407	1.12801	0.996762
0.528166	1.04947	1.3064	0.749352
0.541569	1.68447	0.881053	1.16019
1.0801	0.953897	0.623284	0.735431
0.602564	0.748186	0.890507	0.47397
0.773763	0.677609	0.790274	0.717171
0.802123	0.628334	1.37743	0.707264
0.501165	1.25958	0.960566	0.515475
1.45519	1.18331	1.12969	1.02299
1.67055	0.867391	1.08586	1.08424
1.07174	0.623802	1.03069	1.31598
1.02596	0.853146	0.719826	0.942825
0.999675	1.027	1.23142	0.738021
0.789108	1.23116	1.25142	0.812742
0.835081	0.803742	1.33398	0.980898
1.02143	0.919515	0.603988	0.848096
1.21963	0.768324	1.59674	0.774863
0.589225	0.516381	1.8582	1.34356
1.02305	0.819023	1.18641	0.935443
0.72915	0.755503	1.33133	0.86111
1.05309	0.938422	0.766187	0.928127
0.708689	1.13714	0.930522	0.891802
1.21335	0.959401	1.28645	0.82116
1.0518	1.23789	1.46698	0.75382
1.40967	1.14588	0.822714	0.899896
0.798627	0.950012	1.05115	0.753496
0.80931	1.19373	1.13869	0.996308
1.34181	0.495273	1.0292	0.781338
1.24352	1.00725	0.842527	1.10664
0.790209	1.24314	1.15896	1.0246
0.893097	0.853081	0.818634	0.647306
0.941724	0.738344	0.731222	0.535288
0.587671	0.776417	1.29733	0.883255
0.785677	1.34674	0.711732	0.946451
0.755115	0.942566	0.53108	0.754791
0.644133	0.816498	0.722481	0.806267
1.26625	1.18577	0.691206	0.87924
0.880794	1.2906	1.03535	0.634744
0.691983	1.35548	1.74055	1.11389
1.00868	1.50939	1.72934	0.730639
0.369269	1.26004	0.626456	1.08702
0.791828	1.10632	1.29772	1.2217
1.21283	0.903586	0.826081	0.860074
0.55562	1.14828	0.911162	1.02318
0.541245	0.824786	1.09428	1.26055
0.725135	0.488474	0.985495	1.22378
0.485237	0.322779	1.52823	1.15449
0.687775	0.794547	1.47727	1.08838
0.927868	1.00511	1.49838	1.28037
0.777194	1.29513	0.827181	1.17774
1.10217	0.700012	0.602693	0.923724
0.844858	0.788137	1.11182	1.07466
0.95843	0.51936	0.458042	0.751748
0.925537	0.677285	1.01709	1.48834
0.573879	0.699559	1.36901	1.21801
0.923465	1.61726	1.03911	0.610528
0.932853	1.67087	0.546296	0.751748
0.561383	0.477467	1.06766	1.06818
0.871017	0.72643	1.49165	1.06786
0.692501	1.03464	0.822714	0.866355
0.586441	1.27959	0.74728	0.90786
0.684861	1.07122	1.09376	1.07614
0.703897	0.897176	0.78354	1.30322
0.813649	0.54008	1.06546	1.15346
0.873024	0.533475	1.55899	1.19328
0.9842	0.622636	1.04746	0.792864
1.10936	1.70351	0.955451	0.605542
0.741582	0.703897	1.21037	0.797591
0.707588	1.50706	1.25641	0.987049
0.806785	1.32582	1.15682	1.56229
0.974682	0.983812	0.480186	0.923853
0.948976	0.874708	1.16628	1.44153
0.697422	0.819282	1.0854	1.45448
0.908184	0.701178	0.796166	2.34764
0.903198	1.59272	0.807497	1.23206
0.899766	1.30206	1.26424	1.06727
1.31611	1.21782	0.848355	1.43039
1.13636	1.00622	0.949883	1.03632
0.948005	1.2006	1.37536	1.18583
1.10217	0.66168	1.33547	1.11992
0.477337	0.912457	0.633061	1.06935
0.589743	0.592916	0.879758	1.17463
0.955775	1.44924	1.04099	1.0193
0.997862	0.729085	0.793511	1.00136
1.05899	0.998769	0.829707	1.18013
1.12425	0.914594	0.950142	0.977466
0.806332	1.11357	1.04973	1.07925
0.92735	0.743848	1.39102	1.68939
0.96484	1.16382	1.21853	0.938033
1.09434	0.6047	0.98938	1.20862
1.16835	0.53231	1.09648	1.1284
0.72779	1.01742	1.4763	1.11357
0.686221	0.797526	1.08987	1.06993
0.827635	0.831002	1.2129	0.93622
0.643486	1.01632	1.49838	0.983876
0.848031	1.11169	1.00233	1.02972
0.888759	0.82621	1.46529	0.650997
0.913364	0.493136	1.32653	0.939652
0.934084	0.688422	0.780497	1.31546
1.02454	1.10671	0.926637	2.13494
0.933566	1.05899	1.01729	1.08942
0.694509	1.10321	1.09887	1.93136
0.779072	0.692048	0.966718	1.23983
1.62069	0.952667	0.923335	0.959466
0.587606	0.974034	1.09596	1.08566
0.807044	1.15462	1.30769	1.02324
0.67217	0.918803	0.972675	1.5035
0.911745	0.955257	1.44658	1.35917
0.557757	1.17754	0.939587	0.835275
0.838318	0.938422	0.827635	1.0733
0.760489	0.665824	0.715747	1.56462
0.87283	0.550505	0.923918	1.64018
1.06902	0.490999	1.05109	0.974617
0.928968	1.34492	1.1622	1.23556
1.00576	1.29746	1.02816	1.53885
1.15171	1.18292	1.06449	0.951048
0.740093	0.684861	0.600362	0.767029
0.848225	0.887399	1.30147	1.27713
0.885133	1.24819	1.06553	1.29992
0.831002	1.23336	1.63921	0.662522
1.01716	1.00291	0.954998	1.10062
0.957135	1.02739	1.18745	1.46231
0.756474	0.501489	1.49728	0.915306
0.424566	1.02875	0.73038	1.22481
0.46115	2.00919	1.1903	1.1587
0.843628	1.44593	1.07951	0.908378
0.948523	0.572131	0.781856	1.25026
0.990999	1.26988	1.26858	1.7849
0.839354	1.49527	1.25123	2.06041
0.691012	1.13002	0.909349	1.2715
1.34505	0.871082	1.23951	1.2713
0.523633	1.11137	0.998057	0.84557
1.43771	1.08042	1.01062	1.04299
1.09084	1.06333	1.05614	0.924501
0.876262	0.776871	0.890572	0.937969
0.712444	1.35023	1.16654	1.81099
0.930458	1.14595	0.906306	0.979862
0.67994	1.367	0.787684	0.918803
0.899637	1.33469	1.07161	0.923724
0.666407	0.871341	0.928968	1.01347
0.874125	0.724941	1.07427	1.67884
1.05568	1.48634	0.983876	1.73109
0.819476	1.19283	1.26036	1.08916
0.72384	0.854894	1.06268	1.54526
0.380795	0.812095	1.03367	0.924695
0.981416	0.961667	0.555879	1.23265
1.10671	1.18298	0.796037	0.918803
0.841491	0.877168	0.725912	1.42366
0.934666	0.939652	0.957264	1.31967
1.07485	1.3782	0.885586	1.35697
0.74197	1.17055	0.763338	0.92981
0.548497	1.23206	1.00647	0.76405
0.7342	1.24035	1.07161	0.815332
0.606254	2.1655	1.47889	1.43674
0.806785	0.878852	0.92722	1.19762
0.65663	1.17903	0.856125	1.10742
0.614283	1.39789	0.758741	0.961408
1.49611	0.829448	1.14912	0.963092
0.971574	0.95189	0.960178	1.04183
1.45746	0.863506	0.991128	1.05581
0.857355	1.14362	0.701307	1.48582
1.03393	0.977466	0.991387	0.803742
0.763208	0.715488	0.865643	0.730833
0.786259	1.19781	1.02065	1.23142
0.813325	0.897888	1.01515	1.72934
1.18344	0.678127	1.26632	1.27324
0.911874	1.27033	1.29228	1.12833
1.05691	0.736013	0.990999	1.03309
0.948134	0.704739	1.11241	0.617262
1.05368	1.05886	1.22242	0.561124
1.31559	1.17968	0.89478	0.722804
1.17657	0.863312	1.12393	1.22222
0.85593	1.01101	0.552577	1.11493
0.642838	1.42301	0.900155	0.801994
1.28024	1.2039	0.782374	0.992682
0.88073	1.23608	1.26366	0.872183
0.840196	1.40255	2.57006	0.825822
1.03205	0.925601	1.26418	0.8029
1.28496	1.29351	1.12879	1.00499
0.737697	1.01528	0.958235	0.824656
0.995402	1.18933	0.868945	0.993783
0.849067	1.26081	1.03101	0.676508
1.2421	1.03768	1.19826	1.97675
1.13785	1.03755	1.46717	0.984394
1.23213	1.29811	0.907925	0.567728
0.997862	1.01004	0.932076	1.25576
1.01884	1.16926	0.940753	0.716006
1.56501	0.77972	0.877881	0.948005
0.734913	1.25317	1.21866	0.896852
0.850427	1.60101	1.2667	0.990028
1.16356	0.935379	1.16938	1.11849
0.835987	1.13701	1.15359	1.28082
0.907666	0.949106	1.02357	1.05432
0.904234	1.09544	1.53425	0.997798
1.1508	1.7882	1.07666	1.10068
1.05394	1.36687	1.26457	0.496827
0.741129	0.800245	0.888888	0.954868
1.1903	0.615967	1.52732	1.41997
1.04254	0.884874	0.966912	1.23919
0.857743	1.81151	1.04966	0.8716
0.83916	1.482	1.22934	1.10574
1.00337	1.04675	0.773309	0.546684
0.862729	1.12704	0.715229	0.836635
0.981934	1.14607	0.823037	0.765021
0.860657	1.22157	1.30044	0.813131
0.867197	1.29882	1.43117	0.789626
1.28089	1.06281	1.13604	0.563778
1.17437	1.00699	1.2366	0.983682
1.40391	1.26729	0.823102	0.460502
0.694768	1.51029	0.890701	0.504532
0.684019	1.01392	1.08586	0.81067
0.890701	0.974488	0.995531	0.62037
1.01269	1.03619	0.950595	0.737632
0.579772	1.15987	0.995013	0.957005
0.821483	0.933954	0.995402	0.709984
1.14297	1.37004	1.12762	0.914529
1.26263	0.981545	0.80031	0.92217
0.921069	1.30109	0.746373	0.829189
1.27493	1.3874	0.375162	1.18505
1.22067	0.98556	1.48802	1.22345
0.924306	0.833462	1.3108	1.16149
0.665954	1.31863	0.643486	1.16938
0.893615	1.12587	1.31177	1.15838
1.45908	0.983617	0.792216	1.05594
1.07938	1.34317	0.982517	0.829512
1.39633	0.751812	1.63746	0.812224
1.43111	0.713351	1.23906	0.675666
1.09311	1.19548	1.61014	0.642579
0.696516	1.20267	1.04999	0.528813
0.762172	0.988603	1.45286	0.584693
0.820901	0.960372	1.46212	0.751683
0.892967	1.17923	1.05173	0.627298
1.31967	1.34777	1.31417	1.0112
1.0619	0.838642	1.1631	0.664335
0.762302	1.24339	1.29591	0.738927
1.04416	1.04319	1.11538	0.780173
0.60729	1.08935	0.893874	0.673853
0.810152	1.10101	0.808922	0.943084
1.11221	1.05322	0.668868	0.641155
0.616809	0.756215	0.537814	1.00123
0.926573	1.30808	0.920551	1.01781
0.754597	1.15585	1.12568	0.856125
0.65268	0.744237	0.83793	0.769101
0.624255	1.18855	0.882931	0.777194
1.31041	1.29649	0.81967	0.984848
0.992747	0.79008	1.05394	1.10561
0.907083	1.47157	0.676961	0.888759
0.976236	0.978502	0.825304	1.0913
0.917572	0.999481	0.912781	0.411616
1.01444	1.21406	1.44088	0.569023
0.853858	1.33715	0.844793	0.81598
0.965164	1.43085	0.635457	0.751748
1.05264	0.809375	1.20603	0.751748
0.93758	1.07841	1.01599	0.647306
1.223	1.42334	0.90145	1.17819
0.962509	1.22047	1.06993	0.789691
1.15546	0.95448	0.857743	1.15922
0.656177	1.32679	1.48083	0.897176
0.786065	0.885586	0.869528	0.894716
0.858779	1.16162	1.22177	1.24437
0.924565	1.73608	1.03205	0.996632
0.786259	0.961732	0.997539	0.983294
0.905917	2.06209	0.673141	0.981416
1.03924	0.811318	1.2118	1.55005
1.0417	1.13423	0.820706	1.01042
1.60217	0.646723	0.847772	0.810152
0.91032	1.38054	1.00058	0.944638
0.650479	1.5417	0.657601	0.78082
0.851527	1.20098	0.72015	1.00913
0.820512	1.57712	0.716329	1.02816
0.794483	1.11318	0.624708	2.11584
1.0709	0.986013	0.583268	1.0417
1.06112	1.08146	1.00136	0.840649
1.07718	0.850815	0.913623	1.16705
0.730963	1.72533	0.948782	0.794483
0.831584	0.977466	1.06676	0.886298
1.08599	1.06022	0.974811	0.806785
0.67353	0.849391	1.41272	0.548303
1.32712	0.732452	1.25278	0.751748
0.812224	1.18622	0.676249	0.989704
0.695545	1.3198	1.62536	0.896529
0.74605	1.08735	1.32071	0.994042
0.859492	1.10638	1.21186	1.46905
1.19924	1.75919	1.25382	0.544224
0.853923	1.36998	0.999028	0.877039
0.676055	1.06106	0.638694	1.26729
0.901903	1.39886	0.675019	1.76088
0.797914	0.878593	0.880341	1.07589
0.912457	0.952019	1.05238	1.18596
0.864477	1.1868	0.682789	0.948005
0.599844	1.09628	0.60211	1.18395
1.06229	0.771755	0.886687	0.970862
1.07621	0.716783	1.25226	0.926314
1.01055	1.03483	1.1352	1.09771
			1.08508
			0.864413
			0.569606
			0.94399
			1.04629
			1.06734
			0.896334
			0.759712
			1.13889
			1.07848
			1.5551
			1.11014
			1.2006
			0.960566
			1.38157
			1.18667
			1.20046
			1.43428
			1.26696
			0.879111
			1.40961
			1.1532
			0.964581
			0.923076
			0.93104
			0.788202
			0.602434
			1.09415
			1.20506
			1.3512
			0.858974
			1.12031
			1.26832
			0.948005
			1.04377
			1.42334
			1.26055
			1.22378
			1.15449
			1.08838
			1.28037
			1.17774
			0.923724
			1.07466
			0.751748
			1.48834
			1.21801
			0.610528
			0.751748
			1.06818
			1.06786
			0.866355
			0.90786
			1.07614
			1.30322
			1.15346
			1.19328
			0.792864
			0.605542
			0.797591
			0.987049
			1.56229
			0.923853
			1.44153
			1.45448
			2.34764
			1.23206
			1.06727
			1.43039
			1.03632
			1.18583
			1.11992
			1.06935
			1.17463
			1.0193
			1.00136
			1.18013
			0.977466
			1.07925
			1.68939
			0.938033
			1.20862
			1.1284
			1.11357
			1.06993
			0.93622
			0.983876
			1.02972
			0.650997
			0.939652
			1.31546
			2.13494
			1.08942
			1.93136
			1.23983
			0.959466
			1.08566
			1.02324
			1.5035
			1.35917
			0.835275
			1.0733
			1.56462
			1.64018
			0.974617
			1.23556
			1.53885
			0.951048
			0.767029
			1.27713
			1.29992
			0.662522
			1.10062
			1.46231
			0.915306
			1.22481
			1.1587
			0.908378
			1.25026
			1.7849
			2.06041
			1.2715
			1.2713
			0.84557
			1.04299
			0.924501
			0.937969
			1.81099
			0.979862
			0.918803
			0.923724
			1.01347
			1.67884
			1.73109
			1.08916
			1.54526
			0.924695
			1.23265
			0.918803
			1.42366
			1.31967
			1.35697
			0.92981
			0.76405
			0.815332
			1.43674
			1.19762
			1.10742
			0.961408
			0.963092
			1.04183
			1.05581
			1.48582
			0.803742
			0.730833
			1.23142
			1.72934
			1.27324
			1.12833
			1.03309
			0.617262
			0.561124
			0.722804
			1.22222
			1.11493
			0.801994
			0.992682
			0.872183
			0.825822
			0.8029
			1.00499
			0.824656
			0.993783
			0.676508
			1.97675
			0.984394
			0.567728
			1.25576
			0.716006
			0.948005
			0.896852
			0.990028
			1.11849
			1.28082
			1.05432
			0.997798
			1.10068
			0.496827
			0.954868
			1.41997
			1.23919
			0.8716
			1.10574
			0.546684
			0.836635
			0.765021
			0.813131
			0.789626
			0.563778
			0.983682
			0.460502
			0.504532
			0.81067
			0.62037
			0.737632
			0.957005
			0.709984
			0.914529
			0.92217
			0.829189
			1.18505
			1.22345
			1.16149
			1.16938
			1.15838
			1.05594
			0.829512
			0.812224
			0.675666
			0.642579
			0.528813
			0.584693
			0.751683
			0.627298
			1.0112
			0.664335
			0.738927
			0.780173
			0.673853
			0.943084
			0.641155
			1.00123
			1.01781
			0.856125
			0.769101
			0.777194
			0.984848
			1.10561
			0.888759
			1.0913
			0.411616
			0.569023
			0.81598
			0.751748
			0.751748
			0.647306
			1.17819
			0.789691
			1.15922
			0.897176
			0.894716
			1.24437
			0.996632
			0.983294
			0.981416
			1.55005
			1.01042
			0.810152
			0.944638
			0.78082
			1.00913
			1.02816
			2.11584
			1.0417
			0.840649
			1.16705
			0.794483
			0.886298
			0.806785
			0.548303
			0.751748
			0.989704
			0.896529
			0.994042
			1.46905
			0.544224
			0.877039
			1.26729
			1.76088
			1.07589
			1.18596
			0.948005
			1.18395
			0.970862
			0.926314
			1.09771

## Sheet: Fig.6b (right)
sister fork ratio (long/short sister forks)
siCTRL	siMCMBP	siDCAF12	siMCMBP + siDCAF12
1.17383	1.53557	1.167	1.48025
1.18268	2.86289	1.09501	1.46297
1.13455	1.36509	2.24964	1.50246
1.21506	3.5451	1.26605	1.98167
1.03354	1.96148	2.94367	1.29528
1.01811	1.83721	1.5533	1.71558
1.16277	1.48736	1.13316	1.46231
1.09798	1.03476	1.63612	1.49037
1.2386	1.35999	1.50951	1.07439
1.15591	1.11584	2.43056	1.5264
1.12841	1.71563	1.81233	1.7856
1.22439	1.04153	1.49704	1.71432
1.25237	1.26985	1.78568	1.28478
1.36772	1.29608	1.56038	1.84551
1.79702	2.044	1.45738	1.54248
1.11068	4.11051	1.86388	1.1896
1.12732	1.73064	1.86902	1.16257
1.05644	1.43052	1.35141	1.96758
1.01782	2.26702	1.38598	1.22177
1.2007	1.99586	1.71932	1.42576
1.0366	1.1774	2.3327	1.30217
1.20022	1.16204	1.77661	1.6531
1.14893	1.36748	1.68288	1.30379
1.05758	1.38918	1.18745	2.48622
1.21034	1.39629	1.89145	1.45543
1.22846	1.69218	1.49169	1.09853
1.49425	2.18947	1.67514	1.23023
1.37371	1.94327	1.22607	1.48636
1.08313	1.26768	2.65889	1.55407
1.00944	2.15247	2.89585	1.30775
1.47564	1.63383	1.47544	1.5722
1.08418	1.24635	1.5023	1.21345
1.13753	1.96498	1.57897	2.01978
1.12427	4.50739	1.22463	2.10508
1.04758	1.56637	2.11391	2.07124
1.22731	2.44512	2.01841	2.88648
1.03258	1.23234	2.17986	1.66781
1.20562	1.01795	1.02724	1.18901
1.01371	1.1511	1.4795	2.63142
1.30825	1.35429	2.01089	1.59045
1.57461	1.60568	1.58685	1.34549
1.12182	2.59632	1.46931	1.80228
1.05083	2.77676	1.41199	4.18767
1.1458	2.39416	1.57135	1.29302
1.87919	1.22683	1.6723	2.33288
1.00043	1.22386	1.30761	1.68703
1.13081	2.3284	1.09754	1.46343
1.14488	1.68901	1.83279	1.45745
1.37394	1.26256	1.15775	2.82264
1.11148	1.64373	1.21959	1.8636

## Sheet: Fig.6c
	γH2AX in S phase nuclei (median of mean intensity, %)
Treatment	Biological replicate #1	Biological replicate #2	Biological replicate #3
siCTRL	100	100	100
siDCAF12	128.387	120.218	122.559
siMCMBP	112.99	123.089	157.293
siMCMBP + siDCAF12	123.152	128.237	120.334

## Sheet: Fig.6d
	number of RAD51 foci per single nucleus
Treatment	Biological replicate #1	Biological replicate #2	Biological replicate #3
siCTRL	2.57	2.53	2.63
siDCAF12	3.24	4.26	3.68
siMCMBP	3.56	3.7	3.58
siMCMBP + siDCAF12	3.47	4.17	3.42

## Sheet: Fig.6e (left)
Object ID	cell - treatment	Total Intensity DAPI	Mean Intensity A647 (γH2AX)
22346	MCMBP-KO 48h DOX	10143114	530.795
22347	MCMBP-KO 48h DOX	14931929	841.95		Acquisition settings:
22348	MCMBP-KO 48h DOX	10721553	549.436		Excitation Filter	Emission Filter	Intensity (%)	Exposure time (ms)	Objective
22349	MCMBP-KO 48h DOX	16661311	692.542		DAPI 377/50	DAPI 440	100	11	UPLXAPO 20X
22350	MCMBP-KO 48h DOX	9205079	646.105		Cy5 650/13	Cy5 684	100	1000	UPLXAPO 20X
22351	MCMBP-KO 48h DOX	11430848	486.643
22352	MCMBP-KO 48h DOX	16391218	905.241
22353	MCMBP-KO 48h DOX	12445199	938.253
22354	MCMBP-KO 48h DOX	10267072	666.248
22355	MCMBP-KO 48h DOX	20030150	507.487
22356	MCMBP-KO 48h DOX	17008146	1763.23
22357	MCMBP-KO 48h DOX	11341606	914.246
22358	MCMBP-KO 48h DOX	12039679	688.002
22359	MCMBP-KO 48h DOX	9697640	880.072
22360	MCMBP-KO 48h DOX	9492510	672.99
22361	MCMBP-KO 48h DOX	10860326	694.54
22362	MCMBP-KO 48h DOX	11922976	839.368
22363	MCMBP-KO 48h DOX	9091449	1528.12
22364	MCMBP-KO 48h DOX	10001813	707.158
22365	MCMBP-KO 48h DOX	17607414	396.89
22366	MCMBP-KO 48h DOX	10292536	511.934
22367	MCMBP-KO 48h DOX	8720822	511.497
22368	MCMBP-KO 48h DOX	18208144	770.166
22369	MCMBP-KO 48h DOX	10086472	609.428
22370	MCMBP-KO 48h DOX	10119398	1125.57
22371	MCMBP-KO 48h DOX	8631783	594.544
22372	MCMBP-KO 48h DOX	8233432	1006.09
22373	MCMBP-KO 48h DOX	9743573	694.19
22374	MCMBP-KO 48h DOX	9626742	751.47
22375	MCMBP-KO 48h DOX	8515317	597.016
22376	MCMBP-KO 48h DOX	11168175	649.731
22377	MCMBP-KO 48h DOX	12484114	700.787
22378	MCMBP-KO 48h DOX	12041825	870.618
22379	MCMBP-KO 48h DOX	8613806	723.933
22380	MCMBP-KO 48h DOX	10488915	975.956
22381	MCMBP-KO 48h DOX	10034591	657.192
22382	MCMBP-KO 48h DOX	12090891	825.132
22383	MCMBP-KO 48h DOX	10678430	995.295
22384	MCMBP-KO 48h DOX	11654431	955.665
22385	MCMBP-KO 48h DOX	13978546	875.794
22386	MCMBP-KO 48h DOX	8620971	511.165
22387	MCMBP-KO 48h DOX	7832057	1292.22
22388	MCMBP-KO 48h DOX	8234124	1051.19
22389	MCMBP-KO 48h DOX	8347606	976.949
22390	MCMBP-KO 48h DOX	19552404	949.394
22391	MCMBP-KO 48h DOX	15641263	659.399
22392	MCMBP-KO 48h DOX	17153182	1156.96
22393	MCMBP-KO 48h DOX	8572989	425.273
22394	MCMBP-KO 48h DOX	14593742	969.52
22395	MCMBP-KO 48h DOX	12520922	598.549
22396	MCMBP-KO 48h DOX	18331894	1275.64
22397	MCMBP-KO 48h DOX	14138466	690.637
22398	MCMBP-KO 48h DOX	14493471	1025.27
22399	MCMBP-KO 48h DOX	7849696	655.322
22400	MCMBP-KO 48h DOX	16201910	919.42
22401	MCMBP-KO 48h DOX	7771279	548.052
22402	MCMBP-KO 48h DOX	38205164	710.798
22403	MCMBP-KO 48h DOX	8462377	1122.13
22404	MCMBP-KO 48h DOX	8958004	433.527
22405	MCMBP-KO 48h DOX	11823732	847.674
22406	MCMBP-KO 48h DOX	9204788	655.086
22407	MCMBP-KO 48h DOX	17148210	984.231
22408	MCMBP-KO 48h DOX	10267374	691.877
22409	MCMBP-KO 48h DOX	11038869	933.091
22410	MCMBP-KO 48h DOX	8657967	417.751
22411	MCMBP-KO 48h DOX	11315519	977.375
22412	MCMBP-KO 48h DOX	9908723	946.282
22413	MCMBP-KO 48h DOX	11166074	680.047
22414	MCMBP-KO 48h DOX	12391917	1436.84
22415	MCMBP-KO 48h DOX	8675361	653.5
22416	MCMBP-KO 48h DOX	12437026	964.17
22417	MCMBP-KO 48h DOX	17868778	792.671
22418	MCMBP-KO 48h DOX	8584929	628.141
22419	MCMBP-KO 48h DOX	8760113	581.986
22422	MCMBP-KO 48h DOX	17746306	706.844
22423	MCMBP-KO 48h DOX	17823084	997.393
22424	MCMBP-KO 48h DOX	17916152	567.31
22425	MCMBP-KO 48h DOX	10488275	605.01
22426	MCMBP-KO 48h DOX	8.06904e+06	1514.55
22428	MCMBP-KO 48h DOX	17051522	801.233
22429	MCMBP-KO 48h DOX	7613340	824.141
22430	MCMBP-KO 48h DOX	8172631	447.031
22431	MCMBP-KO 48h DOX	13871356	852.55
22432	MCMBP-KO 48h DOX	8627280	781.716
22433	MCMBP-KO 48h DOX	10742331	702.805
22434	MCMBP-KO 48h DOX	14282343	603.848
22435	MCMBP-KO 48h DOX	7.95619e+06	587.973
22436	MCMBP-KO 48h DOX	15506245	1135.97
22437	MCMBP-KO 48h DOX	14853418	679.01
22438	MCMBP-KO 48h DOX	36962708	927.446
22439	MCMBP-KO 48h DOX	9388140	1100.62
22440	MCMBP-KO 48h DOX	17131118	1566.89
22441	MCMBP-KO 48h DOX	11825909	755.322
22442	MCMBP-KO 48h DOX	15556907	612.656
22443	MCMBP-KO 48h DOX	10459221	1429.21
22444	MCMBP-KO 48h DOX	9437947	849.8
22445	MCMBP-KO 48h DOX	17539116	586.251
22446	MCMBP-KO 48h DOX	12008482	958.311
22447	MCMBP-KO 48h DOX	12541318	737.076
22448	MCMBP-KO 48h DOX	10848949	609.873
22449	MCMBP-KO 48h DOX	8429716	680.824
22450	MCMBP-KO 48h DOX	13593352	1228.15
22451	MCMBP-KO 48h DOX	9708240	536.044
22452	MCMBP-KO 48h DOX	9941895	758.853
22453	MCMBP-KO 48h DOX	15814216	806.903
22454	MCMBP-KO 48h DOX	10642470	1225.82
22455	MCMBP-KO 48h DOX	9334742	700.737
22456	MCMBP-KO 48h DOX	10039004	1299.28
22457	MCMBP-KO 48h DOX	9551720	621.442
22458	MCMBP-KO 48h DOX	8690518	800.07
22459	MCMBP-KO 48h DOX	10140519	695.658
22460	MCMBP-KO 48h DOX	8968404	867.326
22461	MCMBP-KO 48h DOX	8703081	741.938
22462	MCMBP-KO 48h DOX	17917204	854.614
22463	MCMBP-KO 48h DOX	10910499	1000.35
22464	MCMBP-KO 48h DOX	8745612	584.289
22465	MCMBP-KO 48h DOX	9916996	658.112
22466	MCMBP-KO 48h DOX	13286309	711.214
22467	MCMBP-KO 48h DOX	11407918	755.765
22468	MCMBP-KO 48h DOX	13967230	792.058
22469	MCMBP-KO 48h DOX	8392608	380.982
22470	MCMBP-KO 48h DOX	9140257	965.211
22471	MCMBP-KO 48h DOX	9700129	1085.26
22472	MCMBP-KO 48h DOX	8481226	649.684
22473	MCMBP-KO 48h DOX	8332014	690.763
22474	MCMBP-KO 48h DOX	7715801	682.874
22475	MCMBP-KO 48h DOX	36005452	1662.39
22476	MCMBP-KO 48h DOX	10782484	3537.54
22477	MCMBP-KO 48h DOX	7610706	473.136
22478	MCMBP-KO 48h DOX	8488400	637.954
22479	MCMBP-KO 48h DOX	8365968	551.469
22480	MCMBP-KO 48h DOX	8256926	466.535
22481	MCMBP-KO 48h DOX	9619026	714.259
22482	MCMBP-KO 48h DOX	8.26137e+06	577.058
22483	MCMBP-KO 48h DOX	8558522	655.032
22484	MCMBP-KO 48h DOX	8.15323e+06	842.115
22485	MCMBP-KO 48h DOX	7.36876e+06	560.343
22486	MCMBP-KO 48h DOX	7479448	650.804
22487	MCMBP-KO 48h DOX	8348950	2255.89
22488	MCMBP-KO 48h DOX	17227324	852.376
22489	MCMBP-KO 48h DOX	12729399	826.882
22490	MCMBP-KO 48h DOX	17031720	1038.96
22491	MCMBP-KO 48h DOX	8599205	611.27
22492	MCMBP-KO 48h DOX	16072108	597.982
22493	MCMBP-KO 48h DOX	8712541	715.278
22494	MCMBP-KO 48h DOX	17445938	760.45
22496	MCMBP-KO 48h DOX	8671534	896.503
22497	MCMBP-KO 48h DOX	12276290	1124.44
22498	MCMBP-KO 48h DOX	16775934	1155.06
22499	MCMBP-KO 48h DOX	7184959	764.007
22500	MCMBP-KO 48h DOX	8781403	771.663
22501	MCMBP-KO 48h DOX	8527805	622.675
22502	MCMBP-KO 48h DOX	16418416	852.199
22503	MCMBP-KO 48h DOX	9498918	1252.03
22504	MCMBP-KO 48h DOX	18021672	684.334
22505	MCMBP-KO 48h DOX	7743347	1136.81
22506	MCMBP-KO 48h DOX	18876864	586.844
22507	MCMBP-KO 48h DOX	7858483	649.468
22508	MCMBP-KO 48h DOX	18330478	760.258
22509	MCMBP-KO 48h DOX	14163782	738.981
22510	MCMBP-KO 48h DOX	10208522	699.405
22511	MCMBP-KO 48h DOX	12743683	581.805
22512	MCMBP-KO 48h DOX	11257593	1090.87
22513	MCMBP-KO 48h DOX	8963943	603.058
22514	MCMBP-KO 48h DOX	36804080	515.085
22515	MCMBP-KO 48h DOX	18258846	1399.52
22516	MCMBP-KO 48h DOX	7082283	959.069
22517	MCMBP-KO 48h DOX	11553271	901.021
22518	MCMBP-KO 48h DOX	9443753	1580.54
22519	MCMBP-KO 48h DOX	8716444	1206.89
22520	MCMBP-KO 48h DOX	8351388	1368.74
22521	MCMBP-KO 48h DOX	17773648	847.643
22522	MCMBP-KO 48h DOX	8279575	599.639
22523	MCMBP-KO 48h DOX	9631847	1075.71
22524	MCMBP-KO 48h DOX	9412724	619.925
22525	MCMBP-KO 48h DOX	9244654	469.105
22526	MCMBP-KO 48h DOX	8235206	481.76
22527	MCMBP-KO 48h DOX	8989007	933.289
22528	MCMBP-KO 48h DOX	11243539	489.752
22529	MCMBP-KO 48h DOX	18208288	702.506
22530	MCMBP-KO 48h DOX	8962203	513.669
22531	MCMBP-KO 48h DOX	13679243	596.298
22532	MCMBP-KO 48h DOX	8659664	734.521
22533	MCMBP-KO 48h DOX	9770998	910.97
22534	MCMBP-KO 48h DOX	10001976	1392.18
22535	MCMBP-KO 48h DOX	9079697	715.583
22536	MCMBP-KO 48h DOX	19218808	605.932
22537	MCMBP-KO 48h DOX	10129907	1038.95
22538	MCMBP-KO 48h DOX	9519063	697.051
22539	MCMBP-KO 48h DOX	9079400	600.852
22540	MCMBP-KO 48h DOX	9216142	954.9
22541	MCMBP-KO 48h DOX	8137105	871.265
22542	MCMBP-KO 48h DOX	17015590	627.671
22543	MCMBP-KO 48h DOX	16402635	1855.08
22544	MCMBP-KO 48h DOX	15879128	873.015
22545	MCMBP-KO 48h DOX	17629162	541.591
22546	MCMBP-KO 48h DOX	9407445	1955.16
22547	MCMBP-KO 48h DOX	10219843	661.624
22548	MCMBP-KO 48h DOX	12996821	793.279
22549	MCMBP-KO 48h DOX	17187994	516.697
22550	MCMBP-KO 48h DOX	8520375	584.792
22551	MCMBP-KO 48h DOX	17504314	613.307
22552	MCMBP-KO 48h DOX	9490450	503.286
22553	MCMBP-KO 48h DOX	17647382	609.026
22554	MCMBP-KO 48h DOX	17320286	1173.45
22555	MCMBP-KO 48h DOX	17317522	629.453
22556	MCMBP-KO 48h DOX	8459770	736.834
22557	MCMBP-KO 48h DOX	8880928	582.309
22558	MCMBP-KO 48h DOX	18699634	945.225
22559	MCMBP-KO 48h DOX	14617931	1620.42
22560	MCMBP-KO 48h DOX	8794183	763.643
22561	MCMBP-KO 48h DOX	8.3628e+06	1296.83
22562	MCMBP-KO 48h DOX	19654260	480.245
22563	MCMBP-KO 48h DOX	9290495	705.392
22564	MCMBP-KO 48h DOX	18003200	868.432
22565	MCMBP-KO 48h DOX	10917915	757.436
22566	MCMBP-KO 48h DOX	9220847	2040.42
22567	MCMBP-KO 48h DOX	18492408	1368.81
22568	MCMBP-KO 48h DOX	19175308	480.801
22569	MCMBP-KO 48h DOX	9447975	727.774
22570	MCMBP-KO 48h DOX	8410592	677.788
22571	MCMBP-KO 48h DOX	19069166	640.035
22572	MCMBP-KO 48h DOX	13703616	797.059
22573	MCMBP-KO 48h DOX	9471947	671.358
22574	MCMBP-KO 48h DOX	16360027	1114.57
22575	MCMBP-KO 48h DOX	9381606	1196.82
22576	MCMBP-KO 48h DOX	8912908	426.74
22577	MCMBP-KO 48h DOX	10614457	645.725
22578	MCMBP-KO 48h DOX	19710866	892.124
22579	MCMBP-KO 48h DOX	19380188	514.212
22580	MCMBP-KO 48h DOX	8838800	648.236
22581	MCMBP-KO 48h DOX	9443235	1666.91
22582	MCMBP-KO 48h DOX	18458186	667.102
22583	MCMBP-KO 48h DOX	8918844	676.643
22584	MCMBP-KO 48h DOX	13412830	794.26
22585	MCMBP-KO 48h DOX	8836143	420.486
22586	MCMBP-KO 48h DOX	8978777	627.919
22587	MCMBP-KO 48h DOX	11947498	710.008
22588	MCMBP-KO 48h DOX	8653035	433.764
22589	MCMBP-KO 48h DOX	9589208	687.896
22590	MCMBP-KO 48h DOX	17853008	1166.92
22591	MCMBP-KO 48h DOX	17572540	596.988
22592	MCMBP-KO 48h DOX	9051922	466.745
22593	MCMBP-KO 48h DOX	9518437	678.418
22594	MCMBP-KO 48h DOX	9237319	658.411
22595	MCMBP-KO 48h DOX	18433784	435.222
22596	MCMBP-KO 48h DOX	13490003	919.035
22597	MCMBP-KO 48h DOX	8127539	585.234
22598	MCMBP-KO 48h DOX	8732743	574.868
22599	MCMBP-KO 48h DOX	9003016	445.5
22600	MCMBP-KO 48h DOX	40615860	1325.03
22602	MCMBP-KO 48h DOX	9023948	728.192
22603	MCMBP-KO 48h DOX	14310758	714.411
22604	MCMBP-KO 48h DOX	13318776	477.991
22605	MCMBP-KO 48h DOX	16294037	811.003
22606	MCMBP-KO 48h DOX	9686299	515.462
22607	MCMBP-KO 48h DOX	18639600	832.787
22608	MCMBP-KO 48h DOX	9831047	780.294
22609	MCMBP-KO 48h DOX	12150324	1145.03
22610	MCMBP-KO 48h DOX	18524830	881.506
22611	MCMBP-KO 48h DOX	9488810	356.374
22612	MCMBP-KO 48h DOX	9017266	511.647
22613	MCMBP-KO 48h DOX	17630126	1339.16
22614	MCMBP-KO 48h DOX	9340326	598.937
22615	MCMBP-KO 48h DOX	9224400	412.01
22616	MCMBP-KO 48h DOX	9366744	1177.54
22617	MCMBP-KO 48h DOX	17839004	1117.12
22618	MCMBP-KO 48h DOX	16138468	766.317
22619	MCMBP-KO 48h DOX	15510291	1115.67
22620	MCMBP-KO 48h DOX	13293306	662.989
22621	MCMBP-KO 48h DOX	19172324	497.853
22622	MCMBP-KO 48h DOX	12514298	698.1
22623	MCMBP-KO 48h DOX	17387400	534.885
22624	MCMBP-KO 48h DOX	8838037	761.311
22625	MCMBP-KO 48h DOX	17065540	541.436
22626	MCMBP-KO 48h DOX	20575842	571.442
22627	MCMBP-KO 48h DOX	9417893	425.46
22628	MCMBP-KO 48h DOX	18700958	623.091
22629	MCMBP-KO 48h DOX	10246484	524.499
22630	MCMBP-KO 48h DOX	16252294	683.3
22631	MCMBP-KO 48h DOX	9902452	518.075
22632	MCMBP-KO 48h DOX	17699034	724.822
22633	MCMBP-KO 48h DOX	18124004	630.099
22634	MCMBP-KO 48h DOX	19323228	740.004
22635	MCMBP-KO 48h DOX	8874836	566.427
22636	MCMBP-KO 48h DOX	10969067	686.057
22637	MCMBP-KO 48h DOX	10017409	559.804
22638	MCMBP-KO 48h DOX	18865214	853.787
22639	MCMBP-KO 48h DOX	9912825	577.295
22640	MCMBP-KO 48h DOX	14170406	1069.99
22641	MCMBP-KO 48h DOX	9249508	1641.44
22642	MCMBP-KO 48h DOX	9145495	1469.39
22643	MCMBP-KO 48h DOX	11899625	1263.6
22644	MCMBP-KO 48h DOX	10954218	1171.98
22645	MCMBP-KO 48h DOX	14291275	1382.06
22646	MCMBP-KO 48h DOX	11964725	538.373
22647	MCMBP-KO 48h DOX	20678052	489.824
22648	MCMBP-KO 48h DOX	12766383	875.224
22649	MCMBP-KO 48h DOX	12778822	654.423
22650	MCMBP-KO 48h DOX	17890270	725.28
22651	MCMBP-KO 48h DOX	18881126	696.172
22652	MCMBP-KO 48h DOX	8470069	1342
22653	MCMBP-KO 48h DOX	20058426	382.328
22654	MCMBP-KO 48h DOX	18213048	575.792
22655	MCMBP-KO 48h DOX	7929711	463.046
22656	MCMBP-KO 48h DOX	6998757	418.388
22657	MCMBP-KO 48h DOX	6776712	273.768
22658	MCMBP-KO 48h DOX	8824331	746.702
22659	MCMBP-KO 48h DOX	8153280	572.58
22660	MCMBP-KO 48h DOX	8948253	728.304
22661	MCMBP-KO 48h DOX	17032638	1967.11
22662	MCMBP-KO 48h DOX	21971632	959.804
22663	MCMBP-KO 48h DOX	9602266	573.152
22664	MCMBP-KO 48h DOX	18268590	931.639
22665	MCMBP-KO 48h DOX	9324418	648.391
22666	MCMBP-KO 48h DOX	11840458	1122.21
22667	MCMBP-KO 48h DOX	9631859	778.037
22668	MCMBP-KO 48h DOX	15887378	3544.81
22669	MCMBP-KO 48h DOX	10137114	776.913
22670	MCMBP-KO 48h DOX	13661842	791.561
22671	MCMBP-KO 48h DOX	8468590	622.241
22672	MCMBP-KO 48h DOX	9812329	547.18
22673	MCMBP-KO 48h DOX	10000768	633.929
22674	MCMBP-KO 48h DOX	18099978	1083.42
22675	MCMBP-KO 48h DOX	11849014	960.37
22676	MCMBP-KO 48h DOX	10911833	784.075
22677	MCMBP-KO 48h DOX	12438277	700.001
22678	MCMBP-KO 48h DOX	8508132	1062.68
22679	MCMBP-KO 48h DOX	18599800	864.543
22680	MCMBP-KO 48h DOX	17089632	750.868
22681	MCMBP-KO 48h DOX	14586078	655.883
22682	MCMBP-KO 48h DOX	8722993	565.796
22683	MCMBP-KO 48h DOX	11864203	1000.54
22684	MCMBP-KO 48h DOX	21216588	940.577
22685	MCMBP-KO 48h DOX	18701302	690.002
22686	MCMBP-KO 48h DOX	14438962	678.586
22687	MCMBP-KO 48h DOX	9187769	773.638
22688	MCMBP-KO 48h DOX	7125054	855.223
22689	MCMBP-KO 48h DOX	12898904	669.932
22690	MCMBP-KO 48h DOX	18832956	473.184
22691	MCMBP-KO 48h DOX	9770249	503.705
22692	MCMBP-KO 48h DOX	8962577	856.445
22693	MCMBP-KO 48h DOX	9309418	524.945
22694	MCMBP-KO 48h DOX	16608788	2294.64
22695	MCMBP-KO 48h DOX	9912857	585.646
22696	MCMBP-KO 48h DOX	8028359	845.43
22697	MCMBP-KO 48h DOX	13161781	799.819
22698	MCMBP-KO 48h DOX	16751038	539.423
22699	MCMBP-KO 48h DOX	9380728	670.802
22700	MCMBP-KO 48h DOX	14769282	802.642
22701	MCMBP-KO 48h DOX	18020022	688.722
22702	MCMBP-KO 48h DOX	18002740	505.436
22703	MCMBP-KO 48h DOX	11599275	621.244
22704	MCMBP-KO 48h DOX	8.17611e+06	817.199
22705	MCMBP-KO 48h DOX	11800670	479.167
22706	MCMBP-KO 48h DOX	12881599	965.135
22707	MCMBP-KO 48h DOX	10646043	717.078
22708	MCMBP-KO 48h DOX	16153047	948.35
22709	MCMBP-KO 48h DOX	9832741	480.703
22710	MCMBP-KO 48h DOX	9573485	593.249
22711	MCMBP-KO 48h DOX	9342949	356.524
22712	MCMBP-KO 48h DOX	9684415	706.62
22713	MCMBP-KO 48h DOX	13954590	939.695
22714	MCMBP-KO 48h DOX	9392388	452.552
22715	MCMBP-KO 48h DOX	18713464	518.092
22716	MCMBP-KO 48h DOX	9350435	600.609
22717	MCMBP-KO 48h DOX	20297600	922.137
22718	MCMBP-KO 48h DOX	20443322	451.215
22719	MCMBP-KO 48h DOX	19280980	616.488
22720	MCMBP-KO 48h DOX	8932547	460.869
22721	MCMBP-KO 48h DOX	10912710	665.382
22722	MCMBP-KO 48h DOX	9314815	577.619
22723	MCMBP-KO 48h DOX	9055078	554.078
22724	MCMBP-KO 48h DOX	17942002	691.189
22725	MCMBP-KO 48h DOX	16950198	1034.43
22726	MCMBP-KO 48h DOX	11105107	817.026
22727	MCMBP-KO 48h DOX	8874104	527.25
22728	MCMBP-KO 48h DOX	9481604	741.434
22729	MCMBP-KO 48h DOX	8662024	968.52
22730	MCMBP-KO 48h DOX	8.32394e+06	765.706
22731	MCMBP-KO 48h DOX	7709689	1284.13
22732	MCMBP-KO 48h DOX	18021876	1025.72
22733	MCMBP-KO 48h DOX	8193721	968.736
22734	MCMBP-KO 48h DOX	10731365	1005.74
22735	MCMBP-KO 48h DOX	9160363	491.031
22736	MCMBP-KO 48h DOX	19286920	702.764
22737	MCMBP-KO 48h DOX	9369722	554.353
22738	MCMBP-KO 48h DOX	25612548	696.306
22739	MCMBP-KO 48h DOX	8978070	659.432
22740	MCMBP-KO 48h DOX	13404819	1020.56
22741	MCMBP-KO 48h DOX	18016956	691.066
22742	MCMBP-KO 48h DOX	18938096	908.968
22743	MCMBP-KO 48h DOX	11085225	806.25
22744	MCMBP-KO 48h DOX	13436983	1157.95
22745	MCMBP-KO 48h DOX	16923312	1310.71
22746	MCMBP-KO 48h DOX	15157762	402.23
22747	MCMBP-KO 48h DOX	7942121	593.653
22748	MCMBP-KO 48h DOX	7697441	381.728
22749	MCMBP-KO 48h DOX	8918496	384.923
22750	MCMBP-KO 48h DOX	8983021	354.866
22751	MCMBP-KO 48h DOX	6.45353e+06	1242.26
22752	MCMBP-KO 48h DOX	8784031	273.721
22753	MCMBP-KO 48h DOX	10434483	451.114
22754	MCMBP-KO 48h DOX	12993081	720.95
22755	MCMBP-KO 48h DOX	8414531	497.178
22756	MCMBP-KO 48h DOX	10430847	704.421
22757	MCMBP-KO 48h DOX	11016005	509.983
22758	MCMBP-KO 48h DOX	7988006	1165.44
22759	MCMBP-KO 48h DOX	8077676	876.045
22760	MCMBP-KO 48h DOX	8521344	659.497
22761	MCMBP-KO 48h DOX	16635580	846.962
22762	MCMBP-KO 48h DOX	10619908	518.016
22763	MCMBP-KO 48h DOX	8083712	536.209
22764	MCMBP-KO 48h DOX	8639821	419.965
22765	MCMBP-KO 48h DOX	9019645	543.237
22766	MCMBP-KO 48h DOX	9001981	821.804
22767	MCMBP-KO 48h DOX	8923431	888.932
22768	MCMBP-KO 48h DOX	9143733	525.701
22769	MCMBP-KO 48h DOX	9452730	521.34
22770	MCMBP-KO 48h DOX	8532966	548.679
22771	MCMBP-KO 48h DOX	15418362	689.933
22772	MCMBP-KO 48h DOX	9208974	848.066
22773	MCMBP-KO 48h DOX	13612355	496.317
22774	MCMBP-KO 48h DOX	20675598	545.432
22775	MCMBP-KO 48h DOX	19533338	630.273
22776	MCMBP-KO 48h DOX	10170345	470.67
22777	MCMBP-KO 48h DOX	9297968	457.238
22778	MCMBP-KO 48h DOX	13484814	582.352
22779	MCMBP-KO 48h DOX	9406038	728.396
22780	MCMBP-KO 48h DOX	15666776	2758.1
22781	MCMBP-KO 48h DOX	9183436	710.828
22782	MCMBP-KO 48h DOX	12880759	626.878
22783	MCMBP-KO 48h DOX	11548490	633.815
22784	MCMBP-KO 48h DOX	12109791	524.854
22785	MCMBP-KO 48h DOX	17007054	511.983
22786	MCMBP-KO 48h DOX	12166401	383.678
22787	MCMBP-KO 48h DOX	11888066	613.044
22788	MCMBP-KO 48h DOX	14104925	686.149
22789	MCMBP-KO 48h DOX	9748167	595.265
22790	MCMBP-KO 48h DOX	9784404	617.044
22791	MCMBP-KO 48h DOX	9797213	738.745
22792	MCMBP-KO 48h DOX	8373273	1061.14
22793	MCMBP-KO 48h DOX	10016497	481.322
22794	MCMBP-KO 48h DOX	11979022	862.003
22795	MCMBP-KO 48h DOX	26504482	870.573
22796	MCMBP-KO 48h DOX	10559851	1109.5
22797	MCMBP-KO 48h DOX	9619846	544.245
22798	MCMBP-KO 48h DOX	20628930	892.145
22799	MCMBP-KO 48h DOX	8608028	534.596
22800	MCMBP-KO 48h DOX	15677982	665.029
22801	MCMBP-KO 48h DOX	9306112	571.166
22802	MCMBP-KO 48h DOX	12303926	780.034
22803	MCMBP-KO 48h DOX	10001688	741.57
22804	MCMBP-KO 48h DOX	17757368	518.619
22805	MCMBP-KO 48h DOX	12610933	880.784
22806	MCMBP-KO 48h DOX	18388062	618.339
22807	MCMBP-KO 48h DOX	13629169	611.838
22808	MCMBP-KO 48h DOX	8543651	462.083
22809	MCMBP-KO 48h DOX	14485313	609.124
22810	MCMBP-KO 48h DOX	8931879	497.495
22811	MCMBP-KO 48h DOX	10268138	612.515
22812	MCMBP-KO 48h DOX	14270210	794.206
22813	MCMBP-KO 48h DOX	15849307	629.005
22814	MCMBP-KO 48h DOX	8135654	731.418
22815	MCMBP-KO 48h DOX	18904810	701.188
22816	MCMBP-KO 48h DOX	13671602	664.107
22817	MCMBP-KO 48h DOX	17256800	545.052
22818	MCMBP-KO 48h DOX	9198943	469.599
22819	MCMBP-KO 48h DOX	14794452	823.321
22820	MCMBP-KO 48h DOX	7947178	731.307
22821	MCMBP-KO 48h DOX	9136407	553.894
22822	MCMBP-KO 48h DOX	18657644	636.988
22823	MCMBP-KO 48h DOX	8126804	612.712
22824	MCMBP-KO 48h DOX	9492070	405.187
22825	MCMBP-KO 48h DOX	17570584	667.387
22826	MCMBP-KO 48h DOX	28060006	1133.77
22827	MCMBP-KO 48h DOX	8850801	410.075
22828	MCMBP-KO 48h DOX	17210812	588.485
22829	MCMBP-KO 48h DOX	12375051	1058.56
22830	MCMBP-KO 48h DOX	17992910	772.26
22831	MCMBP-KO 48h DOX	19477222	477.805
22832	MCMBP-KO 48h DOX	8662042	528.418
22833	MCMBP-KO 48h DOX	9949776	534.648
22834	MCMBP-KO 48h DOX	9997088	593.77
22835	MCMBP-KO 48h DOX	9368788	616.109
22836	MCMBP-KO 48h DOX	8900483	1089.28
22837	MCMBP-KO 48h DOX	9603129	539.281
22838	MCMBP-KO 48h DOX	13339454	566.932
22839	MCMBP-KO 48h DOX	9530804	490.082
22840	MCMBP-KO 48h DOX	9529793	652.1
22841	MCMBP-KO 48h DOX	10144212	559.863
22842	MCMBP-KO 48h DOX	8654767	1622.22
22843	MCMBP-KO 48h DOX	9590699	572.269
22844	MCMBP-KO 48h DOX	11616226	522.182
22845	MCMBP-KO 48h DOX	19209682	509.705
22846	MCMBP-KO 48h DOX	10594026	583.326
22847	MCMBP-KO 48h DOX	15097477	699.835
22848	MCMBP-KO 48h DOX	10753787	767.643
22849	MCMBP-KO 48h DOX	19147648	512.778
22850	MCMBP-KO 48h DOX	12711354	551.891
22851	MCMBP-KO 48h DOX	8573618	447.81
22852	MCMBP-KO 48h DOX	16648465	430.081
22853	MCMBP-KO 48h DOX	7.53193e+06	294.597
22854	MCMBP-KO 48h DOX	16154922	597.548
22855	MCMBP-KO 48h DOX	10707840	658.398
22856	MCMBP-KO 48h DOX	6.97089e+06	452.729
22857	MCMBP-KO 48h DOX	18400976	485.459
22858	MCMBP-KO 48h DOX	17827114	370.692
22859	MCMBP-KO 48h DOX	9333651	460.734
22860	MCMBP-KO 48h DOX	13142088	408.751
22861	MCMBP-KO 48h DOX	8985849	615.174
22862	MCMBP-KO 48h DOX	18177482	535.676
22863	MCMBP-KO 48h DOX	9157095	416.423
22864	MCMBP-KO 48h DOX	13150925	401.566
22865	MCMBP-KO 48h DOX	10447046	715.927
22866	MCMBP-KO 48h DOX	14057428	454.243
22867	MCMBP-KO 48h DOX	18629894	646.043
22868	MCMBP-KO 48h DOX	9398408	575.062
22869	MCMBP-KO 48h DOX	8725949	678.458
22870	MCMBP-KO 48h DOX	17533096	601.707
22871	MCMBP-KO 48h DOX	8538101	1165.61
22872	MCMBP-KO 48h DOX	9714927	1232.71
22873	MCMBP-KO 48h DOX	9733673	2723.51
22874	MCMBP-KO 48h DOX	9289345	513.816
22875	MCMBP-KO 48h DOX	19143242	487.306
22876	MCMBP-KO 48h DOX	8906991	720.46
22877	MCMBP-KO 48h DOX	9526692	475.104
22878	MCMBP-KO 48h DOX	17633216	476.64
22879	MCMBP-KO 48h DOX	9171626	591.844
22880	MCMBP-KO 48h DOX	8.2523e+06	441.96
22881	MCMBP-KO 48h DOX	8384097	538.698
22882	MCMBP-KO 48h DOX	8639887	627.924
22883	MCMBP-KO 48h DOX	9668454	693.206
22884	MCMBP-KO 48h DOX	12216178	598.062
22885	MCMBP-KO 48h DOX	13180870	579.126
22886	MCMBP-KO 48h DOX	10689209	1757.54
22887	MCMBP-KO 48h DOX	8151064	730.678
22888	MCMBP-KO 48h DOX	9040674	562.327
22889	MCMBP-KO 48h DOX	8118301	385.086
22890	MCMBP-KO 48h DOX	8265522	514.423
22891	MCMBP-KO 48h DOX	8318624	436.334
22892	MCMBP-KO 48h DOX	11562714	692.269
22893	MCMBP-KO 48h DOX	11448678	915.742
22894	MCMBP-KO 48h DOX	10505728	534.08
22895	MCMBP-KO 48h DOX	12088864	848.624
22896	MCMBP-KO 48h DOX	18725406	1864.76
22897	MCMBP-KO 48h DOX	16317587	1558.77
22898	MCMBP-KO 48h DOX	15614231	383.412
22899	MCMBP-KO 48h DOX	9643544	460.88
22900	MCMBP-KO 48h DOX	8568551	347.932
22901	MCMBP-KO 48h DOX	14917674	615.616
22902	MCMBP-KO 48h DOX	9489600	514.011
22903	MCMBP-KO 48h DOX	10083553	633.992
22904	MCMBP-KO 48h DOX	20401772	790.949
22905	MCMBP-KO 48h DOX	8297277	556.677
22906	MCMBP-KO 48h DOX	8394898	599.714
22907	MCMBP-KO 48h DOX	8286237	397.336
22908	MCMBP-KO 48h DOX	8673833	565.688
22909	MCMBP-KO 48h DOX	21235646	665.641
22910	MCMBP-KO 48h DOX	9765958	763.299
22911	MCMBP-KO 48h DOX	9445545	930.247
22912	MCMBP-KO 48h DOX	9606779	650.206
22913	MCMBP-KO 48h DOX	7533997	623.062
22914	MCMBP-KO 48h DOX	26809954	537.457
22915	MCMBP-KO 48h DOX	9588742	900.836
22916	MCMBP-KO 48h DOX	15843194	810.016
22917	MCMBP-KO 48h DOX	11705887	613.826
22918	MCMBP-KO 48h DOX	16449783	624.383
22919	MCMBP-KO 48h DOX	15939742	706.559
22920	MCMBP-KO 48h DOX	17741012	737.987
22921	MCMBP-KO 48h DOX	18517900	536.612
22922	MCMBP-KO 48h DOX	17887306	529.918
22923	MCMBP-KO 48h DOX	16930366	849.848
22924	MCMBP-KO 48h DOX	9360950	493.014
22925	MCMBP-KO 48h DOX	14146761	622.982
22926	MCMBP-KO 48h DOX	10385298	605.131
22927	MCMBP-KO 48h DOX	8105485	754.319
22928	MCMBP-KO 48h DOX	10092571	606.187
22929	MCMBP-KO 48h DOX	9883441	653.129
22930	MCMBP-KO 48h DOX	18495178	575.339
22931	MCMBP-KO 48h DOX	15074648	649.156
22932	MCMBP-KO 48h DOX	7429194	757.966
22933	MCMBP-KO 48h DOX	14496648	847.725
22934	MCMBP-KO 48h DOX	13302907	885.167
22935	MCMBP-KO 48h DOX	9287663	447.379
22936	MCMBP-KO 48h DOX	18017922	561.287
22937	MCMBP-KO 48h DOX	17016536	626.354
22938	MCMBP-KO 48h DOX	9135902	352.04
22939	MCMBP-KO 48h DOX	13087900	915.262
22940	MCMBP-KO 48h DOX	9872349	410.422
22941	MCMBP-KO 48h DOX	14492361	573.572
22942	MCMBP-KO 48h DOX	7594096	692.132
22943	MCMBP-KO 48h DOX	18272492	721.877
22944	MCMBP-KO 48h DOX	14765419	709.905
22945	MCMBP-KO 48h DOX	9039468	764.734
22946	MCMBP-KO 48h DOX	8134794	558.204
22947	MCMBP-KO 48h DOX	9124809	358.575
22948	MCMBP-KO 48h DOX	13701237	721.969
22949	MCMBP-KO 48h DOX	10661491	706.933
22950	MCMBP-KO 48h DOX	9418438	764.22
22951	MCMBP-KO 48h DOX	10356836	1064.33
22952	MCMBP-KO 48h DOX	9136481	462.609
22953	MCMBP-KO 48h DOX	9157925	339.628
22954	MCMBP-KO 48h DOX	9118469	605.824
22955	MCMBP-KO 48h DOX	18347714	646.133
22956	MCMBP-KO 48h DOX	9217547	1212.9
22957	MCMBP-KO 48h DOX	14138710	970.359
22958	MCMBP-KO 48h DOX	19955542	900.886
22959	MCMBP-KO 48h DOX	15344556	1220.96
22960	MCMBP-KO 48h DOX	17043388	3198.47
22961	MCMBP-KO 48h DOX	8807289	605.75
22962	MCMBP-KO 48h DOX	15223455	636.397
22963	MCMBP-KO 48h DOX	8635918	594.242
22964	MCMBP-KO 48h DOX	18626428	953.294
22965	MCMBP-KO 48h DOX	12312991	758.235
22966	MCMBP-KO 48h DOX	8777421	438.657
22967	MCMBP-KO 48h DOX	7710654	945.669
22968	MCMBP-KO 48h DOX	16429484	717.571
22969	MCMBP-KO 48h DOX	8772230	560.179
22970	MCMBP-KO 48h DOX	10098595	1005.98
22971	MCMBP-KO 48h DOX	9413054	677.671
22972	MCMBP-KO 48h DOX	18293676	797.578
22973	MCMBP-KO 48h DOX	7835934	1008.83
22974	MCMBP-KO 48h DOX	16943016	442.003
22975	MCMBP-KO 48h DOX	17479754	661.01
22976	MCMBP-KO 48h DOX	8609781	843.377
22977	MCMBP-KO 48h DOX	16284353	526.279
22978	MCMBP-KO 48h DOX	11350116	443.716
22979	MCMBP-KO 48h DOX	12395260	840.81
22980	MCMBP-KO 48h DOX	8821533	465.885
22981	MCMBP-KO 48h DOX	10401588	647.735
22982	MCMBP-KO 48h DOX	17700342	743.912
22983	MCMBP-KO 48h DOX	11522237	516.713
22984	MCMBP-KO 48h DOX	13782602	448.94
22986	MCMBP-KO 48h DOX	16602970	668.177
22987	MCMBP-KO 48h DOX	13461390	478.615
22988	MCMBP-KO 48h DOX	17461674	876.247
22989	MCMBP-KO 48h DOX	8339190	651.81
22990	MCMBP-KO 48h DOX	8061513	538.908
22991	MCMBP-KO 48h DOX	15415188	396.001
22992	MCMBP-KO 48h DOX	8.25855e+06	375.874
22993	MCMBP-KO 48h DOX	13570824	422.549
22994	MCMBP-KO 48h DOX	11269846	718.927
22995	MCMBP-KO 48h DOX	16061044	660.785
22996	MCMBP-KO 48h DOX	8201963	427.214
22997	MCMBP-KO 48h DOX	11132257	521.591
22998	MCMBP-KO 48h DOX	11390765	757.182
22999	MCMBP-KO 48h DOX	7.32882e+06	177.475
23000	MCMBP-KO 48h DOX	15817142	676.739
23001	MCMBP-KO 48h DOX	17525350	540.92
23002	MCMBP-KO 48h DOX	6640385	579.307
23003	MCMBP-KO 48h DOX	8807712	822.823
23004	MCMBP-KO 48h DOX	14876673	576.185
23005	MCMBP-KO 48h DOX	17327344	402.192
23006	MCMBP-KO 48h DOX	6522526	2104.54
23007	MCMBP-KO 48h DOX	14872766	452.643
23008	MCMBP-KO 48h DOX	12708985	684.958
23009	MCMBP-KO 48h DOX	16469497	508.225
23010	MCMBP-KO 48h DOX	17241582	721.452
23011	MCMBP-KO 48h DOX	7716425	631.126
23012	MCMBP-KO 48h DOX	9828921	537.152
23013	MCMBP-KO 48h DOX	11093014	507.219
23014	MCMBP-KO 48h DOX	13545053	517.784
23015	MCMBP-KO 48h DOX	15794632	274.916
23016	MCMBP-KO 48h DOX	16304246	663.737
23017	MCMBP-KO 48h DOX	15578147	161.38
23018	MCMBP-KO 48h DOX	17895142	407.17
23019	MCMBP-KO 48h DOX	8911320	511.533
23020	MCMBP-KO 48h DOX	7.46979e+06	476.253
23021	MCMBP-KO 48h DOX	16928152	628.79
23022	MCMBP-KO 48h DOX	14697162	820.093
23023	MCMBP-KO 48h DOX	17047720	871.054
23024	MCMBP-KO 48h DOX	15061375	576.4
23025	MCMBP-KO 48h DOX	15863329	421.481
23026	MCMBP-KO 48h DOX	16520921	713.258
23027	MCMBP-KO 48h DOX	14066053	669.754
23028	MCMBP-KO 48h DOX	30825676	872.516
23029	MCMBP-KO 48h DOX	10120139	635.581
23030	MCMBP-KO 48h DOX	17870468	1203.52
23031	MCMBP-KO 48h DOX	18005958	572.177
23032	MCMBP-KO 48h DOX	9404280	669.155
23033	MCMBP-KO 48h DOX	16573488	736.597
23034	MCMBP-KO 48h DOX	16023428	565.558
23035	MCMBP-KO 48h DOX	36075612	1636.19
23036	MCMBP-KO 48h DOX	10919730	932.112
23037	MCMBP-KO 48h DOX	11534722	1130.04
23038	MCMBP-KO 48h DOX	12613272	850.017
23039	MCMBP-KO 48h DOX	7266170	418.553
23040	MCMBP-KO 48h DOX	7475800	506.454
23041	MCMBP-KO 48h DOX	17006258	823.589
23042	MCMBP-KO 48h DOX	15043412	1336.06
23043	MCMBP-KO 48h DOX	18322048	1179.54
23044	MCMBP-KO 48h DOX	8252057	1093.81
23045	MCMBP-KO 48h DOX	7747354	547.499
23046	MCMBP-KO 48h DOX	7952738	456.228
23047	MCMBP-KO 48h DOX	8344861	433.701
23048	MCMBP-KO 48h DOX	14412458	835.871
23049	MCMBP-KO 48h DOX	35783412	580.53
23050	MCMBP-KO 48h DOX	7582412	739.647
23051	MCMBP-KO 48h DOX	17434208	427.212
23052	MCMBP-KO 48h DOX	7244485	725.835
23053	MCMBP-KO 48h DOX	9050923	877.575
23054	MCMBP-KO 48h DOX	8112788	493.714
23055	MCMBP-KO 48h DOX	8909936	727.539
23056	MCMBP-KO 48h DOX	17283522	642.334
23057	MCMBP-KO 48h DOX	16154611	526.886
23058	MCMBP-KO 48h DOX	14536163	722.159
23059	MCMBP-KO 48h DOX	8575918	733.993
23060	MCMBP-KO 48h DOX	7591922	475.258
23061	MCMBP-KO 48h DOX	8631421	413.982
23062	MCMBP-KO 48h DOX	8352618	789.12
23063	MCMBP-KO 48h DOX	8524915	638.001
23064	MCMBP-KO 48h DOX	8012415	524.331
23065	MCMBP-KO 48h DOX	8404193	418.196
23066	MCMBP-KO 48h DOX	14760831	1073.41
23067	MCMBP-KO 48h DOX	13459999	556.658
23068	MCMBP-KO 48h DOX	12779171	1132.92
23069	MCMBP-KO 48h DOX	8430190	413.613
23070	MCMBP-KO 48h DOX	7.68841e+06	862.824
23071	MCMBP-KO 48h DOX	7.62205e+06	616.59
23072	MCMBP-KO 48h DOX	17486412	725.447
23073	MCMBP-KO 48h DOX	17396804	644.878
23074	MCMBP-KO 48h DOX	7857982	949.49
23075	MCMBP-KO 48h DOX	8352737	836.407
23076	MCMBP-KO 48h DOX	8917380	605.65
23077	MCMBP-KO 48h DOX	17000036	683.429
23078	MCMBP-KO 48h DOX	10195243	1323.91
23079	MCMBP-KO 48h DOX	9483024	1560.49
23080	MCMBP-KO 48h DOX	7164698	870.63
23081	MCMBP-KO 48h DOX	12455953	847.703
23082	MCMBP-KO 48h DOX	8091321	463.867
23083	MCMBP-KO 48h DOX	8039853	489.647
23084	MCMBP-KO 48h DOX	10578685	620.737
23085	MCMBP-KO 48h DOX	8639629	613.152
23086	MCMBP-KO 48h DOX	8148188	615.797
23087	MCMBP-KO 48h DOX	11830834	934.013
23088	MCMBP-KO 48h DOX	9444028	861.515
23089	MCMBP-KO 48h DOX	15773804	44837.8
23090	MCMBP-KO 48h DOX	13940673	1841.32
23091	MCMBP-KO 48h DOX	8362707	447.203
23092	MCMBP-KO 48h DOX	10880755	914.939
23093	MCMBP-KO 48h DOX	8621655	450.42
23094	MCMBP-KO 48h DOX	8207137	567.436
23095	MCMBP-KO 48h DOX	8838328	2447.5
23096	MCMBP-KO 48h DOX	8632283	550.494
23097	MCMBP-KO 48h DOX	8389632	819.602
23098	MCMBP-KO 48h DOX	8445348	463.414
23099	MCMBP-KO 48h DOX	10663890	646.742
23100	MCMBP-KO 48h DOX	14617744	910.37
23101	MCMBP-KO 48h DOX	8530351	942.653
23102	MCMBP-KO 48h DOX	12428158	807.4
23103	MCMBP-KO 48h DOX	8605849	670.56
23104	MCMBP-KO 48h DOX	19306524	1516.33
23105	MCMBP-KO 48h DOX	8533995	591.383
23106	MCMBP-KO 48h DOX	16264297	1408.35
23107	MCMBP-KO 48h DOX	15339779	686.301
23108	MCMBP-KO 48h DOX	16711631	1621.39
23109	MCMBP-KO 48h DOX	14276429	638.628
23110	MCMBP-KO 48h DOX	6329202	488.643
23112	MCMBP-KO 48h DOX	8041896	472.239
23113	MCMBP-KO 48h DOX	15093209	991.188
23114	MCMBP-KO 48h DOX	11121180	525.687
23115	MCMBP-KO 48h DOX	7830342	467.417
23116	MCMBP-KO 48h DOX	11497394	452.875
23117	MCMBP-KO 48h DOX	7954979	531.824
23118	MCMBP-KO 48h DOX	7085134	430.944
23119	MCMBP-KO 48h DOX	16010969	766.401
23120	MCMBP-KO 48h DOX	29979848	701.914
23121	MCMBP-KO 48h DOX	7951780	582.263
23123	MCMBP-KO 48h DOX	30675040	694.396
23124	MCMBP-KO 48h DOX	16829094	1086.45
23125	MCMBP-KO 48h DOX	7806888	512.283
23126	MCMBP-KO 48h DOX	15669976	831.609
23129	MCMBP-KO 48h DOX	14198117	771.863
23130	MCMBP-KO 48h DOX	15851363	942.389
23131	MCMBP-KO 48h DOX	15971305	659.111
23132	MCMBP-KO 48h DOX	7957140	642.262
23133	MCMBP-KO 48h DOX	15735141	567.769
23134	MCMBP-KO 48h DOX	8019652	698.885
23135	MCMBP-KO 48h DOX	16159936	1410.33
23136	MCMBP-KO 48h DOX	15932941	595.346
23137	MCMBP-KO 48h DOX	17720020	1190.31
23138	MCMBP-KO 48h DOX	7805632	774.492
23139	MCMBP-KO 48h DOX	7483072	579.783
23140	MCMBP-KO 48h DOX	7742257	885.041
23141	MCMBP-KO 48h DOX	16411007	667.313
23142	MCMBP-KO 48h DOX	16318591	770.733
23143	MCMBP-KO 48h DOX	7882412	658.788
23144	MCMBP-KO 48h DOX	7561683	561.866
23145	MCMBP-KO 48h DOX	13121705	1489.56
23146	MCMBP-KO 48h DOX	7856258	667.853
23147	MCMBP-KO 48h DOX	16640174	616.501
23148	MCMBP-KO 48h DOX	7961190	801.55
23149	MCMBP-KO 48h DOX	9158369	625.995
23150	MCMBP-KO 48h DOX	9930283	642.961
23151	MCMBP-KO 48h DOX	16323400	551.854
23152	MCMBP-KO 48h DOX	16544709	804.815
23153	MCMBP-KO 48h DOX	13918763	802.402
23154	MCMBP-KO 48h DOX	10521856	776.25
23155	MCMBP-KO 48h DOX	6.72528e+06	554.941
23156	MCMBP-KO 48h DOX	16280784	1242.02
23157	MCMBP-KO 48h DOX	9883663	794.539
23158	MCMBP-KO 48h DOX	14550964	775.05
23159	MCMBP-KO 48h DOX	14970635	742.987
23160	MCMBP-KO 48h DOX	16125155	790.069
23161	MCMBP-KO 48h DOX	6844937	784.778
23162	MCMBP-KO 48h DOX	7.20454e+06	783.995
23163	MCMBP-KO 48h DOX	15135008	772.45
23164	MCMBP-KO 48h DOX	6397980	584.108
23165	MCMBP-KO 48h DOX	19106974	8690.51
23166	MCMBP-KO 48h DOX	10622110	756.956
23167	MCMBP-KO 48h DOX	13698094	953.792
23168	MCMBP-KO 48h DOX	7050885	1036.42
23169	MCMBP-KO 48h DOX	9862347	765.851
23170	MCMBP-KO 48h DOX	6515126	523.248
23171	MCMBP-KO 48h DOX	15261415	715.461
23172	MCMBP-KO 48h DOX	12275070	771.775
23173	MCMBP-KO 48h DOX	13017592	1184.11
23174	MCMBP-KO 48h DOX	6960601	1067.1
23175	MCMBP-KO 48h DOX	11491550	973.627
23176	MCMBP-KO 48h DOX	15613838	1148.18
23177	MCMBP-KO 48h DOX	10108404	838.473
23178	MCMBP-KO 48h DOX	15384468	1048.33
23179	MCMBP-KO 48h DOX	7.10778e+06	778.519
23180	MCMBP-KO 48h DOX	8516375	787.671
23181	MCMBP-KO 48h DOX	12215277	1005.98
23182	MCMBP-KO 48h DOX	7354335	848.194
23183	MCMBP-KO 48h DOX	13559299	1231.83
23184	MCMBP-KO 48h DOX	8474893	740.431
23185	MCMBP-KO 48h DOX	16028892	1050.89
23186	MCMBP-KO 48h DOX	11809652	1041.62
23187	MCMBP-KO 48h DOX	6956409	1116.39
23188	MCMBP-KO 48h DOX	6765324	833.595
23189	MCMBP-KO 48h DOX	15370764	1051.04
23190	MCMBP-KO 48h DOX	15142688	924.82
23191	MCMBP-KO 48h DOX	7978133	774.382
23192	MCMBP-KO 48h DOX	7406618	567.951
23193	MCMBP-KO 48h DOX	7398398	662.519
23194	MCMBP-KO 48h DOX	9959949	646.555
23195	MCMBP-KO 48h DOX	7401066	878.257
23196	MCMBP-KO 48h DOX	6906527	745.353
23197	MCMBP-KO 48h DOX	12188545	834.014
23199	MCMBP-KO 48h DOX	12341493	848.393
23201	MCMBP-KO 48h DOX	7656211	744.051
23203	MCMBP-KO 48h DOX	11269317	766.059
23204	MCMBP-KO 48h DOX	8203161	834.379
23205	MCMBP-KO 48h DOX	17379744	543.793
23206	MCMBP-KO 48h DOX	8.04897e+06	582.622
23207	MCMBP-KO 48h DOX	7487930	685.602
23208	MCMBP-KO 48h DOX	16908070	514.168
23209	MCMBP-KO 48h DOX	8945418	747.637
23210	MCMBP-KO 48h DOX	17173902	786.88
23211	MCMBP-KO 48h DOX	7884043	743.913
23212	MCMBP-KO 48h DOX	7726931	635.789
23213	MCMBP-KO 48h DOX	16947060	461.429
23214	MCMBP-KO 48h DOX	7.67319e+06	313.992
23215	MCMBP-KO 48h DOX	18051858	457.23
23216	MCMBP-KO 48h DOX	16749689	564.6
23217	MCMBP-KO 48h DOX	7466711	595.158
23218	MCMBP-KO 48h DOX	8900506	829.943
23219	MCMBP-KO 48h DOX	12155238	746.478
23220	MCMBP-KO 48h DOX	8423659	477.172
23221	MCMBP-KO 48h DOX	7697507	395
23222	MCMBP-KO 48h DOX	8491389	862.45
23223	MCMBP-KO 48h DOX	15848729	536.145
23224	MCMBP-KO 48h DOX	9937807	477.09
23225	MCMBP-KO 48h DOX	8400521	581.334
23226	MCMBP-KO 48h DOX	11355860	600.697
23227	MCMBP-KO 48h DOX	12602969	749.303
23228	MCMBP-KO 48h DOX	16579633	733.253
23229	MCMBP-KO 48h DOX	8224777	1071.01
23230	MCMBP-KO 48h DOX	13373263	484.466
23231	MCMBP-KO 48h DOX	15691537	599.623
23232	MCMBP-KO 48h DOX	11129621	919.126
23233	MCMBP-KO 48h DOX	13931656	760.878
23234	MCMBP-KO 48h DOX	7325917	454.205
23235	MCMBP-KO 48h DOX	7993866	588.211
23236	MCMBP-KO 48h DOX	15628428	724.267
23237	MCMBP-KO 48h DOX	8087935	1013.77
23238	MCMBP-KO 48h DOX	15220403	504.528
23239	MCMBP-KO 48h DOX	7.12336e+06	481.208
23240	MCMBP-KO 48h DOX	7.06296e+06	566.066
23241	MCMBP-KO 48h DOX	7113386	821.563
23242	MCMBP-KO 48h DOX	16582271	617.917
23243	MCMBP-KO 48h DOX	12523674	1042.61
23244	MCMBP-KO 48h DOX	7920025	566.666
23245	MCMBP-KO 48h DOX	14904656	415.356
23246	MCMBP-KO 48h DOX	15052716	402.994
23247	MCMBP-KO 48h DOX	15004722	649.254
23248	MCMBP-KO 48h DOX	8605397	761.226
23249	MCMBP-KO 48h DOX	7751163	570.799
23250	MCMBP-KO 48h DOX	7.93744e+06	556.492
23251	MCMBP-KO 48h DOX	13026776	879.519
23252	MCMBP-KO 48h DOX	15173351	527.24
23253	MCMBP-KO 48h DOX	12414828	1050.18
23254	MCMBP-KO 48h DOX	7783440	495.019
23255	MCMBP-KO 48h DOX	7731944	569.253
23256	MCMBP-KO 48h DOX	7.7473e+06	615.042
23257	MCMBP-KO 48h DOX	14966055	681.243
23258	MCMBP-KO 48h DOX	14071042	1055.86
23259	MCMBP-KO 48h DOX	12950204	852.933
23260	MCMBP-KO 48h DOX	10247912	1171.08
23261	MCMBP-KO 48h DOX	12674574	936.849
23262	MCMBP-KO 48h DOX	9053017	776.128
23263	MCMBP-KO 48h DOX	6.84839e+06	1110.9
23264	MCMBP-KO 48h DOX	7221944	686.291
23265	MCMBP-KO 48h DOX	7186987	534.351
23266	MCMBP-KO 48h DOX	7317692	615.424
23267	MCMBP-KO 48h DOX	12118599	1021.24
23268	MCMBP-KO 48h DOX	7382114	474.386
23269	MCMBP-KO 48h DOX	6713112	941.527
23270	MCMBP-KO 48h DOX	15640045	1235.38
23271	MCMBP-KO 48h DOX	11425951	1040.06
23272	MCMBP-KO 48h DOX	14004048	3645.55
23273	MCMBP-KO 48h DOX	12933585	560.348
23274	MCMBP-KO 48h DOX	7420771	452.065
23275	MCMBP-KO 48h DOX	12802514	1549.27
23276	MCMBP-KO 48h DOX	11031601	868.319
23277	MCMBP-KO 48h DOX	8.09595e+06	687.877
23278	MCMBP-KO 48h DOX	7225600	754.929
23279	MCMBP-KO 48h DOX	7198345	687.925
23280	MCMBP-KO 48h DOX	9966437	792.521
23281	MCMBP-KO 48h DOX	14920031	524.57
23282	MCMBP-KO 48h DOX	14495564	819.056
23283	MCMBP-KO 48h DOX	7480672	786.618
23284	MCMBP-KO 48h DOX	6.6406e+06	968.341
23285	MCMBP-KO 48h DOX	15087828	685.2
23286	MCMBP-KO 48h DOX	9549522	626.374
23287	MCMBP-KO 48h DOX	15380993	574.48
23288	MCMBP-KO 48h DOX	15586879	596.017
23289	MCMBP-KO 48h DOX	8600091	601.439
23290	MCMBP-KO 48h DOX	8420651	653.646
23291	MCMBP-KO 48h DOX	11145691	428.81
23292	MCMBP-KO 48h DOX	10424148	594.723
23293	MCMBP-KO 48h DOX	18161502	436.164
23294	MCMBP-KO 48h DOX	9255641	645.653
23295	MCMBP-KO 48h DOX	12620511	475.492
23296	MCMBP-KO 48h DOX	7626600	1171.99
23297	MCMBP-KO 48h DOX	9588136	586.044
23298	MCMBP-KO 48h DOX	11984619	622.424
23299	MCMBP-KO 48h DOX	11037161	480.38
23300	MCMBP-KO 48h DOX	19654444	500.68
23301	MCMBP-KO 48h DOX	13866446	666.476
23302	MCMBP-KO 48h DOX	11755643	560.279
23303	MCMBP-KO 48h DOX	8649469	374.194
23304	MCMBP-KO 48h DOX	10173918	4831.55
23305	MCMBP-KO 48h DOX	8178393	513.106
23306	MCMBP-KO 48h DOX	9073182	351.206
23307	MCMBP-KO 48h DOX	13229417	674.689
23308	MCMBP-KO 48h DOX	16455864	667.672
23309	MCMBP-KO 48h DOX	7711733	684.101
23310	MCMBP-KO 48h DOX	8248329	687.879
23312	MCMBP-KO 48h DOX	9995092	1302.04
23314	MCMBP-KO 48h DOX	9105305	442.918
23315	MCMBP-KO 48h DOX	9121439	700.342
23316	MCMBP-KO 48h DOX	17708730	631.082
23317	MCMBP-KO 48h DOX	8793734	610.067
23318	MCMBP-KO 48h DOX	9687335	672.023
23319	MCMBP-KO 48h DOX	9345541	398.111
23320	MCMBP-KO 48h DOX	8771948	476.677
23321	MCMBP-KO 48h DOX	10301886	607.594
23322	MCMBP-KO 48h DOX	8729533	559.053
23323	MCMBP-KO 48h DOX	16273245	631.019
23324	MCMBP-KO 48h DOX	8693277	674.514
23325	MCMBP-KO 48h DOX	17575698	139.872
23326	MCMBP-KO 48h DOX	10340449	675.485
23327	MCMBP-KO 48h DOX	8814520	145.402
23328	MCMBP-KO 48h DOX	17270366	507.439
23329	MCMBP-KO 48h DOX	16898178	1025.35
23330	MCMBP-KO 48h DOX	9137916	363.39
23331	MCMBP-KO 48h DOX	10886803	653.07
23332	MCMBP-KO 48h DOX	8524137	351.822
23333	MCMBP-KO 48h DOX	11121253	539.621
23334	MCMBP-KO 48h DOX	9079214	472.169
23335	MCMBP-KO 48h DOX	11349121	709.484
23336	MCMBP-KO 48h DOX	11039162	1163.75
23337	MCMBP-KO 48h DOX	7.35399e+06	622.456
23338	MCMBP-KO 48h DOX	17028834	1018.32
23339	MCMBP-KO 48h DOX	17063472	641.725
23340	MCMBP-KO 48h DOX	8998198	510.855
23341	MCMBP-KO 48h DOX	15917824	1409.96
23342	MCMBP-KO 48h DOX	7759884	401.521
23343	MCMBP-KO 48h DOX	17177230	1280.79
23344	MCMBP-KO 48h DOX	8693247	420.58
23345	MCMBP-KO 48h DOX	7945541	1852.91
23346	MCMBP-KO 48h DOX	16729152	821.191
23347	MCMBP-KO 48h DOX	8663243	506.357
23348	MCMBP-KO 48h DOX	17155462	1081.39
23349	MCMBP-KO 48h DOX	7850564	388.819
23350	MCMBP-KO 48h DOX	12687761	1097.97
23351	MCMBP-KO 48h DOX	8529006	1157.88
23352	MCMBP-KO 48h DOX	8162818	758.021
23353	MCMBP-KO 48h DOX	7.15047e+06	1403.59
23355	MCMBP-KO 48h DOX	10075997	902.021
23356	MCMBP-KO 48h DOX	8861031	274.659
23357	MCMBP-KO 48h DOX	7667384	234.181
23358	MCMBP-KO 48h DOX	9065682	605.152
23359	MCMBP-KO 48h DOX	17310416	812.195
23360	MCMBP-KO 48h DOX	9769865	687.441
23361	MCMBP-KO 48h DOX	17883964	460.865
23362	MCMBP-KO 48h DOX	8927600	769.017
23363	MCMBP-KO 48h DOX	9614786	904.631
23364	MCMBP-KO 48h DOX	16337070	1108.84
23365	MCMBP-KO 48h DOX	8854732	835.583
23366	MCMBP-KO 48h DOX	8.07807e+06	606.502
23367	MCMBP-KO 48h DOX	13175014	1579.57
23368	MCMBP-KO 48h DOX	17323108	584.38
23369	MCMBP-KO 48h DOX	12571305	727.997
23370	MCMBP-KO 48h DOX	9788406	913.67
23371	MCMBP-KO 48h DOX	8112223	618.372
23372	MCMBP-KO 48h DOX	12281915	809.917
23373	MCMBP-KO 48h DOX	17404888	644.567
23374	MCMBP-KO 48h DOX	18256504	577.646
23375	MCMBP-KO 48h DOX	7812580	777.897
23376	MCMBP-KO 48h DOX	12405395	792.328
23377	MCMBP-KO 48h DOX	10748600	579.943
23378	MCMBP-KO 48h DOX	10065009	615.024
23379	MCMBP-KO 48h DOX	16763459	767.768
23380	MCMBP-KO 48h DOX	8459122	442.84
23381	MCMBP-KO 48h DOX	17895114	446.807
23382	MCMBP-KO 48h DOX	7.54075e+06	761.935
23383	MCMBP-KO 48h DOX	9085397	630.507
23384	MCMBP-KO 48h DOX	8888622	438.02
23385	MCMBP-KO 48h DOX	8707876	505.823
23386	MCMBP-KO 48h DOX	17806928	537.757
23387	MCMBP-KO 48h DOX	16519651	748.175
23388	MCMBP-KO 48h DOX	8593674	563.561
23389	MCMBP-KO 48h DOX	15456106	3197.96
23390	MCMBP-KO 48h DOX	8838256	488.53
23391	MCMBP-KO 48h DOX	8287280	339.661
23392	MCMBP-KO 48h DOX	7955694	1380.45
23393	MCMBP-KO 48h DOX	17406126	698.157
23394	MCMBP-KO 48h DOX	8.21703e+06	546.598
23395	MCMBP-KO 48h DOX	8484484	470.186
23396	MCMBP-KO 48h DOX	8639746	498.13
23397	MCMBP-KO 48h DOX	15835288	722.6
23398	MCMBP-KO 48h DOX	10635560	675.598
23399	MCMBP-KO 48h DOX	8553671	506.552
23400	MCMBP-KO 48h DOX	8.28153e+06	710.779
23401	MCMBP-KO 48h DOX	8098979	433.292
23402	MCMBP-KO 48h DOX	18022720	529.931
23403	MCMBP-KO 48h DOX	8515570	873.505
23404	MCMBP-KO 48h DOX	12822869	773.243
23405	MCMBP-KO 48h DOX	8444307	468.894
23406	MCMBP-KO 48h DOX	8009477	427.733
23407	MCMBP-KO 48h DOX	8251512	472.684
23408	MCMBP-KO 48h DOX	14403932	580.131
23409	MCMBP-KO 48h DOX	9912964	1872.66
23410	MCMBP-KO 48h DOX	8230612	339.081
23411	MCMBP-KO 48h DOX	16524775	861.841
23412	MCMBP-KO 48h DOX	16496461	584.741
23413	MCMBP-KO 48h DOX	15420077	750.711
23414	MCMBP-KO 48h DOX	9679330	508.027
23415	MCMBP-KO 48h DOX	15639848	523.881
23416	MCMBP-KO 48h DOX	9077957	488.993
23417	MCMBP-KO 48h DOX	8.07446e+06	410.729
23418	MCMBP-KO 48h DOX	12293800	725.578
23419	MCMBP-KO 48h DOX	16837100	805.651
23420	MCMBP-KO 48h DOX	8787221	448.423
23421	MCMBP-KO 48h DOX	10578198	829.546
23422	MCMBP-KO 48h DOX	16931462	514.334
23423	MCMBP-KO 48h DOX	8581508	840.326
23424	MCMBP-KO 48h DOX	15929812	1165.52
23425	MCMBP-KO 48h DOX	8766620	626.633
23426	MCMBP-KO 48h DOX	9386439	658.571
23427	MCMBP-KO 48h DOX	16597961	507.053
23428	MCMBP-KO 48h DOX	8.07032e+06	631.172
23429	MCMBP-KO 48h DOX	8599289	592.217
23430	MCMBP-KO 48h DOX	8503708	941.768
23431	MCMBP-KO 48h DOX	11941331	1081.59
23432	MCMBP-KO 48h DOX	8196940	570.216
23433	MCMBP-KO 48h DOX	9421724	616.027
23434	MCMBP-KO 48h DOX	12815518	591.02
23435	MCMBP-KO 48h DOX	10449642	877.473
23436	MCMBP-KO 48h DOX	7.93535e+06	1775.12
23437	MCMBP-KO 48h DOX	16740218	576.013
23438	MCMBP-KO 48h DOX	8119686	430.393
23439	MCMBP-KO 48h DOX	14301807	571.834
23440	MCMBP-KO 48h DOX	8241900	578.131
23441	MCMBP-KO 48h DOX	13782710	630.685
23442	MCMBP-KO 48h DOX	18061740	479.609
23443	MCMBP-KO 48h DOX	17160192	608.179
23444	MCMBP-KO 48h DOX	8370460	426.193
23445	MCMBP-KO 48h DOX	13320301	602.52
23446	MCMBP-KO 48h DOX	17018874	2417.68
23447	MCMBP-KO 48h DOX	8952508	517.365
23448	MCMBP-KO 48h DOX	16023133	526.511
23449	MCMBP-KO 48h DOX	9160646	445.612
23450	MCMBP-KO 48h DOX	16375191	512.833
23451	MCMBP-KO 48h DOX	18124432	452.676
23452	MCMBP-KO 48h DOX	9750460	376.105
23453	MCMBP-KO 48h DOX	18682780	378.805
23454	MCMBP-KO 48h DOX	17988048	393.198
23455	MCMBP-KO 48h DOX	19985142	496.188
23456	MCMBP-KO 48h DOX	17002570	709.185
23457	MCMBP-KO 48h DOX	10207172	488.67
23458	MCMBP-KO 48h DOX	8218702	638.81
23459	MCMBP-KO 48h DOX	8822957	727.376
23460	MCMBP-KO 48h DOX	9662172	446.238
23461	MCMBP-KO 48h DOX	14758946	720.456
23462	MCMBP-KO 48h DOX	13681134	475.17
23463	MCMBP-KO 48h DOX	9583621	467.762
23464	MCMBP-KO 48h DOX	19586034	440.833
23465	MCMBP-KO 48h DOX	8459138	597.655
23466	MCMBP-KO 48h DOX	9734651	492.576
23467	MCMBP-KO 48h DOX	9497906	478.358
23468	MCMBP-KO 48h DOX	9699428	664.664
23469	MCMBP-KO 48h DOX	16204880	935.506
23470	MCMBP-KO 48h DOX	8779991	537.27
23471	MCMBP-KO 48h DOX	19697846	420.64
23472	MCMBP-KO 48h DOX	9869106	480.453
23473	MCMBP-KO 48h DOX	9818072	579.209
23474	MCMBP-KO 48h DOX	9431258	425.688
23475	MCMBP-KO 48h DOX	18577588	422.631
23476	MCMBP-KO 48h DOX	9559021	467.978
23477	MCMBP-KO 48h DOX	9771956	478.145
23478	MCMBP-KO 48h DOX	14877547	696.435
23479	MCMBP-KO 48h DOX	18789782	378.888
23480	MCMBP-KO 48h DOX	9493033	335.2
23481	MCMBP-KO 48h DOX	10438232	473.95
23482	MCMBP-KO 48h DOX	12755339	675.1
23483	MCMBP-KO 48h DOX	10581390	591.552
23484	MCMBP-KO 48h DOX	8880360	548.758
23485	MCMBP-KO 48h DOX	10091397	571.318
23486	MCMBP-KO 48h DOX	10430070	547.517
23487	MCMBP-KO 48h DOX	15111410	1002.46
23488	MCMBP-KO 48h DOX	18626476	624.385
23489	MCMBP-KO 48h DOX	11117667	651.529
23490	MCMBP-KO 48h DOX	8756134	635.921
23491	MCMBP-KO 48h DOX	9180919	579.027
23492	MCMBP-KO 48h DOX	8638622	868.906
23493	MCMBP-KO 48h DOX	11308271	821.661
23494	MCMBP-KO 48h DOX	9207688	524.544
23495	MCMBP-KO 48h DOX	18473048	1031.46
23496	MCMBP-KO 48h DOX	8797760	624.372
23497	MCMBP-KO 48h DOX	8702422	476.76
23498	MCMBP-KO 48h DOX	15381407	757.964
23499	MCMBP-KO 48h DOX	15199019	965.517
23500	MCMBP-KO 48h DOX	38735744	745.419
23501	MCMBP-KO 48h DOX	15733230	1301.36
23502	MCMBP-KO 48h DOX	13833632	1028.02
23503	MCMBP-KO 48h DOX	8851779	750.534
23504	MCMBP-KO 48h DOX	37677116	773.508
23505	MCMBP-KO 48h DOX	7941637	695.788
23506	MCMBP-KO 48h DOX	6699715	690.369
23507	MCMBP-KO 48h DOX	12397346	661.256
23508	MCMBP-KO 48h DOX	20116104	541.454
23509	MCMBP-KO 48h DOX	11066967	1078.88
23510	MCMBP-KO 48h DOX	14030321	799.858
23511	MCMBP-KO 48h DOX	16747520	560.992
23512	MCMBP-KO 48h DOX	20106420	455.201
23513	MCMBP-KO 48h DOX	15829316	987.622
23514	MCMBP-KO 48h DOX	9864619	644.123
23515	MCMBP-KO 48h DOX	18839148	479.332
23516	MCMBP-KO 48h DOX	16718248	753.243
23517	MCMBP-KO 48h DOX	16976580	946.211
23518	MCMBP-KO 48h DOX	9120427	682.234
23519	MCMBP-KO 48h DOX	9262399	438.703
23520	MCMBP-KO 48h DOX	9830416	626.052
23521	MCMBP-KO 48h DOX	19041182	504.648
23522	MCMBP-KO 48h DOX	18973860	520.138
23523	MCMBP-KO 48h DOX	9221335	450.299
23524	MCMBP-KO 48h DOX	19257560	576.049
23525	MCMBP-KO 48h DOX	18590578	497.588
23526	MCMBP-KO 48h DOX	18801212	488.36
23527	MCMBP-KO 48h DOX	9166633	463.836
23528	MCMBP-KO 48h DOX	9691409	726.49
23529	MCMBP-KO 48h DOX	14586035	1312.31
23530	MCMBP-KO 48h DOX	18923012	705.528
23531	MCMBP-KO 48h DOX	18390550	784.662
23532	MCMBP-KO 48h DOX	8594290	623.077
23533	MCMBP-KO 48h DOX	18560734	702.465
23534	MCMBP-KO 48h DOX	17610324	923.88
23535	MCMBP-KO 48h DOX	25652806	882.864
23536	MCMBP-KO 48h DOX	8884484	657.586
23537	MCMBP-KO 48h DOX	9007038	2432.13
23538	MCMBP-KO 48h DOX	8912106	393.771
23539	MCMBP-KO 48h DOX	8.22538e+06	564.885
23540	MCMBP-KO 48h DOX	18155300	727.39
23541	MCMBP-KO 48h DOX	18654488	453.557
23542	MCMBP-KO 48h DOX	16132854	750.89
23543	MCMBP-KO 48h DOX	17910772	415.449
23544	MCMBP-KO 48h DOX	18930512	433.037
23545	MCMBP-KO 48h DOX	19054750	639.727
23546	MCMBP-KO 48h DOX	19170586	821.21
23547	MCMBP-KO 48h DOX	17204074	623.763
23548	MCMBP-KO 48h DOX	7882220	371.206
23549	MCMBP-KO 48h DOX	14908673	897.496
23550	MCMBP-KO 48h DOX	17930738	595.031
23551	MCMBP-KO 48h DOX	15590459	742.595
23552	MCMBP-KO 48h DOX	14204703	979.975
23553	MCMBP-KO 48h DOX	13131989	889.55
23554	MCMBP-KO 48h DOX	17091626	534.68
23555	MCMBP-KO 48h DOX	9492324	431.612
23556	MCMBP-KO 48h DOX	17923706	652.777
23557	MCMBP-KO 48h DOX	17133596	707.742
23558	MCMBP-KO 48h DOX	12365155	921.129
23559	MCMBP-KO 48h DOX	7.73208e+06	511.252
23560	MCMBP-KO 48h DOX	9433614	367.595
23561	MCMBP-KO 48h DOX	19538852	439.609
23562	MCMBP-KO 48h DOX	16003281	752.561
23563	MCMBP-KO 48h DOX	10125953	378.433
23564	MCMBP-KO 48h DOX	21009558	899.287
23565	MCMBP-KO 48h DOX	12506397	551.948
23566	MCMBP-KO 48h DOX	11328643	501.373
23567	MCMBP-KO 48h DOX	15546976	661.896
23568	MCMBP-KO 48h DOX	9527904	605.721
23569	MCMBP-KO 48h DOX	8896760	461.939
23570	MCMBP-KO 48h DOX	17351432	860.966
23571	MCMBP-KO 48h DOX	10985612	525.262
23572	MCMBP-KO 48h DOX	9669785	504.605
23573	MCMBP-KO 48h DOX	13641530	882.989
23574	MCMBP-KO 48h DOX	12939702	554.535
23575	MCMBP-KO 48h DOX	9006727	402.811
23576	MCMBP-KO 48h DOX	9537409	549.393
23577	MCMBP-KO 48h DOX	10991435	645.483
23578	MCMBP-KO 48h DOX	11489251	1169.15
23579	MCMBP-KO 48h DOX	12887209	1354.28
23580	MCMBP-KO 48h DOX	12561437	1493.34
23581	MCMBP-KO 48h DOX	9534733	508.071
23582	MCMBP-KO 48h DOX	11199869	483.16
23584	MCMBP-KO 48h DOX	27522442	749.061
23585	MCMBP-KO 48h DOX	9487066	395.558
23586	MCMBP-KO 48h DOX	12724676	466.016
23588	MCMBP-KO 48h DOX	14987569	621.107
23589	MCMBP-KO 48h DOX	10647002	546.116
23590	MCMBP-KO 48h DOX	8575392	345.289
23591	MCMBP-KO 48h DOX	19033826	598.492
23592	MCMBP-KO 48h DOX	11205695	1129.98
23593	MCMBP-KO 48h DOX	9615556	505.874
23594	MCMBP-KO 48h DOX	8448953	453.717
23595	MCMBP-KO 48h DOX	9261646	604.581
23596	MCMBP-KO 48h DOX	9404946	373.208
23597	MCMBP-KO 48h DOX	20525554	725.564
23598	MCMBP-KO 48h DOX	19133200	543.863
23599	MCMBP-KO 48h DOX	9385746	554.415
23600	MCMBP-KO 48h DOX	9535863	706.898
23601	MCMBP-KO 48h DOX	9560028	387.51
23602	MCMBP-KO 48h DOX	8521840	414.464
23603	MCMBP-KO 48h DOX	15342417	417.015
23604	MCMBP-KO 48h DOX	9491142	1047.7
23605	MCMBP-KO 48h DOX	10133354	878.598
23606	MCMBP-KO 48h DOX	14584566	547.616
23607	MCMBP-KO 48h DOX	10144549	829.391
23608	MCMBP-KO 48h DOX	20274944	1022.19
23609	MCMBP-KO 48h DOX	10027530	649.597
23610	MCMBP-KO 48h DOX	10100782	703.299
23611	MCMBP-KO 48h DOX	9861416	2976.25
23612	MCMBP-KO 48h DOX	21456520	488.687
23613	MCMBP-KO 48h DOX	9452337	829.192
23614	MCMBP-KO 48h DOX	9409937	424.851
23615	MCMBP-KO 48h DOX	16693525	887.389
23616	MCMBP-KO 48h DOX	19927586	1160.34
23617	MCMBP-KO 48h DOX	16484000	703.841
23618	MCMBP-KO 48h DOX	8501820	490.335
23619	MCMBP-KO 48h DOX	9578800	573.28
23620	MCMBP-KO 48h DOX	9395503	433.069
23621	MCMBP-KO 48h DOX	12757051	491.779
23622	MCMBP-KO 48h DOX	10152558	1080.52
23623	MCMBP-KO 48h DOX	10668152	1710.04
23624	MCMBP-KO 48h DOX	9510553	505.236
23625	MCMBP-KO 48h DOX	12962390	1108.23
23626	MCMBP-KO 48h DOX	9236360	549.398
23627	MCMBP-KO 48h DOX	14631880	673.523
23628	MCMBP-KO 48h DOX	9198798	557.533
23629	MCMBP-KO 48h DOX	13332825	1172.73
23630	MCMBP-KO 48h DOX	9113429	539.204
23631	MCMBP-KO 48h DOX	10902949	550.452
23632	MCMBP-KO 48h DOX	11577259	573.587
23634	MCMBP-KO 48h DOX	11152519	1381.39
23635	MCMBP-KO 48h DOX	9177400	406.76
23636	MCMBP-KO 48h DOX	10370390	823.749
23638	MCMBP-KO 48h DOX	9167641	962.268
23639	MCMBP-KO 48h DOX	12231152	674.822
23640	MCMBP-KO 48h DOX	10266411	477.285
23641	MCMBP-KO 48h DOX	16750786	762.624
23642	MCMBP-KO 48h DOX	19349016	752.472
23643	MCMBP-KO 48h DOX	8536745	1674.47
23644	MCMBP-KO 48h DOX	18531988	528.31
23645	MCMBP-KO 48h DOX	9077093	569.745
23646	MCMBP-KO 48h DOX	11383606	527.267
23647	MCMBP-KO 48h DOX	17135116	791.89
23649	MCMBP-KO 48h DOX	8687642	425.69
23650	MCMBP-KO 48h DOX	19938488	611.523
23651	MCMBP-KO 48h DOX	19348124	384.046
23652	MCMBP-KO 48h DOX	19765758	425.361
23653	MCMBP-KO 48h DOX	11175910	669.476
23654	MCMBP-KO 48h DOX	17613730	848.006
23655	MCMBP-KO 48h DOX	17722838	658.04
23656	MCMBP-KO 48h DOX	9097096	794.849
23657	MCMBP-KO 48h DOX	13626063	901.585
23658	MCMBP-KO 48h DOX	18746478	546.154
23659	MCMBP-KO 48h DOX	16380414	661.375
23660	MCMBP-KO 48h DOX	8919509	700.063
23661	MCMBP-KO 48h DOX	14604800	896.964
23662	MCMBP-KO 48h DOX	9099695	986.063
23663	MCMBP-KO 48h DOX	10423751	557.263
23664	MCMBP-KO 48h DOX	9215902	465.61
23665	MCMBP-KO 48h DOX	9415922	1121.93
23666	MCMBP-KO 48h DOX	8794757	981.948
23667	MCMBP-KO 48h DOX	9286783	392.864
23668	MCMBP-KO 48h DOX	19024402	554.659
23669	MCMBP-KO 48h DOX	9397848	1291.31
23670	MCMBP-KO 48h DOX	12289064	745.682
23671	MCMBP-KO 48h DOX	20290962	786.798
23672	MCMBP-KO 48h DOX	9841247	477.844
23673	MCMBP-KO 48h DOX	9760575	419.796
23674	MCMBP-KO 48h DOX	9416273	1464.9
23675	MCMBP-KO 48h DOX	9116110	765.808
23676	MCMBP-KO 48h DOX	19229308	716.283
23677	MCMBP-KO 48h DOX	9832062	1122.59
23678	MCMBP-KO 48h DOX	9885535	797.884
23679	MCMBP-KO 48h DOX	11621183	854.278
23680	MCMBP-KO 48h DOX	10120561	447.437
23681	MCMBP-KO 48h DOX	18275444	1084.68
23682	MCMBP-KO 48h DOX	19956800	482.448
23683	MCMBP-KO 48h DOX	17896034	535.177
23684	MCMBP-KO 48h DOX	30253152	806.057
23685	MCMBP-KO 48h DOX	8491816	571.315
23686	MCMBP-KO 48h DOX	20029500	580.203
23687	MCMBP-KO 48h DOX	9150766	793.713
23688	MCMBP-KO 48h DOX	9806861	581.744
23689	MCMBP-KO 48h DOX	18982574	502.985
23690	MCMBP-KO 48h DOX	8089207	1356.19
23691	MCMBP-KO 48h DOX	9460383	516.468
23692	MCMBP-KO 48h DOX	12845191	886.179
23693	MCMBP-KO 48h DOX	8417086	595.729
23694	MCMBP-KO 48h DOX	12889002	644.408
23695	MCMBP-KO 48h DOX	18621704	790.909
23696	MCMBP-KO 48h DOX	9395753	390.462
23697	MCMBP-KO 48h DOX	19873466	402.244
23698	MCMBP-KO 48h DOX	8628645	742.757
23699	MCMBP-KO 48h DOX	15659768	640.471
23700	MCMBP-KO 48h DOX	8501839	983.794
23701	MCMBP-KO 48h DOX	7572900	668.74
23702	MCMBP-KO 48h DOX	7595046	567.673
23703	MCMBP-KO 48h DOX	8972969	870.673
23704	MCMBP-KO 48h DOX	8050623	700.425
23705	MCMBP-KO 48h DOX	14869695	429.989
23706	MCMBP-KO 48h DOX	9626615	434.936
23707	MCMBP-KO 48h DOX	12073650	909.159
23708	MCMBP-KO 48h DOX	8533078	441.664
23709	MCMBP-KO 48h DOX	9674957	373.849
23710	MCMBP-KO 48h DOX	17851352	485.279
23711	MCMBP-KO 48h DOX	15211204	563.113
23712	MCMBP-KO 48h DOX	17668940	586.881
23713	MCMBP-KO 48h DOX	20577438	589.802
23714	MCMBP-KO 48h DOX	8461344	559.059
23715	MCMBP-KO 48h DOX	10146538	611.043
23716	MCMBP-KO 48h DOX	19626994	331.568
23717	MCMBP-KO 48h DOX	10683461	618.863
23718	MCMBP-KO 48h DOX	10335933	809.935
23719	MCMBP-KO 48h DOX	19083274	465.874
23720	MCMBP-KO 48h DOX	9208961	454.621
23721	MCMBP-KO 48h DOX	18108672	1416.38
23722	MCMBP-KO 48h DOX	9116828	524.665
23723	MCMBP-KO 48h DOX	10387729	659.331
23724	MCMBP-KO 48h DOX	9442898	622.311
23725	MCMBP-KO 48h DOX	9880682	481.167
23726	MCMBP-KO 48h DOX	11041685	1095.23
23727	MCMBP-KO 48h DOX	9898776	768.847
23728	MCMBP-KO 48h DOX	18767512	448.736
23729	MCMBP-KO 48h DOX	9347680	595.157
23730	MCMBP-KO 48h DOX	9949313	1995
23731	MCMBP-KO 48h DOX	9872396	1439.22
23732	MCMBP-KO 48h DOX	13354594	483.211
23733	MCMBP-KO 48h DOX	9722336	396.437
23734	MCMBP-KO 48h DOX	13299467	514.406
23735	MCMBP-KO 48h DOX	9660534	691.578
23736	MCMBP-KO 48h DOX	14796450	4634.48
23737	MCMBP-KO 48h DOX	9956496	1011.99
23738	MCMBP-KO 48h DOX	14456971	482.235
23739	MCMBP-KO 48h DOX	9582870	432.604
23740	MCMBP-KO 48h DOX	9992308	866.043
23741	MCMBP-KO 48h DOX	12705552	6255.47
23742	MCMBP-KO 48h DOX	19287916	7278.73
23743	MCMBP-KO 48h DOX	13639351	647.763
23744	MCMBP-KO 48h DOX	18914504	956.695
23745	MCMBP-KO 48h DOX	12841045	611.8
23746	MCMBP-KO 48h DOX	13676490	800.272
23747	MCMBP-KO 48h DOX	15785093	5438.92
23748	MCMBP-KO 48h DOX	10338443	742.805
23749	MCMBP-KO 48h DOX	9056524	628.683
23750	MCMBP-KO 48h DOX	20531516	613.331
23751	MCMBP-KO 48h DOX	17432698	574.027
23752	MCMBP-KO 48h DOX	18481818	620.856
23753	MCMBP-KO 48h DOX	9516938	617.018
23754	MCMBP-KO 48h DOX	9378322	822.603
23755	MCMBP-KO 48h DOX	17192664	436.59
23756	MCMBP-KO 48h DOX	13527997	714.916
23757	MCMBP-KO 48h DOX	9513589	742.35
23758	MCMBP-KO 48h DOX	10168024	753.573
23759	MCMBP-KO 48h DOX	20063166	400.632
23760	MCMBP-KO 48h DOX	9663706	692.91
23761	MCMBP-KO 48h DOX	9134054	590.065
23762	MCMBP-KO 48h DOX	16666857	682.85
23763	MCMBP-KO 48h DOX	9791190	561.772
23764	MCMBP-KO 48h DOX	9817861	500.581
23765	MCMBP-KO 48h DOX	14005146	598.436
23766	MCMBP-KO 48h DOX	20687726	440.504
23767	MCMBP-KO 48h DOX	12885607	539.166
23768	MCMBP-KO 48h DOX	9601473	509.772
23769	MCMBP-KO 48h DOX	9511410	719.712
23770	MCMBP-KO 48h DOX	9605610	712.298
23771	MCMBP-KO 48h DOX	9452377	478.689
23772	MCMBP-KO 48h DOX	9851280	688.619
23773	MCMBP-KO 48h DOX	8264476	454.918
23774	MCMBP-KO 48h DOX	10335978	562.483
23775	MCMBP-KO 48h DOX	23028336	698.486
23776	MCMBP-KO 48h DOX	19932378	843.344
23777	MCMBP-KO 48h DOX	18526190	940.206
23778	MCMBP-KO 48h DOX	11077025	342.766
23779	MCMBP-KO 48h DOX	19656690	474.173
23780	MCMBP-KO 48h DOX	10771950	478.425
23781	MCMBP-KO 48h DOX	9643509	365.113
23782	MCMBP-KO 48h DOX	12960562	815.216
23783	MCMBP-KO 48h DOX	11483132	671.953
23784	MCMBP-KO 48h DOX	11391444	655.726
23785	MCMBP-KO 48h DOX	20597380	454.816
23786	MCMBP-KO 48h DOX	9555009	504.225
23787	MCMBP-KO 48h DOX	8907416	522.26
23788	MCMBP-KO 48h DOX	9566175	755.213
23789	MCMBP-KO 48h DOX	8706929	614.093
23790	MCMBP-KO 48h DOX	9548501	340.26
23791	MCMBP-KO 48h DOX	11494875	591.271
23792	MCMBP-KO 48h DOX	11574062	494.515
23793	MCMBP-KO 48h DOX	11667745	396.413
23794	MCMBP-KO 48h DOX	9602379	452.33
23795	MCMBP-KO 48h DOX	17552970	698.604
23796	MCMBP-KO 48h DOX	9327590	712.949
23797	MCMBP-KO 48h DOX	9566887	409.795
23798	MCMBP-KO 48h DOX	10454365	760.065
23799	MCMBP-KO 48h DOX	17638466	780.194
23800	MCMBP-KO 48h DOX	9535228	545.186
23801	MCMBP-KO 48h DOX	15826700	726.578
23802	MCMBP-KO 48h DOX	19725764	622.474
23803	MCMBP-KO 48h DOX	10525866	674.153
23804	MCMBP-KO 48h DOX	14386718	645.306
23805	MCMBP-KO 48h DOX	8560746	508.464
23806	MCMBP-KO 48h DOX	11644066	519.184
23807	MCMBP-KO 48h DOX	9823296	441.408
23808	MCMBP-KO 48h DOX	19089736	555.688
23809	MCMBP-KO 48h DOX	9576621	531.786
23810	MCMBP-KO 48h DOX	13511194	604.682
23811	MCMBP-KO 48h DOX	9523324	409.349
23812	MCMBP-KO 48h DOX	21190488	451.752
23813	MCMBP-KO 48h DOX	9649499	422.03
23814	MCMBP-KO 48h DOX	9630875	561.982
23815	MCMBP-KO 48h DOX	10480462	506.984
23816	MCMBP-KO 48h DOX	9496705	1377.97
23817	MCMBP-KO 48h DOX	9488766	374.763
23818	MCMBP-KO 48h DOX	13931168	688.503
23819	MCMBP-KO 48h DOX	8729264	777.069
23820	MCMBP-KO 48h DOX	9696520	894.199
23821	MCMBP-KO 48h DOX	9385662	548.401
23822	MCMBP-KO 48h DOX	10316071	1699.84
23823	MCMBP-KO 48h DOX	8603870	967.757
23824	MCMBP-KO 48h DOX	16949712	862.732
23825	MCMBP-KO 48h DOX	9057040	473.372
23826	MCMBP-KO 48h DOX	9547007	464.031
23827	MCMBP-KO 48h DOX	9490206	359.29
23828	MCMBP-KO 48h DOX	8514808	638.938
23829	MCMBP-KO 48h DOX	7957848	1054.75
23830	MCMBP-KO 48h DOX	10144179	534.876
23831	MCMBP-KO 48h DOX	19143608	1809.31
23832	MCMBP-KO 48h DOX	10026069	567.818
23833	MCMBP-KO 48h DOX	16821384	725.72
23834	MCMBP-KO 48h DOX	10006943	953.943
23835	MCMBP-KO 48h DOX	16203838	856.228
23836	MCMBP-KO 48h DOX	9711747	419.327
23837	MCMBP-KO 48h DOX	9719823	643.916
23838	MCMBP-KO 48h DOX	17637132	549.429
23839	MCMBP-KO 48h DOX	13963532	567.341
23840	MCMBP-KO 48h DOX	9022132	402.75
23841	MCMBP-KO 48h DOX	20563154	731.649
23842	MCMBP-KO 48h DOX	17432708	578.517
23843	MCMBP-KO 48h DOX	9665512	391.212
23844	MCMBP-KO 48h DOX	13853384	562.702
23845	MCMBP-KO 48h DOX	13869664	675.408
23846	MCMBP-KO 48h DOX	8130971	293.319
23847	MCMBP-KO 48h DOX	9034931	631.296
23848	MCMBP-KO 48h DOX	12452328	693.281
23849	MCMBP-KO 48h DOX	14904237	409.999
23850	MCMBP-KO 48h DOX	14828293	331.596
23851	MCMBP-KO 48h DOX	11943085	703.335
23852	MCMBP-KO 48h DOX	7439373	409.64
23853	MCMBP-KO 48h DOX	9152811	437.531
23854	MCMBP-KO 48h DOX	15484453	856.975
23855	MCMBP-KO 48h DOX	19756488	515.102
23856	MCMBP-KO 48h DOX	19812064	394.055
23857	MCMBP-KO 48h DOX	19260406	652.011
23858	MCMBP-KO 48h DOX	9097968	348.33
23859	MCMBP-KO 48h DOX	8896720	474.18
23860	MCMBP-KO 48h DOX	17752870	452.463
23861	MCMBP-KO 48h DOX	9430771	420.356
23862	MCMBP-KO 48h DOX	8839409	1227.4
23863	MCMBP-KO 48h DOX	10522041	516.482
23864	MCMBP-KO 48h DOX	12018782	383.174
23865	MCMBP-KO 48h DOX	9758001	525.624
23866	MCMBP-KO 48h DOX	19628010	630.348
23867	MCMBP-KO 48h DOX	14513442	467.562
23868	MCMBP-KO 48h DOX	9290869	646.432
23869	MCMBP-KO 48h DOX	10883509	802.777
23870	MCMBP-KO 48h DOX	9646979	478.547
23871	MCMBP-KO 48h DOX	13160094	505.63
23872	MCMBP-KO 48h DOX	13738308	682.207
23873	MCMBP-KO 48h DOX	13531518	721.836
23874	MCMBP-KO 48h DOX	43461164	1079.21
23875	MCMBP-KO 48h DOX	9672421	597.512
23876	MCMBP-KO 48h DOX	9388371	584.817
23877	MCMBP-KO 48h DOX	19227574	523.075
23878	MCMBP-KO 48h DOX	14047104	874.218
23879	MCMBP-KO 48h DOX	21376956	646.577
23880	MCMBP-KO 48h DOX	19821490	1148.45
23881	MCMBP-KO 48h DOX	12032662	1089.18
23882	MCMBP-KO 48h DOX	9698506	651.316
23883	MCMBP-KO 48h DOX	20659496	667.571
23884	MCMBP-KO 48h DOX	19728678	376.306
23885	MCMBP-KO 48h DOX	9179647	489.662
23886	MCMBP-KO 48h DOX	11886965	500.474
23887	MCMBP-KO 48h DOX	12760200	576.606
23888	MCMBP-KO 48h DOX	9732988	517.117
23889	MCMBP-KO 48h DOX	11797376	861.921
23890	MCMBP-KO 48h DOX	10434551	888.638
23891	MCMBP-KO 48h DOX	14481789	603.494
23892	MCMBP-KO 48h DOX	19587376	402.756
23893	MCMBP-KO 48h DOX	10125326	377.25
23894	MCMBP-KO 48h DOX	7964386	513.874
23895	MCMBP-KO 48h DOX	11648580	794.999
23897	MCMBP-KO 48h DOX	20285524	669.655
23898	MCMBP-KO 48h DOX	10013707	400.347
23899	MCMBP-KO 48h DOX	12938460	841.862
23900	MCMBP-KO 48h DOX	9764337	369.386
23901	MCMBP-KO 48h DOX	19533366	469.437
23902	MCMBP-KO 48h DOX	15197046	670.331
23903	MCMBP-KO 48h DOX	19246372	1039.64
23904	MCMBP-KO 48h DOX	20046876	642.993
23905	MCMBP-KO 48h DOX	9793680	481.92
23906	MCMBP-KO 48h DOX	20338224	431.094
23907	MCMBP-KO 48h DOX	9643577	542.166
23908	MCMBP-KO 48h DOX	10141924	465.558
23909	MCMBP-KO 48h DOX	9312617	688.462
23910	MCMBP-KO 48h DOX	17219364	717.064
23911	MCMBP-KO 48h DOX	9114662	440.62
23912	MCMBP-KO 48h DOX	19688396	512.313
23913	MCMBP-KO 48h DOX	11354284	679.176
23914	MCMBP-KO 48h DOX	9878020	561.655
23915	MCMBP-KO 48h DOX	10565416	610.713
23916	MCMBP-KO 48h DOX	9895653	367.786
23917	MCMBP-KO 48h DOX	9911520	365.706
23918	MCMBP-KO 48h DOX	19714618	665.247
23919	MCMBP-KO 48h DOX	10231322	624.297
23920	MCMBP-KO 48h DOX	8953043	586.25
23921	MCMBP-KO 48h DOX	12581561	913.673
23922	MCMBP-KO 48h DOX	10276892	442.488
23923	MCMBP-KO 48h DOX	10730902	911.43
23924	MCMBP-KO 48h DOX	9521982	604.907
23925	MCMBP-KO 48h DOX	14369291	507.264
23926	MCMBP-KO 48h DOX	9937125	495.854
23927	MCMBP-KO 48h DOX	12144151	716.74
23928	MCMBP-KO 48h DOX	8927920	857.244
23929	MCMBP-KO 48h DOX	10577058	722.959
23930	MCMBP-KO 48h DOX	9836740	853.438
23931	MCMBP-KO 48h DOX	8972659	850.461
23932	MCMBP-KO 48h DOX	18224528	659.604
23933	MCMBP-KO 48h DOX	9841721	587.884
23934	MCMBP-KO 48h DOX	11508319	902.61
23935	MCMBP-KO 48h DOX	20610286	556.589
23936	MCMBP-KO 48h DOX	20290490	521.424
23937	MCMBP-KO 48h DOX	9598585	581.344
23938	MCMBP-KO 48h DOX	10308169	708.763
23939	MCMBP-KO 48h DOX	9731103	928.238
23940	MCMBP-KO 48h DOX	20386464	388.497
23941	MCMBP-KO 48h DOX	19467884	486.354
23942	MCMBP-KO 48h DOX	9272653	560.109
23943	MCMBP-KO 48h DOX	20118836	533.128
23944	MCMBP-KO 48h DOX	19123268	704.446
23945	MCMBP-KO 48h DOX	19044500	989.285
23946	MCMBP-KO 48h DOX	9669917	682.139
23947	MCMBP-KO 48h DOX	14852077	557.657
23948	MCMBP-KO 48h DOX	9334532	550.019
23949	MCMBP-KO 48h DOX	15476461	846.066
23950	MCMBP-KO 48h DOX	12150755	1023.27
23951	MCMBP-KO 48h DOX	9129367	879.285
23952	MCMBP-KO 48h DOX	11332567	586.712
23953	MCMBP-KO 48h DOX	12748483	673.814
23954	MCMBP-KO 48h DOX	9547244	642.676
23955	MCMBP-KO 48h DOX	10921435	759.286
23956	MCMBP-KO 48h DOX	9729659	378.923
23957	MCMBP-KO 48h DOX	16821578	906.055
23958	MCMBP-KO 48h DOX	11380520	539.292
23959	MCMBP-KO 48h DOX	14244623	616.178
23960	MCMBP-KO 48h DOX	9737247	2008.42
23961	MCMBP-KO 48h DOX	10038407	451.215
23962	MCMBP-KO 48h DOX	13002475	753.492
23963	MCMBP-KO 48h DOX	9343154	679.006
23964	MCMBP-KO 48h DOX	15346164	1018.05
23965	MCMBP-KO 48h DOX	9310002	437.876
23967	MCMBP-KO 48h DOX	9117505	827.402
23968	MCMBP-KO 48h DOX	9224562	552.241
23969	MCMBP-KO 48h DOX	9657019	696.178
23970	MCMBP-KO 48h DOX	9715922	540.098
23971	MCMBP-KO 48h DOX	15891848	984.514
23972	MCMBP-KO 48h DOX	20172576	407.58
23973	MCMBP-KO 48h DOX	21062216	665.609
23974	MCMBP-KO 48h DOX	9250238	521.796
23975	MCMBP-KO 48h DOX	12776355	658.382
23976	MCMBP-KO 48h DOX	19291294	699.555
23977	MCMBP-KO 48h DOX	9662865	621.452
23978	MCMBP-KO 48h DOX	10240430	448.593
23979	MCMBP-KO 48h DOX	20307496	679.508
23980	MCMBP-KO 48h DOX	9503559	558.92
23981	MCMBP-KO 48h DOX	9008793	456.824
23982	MCMBP-KO 48h DOX	19941196	408.338
23983	MCMBP-KO 48h DOX	9360711	697.565
23984	MCMBP-KO 48h DOX	10011352	496.91
23985	MCMBP-KO 48h DOX	11922833	693.501
23986	MCMBP-KO 48h DOX	8923413	459.316
23987	MCMBP-KO 48h DOX	20320998	409.016
23988	MCMBP-KO 48h DOX	15829808	641.642
23989	MCMBP-KO 48h DOX	18802702	839.948
23990	MCMBP-KO 48h DOX	16532099	762.662
23991	MCMBP-KO 48h DOX	8886932	797.163
23992	MCMBP-KO 48h DOX	9469600	500.275
23993	MCMBP-KO 48h DOX	9989192	483.959
23994	MCMBP-KO 48h DOX	17817224	737.888
23995	MCMBP-KO 48h DOX	9704776	382.649
23996	MCMBP-KO 48h DOX	9797463	490.906
23997	MCMBP-KO 48h DOX	11644775	796.823
23998	MCMBP-KO 48h DOX	9037386	383.326
23999	MCMBP-KO 48h DOX	9679607	512.193
24000	MCMBP-KO 48h DOX	16092776	548.256
24001	MCMBP-KO 48h DOX	18382976	531.022
24002	MCMBP-KO 48h DOX	10121918	944.336
24003	MCMBP-KO 48h DOX	8293005	477.245
24004	MCMBP-KO 48h DOX	16186617	612.112
24005	MCMBP-KO 48h DOX	19074512	762.611
24006	MCMBP-KO 48h DOX	9333155	627.693
24007	MCMBP-KO 48h DOX	16500276	783.857
24008	MCMBP-KO 48h DOX	23239744	712.284
24009	MCMBP-KO 48h DOX	8295383	746.393
24010	MCMBP-KO 48h DOX	14603056	451.14
24011	MCMBP-KO 48h DOX	19638024	582.728
24012	MCMBP-KO 48h DOX	15218930	451.126
24013	MCMBP-KO 48h DOX	12243358	652.075
24014	MCMBP-KO 48h DOX	12811079	764.093
24015	MCMBP-KO 48h DOX	10991135	624.973
24016	MCMBP-KO 48h DOX	8805302	751.451
24017	MCMBP-KO 48h DOX	10063872	892.323
24018	MCMBP-KO 48h DOX	10530485	496.829
24019	MCMBP-KO 48h DOX	10368872	629.28
24020	MCMBP-KO 48h DOX	11212428	679.454
24021	MCMBP-KO 48h DOX	8708537	1074.57
24022	MCMBP-KO 48h DOX	7125679	333.288
24023	MCMBP-KO 48h DOX	14199957	838.538
24024	MCMBP-KO 48h DOX	11998577	335.984
24025	MCMBP-KO 48h DOX	14441349	597.601
24026	MCMBP-KO 48h DOX	17047606	670.33
24027	MCMBP-KO 48h DOX	10921313	908.966
24028	MCMBP-KO 48h DOX	9343865	416.894
24029	MCMBP-KO 48h DOX	9209307	522.011
24030	MCMBP-KO 48h DOX	11168860	651.074
24031	MCMBP-KO 48h DOX	9764624	432.828
24032	MCMBP-KO 48h DOX	9359642	352.88
24033	MCMBP-KO 48h DOX	10654886	457.245
24034	MCMBP-KO 48h DOX	24336608	992.997
24035	MCMBP-KO 48h DOX	12864946	387.285
24036	MCMBP-KO 48h DOX	13520919	751.525
24037	MCMBP-KO 48h DOX	27526390	826.35
24038	MCMBP-KO 48h DOX	11262476	521.47
24039	MCMBP-KO 48h DOX	9925908	1110.87
24040	MCMBP-KO 48h DOX	9391603	683.93
24041	MCMBP-KO 48h DOX	9980062	501.374
24042	MCMBP-KO 48h DOX	12005872	630.05
24043	MCMBP-KO 48h DOX	10532622	574.001
24044	MCMBP-KO 48h DOX	10694795	699.045
24045	MCMBP-KO 48h DOX	12932777	557.143
24046	MCMBP-KO 48h DOX	26307312	553.647
24047	MCMBP-KO 48h DOX	20348652	410.598
24048	MCMBP-KO 48h DOX	20572632	404.59
24049	MCMBP-KO 48h DOX	20809992	406.534
24050	MCMBP-KO 48h DOX	13113355	657.628
24051	MCMBP-KO 48h DOX	11484914	1106.5
24052	MCMBP-KO 48h DOX	11755116	628.207
24053	MCMBP-KO 48h DOX	9879039	371.74
24054	MCMBP-KO 48h DOX	16106377	688.002
24055	MCMBP-KO 48h DOX	18929072	777.32
24056	MCMBP-KO 48h DOX	14337085	1224.44
24057	MCMBP-KO 48h DOX	10406385	967.272
24058	MCMBP-KO 48h DOX	9976531	358.943
24059	MCMBP-KO 48h DOX	10161729	545.132
24060	MCMBP-KO 48h DOX	9938767	733.03
24061	MCMBP-KO 48h DOX	9260132	551.469
24062	MCMBP-KO 48h DOX	9087095	459.595
24063	MCMBP-KO 48h DOX	13014758	603.328
24064	MCMBP-KO 48h DOX	8941392	628.764
24065	MCMBP-KO 48h DOX	6856019	841.556
24066	MCMBP-KO 48h DOX	14943343	997.187
24067	MCMBP-KO 48h DOX	10336029	662.183
24068	MCMBP-KO 48h DOX	10965742	777.695
24069	MCMBP-KO 48h DOX	18416124	1941.18
24070	MCMBP-KO 48h DOX	20758972	558.245
24071	MCMBP-KO 48h DOX	7.46771e+06	691.792
24072	MCMBP-KO 48h DOX	9414248	856.919
24073	MCMBP-KO 48h DOX	12834134	406.008
24074	MCMBP-KO 48h DOX	20752610	773.63
24075	MCMBP-KO 48h DOX	12648225	765.921
24076	MCMBP-KO 48h DOX	13525062	652.785
24077	MCMBP-KO 48h DOX	11307923	589.271
24078	MCMBP-KO 48h DOX	9425246	604.596
24079	MCMBP-KO 48h DOX	8722479	562.522
24080	MCMBP-KO 48h DOX	12254139	1136.97
24081	MCMBP-KO 48h DOX	12573132	527.976
24082	MCMBP-KO 48h DOX	11804937	497.712
24083	MCMBP-KO 48h DOX	9865665	749.091
24084	MCMBP-KO 48h DOX	15162242	1085.51
24085	MCMBP-KO 48h DOX	10088214	677.95
24086	MCMBP-KO 48h DOX	18574168	1370.98
24087	MCMBP-KO 48h DOX	11265242	904.762
24088	MCMBP-KO 48h DOX	21246516	782.941
24089	MCMBP-KO 48h DOX	20267152	488.466
24090	MCMBP-KO 48h DOX	18117740	828.644
24091	MCMBP-KO 48h DOX	19180832	818.229
24092	MCMBP-KO 48h DOX	19217722	500.919
24093	MCMBP-KO 48h DOX	8799792	839.294
24094	MCMBP-KO 48h DOX	20341304	532.543
24095	MCMBP-KO 48h DOX	8295850	725.233
24096	MCMBP-KO 48h DOX	18296440	1027.14
24098	MCMBP-KO 48h DOX	20597006	5223.75
24099	MCMBP-KO 48h DOX	19819162	630.054
24100	MCMBP-KO 48h DOX	18620620	667.991
24101	MCMBP-KO 48h DOX	18515756	821.353
24102	MCMBP-KO 48h DOX	9877737	867.999
24103	MCMBP-KO 48h DOX	20089658	963.306
24104	MCMBP-KO 48h DOX	9682433	550.16
24105	MCMBP-KO 48h DOX	20362658	471.635
24106	MCMBP-KO 48h DOX	18578458	582.737
24107	MCMBP-KO 48h DOX	18792964	1564.02
24108	MCMBP-KO 48h DOX	8948546	380.521
24109	MCMBP-KO 48h DOX	9592613	709.678
24110	MCMBP-KO 48h DOX	17683604	1204.78
24111	MCMBP-KO 48h DOX	9047269	487.663
24112	MCMBP-KO 48h DOX	11421023	531.1
24113	MCMBP-KO 48h DOX	9920163	1992.25
24114	MCMBP-KO 48h DOX	12774335	785.186
24115	MCMBP-KO 48h DOX	10060077	1527.85
24116	MCMBP-KO 48h DOX	10153952	475.602
24117	MCMBP-KO 48h DOX	10743708	488.494
24118	MCMBP-KO 48h DOX	19849510	520.886
24119	MCMBP-KO 48h DOX	11363280	561.654
24120	MCMBP-KO 48h DOX	9115960	446.306
24121	MCMBP-KO 48h DOX	14937379	630.41
24122	MCMBP-KO 48h DOX	17097642	884.233
24123	MCMBP-KO 48h DOX	9996610	419.459
24124	MCMBP-KO 48h DOX	9661956	469.131
24125	MCMBP-KO 48h DOX	21416580	817.02
24126	MCMBP-KO 48h DOX	9704478	450.201
24127	MCMBP-KO 48h DOX	10219857	319.222
24128	MCMBP-KO 48h DOX	9195770	725.694
24129	MCMBP-KO 48h DOX	18989580	697.816
24130	MCMBP-KO 48h DOX	17782694	868.884
24131	MCMBP-KO 48h DOX	13709324	562.901
24132	MCMBP-KO 48h DOX	21106870	1110.42
24133	MCMBP-KO 48h DOX	10656635	447.54
24134	MCMBP-KO 48h DOX	9565908	482.671
24135	MCMBP-KO 48h DOX	9228694	1032.19
24136	MCMBP-KO 48h DOX	19388714	841.355
24137	MCMBP-KO 48h DOX	19675754	735.159
24138	MCMBP-KO 48h DOX	9688965	372.349
24139	MCMBP-KO 48h DOX	19901376	534.122
24140	MCMBP-KO 48h DOX	19497112	487.103
24141	MCMBP-KO 48h DOX	13535382	942.728
24142	MCMBP-KO 48h DOX	21079484	8683.27
24143	MCMBP-KO 48h DOX	20581894	418.135
24144	MCMBP-KO 48h DOX	19745950	379.438
24145	MCMBP-KO 48h DOX	9098117	459.247
24146	MCMBP-KO 48h DOX	10976779	700.787
24147	MCMBP-KO 48h DOX	19334864	657.971
24148	MCMBP-KO 48h DOX	9224518	623.805
24149	MCMBP-KO 48h DOX	10238881	542.452
24150	MCMBP-KO 48h DOX	20149812	736.745
24151	MCMBP-KO 48h DOX	8825639	521.641
24152	MCMBP-KO 48h DOX	16400875	823.336
24153	MCMBP-KO 48h DOX	10739593	637.361
24154	MCMBP-KO 48h DOX	20881858	612.48
24155	MCMBP-KO 48h DOX	9402472	2024.79
24156	MCMBP-KO 48h DOX	18226730	389.219
24157	MCMBP-KO 48h DOX	8978840	660.862
24158	MCMBP-KO 48h DOX	9169383	453.797
24159	MCMBP-KO 48h DOX	7680188	315.157
24160	MCMBP-KO 48h DOX	18630754	722.871
24161	MCMBP-KO 48h DOX	13553630	888.159
24162	MCMBP-KO 48h DOX	14918533	314.913
24163	MCMBP-KO 48h DOX	9358709	433.507
24164	MCMBP-KO 48h DOX	20580744	498.905
24165	MCMBP-KO 48h DOX	9391981	555.044
24166	MCMBP-KO 48h DOX	7213470	412.461
24167	MCMBP-KO 48h DOX	16265217	855.924
24168	MCMBP-KO 48h DOX	13459880	628.464
24169	MCMBP-KO 48h DOX	9200845	1323.98
24170	MCMBP-KO 48h DOX	19980376	765.335
24171	MCMBP-KO 48h DOX	13408546	615.288
24172	MCMBP-KO 48h DOX	19671614	636.245
24173	MCMBP-KO 48h DOX	13875932	1085.36
24174	MCMBP-KO 48h DOX	13690358	688.259
24175	MCMBP-KO 48h DOX	11979323	959.901
24176	MCMBP-KO 48h DOX	9059107	560.911
24177	MCMBP-KO 48h DOX	9102713	406.834
24178	MCMBP-KO 48h DOX	14026816	881.097
24179	MCMBP-KO 48h DOX	18515982	685.668
24180	MCMBP-KO 48h DOX	11950117	471.665
24181	MCMBP-KO 48h DOX	18531770	393.911
24182	MCMBP-KO 48h DOX	18940738	609.286
24183	MCMBP-KO 48h DOX	8890693	620.672
24184	MCMBP-KO 48h DOX	16914394	407.541
24185	MCMBP-KO 48h DOX	19836922	511.489
24186	MCMBP-KO 48h DOX	13524948	650.933
24187	MCMBP-KO 48h DOX	19261204	610.253
24188	MCMBP-KO 48h DOX	9484026	819.039
24189	MCMBP-KO 48h DOX	20644264	868.159
24190	MCMBP-KO 48h DOX	9312918	392.075
24191	MCMBP-KO 48h DOX	14768174	677.395
24192	MCMBP-KO 48h DOX	9345843	346.021
24193	MCMBP-KO 48h DOX	9460350	566.779
24194	MCMBP-KO 48h DOX	20352086	999.354
24195	MCMBP-KO 48h DOX	19069126	716.196
24196	MCMBP-KO 48h DOX	13878979	622.88
24197	MCMBP-KO 48h DOX	9167799	795.441
24198	MCMBP-KO 48h DOX	9706846	410.206
24199	MCMBP-KO 48h DOX	17588590	2060.52
24200	MCMBP-KO 48h DOX	12823480	884.101
24201	MCMBP-KO 48h DOX	15452853	660.122
24202	MCMBP-KO 48h DOX	11514208	658.999
24203	MCMBP-KO 48h DOX	9181629	462.651
24204	MCMBP-KO 48h DOX	11975652	720.122
24205	MCMBP-KO 48h DOX	10229369	673.857
24206	MCMBP-KO 48h DOX	11823133	835.453
24207	MCMBP-KO 48h DOX	14361669	741.684
24210	MCMBP-KO 48h DOX	10448197	677.944
24211	MCMBP-KO 48h DOX	8762883	942.508
24212	MCMBP-KO 48h DOX	20029698	525.587
24213	MCMBP-KO 48h DOX	19625990	670.76
24214	MCMBP-KO 48h DOX	10791507	685.981
24215	MCMBP-KO 48h DOX	9895334	819.967
24216	MCMBP-KO 48h DOX	19052842	805.619
24217	MCMBP-KO 48h DOX	11861105	1048.22
24218	MCMBP-KO 48h DOX	10564269	846.58
24219	MCMBP-KO 48h DOX	10998853	885.108
24220	MCMBP-KO 48h DOX	11188415	771.325
24221	MCMBP-KO 48h DOX	21983954	565.682
24222	MCMBP-KO 48h DOX	18120730	1629.75
24223	MCMBP-KO 48h DOX	10974898	658.251
24224	MCMBP-KO 48h DOX	21739518	450.294
24225	MCMBP-KO 48h DOX	19175420	961.251
24226	MCMBP-KO 48h DOX	9822327	1100.54
24227	MCMBP-KO 48h DOX	18523394	920.431
24228	MCMBP-KO 48h DOX	19979802	911.05
24229	MCMBP-KO 48h DOX	21552816	718.58
24230	MCMBP-KO 48h DOX	8903888	867.458
24231	MCMBP-KO 48h DOX	10761938	671.952
24232	MCMBP-KO 48h DOX	19546448	745.604
24233	MCMBP-KO 48h DOX	9823322	593.382
24234	MCMBP-KO 48h DOX	20012326	994.802
24235	MCMBP-KO 48h DOX	20275384	673.607
24236	MCMBP-KO 48h DOX	9693273	569.967
24237	MCMBP-KO 48h DOX	19947330	701.946
24238	MCMBP-KO 48h DOX	13618257	720.603
24239	MCMBP-KO 48h DOX	19782244	531.081
24240	MCMBP-KO 48h DOX	19817280	829.451
24241	MCMBP-KO 48h DOX	9382920	563.859
24242	MCMBP-KO 48h DOX	11795322	558.585
24243	MCMBP-KO 48h DOX	14935944	795.013
24244	MCMBP-KO 48h DOX	16598163	779.293
24245	MCMBP-KO 48h DOX	9640723	930.984
24246	MCMBP-KO 48h DOX	20670544	876.172
24247	MCMBP-KO 48h DOX	9853747	495.289
24248	MCMBP-KO 48h DOX	16129444	641.478
24249	MCMBP-KO 48h DOX	34784576	695.185
24250	MCMBP-KO 48h DOX	19884318	777.067
24251	MCMBP-KO 48h DOX	20801598	766.15
24252	MCMBP-KO 48h DOX	8817434	1213.74
24253	MCMBP-KO 48h DOX	8903844	1033.55
24254	MCMBP-KO 48h DOX	17312102	584.575
24255	MCMBP-KO 48h DOX	9458513	556.458
24256	MCMBP-KO 48h DOX	17870718	739.095
24257	MCMBP-KO 48h DOX	9567607	543.328
24258	MCMBP-KO 48h DOX	9304679	1018.21
24259	MCMBP-KO 48h DOX	9723573	514.576
24260	MCMBP-KO 48h DOX	18075566	616.798
24261	MCMBP-KO 48h DOX	15490889	681.263
24262	MCMBP-KO 48h DOX	18813748	1559.68
24263	MCMBP-KO 48h DOX	10189333	748.309
24264	MCMBP-KO 48h DOX	11967391	943.998
24265	MCMBP-KO 48h DOX	10718135	951.358
24266	MCMBP-KO 48h DOX	14113485	667.577
24267	MCMBP-KO 48h DOX	8728612	460.999
24269	MCMBP-KO 48h DOX	8401551	503.174
24271	MCMBP-KO 48h DOX	16989456	467.78
24273	MCMBP-KO 48h DOX	12614738	598.398
24274	MCMBP-KO 48h DOX	9679671	569.412
24275	MCMBP-KO 48h DOX	6.70671e+06	489.323
24276	MCMBP-KO 48h DOX	7.83305e+06	461.219
24277	MCMBP-KO 48h DOX	16999754	483.709
24278	MCMBP-KO 48h DOX	10317114	774.348
24279	MCMBP-KO 48h DOX	15840634	507.607
24280	MCMBP-KO 48h DOX	9171447	471.145
24281	MCMBP-KO 48h DOX	11608932	777.58
24282	MCMBP-KO 48h DOX	10296795	820.137
24283	MCMBP-KO 48h DOX	17274082	864.3
24284	MCMBP-KO 48h DOX	13117675	644.618
24285	MCMBP-KO 48h DOX	20683042	1128.33
24286	MCMBP-KO 48h DOX	18187496	501.47
24287	MCMBP-KO 48h DOX	14160048	1153.89
24288	MCMBP-KO 48h DOX	17875370	1128.25
24289	MCMBP-KO 48h DOX	11209929	919.384
24290	MCMBP-KO 48h DOX	11254483	876.415
24291	MCMBP-KO 48h DOX	18162854	1454.2
24292	MCMBP-KO 48h DOX	10925999	1004.71
24293	MCMBP-KO 48h DOX	11392210	801.097
24294	MCMBP-KO 48h DOX	9424192	551.354
24295	MCMBP-KO 48h DOX	19306188	762.032
24296	MCMBP-KO 48h DOX	19034970	772.691
24297	MCMBP-KO 48h DOX	8605898	473.222
24298	MCMBP-KO 48h DOX	10378031	507.265
24299	MCMBP-KO 48h DOX	11003922	824.843
24300	MCMBP-KO 48h DOX	22674914	1334.17
24301	MCMBP-KO 48h DOX	12558003	952.956
24302	MCMBP-KO 48h DOX	20498844	492.474
24303	MCMBP-KO 48h DOX	9827921	427.127
24304	MCMBP-KO 48h DOX	9407313	1716.95
24305	MCMBP-KO 48h DOX	19947910	1069.05
24306	MCMBP-KO 48h DOX	10233692	533.094
24307	MCMBP-KO 48h DOX	12219639	666.285
24308	MCMBP-KO 48h DOX	10997364	789.875
24309	MCMBP-KO 48h DOX	10784386	482.046
24310	MCMBP-KO 48h DOX	16933018	680.043
24311	MCMBP-KO 48h DOX	9495110	452.953
24312	MCMBP-KO 48h DOX	15987779	1354.45
24313	MCMBP-KO 48h DOX	8908448	671.338
24314	MCMBP-KO 48h DOX	11807973	434.451
24315	MCMBP-KO 48h DOX	21274556	680.224
24316	MCMBP-KO 48h DOX	17068324	1213.86
24317	MCMBP-KO 48h DOX	28995856	566.728
24318	MCMBP-KO 48h DOX	18295372	501.288
24319	MCMBP-KO 48h DOX	18349906	677.277
24320	MCMBP-KO 48h DOX	15084243	692.955
24321	MCMBP-KO 48h DOX	9220235	924.553
24322	MCMBP-KO 48h DOX	11357554	780.618
24323	MCMBP-KO 48h DOX	9626427	763.678
24324	MCMBP-KO 48h DOX	17546652	633.967
24325	MCMBP-KO 48h DOX	9442548	931.032
24326	MCMBP-KO 48h DOX	9777572	652.721
24327	MCMBP-KO 48h DOX	11834311	1041
24328	MCMBP-KO 48h DOX	10714817	649.74
24329	MCMBP-KO 48h DOX	9705690	498.862
24330	MCMBP-KO 48h DOX	9660539	1476.74
24331	MCMBP-KO 48h DOX	9549977	1022.41
24332	MCMBP-KO 48h DOX	13139670	1361.14
24333	MCMBP-KO 48h DOX	9802308	703.099
24334	MCMBP-KO 48h DOX	9188925	887.594
24335	MCMBP-KO 48h DOX	18970512	630.951
24336	MCMBP-KO 48h DOX	9504673	1283.54
24337	MCMBP-KO 48h DOX	20107800	467.296
24338	MCMBP-KO 48h DOX	9823967	536.773
24339	MCMBP-KO 48h DOX	11108533	1020.29
24340	MCMBP-KO 48h DOX	8985326	575.411
24341	MCMBP-KO 48h DOX	19881338	515.946
24342	MCMBP-KO 48h DOX	10983522	668.76
24343	MCMBP-KO 48h DOX	8942471	1000.6
24344	MCMBP-KO 48h DOX	7627782	957.281
24345	MCMBP-KO 48h DOX	11120757	684.651
24346	MCMBP-KO 48h DOX	9208599	924.12
24347	MCMBP-KO 48h DOX	13304507	592.014
24348	MCMBP-KO 48h DOX	14146794	624.64
24349	MCMBP-KO 48h DOX	15278050	1045.72
24350	MCMBP-KO 48h DOX	9031475	669.458
24351	MCMBP-KO 48h DOX	18394716	652.54
24352	MCMBP-KO 48h DOX	18999662	690.294
24353	MCMBP-KO 48h DOX	19473254	1061.58
24354	MCMBP-KO 48h DOX	13536898	577.417
24355	MCMBP-KO 48h DOX	18978098	1090.87
24356	MCMBP-KO 48h DOX	16914164	627.745
24357	MCMBP-KO 48h DOX	10888759	943.455
24358	MCMBP-KO 48h DOX	18648484	1150.88
24359	MCMBP-KO 48h DOX	13746849	587.686
24360	MCMBP-KO 48h DOX	6854767	627.962
24361	MCMBP-KO 48h DOX	8498473	429.553
24362	MCMBP-KO 48h DOX	19883468	588.631
24363	MCMBP-KO 48h DOX	7749216	558.731
24364	MCMBP-KO 48h DOX	9399561	908.121
24365	MCMBP-KO 48h DOX	18717490	415.132
24366	MCMBP-KO 48h DOX	9251527	828.36
24367	MCMBP-KO 48h DOX	9682644	441.547
24368	MCMBP-KO 48h DOX	10581513	1135.87
24369	MCMBP-KO 48h DOX	14591506	864.429
24370	MCMBP-KO 48h DOX	17280568	375.281
24371	MCMBP-KO 48h DOX	19380446	371.296
24372	MCMBP-KO 48h DOX	14585215	932.768
24373	MCMBP-KO 48h DOX	10175743	852.788
[truncated: 12,898 more rows]

## Sheet: Fig.6e (right)
γH2AX in S phase (mean intensity, A.U.)
MCMBP-KO
---	MCMBP-wt	MCMBP-ΔC
841.95	531.662	665.986
549.436	485.889	543.84
692.542	438.24	506.009
486.643	401.016	1371.61
905.241	941.292	788.729
938.253	750.358	1032.83
1763.23	530.478	653.754
914.246	617.405	1068.16
688.002	522.858	464.845
694.54	697.916	1472.99
839.368	687.907	517.654
396.89	593.589	584.422
770.166	407.441	568.181
649.731	483.8	671.711
700.787	678.09	760.971
870.618	764.424	820.699
975.956	409.004	782.573
825.132	674.9	681.595
995.295	387.964	819.262
955.665	582.909	809.042
875.794	648.281	798.232
659.399	482.537	647.251
1156.96	706.419	741.3
969.52	810.13	472.301
598.549	558.713	671.743
1275.64	716.62	877.023
690.637	912.421	723.535
1025.27	942.457	698.299
919.42	421.776	1000.29
847.674	628.185	730.276
984.231	911.147	713.264
933.091	719.063	650.695
977.375	459.065	314.407
680.047	486.143	395.059
1436.84	549.982	2193.47
964.17	460.754	639.261
792.671	540.013	738.175
706.844	486.073	743.002
997.393	500.953	658.207
567.31	778.819	849.947
605.01	477.041	695.88
801.233	549.495	462.933
852.55	521.43	881.996
702.805	332.259	889.779
603.848	495.284	928.243
1135.97	668.061	561.681
679.01	509.916	853.241
1566.89	377.732	470.764
755.322	801.969	689.561
612.656	782.52	994.575
1429.21	538.287	639.862
586.251	459.384	539.561
958.311	446.541	718.624
737.076	1031.16	983.211
609.873	587.596	640.626
1228.15	729.818	2506.5
806.903	808.428	952.945
1225.82	486.616	999.018
854.614	515.638	959.319
1000.35	492.614	974.2
711.214	812.494	1346.43
755.765	941.071	535.903
792.058	659.478	611.996
3537.54	622.261	805.196
852.376	603.227	515.983
826.882	883.193	801.282
1038.96	611.058	765.02
597.982	571.659	671.755
760.45	582.925	626.235
1124.44	635.074	480.122
1155.06	536.893	560.502
852.199	761.084	828.016
684.334	895.825	691.91
760.258	704.331	497.86
738.981	832.9	461.315
581.805	648.267	402.215
1090.87	396.561	599.84
1399.52	543.696	698.78
901.021	763.029	661.512
847.643	608.149	790.796
489.752	794.778	681.834
702.506	741.201	722.867
596.298	779.826	852.961
627.671	716.271	606.768
1855.08	556.621	737.893
873.015	869.348	643.796
541.591	739.091	820.567
793.279	639.324	738.476
516.697	933.189	601.323
613.307	796.487	801.095
609.026	779.309	442.697
1173.45	743.999	704.677
629.453	742.504	514.599
945.225	697.611	624.59
1620.42	609.979	623.346
868.432	645.907	656.703
757.436	534.562	762.04
1368.81	730.262	531.462
797.059	643.541	769.833
1114.57	1064.12	586.451
645.725	755.492	773.873
667.102	832.338	538.711
794.26	790.085	550.636
710.008	693.497	597.94
1166.92	591.395	438.189
596.988	1025.83	575.941
435.222	1938.59	600.698
919.035	934.744	818.674
714.411	989.34	747.042
477.991	1505.41	633.838
811.003	1473.97	903.984
832.787	761.926	589.569
1145.03	1272.38	546.918
881.506	490.152	656.536
1339.16	585.929	607.796
1117.12	815.174	725.733
766.317	613.89	645.397
1115.67	1007.18	518.555
662.989	551.814	667.697
698.1	673.778	793.003
534.885	481.7	370.47
541.436	714.899	508.944
623.091	835.35	642.708
683.3	1280.17	769.451
724.822	700.252	622.375
630.099	723.31	485.969
686.057	985.279	523.549
1069.99	960.13	862.689
1263.6	688.577	908.906
1171.98	1081.02	927.216
1382.06	728.708	603.769
538.373	1091.61	585.843
875.224	1321.37	996.197
654.423	1353.61	612.407
725.28	1340.17	706.979
575.792	1769.5	1474.76
1967.11	490.17	654.44
931.639	643.891	526.605
1122.21	2940.74	678.66
3544.81	669.612	603.249
791.561	1491.15	783.61
1083.42	677.724	527.815
960.37	591.527	959.224
784.075	779.787	731.347
700.001	540.711	749.992
864.543	596.789	958.371
750.868	634.016	2832.93
655.883	1238.38	720.318
1000.54	736.635	363.576
690.002	1005.82	1428.29
678.586	1165.38	570.209
669.932	602.937	455.998
473.184	986.579	541.556
2294.64	956.238	487.266
799.819	1100.03	698.05
539.423	709.824	617.36
802.642	836.877	879.236
688.722	823.236	588.426
505.436	1133.51	871.673
621.244	829.121	734.305
479.167	985.094	1107.62
965.135	786.264	932.386
717.078	679.892	1096.76
948.35	833.831	1055.19
939.695	362.803	584.734
518.092	1161.36	602.393
665.382	705.84	548.776
691.189	504.943	1067.3
1034.43	757.717	670.38
817.026	554.067	747.615
1025.72	569.31	1159.36
1005.74	451.692	771.243
1020.56	486.428	707.312
691.066	575.183	907.855
806.25	539.819	919.617
1157.95	571.723	635.357
1310.71	594.042	4786.29
402.23	585.484	544.766
720.95	728.486	565.207
509.983	701.818	669.794
846.962	515.629	1885.96
518.016	472.026	589.542
689.933	531.149	525.521
496.317	793.444	623.96
582.352	468.764	805.997
2758.1	498.93	533.268
626.878	556.065	581.242
633.815	548.764	850.289
524.854	613.759	839.01
511.983	635.574	489.252
383.678	606.105	628.552
613.044	550.49	728.586
686.149	567.539	719.807
862.003	525.759	717.796
1109.5	772.235	730.794
665.029	704.206	598.145
780.034	444.738	619.145
518.619	1462.92	565.066
880.784	412.432	397.779
618.339	1767.73	674.339
611.838	422.675	490.63
609.124	436.465	744.845
794.206	514.497	981.378
629.005	1073.26	571.405
664.107	389.001	718.432
545.052	523.482	760.854
823.321	891.963	450.999
636.988	412.975	807.692
667.387	571.39	601.021
588.485	584.073	475.583
1058.56	516.037	507.831
772.26	781.643	951.941
566.932	406.39	669.661
522.182	653.652	731.778
583.326	961.282	825.265
699.835	459.408	645.627
767.643	420.348	418.49
551.891	1440.28	639.944
430.081	627.803	504.636
597.548	593.795	764.401
658.398	455.883	526.289
485.459	507.986	728.935
370.692	879.023	554.059
408.751	420.468	2045.56
535.676	770.139	708.203
401.566	497.531	633.609
454.243	526.059	567.246
646.043	900.012	544.429
601.707	701.58	760.315
476.64	524.59	849.854
598.062	1201.49	730.372
579.126	743.819	643.997
1757.54	703.966	610.088
692.269	787.521	775.35
915.742	1293.92	501.913
534.08	702.179	554.94
848.624	607.675	601.73
1864.76	761.24	801.483
1558.77	476.345	832.279
383.412	755.75	1193.94
615.616	670.306	739.087
810.016	512.399	921.42
613.826	788.796	986.07
624.383	679.646	569.126
706.559	624.153	988.494
737.987	518.471	498.452
536.612	512.341	520.758
529.918	430.829	626.605
849.848	553.933	556.753
622.982	288.409	1162.04
575.339	430.079	866.569
649.156	555.788	2085.56
847.725	637.511	505.197
885.167	310.48	2810.89
561.287	928.45	977.89
626.354	636.684	1053.99
915.262	638.553	837.074
573.572	1042.91	752.221
721.877	974.7	780.878
709.905	649.623	644.671
721.969	793.981	539.382
706.933	474.744	741.19
646.133	629.717	941.559
970.359	830.638	846.167
1220.96	417.567	499.592
3198.47	908.791	596.992
636.397	743.474	474.552
953.294	577.775	976.538
758.235	433.04	987.913
717.571	690.331	745.485
797.578	487.392	777.676
442.003	375.198	980.362
661.01	689.928	731.647
526.279	660.82	600.366
443.716	508.248	814.137
840.81	619.084	678.514
743.912	687.434	789.038
516.713	402.375	575.234
448.94	545.905	574.176
668.177	798.233	718.455
478.615	350.665	720.276
876.247	946.17	525.981
396.001	454.36	587.117
422.549	214.422	525.11
718.927	439.807	435.614
660.785	654.351	878.607
521.591	379.43	912.954
757.182	672.611	492.934
676.739	559.377	873.187
540.92	970.167	766.818
576.185	946.618	821.588
402.192	559.926	689.571
452.643	526.695	707.473
684.958	567.452	542.324
508.225	536.139	824.878
721.452	603.343	508.648
507.219	570.868	661.924
517.784	484.026	537.091
274.916	426.929	527.866
663.737	578.525	1254.84
161.38	424.519	843.461
407.17	508.436	1071.57
628.79	401.939	763.929
820.093	732.923	5926.73
871.054	523.719	1190.37
576.4	636.048	672.498
421.481	700.651	965.323
713.258	409.96	900.506
669.754	375.505	780.612
1203.52	285.336	533.349
572.177	547.163	787.998
736.597	350.458	626.242
565.558	530.296	578.843
932.112	425.636	1028.05
1130.04	1001.95	751.913
850.017	546.852	762.17
823.589	579.328	695.387
1336.06	353.47	752.944
1179.54	377.055	582.377
835.871	544.811	743.319
427.212	506.35	509.038
642.334	448.822	685.129
526.886	532.972	1115.63
722.159	503.203	568.453
1073.41	553.25	753.42
556.658	516.936	698.33
1132.92	1311.71	645.374
725.447	482.131	691.799
644.878	571.122	868.906
683.429	592.226	501.932
847.703	580.033	1053.66
620.737	553.835	656.043
934.013	839.833	759.411
44837.8	630.872	641.357
1841.32	550.358	706.104
914.939	940.812	806.491
646.742	622.086	661.146
910.37	895.239	894.053
807.4	512.076	739.382
1408.35	632.4	5995.08
686.301	769.345	853.241
1621.39	548.426	844.575
638.628	446.723	971.222
991.188	476.901	664.245
525.687	491.184	646.91
452.875	1006.03	981.881
766.401	722.225	958.617
1086.45	579.897	911.065
831.609	611.435	752.097
771.863	646.483	852.837
942.389	551.332	728.219
659.111	810.535	657.343
567.769	2998.75	879.193
1410.33	623.885	996.437
595.346	575.017	809.382
1190.31	452.989	500.06
667.313	462.879	825.054
770.733	414.101	606.341
1489.56	623	802.005
616.501	327.852	598.15
551.854	824.501	1001.87
804.815	423.412	1584.02
802.402	978.784	939.42
776.25	559.512	537.986
1242.02	305.247	505.939
775.05	471.685	876.12
742.987	1135.41	577.07
790.069	387.48	736.519
772.45	465.575	1511.95
756.956	543.015	1330.28
953.792	720.645	640.297
715.461	546.844	769.331
771.775	432.115	1029.9
1184.11	457.723	790.897
973.627	598.233	841.185
1148.18	555.162	453.617
1048.33	619.948	672.485
1005.98	571.646	711.631
1231.83	468.218	559.304
1050.89	389.023	683.538
1041.62	395.526	708.498
1051.04	478.102	795.365
924.82	753.601	649.506
834.014	893.12	975.136
848.393	461.793	750.184
766.059	613.336	559.549
543.793	392.81	706.461
514.168	366.146	800.392
786.88	450.617	788.381
461.429	457.156	605.435
457.23	594.45	578.461
564.6	409.765	467.166
746.478	567.364	599.018
536.145	854.411	423.841
600.697	468.888	607.152
749.303	572.53	690.79
733.253	591.537	1259.29
484.466	416.806	1118.19
599.623	598.932	547.361
919.126	513.093	522.505
760.878	460.819	497.738
724.267	502.924	531.662
504.528	381.298	664.88
617.917	477.257	477.014
1042.61	477.876	533.371
415.356	513.042	493.895
402.994	1271.41	777.198
649.254	792.611	563.749
879.519	1935.78	485.935
527.24	421.084	671.639
1050.18	708.358	847.672
681.243	399.969	425.842
1055.86	507.22	474.683
852.933	449.601	620.29
936.849	561.284	528.323
1021.24	475.45	703.87
1235.38	624.058	875.9
1040.06	534.626	945.499
3645.55	504.835	646.599
560.348	734.582	624.726
1549.27	546.54	738.143
868.319	532.741	598.772
524.57	642.365	49551.7
819.056	531.528	474.407
685.2	484.359	419.505
574.48	833.376	500.315
596.017	692.374	649.592
428.81	574.29	550.278
436.164	525.633	774.109
475.492	743.826	526.49
622.424	653.538	809.839
480.38	1022.86	828.42
666.476	704.966	969.73
560.279	625.53	727.903
674.689	803.406	832.236
667.672	694.049	704.103
631.082	707.458	789.444
631.019	525.844	708.062
139.872	451.453	904.286
507.439	392.906	776.151
1025.35	471.98	637.988
653.07	536.681	584.946
539.621	369.948	866.049
709.484	285.071	803.502
1163.75	597.385	676.645
1018.32	655.085	572.443
641.725	1503.68	855.115
1409.96	551.93	588.185
1280.79	663.908	802.772
821.191	624.582	652.807
1081.39	875.451	1327.93
1097.97	532.906	746.075
812.195	574.94	677
460.865	406.414	696.836
1108.84	536.781	656.86
1579.57	508.322	757.519
584.38	409.414	623.699
727.997	553.359	464.77
809.917	478.175	892.321
644.567	544.81	728.784
577.646	523.717	372.488
792.328	533.666	550.916
579.943	642.691	478.381
767.768	669.707	584.836
446.807	848.961	526.252
537.757	513.613	713.368
748.175	392.865	635.222
3197.96	911.244	915.546
698.157	367.76	832.147
722.6	537.992	627.951
675.598	379.651	879.362
529.931	413.126	739.333
773.243	467.345	1058.39
580.131	400.409	616.508
861.841	592.985	627.193
584.741	1098.55	663.902
750.711	611.272	706.257
523.881	568.585	499.402
725.578	542.282	531.826
805.651	387.398	660.218
829.546	405.519	544.869
514.334	556.444	464.89
1165.52	448.168	947.565
507.053	479.341	754.947
1081.59	516.977	717.602
591.02	485.558	750.968
576.013	499.266	1204.91
571.834	604.027	592.976
630.685	2507.43	757.83
479.609	675.034	672.393
608.179	397.806	537.306
602.52	459.162	646.992
2417.68	498.358	1563.86
526.511	569.603	801.676
512.833	522.364	423.448
452.676	399.531	492.624
378.805	414.118	5705.68
393.198	603.554	747.43
709.185	560.462	1343.3
720.456	650.684	948.863
475.17	607.622	469.473
935.506	406.557	686.235
422.631	535.556	610.573
696.435	718.976	589.457
378.888	485.451	493.88
675.1	522.927	863.5
591.552	376.126	513.33
1002.46	542.662	764.632
624.385	513.045	566.821
651.529	599.774	760.733
821.661	445.2	577.662
1031.46	469.468	603.326
757.964	915.446	695.611
965.517	518.572	655.729
1301.36	647.165	1294.28
1028.02	569.634	1339.49
661.256	447.157	793.568
1078.88	328.793	627.794
799.858	522.095	552.87
560.992	638.489	963.658
987.622	355.287	818.7
479.332	464.038	729.324
753.243	363.08	761.992
946.211	546.29	739.764
497.588	484.836	658.34
488.36	835.139	622.349
1312.31	467.495	523.269
784.662	1058.63	513.76
702.465	511.847	779.033
923.88	436.266	730.426
727.39	381.425	740.839
453.557	558.212	510.945
750.89	670.01	556.216
415.449	530.217	538.551
623.763	373.827	403.028
897.496	480.717	537.216
595.031	450.673	785.306
742.595	592.149	690.863
979.975	385.162	641.024
889.55	1140.37	641.912
534.68	845.946	469.673
652.777	829.374	693.424
707.742	963.057	1243.21
921.129	717.065	738.209
752.561	477.17	720.696
551.948	819.042	757.455
501.373	340.213	560.572
661.896	730.119	863.003
860.966	427.683	636.778
525.262	414.509	687.754
882.989	567.549	1406.19
554.535	399.168	1645.36
645.483	351.258	881.06
1169.15	792.416	712.276
1354.28	452.317	385.029
1493.34	474.396	720.573
483.16	492.643	686.232
466.016	578.77	795.288
621.107	1370.9	409.45
546.116	384.532	892.275
1129.98	439.911	381.865
417.015	489.848	579.02
547.616	377.824	658.335
887.389	452.903	506.358
703.841	606.444	451.771
491.779	676.949	522.688
1710.04	373.339	569.716
1108.23	392.911	685.204
673.523	592.96	664.326
1172.73	443.974	567.596
550.452	364.609	556.424
573.587	457.208	610.812
1381.39	438.511	591.264
674.822	431.635	604.811
762.624	367.848	941.65
528.31	469.605	447.542
527.267	480.755	685.989
791.89	460.604	496.93
669.476	579.562	524.66
848.006	421.334	710.811
658.04	385.398	1028.99
901.585	361.798	887.123
546.154	454.394	792.332
661.375	581.823	659.26
896.964	350.699	464.247
745.682	470.358	747.593
854.278	407.761	679.737
1084.68	524.121	825.625
535.177	454.698	1139.65
886.179	444.277	627.416
644.408	482.731	642.364
790.909	373.752	541.817
640.471	427.552	1059.12
429.989	435.362	493.274
909.159	613.031	643.281
485.279	460.186	842.455
563.113	718.131	509.018
586.881	813.615	481.804
618.863	507.923	407.905
1416.38	505.576	826.115
1095.23	495.242	375.037
448.736	409.863	1489.98
483.211	599.453	701.105
514.406	456.018	772.979
4634.48	314.583	927.984
482.235	424.22	807.343
6255.47	408.803	577.63
647.763	605.248	557.641
611.8	467.105	551.895
800.272	601.67	709.308
5438.92	574.643	589.59
574.027	628.149	768.42
620.856	374.458	631.316
436.59	522.632	703.534
714.916	437.076	447.74
682.85	401.439	1289.04
598.436	743.613	764.312
539.166	852.109	614.861
940.206	347.779	679.306
342.766	1165.32	624.737
478.425	314.581	863.958
815.216	493.344	648.023
671.953	714.464	776.268
655.726	660.378	625.339
591.271	698.471	664.249
494.515	1480.14	870.567
396.413	444.461	605.126
698.604	577.24	631.288
760.065	664.936	789.9
780.194	576.323	694.013
726.578	409.743	822.686
674.153	724.394	856.698
645.306	879.701	609.078
519.184	508.674	892.615
604.682	485.232	610.392
506.984	768.748	429.227
688.503	713.664	1024.56
862.732	337.916	813.602
725.72	655.536	626.878
856.228	533.885	898.159
549.429	467.64	563.418
567.341	594.293	407.175
578.517	414.627	581.54
562.702	415.091	597.526
675.408	432.937	445.652
693.281	475.823	554.539
409.999	449.492	709.422
331.596	521.154	952.025
703.335	609.235	685.435
856.975	547.274	566.36
452.463	447.237	697.219
516.482	561.009	600.03
383.174	521.565	552.19
467.562	491.537	746.296
802.777	284.562	1164.92
505.63	483.019	845.289
682.207	676.433	598.842
721.836	516.27	773.684
874.218	489.205	1169
1089.18	314.77	688.883
500.474	361.621	808.611
576.606	522.008	1033.23
861.921	347.778	921.07
603.494	580.827	660.338
794.999	376.903	637.257
841.862	573.758	692.143
670.331	361.094	590.222
717.064	544.239	697.747
679.176	1414.36	650.841
610.713	349.339	450.757
913.673	405.305	955.49
911.43	372.98	770.689
507.264	363.717	566.939
716.74	596.909	830.014
722.959	442.188	406.31
659.604	686.05	814.511
902.61	820.611	505.934
557.657	469.832	675.331
846.066	813.333	865.841
1023.27	552.565	717.756
586.712	542.603	887.444
673.814	473.46	579.608
759.286	505.954	1275.07
906.055	466.854	758.6
539.292	436.208	506.924
616.178	479.744	1181.23
753.492	588.918	518.002
1018.05	462.492	960.155
984.514	389.503	603.72
658.382	635.1	696.586
693.501	366.559	622.137
641.642	700.604	2864.32
839.948	717.492	757.042
762.662	347.387	1054.89
737.888	425.79	875.301
796.823	490.081	577.581
548.256	457.053	501.862
531.022	475.268	364.956
612.112	632.477	534.846
783.857	1540.12	247.897
451.14	538.644	1090.91
451.126	607.805	615.637
652.075	515.331	719.531
764.093	889.236	685.681
624.973	377.643	998.582
496.829	796.625	723.515
679.454	1455.03	475.663
838.538	529.229	594.844
335.984	630.991	814.577
597.601	615.519	718.641
670.33	1603.78	731.072
908.966	730.625	564.258
651.074	673.928	618.802
457.245	332.808	579.917
387.285	464.942	513.905
751.525	496.559	580.015
521.47	467.923	761.144
630.05	431.467	613.614
574.001	345.038	439.03
699.045	556.696	1172.48
557.143	416.988	533.145
657.628	641.306	1152.06
1106.5	519.877	749.335
628.207	424.629	649.185
688.002	493.236	681.968
1224.44	584.943	557.574
603.328	851.524	699.306
997.187	586.818	654.648
777.695	679.681	706.903
1941.18	425.164	773.332
406.008	676.833	837.32
765.921	1255.17	762.835
652.785	1487.48	691.868
589.271	894.722	709.782
1136.97	437.57	696.037
527.976	414.17	1928.03
497.712	602.088	749.473
1085.51	473.513	966.399
1370.98	497.875	1440.64
904.762	479.155	699.062
828.644	556.83	881.044
1027.14	506.473	595.81
667.991	536.15	875.217
821.353	329.441	532.103
582.737	501.009	554.529
1564.02	517.727	604.484
1204.78	394.911	510.119
531.1	462.154	635.232
785.186	523.066	691.308
488.494	519.797	327.265
561.654	582.915	653.143
630.41	401.257	1245.7
884.233	390.683	653.163
868.884	503.499	705.438
562.901	573.564	855.307
447.54	795.962	994.776
942.728	748.927	813.157
700.787	688.014	795.409
823.336	336.471	441.889
637.361	833.291	646.179
389.219	522.874	642.544
722.871	868.087	1353.31
888.159	463.891	802.517
314.913	513.569	660.643
855.924	563.962	719.569
628.464	515.151	726.359
615.288	264.939	2200.66
1085.36	472.049	749.591
688.259	446	1028.61
959.901	335.442	779.232
881.097	420.765	1012.55
685.668	544.124	915.132
471.665	399.41	739.51
393.911	648.934	592.043
407.541	393.567	770.35
650.933	597.014	745.578
677.395	488.649	902.866
622.88	435.253	832.388
2060.52	850.963	664.178
884.101	410.648	482.439
660.122	434.98	821.908
658.999	511.92	944.861
720.122	508.047	867.222
835.453	435.095	633.733
741.684	522.168	625.326
685.981	551.992	656.16
1048.22	376.426	837.634
846.58	376.601	484.307
885.108	455.921	833.969
771.325	607.183	602.314
1629.75	569.493	615.826
658.251	599.975	944.608
920.431	511.998	675.7
671.952	466.419	966.233
720.603	523.046	566.261
558.585	581.339	798.424
795.013	642.046	846.061
779.293	1657.23	902.016
641.478	843.853	675.657
584.575	606.459	791.866
739.095	542.691	651.607
616.798	870.676	538.309
681.263	599.129	861.997
1559.68	1039.01	606.003
943.998	2733.76	7564.23
951.358	720.605	864.47
667.577	388.607	714.055
467.78	705.827	599.187
598.398	631.956	626.976
483.709	605.723	479.71
507.607	705.368	667.939
777.58	694.371	542.878
864.3	431.372	628.957
644.618	397.569	15644.6
501.47	414.788	527.653
1153.89	719.15	1049.83
1128.25	645.553	608.067
919.384	793.004	612.628
876.415	607.592	582.28
1454.2	1074.98	708.617
1004.71	467.877	1406.58
801.097	561.183	672.851
824.843	445.54	878.674
952.956	392.576	773.681
666.285	337.164	455.433
789.875	419.115	749.542
482.046	567.501	824.03
680.043	367.102	819.813
1354.45	298.688	722.988
434.451	434.465	781.852
1213.86	424.831	533.028
501.288	448.532	415.359
677.277	1026.25	671.769
692.955	737.683	634.268
780.618	411.532	554.759
633.967	488.333	547.778
1041	720.493	988.54
649.74	533.638	661.078
1361.14	502.729	438.151
1020.29	428.483	953.884
668.76	473.38	705.97
684.651	758.323	582.422
592.014	782.336	907.364
624.64	441.09	658.119
1045.72	898.576	1041.82
652.54	700.391	565.199
577.417	910.714	852.863
627.745	766.029	525.962
943.455	616.682	412.721
1150.88	740.633	1284.68
587.686	969.507	929.797
415.132	705.274	1270
1135.87	912.846	460.148
864.429	529.423	558.334
375.281	694.128	559.783
932.768	682.206	652.05
594.94	558.906	1073.25
459.704	625.016	927.404
581.457	680.287	752.888
654.685	502.608	1173.9
526.572	331.788	888.714
1567.61	566.631	1085.58
638.275	553.704	837.826
1101.92	494.457	594.811
1064.4	636.579	691.97
1030.74	643.331	660.655
1554.15	672.23	541.897
1165.47	535.691	1952.09
955.716	470.247	786.717
1118.41	584.49	906.451
2445.78	495.889	701.385
1325.74	715.59	655.614
842.633	446.647	776.055
660.993	516.231	1027.36
561.907	838.471	695.929
1046.54	619.656	757.855
1207.88	782.485	1289.44
912.166	500.253	762.437
626.257	790.423	655.481
1363.62	679.836	590.902
547.445	529.678	836.163
813.447	466.245	772.699
1402.82	744.423	853.27
510.229	798.911	918.664
677.525	507.18	897.205
735.043	490.201	626.456
587.647	764.539	1283.29
996.678	596.15	1354.06
896.4	825.033	515.348
1084.84	739.509	935.732
839.23	746.593	1122.99
1158.27	683.03	570.354
844.964	1023.09	936.17
699.21	431.868	746.125
6358.37	566.011	763.174
915.336	2718.19	912.747
719.585	490.787	871.435
612.527	636.281	810.021
663.835	701.935	936.197
823.363	539.858	831.399
889.064	688.787	589.852
1356.83	491.851	1050.42
1012.59	780.645	730.667
416.617	934.268	861.152
1072.45	689.58	856.611
810.581	878.862	704.942
824.237	495.919	1354.51
725.175	535.175	858.798
539.7	1131.49	551.31
1232.39	3012.76	851.716
994.106	1552.82	608.798
766.934	1265.62	1205.65
747.302	552.466	600.469
612.765	1076.09	828.287
523.156	807.885	1007.88
639.656	746.962	597.615
872.787	702.503	757.783
987.418	747.948	644.892
514.987	414.783	564.935
885.365	489.55	922.727
483.164	1013.72	675.89
939.324	683.888	679.722
13401.5	925.227	648.943
410.569	1022.39	617.479
948.009	815.999	1028.15
1181.84	848.521	706.917
840.507	1139.39	1492.12
893.197	776.25	1044.77
802.086	1364.84	1160.15
999.479	896.225	1096.17
904.072	1285.09	615.145
841.209	699.199	475.305
570.335	914.375	612.663
564.124	966.016	644.148
497.883	1099.3	956.298
921.104	855.094	2619.81
720.134	770.749	686.875
665.553	679.177	738.07
572.693	1005.86	615.479
1450.94	936.593	636.532
486.179	1216.47	610.449
774.875	1017.41	675.1
921.173	358.056	836.584
423.782	426.407	722.939
591.58	395.073	701.691
712.945	726.809	444.692
683.625	805.471	685.298
824.214	614.893	566.614
739.637	471.642	423.43
722.447	588.09	890.109
666.903	726.797	453.083
552.92	656.965	312.588
692.855	496.041	493.234
625.745	377.798	514.546
691.688	540.42	397.498
512.461	3147.61	727.576
750.646	556.507	545.437
571.599	813.06	1694.81
584.878	1840.55	616.253
455.355	667.682	597.628
509.08	1195.16	387.143
580.149	533.745	648.943
513.595	1628.24	490.601
430.321	819.874	868.334
506.737	568.566	722.642
729.952	693.441	706.112
616.205	718.507	1491.56
549.559	492.048	832.149
723.31	1061.71	587.47
1526.73	1261.94	538.835
544.909	954.956	602.69
770.273	844.443	729.72
640.935	1040.77	753.372
531.486	1093.35	650.152
1129.61	814.415	731.466
559.046	724.291	699.005
634.071	1133.92	648.119
529.607	924.938	823.237
729.653	784.768	529.906
413.304	616.135	1059.42
923.943	566.118	908.974
506.176	610.695	757.364
557.278	565.184	585.634
794.355	527.34	1100.79
797.021	857.354	515.848
582.415	553.884	771.159
588.114	618.227	620.176
1114.55	581.445	269.945
1131.63	490.084	354.041
1020.48	559.074	870.982
843.887	582.222	606.669
720.842	616.765	747.98
689.585	559.267	975.826
1060.98	740.416	643.568
640.247	563.556	736.543
877.141	771.31	413.702
506.395	815.474	521.563
1157.44	685.149	615.88
965.19	429.814	1356.02
863.692	696.538	799.716
820.974	876.494	695.525
842.73	557.821	2099.34
834.462	637.33	526.083
659.146	595.689	871.609
644.084	692.652	844.433
671.003	504.581	967.696
583.317	611.116	528.424
499.432	689.386	1061.59
652.125	503.479	813.43
591.397	796.422	693.415
859.627	809.689	822.127
647.52	489.443	800.122
515.397	725.883	452.184
455.541	794.22	764.405
608.123	537.874	3623.66
666.475	572.239	556.731
1080	988.756	660.77
932.205	560.058	597.913
665.619	576.723	762.675
401.092	735.158	779.485
338.665	528.616	658.728
549.593	1431.17	862.275
798.603	416.254	663.032
538.073	492.164	684.155
691.038	647.093	615.229
543.167	1073.99	407.266
2070.89	529.343	872.718
682.139	521.748	653.438
866.388	602.801	569.841
714.29	371.65	1125.21
411.791	534.431	584.791
507.007	768.365	800.151
444.796	455.089	568.75
1281.63	478.63	725.472
732.768	1157.47	1243.22
1039.98	609.286	1195.94
640.299	579.058	554.389
924.285	839.895	1044.28
615.889	719.149	573.349
653.093	507.464	1042.47
846.263	972.335	786.165
660.48	584.887	711.202
844.825	597.647	688.595
1234.56	522.743	704.799
413.012	357.494	575.654
1033.53	827.255	526.219
610.629	331.672	879.225
980.391	340.199	649.505
353.375	657.911	663.299
742.341	711.303	645.901
656.788	399.8	606.94
767.643	380.03	767.87
620.222	570.456	752.339
576.003	436.799	912.186
558.612	688.979	700.698
823.29	482.179	680.6
571.854	482.51	926.706
773.604	580.488	589.844
585.948	558.93	643.393
808.083	598.001	724.236
565.9	595.234	762.023
748.147	546.516	838.263
492.296	632.062	827.672
643.983	703.788	914.058
836.851	633.186	615.337
426.475	560.981	797.181
561.185	580.023	601.308
756.062	709.874	674.744
439.557	568.785	482.637
555.16	418.766	611.143
663.217	356.642	559.124
400.616	819.697	636.45
996.33	547.871	830.494
422.945	509.752	665.701
902.272	504.713	712.639
566.293	499.473	704.953
777.408	642.501	681.736
590.377	458.565	698.601
613.872	364.45	619.778
718.752	453.797	639.689
510.594	522.978	672.735
537.95	475.385	723.47
499.075	487.875	700.881
688.094	466.109	653.441
709.805	810.117	1545.51
573.754	486.368	749.493
765.775	328.635	694.802
566.775	669.295	631.32
564.477	880.774	764.167
572.294	469.473	633.735
580.566	379.533	722.262
736.486	517.146	793.322
554.438	557.65	725.435
599.727	428.409	896.446
763.644	420.896	764.26
423.015	482.794	897.539
537.508	537.686	924.722
705.617	496.283	630.718
308.275	471.859	556.935
347.472	449.026	722.427
545.764	505.519	1034.93
936.789	450.497	536.659
908.572	324.409	353.354
802.265	532.369	1480.3
650.075	587.482	1566.87
798.513	475.106	1642.97
437.944	2972.23	519.743
653.012	696.743	405.202
717.78	529.602	512.314
573.695	685.036	490.937
672.25	544.751	657.559
503.974	764.474	444.543
650.952	670.865	693.83
556.73	492.517	575.847
560.053	638.829	713.349
480.112	633.036	658.512
572.601	513.449	504.484
505.685	475.931	1502.08
684.587	1240.43	759.62
1511.67	388.564	412.814
560.181	376.211	605.323
935.668	515.572	671.161
656.696	488.676	659.561
552.716	344.364	1790.26
690.284	383.682	525.486
1157.61	1132.26	688.24
646.141	784.282	1148.41
778.098	486.461	882.128
929.81	589.516	581.75
670.022	814.401	877.654
645.586	836.201	818.853
371.999	1538.51	540.47
939.069	392.565	849.251
661.175	454.072	539.519
720.396	1149	899.645
617.156	372.67	508.953
409.222	362.887	485.765
1050.81	508.284	629.582
837.89	443.612	662.343
484.116	546.769	413.369
750.691	616.248	880.629
892.35	489.216	653.814
318.67	519.817	620.792
596.812	531.123	467.46
509.936	919.985	684.885
746.365	630.503	474.823
603.073	545.377	877.916
839.823	546.434	513.457
662.627	693.597	676.196
225.255	631.412	670.433
690.893	342.107	486.453
580.375	608.749	473.286
410.152	596.806	546.157
849.107	513.849	990.421
643.269	626.519	849.374
648.302	558.228	806.673
1219.48	623.531	866.436
112.069	497.762	604.79
168.518	583.914	738.293
1291.68	431.597	752.86
1338.05	521.014	554.14
538.122	469.363	957.239
2318.23	732.641	577.377
409.917	346.719	716.935
621.316	628.186	765.743
983.132	806.84	546.797
1540.54	634.611	468.071
588.974	568.274	548.294
557.303	563.933	465.718
929.634	462.829	493.633
919.485	301.014	636.706
802.346	560.844	939.37
504.756	515.26	598.165
461.804	4206.9	714.804
805.516	423.614	547.232
721.987	579.239	549.47
975.68	4068.19	603.929
1130.78	359.56	1643.61
703.147	448.485	674.208
850.318	605.388	777.281
1159.56	378.465	658.815
985.544	442.722	700.141
515.633	404.708	561.986
750.306	721.123	408.97
1011.75	465.413	579.095
1097.33	459.384	833.355
489.484	834.13	454.698
952.095	371.333	471.172
919.268	983.587	576.211
595.608	532.186	687.6
1101.91	574.246	642.338
621.261	534.358	645.566
517.193	363.434	655.91
721.171	662.174	986.482
628.333	792.842	626.204
599.971	506.788	940.855
776.675	590.394	621.357
1016.76	634.387	330.014
429.514	608.642	708.443
582.494	4452.43	577.178
663.765	897.433	527.796
482.808	458.264	622.033
556.898	404.36	789.857
835.124	559.217	816.995
563.766	574.586	742.843
523.725	436.256	701.456
886.986	412.939	563.97
923.172	657.254	903.032
853.556	714.284	594.74
686.864	678.104	630.711
723.967	933.694	569.03
765.084	456.587	537.302
538.334	8290.01	896.426
426.926	608.392	801.388
929.466	698.712	663.992
1255.01	676.897	1032.12
506.899	506.034	944.387
1034.62	2538.47	782.844
590.672	989.198	840.268
809.957	275.933	770.717
571.364	482.889	568.61
924.846	423.862	574.815
783.015	396.036	557.098
575.362	558.409	726.773
2149.16	759.539	739.923
942.949	1171.64	665.191
614.016	504.883	712.165
785.801	558.06	693.261
935.93	831.222	548.362
606.034	847.542	1145.11
547.37	559.184	623.313
428.51	1147.35	657.038
780.841	702.347	677.102
2852.99	394.379	554.428
605.24	572.139	597.478
824.09	515.909	650.551
1092.62	444.917	354.793
1215.62	510.225	374.969
867.478	375.069	625.372
417.313	487.782	495.907
526.369	1052.52	959.45
629.818	388.1	508.666
522.501	858.14	599.808
704.147	408.82	498.015
367.097	528.081	749.578
373.43	351.866	794.423
572.358	502.361	511.03
543.932	437.788	453.427
1834.47	331.219	778.06
906.245	410.999	775.524
616.189	574.508	967.142
723.391	774.47	546.517
796.688	770.371	409.069
1385.75	427.905	610.412
545.198	464.321	564.504
741.718	1965.46	581.502
997.856	1324.09	696.961
1646.17	484.447	885.393
591.304	455.988	797.852
827.494	742.123	704.051
907.557	405.079	640.258
461.419	558.197	685.815
1012.12	586.939	631.915
570.58	664.126	572.424
858.695	734.095	808.619
685.978	320.517	586.708
530.109	485.695	843.269
673.331	695.022	553.925
846.669	404.885	704.849
1089.66	505.331	458.328
848.303	522.332	6032.67
713.232	309.875	539.843
560.989	811.795	523.824
650.225	451.086	842.745
772.199	626.756	656.86
748.265	961.704	823.429
617.612	433.621	805.332
453.671	436.501	715.207
628.029	828.626	677.615
733.566	340.39	698.9
771.423	851.842	534.502
484.702	695.22	417.494
797.662	449.755	549.531
649.515	513.107	585.38
671.551	495.267	615.524
362.595	300.446	735.583
1314.65	661.779	716.713
790.912	503.373	645.553
826.865	323.962	825.193
784.876	512.771	709.479
803.916	478.442	490.362
1203.19	529.685	53469.3
592.796	666.783	434.871
667.456	540.187	1283.17
1194.79	501.644	577.797
1285.29	401.01	625.939
890.601	480.963	576.301
731.696	635.242	681.003
1001.68	546.389	610.538
1780.13	439.108	524.39
1060.78	595.826	712.552
718.944	304.771	705.332
1131.56	483.694	466.635
820.722	498.448	683.016
728.476	643.805	1069.77
410.377	718.534	647.663
771.868	453.293	804.718
616.9	614.91	794.139
862.323	532.855	552.642
525.697	478.384	643.786
771.031	349.505	568.385
802.872	509.656	817.911
527.178	418.678	1310.22
1326.02	756.738	1124.4
512.727	685.12	1169.37
600.907	876.679	1192.3
1225.06	755.284	599.841
600.441	8976.11	2974.28
627.413	548.036	1305.83
705.502	288.575	1696.26
780.48	375.645	636.543
532.436	374.177	1366.04
714.531	440.478	433.145
836.037	369.692	900.081
858.437	439.862	572.763
744.501	963.815	776.245
611.615	422.137	568.412
710.241	970.858	490.418
765.114	789.769	842.754
719.976	1009.52	532.904
585.398	836.39	2379.34
871.196	486.073	670.897
721.874	782.588	1106.46
537.559	935.31	1651.55
1101.58	634.64	717.942
490.854	689.585	654.905
557.445	858.423	809.993
776.361	580.626	716.059
638.509	492.973	667
829.867	442.35	457.843
689.859	580.4	912.567
676.283	519.321	791.757
527.323	1065.18	1182.23
481.029	1492.61	618.847
612.068	492.56	462.449
763.015	543.887	561.171
550.801	504.922	528.791
406.939	2721.35	1683.41
686.099	586.331	864.579
636.373	590.135	660.298
548.293	503.592	807.812
532.627	579.816	647.91
768.019	759.942	596.927
662.912	620.186	747.935
520.58	637.669	1024.72
772.313	518.057	493.046
458.477	879.742	737.639
567.842	1064.47	742.522
938.017	1172.91	523.532
741.447	953.802	840.956
923.962	618.421	469.829
578.238	726.321	488.571
668.556	472.963	767.818
660.152	566.356	822.976
1002.23	372.518	893.867
5694.15	633.455	321.447
816.722	477.924	793.421
646.039	385.229	696.74
737.236	333.623	934.791
656.41	292.109	700.694
592.95	405.099	918.124
717.529	342.516	924.651
724.306	355.812	579.103
331.401	359.142	1678.43
692.031	502.586	512.247
978.889	417.773	555.98
436.051	493.187	746.604
910.995	494.996	867.909
363.436	613.833	656.47
978.345	453.252	460.725
1196.27	330.963	780.501
791.886	567.567	1130.65
1348.5	683.224	550.369
1220.16	661.345	756.602
599.7	442.285	720.49
654.521	543.874	700.785
903.571	372.444	777.584
617.536	350.048	586.891
784.298	415.303	637.299
868.197	337.355	468.228
644.519	1149.26	557.074
812.874	1420.01	912.526
648.422	597.839	622.005
1070.6	572.422	618.44
911.267	642.545	582.819
653.927	664.712	701.856
1046.1	583.491	501.905
783.085	389.049	575.271
612.132	697.997	840.698
2120.98	513.79	614.512
701.627	523.296	736.797
1760.4	469.037	623.5
667.428	476.966	603.81
567.99	658.94	457.937
310.476	756.417	670.44
794.874	426.378	475.708
568.094	833.923	364.286
520.564	634.995	452.975
465.208	578.186	560.206
768.638	650.802
424.902	357.757
631.202	1082.67
789.211	583.336
582.966	684.685
567.181	483.785
537.741	453.11
573.996	664.039
552.838	863.224
771.589	446.928
962.948	584.783
1143.64	433.569
488.334	400.91
1007.84	449.416
673.773	417.694
799.261	382.934
827.078	387.241
561.939	563.684
757.87	1491.82
613.81	655.469
571.63	627.451
958.143	471.289
722.883	525.639
517.473	593.039
420.646	637.819
706.101	571.429
593.291	742.457
967.148	631.021
282.512	561.905
616.98	618.833
416.887	486.732
604.703	583.252
506.452	685.737
660.577	484.501
619.512	553.865
561.982	547.431
1129.35	446.353
1237.86	686.299
719.241	606.204
918.208	530.257
1009.51	558.793
817.073	575.184
483.42	621.947
1384.01	898.974
1128.84	564.128
495.935	459.625
843.461	493.1
703.362	468.826
607.426	583.233
988.437	693.431
1020.51	528.157
607.584	524.911
715.754	469.214
720.554	668.877
402.172	556.241
501.479	623.234
612.988	429.656
594.071	643.917
940.002	752.811
1967.02	625.104
2369.69	2433.61
920.604	384.268
608.622	733.935
606.865	1283.11
740.312	446.817
1799.92	600.514
1062.6	318.972
736.872	487.293
699.098	638.907
892.524	892.215
485.293	600.151
783.062	634.272
750.155	522.254
639.879	683.75
693.468	480.172
783.524	861.255
738.36	661.289
540.731	1390.37
655.855	537.462
488.154	594.377
525.989	3467.19
469.644	391.863
723.201	515.869
625.658	610.641
785.808	567.828
534.216	519.572
916.908	329.979
882.93	711.804
1005.7	651.653
628.582	897.806
1646.13	868.062
868.33	638.024
783.328	450.363
649.557	524.722
1006.83	572.253
526.567	555.449
687.344	395.117
400.955	397.097
619.079	499.479
343.217	2677.64
571.575	460.13
949.456	702.95
684.816	437.82
586.954	466.046
736.869	428.458
524.675	541.859
482.975	447.553
833.475	517.147
511.21	367.382
649.658	406.633
828.172	553.226
1217.05	430.663
590.534	437.617
610.547	448.459
863.063	559.727
1018.87	571.187
665.304	523.025
615.462	348.503
616.905	360.397
481.999	299.783
1205.29	521.887
782.592	503.213
858.412	598.994
549.893	491.165
480.099	470.039
575.953	451.928
529.631	625.049
822.43	531.024
877.53	502.238
857.52	422.836
447.719	574.285
1073.21	478.487
624.277	632.782
785.455	594.672
541.537	535.726
497.275	465.608
478.735	661.874
436.42	665.017
604.594	564.949
452.942	776.485
588.102	541.718
859.435	824.28
573.7	668.5
776.931	697.488
459.426	637.393
504.456	629.033
683.236	927.535
1118.38	890.682
619.296	523.912
511.556	568.959
506.221	705.264
558.286	661.126
418.593	546.407
506.618	744.621
643.894	900.314
703.949	807.867
1083.44	1244.03
625.619	755.814
761.63	654.777
878.799	707.515
535.186	820.815
676.109	719.571
584.747	1215.04
734.56	700.815
648.51	959.038
577.474	823.644
631.579	459.122
633.771	533.089
577.408	479.593
875.591	557.63
531.763	518.275
499.54	623.131
1527.34	477.702
579.931	729.425
660.545	500.674
843.115	445.854
774.427	556.94
821.538	600.654
604.899	528.917
588.845	355.555
565.535	564.49
490.727	597.234
428.555	883.451
502.958	858.939
845.245	762.341
704.997	410.434
829.949	453.37
645.865	681.382
850.638	766.033
1309.56	579.553
517.71	1102.07
785.011	783.94
1574.96	9414.21
807.693	604.923
3086.99	834.689
887.259	2415.92
869.955	858.053
548.431	1061.08
846.793	688.784
596.67	477.389
1181.59	593.965
1014.06	540.997
697.546	791.487
723.429	992.195
512.548	11061.3
490.921	450.724
505.815	863.649
2596.92	794.436
675.142	595.145
656.445	1388.92
771.65	570.996
578.797	393.347
456.031	1436.95
619.461	826.862
718.644	586.803
1198.79	507.873
1839.78	745.062
435.877	804.223
832.85	663.408
1154.55	462.626
590.436	351.134
819.49	796.084
762.562	1933.04
587.205	759.511
497.552	700.014
701.391	837.979
716.346	896.06
523.02	727.957
513.267	532.823
1194.77	565.883
548.343	602.621
1054.67	765.055
722.54	1142.22
751.129	14985.4
912.373	797.869
1188.89	451.668
779.791	448.398
925.481	463.805
632.326	550.283
755.583	583.46
622.858	437.329
762.772	655.544
670.14	612.716
1363.26	614.699
982.959	522.496
572.75	1004.03
938.249	1316.41
640.394	649.018
990.974	703.217
574.919	777.794
693.794	855.012
638.583	742.58
941.748	803.045
807.076	986.459
715.623	517.935
1020.55	3237.03
884.106	781.667
859.72	1557.54
801.668	730.022
468.937	395.256
849.802	1043.4
610.703	1010.61
585.64	754.816
433.223	475.438
606.102	509.989
908.853	431.187
605.891	708.984
486.791	562.848
746.406	487.896
440.418	694.885
790.914	2107.07
894	527.541
1232.15	821.438
660.787	1199.86
931.618	813.581
767.771	999.341
473.606	1063.25
1033.26	562.543
658.287	866.272
676.852	508.337
652.595	734.312
818.692	756.506
581.734	545.305
535.664	429.606
858.266	752.846
624.947	390.747
667.476	331.083
861.597	531.808
591.093	778.973
604.809	493.123
1392.53	700.682
826.023	683.937
911.224	666.676
525.395	651.93
891.103	564.222
582.543	611.941
558.291	696.038
875.475	678.252
750.635	816.458
837.816	794.098
748.807	425.202
826.612	552.949
725.292	1035.52
663.061	503.081
863.515	570.271
976.094	705.145
663.938	554.096
659.554	639.343
1654.22	710.38
770.075	642.388
874.511	646.534
654.13	497.774
861.094	819.118
529.295	735.697
643.079	730.781
604.985	364.008
772.288	607.518
451.779	486.861
801.883	664.424
725.989	445.681
640.312	830.912
760.039	602.649
615.28	1670.08
1097.87	644.421
816.205	746.412
1100.61	413.221
616.139	1023.8
756.424	520.537
701.062	636.937
789.529	751.76
745.355	644.467
763.666	518.197
887.478	782.138
1239.51	781.327
565.813	566.836
545.256	581.911
560.19	1088.03
591.935	663.202
718.937	790.281
765.329	609.735
592.927	531.816
855.047	468.594
954.991	688.088
652.69	521.003
1029.31	550.024
850.288	536.113
735.563	687.325
749.995	489.899
3630.44	448.439
765.842	470.329
846.493	598.485
1891.65	610.032
1061.64	462.196
571.386	558.838
1151.79	438.716
434.22	759.26
883.168	563.766
861.133	772.71
778.628	786.595
738.565	524.227
487.737	714.418
901.862	718.848
1390.91	638.028
1416.21	603.504
988.717	488.495
905.524	591.457
723.031	535.38
843.527	545.411
783.432	653.587
691.554	481.977
697.922	517.017
718.144	505.101
746.31	466.939
702.862	479.496
389.838	662.126
586.96	539.703
1028.25	425.896
497.433	549.301
846.112	802.405
557.443	528.348
829.765	588.17
873.432	482.019
734.605	692.44
1631.99	668.105
719.729	655.443
596.529	705.176
4494.32	498.673
586.372	636.227
1113.44	628.856
1063.27	535.912
855.805	526.027
979.123	504.481
517.331	571.868
1063.4	789.866
999.102	550.92
638.63	552.304
2271.49	554.368
1000.32	551.727
935.713	1154.4
920.788	953.885
703.377	452.096
907.277
827.77
1363.89
951.85
653.245
887.263
638.788
667.009
668.181
1144.78
738.154
956.045
937.746
1199.51
985.602
749.778
1072.93
847.525
703.042
615.352
738.699
836.829
599.708
872.039
775.013
585.765
973.461
687.527
927.241
943.234
675.337
819.549
525.587
437.037
599.437
805.702
493.963
696.451
885.613
927.165
923.659
854.132
526.365
689.545
632.778
1060.92
542.517
679.504
714.352
914.209
775.116
849.868
474.561
1364.3
1677.94
970.266
788.629
753.547
801.355
741.361
907.317
971.615
631.698
724.083
815.639
859.536
572.609
413.428
798.129
581.098
1133.77
803.845
498.035
463.612
903.679
544.416
588.062
517.324
753.357
600.184
542.983
901.238
629.875
808.552
538.853
519.048
897.617
734.356
904.881
869.791
1424.92
949.803
808.852
1180.6
1002.83
945.33
956.489
241.01
867.234
601.604
565.585
671.042
754.488
939.646
741.695
649.964
766.882
916.767
867.988
783.555
878.067
604.219
765.541
1198.16
622.722
570.015
635.801
935.266
526.636
638.755
384.752
633.867
685.079
485.917
775.411
749.506
770.539
391.276
710.437
586.876
343.646
618.743
310.826
1049.4
448.976
487.106
622.314
594.785
513
1677.28
908.937
609.696
429.709
618.482
852.879
599.904
426.576
773.234
825.759
529.916
788.028
514.686
612.893
507.986

## Sheet: Fig.6f (right)
	Cells with micronuclei (%)
Treatment	Biological replicate #1	Biological replicate #2	Biological replicate #3
siCTRL	5.01859	7.86517	6.12648
siDCAF12	9.18164	13.8298	9.53237
siMCMBP	12.069	11.943	12.241
siMCMBP + siDCAF12	11.2648	11.4082	14.2056

## Sheet: Fig.6g (right)
	absolute colony (%)
treatment	Bio. Rep. #1	Bio. Rep. #2	Bio. Rep. #3	Bio. Rep. #4
siCTRL	100	100	100	100
siDCAF12	66.1417	62.8788	51.2195	36.3636
siMCMBP	48.8189	51.5151	47.561	53.1469
siDCAF12 + siMCMBP	56.6929	43.9394	54.2683	55.9441
